# Supplementary material for: The Language of Innovation
Source: PLoS One. 2020 Apr 30;15(4):e0230107. doi: 10.1371/journal.pone.0230107 (PMC7194493; doi:10.1371/journal.pone.0230107)
Supplement: S11 File — (GZ) [file pone.0230107.s011.tar.gz › 1989-1993/V2Run_19_VS_4500_embeddings1989-1993ED32.txt]

-4.300959408283233643e-02 -7.605949044227600098e-02 -8.243089169263839722e-02 5.084835365414619446e-02 8.684058487415313721e-02 -6.434771232306957245e-03 6.853018701076507568e-02 -1.737994551658630371e-01 -1.442914307117462158e-01 -3.852014839649200439e-01 1.308671757578849792e-02 -1.853308528661727905e-01 1.297901570796966553e-01 1.662857234477996826e-01 -6.295749545097351074e-02 -2.851561009883880615e-01 7.599154859781265259e-02 -1.165631935000419617e-01 -6.984121631830930710e-03 3.469001948833465576e-01 5.872954614460468292e-03 1.915700137615203857e-01 6.799656152725219727e-02 1.117318347096443176e-01 -3.282482549548149109e-02 2.497823983430862427e-01 -5.503575131297111511e-02 -4.497609734535217285e-01 6.848777830600738525e-02 3.283949568867683411e-02 3.326385617256164551e-01 -1.679734885692596436e-01
-7.571346312761306763e-02 1.570765115320682526e-02 -1.748666763305664062e-01 1.141491252928972244e-02 1.355417370796203613e-01 2.686333954334259033e-01 -4.089170321822166443e-02 1.961780935525894165e-01 -4.194716922938823700e-03 -1.531243883073329926e-02 1.545343101024627686e-01 6.879117339849472046e-03 -1.112312600016593933e-01 6.798133254051208496e-02 1.948851794004440308e-01 -1.851404458284378052e-01 -8.594630658626556396e-02 8.983462303876876831e-02 1.925707012414932251e-01 3.663966655731201172e-01 1.744263321161270142e-01 1.154504418373107910e-01 -2.609758377075195312e-01 1.332911550998687744e-01 -6.737069040536880493e-02 1.628692597150802612e-01 -6.464486569166183472e-02 -2.417056262493133545e-01 -2.568737864494323730e-01 3.055177927017211914e-01 1.946485191583633423e-01 -3.345040082931518555e-01
2.718164324760437012e-01 9.139798581600189209e-02 -3.082332313060760498e-01 1.266666054725646973e-01 3.609873950481414795e-01 1.609192788600921631e-01 5.390252545475959778e-02 1.517620682716369629e-01 -1.990659534931182861e-02 -2.122156620025634766e-01 -1.969277299940586090e-02 -1.114107295870780945e-01 -1.202013492584228516e-01 -2.454357892274856567e-01 -1.108285877853631973e-02 -1.465047299861907959e-01 -1.554198656231164932e-02 1.003677099943161011e-01 6.485933437943458557e-03 8.695716410875320435e-02 1.779832988977432251e-01 -2.422787249088287354e-03 5.600687488913536072e-02 9.240358322858810425e-02 2.331064641475677490e-01 3.305657804012298584e-01 1.245620474219322205e-01 -1.656724512577056885e-01 8.551814407110214233e-02 1.044016405940055847e-01 3.836634755134582520e-01 -1.918237805366516113e-01
-3.425627946853637695e-02 2.242212444543838501e-01 -1.049042493104934692e-01 2.824784219264984131e-01 1.687135398387908936e-01 2.465405017137527466e-01 1.379272788763046265e-01 1.160882189869880676e-01 7.251601666212081909e-02 -6.851260364055633545e-02 2.120431959629058838e-01 -1.008563116192817688e-01 -1.202353984117507935e-01 -2.455632090568542480e-01 -2.194080352783203125e-01 -4.640334248542785645e-01 -1.181736066937446594e-01 -6.774504669010639191e-03 -1.600389629602432251e-01 1.828999817371368408e-01 9.961901605129241943e-02 5.379528179764747620e-02 -1.338066160678863525e-01 7.686409354209899902e-02 -2.040963470935821533e-01 1.260201930999755859e-01 4.007945954799652100e-02 -1.322617381811141968e-01 -2.389831542968750000e-01 2.136618047952651978e-01 -4.930654913187026978e-02 -2.028707563877105713e-01
-5.785023421049118042e-02 9.023133665323257446e-02 -1.083140894770622253e-01 3.938072919845581055e-01 2.798749506473541260e-01 3.855929374694824219e-01 7.066113501787185669e-02 8.216250687837600708e-02 1.237170249223709106e-01 -2.253074347972869873e-01 1.040563061833381653e-01 -3.461146056652069092e-01 -1.782005578279495239e-01 -1.506338417530059814e-01 -1.152138262987136841e-01 -4.157369583845138550e-02 2.943067438900470734e-02 -4.749509692192077637e-02 -4.577801749110221863e-02 4.373499006032943726e-02 3.977400660514831543e-01 -2.350033819675445557e-02 -1.944737583398818970e-01 2.176889404654502869e-02 -1.484566330909729004e-01 4.241487383842468262e-02 -6.844191998243331909e-02 -1.527081727981567383e-01 1.020889729261398315e-01 1.900226771831512451e-01 9.231022745370864868e-02 -7.570213824510574341e-02
-2.446387261152267456e-01 5.827087908983230591e-02 -1.811642199754714966e-01 -1.172102093696594238e-01 4.222066327929496765e-02 9.885433316230773926e-02 1.925633996725082397e-01 1.380373984575271606e-01 1.159574761986732483e-01 -2.143373526632785797e-02 2.964252419769763947e-02 -2.556583285331726074e-01 2.180740535259246826e-01 -1.835849583148956299e-01 -1.145551577210426331e-01 3.210783470422029495e-03 -1.847343444824218750e-01 1.609317958354949951e-01 6.702011078596115112e-02 2.232096344232559204e-01 3.567831516265869141e-01 1.118625104427337646e-01 -1.412096200510859489e-03 7.221633940935134888e-02 6.151739135384559631e-02 1.585937738418579102e-01 -1.038162335753440857e-01 -2.984764575958251953e-01 -3.398157656192779541e-01 1.958271116018295288e-01 3.048262298107147217e-01 -1.142816096544265747e-01
-2.546198293566703796e-02 1.944274157285690308e-01 -1.369178295135498047e-01 -7.517272233963012695e-02 -2.678835690021514893e-01 1.660166494548320770e-02 1.949367523193359375e-01 6.719756126403808594e-02 -6.445012241601943970e-02 -2.116598337888717651e-01 1.302832812070846558e-01 -3.599174618721008301e-01 -5.147114768624305725e-02 -6.251193117350339890e-04 -5.676737800240516663e-02 -1.921297013759613037e-01 -3.478311300277709961e-01 -1.056689843535423279e-01 1.824719011783599854e-01 1.588047742843627930e-01 1.762994974851608276e-01 -1.749493330717086792e-01 -1.613102704286575317e-01 1.649316027760505676e-02 1.159541085362434387e-01 -2.083956003189086914e-01 1.801533550024032593e-01 -3.897896707057952881e-01 3.542435169219970703e-02 9.995543211698532104e-02 1.483578048646450043e-02 -2.301399856805801392e-01
3.918819129467010498e-02 1.222828477621078491e-01 -7.113066315650939941e-02 7.527997344732284546e-02 2.550260126590728760e-01 2.876563183963298798e-02 8.735221624374389648e-02 2.992833554744720459e-01 1.572765223681926727e-02 -2.045554518699645996e-01 1.907540261745452881e-01 -1.146033629775047302e-01 -2.216934114694595337e-01 -1.606489121913909912e-01 -1.136684119701385498e-01 8.259294182062149048e-02 -2.482074871659278870e-02 -7.639056444168090820e-02 -2.104229778051376343e-01 1.835787594318389893e-01 3.747765123844146729e-01 1.655047833919525146e-01 -7.105117291212081909e-02 4.066162928938865662e-02 4.850907251238822937e-02 2.409576922655105591e-01 1.682062596082687378e-01 -4.955901503562927246e-01 -4.200496897101402283e-02 6.523203849792480469e-02 8.982493542134761810e-03 -1.549513190984725952e-01
2.133383788168430328e-02 -2.690157666802406311e-02 -1.841500252485275269e-01 -3.756619989871978760e-02 3.768075406551361084e-01 1.563770323991775513e-01 1.675904244184494019e-01 1.431600451469421387e-01 3.599851205945014954e-02 -7.551063597202301025e-02 1.540726721286773682e-01 -3.715701103210449219e-01 3.089729845523834229e-01 1.305565834045410156e-01 -2.262271940708160400e-01 -4.779113456606864929e-02 -1.071051582694053650e-01 2.194898016750812531e-02 3.652623295783996582e-02 1.724936254322528839e-02 6.540577113628387451e-02 -1.029218360781669617e-01 -2.008087784051895142e-01 1.573393046855926514e-01 7.697203010320663452e-02 2.118525803089141846e-01 -2.125899940729141235e-01 -1.792013645172119141e-01 4.850148037075996399e-02 1.963277906179428101e-01 1.806344836950302124e-01 -3.442846238613128662e-01
-2.600903213024139404e-01 1.055619716644287109e-01 1.782660037279129028e-01 -7.972340099513530731e-03 1.205678582191467285e-01 1.434724777936935425e-01 1.341665908694267273e-02 -1.104830130934715271e-01 5.145145580172538757e-02 -1.002472639083862305e-01 1.188831627368927002e-01 -1.788196712732315063e-01 -7.712402194738388062e-02 -4.939087852835655212e-02 -3.945352043956518173e-03 5.776046309620141983e-03 2.831612527370452881e-01 -9.861198253929615021e-03 1.532585471868515015e-01 2.163194268941879272e-01 -2.927859500050544739e-02 2.284981757402420044e-01 -3.042291998863220215e-01 -1.847788318991661072e-02 1.035072579979896545e-01 1.444019228219985962e-01 1.906574703752994537e-02 -3.164385259151458740e-01 -3.754135221242904663e-02 3.589772284030914307e-01 2.935249209403991699e-01 -3.599976301193237305e-01
-3.550584614276885986e-01 -1.487243473529815674e-01 -1.298156231641769409e-01 -4.830796644091606140e-02 -5.222054198384284973e-02 9.519249200820922852e-02 1.501025352627038956e-02 4.519155621528625488e-01 1.721565574407577515e-01 -4.959590733051300049e-02 -9.658459573984146118e-02 -1.744775772094726562e-01 -3.659717738628387451e-02 -1.950134336948394775e-01 -1.280675977468490601e-01 -5.577650666236877441e-02 -5.943621695041656494e-02 1.576730310916900635e-01 9.521009027957916260e-02 5.923954397439956665e-02 2.487839311361312866e-01 9.945782274007797241e-02 -8.007226884365081787e-02 -4.430576041340827942e-02 2.284355014562606812e-01 2.311418205499649048e-01 9.385230951011180878e-04 -3.319798111915588379e-01 -1.103557199239730835e-01 1.885555237531661987e-01 2.697596848011016846e-01 -1.678875535726547241e-01
-8.316043764352798462e-02 2.482984773814678192e-02 2.551365830004215240e-02 1.015610694885253906e-01 1.165539994835853577e-01 2.872430682182312012e-01 -2.661153115332126617e-02 5.434069898910820484e-04 -4.671772569417953491e-02 -1.450577378273010254e-01 4.630808904767036438e-02 -4.093252718448638916e-01 1.572082042694091797e-01 -5.552247539162635803e-02 -1.449454426765441895e-01 -1.040560677647590637e-01 9.556055814027786255e-02 5.950305610895156860e-02 2.489891797304153442e-01 2.567676901817321777e-01 1.797607094049453735e-01 2.727936804294586182e-01 1.461091544479131699e-02 -4.127018526196479797e-02 1.501058936119079590e-01 8.244843780994415283e-02 -8.907961100339889526e-02 6.410634517669677734e-02 -2.175447195768356323e-01 4.282689690589904785e-01 2.642792761325836182e-01 -2.023561149835586548e-01
5.907360464334487915e-02 -1.165327429771423340e-01 -1.611031740903854370e-01 -2.427118867635726929e-01 2.820162773132324219e-01 2.733796834945678711e-01 1.178018599748611450e-01 2.598856091499328613e-01 -1.346986591815948486e-01 -8.002948760986328125e-02 1.479848027229309082e-01 -2.231210172176361084e-01 -1.999027281999588013e-01 -1.656758338212966919e-01 -1.140899509191513062e-01 -4.364629834890365601e-02 -2.349402569234371185e-02 -2.143641114234924316e-01 1.562482491135597229e-02 -8.968933671712875366e-02 4.155385792255401611e-01 -2.052926458418369293e-02 1.151569634675979614e-01 -9.219732880592346191e-02 2.796149998903274536e-02 2.031368017196655273e-01 5.793124064803123474e-02 -2.037115097045898438e-01 -9.424054622650146484e-02 3.493999242782592773e-01 7.240896672010421753e-02 -1.051881387829780579e-01
4.954124242067337036e-02 8.747313171625137329e-02 -6.124953180551528931e-02 1.015853956341743469e-01 3.696329295635223389e-01 1.001909971237182617e-01 4.726115614175796509e-02 2.403017282485961914e-01 -1.298250630497932434e-02 -1.870471239089965820e-01 1.244056448340415955e-01 -1.780923455953598022e-01 -4.298124462366104126e-02 -1.360594108700752258e-02 -3.069673180580139160e-01 -2.494000643491744995e-01 2.488350719213485718e-01 -1.406462490558624268e-02 -1.324331760406494141e-01 -1.292793303728103638e-01 2.186520546674728394e-01 3.289561569690704346e-01 -2.392656803131103516e-01 1.733472496271133423e-01 -5.042311269789934158e-03 -7.928937673568725586e-02 1.292376220226287842e-01 -1.585742384195327759e-01 -1.605585515499114990e-01 1.710495501756668091e-01 2.797423303127288818e-01 -8.501356840133666992e-02
6.598366796970367432e-02 -2.650473266839981079e-02 -4.266394674777984619e-01 1.709851324558258057e-01 3.936440050601959229e-01 -9.445299953222274780e-02 2.721478343009948730e-01 -3.142027556896209717e-02 1.266746371984481812e-01 -2.152465283870697021e-02 2.105963826179504395e-01 -1.118326112627983093e-01 -8.018047362565994263e-02 -1.593312025070190430e-01 -1.062889918684959412e-01 8.852413855493068695e-03 -9.540784358978271484e-02 1.965701812878251076e-03 4.273588955402374268e-02 3.584497794508934021e-02 3.197148442268371582e-01 -2.840889617800712585e-02 -3.450395911931991577e-02 -2.112259864807128906e-01 -1.312206983566284180e-01 1.658236831426620483e-01 4.987908527255058289e-02 -1.659494489431381226e-01 -1.068484559655189514e-01 1.046905219554901123e-01 2.157203257083892822e-01 -3.514182567596435547e-01
-6.216002628207206726e-02 4.556921869516372681e-02 2.902770182117819786e-03 -1.381412893533706665e-01 1.114453896880149841e-01 1.949353963136672974e-01 1.424945741891860962e-01 3.086942248046398163e-02 5.796346068382263184e-02 2.649759408086538315e-03 1.436482369899749756e-01 -1.674049049615859985e-01 -1.001792848110198975e-01 -2.296254038810729980e-01 -2.825111150741577148e-01 -1.444406360387802124e-01 1.771908551454544067e-01 -1.250530332326889038e-01 3.541394770145416260e-01 7.456291466951370239e-02 2.616567313671112061e-01 2.600277364253997803e-01 -4.240267351269721985e-02 -7.377779483795166016e-02 7.307772338390350342e-02 3.511070609092712402e-01 -1.089793965220451355e-01 -3.952940553426742554e-02 -4.964247345924377441e-02 1.167646050453186035e-01 2.086554914712905884e-01 -4.059619307518005371e-01
8.699492365121841431e-02 -1.674151569604873657e-01 -1.126540545374155045e-02 1.571804583072662354e-01 8.147867023944854736e-02 3.053251504898071289e-01 3.594125434756278992e-02 1.843468248844146729e-01 -1.011278629302978516e-01 -1.814140081405639648e-01 2.064538300037384033e-01 -2.735249400138854980e-01 7.429533451795578003e-02 7.649426907300949097e-02 -7.607775926589965820e-02 -5.275002494454383850e-02 -8.317282050848007202e-02 -1.050910502672195435e-01 -5.813861265778541565e-02 -3.746592998504638672e-02 3.815364241600036621e-01 9.128498286008834839e-02 -3.014122508466243744e-02 -1.635788381099700928e-01 1.145942360162734985e-01 3.355281651020050049e-01 2.682942748069763184e-01 -3.536822497844696045e-01 -2.847047522664070129e-02 2.471373230218887329e-01 1.254848837852478027e-01 -1.384993642568588257e-01
-8.912575244903564453e-02 1.620060503482818604e-01 -1.314957588911056519e-01 -4.313613846898078918e-02 3.437090814113616943e-01 -9.702849388122558594e-02 -1.338991895318031311e-02 -6.326882541179656982e-02 -3.158108517527580261e-02 -3.025574982166290283e-01 -2.164944820106029510e-02 -2.300572097301483154e-01 2.846822328865528107e-02 -5.507421866059303284e-02 2.274007648229598999e-01 -3.615467846393585205e-01 -2.139994688332080841e-02 -2.687576115131378174e-01 -3.157985582947731018e-02 1.724644154310226440e-01 1.513950228691101074e-01 1.198549196124076843e-01 -2.540762424468994141e-01 -1.646431982517242432e-01 -3.776875138282775879e-02 -1.845110505819320679e-01 2.372252792119979858e-01 -1.300311982631683350e-01 1.567451655864715576e-02 2.465848326683044434e-01 2.087543606758117676e-01 -1.925134360790252686e-01
3.106766846030950546e-03 2.855144739151000977e-01 -1.295529603958129883e-01 1.463849842548370361e-01 2.369596362113952637e-01 3.258714079856872559e-01 -3.496671840548515320e-02 -8.894334733486175537e-02 2.552337646484375000e-01 -1.652908772230148315e-01 2.761851251125335693e-01 -1.572363078594207764e-01 6.529203057289123535e-02 -5.712723731994628906e-02 -1.296513825654983521e-01 -3.376302123069763184e-01 -3.737105056643486023e-02 6.153380125761032104e-02 -1.476805210113525391e-01 -2.015084028244018555e-01 2.315833270549774170e-01 -1.002535596489906311e-02 -7.869859784841537476e-02 1.784505397081375122e-01 -1.627221331000328064e-02 1.918555349111557007e-01 1.650048196315765381e-01 -1.837244629859924316e-01 -1.709230989217758179e-01 2.339665293693542480e-01 6.603816151618957520e-02 -1.767724007368087769e-01
-1.399791538715362549e-01 1.355535723268985748e-02 2.609995007514953613e-02 6.501360982656478882e-02 2.492953538894653320e-01 2.634208798408508301e-01 1.298684775829315186e-01 3.038651645183563232e-01 -5.195077136158943176e-02 -2.392995869740843773e-03 1.544519960880279541e-01 -2.449416816234588623e-01 -6.162995845079421997e-02 7.867594063282012939e-02 -3.577913343906402588e-02 -7.831678539514541626e-02 -8.700003474950790405e-02 -3.717195615172386169e-02 -4.529030621051788330e-02 -3.773803636431694031e-02 3.670935928821563721e-01 -7.642329484224319458e-02 -6.804691255092620850e-02 -2.027007341384887695e-01 9.257078170776367188e-02 2.040131576359272003e-02 2.504631578922271729e-01 -5.546271800994873047e-01 -1.007355377078056335e-01 1.177814230322837830e-01 -4.477413371205329895e-02 -1.628535538911819458e-01
1.173576563596725464e-01 9.904944896697998047e-02 -2.836921252310276031e-02 7.439462095499038696e-02 2.764400243759155273e-01 2.515842914581298828e-01 -2.924507483839988708e-02 8.312585204839706421e-02 -1.861173212528228760e-01 5.939926952123641968e-02 1.800495237112045288e-01 -2.765418887138366699e-01 7.712049875408411026e-03 4.480552300810813904e-02 -6.073663383722305298e-02 -1.130479499697685242e-01 -2.385507375001907349e-01 -1.135350763797760010e-01 -7.582692056894302368e-02 -3.151984140276908875e-02 5.035588145256042480e-01 -6.526664644479751587e-02 1.465127468109130859e-01 5.006093531847000122e-02 1.334226410835981369e-02 9.502194821834564209e-02 3.154556453227996826e-02 -4.213951230049133301e-01 -1.563119739294052124e-01 1.650998592376708984e-01 1.886498928070068359e-01 -1.536285430192947388e-01
1.681488752365112305e-01 6.927657127380371094e-02 -4.812428951263427734e-01 -1.218807622790336609e-01 2.643158137798309326e-01 2.356213480234146118e-01 1.327310353517532349e-01 -9.452034533023834229e-02 5.840500444173812866e-02 -2.111706882715225220e-01 -4.566499218344688416e-02 -1.101217940449714661e-01 9.359184652566909790e-02 -4.611242562532424927e-02 -1.239069625735282898e-01 -2.417185157537460327e-02 9.929780662059783936e-02 1.113296952098608017e-02 2.126489281654357910e-01 1.278699934482574463e-01 1.576824039220809937e-01 2.815451920032501221e-01 3.087033145129680634e-02 -1.762568652629852295e-01 -2.091711759567260742e-01 6.116997823119163513e-02 7.938759028911590576e-02 -7.836062461137771606e-02 -2.037626951932907104e-01 -1.059744656085968018e-01 1.597911268472671509e-01 -3.654867410659790039e-01
-1.816825717687606812e-01 3.421637043356895447e-02 -1.044859886169433594e-01 2.352809906005859375e-01 2.120576202869415283e-01 -9.007637947797775269e-02 1.729079186916351318e-01 1.114134937524795532e-01 -2.898529870435595512e-03 3.264728188514709473e-02 4.243974015116691589e-02 -2.155538052320480347e-01 -1.362708061933517456e-01 -2.751903049647808075e-02 8.976796380011364818e-05 -2.884280681610107422e-01 -1.426521688699722290e-01 1.939935684204101562e-01 2.570437192916870117e-01 -1.236126124858856201e-01 1.137103512883186340e-02 2.029771506786346436e-01 -3.588145971298217773e-01 -6.426125764846801758e-02 1.015808358788490295e-01 2.709969878196716309e-01 -1.146466122008860111e-03 -2.047100067138671875e-01 1.665347516536712646e-01 2.226153761148452759e-01 3.294599056243896484e-01 -1.650924980640411377e-01
1.077582873404026031e-02 -3.884683130308985710e-03 -4.212311506271362305e-01 -5.188395082950592041e-02 3.055374920368194580e-01 1.039929967373609543e-02 1.338259875774383545e-01 1.304969340562820435e-01 -1.178190298378467560e-02 -1.344023048877716064e-01 2.297452539205551147e-01 -7.298453897237777710e-02 7.900725305080413818e-02 -1.892953962087631226e-01 -2.471146434545516968e-01 -5.373157560825347900e-02 -2.538348548114299774e-02 -1.354677379131317139e-01 -5.139776319265365601e-02 1.172262951731681824e-01 3.058657050132751465e-01 4.277090355753898621e-02 -1.532593071460723877e-01 -2.038603872060775757e-01 -2.347058802843093872e-02 1.102652922272682190e-01 -5.502613727003335953e-03 -3.240079283714294434e-01 -1.530640106648206711e-02 4.330016672611236572e-01 6.714458018541336060e-02 5.689492076635360718e-02
-1.348050981760025024e-01 3.216015920042991638e-02 1.475578099489212036e-01 4.761864617466926575e-02 1.062589064240455627e-01 8.505649864673614502e-02 1.231009066104888916e-01 2.263575196266174316e-01 -7.526933215558528900e-03 -9.082694351673126221e-02 1.233051866292953491e-01 -8.506578952074050903e-02 8.563327044248580933e-02 -9.386729449033737183e-03 -4.734668508172035217e-02 -8.057548850774765015e-02 -1.870464533567428589e-01 -1.547801345586776733e-01 -2.883158437907695770e-02 1.370183080434799194e-01 2.362618595361709595e-01 6.728815287351608276e-02 8.456058800220489502e-02 -1.264026015996932983e-01 3.157172501087188721e-01 1.071271449327468872e-01 6.052230601198971272e-04 -1.949986070394515991e-01 9.891176968812942505e-02 5.258915424346923828e-01 4.436111748218536377e-01 -1.749134212732315063e-01
-2.585646212100982666e-01 2.957775071263313293e-02 -3.019820451736450195e-01 -1.525059938430786133e-01 2.609916925430297852e-01 2.519657611846923828e-01 3.432954102754592896e-02 1.714555770158767700e-01 3.317327424883842468e-02 4.871865734457969666e-02 3.892882913351058960e-02 -3.338488936424255371e-01 2.204442396759986877e-02 4.723132774233818054e-02 -4.819491803646087646e-01 -1.528375297784805298e-01 -9.164244681596755981e-02 -6.346196681261062622e-02 8.228492923080921173e-03 1.574680209159851074e-01 -2.198685146868228912e-02 1.422930210828781128e-01 -2.137042880058288574e-01 -6.714314967393875122e-02 -4.062769189476966858e-02 -9.281420707702636719e-02 -1.298747025430202484e-02 -1.259371917694807053e-02 -3.459206782281398773e-03 3.688396215438842773e-01 1.295139938592910767e-01 -9.604556113481521606e-02
-8.651423454284667969e-02 -1.552248746156692505e-01 1.309610903263092041e-01 2.472835034132003784e-01 1.297422647476196289e-01 -9.141561388969421387e-02 -5.444697290658950806e-02 -2.226823121309280396e-01 1.952752768993377686e-01 1.727235317230224609e-01 6.073836237192153931e-02 -4.327483177185058594e-01 -3.232501149177551270e-01 -2.830787003040313721e-02 8.743949234485626221e-02 -1.975921392440795898e-01 9.479751437902450562e-02 -9.593978524208068848e-02 4.848859459161758423e-02 -1.966938935220241547e-02 5.512526258826255798e-02 1.166905388236045837e-01 1.587063819169998169e-02 -1.825245767831802368e-01 -9.419859945774078369e-02 1.655253767967224121e-01 4.568940773606300354e-02 -3.650878071784973145e-01 -1.018522456288337708e-01 3.066436760127544403e-02 2.865169942378997803e-01 -2.554725110530853271e-01
-8.669117838144302368e-02 -1.071346327662467957e-01 -1.548101752996444702e-01 -1.670501828193664551e-01 2.715947628021240234e-01 5.512830987572669983e-02 2.504214048385620117e-01 -2.124546617269515991e-01 7.256479561328887939e-02 4.815471544861793518e-02 8.409643173217773438e-02 -4.472847580909729004e-01 -1.391895860433578491e-01 9.032848477363586426e-02 3.050259128212928772e-02 -5.108068585395812988e-01 6.981603801250457764e-02 1.133957505226135254e-01 1.820236891508102417e-01 4.200795292854309082e-02 1.341663151979446411e-01 -2.043777257204055786e-01 -1.024524047970771790e-01 -9.692638181149959564e-03 9.185217320919036865e-02 4.433391243219375610e-02 2.522805929183959961e-01 1.020866930484771729e-01 2.457705512642860413e-02 6.933805346488952637e-02 1.613311916589736938e-01 -3.842116892337799072e-02
8.147807791829109192e-03 2.532089948654174805e-01 -2.838303148746490479e-01 -5.945327226072549820e-03 -1.460819095373153687e-01 1.471848785877227783e-01 -1.411919444799423218e-01 -8.543584495782852173e-02 9.793081879615783691e-02 1.097635626792907715e-01 -1.234780997037887573e-01 -3.291042745113372803e-01 8.571008592844009399e-02 -3.937913104891777039e-02 -1.321597099304199219e-01 -4.156485497951507568e-01 -1.819428801536560059e-01 -8.029706776142120361e-02 2.877324223518371582e-01 1.312891542911529541e-01 1.164369359612464905e-01 1.510911136865615845e-01 -1.191549524664878845e-01 1.883484423160552979e-01 -2.063665539026260376e-02 6.931019574403762817e-02 -7.809533923864364624e-02 -3.290517330169677734e-01 1.501730233430862427e-01 4.360162094235420227e-02 1.355788856744766235e-01 -2.293237745761871338e-01
-2.719657123088836670e-01 -1.392423361539840698e-02 -1.961217522621154785e-01 -1.091023907065391541e-01 3.643377721309661865e-01 7.338511198759078979e-02 2.302359938621520996e-01 -2.108452655375003815e-02 2.442419528961181641e-02 -1.656934916973114014e-01 4.930274933576583862e-02 -1.474092006683349609e-01 -1.240264251828193665e-01 -1.123008690774440765e-02 1.548323333263397217e-01 -1.494946032762527466e-01 -1.488130390644073486e-01 -3.730561137199401855e-01 -9.013936668634414673e-02 1.367349773645401001e-01 7.239514589309692383e-02 2.696835994720458984e-01 6.015557423233985901e-02 3.908417001366615295e-02 4.286116361618041992e-02 2.620690464973449707e-01 8.108215406537055969e-04 -1.413883715867996216e-01 1.725580543279647827e-01 3.431787192821502686e-01 2.407332360744476318e-01 5.087564885616302490e-02
1.821988970041275024e-01 -4.373109340667724609e-02 4.349422082304954529e-02 9.713084995746612549e-02 1.769556254148483276e-01 2.533939480781555176e-01 -8.368036709725856781e-03 1.670766323804855347e-01 -1.065751910209655762e-01 -9.718953073024749756e-02 7.069265935570001602e-03 -1.934308409690856934e-01 5.577401071786880493e-02 -1.974742412567138672e-01 -2.855174429714679718e-02 1.256773062050342560e-02 1.304632145911455154e-02 -1.347690373659133911e-01 8.910141768865287304e-04 1.882337480783462524e-01 3.019571304321289062e-01 5.711244791746139526e-02 4.831096902489662170e-02 -1.152789518237113953e-01 -8.696524053812026978e-02 9.110280126333236694e-02 2.455048859119415283e-01 -5.316314101219177246e-01 -2.100286930799484253e-01 1.181081831455230713e-01 3.135713040828704834e-01 -2.229900360107421875e-01
1.022036373615264893e-01 4.916523117572069168e-03 -1.685322374105453491e-01 -3.020115382969379425e-02 2.315214835107326508e-02 3.928728029131889343e-02 -7.479742169380187988e-02 -2.257363051176071167e-01 1.640705317258834839e-01 2.092410176992416382e-01 -1.922623999416828156e-02 -3.410886228084564209e-01 -2.657864689826965332e-01 -1.450230479240417480e-01 -2.837662398815155029e-01 -1.820927113294601440e-01 -7.388690859079360962e-02 5.526036769151687622e-02 2.866279482841491699e-01 1.029773876070976257e-01 2.876473404467105865e-02 2.716143727302551270e-01 -7.756417244672775269e-02 1.916722804307937622e-01 2.786036022007465363e-02 -1.109816785901784897e-02 -2.721979096531867981e-02 -3.335143923759460449e-01 1.637680232524871826e-01 3.216260671615600586e-01 1.101635992527008057e-01 -1.868593394756317139e-01
1.173454299569129944e-01 1.337846666574478149e-01 -7.825146615505218506e-02 -6.217734143137931824e-02 1.362284719944000244e-01 1.700538545846939087e-01 -1.679234057664871216e-01 2.180653363466262817e-01 3.473520651459693909e-02 -1.620782017707824707e-01 2.743681669235229492e-01 -2.024390250444412231e-01 1.157257258892059326e-01 -7.913964241743087769e-02 4.110517352819442749e-02 4.524081200361251831e-02 -1.009513288736343384e-01 -1.568505354225635529e-02 -2.804073505103588104e-02 -3.630274441093206406e-03 4.023861885070800781e-01 5.023847520351409912e-02 9.161835163831710815e-02 -2.590560615062713623e-01 2.276812680065631866e-02 7.062041014432907104e-02 -3.248188272118568420e-02 -4.957998692989349365e-01 -9.666872210800647736e-03 2.735607922077178955e-01 1.815441399812698364e-01 -2.377883791923522949e-01
1.714733839035034180e-01 1.448283940553665161e-01 -4.243433177471160889e-01 2.130539529025554657e-02 1.663752198219299316e-01 2.596048712730407715e-01 1.491575385443866253e-04 1.350294202566146851e-01 -1.873692572116851807e-01 -1.822251379489898682e-01 -6.153668835759162903e-02 -2.597826719284057617e-01 -5.777875706553459167e-02 1.080765738151967525e-03 -7.868245244026184082e-02 -4.165712743997573853e-02 -1.079732738435268402e-02 1.472239494323730469e-01 2.169256657361984253e-01 2.369094640016555786e-01 1.462025046348571777e-01 3.015222549438476562e-01 -1.150757819414138794e-01 -1.331733316183090210e-01 -3.263874650001525879e-01 3.725289925932884216e-02 1.259187888354063034e-02 -1.999860256910324097e-01 9.277559816837310791e-02 8.672826737165451050e-02 2.550582885742187500e-01 -8.627490699291229248e-02
1.711127758026123047e-01 -4.296930879354476929e-02 -2.735020518302917480e-01 -1.334133595228195190e-01 -1.648769974708557129e-01 -3.067111782729625702e-02 -8.853042125701904297e-02 9.247681498527526855e-02 1.897612214088439941e-01 1.257980708032846451e-02 -1.206190139055252075e-01 -1.392480731010437012e-01 1.499915570020675659e-01 1.118574514985084534e-01 -4.674362838268280029e-01 -1.524917930364608765e-01 8.501006662845611572e-02 1.041511446237564087e-01 5.228364840149879456e-02 1.904933303594589233e-01 1.360587775707244873e-01 2.341445237398147583e-01 -5.666972696781158447e-02 -1.456026136875152588e-01 9.422857314348220825e-02 2.876868546009063721e-01 7.108045369386672974e-02 -2.505375742912292480e-01 -1.516542118042707443e-02 3.248545825481414795e-01 2.152528017759323120e-01 -1.359745562076568604e-01
5.602481588721275330e-02 -3.670077770948410034e-02 -2.955948114395141602e-01 6.734275666531175375e-05 -9.410425275564193726e-02 -1.922186277806758881e-02 2.312142588198184967e-02 -1.232866048812866211e-01 1.579192578792572021e-01 -1.148643344640731812e-01 -1.498339772224426270e-01 -2.636376321315765381e-01 -2.285461574792861938e-01 2.257861346006393433e-01 -2.276594340801239014e-01 -1.553249955177307129e-01 2.836198210716247559e-01 -1.011979579925537109e-01 2.888212800025939941e-01 8.956773579120635986e-02 1.381331831216812134e-01 9.352087229490280151e-02 -4.590331390500068665e-02 1.446504145860671997e-01 -5.084475502371788025e-02 4.336024820804595947e-01 -1.549139153212308884e-02 -2.379173040390014648e-01 -5.135287996381521225e-03 2.831736803054809570e-01 4.314607009291648865e-02 -1.069055795669555664e-01
-3.764064237475395203e-02 -3.519441783428192139e-01 7.647010684013366699e-02 -6.395133584737777710e-02 -6.300593167543411255e-02 1.371457725763320923e-01 -2.111173570156097412e-01 1.101809218525886536e-01 1.425139605998992920e-01 3.160490840673446655e-02 8.256188780069351196e-02 -1.166037544608116150e-01 1.147988289594650269e-01 -4.570797085762023926e-02 -2.946896851062774658e-02 -3.181217908859252930e-01 -1.888450980186462402e-01 -1.553215179592370987e-02 2.192549556493759155e-01 8.639655262231826782e-02 1.295286864042282104e-01 3.900018930435180664e-01 6.217248737812042236e-02 1.887119412422180176e-01 2.694729566574096680e-01 -2.934047393500804901e-02 2.614457309246063232e-01 -2.928691506385803223e-01 5.135433748364448547e-03 8.662192523479461670e-02 -1.798687875270843506e-02 -3.016262650489807129e-01
-3.541996181011199951e-01 -1.112114563584327698e-01 -1.257774792611598969e-02 -2.757704257965087891e-01 9.013094753026962280e-02 -3.163026645779609680e-03 3.678470477461814880e-02 -1.631250046193599701e-02 9.203574061393737793e-02 6.851822882890701294e-02 -2.730024605989456177e-02 -3.027245104312896729e-01 -3.496195673942565918e-01 1.253594607114791870e-01 1.767665594816207886e-01 -3.725666701793670654e-01 1.288834959268569946e-01 -1.099638715386390686e-01 1.409450266510248184e-02 -3.339175879955291748e-02 1.993875503540039062e-01 -1.202332302927970886e-01 -1.366471033543348312e-02 1.403685063123703003e-01 2.764514088630676270e-01 2.510134279727935791e-01 3.122457116842269897e-02 -2.639228403568267822e-01 -1.552890706807374954e-02 -4.512415826320648193e-02 2.961244434118270874e-03 -2.149249613285064697e-01
-7.929091900587081909e-02 8.451298624277114868e-02 1.857794821262359619e-01 -1.341886222362518311e-01 -5.955924838781356812e-02 2.446931749582290649e-01 -9.355872869491577148e-02 3.370504453778266907e-02 -7.507350761443376541e-03 -7.353457808494567871e-02 -3.818745538592338562e-02 -3.909873366355895996e-01 -5.492076650261878967e-02 -1.629088632762432098e-02 -1.259505450725555420e-01 -3.470262587070465088e-01 4.647616669535636902e-02 -7.645243406295776367e-02 2.888027131557464600e-01 1.774382442235946655e-01 3.940019607543945312e-01 -4.833074286580085754e-03 -2.722604870796203613e-01 -3.132760524749755859e-02 -3.581118362490087748e-04 -2.149194777011871338e-01 9.497650712728500366e-02 -2.462411373853683472e-01 1.641075126826763153e-02 -9.409985691308975220e-02 2.881883084774017334e-01 9.287136606872081757e-03
-1.473766267299652100e-01 1.245824694633483887e-01 -1.067557260394096375e-01 -4.016199335455894470e-02 3.213913738727569580e-01 1.255933940410614014e-01 1.933275610208511353e-01 -7.421924732625484467e-03 -1.369417905807495117e-01 -2.249085009098052979e-01 2.082377970218658447e-01 -2.977156937122344971e-01 7.973968982696533203e-02 -2.682442069053649902e-01 -1.406127959489822388e-01 -6.651539355516433716e-02 1.975430920720100403e-02 5.196386575698852539e-02 -1.972202211618423462e-01 1.376852095127105713e-01 2.921241223812103271e-01 -1.489586681127548218e-01 2.562324516475200653e-02 -1.889307238161563873e-02 -6.876574456691741943e-02 3.418856561183929443e-01 9.609375149011611938e-02 -3.688728213310241699e-01 -5.096417665481567383e-02 7.827313989400863647e-02 1.997912824153900146e-01 -6.610733270645141602e-02
-6.465031951665878296e-02 -1.065328121185302734e-01 7.179836183786392212e-02 5.789643153548240662e-03 -1.975793987512588501e-01 8.616309612989425659e-02 -1.292280945926904678e-02 -3.296704590320587158e-01 -1.712560839951038361e-02 -1.754773408174514771e-01 2.809977829456329346e-01 -3.134931325912475586e-01 -1.002332121133804321e-01 -1.873432546854019165e-01 1.068088877946138382e-02 -3.202414810657501221e-01 -1.265118923038244247e-02 -9.082306176424026489e-02 3.627712652087211609e-02 4.017383158206939697e-01 3.217438757419586182e-01 -1.353223919868469238e-01 -1.292226314544677734e-01 2.601496577262878418e-01 -3.137312084436416626e-02 3.855786472558975220e-02 1.606463640928268433e-02 -1.955702528357505798e-02 -1.426108479499816895e-01 1.601888984441757202e-01 2.034502476453781128e-01 2.628562506288290024e-03
-1.632521450519561768e-01 5.661098286509513855e-02 -2.357402145862579346e-01 -1.408011317253112793e-01 1.215385496616363525e-01 1.379524767398834229e-01 -5.298517178744077682e-03 1.799264224246144295e-03 1.504095345735549927e-01 -9.347657859325408936e-02 1.882266700267791748e-01 -7.201632112264633179e-02 -1.201139464974403381e-01 -7.607738673686981201e-02 -6.556562334299087524e-02 -1.227502804249525070e-02 3.711116313934326172e-01 1.889568418264389038e-01 2.133820354938507080e-01 3.398299217224121094e-01 2.450573742389678955e-01 4.190574213862419128e-02 2.028697878122329712e-01 -8.221184462308883667e-02 -8.749981224536895752e-02 1.987639814615249634e-02 2.216708213090896606e-01 -3.595743477344512939e-01 2.557151764631271362e-02 2.855038642883300781e-01 1.161876022815704346e-01 1.948146224021911621e-01
-1.402796655893325806e-01 -1.752353459596633911e-01 -2.398998886346817017e-01 4.147672653198242188e-02 6.334713101387023926e-01 1.406461894512176514e-01 1.596150733530521393e-02 -1.490034461021423340e-01 -5.386452749371528625e-02 -1.441593766212463379e-01 2.005277127027511597e-01 -1.272131949663162231e-01 1.034034043550491333e-01 -7.793387770652770996e-02 -9.786324948072433472e-02 -9.595695137977600098e-02 -2.418354153633117676e-02 2.266937308013439178e-02 7.865567505359649658e-02 4.851987585425376892e-02 1.272119581699371338e-01 2.668592929840087891e-01 9.559910744428634644e-02 -3.079687990248203278e-02 1.447519869543612003e-03 1.067445129156112671e-01 7.132346928119659424e-02 -1.007555723190307617e-01 6.791093200445175171e-02 4.048699140548706055e-01 1.684144139289855957e-01 -2.312884666025638580e-02
7.219152152538299561e-02 1.828297525644302368e-01 -1.979111880064010620e-01 2.454040795564651489e-01 1.497052609920501709e-01 -5.633176490664482117e-02 1.600742787122726440e-01 2.231612652540206909e-01 -1.039185449481010437e-01 -1.009258776903152466e-01 3.618400394916534424e-01 -3.437328636646270752e-01 1.092013344168663025e-01 -6.315650045871734619e-02 -1.020318046212196350e-01 -3.527462482452392578e-02 -9.009832143783569336e-02 5.723060667514801025e-02 1.359694004058837891e-01 -8.985608816146850586e-02 3.624077141284942627e-01 6.021360680460929871e-02 2.681486308574676514e-01 -1.006539314985275269e-01 8.453864604234695435e-02 -5.215667188167572021e-02 1.460536420345306396e-01 -3.304631710052490234e-01 -1.412463635206222534e-01 1.775655001401901245e-01 1.045480445027351379e-01 -7.454015314579010010e-02
-1.537934541702270508e-01 -1.913807690143585205e-01 -9.886191040277481079e-02 -1.237686723470687866e-01 1.689192354679107666e-01 -3.986671566963195801e-02 -7.005177438259124756e-02 -1.609486043453216553e-01 -8.651896566152572632e-02 -3.847335577011108398e-01 1.907531321048736572e-01 -1.691737473011016846e-01 -2.927139103412628174e-01 2.157127112150192261e-02 7.338437438011169434e-02 -2.109868824481964111e-02 -1.478770673274993896e-01 -2.432589679956436157e-01 1.218806058168411255e-01 1.771468520164489746e-01 1.622609496116638184e-01 -1.361916661262512207e-01 -2.471413165330886841e-01 2.317155338823795319e-02 6.629848480224609375e-02 -1.915960609912872314e-01 6.804420799016952515e-02 -3.640423417091369629e-01 1.836099475622177124e-02 1.524972468614578247e-01 2.619254291057586670e-01 -1.922891438007354736e-01
4.131231829524040222e-02 3.213750943541526794e-02 -2.574071884155273438e-01 1.550528854131698608e-01 -4.455075412988662720e-02 -5.197747796773910522e-02 1.771835237741470337e-01 1.278850529342889786e-02 -1.384275555610656738e-01 3.352208528667688370e-03 2.863864302635192871e-01 -2.005762606859207153e-02 -4.649680480360984802e-02 -2.516533136367797852e-01 -1.792709678411483765e-01 -6.564054638147354126e-02 -1.207074671983718872e-01 -4.649075493216514587e-02 1.231833025813102722e-01 -4.209768958389759064e-03 4.910944998264312744e-01 5.005950108170509338e-02 2.217845916748046875e-01 -5.768855288624763489e-02 -6.393424421548843384e-02 7.901494950056076050e-02 -2.830384075641632080e-01 -3.351330757141113281e-01 -6.499141454696655273e-02 9.185243397951126099e-02 2.890027165412902832e-01 -2.003167122602462769e-01
1.228370293974876404e-01 -1.239916533231735229e-01 -4.580675810575485229e-02 -1.359064280986785889e-01 2.008834481239318848e-01 -5.323588475584983826e-02 9.074542322196066380e-04 -9.185223281383514404e-02 -9.619246423244476318e-02 -4.611058831214904785e-01 2.886846661567687988e-01 -3.408257365226745605e-01 -5.648611485958099365e-02 4.435979947447776794e-02 7.505769282579421997e-02 -2.138959467411041260e-01 -8.841225504875183105e-02 -1.047184318304061890e-01 1.414897441864013672e-01 1.177536174654960632e-01 2.559371292591094971e-02 -2.208203822374343872e-01 1.148052439093589783e-01 6.134505942463874817e-02 -1.342038391157984734e-03 -2.425744980573654175e-01 1.711807101964950562e-01 -2.096804231405258179e-01 2.615720033645629883e-01 1.553938984870910645e-01 1.922098696231842041e-01 -1.969095170497894287e-01
1.017349436879158020e-01 -8.134708553552627563e-02 -2.456808537244796753e-01 4.308412224054336548e-02 2.127902954816818237e-01 1.811235696077346802e-01 1.678343713283538818e-01 2.791275456547737122e-02 -2.643821239471435547e-01 -4.037036374211311340e-02 -1.419713050127029419e-01 -1.437474638223648071e-01 -3.754923492670059204e-02 2.387397550046443939e-02 -3.133051097393035889e-01 3.668178617954254150e-02 -2.279632091522216797e-01 -6.366650760173797607e-02 -1.266226321458816528e-01 1.598820239305496216e-01 3.923668861389160156e-01 7.574427127838134766e-02 1.927938461303710938e-01 -8.174492418766021729e-02 -2.272401750087738037e-02 4.736287146806716919e-02 1.370653510093688965e-01 -2.286575436592102051e-01 6.124714389443397522e-02 1.466621994040906429e-03 3.775230348110198975e-01 -2.805128395557403564e-01
1.765597462654113770e-01 2.634744942188262939e-01 1.015461087226867676e-01 2.262650132179260254e-01 1.271177679300308228e-01 3.702535331249237061e-01 7.543016225099563599e-02 9.270539879798889160e-02 6.605085730552673340e-02 -2.791276574134826660e-01 1.925683766603469849e-01 -1.996091306209564209e-01 2.130383439362049103e-02 -2.408272773027420044e-01 -1.635551899671554565e-01 -2.688445448875427246e-01 1.213266849517822266e-01 3.920574486255645752e-02 -2.699981629848480225e-01 1.383522711694240570e-02 1.617485843598842621e-02 5.293982848525047302e-02 7.023853808641433716e-02 -2.819758653640747070e-02 -3.904129192233085632e-02 -1.944196596741676331e-02 1.113246679306030273e-01 -3.143141865730285645e-01 -1.399719621986150742e-02 2.067740708589553833e-01 2.533552646636962891e-01 -1.879348903894424438e-01
-8.661164902150630951e-03 -1.363310683518648148e-02 -2.259773313999176025e-01 -1.531042307615280151e-01 -5.442766100168228149e-02 -8.976775407791137695e-02 -4.641728103160858154e-02 -3.078776225447654724e-02 -1.552817597985267639e-02 -4.825843870639801025e-01 1.641975939273834229e-01 -2.767384052276611328e-01 -1.944460570812225342e-01 -4.390056803822517395e-02 1.060541421175003052e-01 -1.430282592773437500e-01 -1.326828896999359131e-01 -1.239321157336235046e-01 1.712527722120285034e-01 9.541939198970794678e-02 4.641835987567901611e-01 -1.031964495778083801e-01 -1.460476517677307129e-01 -2.128776162862777710e-02 -7.654635608196258545e-02 -1.595421880483627319e-01 1.707276552915573120e-01 -2.004228085279464722e-01 1.695402264595031738e-01 1.229115277528762817e-01 1.409757882356643677e-01 -1.390810906887054443e-01
-5.618540942668914795e-02 -1.028255075216293335e-01 2.305862493813037872e-02 -3.290290758013725281e-02 1.083585619926452637e-01 5.956844240427017212e-02 1.048802733421325684e-01 1.408111751079559326e-01 -2.176210433244705200e-01 -2.994364202022552490e-01 1.703752279281616211e-01 -3.869656845927238464e-02 -1.450885385274887085e-01 2.754884958267211914e-01 1.674191281199455261e-02 -3.897656500339508057e-02 -7.971715182065963745e-02 2.610634081065654755e-02 -3.149228915572166443e-02 1.472117938101291656e-02 2.633007466793060303e-01 2.298057228326797485e-01 1.759012788534164429e-01 -1.388605237007141113e-01 -3.870173171162605286e-02 2.863804101943969727e-01 5.586877837777137756e-02 -4.500735104084014893e-01 1.597394794225692749e-02 4.031249284744262695e-01 1.863499134778976440e-01 7.036678493022918701e-02
-5.145280435681343079e-02 4.609313607215881348e-02 -1.275791227817535400e-01 -2.216168045997619629e-01 1.326775550842285156e-01 -4.958496987819671631e-02 1.139988303184509277e-01 -2.344822138547897339e-01 -7.763981819152832031e-02 -3.979894518852233887e-01 2.454210259020328522e-02 -3.361338078975677490e-01 -1.515790540724992752e-02 -1.940970271825790405e-01 5.127425771206617355e-03 -8.596620708703994751e-02 -1.763136088848114014e-01 -1.212350726127624512e-01 2.991859912872314453e-01 1.236248612403869629e-01 3.677937090396881104e-01 -1.118875816464424133e-01 1.134927198290824890e-02 4.165692254900932312e-02 7.858360768295824528e-04 -2.270556986331939697e-01 2.158203572034835815e-01 -2.906242012977600098e-01 -1.185549721121788025e-01 2.326332964003086090e-02 7.509747892618179321e-02 -1.240946203470230103e-01
1.018252745270729065e-01 -5.301904678344726562e-02 -2.053741216659545898e-01 2.636473178863525391e-01 4.167153686285018921e-02 -3.044643811881542206e-02 2.308500260114669800e-01 5.001385509967803955e-02 -1.974314264953136444e-02 5.512586608529090881e-02 7.315535098314285278e-02 -1.332785487174987793e-01 1.164407581090927124e-01 1.655134931206703186e-02 -1.985945701599121094e-01 -6.666393484920263290e-03 7.149673253297805786e-02 -2.120685875415802002e-01 1.911441236734390259e-01 8.246033638715744019e-02 5.491801500320434570e-01 1.929818689823150635e-01 2.447443455457687378e-01 4.559363797307014465e-02 2.114248871803283691e-01 1.656015366315841675e-01 -4.318106919527053833e-03 -1.497883498668670654e-01 -3.955308347940444946e-02 4.895682446658611298e-03 3.312439620494842529e-01 -1.915327757596969604e-01
5.158357694745063782e-02 2.105149626731872559e-01 -2.027475535869598389e-01 3.608131408691406250e-02 -1.030764430761337280e-01 1.814835965633392334e-01 -2.208908498287200928e-01 -6.685467809438705444e-02 1.216772571206092834e-01 1.637911945581436157e-01 3.841738030314445496e-02 -2.818455696105957031e-01 5.083580687642097473e-02 -1.398136913776397705e-01 -2.852321565151214600e-01 -2.976489663124084473e-01 -1.132241636514663696e-01 -2.421211600303649902e-01 2.179586142301559448e-01 1.209150180220603943e-01 1.756552420556545258e-02 9.263868629932403564e-02 -3.500323370099067688e-02 1.760128736495971680e-01 1.449371874332427979e-01 2.191101163625717163e-01 1.643773019313812256e-01 -2.639509737491607666e-01 -1.161832362413406372e-02 2.756011672317981720e-02 2.730245590209960938e-01 -2.887085676193237305e-01
-5.075190961360931396e-02 1.355240819975733757e-04 -1.838470995426177979e-01 -1.795135810971260071e-02 2.088693901896476746e-02 3.896497935056686401e-02 -1.420681178569793701e-01 -2.080417871475219727e-01 3.061037138104438782e-02 1.665361598134040833e-02 -6.114495173096656799e-02 -3.536466062068939209e-01 -1.047796979546546936e-01 -1.479716300964355469e-01 -1.819680035114288330e-01 -1.712126284837722778e-01 -1.216706857085227966e-01 -6.500247120857238770e-02 3.453418314456939697e-01 1.604114174842834473e-01 -1.411639526486396790e-02 6.116117164492607117e-02 1.016914248466491699e-01 2.922164499759674072e-01 8.316076546907424927e-02 3.242287039756774902e-01 2.451937459409236908e-02 -1.788322776556015015e-01 1.270078271627426147e-01 2.858293652534484863e-01 5.104609206318855286e-02 -4.047379493713378906e-01
1.503544002771377563e-01 1.340509951114654541e-01 2.042199112474918365e-02 1.376237422227859497e-01 2.208793163299560547e-01 3.525238633155822754e-01 2.032441087067127228e-02 1.746846437454223633e-01 -9.239621460437774658e-02 2.768133021891117096e-02 3.027329035103321075e-02 -1.775172501802444458e-01 6.312312185764312744e-02 7.213895209133625031e-03 -1.931058019399642944e-01 -7.188329938799142838e-03 1.246903240680694580e-01 -1.296965926885604858e-01 3.207921609282493591e-02 9.257435053586959839e-02 3.126794099807739258e-01 -3.122175112366676331e-02 1.955107450485229492e-01 4.792106337845325470e-03 3.120381534099578857e-01 8.819987997412681580e-03 -4.680514801293611526e-03 -3.889309465885162354e-01 -2.913037538528442383e-01 1.681471467018127441e-01 2.701465785503387451e-01 -1.978985518217086792e-01
8.535273809684440494e-05 1.635190695524215698e-01 -1.139666792005300522e-02 -5.087452009320259094e-02 3.770564794540405273e-01 2.253745198249816895e-01 -1.522747874259948730e-01 1.922313496470451355e-02 1.424108594655990601e-01 9.070717543363571167e-02 1.139345839619636536e-01 -3.103660047054290771e-01 -7.529292255640029907e-02 2.358537167310714722e-02 -2.573234140872955322e-01 -1.100145950913429260e-01 -2.325711250305175781e-01 -1.122204512357711792e-01 2.167642265558242798e-01 1.354722678661346436e-01 -2.889026887714862823e-02 2.255039215087890625e-01 5.505110695958137512e-02 6.649295240640640259e-02 1.257687211036682129e-01 -1.310235410928726196e-01 2.203866690397262573e-01 -2.285889238119125366e-01 9.658374637365341187e-02 -8.186069875955581665e-02 4.651382565498352051e-02 -4.341640472412109375e-01
1.077397763729095459e-01 1.897835582494735718e-01 5.875506624579429626e-02 1.023465096950531006e-01 1.282192021608352661e-01 2.184928208589553833e-01 2.772276997566223145e-01 -2.956723421812057495e-02 8.003121614456176758e-02 1.045186817646026611e-01 4.239581897854804993e-02 -1.269435435533523560e-01 1.005677729845046997e-01 1.995961070060729980e-01 -1.095222979784011841e-01 -2.111271917819976807e-01 -4.546809941530227661e-02 5.313351377844810486e-02 -1.115021761506795883e-03 1.503708064556121826e-01 1.548485010862350464e-01 1.996694803237915039e-01 1.784427911043167114e-01 7.092305272817611694e-02 2.541021108627319336e-01 2.721741199493408203e-01 -2.265492379665374756e-01 -4.024506509304046631e-01 -1.770844012498855591e-01 1.871130615472793579e-01 7.413424551486968994e-02 -3.205470442771911621e-01
1.874063462018966675e-01 -5.277531594038009644e-02 -1.744664758443832397e-01 2.307690531015396118e-01 3.799453377723693848e-02 1.774118691682815552e-01 1.564799696207046509e-01 -2.449560910463333130e-02 1.226301863789558411e-02 4.624331369996070862e-02 3.623735606670379639e-01 -2.990968525409698486e-01 -5.591062456369400024e-02 -2.029109150171279907e-01 -1.495395153760910034e-01 -2.601201273500919342e-02 -2.435853928327560425e-01 -4.099212214350700378e-02 -8.218264579772949219e-02 -2.883307170122861862e-04 1.529842019081115723e-01 -3.948535397648811340e-02 3.340528607368469238e-01 8.293072879314422607e-02 3.154548704624176025e-01 2.282691001892089844e-01 -1.266449410468339920e-02 -2.203666567802429199e-01 -1.025645732879638672e-01 1.355079263448715210e-01 1.764072626829147339e-01 -2.417726367712020874e-01
1.735655963420867920e-01 1.852467209100723267e-01 -2.630166113376617432e-01 2.770998179912567139e-01 3.031901549547910690e-03 -4.833260923624038696e-02 3.047917485237121582e-01 7.726139575242996216e-02 -1.295835673809051514e-01 5.583652108907699585e-02 2.969546318054199219e-01 -2.284688651561737061e-01 -8.742032945156097412e-02 -4.600703250616788864e-03 -1.677587330341339111e-01 -1.306814253330230713e-01 -2.373090684413909912e-01 -2.154775410890579224e-01 -9.567468427121639252e-03 -2.373403124511241913e-02 2.207328081130981445e-01 1.035441178828477859e-02 1.047829240560531616e-01 -1.356495022773742676e-01 4.388639330863952637e-02 1.632063388824462891e-01 5.491083860397338867e-02 -3.729534149169921875e-01 2.527967467904090881e-02 2.549964785575866699e-01 2.392680943012237549e-01 -3.943386953324079514e-03
-6.563541293144226074e-02 1.756917834281921387e-01 1.088842898607254028e-01 1.793453246355056763e-01 1.038087904453277588e-01 3.000919520854949951e-01 2.546681165695190430e-01 1.390091329813003540e-01 4.631669819355010986e-02 -5.995561555027961731e-02 -3.243129700422286987e-03 -1.249277442693710327e-01 1.034074574708938599e-01 2.784021571278572083e-02 -2.351893931627273560e-01 -2.437026351690292358e-01 6.649490445852279663e-02 -4.481977969408035278e-02 3.125407993793487549e-01 -2.526791952550411224e-02 1.406741142272949219e-01 -2.069315314292907715e-02 1.911330223083496094e-01 -7.059992104768753052e-02 2.549149394035339355e-01 1.720650196075439453e-01 -2.210943996906280518e-01 -4.341043233871459961e-01 1.036585792899131775e-01 1.603678762912750244e-01 -5.300873890519142151e-02 -2.249178737401962280e-01
-2.344101853668689728e-02 1.754222204908728600e-03 -3.121530115604400635e-01 1.998905092477798462e-01 3.896779716014862061e-01 2.052407525479793549e-02 1.192010268568992615e-01 2.326815575361251831e-01 1.111120078712701797e-02 -3.398103117942810059e-01 3.891996666789054871e-02 -3.628944456577301025e-01 -1.392800807952880859e-01 -7.138171792030334473e-02 -1.170893236994743347e-01 8.159243315458297729e-02 -3.760119900107383728e-02 -7.229624688625335693e-02 -1.617208123207092285e-01 2.243897765874862671e-01 -1.782712177373468876e-03 1.070145964622497559e-01 -2.574451081454753876e-02 3.980040177702903748e-02 -2.637285506352782249e-03 2.779330909252166748e-01 1.281321328133344650e-02 -1.337623149156570435e-01 -3.521410748362541199e-02 -3.823425620794296265e-02 2.689643502235412598e-01 -2.838445603847503662e-01
-1.110876649618148804e-01 3.035212494432926178e-02 4.545042756944894791e-03 1.562426984310150146e-02 4.100103080272674561e-01 1.343656629323959351e-01 2.136776000261306763e-01 2.800900638103485107e-01 -6.027405336499214172e-02 3.930661082267761230e-02 1.773174703121185303e-01 -2.207293659448623657e-01 -2.661712095141410828e-02 -2.546958923339843750e-01 -3.627447187900543213e-01 -4.080303385853767395e-02 -1.214716508984565735e-01 2.221464551985263824e-02 1.287642270326614380e-01 2.862887978553771973e-01 2.507607042789459229e-01 -4.921026993542909622e-03 -5.740034580230712891e-02 1.669568419456481934e-01 3.246712684631347656e-02 2.577769756317138672e-01 -1.236822381615638733e-01 -2.538239359855651855e-01 4.455546289682388306e-02 2.797968499362468719e-02 1.799599230289459229e-01 -4.229407012462615967e-02
-2.055963724851608276e-01 -2.259743809700012207e-01 -2.264504134654998779e-01 -3.127624690532684326e-01 8.374852687120437622e-02 1.355999410152435303e-01 1.789541691541671753e-01 1.701843887567520142e-01 2.790999114513397217e-01 -1.799352094531059265e-02 4.008207470178604126e-02 -2.106076478958129883e-01 -8.271071314811706543e-02 -1.202120557427406311e-01 -1.631839722394943237e-01 -1.008374020457267761e-01 -8.701924234628677368e-02 2.730612456798553467e-01 1.933462768793106079e-01 1.997097432613372803e-01 1.217701956629753113e-01 2.399107962846755981e-01 -2.049290239810943604e-01 1.746815629303455353e-02 2.510142326354980469e-01 5.448618158698081970e-02 1.328798085451126099e-01 -1.672990173101425171e-01 1.597528159618377686e-02 1.542398482561111450e-01 -2.971244603395462036e-02 -2.797616124153137207e-01
5.435396730899810791e-02 -3.512159585952758789e-01 -7.688517123460769653e-02 -6.341350078582763672e-02 1.731856018304824829e-01 3.987342491745948792e-02 3.538824021816253662e-01 -9.412627667188644409e-02 1.988849788904190063e-01 -2.310888320207595825e-01 1.555423736572265625e-01 -5.675794556736946106e-02 -7.783313840627670288e-02 -1.900321692228317261e-01 5.563599616289138794e-02 -1.768714934587478638e-01 -3.562234640121459961e-01 -7.727985735982656479e-03 -1.574568748474121094e-01 -1.154271326959133148e-02 2.646451592445373535e-01 -1.009502913802862167e-02 -2.053309828042984009e-01 -1.903864145278930664e-01 1.350306719541549683e-01 -4.795078188180923462e-02 6.366771413013339043e-05 -2.274930924177169800e-01 -1.775953359901905060e-02 2.043312788009643555e-01 1.639032512903213501e-01 -2.439655959606170654e-01
-7.715386152267456055e-02 4.366195574402809143e-02 -9.794438630342483521e-02 3.472964167594909668e-01 -2.743851579725742340e-02 1.107662916183471680e-01 1.027323678135871887e-01 3.422669693827629089e-02 -1.629849672317504883e-01 -2.221985923824831843e-04 1.970304399728775024e-01 -3.586878180503845215e-01 -1.550139486789703369e-01 -1.896213591098785400e-01 -1.004411131143569946e-01 -9.464422613382339478e-02 -1.899338066577911377e-01 -1.259574741125106812e-01 1.197739616036415100e-01 -1.304819732904434204e-01 3.570558428764343262e-01 -1.175042018294334412e-01 1.043156459927558899e-01 -4.151982069015502930e-02 1.255579590797424316e-01 1.917945444583892822e-01 -2.584697492420673370e-02 -3.630480170249938965e-01 -2.196416556835174561e-01 2.094755321741104126e-01 2.228655070066452026e-01 -9.240353479981422424e-03
-3.170391917228698730e-01 2.891022711992263794e-02 -3.392251133918762207e-01 -2.078965753316879272e-01 -2.253498882055282593e-01 3.196078538894653320e-02 7.151950895786285400e-02 -8.939512819051742554e-02 -1.975277811288833618e-01 2.685268223285675049e-02 3.320558667182922363e-01 -4.481193125247955322e-01 2.043410763144493103e-02 3.002660349011421204e-02 -1.085146740078926086e-01 -1.065909788012504578e-01 -5.422334000468254089e-02 5.873394757509231567e-02 2.519696354866027832e-01 6.343454867601394653e-02 2.172260731458663940e-01 -9.461825340986251831e-02 1.177445575594902039e-01 2.421418875455856323e-01 4.675494506955146790e-03 2.523041516542434692e-02 -8.870632946491241455e-02 -1.945546716451644897e-01 -1.463812142610549927e-01 -1.172755286097526550e-02 1.214974820613861084e-01 -1.222064569592475891e-01
1.304419040679931641e-01 -1.629630476236343384e-01 3.616697341203689575e-02 -1.799758970737457275e-01 -1.043749004602432251e-01 9.832953219301998615e-05 -1.831714957952499390e-01 -3.608286380767822266e-02 -3.272706270217895508e-02 -1.030249968171119690e-01 -7.843019068241119385e-02 -3.042534887790679932e-01 2.409434020519256592e-01 -1.103204116225242615e-01 -1.131982579827308655e-01 -1.895300000905990601e-01 -8.314894884824752808e-02 -2.085881233215332031e-01 9.394732117652893066e-02 1.863995939493179321e-01 3.571391701698303223e-01 -4.479081928730010986e-02 -1.036080792546272278e-01 2.136312723159790039e-01 -1.895936951041221619e-02 -1.788761764764785767e-01 2.215861231088638306e-01 -3.937893509864807129e-01 1.031297296285629272e-01 1.631029993295669556e-01 2.639988660812377930e-01 -1.556690931320190430e-01
-8.701753802597522736e-03 -1.016644090414047241e-01 -1.441282927989959717e-01 -1.668614000082015991e-01 -9.240156412124633789e-02 7.309861481189727783e-02 -2.032980918884277344e-01 -2.990296669304370880e-02 6.987075507640838623e-02 -1.121289655566215515e-01 5.168032366782426834e-03 -2.415969222784042358e-01 -1.308961510658264160e-01 7.153561338782310486e-03 -5.153454542160034180e-01 -1.778931617736816406e-01 -4.153832048177719116e-02 1.584320366382598877e-01 9.194307029247283936e-02 6.544656306505203247e-02 1.732829213142395020e-01 2.196985632181167603e-01 3.694723546504974365e-02 6.151594594120979309e-02 1.887675933539867401e-02 5.034492015838623047e-01 -1.180653050541877747e-01 -2.137116640806198120e-01 -8.027891069650650024e-02 2.252323478460311890e-01 3.022585995495319366e-02 8.984697982668876648e-03
1.133196130394935608e-01 1.112604811787605286e-01 7.793761789798736572e-02 -2.654824256896972656e-01 1.873106509447097778e-01 1.059890836477279663e-01 1.534959953278303146e-02 -1.943304538726806641e-01 1.928940266370773315e-01 7.872314006090164185e-02 9.399288147687911987e-02 -2.653172016143798828e-01 -6.557124108076095581e-02 -1.843683980405330658e-02 -2.338576614856719971e-01 -4.856677725911140442e-02 -8.482607454061508179e-02 4.720640182495117188e-02 1.597281247377395630e-01 4.315380752086639404e-01 1.861505508422851562e-01 1.223786175251007080e-01 1.532403081655502319e-01 -9.510523080825805664e-02 1.996825635433197021e-01 4.241837654262781143e-03 2.124227955937385559e-02 -2.435402572154998779e-01 2.847565710544586182e-01 2.925485670566558838e-01 1.708336770534515381e-01 1.753766536712646484e-01
1.946094632148742676e-01 5.431341007351875305e-02 -2.555827498435974121e-01 7.203482836484909058e-02 -1.110192164778709412e-01 7.294844090938568115e-02 -1.619442850351333618e-01 -9.210070222616195679e-02 7.571493089199066162e-02 -6.318019330501556396e-02 2.735184319317340851e-02 -3.288834989070892334e-01 -1.365456432104110718e-01 -9.567059576511383057e-03 -1.766398549079895020e-01 -3.928328752517700195e-01 -1.702222228050231934e-01 -3.225250840187072754e-01 1.727755516767501831e-01 -4.142813850194215775e-03 -5.448993179015815258e-04 9.795846790075302124e-02 -8.909253776073455811e-02 -9.857142716646194458e-02 7.217831909656524658e-02 1.241301521658897400e-01 -2.275054715573787689e-02 -6.209226325154304504e-03 2.292666733264923096e-01 2.235071808099746704e-01 2.494579851627349854e-01 -3.706471025943756104e-01
-2.988066971302032471e-01 8.091586083173751831e-02 -1.015970110893249512e-01 1.416210085153579712e-02 -1.148390769958496094e-02 -1.187915503978729248e-01 -6.338646262884140015e-02 -4.019024223089218140e-02 8.373165875673294067e-02 -4.785840585827827454e-02 2.223319709300994873e-01 -1.026542857289314270e-01 9.565503895282745361e-02 -9.390468895435333252e-02 1.926648616790771484e-01 -1.261189132928848267e-01 -6.471977382898330688e-02 1.607929617166519165e-01 -1.263065785169601440e-01 3.553066253662109375e-01 3.414583802223205566e-01 -5.715211853384971619e-02 2.926397621631622314e-01 -1.523555219173431396e-01 2.198379635810852051e-01 -2.176078222692012787e-02 1.145525351166725159e-01 -4.076456725597381592e-01 7.573843002319335938e-02 -1.434596031904220581e-01 6.949415802955627441e-02 -2.707548439502716064e-01
-2.233570963144302368e-01 -1.354848891496658325e-01 -4.130926728248596191e-01 4.847993329167366028e-02 4.262400567531585693e-01 8.276186883449554443e-02 3.722049593925476074e-01 -3.762457147240638733e-02 9.790414012968540192e-03 -1.681101471185684204e-01 -6.232876703143119812e-02 -9.300040453672409058e-02 7.702054828405380249e-02 9.883125871419906616e-02 -2.587711811065673828e-01 -1.700323969125747681e-01 -2.451756224036216736e-02 1.526561230421066284e-01 -8.708816021680831909e-02 -8.493129909038543701e-02 -3.077845089137554169e-02 1.511717587709426880e-01 -7.167313992977142334e-02 1.843109279870986938e-01 9.208109974861145020e-02 1.215304061770439148e-01 -9.053902328014373779e-02 -3.585409820079803467e-01 -6.095596402883529663e-02 3.529633209109306335e-02 6.384647637605667114e-02 -8.466170728206634521e-02
-8.181463927030563354e-02 1.035345532000064850e-02 -3.675198853015899658e-01 2.441618591547012329e-02 3.161314427852630615e-01 -3.373216092586517334e-02 2.185636162757873535e-01 1.899665147066116333e-01 5.326680466532707214e-02 -8.391805738210678101e-02 -1.245427280664443970e-01 -1.697513461112976074e-01 1.843695528805255890e-02 -1.159141808748245239e-01 -2.690389752388000488e-01 -1.158601120114326477e-01 8.737139403820037842e-02 1.765425875782966614e-02 1.585459411144256592e-01 2.418404817581176758e-02 -7.898798584938049316e-02 1.530323773622512817e-01 -2.719715535640716553e-01 1.863136738538742065e-01 1.205463521182537079e-02 8.110775053501129150e-02 -1.722630262374877930e-01 -3.389734029769897461e-01 4.890866577625274658e-02 1.239684671163558960e-01 3.874461054801940918e-01 -1.662163883447647095e-01
1.664185225963592529e-01 -6.729713082313537598e-02 -8.539509773254394531e-02 -1.209503710269927979e-01 -1.890059709548950195e-01 6.083352118730545044e-02 -3.065160475671291351e-03 -1.175269186496734619e-01 -1.019320860505104065e-01 -1.779295951128005981e-01 5.542049184441566467e-02 -2.599038779735565186e-01 -9.380940347909927368e-03 2.417948395013809204e-01 -3.189446330070495605e-01 -8.331270515918731689e-02 7.760726660490036011e-02 2.762431800365447998e-01 1.122341826558113098e-01 1.084477901458740234e-01 8.456060290336608887e-02 5.704552307724952698e-02 -9.848354011774063110e-02 6.880040466785430908e-02 -6.299708783626556396e-02 4.895026683807373047e-01 1.076386272907257080e-01 -2.293860763311386108e-01 3.114603459835052490e-03 2.709317505359649658e-01 1.470734477043151855e-01 -2.799303829669952393e-01
-2.831801176071166992e-01 -6.170660257339477539e-02 -2.374534755945205688e-01 -2.093266844749450684e-01 2.037223577499389648e-01 -1.520822793245315552e-01 1.083148457109928131e-02 3.372909128665924072e-02 1.866883188486099243e-01 -1.618651598691940308e-01 1.814881265163421631e-01 -7.189285755157470703e-02 -8.759417384862899780e-02 -7.444128394126892090e-02 2.228894531726837158e-01 -2.409260869026184082e-01 -1.762430816888809204e-01 -2.635665833950042725e-01 1.498807687312364578e-02 -4.891829565167427063e-02 1.534215211868286133e-01 2.528911828994750977e-01 -3.867211192846298218e-02 -5.239360779523849487e-02 3.313901424407958984e-01 3.620159626007080078e-02 4.523323476314544678e-02 -7.842630147933959961e-02 3.843858838081359863e-02 2.926133573055267334e-01 2.931179106235504150e-01 -2.063723504543304443e-01
-2.589895427227020264e-01 5.396003648638725281e-02 -7.363726198673248291e-02 4.657833278179168701e-02 2.582367360591888428e-01 1.027333959937095642e-01 2.432907521724700928e-01 3.844738006591796875e-01 6.127231195569038391e-02 -4.952285066246986389e-02 1.325176805257797241e-01 -9.786258637905120850e-02 -9.273627400398254395e-02 -2.312405258417129517e-01 -2.848770320415496826e-01 -1.924985088407993317e-02 -4.160008206963539124e-02 -4.485486075282096863e-02 -9.842536412179470062e-03 2.274236828088760376e-01 2.769113779067993164e-01 -8.881389349699020386e-02 -1.948224902153015137e-01 -3.085656464099884033e-02 5.045355856418609619e-02 1.423177868127822876e-01 -3.068580478429794312e-02 -3.202494084835052490e-01 -1.194876339286565781e-02 -5.157364904880523682e-02 3.833766281604766846e-01 -7.816160470247268677e-02
-5.794854834675788879e-03 1.850843727588653564e-01 -2.980204820632934570e-01 -3.544382750988006592e-01 1.472723670303821564e-02 1.923603266477584839e-01 1.261433213949203491e-01 3.579409967642277479e-04 -5.833927076309919357e-03 -2.068154215812683105e-01 1.132606416940689087e-01 -1.436089873313903809e-01 -7.000254839658737183e-02 -1.597828269004821777e-01 -4.658390581607818604e-01 -7.419858872890472412e-02 -6.924914568662643433e-02 -8.377142250537872314e-02 -9.013871848583221436e-02 -4.423436149954795837e-02 8.637146092951297760e-03 2.785647511482238770e-01 -1.842739284038543701e-01 2.509307265281677246e-01 6.440296024084091187e-02 -1.037639826536178589e-01 -7.007014006376266479e-02 -3.381219506263732910e-01 1.238552406430244446e-01 1.023313701152801514e-01 6.159829348325729370e-02 -9.320587664842605591e-02
-2.227702923119068146e-02 -1.398303359746932983e-01 -9.756248444318771362e-02 -1.223693117499351501e-01 4.876259714365005493e-02 1.172012910246849060e-01 -1.433354467153549194e-01 1.147675737738609314e-01 3.828490376472473145e-01 -3.434219062328338623e-01 2.359377741813659668e-01 -1.613666862249374390e-01 -2.323507070541381836e-01 8.395911753177642822e-02 -7.208716124296188354e-02 -1.514714807271957397e-01 -1.251957565546035767e-01 1.070158258080482483e-01 2.349903285503387451e-01 2.402989715337753296e-01 7.583173364400863647e-02 2.152659147977828979e-01 1.584584563970565796e-01 -1.720432490110397339e-01 2.257519811391830444e-01 -5.628088489174842834e-03 1.213897019624710083e-01 -1.144451498985290527e-01 -4.193967953324317932e-02 -1.626240611076354980e-01 -9.861357510089874268e-02 -3.264762759208679199e-01
5.308957025408744812e-02 -5.919323861598968506e-02 -4.361855983734130859e-02 -3.556234389543533325e-02 1.890247315168380737e-01 9.341300278902053833e-02 6.530539691448211670e-02 -2.026587128639221191e-01 2.083718031644821167e-01 -6.068139150738716125e-02 -5.477436259388923645e-02 -3.394182622432708740e-01 -1.068836748600006104e-01 1.561068743467330933e-01 -2.357154339551925659e-01 -2.225701361894607544e-01 -6.847121287137269974e-03 -2.221222594380378723e-02 1.873051226139068604e-01 2.514547407627105713e-01 -1.008716449141502380e-01 3.774303197860717773e-01 1.369538009166717529e-01 1.718185096979141235e-01 1.157765761017799377e-01 6.008362397551536560e-02 -7.792191207408905029e-02 -2.364265471696853638e-01 7.573951501399278641e-03 2.201708555221557617e-01 -1.622768640518188477e-01 -3.753804564476013184e-01
-2.201985865831375122e-01 1.043688729405403137e-01 -3.596217632293701172e-01 -1.406679488718509674e-02 2.218769937753677368e-01 2.670415043830871582e-01 2.284702211618423462e-01 -1.852437295019626617e-02 1.628237515687942505e-01 -8.072133362293243408e-02 1.525746881961822510e-01 -9.472583234310150146e-02 -1.402062624692916870e-01 -1.404712200164794922e-01 -2.906810343265533447e-01 -1.623415052890777588e-01 1.608576625585556030e-01 6.889516115188598633e-02 -2.145178467035293579e-01 1.328953653573989868e-01 2.119221985340118408e-01 3.731751069426536560e-02 8.131163194775581360e-03 2.994263172149658203e-01 -2.813746966421604156e-02 4.314072057604789734e-02 -1.454170048236846924e-01 -8.260980248451232910e-02 -2.798765152692794800e-02 1.459607779979705811e-01 3.705676496028900146e-01 -4.619273915886878967e-02
-7.658613473176956177e-02 -1.530755162239074707e-01 -3.251882791519165039e-01 -1.085276948288083076e-03 7.837384939193725586e-02 2.791309058666229248e-01 -6.868200004100799561e-02 -1.501012891530990601e-01 6.435813754796981812e-02 -1.077344873920083046e-03 -2.514630258083343506e-01 -4.960013628005981445e-01 1.562515795230865479e-01 1.463143080472946167e-01 -2.036756277084350586e-01 -2.426555603742599487e-01 5.610109493136405945e-02 -1.044387221336364746e-01 1.899334043264389038e-01 8.078222721815109253e-02 -9.423657506704330444e-02 7.890874147415161133e-02 -7.625062763690948486e-02 1.425675153732299805e-01 3.006989881396293640e-02 -1.749538481235504150e-01 1.447887998074293137e-02 -1.633373945951461792e-01 4.850660637021064758e-02 1.486760675907135010e-01 2.492290139198303223e-01 -2.262547910213470459e-01
1.394432485103607178e-01 -1.468083858489990234e-01 -1.081835851073265076e-01 -7.835682481527328491e-02 1.850386708974838257e-01 2.584450133144855499e-02 1.470777485519647598e-02 -2.583269476890563965e-01 3.013185560703277588e-01 5.531232059001922607e-02 7.150997966527938843e-02 -3.425855040550231934e-01 -1.049595847725868225e-01 -1.306581646203994751e-01 -2.588227689266204834e-01 -1.701543480157852173e-01 1.640990562736988068e-02 -5.714777484536170959e-02 1.946200430393218994e-01 1.260309666395187378e-01 4.571657627820968628e-02 2.227920293807983398e-01 -4.493202082812786102e-03 1.913232058286666870e-01 4.079228639602661133e-02 6.588803231716156006e-02 -2.110005319118499756e-01 -2.845827639102935791e-01 2.003881186246871948e-01 2.655454576015472412e-01 6.680898368358612061e-02 -3.265706896781921387e-01
4.596031457185745239e-02 6.208014488220214844e-02 -3.379234671592712402e-02 1.663483679294586182e-01 3.606439232826232910e-01 -1.613971590995788574e-01 2.579880654811859131e-01 -2.927744947373867035e-02 -5.308602750301361084e-02 -5.996969714760780334e-02 2.583301663398742676e-01 -1.862454712390899658e-01 4.293237254023551941e-02 2.690611779689788818e-01 -1.143115162849426270e-01 -1.815042346715927124e-01 -3.868179023265838623e-02 -1.238974630832672119e-01 -5.005279928445816040e-02 -5.899633094668388367e-02 4.269057810306549072e-01 2.897670492529869080e-02 2.233980782330036163e-02 -2.615262567996978760e-01 1.307515799999237061e-01 1.669044494628906250e-01 -4.991555958986282349e-02 -2.789629399776458740e-01 -1.387266814708709717e-01 3.708330914378166199e-02 2.684887349605560303e-01 -1.442920714616775513e-01
-1.590908318758010864e-01 1.467021927237510681e-02 -4.889589920639991760e-02 3.205372989177703857e-01 2.165700942277908325e-01 -1.221768371760845184e-02 -1.356426626443862915e-01 -3.550141751766204834e-01 -8.215624839067459106e-03 -5.297908186912536621e-02 -3.082265332341194153e-02 -2.642346918582916260e-01 -2.580285668373107910e-01 1.614730358123779297e-01 -2.267412394285202026e-01 -2.165193855762481689e-01 6.834374368190765381e-02 -1.178814843297004700e-01 -1.745240539312362671e-01 7.321045547723770142e-02 2.265849411487579346e-01 3.991472125053405762e-01 1.175863221287727356e-01 -1.310020089149475098e-01 1.315976977348327637e-01 4.139834269881248474e-02 -2.036722004413604736e-01 -1.166954189538955688e-01 9.869828820228576660e-02 8.495081216096878052e-02 8.466293662786483765e-02 -1.377490907907485962e-01
-1.800203770399093628e-01 -1.218964084982872009e-01 -3.930911421775817871e-01 -2.181003056466579437e-02 2.283397763967514038e-01 2.402377873659133911e-02 3.468547165393829346e-01 1.742403209209442139e-01 1.139079704880714417e-01 -1.181307286024093628e-01 1.794119328260421753e-01 -6.455954164266586304e-02 -1.789959520101547241e-02 -8.679527789354324341e-02 -2.787712812423706055e-01 -3.778358548879623413e-02 -1.145095676183700562e-01 2.494773417711257935e-01 7.759216427803039551e-02 -8.498444221913814545e-03 2.540545724332332611e-02 4.566036630421876907e-03 -2.422791719436645508e-01 1.501277387142181396e-01 1.527403667569160461e-02 2.372474372386932373e-01 -1.256616264581680298e-01 -3.922868967056274414e-01 1.228522658348083496e-01 1.119045391678810120e-01 1.386080384254455566e-01 -8.773507177829742432e-02
-7.034239917993545532e-02 -9.217990934848785400e-02 -2.223675698041915894e-01 -1.546352654695510864e-01 6.645362824201583862e-02 -7.862645387649536133e-02 -9.394911676645278931e-02 4.933649674057960510e-03 -1.031116247177124023e-01 -4.309795498847961426e-01 2.013075910508632660e-02 -3.609844744205474854e-01 -1.195236071944236755e-01 -6.307823210954666138e-02 1.430175602436065674e-01 -2.639743387699127197e-01 8.487538993358612061e-02 -8.621244132518768311e-02 1.315439492464065552e-01 2.796306312084197998e-01 -3.516998514533042908e-02 -3.265855610370635986e-01 -1.509649306535720825e-01 -3.184467181563377380e-02 -5.894372239708900452e-02 -1.035052016377449036e-01 5.297620594501495361e-02 -3.491888642311096191e-01 8.502081036567687988e-02 1.711473464965820312e-01 1.741024404764175415e-01 -1.032625436782836914e-01
1.265424489974975586e-01 1.592603325843811035e-01 -1.082331091165542603e-01 2.850067317485809326e-01 1.584457159042358398e-01 -6.133808195590972900e-02 9.829180315136909485e-03 1.565366685390472412e-01 -7.146479934453964233e-02 -1.280213147401809692e-01 2.430240660905838013e-01 -1.225369647145271301e-01 -4.084120504558086395e-03 -7.618448883295059204e-02 -2.358338683843612671e-01 -1.061131581664085388e-01 -1.089386641979217529e-01 -1.358765959739685059e-01 8.492246270179748535e-02 -2.065716236829757690e-01 4.192839860916137695e-01 -5.194679647684097290e-02 1.589219719171524048e-01 -1.027500778436660767e-01 -5.266655236482620239e-03 7.495579868555068970e-02 1.001280173659324646e-01 -3.663039803504943848e-01 -2.214926481246948242e-01 1.626207977533340454e-01 1.771066337823867798e-01 -3.044577538967132568e-01
2.676756381988525391e-01 -1.208980754017829895e-02 -1.290296167135238647e-01 -2.811232805252075195e-01 1.315524131059646606e-01 -6.396217644214630127e-02 -1.183959320187568665e-01 -2.712311148643493652e-01 1.229282096028327942e-01 3.202831372618675232e-02 1.473032981157302856e-01 -3.609506189823150635e-01 -1.260731369256973267e-01 3.796606557443737984e-03 -2.947898507118225098e-01 -2.349833697080612183e-01 2.118288539350032806e-02 -1.542797237634658813e-01 -1.010241210460662842e-01 3.126168251037597656e-01 1.363325566053390503e-01 1.412856429815292358e-01 1.617001253180205822e-03 2.616337873041629791e-02 2.632278203964233398e-01 -8.137728273868560791e-02 -5.839995294809341431e-02 -5.496297031641006470e-02 -4.048994742333889008e-03 2.870661318302154541e-01 2.415271997451782227e-01 5.360203981399536133e-02
-1.656356453895568848e-01 6.013337522745132446e-02 -1.390467118471860886e-02 1.141160503029823303e-01 1.746955364942550659e-01 8.823689073324203491e-02 8.933238685131072998e-02 3.838690519332885742e-01 3.130559250712394714e-02 -2.849362194538116455e-01 2.222314663231372833e-02 -2.150432765483856201e-01 3.692886978387832642e-02 -1.237346678972244263e-01 -1.728886961936950684e-01 -6.660754978656768799e-02 -3.061842620372772217e-01 2.425986900925636292e-02 -5.476862192153930664e-02 1.290913373231887817e-01 3.020937144756317139e-01 1.862991452217102051e-01 9.899932891130447388e-02 -2.001231350004673004e-02 2.786789238452911377e-01 1.636831313371658325e-01 -1.927562505006790161e-01 -2.540647089481353760e-01 -2.697891294956207275e-01 1.269162595272064209e-01 1.849911510944366455e-01 -5.235686153173446655e-02
-2.601417899131774902e-01 -8.144011348485946655e-02 -2.441722154617309570e-01 6.196245923638343811e-02 1.549947857856750488e-01 -3.316110000014305115e-02 -2.384731769561767578e-01 1.466286480426788330e-01 1.166967302560806274e-02 -1.410031765699386597e-01 3.291012644767761230e-01 -2.118531465530395508e-01 -4.633297398686408997e-02 -7.401387393474578857e-02 3.281054273247718811e-02 -1.073496341705322266e-01 -1.841189116239547729e-01 -7.510739844292402267e-03 -1.412837654352188110e-01 2.991954982280731201e-01 2.347652018070220947e-01 -2.567738108336925507e-02 3.271999955177307129e-01 -1.725241839885711670e-01 2.884081602096557617e-01 -1.542822271585464478e-01 -5.748924240469932556e-02 -1.592327207326889038e-01 -3.983684629201889038e-02 1.654064108151942492e-04 1.140425913035869598e-02 -3.031766414642333984e-01
1.034446954727172852e-01 1.626967079937458038e-02 -3.303632438182830811e-01 -1.280188001692295074e-02 1.845390647649765015e-01 1.688957810401916504e-01 1.886457800865173340e-01 -4.809354245662689209e-02 -9.294212609529495239e-02 -1.713161468505859375e-01 -9.617310017347335815e-03 -1.758473217487335205e-01 -1.851217150688171387e-01 4.923199489712715149e-02 -7.945115864276885986e-02 3.671578317880630493e-02 -1.211981773376464844e-01 2.067024856805801392e-01 -1.708974987268447876e-01 1.838004440069198608e-01 3.731970191001892090e-01 1.262220740318298340e-01 -4.023242741823196411e-02 -7.545455545186996460e-02 4.532533138990402222e-02 1.583903282880783081e-01 2.137065827846527100e-01 -3.333465158939361572e-01 -1.761911623179912567e-02 -1.331620663404464722e-01 3.962154090404510498e-01 -1.549462378025054932e-01
6.510530412197113037e-02 -1.385481953620910645e-01 -1.658028066158294678e-01 -7.625576853752136230e-02 2.783951461315155029e-01 1.302773505449295044e-01 1.148777753114700317e-01 1.546864062547683716e-01 -1.960558444261550903e-02 -1.027154847979545593e-01 9.098978340625762939e-02 -1.729735732078552246e-01 -5.391668528318405151e-02 -1.504845321178436279e-01 -2.140075415372848511e-01 -6.493775546550750732e-02 1.302381157875061035e-01 -1.136384531855583191e-01 -2.508656382560729980e-01 1.227960921823978424e-02 2.838239073753356934e-01 -2.366404533386230469e-01 -1.449542194604873657e-01 -7.918500155210494995e-02 -1.558755896985530853e-02 7.680022716522216797e-02 6.932381540536880493e-02 -4.106951653957366943e-01 9.124565124511718750e-02 4.049973785877227783e-01 1.667074114084243774e-01 -2.245050817728042603e-01
2.698317542672157288e-02 1.015025600790977478e-01 -1.755514889955520630e-01 3.087973296642303467e-01 1.266167908906936646e-01 7.709848880767822266e-02 2.230641059577465057e-02 1.981273442506790161e-01 4.387325793504714966e-02 5.108905583620071411e-02 3.372187912464141846e-01 -2.514176368713378906e-01 -5.044076591730117798e-02 -9.827999025583267212e-02 -3.130718693137168884e-02 -1.043021753430366516e-01 -2.420874834060668945e-01 -9.390205144882202148e-02 2.118540108203887939e-01 1.221765670925378799e-02 3.984443545341491699e-01 1.042312942445278168e-02 2.018026709556579590e-01 8.172471821308135986e-02 -1.752207428216934204e-01 3.807030618190765381e-01 4.143483191728591919e-02 -2.143566012382507324e-01 -1.331489160656929016e-02 9.402245283126831055e-02 9.624150395393371582e-02 -1.877089440822601318e-01
-2.193712145090103149e-01 -1.154391467571258545e-01 -6.012852117419242859e-02 6.489059329032897949e-02 8.641359210014343262e-02 2.925723493099212646e-01 -6.666032969951629639e-02 2.852983176708221436e-01 4.915856570005416870e-02 -2.858622968196868896e-01 -1.393967866897583008e-01 -1.714692413806915283e-01 1.005923002958297729e-01 -3.442856483161449432e-03 -1.849938035011291504e-01 1.816813200712203979e-01 -2.517977952957153320e-01 -8.443657308816909790e-02 5.213760957121849060e-02 9.819397330284118652e-02 3.360157608985900879e-01 -5.107546597719192505e-02 3.074198402464389801e-02 3.482450963929295540e-03 1.052467301487922668e-01 1.998272389173507690e-01 -8.915647864341735840e-03 -4.123482406139373779e-01 -8.170198649168014526e-02 2.101226001977920532e-01 1.638719737529754639e-01 -2.081517130136489868e-01
-2.242376655340194702e-01 8.305381983518600464e-03 -6.606797128915786743e-02 2.567810378968715668e-02 2.569454908370971680e-01 2.346432209014892578e-01 6.422895938158035278e-02 -2.689097523689270020e-01 1.664971113204956055e-01 -1.659113913774490356e-02 2.139900326728820801e-01 7.814864814281463623e-02 -1.403590887784957886e-01 -3.382682055234909058e-02 -6.845161318778991699e-02 -5.621474608778953552e-02 -9.192376583814620972e-02 -7.910382933914661407e-03 2.108493894338607788e-01 2.736803889274597168e-01 2.640205435454845428e-02 1.089186444878578186e-01 -4.065467044711112976e-03 -1.125795170664787292e-01 1.380040794610977173e-01 1.865939646959304810e-01 -1.633640751242637634e-02 -2.974231541156768799e-01 -3.442704975605010986e-01 4.530145525932312012e-01 1.213964223861694336e-01 -6.579055637121200562e-02
-3.910165131092071533e-01 1.249239593744277954e-01 -2.593689858913421631e-01 1.092284619808197021e-01 4.819060489535331726e-02 -9.129185974597930908e-02 -2.296260446310043335e-01 9.294423274695873260e-03 -4.085445031523704529e-02 1.449086517095565796e-02 8.422473073005676270e-02 3.160351514816284180e-02 -1.047647073864936829e-01 -5.805882439017295837e-02 -2.910816073417663574e-01 -3.326709270477294922e-01 -5.957559868693351746e-02 5.705479905009269714e-02 -1.481039375066757202e-01 5.281008034944534302e-02 4.651153683662414551e-01 -1.442252844572067261e-01 -2.640952728688716888e-02 -9.512915462255477905e-02 1.953562051057815552e-01 2.626350335776805878e-02 -1.258507743477821350e-02 -3.615993857383728027e-01 -4.212601482868194580e-02 -1.081385165452957153e-01 -1.064549013972282410e-02 -8.574832230806350708e-02
-1.816627830266952515e-01 2.325152605772018433e-01 -1.434314399957656860e-01 1.426488459110260010e-01 2.659889757633209229e-01 1.101846694946289062e-01 2.522954046726226807e-01 -1.462454497814178467e-01 2.060390636324882507e-02 -2.017048150300979614e-01 -7.608743011951446533e-02 -8.397611975669860840e-02 -1.948268711566925049e-01 -9.510610997676849365e-02 -2.777229249477386475e-01 7.460299134254455566e-02 -1.034996956586837769e-01 6.320655345916748047e-02 -7.803147286176681519e-02 1.942450255155563354e-01 2.480064481496810913e-01 1.239001080393791199e-01 1.325463354587554932e-01 -3.050502240657806396e-01 6.541303358972072601e-03 1.714067161083221436e-01 1.392258405685424805e-01 -3.765505254268646240e-01 1.952219307422637939e-01 -8.501634001731872559e-02 1.186477318406105042e-01 -1.562367826700210571e-01
3.217531144618988037e-01 5.899194628000259399e-03 -1.194446980953216553e-01 6.951925903558731079e-02 3.151334822177886963e-02 -5.072476714849472046e-02 2.865408919751644135e-02 -1.080723106861114502e-02 9.968750923871994019e-02 -9.545393288135528564e-02 -5.575599893927574158e-02 -1.956203728914260864e-01 -1.979233175516128540e-01 6.522525101900100708e-02 -4.283324182033538818e-01 -3.055953085422515869e-01 2.087413147091865540e-02 2.325127832591533661e-03 6.807888299226760864e-02 2.191629707813262939e-01 -5.996729806065559387e-02 2.110099792480468750e-01 1.168446391820907593e-01 7.884325087070465088e-02 2.646899549290537834e-03 2.118863463401794434e-01 -2.932026982307434082e-02 -1.664460897445678711e-01 6.947170197963714600e-02 4.513825774192810059e-01 1.047118157148361206e-01 -2.793268263339996338e-01
2.100868374109268188e-01 -5.883033201098442078e-02 1.225499585270881653e-01 -1.347626000642776489e-01 1.027678251266479492e-01 -2.795222699642181396e-01 1.628861427307128906e-01 1.134518682956695557e-01 1.875131204724311829e-02 -2.929507195949554443e-01 -2.590267062187194824e-01 -9.012579172849655151e-02 -8.380388468503952026e-02 -1.460379958152770996e-01 -8.187043480575084686e-03 -2.489140927791595459e-01 -2.235429584980010986e-01 8.237324655055999756e-02 4.166785627603530884e-02 7.634085416793823242e-02 2.591762542724609375e-01 6.462549418210983276e-02 -1.189075335860252380e-01 -1.084519624710083008e-01 -1.161770150065422058e-01 4.914127662777900696e-02 1.008614152669906616e-01 -4.688061177730560303e-01 4.261585325002670288e-02 2.343879640102386475e-01 1.754695475101470947e-01 -2.106733918190002441e-01
-1.494725942611694336e-01 -4.063132777810096741e-02 -8.885013312101364136e-02 -2.833423018455505371e-01 5.931372568011283875e-02 -5.238772369921207428e-03 2.663964405655860901e-02 -2.019630223512649536e-01 -9.297971427440643311e-02 -4.073417484760284424e-01 2.275638282299041748e-01 -3.028393387794494629e-01 -1.701239943504333496e-01 -4.969324916601181030e-02 1.735632717609405518e-01 -1.104234606027603149e-01 -6.973838806152343750e-02 -3.741543507203459740e-03 1.516521722078323364e-01 2.011864930391311646e-01 3.523513376712799072e-01 -8.463832736015319824e-02 -1.526723057031631470e-01 1.001949328929185867e-02 -6.569410115480422974e-02 -1.422227025032043457e-01 2.044021040201187134e-01 -3.463391065597534180e-01 1.250522583723068237e-01 1.142992079257965088e-01 -5.100491270422935486e-02 -1.016509905457496643e-01
-1.964495033025741577e-01 -2.346870899200439453e-01 -1.186722069978713989e-01 -2.948526740074157715e-01 1.198525354266166687e-01 1.607653796672821045e-01 -5.064125359058380127e-02 1.692670732736587524e-01 2.682001292705535889e-01 -1.417436450719833374e-02 1.212152913212776184e-01 -4.350418150424957275e-01 1.404949277639389038e-01 -5.991707369685173035e-02 5.477384105324745178e-02 -4.079099372029304504e-02 -4.629957675933837891e-02 3.029660582542419434e-01 2.159484028816223145e-01 2.289826273918151855e-01 2.022484391927719116e-01 1.845597326755523682e-01 -3.440463915467262268e-02 1.832776367664337158e-01 9.926674515008926392e-02 1.126871705055236816e-01 1.244767084717750549e-01 -2.410260289907455444e-01 5.578232929110527039e-02 1.309325098991394043e-01 -1.664642244577407837e-02 -1.019341722130775452e-01
-1.839663535356521606e-01 -2.305918633937835693e-01 -9.245319664478302002e-02 1.341527849435806274e-01 3.895758464932441711e-02 1.046086549758911133e-01 1.060373783111572266e-01 1.770534068346023560e-01 2.037921249866485596e-01 -8.266830444335937500e-02 1.199705991894006729e-02 -2.218723446130752563e-01 1.029975488781929016e-01 -8.447453379631042480e-03 -9.036667644977569580e-02 -1.370613873004913330e-01 -1.182277724146842957e-01 -4.269701614975929260e-02 -1.320876274257898331e-02 4.768120124936103821e-02 1.221754923462867737e-01 2.657819688320159912e-01 -1.028657704591751099e-01 2.474742382764816284e-01 8.562321215867996216e-02 3.011920154094696045e-01 -2.108621895313262939e-01 -1.782624274492263794e-01 -1.910857260227203369e-01 2.577679455280303955e-01 4.905134737491607666e-01 -5.027798190712928772e-02
2.119028419256210327e-01 2.364340610802173615e-02 1.711552590131759644e-02 -5.937471240758895874e-02 1.935303956270217896e-01 2.360621094703674316e-01 1.595648080110549927e-01 1.183971483260393143e-02 6.936935335397720337e-02 -5.788175389170646667e-02 1.721948385238647461e-01 -3.030299581587314606e-02 -2.177746444940567017e-01 -2.424607872962951660e-01 -3.700320422649383545e-01 2.906514704227447510e-02 -1.756214052438735962e-01 -1.907356828451156616e-01 1.570962071418762207e-01 2.180689424276351929e-01 1.228832527995109558e-01 2.441756874322891235e-01 -1.273858696222305298e-01 1.648808568716049194e-01 2.505543828010559082e-02 9.819479286670684814e-02 1.701084524393081665e-01 -4.691144526004791260e-01 -1.270787883549928665e-02 -3.120653796941041946e-03 1.342387348413467407e-01 -1.190309301018714905e-01
-3.464481234550476074e-02 9.913049638271331787e-02 -2.487486004829406738e-01 -1.246424242854118347e-01 3.694910928606987000e-02 -4.941532015800476074e-02 4.835745319724082947e-02 -1.012651100754737854e-01 -1.152377277612686157e-01 2.878618054091930389e-02 -1.097683236002922058e-01 -4.740314483642578125e-01 1.523137837648391724e-01 7.436031848192214966e-02 -2.804796099662780762e-01 -1.692869216203689575e-01 -4.397085309028625488e-02 -1.575496196746826172e-01 6.608768552541732788e-02 -1.979993432760238647e-01 -4.729754105210304260e-02 1.891593784093856812e-01 -8.737295866012573242e-02 -2.655358240008354187e-02 -1.241888701915740967e-01 5.729422345757484436e-02 1.777556026354432106e-03 -3.914455771446228027e-01 4.390751570463180542e-02 1.236634477972984314e-01 1.847211457788944244e-02 -4.495086967945098877e-01
1.611560732126235962e-01 -8.052524924278259277e-02 1.171697210520505905e-02 -1.031401380896568298e-02 1.714189499616622925e-01 -1.426194757223129272e-01 2.381828427314758301e-02 -2.116361856460571289e-01 4.618763551115989685e-02 -1.529698353260755539e-02 -7.925001531839370728e-02 -4.120511412620544434e-01 -1.517516523599624634e-01 -1.540550887584686279e-01 -2.366052269935607910e-01 -3.063059151172637939e-01 1.395687609910964966e-01 6.914826110005378723e-03 1.335120201110839844e-01 -3.293641656637191772e-02 -6.763596832752227783e-02 9.312816709280014038e-02 1.903734803199768066e-01 2.166024595499038696e-01 6.565514951944351196e-02 1.725734621286392212e-01 -3.580674529075622559e-02 -3.138837218284606934e-01 9.743840247392654419e-02 2.982097864151000977e-01 -8.804497122764587402e-02 -3.497165143489837646e-01
-4.407411068677902222e-02 2.580793201923370361e-01 -3.629307448863983154e-01 -1.891451776027679443e-01 2.536149322986602783e-01 5.904470756649971008e-02 1.670891791582107544e-01 -1.636321395635604858e-01 -8.986807428300380707e-03 -1.703349351882934570e-01 2.962042093276977539e-01 -2.481116354465484619e-01 -1.483972519636154175e-01 1.215141639113426208e-01 -3.685640394687652588e-01 -1.332398802042007446e-01 -1.437701135873794556e-01 -1.070249602198600769e-01 6.685110181570053101e-02 1.502007842063903809e-01 -4.191767796874046326e-02 2.069473713636398315e-01 -3.200307190418243408e-01 8.884593844413757324e-02 4.936232417821884155e-02 9.789752960205078125e-02 9.571092575788497925e-02 -7.336239516735076904e-02 5.613310635089874268e-02 1.274767369031906128e-01 1.055701971054077148e-01 -3.905533999204635620e-02
-1.383135765790939331e-01 5.385114997625350952e-02 -3.517051339149475098e-01 -3.150263130664825439e-01 -2.800728939473628998e-02 2.155200392007827759e-02 -8.100454509258270264e-02 4.803225398063659668e-02 -6.134436279535293579e-02 8.320481516420841217e-03 3.321373760700225830e-01 -2.585337162017822266e-01 1.320462673902511597e-01 1.883744746446609497e-01 -1.272729635238647461e-01 -2.812916338443756104e-01 -1.072910800576210022e-01 -7.136666029691696167e-02 1.556428223848342896e-01 -8.542814850807189941e-02 -4.301653057336807251e-02 -6.902667880058288574e-02 1.840881258249282837e-01 1.904575228691101074e-01 2.799995243549346924e-01 -1.592027842998504639e-01 7.863430678844451904e-02 -3.446101844310760498e-01 -8.530941605567932129e-02 -7.507727947086095810e-03 7.704205065965652466e-02 -2.209585458040237427e-01
8.455312252044677734e-02 4.066589847207069397e-02 -1.185924485325813293e-01 1.605531573295593262e-01 1.556439250707626343e-01 3.962044790387153625e-02 2.176060378551483154e-01 3.150037527084350586e-01 -2.128654122352600098e-01 -1.709722131490707397e-01 6.429085880517959595e-02 -1.597228348255157471e-01 -4.025948047637939453e-02 -9.691697359085083008e-02 1.448132749646902084e-02 -2.157718986272811890e-01 -2.686120867729187012e-01 1.925932914018630981e-01 3.058325648307800293e-01 -5.864622816443443298e-02 2.814368605613708496e-01 6.431744247674942017e-02 1.356721073389053345e-01 -3.445364162325859070e-02 -1.390319466590881348e-01 1.193829700350761414e-01 -1.810060739517211914e-01 -2.309580445289611816e-01 8.248656243085861206e-02 1.324050575494766235e-01 3.984393179416656494e-01 -7.128255069255828857e-02
-4.219635203480720520e-02 1.167048960924148560e-01 -2.248044312000274658e-01 -7.212843000888824463e-02 9.633013047277927399e-03 3.131565451622009277e-01 1.969676166772842407e-01 -9.410708397626876831e-02 -8.101717382669448853e-02 -3.237318098545074463e-01 -1.722170710563659668e-01 -6.459140777587890625e-02 -1.427872925996780396e-01 3.535558655858039856e-02 -2.847684621810913086e-01 5.444110371172428131e-03 4.045560956001281738e-02 1.286083310842514038e-01 2.212041430175304413e-02 -5.127565562725067139e-02 3.521044850349426270e-01 1.902416944503784180e-01 -5.167324561625719070e-03 -2.906136214733123779e-01 8.871745318174362183e-02 1.281926929950714111e-01 4.236394912004470825e-02 -3.479889929294586182e-01 1.428469419479370117e-01 -1.928484812378883362e-02 2.432472705841064453e-01 -2.049405127763748169e-01
-4.990498349070549011e-02 -5.651590973138809204e-02 -1.868108510971069336e-01 -2.817884087562561035e-01 2.216793000698089600e-01 1.123256012797355652e-01 -1.355697065591812134e-01 -3.870730847120285034e-02 -1.721094250679016113e-01 -6.673840433359146118e-02 -3.727103769779205322e-02 -2.046512216329574585e-01 -2.045680396258831024e-02 3.906473889946937561e-02 -2.618550658226013184e-01 -3.610693812370300293e-01 -1.467210650444030762e-01 -1.747175008058547974e-01 1.639891564846038818e-01 7.821651548147201538e-02 2.386845052242279053e-01 1.323678940534591675e-01 -8.955898135900497437e-02 3.200106620788574219e-01 -1.855630725622177124e-01 1.432053893804550171e-01 -1.201912760734558105e-01 -1.138992682099342346e-01 1.973033398389816284e-01 -5.751047655940055847e-02 7.420168071985244751e-02 -3.464979529380798340e-01
-8.640688844025135040e-03 2.075694315135478973e-02 -1.747104227542877197e-01 4.378202930092811584e-02 -4.125519841909408569e-02 9.248694032430648804e-02 1.183285042643547058e-01 -8.317872881889343262e-02 -2.666260004043579102e-01 -2.589474916458129883e-01 1.626930385828018188e-02 -3.554894030094146729e-01 1.026238948106765747e-01 1.094791106879711151e-02 -5.285844206809997559e-02 -2.723783552646636963e-01 -1.756596416234970093e-01 3.773210942745208740e-02 2.227172702550888062e-01 1.637982279062271118e-01 3.095560669898986816e-01 -1.418544650077819824e-01 -1.017408221960067749e-01 1.356541663408279419e-01 4.220621660351753235e-02 -3.326857089996337891e-01 2.606464624404907227e-01 -3.241837024688720703e-01 2.439550310373306274e-02 1.731938570737838745e-01 1.176768168807029724e-01 -1.076896674931049347e-02
-6.664913147687911987e-02 1.489720195531845093e-01 9.710527956485748291e-02 5.843792855739593506e-02 1.875210553407669067e-01 1.216735020279884338e-01 -1.846374198794364929e-02 1.220034807920455933e-01 7.885544747114181519e-02 -3.774959444999694824e-01 1.034850180149078369e-01 5.771933123469352722e-02 -6.562318652868270874e-02 -7.347403559833765030e-03 -2.455205172300338745e-01 -2.972435653209686279e-01 -1.749297082424163818e-01 -1.768736690282821655e-01 6.560473889112472534e-02 9.042935818433761597e-02 2.813602089881896973e-01 -1.227417141199111938e-01 6.010395009070634842e-03 -1.275145914405584335e-02 2.921198904514312744e-01 2.182747274637222290e-01 -1.344107389450073242e-01 -2.331588650122284889e-03 -2.726538777351379395e-01 1.283836960792541504e-01 3.123251795768737793e-01 -2.671269476413726807e-01
-1.646159738302230835e-01 1.907306611537933350e-01 -9.292826056480407715e-02 -5.147701874375343323e-02 -5.076188594102859497e-02 7.708366960287094116e-02 -1.736769527196884155e-01 -6.879167258739471436e-02 1.435641571879386902e-02 2.073605060577392578e-01 7.824098318815231323e-02 -2.474758177995681763e-01 1.783968359231948853e-01 8.658236265182495117e-02 -1.494934111833572388e-01 -9.773398935794830322e-02 3.661086410284042358e-02 -2.418664693832397461e-01 2.626443505287170410e-01 1.542820930480957031e-01 3.574531376361846924e-01 3.888499438762664795e-01 -2.502769604325294495e-02 1.358457505702972412e-01 -1.073325052857398987e-01 -1.696703140623867512e-03 -2.388926595449447632e-02 -2.726325690746307373e-01 1.337781697511672974e-01 7.228457927703857422e-02 2.190466225147247314e-01 -3.030228614807128906e-01
2.333436459302902222e-01 -7.424090988934040070e-03 -2.172036617994308472e-01 3.935689106583595276e-03 -1.525482814759016037e-02 -1.663052737712860107e-01 -8.137381076812744141e-02 -3.772145509719848633e-02 2.256737202405929565e-01 -2.186116278171539307e-01 5.969059839844703674e-02 -1.592655628919601440e-01 -5.132639035582542419e-02 1.501998454332351685e-01 -2.624403834342956543e-01 -2.568745315074920654e-01 -8.898360282182693481e-02 -2.289931774139404297e-01 1.675201952457427979e-01 1.695922464132308960e-01 -2.354993112385272980e-02 2.070022076368331909e-01 4.340306669473648071e-02 1.650201342999935150e-02 -2.054139226675033569e-01 4.312593340873718262e-01 -9.895111434161663055e-03 -1.480370312929153442e-01 -1.042307615280151367e-01 2.635858356952667236e-01 6.376642733812332153e-02 -2.780731916427612305e-01
-1.231384798884391785e-01 -1.854543983936309814e-01 -4.092209339141845703e-01 8.724599331617355347e-02 3.375232517719268799e-01 4.384969919919967651e-02 2.530667185783386230e-01 1.660279035568237305e-01 6.181920692324638367e-02 -3.364589065313339233e-02 6.156869977712631226e-02 -1.576758921146392822e-01 4.609814658761024475e-02 -2.372244596481323242e-01 -2.903091348707675934e-02 3.136825980618596077e-03 9.755203872919082642e-02 -2.067345827817916870e-01 1.007927730679512024e-01 -1.809914596378803253e-02 2.062692791223526001e-01 -1.285819709300994873e-02 -1.601479249075055122e-03 -6.703977286815643311e-02 -7.490868121385574341e-02 1.256467103958129883e-01 1.597518175840377808e-01 -4.349312484264373779e-01 -1.030851751565933228e-01 3.362441956996917725e-01 7.204876095056533813e-02 1.202348992228507996e-02
-7.183589041233062744e-02 4.746633768081665039e-02 -2.274453788995742798e-01 8.905780315399169922e-02 8.407733589410781860e-02 -2.247908115386962891e-01 4.217819869518280029e-02 2.975468039512634277e-01 2.930261194705963135e-01 -1.118589341640472412e-01 7.224825024604797363e-02 -8.155619353055953979e-02 7.534916698932647705e-02 2.050441950559616089e-01 -8.582548052072525024e-02 -3.393482267856597900e-01 7.360067684203386307e-03 1.298806518316268921e-01 -3.501028120517730713e-01 2.696840763092041016e-01 1.472833752632141113e-01 -3.400776535272598267e-02 3.637414425611495972e-02 -1.050676926970481873e-01 -7.652135938405990601e-02 -1.253437697887420654e-01 -1.916982047259807587e-02 -1.921811103820800781e-01 -1.980246752500534058e-01 -1.022187173366546631e-01 1.405870467424392700e-01 -3.588709235191345215e-01
-3.626804053783416748e-01 -2.293401211500167847e-01 -2.121631801128387451e-01 -1.258609294891357422e-01 2.634725570678710938e-01 2.176143694669008255e-03 -5.158249661326408386e-02 2.584365308284759521e-01 2.426081299781799316e-01 -3.433093726634979248e-01 -5.562690272927284241e-02 -1.428448110818862915e-01 4.543239250779151917e-02 6.071264296770095825e-02 2.078000269830226898e-02 6.330592930316925049e-02 1.033985167741775513e-01 2.191831916570663452e-02 -3.539855405688285828e-02 2.142023891210556030e-01 3.773532509803771973e-01 2.061342895030975342e-01 3.565458580851554871e-02 1.901751309633255005e-01 -8.173921704292297363e-02 -8.849362283945083618e-02 5.558514222502708435e-02 -9.338403493165969849e-02 1.042121797800064087e-01 1.828081309795379639e-01 1.478686183691024780e-01 -1.806422621011734009e-01
-1.947450637817382812e-01 -9.499130770564079285e-03 -1.089891269803047180e-01 -1.031447201967239380e-01 9.067852795124053955e-02 -2.102668583393096924e-02 1.099460422992706299e-01 2.649195194244384766e-01 9.800210595130920410e-02 -2.006855905055999756e-01 1.475845426321029663e-01 -1.686488240957260132e-01 -3.268653899431228638e-02 1.586859859526157379e-02 -1.569955348968505859e-01 -1.474045813083648682e-01 -3.325967192649841309e-01 1.614577025175094604e-01 -1.008980069309473038e-02 -9.160492569208145142e-02 2.991569638252258301e-01 3.142806291580200195e-01 -2.266381680965423584e-01 1.645114421844482422e-01 6.433498859405517578e-02 1.880439221858978271e-01 -2.865616083145141602e-01 -2.098345160484313965e-01 7.089114189147949219e-02 1.834373921155929565e-01 2.906610369682312012e-01 6.929682567715644836e-03
-1.313964873552322388e-01 -1.980491541326045990e-02 9.029183536767959595e-02 -1.039337888360023499e-01 1.119906306266784668e-01 -5.938423424959182739e-02 -1.364210329484194517e-04 -2.299387240782380104e-03 -1.517842859029769897e-01 -4.949241876602172852e-01 1.918635368347167969e-01 -2.232061475515365601e-01 -7.151798903942108154e-02 7.836506515741348267e-02 1.166379824280738831e-01 -2.797210514545440674e-01 -1.012854650616645813e-01 -1.776341348886489868e-01 2.846252024173736572e-01 1.664146035909652710e-01 1.819688379764556885e-01 -1.978992819786071777e-01 -1.092681139707565308e-01 1.641358733177185059e-01 -1.204985156655311584e-01 -3.891305997967720032e-02 4.580995813012123108e-02 -3.880251646041870117e-01 1.345573961734771729e-01 1.850106716156005859e-01 -3.107119724154472351e-02 -7.692754268646240234e-02
-9.975408762693405151e-02 -1.484383642673492432e-01 -8.229633420705795288e-02 6.041117385029792786e-02 -1.085530743002891541e-01 5.305567756295204163e-02 9.214817732572555542e-02 2.529090344905853271e-01 4.002446830272674561e-01 -5.273041874170303345e-02 1.578184068202972412e-01 -1.153426840901374817e-01 1.722260937094688416e-02 -1.205450147390365601e-01 3.194388747215270996e-02 -1.917123645544052124e-01 2.272839099168777466e-01 5.412443727254867554e-02 4.611007273197174072e-01 -1.625738851726055145e-02 1.601777970790863037e-01 -2.149920910596847534e-02 -1.578709185123443604e-01 4.391910508275032043e-02 3.016307950019836426e-02 -7.828349247574806213e-03 6.315167248249053955e-02 -1.989260613918304443e-01 1.090544685721397400e-01 3.151542544364929199e-01 7.309644669294357300e-02 -3.677301704883575439e-01
-8.712020516395568848e-02 1.465291380882263184e-01 -3.316613435745239258e-01 5.248517170548439026e-02 -1.111995056271553040e-01 3.127196729183197021e-01 2.525338232517242432e-01 -5.199377983808517456e-02 1.628747582435607910e-01 2.708031609654426575e-02 3.257592022418975830e-02 -3.107784688472747803e-02 -1.286151111125946045e-01 2.874174620956182480e-03 -3.117087781429290771e-01 -1.587885171175003052e-01 2.250456809997558594e-01 1.334571558982133865e-02 -1.830372214317321777e-01 9.472929686307907104e-02 1.672704964876174927e-01 7.662149518728256226e-02 9.590011090040206909e-02 1.305203586816787720e-01 3.994417190551757812e-02 7.151515223085880280e-03 2.537174820899963379e-01 -3.592990338802337646e-01 7.024926692247390747e-02 3.803325593471527100e-01 1.713492721319198608e-02 -1.222947090864181519e-01
1.820693314075469971e-01 -1.112847775220870972e-01 -2.045935839414596558e-01 -6.096721440553665161e-02 1.243842616677284241e-01 -2.839848399162292480e-02 -2.517566271126270294e-02 2.369338274002075195e-02 -8.571565896272659302e-02 -6.952986121177673340e-02 2.809389233589172363e-01 -8.046274632215499878e-02 2.591916918754577637e-01 -5.843176692724227905e-02 7.359853386878967285e-02 -1.699129343032836914e-01 6.704167276620864868e-02 -1.950952261686325073e-01 4.516516327857971191e-01 2.462090998888015747e-01 5.147198215126991272e-02 -1.278219819068908691e-01 8.719009906053543091e-02 -1.584389060735702515e-01 1.159444972872734070e-01 1.268399208784103394e-01 -1.638181358575820923e-01 -2.158502191305160522e-01 -1.917391419410705566e-01 2.508310601115226746e-02 2.034439742565155029e-01 -3.851675093173980713e-01
1.023877188563346863e-01 -6.416271626949310303e-02 -9.430609643459320068e-02 -2.387164086103439331e-01 2.786645106971263885e-02 4.061084240674972534e-02 1.131478846073150635e-01 -2.309093922376632690e-01 -2.160432189702987671e-01 -2.094910442829132080e-01 -7.696899026632308960e-02 -5.050334334373474121e-01 -7.919482886791229248e-03 2.225831523537635803e-02 -1.667867302894592285e-01 -2.745887935161590576e-01 -1.570479124784469604e-01 -2.013879120349884033e-01 1.116324514150619507e-01 1.936949938535690308e-01 3.752754032611846924e-01 5.099115893244743347e-02 -1.275164932012557983e-01 -2.978665754199028015e-02 -5.989282578229904175e-02 -1.694749295711517334e-01 7.946675270795822144e-02 -2.120556980371475220e-01 1.214359048753976822e-02 1.764530315995216370e-02 5.022408440709114075e-02 -1.824865043163299561e-01
1.109736505895853043e-02 -1.448886818252503872e-03 -3.740878403186798096e-01 1.743455827236175537e-01 3.182958662509918213e-01 3.339371979236602783e-01 3.033731579780578613e-01 -3.418807312846183777e-02 7.718676701188087463e-03 -1.643856465816497803e-01 -9.111429750919342041e-02 -2.866309285163879395e-01 -1.897549480199813843e-01 -5.620192736387252808e-02 -2.863798141479492188e-01 -4.975548759102821350e-02 -1.016724333167076111e-01 1.375732421875000000e-01 -1.232501305639743805e-02 3.098051249980926514e-01 -2.352669462561607361e-02 6.017390172928571701e-03 2.077479511499404907e-01 5.855051800608634949e-02 1.878138184547424316e-01 9.274993836879730225e-02 -2.732552960515022278e-02 -1.162174642086029053e-01 1.082160882651805878e-02 1.494801640510559082e-01 1.533910334110260010e-01 7.495599240064620972e-02
-5.758725106716156006e-02 3.723061084747314453e-01 -3.454136550426483154e-01 1.476939022541046143e-02 -4.598199203610420227e-02 1.233643963932991028e-01 1.844500154256820679e-01 -5.001401901245117188e-02 2.494118362665176392e-01 -5.866223480552434921e-03 -6.526704877614974976e-02 -3.014349751174449921e-02 -8.986797183752059937e-02 -4.283358156681060791e-02 -2.973108291625976562e-01 -1.337675899267196655e-01 1.413469463586807251e-01 4.723480343818664551e-02 -5.884018540382385254e-02 2.575615048408508301e-02 3.185847103595733643e-01 -5.280030146241188049e-02 1.175299733877182007e-01 -7.088115811347961426e-02 -1.545418500900268555e-01 -1.007612422108650208e-01 1.735272258520126343e-01 -3.028155267238616943e-01 -7.872221618890762329e-02 4.003350436687469482e-01 9.417700767517089844e-02 -1.429769545793533325e-01
1.804729551076889038e-01 1.813101209700107574e-02 -1.175547763705253601e-01 -5.415140092372894287e-02 8.868879079818725586e-02 4.748710691928863525e-01 6.223910674452781677e-02 -4.500418156385421753e-02 7.473235949873924255e-03 -4.845945164561271667e-02 3.075656294822692871e-01 -4.224401339888572693e-02 1.052164565771818161e-02 -2.120324224233627319e-02 -1.792385429143905640e-01 8.050087094306945801e-02 -2.115480303764343262e-01 -1.340355258435010910e-02 1.175831630825996399e-01 1.159514486789703369e-01 2.452322989702224731e-01 2.005219459533691406e-01 7.448055595159530640e-02 1.086656078696250916e-01 -6.921638548374176025e-02 1.781227141618728638e-01 1.829025102779269218e-03 -4.502812922000885010e-01 4.547658190131187439e-02 1.569449156522750854e-02 3.054331541061401367e-01 -2.198729217052459717e-01
1.513125151395797729e-01 1.468752324581146240e-02 -1.520956307649612427e-01 -2.023890763521194458e-01 3.410936892032623291e-01 6.377465557307004929e-03 9.758258610963821411e-02 -1.361704617738723755e-01 2.040941640734672546e-02 1.130028516054153442e-01 2.625060677528381348e-01 4.444206878542900085e-02 -7.186797261238098145e-02 -4.507655650377273560e-02 4.247778654098510742e-02 -9.065505117177963257e-02 -1.110781542956829071e-02 -3.253093734383583069e-02 1.043870002031326294e-01 -1.346375346183776855e-01 3.864494264125823975e-01 2.724231220781803131e-03 8.376960456371307373e-02 -1.023913472890853882e-01 4.804041981697082520e-02 2.277076840400695801e-01 2.657581269741058350e-01 -5.429851412773132324e-01 -6.485787034034729004e-02 1.548257917165756226e-01 4.121666401624679565e-02 -1.431814730167388916e-01
1.008349843323230743e-02 1.407273486256599426e-02 -1.857110410928726196e-01 -1.752850115299224854e-01 2.059116959571838379e-02 -7.420180737972259521e-02 -1.311333011835813522e-02 9.716167300939559937e-02 -3.256003856658935547e-01 -3.579127192497253418e-01 1.885360032320022583e-01 -3.663488030433654785e-01 -7.166649401187896729e-02 -1.233463287353515625e-01 -8.803595602512359619e-02 -2.109507620334625244e-01 -2.520186007022857666e-01 -1.360476762056350708e-01 1.730328053236007690e-02 1.746426671743392944e-01 1.790158152580261230e-01 -2.477977983653545380e-02 -1.226873025298118591e-01 1.487352550029754639e-01 -3.420452028512954712e-02 -1.756619811058044434e-01 2.123017013072967529e-01 -4.123522341251373291e-01 -1.811965182423591614e-02 3.277557343244552612e-02 9.660600870847702026e-02 4.408813640475273132e-02
-5.705269426107406616e-02 1.270782351493835449e-01 -1.183817833662033081e-01 4.448677971959114075e-02 -7.461533695459365845e-02 9.653479605913162231e-02 -1.109740436077117920e-01 -1.739131808280944824e-01 1.625735312700271606e-01 1.987967267632484436e-02 -5.464512109756469727e-02 -3.980383574962615967e-01 -1.031430587172508240e-01 -1.709375530481338501e-01 -1.405158191919326782e-01 -3.279112577438354492e-01 -2.176128476858139038e-01 -3.206371366977691650e-01 2.095398902893066406e-01 1.717630326747894287e-01 -3.485159715637564659e-03 8.677731454372406006e-02 -1.998183578252792358e-01 6.483069807291030884e-02 -4.209014587104320526e-04 1.864562034606933594e-01 5.953152850270271301e-02 -2.923070788383483887e-01 1.033861935138702393e-01 9.302891790866851807e-02 2.550949454307556152e-01 -2.614662945270538330e-01
-3.213391825556755066e-02 5.437713116407394409e-02 -7.705555856227874756e-02 1.369924247264862061e-01 1.560389064252376556e-02 2.530684769153594971e-01 1.414778083562850952e-01 -1.580771654844284058e-01 1.461477428674697876e-01 -2.352179139852523804e-01 2.193971276283264160e-01 -2.112150490283966064e-01 5.722844973206520081e-02 -1.808769106864929199e-01 -3.941312432289123535e-01 -2.266139388084411621e-01 1.371762603521347046e-01 1.036004871129989624e-01 -2.252344936132431030e-01 -2.927659079432487488e-02 3.245217502117156982e-01 1.420457661151885986e-01 -1.215130910277366638e-01 -2.736987732350826263e-02 -1.745835095643997192e-01 -8.774183690547943115e-02 1.566855162382125854e-01 -3.061793744564056396e-01 -1.070705875754356384e-01 2.411397844552993774e-01 -3.389104083180427551e-02 2.273189090192317963e-02
-1.159121617674827576e-01 -1.432337611913681030e-01 4.566810093820095062e-03 -7.569542527198791504e-02 3.079150915145874023e-01 4.951463639736175537e-02 6.798990815877914429e-02 -1.329329144209623337e-02 2.395651638507843018e-01 -3.925345242023468018e-01 1.636187285184860229e-01 -9.357284754514694214e-02 -2.107763439416885376e-01 1.755230575799942017e-01 -1.469211131334304810e-01 -3.161119520664215088e-01 1.738806366920471191e-01 2.552332878112792969e-01 2.295807935297489166e-02 1.267334222793579102e-01 2.435169667005538940e-01 1.475949734449386597e-01 -1.910023577511310577e-02 1.438314933329820633e-02 3.023643046617507935e-02 1.477232724428176880e-01 2.262143641710281372e-01 -1.013678684830665588e-02 7.292129099369049072e-02 7.547479867935180664e-02 -2.280056029558181763e-01 -2.895683050155639648e-01
-1.916202902793884277e-01 6.501104217022657394e-03 -1.538066416978836060e-01 -1.923685818910598755e-01 1.510234177112579346e-01 -4.595276713371276855e-02 9.779784083366394043e-02 -1.382639855146408081e-01 3.056110814213752747e-02 -3.107827007770538330e-01 2.242305278778076172e-01 -3.021704554557800293e-01 -2.158367820084095001e-02 -2.350106388330459595e-01 2.329250276088714600e-01 -2.173784971237182617e-01 -1.667679995298385620e-01 -2.510063648223876953e-01 9.238068014383316040e-03 1.357951611280441284e-01 1.219132691621780396e-01 -1.098563596606254578e-01 -7.190582156181335449e-02 -4.672138765454292297e-02 -1.759505569934844971e-01 -1.468418538570404053e-01 1.791251897811889648e-01 -2.972446978092193604e-01 1.298486143350601196e-01 2.370493710041046143e-01 1.021690219640731812e-01 -2.293200343847274780e-01
-8.734789490699768066e-02 1.778421849012374878e-01 6.346738338470458984e-02 1.186995999887585640e-03 1.914428174495697021e-02 4.251059517264366150e-02 2.599606290459632874e-02 2.154380977153778076e-01 3.849168717861175537e-01 -1.775407046079635620e-01 7.399174571037292480e-02 -2.707528173923492432e-01 2.340719103813171387e-02 -7.595236599445343018e-02 -9.809967130422592163e-02 -4.675033688545227051e-01 1.177183017134666443e-01 -6.058215722441673279e-02 -1.264832466840744019e-01 8.007569611072540283e-02 6.822058558464050293e-02 3.391418755054473877e-01 1.208040267229080200e-01 3.211851716041564941e-01 2.047159075736999512e-01 1.630881428718566895e-01 -9.767054021358489990e-02 -1.336989253759384155e-01 -4.778152331709861755e-02 1.477352231740951538e-01 9.810313582420349121e-02 8.642797172069549561e-02
-5.872766301035881042e-02 1.292157024145126343e-01 -2.034983634948730469e-01 3.473160031717270613e-04 -9.492558240890502930e-02 3.867380693554878235e-02 -1.098094210028648376e-01 -2.183857113122940063e-01 1.830665320158004761e-01 -1.106617134064435959e-02 -1.260150223970413208e-01 -3.019515872001647949e-01 3.603132907301187515e-03 -1.827477514743804932e-01 -2.599617838859558105e-01 -1.277047693729400635e-01 -3.105334937572479248e-01 -1.824589222669601440e-01 2.337691485881805420e-01 2.150859534740447998e-01 8.921080082654953003e-02 1.437458395957946777e-01 4.252566397190093994e-02 -4.162609204649925232e-02 -1.385149210691452026e-01 1.812205463647842407e-01 6.938166171312332153e-02 -1.613182276487350464e-01 1.273324489593505859e-01 1.262673884630203247e-01 3.691765666007995605e-01 -3.099823594093322754e-01
-1.139795258641242981e-01 2.273155897855758667e-01 -4.320134520530700684e-01 -8.227348327636718750e-03 9.768405556678771973e-02 8.174619870260357857e-04 1.805846691131591797e-01 1.290194988250732422e-01 5.530723184347152710e-02 -2.618262469768524170e-01 3.473164886236190796e-02 -1.416231989860534668e-01 2.237079665064811707e-02 -3.130326792597770691e-02 -9.052613377571105957e-02 -1.012133657932281494e-01 -3.667481010779738426e-03 2.031337320804595947e-01 -2.420546263456344604e-01 2.615827694535255432e-02 5.518978461623191833e-02 2.074181437492370605e-01 -1.480859518051147461e-01 1.675154566764831543e-01 -6.688980758190155029e-02 1.417188942432403564e-01 -3.358669281005859375e-01 -3.968338072299957275e-01 1.339150667190551758e-01 2.045043408870697021e-01 1.544240862131118774e-01 -4.453845694661140442e-02
5.935921519994735718e-02 -1.590930074453353882e-01 1.472557038068771362e-01 7.385095208883285522e-02 1.438437700271606445e-01 7.817244529724121094e-02 4.760168958455324173e-03 5.906980484724044800e-02 6.776086241006851196e-02 7.676819711923599243e-02 2.341846972703933716e-01 -1.202714219689369202e-01 -1.298745125532150269e-01 2.358595840632915497e-02 -2.750231325626373291e-01 -2.088274210691452026e-01 2.970162332057952881e-01 -8.783135563135147095e-02 1.477086544036865234e-01 1.271449774503707886e-01 3.954940289258956909e-02 9.920693188905715942e-02 3.578529953956604004e-01 -2.254343330860137939e-01 -8.434914052486419678e-02 -1.693075150251388550e-01 1.978753060102462769e-01 -2.699896097183227539e-01 9.624548256397247314e-02 1.010935306549072266e-01 4.495324194431304932e-01 -6.047710776329040527e-02
-1.782232969999313354e-01 -2.384643405675888062e-01 -2.316437810659408569e-01 -3.171648979187011719e-01 3.040029108524322510e-01 8.590792864561080933e-02 1.275453157722949982e-02 2.466403320431709290e-02 2.280391901731491089e-01 -8.650736510753631592e-02 4.576440900564193726e-02 -1.139322966337203979e-01 -1.338515728712081909e-01 2.738681994378566742e-02 1.910065114498138428e-01 -2.861255407333374023e-01 -2.797726094722747803e-01 -3.078412413597106934e-01 4.863182082772254944e-02 2.247671484947204590e-01 1.445412635803222656e-01 3.593883290886878967e-02 5.008259788155555725e-02 -2.002709656953811646e-01 -7.162443548440933228e-02 2.489387616515159607e-02 9.193930774927139282e-02 -1.293284744024276733e-01 -1.538841277360916138e-01 2.776261270046234131e-01 1.103743389248847961e-01 -1.018810048699378967e-01
2.456441819667816162e-01 -2.389245927333831787e-01 9.233228117227554321e-02 -5.267121363431215286e-03 2.625777423381805420e-01 2.562429755926132202e-02 1.289569735527038574e-01 -5.732285976409912109e-02 1.271495372056961060e-01 -1.638894528150558472e-02 2.999270893633365631e-02 -4.239045381546020508e-01 -3.200911581516265869e-01 -2.377071045339107513e-02 -2.415620721876621246e-03 -2.300003170967102051e-01 1.720955371856689453e-01 1.906012371182441711e-02 1.707332730293273926e-01 -6.343811750411987305e-02 4.881957918405532837e-02 1.474899351596832275e-01 2.687512040138244629e-01 -1.649530082941055298e-01 -1.042607501149177551e-01 -2.559008309617638588e-03 6.383066624402999878e-02 -2.825675904750823975e-01 -1.433718800544738770e-01 1.405199989676475525e-02 2.722721099853515625e-01 -2.348050326108932495e-01
-1.540925651788711548e-01 1.320739984512329102e-01 -2.017982900142669678e-01 4.960134252905845642e-02 -1.043712049722671509e-01 -4.621923342347145081e-02 1.188250482082366943e-01 -1.701700091361999512e-01 -2.766698896884918213e-01 -2.308041602373123169e-01 1.251494437456130981e-01 -2.710035443305969238e-01 1.195989698171615601e-01 -3.778189048171043396e-02 -1.173189058899879456e-01 -3.076117634773254395e-01 -2.070202380418777466e-01 -1.556976586580276489e-01 2.129969932138919830e-02 1.330166012048721313e-01 3.317915499210357666e-01 -6.134975701570510864e-02 -6.643797457218170166e-02 6.881744414567947388e-02 -6.875215470790863037e-02 -3.305984139442443848e-01 1.682346314191818237e-01 -3.609375357627868652e-01 1.992564462125301361e-02 1.187966689467430115e-01 1.308111250400543213e-01 -6.334371119737625122e-02
-2.766728997230529785e-01 -1.168358102440834045e-01 4.355505108833312988e-02 9.284877777099609375e-02 2.476246803998947144e-01 -1.128156036138534546e-01 2.466248571872711182e-01 3.177216649055480957e-01 5.857583135366439819e-02 -2.379191219806671143e-01 9.324518032371997833e-03 -1.071394234895706177e-01 1.204581186175346375e-01 -3.767283633351325989e-02 -9.941191226243972778e-02 -1.173080429434776306e-01 -8.772063255310058594e-02 1.637222766876220703e-01 7.217711955308914185e-02 4.631899297237396240e-02 8.251795172691345215e-02 2.424820810556411743e-01 -1.538311094045639038e-01 3.182320296764373779e-01 8.105497807264328003e-03 6.479749456048011780e-03 -4.308040812611579895e-02 -4.111643135547637939e-01 3.025924041867256165e-02 1.899948269128799438e-01 3.253263235092163086e-01 -7.761280983686447144e-02
-1.800383180379867554e-01 6.156062334775924683e-02 4.138996300753206015e-04 -6.287620216608047485e-02 -8.279622532427310944e-03 1.145201921463012695e-02 5.717123672366142273e-02 3.276942670345306396e-02 1.005885452032089233e-01 4.466347023844718933e-02 -9.448943287134170532e-02 -3.988818526268005371e-01 -1.172179952263832092e-01 1.019541323184967041e-01 -2.510855905711650848e-02 -3.825666010379791260e-01 4.498463869094848633e-02 4.075378924608230591e-02 -9.653132408857345581e-02 -9.816886484622955322e-02 6.771153211593627930e-02 1.825961843132972717e-02 2.163160145282745361e-01 -8.443585038185119629e-02 -3.428412973880767822e-02 7.524047791957855225e-02 -3.218862712383270264e-01 -5.336388349533081055e-01 -3.182563483715057373e-01 1.516384482383728027e-01 5.319784209132194519e-02 1.488195639103651047e-02
-2.772291898727416992e-01 3.687124233692884445e-03 -6.726635992527008057e-02 8.173311129212379456e-03 3.164776861667633057e-01 1.168098896741867065e-01 2.864958941936492920e-01 1.497821807861328125e-01 1.311847418546676636e-01 -1.384532004594802856e-01 -2.252510637044906616e-01 3.062001429498195648e-03 -4.159255698323249817e-02 -2.017428278923034668e-01 1.302421391010284424e-01 -1.794288307428359985e-01 -2.024369984865188599e-01 -1.703900545835494995e-01 1.298282146453857422e-01 1.010594144463539124e-01 3.295037448406219482e-01 6.022400408983230591e-02 -7.621149718761444092e-02 -1.119430456310510635e-02 1.859143227338790894e-01 -1.030972450971603394e-01 8.877962082624435425e-02 -3.916179537773132324e-01 1.159161999821662903e-01 4.156441986560821533e-02 -9.406802803277969360e-02 -2.753904759883880615e-01
1.965696662664413452e-01 4.795225709676742554e-02 -9.525538235902786255e-02 3.617495670914649963e-02 1.727254688739776611e-01 1.391444504261016846e-01 1.244236081838607788e-01 -7.553267478942871094e-02 1.418886631727218628e-01 6.190558895468711853e-02 -6.616479158401489258e-02 1.145068556070327759e-02 -2.058591544628143311e-01 -2.653099782764911652e-02 -2.827044427394866943e-01 -8.929178118705749512e-02 -1.884154677391052246e-01 1.970728486776351929e-01 -5.367527902126312256e-02 2.735293209552764893e-01 2.853435873985290527e-01 2.369223088026046753e-01 5.520940292626619339e-03 -2.108126431703567505e-01 1.487029641866683960e-01 2.723475694656372070e-01 1.143031194806098938e-02 -3.154294192790985107e-01 -5.831408873200416565e-02 -5.456775799393653870e-02 3.538089990615844727e-01 -2.394007891416549683e-01
-1.318638622760772705e-01 -3.263221979141235352e-01 1.380752655677497387e-03 -1.079753339290618896e-01 1.010337546467781067e-01 1.505356580018997192e-01 1.171969324350357056e-01 8.934414386749267578e-02 1.053594052791595459e-01 8.053010702133178711e-02 -3.122579306364059448e-03 -4.110275804996490479e-01 4.061441496014595032e-02 -4.471519216895103455e-02 -8.156376332044601440e-02 -2.501789629459381104e-01 1.745842769742012024e-02 -1.217639595270156860e-01 8.716599643230438232e-02 1.189872622489929199e-01 -1.392862796783447266e-01 3.884228169918060303e-01 8.297420293092727661e-02 2.224356085062026978e-01 5.504769086837768555e-02 4.925782978534698486e-02 8.863685280084609985e-02 -3.188223540782928467e-01 -1.163185611367225647e-01 1.398883014917373657e-01 5.497327540069818497e-03 -3.726077973842620850e-01
-1.401550024747848511e-01 1.578331440687179565e-01 -2.295335233211517334e-01 -5.740819498896598816e-02 2.770017385482788086e-01 1.554261147975921631e-01 5.704218521714210510e-02 1.538160140626132488e-04 -1.218879520893096924e-01 -2.086526751518249512e-01 -1.710048615932464600e-01 5.966966971755027771e-02 -2.059672772884368896e-01 2.163686305284500122e-01 -1.579084992408752441e-01 -7.587017863988876343e-02 6.147419661283493042e-02 -1.945453137159347534e-02 -5.268788337707519531e-02 4.939323291182518005e-02 1.950864046812057495e-01 2.323625832796096802e-01 -8.949516713619232178e-02 -1.966103464365005493e-01 8.790244907140731812e-02 -1.861202530562877655e-02 1.622387021780014038e-01 -3.771158158779144287e-01 1.825858652591705322e-01 -7.470071315765380859e-02 3.833659291267395020e-01 -2.713128626346588135e-01
-1.401896327733993530e-01 3.133428096771240234e-02 1.226737722754478455e-01 1.847082823514938354e-01 2.642797492444515228e-02 2.455733865499496460e-01 2.158980071544647217e-01 4.794665798544883728e-02 2.250158041715621948e-01 -4.262483119964599609e-02 1.762219518423080444e-01 -1.458065211772918701e-01 -1.484475582838058472e-01 -4.656488075852394104e-02 -2.391320765018463135e-01 -2.406990379095077515e-01 1.870467141270637512e-02 -9.249594807624816895e-02 2.406323701143264771e-01 1.570720039308071136e-02 6.698311865329742432e-02 7.574097067117691040e-02 7.536096870899200439e-02 -1.647419184446334839e-01 4.158835113048553467e-01 2.488881498575210571e-01 -1.607475429773330688e-01 -1.733089536428451538e-01 7.283952087163925171e-02 2.494147866964340210e-01 8.664244413375854492e-02 -3.166962563991546631e-01
-7.551850378513336182e-02 7.896364480257034302e-02 -2.620118558406829834e-01 2.090801447629928589e-01 2.762643694877624512e-01 -1.337991328909993172e-03 7.423338945955038071e-03 1.629285216331481934e-01 1.014373227953910828e-01 -4.390384629368782043e-02 2.648404613137245178e-02 -3.387739360332489014e-01 -2.848096378147602081e-02 -1.378407031297683716e-01 -2.875676751136779785e-01 -1.661873906850814819e-01 1.133007034659385681e-01 -8.082620799541473389e-03 3.139806389808654785e-01 1.655143201351165771e-01 1.133838854730129242e-02 -1.835197657346725464e-01 1.549659818410873413e-01 2.307344973087310791e-02 6.695999950170516968e-02 -1.099523156881332397e-01 -4.030426144599914551e-01 -9.591013938188552856e-02 -2.884870581328868866e-02 1.684830784797668457e-01 3.166764080524444580e-01 2.737325150519609451e-03
-1.024607419967651367e-01 1.016756668686866760e-01 -3.974102139472961426e-01 2.406298965215682983e-01 3.733664751052856445e-03 1.475796103477478027e-01 -2.410124540328979492e-01 -8.199945837259292603e-02 1.878123730421066284e-01 -3.242003172636032104e-02 -6.255257129669189453e-02 -3.090217709541320801e-01 2.896971255540847778e-02 1.815783530473709106e-01 6.037175282835960388e-02 -3.662822842597961426e-01 -8.318264782428741455e-02 1.699408292770385742e-01 1.046108547598123550e-02 2.440491914749145508e-01 -2.631198056042194366e-02 2.219401001930236816e-01 1.647781431674957275e-01 -4.829341080039739609e-03 -8.565612882375717163e-02 1.004072651267051697e-01 -1.615750640630722046e-01 -1.832894831895828247e-01 -2.334665209054946899e-01 -3.138275071978569031e-02 3.892407193779945374e-02 -2.503044009208679199e-01
-3.622716665267944336e-01 -5.938742309808731079e-03 -3.445124924182891846e-01 8.396342396736145020e-02 1.601910591125488281e-01 1.617415398359298706e-01 1.864325851202011108e-01 9.394820034503936768e-02 7.433439046144485474e-02 -1.031696274876594543e-01 3.652219474315643311e-02 1.775436699390411377e-01 4.187569394707679749e-02 -8.635500818490982056e-02 -1.094915419816970825e-01 -3.028143346309661865e-01 -2.733688354492187500e-01 3.604501113295555115e-02 -1.412813514471054077e-01 -7.124544586986303329e-03 2.648668587207794189e-01 2.324802279472351074e-01 -4.715559259057044983e-02 -2.198014110326766968e-01 1.489652246236801147e-01 5.129114538431167603e-02 -5.396300461143255234e-03 -2.394935935735702515e-01 1.278930306434631348e-01 1.137833371758460999e-01 2.793413996696472168e-01 -1.591796278953552246e-01
-1.056532561779022217e-01 -2.086883224546909332e-02 -3.494524359703063965e-01 8.139127492904663086e-02 2.405966520309448242e-01 2.523158192634582520e-01 8.053345233201980591e-02 4.677690565586090088e-02 1.549117267131805420e-02 -4.165247082710266113e-02 -9.504447877407073975e-02 9.250907599925994873e-02 1.741588562726974487e-01 -3.408259525895118713e-02 -2.166830934584140778e-02 -3.016520142555236816e-01 -7.132285088300704956e-02 6.311704218387603760e-02 -4.186453297734260559e-02 1.303459256887435913e-01 1.818433254957199097e-01 1.086274161934852600e-01 1.747784018516540527e-01 -2.198474109172821045e-01 2.088076174259185791e-01 -2.096800804138183594e-01 1.078207567334175110e-01 -2.439393401145935059e-01 2.192786037921905518e-01 3.746734559535980225e-01 1.162912026047706604e-01 -2.732550203800201416e-01
9.501049667596817017e-02 -1.005278304219245911e-01 -1.511817518621683121e-02 -7.057564798742532730e-03 1.422599703073501587e-01 2.290939986705780029e-01 2.324925810098648071e-01 -8.707215636968612671e-02 1.992900520563125610e-01 -3.777035772800445557e-01 -4.775188490748405457e-02 -1.434696018695831299e-01 1.022369638085365295e-01 -1.836054921150207520e-01 -1.048918217420578003e-01 -2.545289695262908936e-01 -7.810772955417633057e-02 3.896219655871391296e-02 1.487669944763183594e-01 3.258958756923675537e-01 -4.132554307579994202e-02 6.638052314519882202e-02 8.449472486972808838e-02 3.678959328681230545e-03 5.313763022422790527e-02 1.304025352001190186e-01 1.854048222303390503e-01 -6.749568879604339600e-02 -3.475094959139823914e-02 -1.034956574440002441e-01 6.283824914135038853e-04 -5.487599372863769531e-01
6.074805557727813721e-02 -2.328318208456039429e-01 -2.360257692635059357e-02 4.624831303954124451e-02 6.698106974363327026e-02 -9.157798252999782562e-03 9.505017846822738647e-02 -1.700123846530914307e-01 1.706822365522384644e-01 1.837513893842697144e-01 1.631596535444259644e-01 -3.375667333602905273e-01 -2.140958458185195923e-01 -2.673930302262306213e-02 -2.419335395097732544e-01 -1.587226390838623047e-01 3.199517130851745605e-01 -6.994128972291946411e-02 1.611521691083908081e-01 7.541526108980178833e-02 -2.432744018733501434e-02 2.640552520751953125e-01 -1.335498839616775513e-01 -7.733212411403656006e-02 6.220491137355566025e-03 -1.348528265953063965e-01 -2.493605576455593109e-02 -4.212757647037506104e-01 -1.492620557546615601e-01 3.711609169840812683e-02 2.702998518943786621e-01 -1.925065815448760986e-01
-1.698340326547622681e-01 1.877026259899139404e-01 -1.962636262178421021e-01 1.242255941033363342e-01 3.958225995302200317e-02 -4.350797459483146667e-02 3.721092827618122101e-03 -4.282655939459800720e-02 -2.369569242000579834e-02 -3.120645321905612946e-02 2.053218781948089600e-01 -6.714459657669067383e-01 6.256362050771713257e-02 -9.253384917974472046e-02 -4.081073775887489319e-02 -1.912082284688949585e-01 -2.691251933574676514e-01 -3.622018545866012573e-02 -7.093129307031631470e-02 1.107200682163238525e-01 9.296117722988128662e-02 -6.970982998609542847e-02 -8.146883547306060791e-02 1.511347293853759766e-01 3.958801925182342529e-02 -6.506454199552536011e-02 1.314430534839630127e-01 -3.432871103286743164e-01 1.730796843767166138e-01 1.055037304759025574e-01 -1.147469356656074524e-01 4.734146967530250549e-02
-2.389006614685058594e-01 -2.201219797134399414e-01 -1.498436331748962402e-01 1.740040332078933716e-01 -6.420166790485382080e-02 -9.266825765371322632e-02 3.551363572478294373e-02 -5.885404720902442932e-02 -4.233843833208084106e-02 -2.073200047016143799e-01 4.238483496010303497e-03 -3.345521390438079834e-01 -1.461027115583419800e-01 1.396743804216384888e-01 -2.677244134247303009e-02 -3.383306041359901428e-02 -3.809928521513938904e-02 1.857553124427795410e-01 -2.492159903049468994e-01 2.948684096336364746e-01 1.134972497820854187e-01 3.178500011563301086e-02 -3.658667579293251038e-02 -1.843652427196502686e-01 3.194036483764648438e-01 -1.141702085733413696e-01 1.316014528274536133e-01 -3.187520802021026611e-01 -1.258215457201004028e-01 3.891750238835811615e-03 1.409785449504852295e-01 -3.477706015110015869e-01
-3.522335886955261230e-01 -3.809968531131744385e-01 -9.928563237190246582e-02 -1.054022274911403656e-02 2.119484543800354004e-01 -5.899290740489959717e-02 -2.067970111966133118e-03 2.867492139339447021e-01 1.330118924379348755e-01 -2.049976959824562073e-02 1.295869797468185425e-01 -2.929527163505554199e-01 2.329405546188354492e-01 -1.266302913427352905e-02 -1.351675838232040405e-01 -1.283766180276870728e-01 -1.678199917078018188e-01 1.488581150770187378e-01 2.570067942142486572e-01 1.320607811212539673e-01 1.525381505489349365e-01 1.521550863981246948e-01 -1.495378315448760986e-01 4.212533682584762573e-02 8.907201886177062988e-02 -1.643368974328041077e-02 2.756932675838470459e-01 -1.110196411609649658e-01 -1.701595187187194824e-01 4.250502958893775940e-02 4.488394036889076233e-02 -2.158514261245727539e-01
-3.322217762470245361e-01 9.854586422443389893e-02 -6.165865063667297363e-02 -1.730427742004394531e-01 1.149129774421453476e-02 6.294792145490646362e-02 1.731391549110412598e-01 -1.795707084238529205e-02 -2.391329407691955566e-01 -9.134082496166229248e-02 1.165164336562156677e-01 -5.043655037879943848e-01 -7.881294935941696167e-02 -6.449170410633087158e-02 -2.761740386486053467e-01 -1.511753648519515991e-01 -5.943407118320465088e-02 -9.594154357910156250e-02 2.921966016292572021e-01 5.802140012383460999e-02 9.700904786586761475e-02 -1.710436493158340454e-01 -5.336145684123039246e-02 7.201322168111801147e-02 1.613190919160842896e-01 -9.543542563915252686e-02 -9.626297280192375183e-03 -1.115411669015884399e-01 1.498279422521591187e-01 -1.061226427555084229e-02 3.604130446910858154e-01 -1.431281715631484985e-01
1.336205471307039261e-02 4.828874766826629639e-02 -1.877822279930114746e-01 -2.692253589630126953e-01 7.040654774755239487e-03 -5.019681155681610107e-02 7.206473965197801590e-03 -2.494523674249649048e-01 -1.269954890012741089e-01 -4.740933477878570557e-01 8.863744884729385376e-02 -2.278688699007034302e-01 -1.365787684917449951e-01 -5.800351127982139587e-02 1.464168280363082886e-01 -1.336240172386169434e-01 -1.875730305910110474e-01 -1.768094897270202637e-01 1.327421963214874268e-01 -6.539705675095319748e-03 3.206354379653930664e-01 4.804749041795730591e-02 -2.940453356131911278e-03 1.748183369636535645e-01 1.011345982551574707e-01 -1.327856630086898804e-01 8.892408758401870728e-02 -3.714096844196319580e-01 3.577980026602745056e-02 2.059111595153808594e-01 1.410352438688278198e-01 -7.638927549123764038e-02
-2.285117805004119873e-01 1.141145452857017517e-01 -1.011532247066497803e-01 2.944827079772949219e-02 1.151838824152946472e-01 1.478992998600006104e-01 1.075069978833198547e-01 1.560618281364440918e-01 1.668710410594940186e-01 -3.673469275236129761e-02 9.944980591535568237e-02 -2.790234982967376709e-01 2.342022508382797241e-01 -1.850101500749588013e-01 -1.329530924558639526e-01 -7.486122101545333862e-02 4.638202488422393799e-02 2.223622947931289673e-01 1.502403318881988525e-01 -2.776740491390228271e-02 7.947997003793716431e-02 -2.105190977454185486e-02 -5.985707044601440430e-02 2.836044728755950928e-01 1.201425958424806595e-02 2.617172896862030029e-01 -3.039968013763427734e-01 -4.240685403347015381e-01 -1.801698952913284302e-01 2.459948807954788208e-01 1.366686671972274780e-01 -7.107096165418624878e-02
7.403620332479476929e-02 -4.121582582592964172e-02 -2.628237903118133545e-01 -8.584177494049072266e-02 2.261141985654830933e-01 2.835400104522705078e-01 -1.614252920262515545e-03 1.360652446746826172e-01 9.089022874832153320e-02 -4.151102602481842041e-01 -2.324576079845428467e-01 -1.638306379318237305e-01 -1.323781758546829224e-01 1.246232390403747559e-01 -7.846251130104064941e-02 3.385270386934280396e-02 2.287745103240013123e-02 7.285040803253650665e-03 9.582965821027755737e-02 1.379954069852828979e-01 1.714438349008560181e-01 3.313887417316436768e-01 -1.573936790227890015e-01 8.347956091165542603e-02 -3.300694748759269714e-02 1.108726337552070618e-01 8.636608719825744629e-02 -2.845382988452911377e-01 1.237239167094230652e-01 -1.022948026657104492e-01 3.293609619140625000e-01 -1.694536507129669189e-01
-1.603436172008514404e-01 4.002811387181282043e-02 3.061158931814134121e-04 -2.136808335781097412e-01 5.789641290903091431e-02 -6.618507951498031616e-02 2.460706420242786407e-02 -1.193501204252243042e-01 2.362046390771865845e-01 1.729819551110267639e-02 1.223438978195190430e-01 1.216172352433204651e-01 -1.775746941566467285e-01 -1.232914477586746216e-01 -2.676736116409301758e-01 4.165457095950841904e-03 1.668293178081512451e-01 5.326008796691894531e-02 1.258330196142196655e-01 6.447207927703857422e-02 4.421652257442474365e-01 7.635422050952911377e-02 1.718703061342239380e-01 -1.314702183008193970e-01 -4.781653732061386108e-02 1.315296590328216553e-01 1.255624890327453613e-01 -3.608695864677429199e-01 -2.182984799146652222e-01 1.827436536550521851e-01 3.756869733333587646e-01 1.166293174028396606e-01
-2.133223414421081543e-01 -1.297512203454971313e-01 2.091814018785953522e-02 6.253964733332395554e-03 6.476753205060958862e-02 1.728090345859527588e-01 1.042717881500720978e-02 2.522674798965454102e-01 6.212188396602869034e-03 -2.657998502254486084e-01 -1.785581707954406738e-01 -1.367968618869781494e-01 1.695628613233566284e-01 -7.318157702684402466e-02 -5.515729263424873352e-02 -1.484280219301581383e-03 -9.127584099769592285e-02 -5.253950878977775574e-02 1.103449538350105286e-01 -1.484150141477584839e-01 5.011073946952819824e-01 -9.205832146108150482e-03 1.777470484375953674e-02 2.931007370352745056e-02 -2.618869952857494354e-02 1.328344941139221191e-01 -9.856410324573516846e-02 -3.819766342639923096e-01 -1.860225498676300049e-01 1.438143551349639893e-01 2.919416725635528564e-01 -2.623131573200225830e-01
1.503746658563613892e-01 -1.859196573495864868e-01 -4.705369472503662109e-02 5.008459091186523438e-01 2.497007884085178375e-02 -4.264826700091362000e-02 1.883163452148437500e-01 8.929906040430068970e-02 -1.991290226578712463e-02 -4.563071578741073608e-02 3.117604851722717285e-01 -1.712493598461151123e-01 -6.147544831037521362e-02 -6.073473021388053894e-02 -1.322422474622726440e-01 -4.538691043853759766e-02 -7.168427109718322754e-02 -1.495139002799987793e-01 8.286739140748977661e-02 9.837121516466140747e-02 3.096427023410797119e-01 1.028905585408210754e-01 9.989904612302780151e-02 8.946981281042098999e-02 1.110697761178016663e-01 1.191869936883449554e-02 -3.553348360583186150e-03 -4.054347276687622070e-01 1.036343201994895935e-01 3.385183960199356079e-02 1.687730252742767334e-01 -3.195933103561401367e-01
1.193510144948959351e-01 -2.230472862720489502e-01 -1.710208803415298462e-01 2.757104672491550446e-02 -6.767915934324264526e-02 -3.844971954822540283e-02 -1.220818161964416504e-01 -5.423752963542938232e-02 1.624771207571029663e-01 -8.114975690841674805e-02 -5.902891233563423157e-02 -2.328121066093444824e-01 -7.847455143928527832e-02 -5.373313277959823608e-02 -3.086900115013122559e-01 -3.073218166828155518e-01 1.676667630672454834e-01 -5.093770101666450500e-03 1.794612109661102295e-01 1.142560690641403198e-01 8.873665332794189453e-02 1.023326218128204346e-01 1.027961522340774536e-01 1.489842776209115982e-02 -9.971604496240615845e-02 4.874629974365234375e-01 2.351418510079383850e-02 -2.777364253997802734e-01 1.144423559308052063e-01 2.695478498935699463e-01 -3.956031799316406250e-02 -2.784504592418670654e-01
-4.444876611232757568e-01 -2.090551145374774933e-02 -6.690787523984909058e-02 -2.840670943260192871e-02 -6.874602288007736206e-02 -1.372423171997070312e-01 -1.305409222841262817e-01 -6.737837940454483032e-02 1.148064509034156799e-01 -1.387226134538650513e-01 2.381371259689331055e-01 -2.037965804338455200e-01 -9.199910610914230347e-02 -9.185403585433959961e-02 1.046885997056961060e-01 -3.880594074726104736e-01 -2.006079070270061493e-02 1.831891536712646484e-01 2.184003219008445740e-02 1.720435023307800293e-01 3.269015252590179443e-02 5.762819200754165649e-02 2.701842226088047028e-02 -1.311758607625961304e-01 2.259081453084945679e-01 3.554239124059677124e-02 4.817331675440073013e-03 -2.202606201171875000e-01 4.667490720748901367e-02 -2.750122249126434326e-01 2.426755577325820923e-01 -3.443102240562438965e-01
-2.947392314672470093e-02 2.637265250086784363e-02 -1.047288924455642700e-01 -1.768554896116256714e-01 9.938137978315353394e-02 6.480072438716888428e-02 -7.491037994623184204e-02 -1.102891340851783752e-01 3.117488324642181396e-01 1.222360730171203613e-01 2.477407604455947876e-01 -4.250591099262237549e-01 -9.286051243543624878e-02 1.040531173348426819e-01 -2.083841562271118164e-01 -1.322186589241027832e-01 1.079688221216201782e-01 1.429550498723983765e-01 5.742207542061805725e-02 1.368279755115509033e-01 -3.632213547825813293e-02 1.826586574316024780e-01 6.971056107431650162e-03 6.236621364951133728e-02 -1.830524504184722900e-01 -4.325834661722183228e-02 2.476428635418415070e-02 -1.327647566795349121e-01 1.770603805780410767e-01 1.586164981126785278e-01 1.201211437582969666e-01 -5.220258831977844238e-01
1.682329028844833374e-01 1.702746748924255371e-01 6.042882055044174194e-02 1.015471965074539185e-01 1.400503367185592651e-01 1.456538736820220947e-01 2.064575850963592529e-01 -1.493998318910598755e-01 1.443496793508529663e-01 9.516220539808273315e-02 8.801561594009399414e-02 -2.653361260890960693e-01 1.217313408851623535e-01 1.652947068214416504e-01 -2.285944521427154541e-01 -7.539523392915725708e-02 4.098292812705039978e-02 5.822603777050971985e-02 1.062726508826017380e-02 2.107524275779724121e-01 2.664032876491546631e-01 1.846447736024856567e-01 1.633369177579879761e-01 -1.174493357539176941e-01 2.529936134815216064e-01 2.811394631862640381e-01 -2.136683762073516846e-01 -3.454556465148925781e-01 -1.847085803747177124e-01 1.181885674595832825e-01 1.527881920337677002e-01 -2.005916088819503784e-01
-9.793332219123840332e-02 -2.096733637154102325e-02 9.657450765371322632e-02 2.111832052469253540e-01 1.788799166679382324e-01 1.653149724006652832e-01 7.544963806867599487e-02 5.963404849171638489e-02 2.459186464548110962e-01 -7.525341957807540894e-02 6.915530562400817871e-02 3.947331756353378296e-02 1.812182664871215820e-01 -2.372995018959045410e-02 -2.210029512643814087e-01 -2.206637263298034668e-01 1.272272039204835892e-02 8.199864998459815979e-03 3.003930449485778809e-01 2.098980545997619629e-01 2.245868295431137085e-01 1.464375481009483337e-02 1.290882229804992676e-01 -3.761109337210655212e-02 1.673126369714736938e-01 -8.627707511186599731e-02 3.993189334869384766e-02 -4.979588463902473450e-02 -1.992423832416534424e-01 -3.848160430788993835e-02 2.822858691215515137e-01 -5.481072068214416504e-01
1.435531228780746460e-01 1.266311854124069214e-02 -3.336965441703796387e-01 2.725292444229125977e-01 1.929123848676681519e-01 2.053673937916755676e-02 2.620261861011385918e-03 2.247577905654907227e-01 -2.629070580005645752e-01 -6.363701820373535156e-02 2.027695327997207642e-01 -2.853448688983917236e-01 -1.585735082626342773e-01 4.557931795716285706e-02 -1.583027392625808716e-01 -7.079062610864639282e-02 -1.677924394607543945e-01 -1.014673616737127304e-02 1.786614209413528442e-01 -1.159293726086616516e-01 4.522009789943695068e-01 -3.320796787738800049e-02 7.795173674821853638e-02 7.731370627880096436e-02 1.316978484392166138e-01 4.492609202861785889e-02 3.618107642978429794e-03 -2.042934894561767578e-01 -5.323842167854309082e-02 5.755642428994178772e-02 1.816993802785873413e-01 -2.468059808015823364e-01
-6.672184169292449951e-02 -5.903483182191848755e-02 9.488485753536224365e-02 -7.839601486921310425e-02 3.266318738460540771e-01 9.451785683631896973e-02 3.147689104080200195e-01 2.098698914051055908e-01 -9.397288411855697632e-02 -1.758383363485336304e-01 7.149883545935153961e-03 -1.248455699533224106e-02 -2.067195065319538116e-02 -3.527027741074562073e-02 -1.856533139944076538e-01 -2.737554013729095459e-01 -1.250960528850555420e-01 2.286834567785263062e-01 2.167350351810455322e-01 2.933602035045623779e-01 -1.797377131879329681e-02 2.330799400806427002e-01 -1.833247579634189606e-02 8.731946349143981934e-03 -1.908022761344909668e-01 8.071324974298477173e-02 -2.053368836641311646e-02 -2.612882554531097412e-01 -3.488847520202398300e-03 3.786993324756622314e-01 -2.358571812510490417e-02 -2.355705052614212036e-01
-1.073040720075368881e-02 -2.941630184650421143e-01 -2.210576236248016357e-01 2.437083572149276733e-01 1.799944490194320679e-01 -1.934611983597278595e-02 1.730652749538421631e-01 1.659059524536132812e-01 7.933232933282852173e-02 -1.795169115066528320e-01 1.932320185005664825e-02 -1.255496293306350708e-01 1.809914857149124146e-01 -3.505265712738037109e-01 1.462288498878479004e-01 -2.522624433040618896e-01 1.013042125850915909e-02 6.009197607636451721e-02 -8.633025735616683960e-02 6.169455498456954956e-02 2.558315992355346680e-01 3.951407968997955322e-02 2.292275726795196533e-01 1.462818831205368042e-01 -1.591387838125228882e-01 -2.687102742493152618e-02 -2.152049988508224487e-01 -3.359461426734924316e-01 3.636751323938369751e-02 1.101316958665847778e-01 2.115412056446075439e-01 -1.421021074056625366e-01
-1.016245037317276001e-01 4.204112291336059570e-02 -1.988583058118820190e-01 -5.525169521570205688e-02 -9.605974890291690826e-03 -8.371435105800628662e-02 7.261520624160766602e-02 1.321981567889451981e-02 -2.271642833948135376e-01 -3.020220994949340820e-01 1.290379464626312256e-01 -2.284628450870513916e-01 8.839110285043716431e-02 2.794755063951015472e-02 -1.772569715976715088e-01 -3.463672697544097900e-01 -2.433081269264221191e-01 -2.902531065046787262e-02 1.338811963796615601e-01 1.644178181886672974e-01 4.308352470397949219e-01 -1.685917004942893982e-02 -1.319558918476104736e-01 1.561269015073776245e-01 -5.344233009964227676e-03 -2.155364006757736206e-01 2.334800213575363159e-01 -3.479057252407073975e-01 1.194850634783506393e-02 -7.728213071823120117e-02 -1.629266329109668732e-02 1.307901344262063503e-03
-1.682919710874557495e-01 -2.853915095329284668e-01 -1.673994362354278564e-01 6.521634757518768311e-02 4.507935941219329834e-01 -7.768677175045013428e-02 8.462550491094589233e-02 -4.817470535635948181e-02 -4.317577183246612549e-02 -3.259920328855514526e-02 3.222689926624298096e-01 1.434466242790222168e-02 7.341864705085754395e-02 -1.567472368478775024e-01 -1.100999861955642700e-01 -5.368025228381156921e-02 1.272916793823242188e-01 -3.799025714397430420e-02 1.832798719406127930e-01 -1.052662357687950134e-01 3.609114587306976318e-01 -1.532899141311645508e-01 4.927315190434455872e-02 4.698039218783378601e-02 1.498515158891677856e-01 2.094667553901672363e-01 1.719507016241550446e-02 -4.166551232337951660e-01 1.801121421158313751e-02 -3.950323536992073059e-02 1.433007866144180298e-01 -6.253186613321304321e-02
-3.497577309608459473e-01 -3.393890559673309326e-01 -4.859524220228195190e-02 -2.314822524785995483e-01 -9.751482307910919189e-02 -1.244075819849967957e-01 6.935610622167587280e-02 -1.272256970405578613e-01 1.343448273837566376e-02 -1.088341996073722839e-01 6.615121662616729736e-02 -9.099570661783218384e-02 9.923920780420303345e-02 -4.041056334972381592e-02 -1.900391094386577606e-02 -3.925297856330871582e-01 -4.536478593945503235e-02 6.258594989776611328e-02 5.522040184587240219e-03 3.994983062148094177e-02 -1.464802678674459457e-02 4.166840389370918274e-02 3.235527873039245605e-01 9.847166948020458221e-03 2.704254686832427979e-01 -1.486345380544662476e-01 -1.548908799886703491e-01 -4.168588817119598389e-01 -8.738243579864501953e-02 -8.403558284044265747e-02 7.074686884880065918e-02 -2.071936726570129395e-01
-1.169441547244787216e-02 -1.659985929727554321e-01 -1.269896030426025391e-01 -2.811176180839538574e-01 8.572096936404705048e-03 -1.214290708303451538e-01 -7.480179518461227417e-02 -7.775013148784637451e-02 -2.790856733918190002e-02 -4.489720165729522705e-01 1.056611165404319763e-01 -1.687434911727905273e-01 -6.246258318424224854e-02 -1.601731926202774048e-01 7.779122889041900635e-02 -1.000207439064979553e-01 -7.756945490837097168e-02 -1.281401067972183228e-01 1.578914076089859009e-01 6.175291165709495544e-02 2.312112450599670410e-01 -3.115699887275695801e-01 -1.419257521629333496e-01 7.596147060394287109e-02 -1.642460227012634277e-01 5.790297873318195343e-03 1.913921087980270386e-01 -3.730473518371582031e-01 1.287756413221359253e-01 1.069660559296607971e-01 2.944068908691406250e-01 -1.339993923902511597e-01
1.145346090197563171e-01 -1.756434887647628784e-01 -1.987567096948623657e-01 -1.487967818975448608e-01 -2.177535183727741241e-02 1.323538552969694138e-02 -1.300190985202789307e-01 2.214863337576389313e-02 -5.753936618566513062e-02 -2.402820736169815063e-01 2.427172958850860596e-01 -3.281622827053070068e-01 9.404069185256958008e-02 6.923775374889373779e-02 6.307799369096755981e-02 -1.297822296619415283e-01 1.693395897746086121e-02 -2.459050267934799194e-01 2.376985549926757812e-01 1.145181059837341309e-01 1.546538621187210083e-01 5.118687078356742859e-02 1.235003322362899780e-01 8.244246989488601685e-02 4.381904900074005127e-01 1.793488562107086182e-01 -4.306138306856155396e-02 -5.120392516255378723e-02 1.079174205660820007e-01 1.807015538215637207e-01 -1.335144741460680962e-03 -4.028912782669067383e-01
3.016401454806327820e-02 4.852125421166419983e-03 -2.671194635331630707e-02 1.834290325641632080e-01 2.584477365016937256e-01 -3.722212463617324829e-02 -1.519764363765716553e-01 1.184687465429306030e-01 9.631197154521942139e-02 3.602362051606178284e-02 1.157781183719635010e-01 4.550699889659881592e-02 -4.753639176487922668e-02 6.335268914699554443e-02 -8.198954164981842041e-02 -1.636841446161270142e-01 -8.165358752012252808e-02 -1.532921288162469864e-02 6.254389882087707520e-02 -5.068557709455490112e-02 2.138713598251342773e-01 -3.336580842733383179e-02 1.710899919271469116e-01 -1.869323253631591797e-01 4.226286411285400391e-01 2.832524776458740234e-01 -1.715085208415985107e-01 -4.530617296695709229e-01 5.383779853582382202e-02 1.524376720190048218e-01 2.368910610675811768e-01 -3.054903447628021240e-01
1.392597556114196777e-01 -1.436587274074554443e-01 1.978105492889881134e-02 5.936505645513534546e-02 -6.262410432100296021e-02 -5.584112182259559631e-02 -5.484794452786445618e-02 1.219949349761009216e-01 4.069114923477172852e-01 -8.903574198484420776e-02 9.209385514259338379e-02 -4.709611237049102783e-01 -1.135114282369613647e-01 1.417751014232635498e-01 -2.255539298057556152e-01 7.216243073344230652e-03 1.784075647592544556e-01 6.795606017112731934e-02 1.086426600813865662e-01 -6.511233001947402954e-02 1.489187479019165039e-01 1.313239783048629761e-01 -5.594989657402038574e-02 -1.403508633375167847e-01 -1.140608713030815125e-01 5.597980692982673645e-03 -1.323497742414474487e-01 -3.403670489788055420e-01 -2.177872657775878906e-01 8.966265246272087097e-03 3.485405743122100830e-01 -1.152364015579223633e-01
1.705741435289382935e-01 2.841562926769256592e-01 6.979436427354812622e-02 -2.252256684005260468e-02 2.745817899703979492e-01 -2.681372314691543579e-02 -8.376157283782958984e-02 -1.496799141168594360e-01 9.264319390058517456e-02 -8.418643474578857422e-02 -1.023525446653366089e-01 -2.812671661376953125e-01 1.884727971628308296e-03 2.095765806734561920e-02 8.696743845939636230e-02 -5.415579080581665039e-01 9.334959089756011963e-02 -8.173749595880508423e-02 1.220216695219278336e-02 8.450184948742389679e-03 -1.073937024921178818e-02 1.602648384869098663e-02 2.209264934062957764e-01 -6.042876839637756348e-02 1.317339092493057251e-01 2.655195072293281555e-02 -8.507111668586730957e-02 -3.778228461742401123e-01 -2.852961122989654541e-01 1.035066619515419006e-01 1.403290182352066040e-01 -1.562206894159317017e-01
-9.964090585708618164e-02 1.603987812995910645e-01 -2.242810726165771484e-01 -5.856360867619514465e-02 -1.033928394317626953e-01 2.502182722091674805e-01 1.341765373945236206e-01 -1.218343228101730347e-01 9.882563725113868713e-03 -1.780946701765060425e-01 -1.313192248344421387e-01 2.813970856368541718e-02 -2.207698225975036621e-01 1.144189313054084778e-01 -2.300985902547836304e-01 -3.780271708965301514e-01 -5.637139081954956055e-02 -3.510239720344543457e-02 -8.316372334957122803e-02 9.576431661844253540e-02 2.638296186923980713e-01 2.924453318119049072e-01 9.528639912605285645e-02 -2.617388963699340820e-01 2.010135948657989502e-01 -5.307973828166723251e-03 -3.033956885337829590e-01 -1.160466670989990234e-01 -4.890706762671470642e-02 4.948509484529495239e-02 4.775391146540641785e-02 -3.010776638984680176e-01
-1.597456634044647217e-01 2.594892680644989014e-01 6.998794525861740112e-02 -1.044999063014984131e-01 -6.559164822101593018e-02 5.153877288103103638e-02 2.656698785722255707e-02 -7.260847836732864380e-02 -9.602147340774536133e-02 1.687041074037551880e-01 -1.636158972978591919e-01 -2.621163725852966309e-01 -3.500590845942497253e-02 -2.153671160340309143e-02 -2.036069184541702271e-01 -3.288209438323974609e-01 -3.550748154520988464e-02 -1.200590953230857849e-01 1.354231834411621094e-01 2.088070809841156006e-01 1.504166573286056519e-01 2.306795269250869751e-01 -4.814869537949562073e-02 1.763954199850559235e-02 -2.143913879990577698e-02 1.996625065803527832e-01 -1.366338692605495453e-02 -1.981478780508041382e-01 -5.022686347365379333e-02 5.626049265265464783e-02 2.842434942722320557e-01 -5.211796164512634277e-01
-1.521972101181745529e-02 2.524387240409851074e-01 -5.964633822441101074e-02 2.061431258916854858e-01 7.976067811250686646e-02 -4.705810919404029846e-03 2.304049581289291382e-01 -2.364924997091293335e-01 1.655636876821517944e-01 5.271917581558227539e-02 3.148069977760314941e-01 -2.250272184610366821e-01 1.516438424587249756e-01 -4.889800678938627243e-03 -6.227974221110343933e-02 -3.768929541110992432e-01 1.133523136377334595e-01 3.715692460536956787e-02 3.075670897960662842e-01 -7.574230432510375977e-02 -5.907223559916019440e-03 1.591808944940567017e-01 2.583371400833129883e-01 -1.720471531152725220e-01 5.267404019832611084e-02 2.444954812526702881e-01 -1.945665180683135986e-01 -2.573077976703643799e-01 -3.512839600443840027e-02 5.754942074418067932e-02 8.770806342363357544e-02 -1.028741523623466492e-01
-6.877992302179336548e-02 7.762591540813446045e-02 -1.472773253917694092e-01 -1.403764635324478149e-01 -8.996093645691871643e-03 -2.827479131519794464e-02 2.288693794980645180e-03 -6.087186932563781738e-02 -3.649230897426605225e-01 -2.863620519638061523e-01 1.649875491857528687e-01 -3.770824670791625977e-01 3.603636845946311951e-02 -1.038244143128395081e-01 -7.794508337974548340e-02 -3.229563534259796143e-01 -2.554569244384765625e-01 -4.062858596444129944e-02 1.150509924627840519e-03 5.695429071784019470e-02 3.144193589687347412e-01 -6.627248227596282959e-02 -1.662427037954330444e-01 -9.864737279713153839e-03 7.210537046194076538e-02 -2.100085467100143433e-01 1.530385166406631470e-01 -2.912666201591491699e-01 1.214293837547302246e-01 1.554870307445526123e-01 1.872119456529617310e-01 -5.957084149122238159e-02
-1.066921576857566833e-01 -5.008446052670478821e-02 1.920929104089736938e-01 -1.726658046245574951e-01 -2.341101318597793579e-02 2.948614656925201416e-01 -1.332596689462661743e-01 7.492251694202423096e-02 -8.877629041671752930e-02 -2.505747973918914795e-01 1.024320628494024277e-02 -4.475533664226531982e-01 -4.410767287481576204e-04 -2.663972973823547363e-02 -2.677422165870666504e-01 -3.265638649463653564e-01 -1.014865338802337646e-01 -1.833265572786331177e-01 6.125158071517944336e-02 7.491952925920486450e-02 2.065669596195220947e-01 -1.451669484376907349e-01 -7.370878756046295166e-02 1.068516224622726440e-01 -5.310040339827537537e-02 -2.730906009674072266e-01 9.281396865844726562e-02 -2.999159097671508789e-01 -1.612745970487594604e-01 8.237209171056747437e-02 8.753411471843719482e-02 -9.016264230012893677e-02
7.772363722324371338e-02 -1.431187689304351807e-01 -1.723570227622985840e-01 -3.958000615239143372e-02 -1.957477778196334839e-01 -6.942540407180786133e-02 -5.919954180717468262e-02 -2.054133825004100800e-02 8.449402451515197754e-02 -1.095260083675384521e-01 -6.904307752847671509e-02 -1.313040107488632202e-01 -1.613315194845199585e-01 1.153991837054491043e-02 -4.079403281211853027e-01 -1.606335043907165527e-01 1.255056560039520264e-01 -3.031112812459468842e-02 1.829588115215301514e-01 2.054832428693771362e-01 1.108613908290863037e-01 2.661343216896057129e-01 2.355288527905941010e-02 1.038536131381988525e-01 -1.015002056956291199e-01 4.347290992736816406e-01 1.382011026144027710e-01 -2.885450720787048340e-01 8.534312993288040161e-02 2.215010225772857666e-01 1.370546221733093262e-01 -2.683489024639129639e-01
-2.846802473068237305e-01 1.492982953786849976e-01 -1.369258612394332886e-01 -1.872385740280151367e-01 1.461111009120941162e-01 -1.440510749816894531e-01 -1.901544332504272461e-01 -1.264293938875198364e-01 7.823694497346878052e-02 8.664669096469879150e-02 -8.837336301803588867e-02 -2.289914190769195557e-01 3.071156516671180725e-02 -2.625160813331604004e-01 -2.480761110782623291e-01 -3.054130375385284424e-01 -1.348588317632675171e-01 -1.625298410654067993e-01 1.710611730813980103e-01 -1.053347438573837280e-02 1.818603128194808960e-01 2.617400325834751129e-02 1.077679246664047241e-01 1.501366794109344482e-01 -9.963261336088180542e-02 2.515286207199096680e-01 1.855021417140960693e-01 -3.593868017196655273e-01 2.191957980394363403e-01 1.241545155644416809e-01 -8.717987686395645142e-02 -1.876482553780078888e-02
-2.457114607095718384e-01 -9.302840381860733032e-02 -2.649011015892028809e-01 -2.302869558334350586e-01 2.471979856491088867e-01 2.240222319960594177e-02 6.443671882152557373e-02 -8.155555278062820435e-02 1.905487626791000366e-01 -2.034089416265487671e-01 -7.947824895381927490e-02 -1.512215435504913330e-01 -3.582463264465332031e-01 -4.527400434017181396e-02 -2.466916665434837341e-02 -5.158504843711853027e-01 -5.969163402915000916e-02 -7.295750826597213745e-02 7.087896665325388312e-05 -2.940785512328147888e-02 -5.236932262778282166e-02 -2.779037058353424072e-01 -2.390297874808311462e-02 1.270629018545150757e-01 6.726783514022827148e-02 -6.982295215129852295e-02 1.534531116485595703e-01 -1.319752931594848633e-01 8.551849424839019775e-02 -6.902627646923065186e-02 2.488582730293273926e-01 -2.390763536095619202e-02
8.868398144841194153e-03 -1.492669880390167236e-01 -4.621826857328414917e-02 1.624658554792404175e-01 1.401028782129287720e-01 1.961262226104736328e-01 9.752036631107330322e-02 1.439363062381744385e-01 1.849331706762313843e-01 -3.947194814682006836e-01 1.310950517654418945e-01 -1.581538170576095581e-01 -1.331797540187835693e-01 1.948512345552444458e-01 -2.172830402851104736e-01 -2.958491146564483643e-01 1.741794794797897339e-01 -2.142945304512977600e-02 1.930407732725143433e-01 2.724390327930450439e-01 2.107444405555725098e-01 2.523077130317687988e-01 1.889625750482082367e-02 1.715496927499771118e-02 1.495476514101028442e-01 -6.471980363130569458e-02 1.499428749084472656e-01 -4.805372282862663269e-02 1.846013814210891724e-01 -1.838989183306694031e-02 -2.617778480052947998e-01 -1.812305599451065063e-01
-4.717288538813591003e-02 1.421509236097335815e-01 -4.643240571022033691e-02 1.748083904385566711e-02 1.172649785876274109e-01 3.108905814588069916e-02 7.875444740056991577e-02 1.333566755056381226e-01 3.127817213535308838e-01 -3.923330307006835938e-01 -1.981478333473205566e-01 2.315464988350868225e-02 3.209093352779746056e-03 -1.210270747542381287e-01 -2.005411535501480103e-01 -1.005507409572601318e-01 -8.621995896100997925e-02 4.365200176835060120e-02 2.109690308570861816e-01 2.404696047306060791e-01 1.150039732456207275e-01 2.710395157337188721e-01 7.032031565904617310e-02 2.005657413974404335e-03 4.732767492532730103e-02 -4.392363503575325012e-02 2.965819239616394043e-01 -1.967169046401977539e-01 -7.419621944427490234e-02 7.974898815155029297e-02 1.327985431998968124e-02 -4.834065139293670654e-01
-5.553992837667465210e-02 5.496870726346969604e-02 -4.104856550693511963e-01 1.290424913167953491e-01 1.282507088035345078e-02 3.214538693428039551e-01 -2.484001666307449341e-01 2.897997945547103882e-02 -5.741625651717185974e-02 -2.371843606233596802e-01 -6.042324751615524292e-02 -2.954896986484527588e-01 -5.323077738285064697e-02 -3.400129824876785278e-02 -2.080826908349990845e-01 -3.098353445529937744e-01 2.296788692474365234e-01 1.622561514377593994e-01 8.638980984687805176e-02 2.611316740512847900e-01 1.673247367143630981e-01 2.361235171556472778e-01 -1.421171054244041443e-02 -1.869297325611114502e-01 5.635732412338256836e-02 -2.330616861581802368e-02 -5.412707105278968811e-03 9.627552703022956848e-03 -1.932598799467086792e-01 3.381649777293205261e-02 -8.779609203338623047e-02 -1.588339507579803467e-01
1.075796596705913544e-02 -6.481926143169403076e-02 -4.939895495772361755e-02 -1.818138360977172852e-01 -3.372790664434432983e-02 -1.204378008842468262e-01 -1.564204990863800049e-01 -1.250971108675003052e-03 1.359775215387344360e-01 1.281735450029373169e-01 -1.153910383582115173e-01 -2.597934305667877197e-01 -1.496887654066085815e-01 1.130321174860000610e-01 -3.608538806438446045e-01 -2.480690628290176392e-01 -1.373888552188873291e-01 -2.424736022949218750e-01 2.975853979587554932e-01 1.278046071529388428e-01 1.953523419797420502e-02 -1.767710596323013306e-01 -5.404026806354522705e-02 5.463801324367523193e-02 -4.244504123926162720e-02 1.288959085941314697e-01 -2.728517167270183563e-02 -3.519053161144256592e-01 -1.941650360822677612e-02 7.460954040288925171e-02 -5.729898065328598022e-02 -4.528707265853881836e-01
-2.653709650039672852e-01 -4.930096492171287537e-02 -2.135162651538848877e-01 2.466029673814773560e-01 6.017813459038734436e-02 -9.803137183189392090e-02 -1.342456787824630737e-01 -3.824871405959129333e-02 2.257629111409187317e-02 -2.647650986909866333e-02 3.277394175529479980e-01 7.779706269502639771e-02 4.129608720541000366e-02 -1.494523733854293823e-01 -1.733586937189102173e-01 -3.433883190155029297e-01 3.989985957741737366e-02 -1.375967413187026978e-01 -1.252746134996414185e-01 -1.906847208738327026e-02 2.282087355852127075e-01 1.166534647345542908e-01 -4.502386599779129028e-02 -6.161223351955413818e-02 2.887125313282012939e-01 8.520676754415035248e-03 2.958732470870018005e-02 -4.776167571544647217e-01 -1.458958685398101807e-01 -1.395992636680603027e-01 9.187649935483932495e-03 -1.999285221099853516e-01
-4.980574548244476318e-02 2.895183265209197998e-01 -3.137374520301818848e-01 1.192919239401817322e-01 -5.674246698617935181e-02 1.328799724578857422e-01 2.227079719305038452e-01 -1.268094182014465332e-01 3.573174178600311279e-01 -1.756045520305633545e-01 2.088822275400161743e-01 6.965953856706619263e-03 -1.213098987936973572e-01 -1.438233349472284317e-02 -1.986665576696395874e-01 -1.518087983131408691e-01 1.511044502258300781e-01 -5.845411121845245361e-02 -5.781726539134979248e-02 -5.673368461430072784e-03 2.374219447374343872e-01 8.339317888021469116e-02 -4.642344638705253601e-02 6.078282743692398071e-02 -1.293473541736602783e-01 -1.844818294048309326e-01 2.093905583024024963e-02 -3.517273366451263428e-01 -7.770769298076629639e-02 3.425808250904083252e-01 9.572415798902511597e-02 -1.690395176410675049e-01
-2.229954898357391357e-01 1.926026046276092529e-01 -2.895392775535583496e-01 -2.491378486156463623e-01 -1.047185957431793213e-01 9.254673123359680176e-02 -5.515441298484802246e-02 1.309104710817337036e-01 -2.959508299827575684e-01 8.660147339105606079e-02 2.779611051082611084e-01 -3.177059292793273926e-01 1.273159030824899673e-02 7.482028007507324219e-02 -1.363880485296249390e-01 -3.461255729198455811e-01 -1.821230053901672363e-01 -9.469605982303619385e-02 1.544227898120880127e-01 -4.201325774192810059e-02 1.259881556034088135e-01 -8.146437257528305054e-02 6.924698501825332642e-02 1.416288465261459351e-01 1.114231646060943604e-01 -5.564736202359199524e-02 2.610710822045803070e-02 -2.456554025411605835e-01 3.252238407731056213e-02 7.609264925122261047e-03 2.075702697038650513e-01 -2.725095748901367188e-01
2.113918587565422058e-02 4.344280809164047241e-02 -9.155824780464172363e-02 -1.304189488291740417e-02 -1.162821426987648010e-01 9.083891659975051880e-02 2.198385447263717651e-02 2.305670976638793945e-01 1.509082168340682983e-01 -1.140581518411636353e-01 9.588509798049926758e-02 4.723784048110246658e-03 4.652917757630348206e-02 -2.260440289974212646e-01 -1.455202549695968628e-01 -2.151515036821365356e-01 8.526237308979034424e-02 -1.273825019598007202e-01 1.367312669754028320e-01 1.434076428413391113e-01 -3.821099922060966492e-02 2.443789094686508179e-01 1.180589422583580017e-01 1.727861464023590088e-01 2.164667248725891113e-01 -6.716288626194000244e-02 -2.622725255787372589e-02 -1.218027919530868530e-01 -1.424458324909210205e-01 2.916003465652465820e-01 3.778810799121856689e-01 -5.150046348571777344e-01
-1.639977395534515381e-01 -7.987666875123977661e-02 -1.283154189586639404e-01 -3.313866257667541504e-01 9.488038718700408936e-02 -1.251196861267089844e-01 -8.622048795223236084e-02 -2.009261101484298706e-01 1.230157315731048584e-01 -1.196563243865966797e-01 -6.210440397262573242e-02 -1.921502500772476196e-01 -5.797689035534858704e-02 -4.550634324550628662e-02 -3.027922473847866058e-03 -3.410522639751434326e-01 -9.228494763374328613e-02 -3.072297871112823486e-01 2.777074575424194336e-01 -2.543699741363525391e-02 -3.931842371821403503e-02 -3.879595547914505005e-02 1.217864230275154114e-01 2.354428023099899292e-01 1.722100675106048584e-01 -2.034462094306945801e-01 1.065194010734558105e-01 -2.246764451265335083e-01 -7.841272652149200439e-02 -1.048208680003881454e-02 3.186046183109283447e-01 -2.852396070957183838e-01
-1.277559995651245117e-01 -8.913230150938034058e-02 -4.166547060012817383e-01 -1.011103019118309021e-02 3.352017700672149658e-01 1.585453934967517853e-02 3.217643797397613525e-01 2.095305472612380981e-01 8.624191582202911377e-02 -2.337571084499359131e-01 1.448495686054229736e-01 -2.109674960374832153e-01 9.601165540516376495e-03 -1.278353184461593628e-01 -4.590728506445884705e-02 -2.170867621898651123e-01 -6.680236756801605225e-02 -1.096037328243255615e-01 5.723872780799865723e-02 -1.886500231921672821e-02 7.667037099599838257e-02 1.920223832130432129e-01 -1.194761916995048523e-01 -1.160377729684114456e-02 9.198621660470962524e-02 1.112988777458667755e-02 -3.066937029361724854e-01 -1.126684620976448059e-01 -2.133827805519104004e-01 1.951993107795715332e-01 2.674152553081512451e-01 3.150121495127677917e-02
2.355315983295440674e-01 1.718707829713821411e-01 -2.333099097013473511e-01 -1.119846180081367493e-01 2.473903894424438477e-01 2.269676625728607178e-01 -6.611412018537521362e-02 -2.049734890460968018e-01 -9.144457429647445679e-02 -1.688422262668609619e-01 -1.413204818964004517e-01 -7.732060272246599197e-03 -1.694707125425338745e-01 4.167614504694938660e-02 -1.905418485403060913e-01 2.701210603117942810e-02 -3.678263723850250244e-02 4.349252954125404358e-02 -4.599000513553619385e-02 2.779176235198974609e-01 1.846082694828510284e-02 2.164244055747985840e-01 -2.463970333337783813e-02 -6.642854958772659302e-02 4.073856025934219360e-02 1.780612915754318237e-01 1.014529615640640259e-01 -3.469206988811492920e-01 -1.228708624839782715e-01 9.143449366092681885e-02 4.473711848258972168e-01 -2.051994651556015015e-01
-1.264997422695159912e-01 -4.665457457304000854e-02 -8.735830336809158325e-02 2.965103089809417725e-01 -3.527629002928733826e-02 -2.115241438150405884e-01 -2.674655318260192871e-01 -1.827565431594848633e-01 -1.321176737546920776e-01 -4.038615152239799500e-02 2.414016872644424438e-01 6.122613325715065002e-02 -8.950942009687423706e-02 -3.795570880174636841e-02 -1.054480895400047302e-01 -3.751917779445648193e-01 -5.356293916702270508e-02 9.933992475271224976e-02 4.925106093287467957e-02 2.254128754138946533e-01 3.064550459384918213e-01 1.520323008298873901e-01 -9.656082838773727417e-02 -1.437489092350006104e-01 7.506761699914932251e-02 1.105165667831897736e-02 4.968928918242454529e-02 -4.184881746768951416e-01 -1.992080509662628174e-01 5.223631858825683594e-02 -9.681944549083709717e-02 -2.115681767463684082e-01
1.417560409754514694e-02 -2.062346637248992920e-01 -1.145264431834220886e-01 1.045328602194786072e-01 1.424227803945541382e-01 -2.914772368967533112e-02 -3.200700283050537109e-01 -1.726691424846649170e-01 1.596649140119552612e-01 -4.016174748539924622e-02 3.141617774963378906e-02 -3.949708342552185059e-01 -1.549804657697677612e-01 1.004931554198265076e-01 -2.647800445556640625e-01 4.967372119426727295e-02 8.060298860073089600e-02 -5.604479834437370300e-02 8.072690106928348541e-03 9.078462421894073486e-02 -5.282877013087272644e-02 2.001708559691905975e-02 1.454032510519027710e-01 7.367510348558425903e-02 1.602891534566879272e-01 3.138268887996673584e-01 -2.567776143550872803e-01 -3.879114985466003418e-01 1.380895972251892090e-01 2.018098235130310059e-01 1.413691490888595581e-01 -1.447863429784774780e-01
-3.961056470870971680e-02 -2.539760768413543701e-01 4.702400043606758118e-02 5.519561842083930969e-02 5.659370496869087219e-02 -1.486624777317047119e-01 9.621007367968559265e-03 1.393116265535354614e-01 1.784264924935996532e-03 1.008718833327293396e-01 -6.646025925874710083e-02 -2.829481661319732666e-01 -1.610447168350219727e-01 -1.560475025326013565e-02 -1.572033166885375977e-01 -3.130299746990203857e-01 9.515778720378875732e-02 -2.922033965587615967e-01 5.481191352009773254e-02 -7.763684540987014771e-02 1.659701317548751831e-01 3.450804054737091064e-01 9.454976022243499756e-02 2.350686937570571899e-01 -5.748756229877471924e-02 2.191851474344730377e-02 3.078167140483856201e-01 -2.284718751907348633e-01 -1.123509407043457031e-01 -1.420249193906784058e-01 2.487094849348068237e-01 -2.839930355548858643e-01
-2.816387712955474854e-01 -8.024638146162033081e-02 -2.336435206234455109e-02 -4.616773501038551331e-02 1.501629203557968140e-01 2.521284222602844238e-01 -1.804896742105484009e-01 -1.296613831073045731e-02 1.248327866196632385e-01 -2.576978802680969238e-01 -2.765648998320102692e-02 -4.679351747035980225e-01 -4.226959496736526489e-02 6.552832573652267456e-02 -9.372229129076004028e-02 -2.187884449958801270e-01 2.521359175443649292e-02 -2.581493556499481201e-01 3.987969756126403809e-01 1.819796860218048096e-02 8.122494816780090332e-02 -2.071380317211151123e-01 -1.012425124645233154e-01 1.003144979476928711e-01 -1.433194279670715332e-01 -1.620465517044067383e-01 -6.464937236160039902e-03 -8.477644622325897217e-02 -9.513553977012634277e-02 1.809343397617340088e-01 1.819785386323928833e-01 -5.340089648962020874e-02
1.931100338697433472e-01 1.631344407796859741e-01 -1.469128578901290894e-01 1.755585819482803345e-01 1.019906923174858093e-01 -1.955618523061275482e-02 7.560626417398452759e-02 5.215224623680114746e-02 -2.369142025709152222e-01 -3.199149966239929199e-01 1.225854307413101196e-01 -3.112965822219848633e-01 5.626014992594718933e-02 5.325711332261562347e-03 -1.424993872642517090e-01 5.651588365435600281e-02 -1.103251650929450989e-01 -8.714804798364639282e-02 1.922231167554855347e-01 -4.884761199355125427e-02 5.169066786766052246e-01 8.329693973064422607e-02 5.204533040523529053e-02 2.135385945439338684e-02 -8.597457781434059143e-03 1.389777753502130508e-02 -1.037573739886283875e-01 -2.234747409820556641e-01 -9.068188071250915527e-02 2.134287208318710327e-01 1.657176464796066284e-01 -2.979287803173065186e-01
4.100458323955535889e-02 -7.982842624187469482e-02 -5.991460289806127548e-03 2.199942171573638916e-01 3.205568492412567139e-01 -2.682005763053894043e-01 -3.046446740627288818e-01 -3.126958385109901428e-02 5.502761155366897583e-02 -7.723079621791839600e-02 1.304626613855361938e-01 -2.585346996784210205e-01 7.007700204849243164e-02 1.801433563232421875e-01 -4.477372169494628906e-01 -1.117040216922760010e-01 5.318415537476539612e-02 1.406732052564620972e-01 1.222801953554153442e-02 2.032100707292556763e-01 9.184788912534713745e-02 1.942633986473083496e-01 1.938616484403610229e-01 2.682635793462395668e-03 4.707820713520050049e-02 8.558167517185211182e-02 -1.193193271756172180e-01 -3.562192618846893311e-01 -1.325128227472305298e-01 8.785858750343322754e-02 2.099962159991264343e-02 -8.752822130918502808e-02
2.487738989293575287e-02 -2.213862389326095581e-01 -3.091750442981719971e-01 -1.822883350541815162e-04 2.701867520809173584e-01 -6.417229771614074707e-02 -3.589271008968353271e-01 -1.478967536240816116e-02 7.361101359128952026e-02 -2.017308771610260010e-01 6.742530316114425659e-02 3.774238051846623421e-03 -8.139089494943618774e-02 -3.679723739624023438e-01 -1.580259650945663452e-01 -1.392742395401000977e-01 -5.959862843155860901e-02 -7.179600186645984650e-03 2.012414932250976562e-01 -8.131658285856246948e-02 5.194980278611183167e-02 7.146675139665603638e-02 2.020072489976882935e-01 -1.163088232278823853e-01 1.575393676757812500e-01 3.615857958793640137e-01 -1.173199191689491272e-01 -3.421405255794525146e-01 -3.101967647671699524e-02 9.891950339078903198e-02 3.719764202833175659e-02 -1.298106089234352112e-02
1.454468518495559692e-01 -1.562940925359725952e-01 -1.187237426638603210e-01 1.607278585433959961e-01 4.158657789230346680e-01 -1.906806230545043945e-01 2.517802417278289795e-01 -2.352756075561046600e-02 -4.885573685169219971e-02 -9.609390795230865479e-02 -1.892981529235839844e-01 -9.211437404155731201e-02 8.279165625572204590e-02 2.781225554645061493e-02 -1.132185161113739014e-01 -2.678058445453643799e-01 -3.674664795398712158e-01 -1.214159205555915833e-01 9.232602268457412720e-02 2.123032510280609131e-01 9.325441718101501465e-02 -1.101120412349700928e-01 -1.171936094760894775e-01 3.983470425009727478e-02 1.709090545773506165e-02 1.985900998115539551e-01 1.000154167413711548e-01 -2.656877040863037109e-01 -7.332740724086761475e-02 3.188591897487640381e-01 1.190954670310020447e-01 -1.098394766449928284e-01
-1.382746547460556030e-01 -1.995597183704376221e-01 -4.102816805243492126e-02 3.461126703768968582e-03 2.589827477931976318e-01 1.358998939394950867e-03 6.346366554498672485e-02 -1.511415392160415649e-01 9.619281440973281860e-02 2.742018550634384155e-02 -8.717702329158782959e-02 -2.207761108875274658e-01 4.790344834327697754e-02 -3.035466969013214111e-01 2.793274223804473877e-01 -2.585567533969879150e-01 -7.707089185714721680e-02 1.678274758160114288e-02 -4.350774735212326050e-02 2.714574933052062988e-01 3.601773083209991455e-01 9.194931387901306152e-02 1.813919246196746826e-01 -1.448429673910140991e-01 -1.988313347101211548e-01 1.634523458778858185e-02 -1.636984199285507202e-01 -2.316392958164215088e-01 4.980536177754402161e-02 2.944198846817016602e-01 1.060352772474288940e-01 -2.126667648553848267e-01
-2.220696508884429932e-01 -1.774200052022933960e-01 -2.627569139003753662e-01 1.343757361173629761e-01 2.997503578662872314e-01 2.711640596389770508e-01 9.985660016536712646e-02 -3.650211915373802185e-02 6.086263433098793030e-02 -2.835777401924133301e-02 5.018106475472450256e-02 8.632872253656387329e-02 9.527695178985595703e-02 7.391685992479324341e-02 -4.962544143199920654e-02 -2.314833998680114746e-01 -5.916513502597808838e-03 -8.518767356872558594e-02 -3.657781705260276794e-02 1.295111328363418579e-01 1.744183599948883057e-01 2.391171455383300781e-01 6.706625968217849731e-02 -2.433113753795623779e-01 5.632564797997474670e-02 -2.666681818664073944e-02 1.400688290596008301e-01 -3.443634212017059326e-01 2.883960008621215820e-01 3.951299786567687988e-01 5.321397259831428528e-02 -1.069423407316207886e-01
-2.471085339784622192e-01 -1.013318300247192383e-01 -2.556706666946411133e-01 -4.587211310863494873e-01 2.643165588378906250e-01 -7.215297967195510864e-02 -1.040809005498886108e-01 7.449453324079513550e-02 1.854893118143081665e-01 -1.407264024019241333e-01 2.099634408950805664e-01 -2.462698221206665039e-01 -6.640573590993881226e-02 1.107459440827369690e-01 -5.109462887048721313e-02 -3.840000927448272705e-01 -1.101652830839157104e-01 -7.903837412595748901e-02 5.457816272974014282e-02 1.548173874616622925e-01 2.233025245368480682e-02 9.198938310146331787e-02 -1.156866177916526794e-01 2.347732484340667725e-01 1.183266192674636841e-02 9.806139767169952393e-02 1.498347800225019455e-02 -3.422476351261138916e-02 -2.206231504678726196e-01 1.620734930038452148e-01 9.984251111745834351e-02 -1.299398243427276611e-01
4.503592848777770996e-02 -1.551252752542495728e-01 -3.603016138076782227e-01 8.326475322246551514e-02 2.072975039482116699e-01 1.794029176235198975e-01 9.211344271898269653e-02 -4.443252459168434143e-02 1.986503787338733673e-02 5.721549689769744873e-02 2.681097090244293213e-01 -9.492900222539901733e-02 1.734000295400619507e-01 -1.168632358312606812e-01 -7.967246323823928833e-02 -9.908432513475418091e-02 5.871343985199928284e-02 -2.551868259906768799e-01 -1.604787558317184448e-01 4.337616264820098877e-02 3.205579817295074463e-01 1.740970462560653687e-01 -2.114085853099822998e-01 1.555897993966937065e-03 -2.523782476782798767e-02 1.553463637828826904e-01 1.149431839585304260e-01 -4.918844699859619141e-01 -5.075690895318984985e-02 1.445999443531036377e-01 1.677756905555725098e-01 -3.945418819785118103e-02
-2.966896891593933105e-01 -2.565106749534606934e-01 -2.569330632686614990e-01 3.356586396694183350e-01 -1.067852601408958435e-02 -1.155220270156860352e-01 -4.000016301870346069e-02 9.097129851579666138e-02 2.661781571805477142e-02 -2.078807353973388672e-01 2.698089480400085449e-01 -1.033564954996109009e-01 -7.840538769960403442e-02 7.285884767770767212e-02 -2.147441655397415161e-01 -3.084576725959777832e-01 1.852156035602092743e-02 2.634072601795196533e-01 -5.512630566954612732e-02 -1.426241546869277954e-01 1.095943897962570190e-01 -1.818964816629886627e-02 4.744708910584449768e-02 -1.880920678377151489e-01 -8.784778416156768799e-02 1.198688149452209473e-01 -1.177651062607765198e-01 -3.562884330749511719e-01 -1.723209321498870850e-01 -6.925639510154724121e-02 1.147228404879570007e-01 1.020532324910163879e-01
-5.655210092663764954e-02 5.731472745537757874e-03 -4.885019734501838684e-04 -2.002136707305908203e-01 -2.307610027492046356e-02 2.023061066865921021e-01 -7.251951843500137329e-02 -1.169077679514884949e-01 -2.087857425212860107e-01 -1.225533261895179749e-01 -1.337555944919586182e-01 -1.549915224313735962e-01 -2.071828246116638184e-01 4.601981118321418762e-02 -1.932702362537384033e-01 -5.401781201362609863e-01 -1.400197297334671021e-01 3.537412285804748535e-01 -5.138305947184562683e-02 1.894863322377204895e-02 6.043216586112976074e-02 2.268219590187072754e-01 1.369871050119400024e-01 -1.182763725519180298e-01 1.565338522195816040e-01 -5.674524232745170593e-02 -1.051414683461189270e-01 -1.750024259090423584e-01 -2.614018321037292480e-01 3.523123264312744141e-02 2.044776082038879395e-01 -7.214616984128952026e-02
-8.120191283524036407e-03 6.066156178712844849e-02 -2.185816168785095215e-01 -2.803116738796234131e-01 1.417367309331893921e-01 4.450900480151176453e-02 -9.907829575240612030e-03 -1.058706417679786682e-01 2.816154956817626953e-01 -1.223094686865806580e-01 -5.976801365613937378e-02 -3.955042958259582520e-01 -1.572895944118499756e-01 -4.033395554870367050e-03 -2.129350453615188599e-01 -1.810059249401092529e-01 -2.017524093389511108e-01 -9.942737966775894165e-02 1.742907017469406128e-01 1.581330597400665283e-01 -8.760656416416168213e-02 2.053480148315429688e-01 -8.704143017530441284e-02 2.167039215564727783e-01 -8.823466300964355469e-02 1.781226843595504761e-01 -9.547475725412368774e-02 -1.925394982099533081e-01 6.254896521568298340e-02 1.445784121751785278e-01 6.876281648874282837e-02 -3.921795487403869629e-01
1.815957278013229370e-01 -9.863826632499694824e-02 -1.625098884105682373e-01 -1.034369468688964844e-01 -1.074795797467231750e-01 7.669483125209808350e-02 -1.868823170661926270e-01 -1.169463172554969788e-01 1.403587758541107178e-01 -1.344161927700042725e-01 4.659889638423919678e-02 -2.564041912555694580e-01 -3.543279469013214111e-01 6.134633906185626984e-03 -3.539876639842987061e-01 -1.479678303003311157e-01 3.490180522203445435e-02 8.185978233814239502e-02 2.416606694459915161e-01 1.196196079254150391e-01 5.595510825514793396e-02 8.075312525033950806e-02 7.196321338415145874e-02 1.298972219228744507e-01 -5.581459775567054749e-02 2.475392371416091919e-01 -1.157376542687416077e-01 -2.231592833995819092e-01 7.167304307222366333e-02 3.475350439548492432e-01 7.526063174009323120e-02 -3.227677345275878906e-01
7.819335162639617920e-02 5.311198905110359192e-02 -5.401998292654752731e-03 1.640114486217498779e-01 2.585089532658457756e-03 9.071233123540878296e-02 -1.209313515573740005e-02 6.705614179372787476e-02 1.408992247888818383e-04 -3.183573484420776367e-01 1.846277862787246704e-01 -3.256547451019287109e-02 1.280926167964935303e-01 1.138203814625740051e-01 8.116704225540161133e-02 -2.048542797565460205e-01 -1.087374426424503326e-02 -1.083262339234352112e-01 2.550957500934600830e-01 1.556021720170974731e-01 4.226452410221099854e-01 -2.023439481854438782e-02 -4.362612962722778320e-02 -2.754163555800914764e-02 3.403102755546569824e-01 1.788603514432907104e-01 -3.827469348907470703e-01 -3.515338897705078125e-01 -1.199446897953748703e-02 9.018536657094955444e-03 1.893811523914337158e-01 -6.302981637418270111e-03
-9.278292208909988403e-02 3.723044693470001221e-02 -4.310240745544433594e-01 1.495629996061325073e-01 3.206747174263000488e-01 -2.763387188315391541e-02 1.193485110998153687e-01 1.714224927127361298e-02 -1.136032044887542725e-01 -2.097417116165161133e-01 1.345801800489425659e-01 -1.772541850805282593e-01 -6.129129230976104736e-02 -6.746581941843032837e-02 -1.148526966571807861e-01 8.363663405179977417e-02 -2.679054997861385345e-02 -3.166728913784027100e-01 -1.634223461151123047e-01 4.026972129940986633e-02 2.559060752391815186e-01 -7.147564738988876343e-02 -3.911008592694997787e-03 -1.141272764652967453e-02 1.269860542379319668e-03 1.406287997961044312e-01 2.229870259761810303e-01 -3.242307603359222412e-01 -5.525793880224227905e-02 1.910191774368286133e-01 2.536889910697937012e-01 -2.240555733442306519e-01
-2.182483673095703125e-01 7.575831841677427292e-04 -1.524648368358612061e-01 8.428212255239486694e-02 -7.126440852880477905e-02 1.028565783053636551e-02 1.692310906946659088e-02 -8.230344951152801514e-02 2.924768924713134766e-01 2.972055599093437195e-02 5.844008177518844604e-03 -2.083330005407333374e-01 2.512114048004150391e-01 -2.396841049194335938e-01 -1.615660339593887329e-01 -2.825071215629577637e-01 -3.776410967111587524e-02 8.252174407243728638e-02 1.868128478527069092e-01 -8.139535784721374512e-02 3.162695094943046570e-02 1.921570301055908203e-01 -5.635698512196540833e-02 1.333325952291488647e-01 1.247388347983360291e-01 2.222574204206466675e-01 1.231413241475820541e-02 -1.230491772294044495e-01 3.129326039925217628e-03 1.705984026193618774e-02 2.785362303256988525e-01 -5.354141592979431152e-01
1.558167785406112671e-01 3.932522237300872803e-02 6.919452548027038574e-02 9.514004737138748169e-02 1.399698108434677124e-01 1.106324642896652222e-01 2.749481201171875000e-01 8.294335752725601196e-02 2.341969609260559082e-01 -4.281881079077720642e-02 -7.106493413448333740e-02 -2.361823767423629761e-01 -9.423041343688964844e-02 -3.951958566904067993e-02 -1.868156045675277710e-01 -2.001550346612930298e-01 2.169019728899002075e-01 -1.811866164207458496e-01 2.497754245996475220e-01 3.250789642333984375e-02 2.898371219635009766e-01 3.574556112289428711e-01 -6.555631011724472046e-02 7.872682064771652222e-03 2.760903239250183105e-01 9.452663362026214600e-02 -1.172399222850799561e-01 -1.337957680225372314e-01 -1.139512509107589722e-01 1.075598131865262985e-02 1.047781482338905334e-01 -3.778423964977264404e-01
-1.874313801527023315e-01 -1.358568519353866577e-01 -1.529683917760848999e-01 -1.737098246812820435e-01 3.441661298274993896e-01 1.715262234210968018e-01 5.064148828387260437e-02 -4.486595466732978821e-02 -3.003779612481594086e-02 -9.870874136686325073e-02 2.164213806390762329e-01 -2.496488392353057861e-01 -4.019718244671821594e-02 -4.631060734391212463e-02 -1.846339255571365356e-01 5.536827258765697479e-03 5.286555364727973938e-02 1.533885002136230469e-01 3.114061057567596436e-02 9.605608880519866943e-02 1.425546705722808838e-01 1.961794495582580566e-01 -2.937348186969757080e-01 1.787784248590469360e-01 2.460297942161560059e-02 2.964899130165576935e-02 1.440160125494003296e-01 -1.481350958347320557e-01 -1.258801966905593872e-01 4.710461497306823730e-01 2.794780433177947998e-01 -9.551478922367095947e-02
-2.374166697263717651e-01 9.381739795207977295e-02 -1.705510467290878296e-01 5.587043985724449158e-02 4.037403315305709839e-02 1.258312314748764038e-01 -1.718795299530029297e-02 -6.773450970649719238e-02 -8.843768388032913208e-02 1.661524772644042969e-01 2.113177627325057983e-01 -5.296142771840095520e-02 -6.288509070873260498e-02 3.065850734710693359e-01 -2.563944160938262939e-01 -1.138330921530723572e-01 2.631763517856597900e-01 -4.748269170522689819e-02 4.283088073134422302e-02 3.114312291145324707e-01 2.041878700256347656e-01 1.998561471700668335e-01 1.261225342750549316e-01 -9.828150272369384766e-02 3.919364139437675476e-02 -1.539801899343729019e-02 -1.127647534012794495e-01 -3.900754153728485107e-01 -4.923117160797119141e-02 4.091528654098510742e-01 -2.379070408642292023e-02 7.846682518720626831e-02
-8.354078233242034912e-02 5.109654366970062256e-02 -1.330101937055587769e-01 -1.838008910417556763e-01 -1.496037095785140991e-01 1.132262498140335083e-01 -1.623545140027999878e-01 -4.872533306479454041e-02 6.735122203826904297e-02 -1.131359767168760300e-02 -4.552887007594108582e-02 -3.206284046173095703e-01 -9.770227968692779541e-02 -6.645778566598892212e-02 -2.355643361806869507e-01 -4.265111684799194336e-01 -8.013334125280380249e-02 -2.921153903007507324e-01 2.138460427522659302e-01 2.122157663106918335e-01 1.402572542428970337e-01 4.519143607467412949e-03 -2.255515456199645996e-01 1.589720249176025391e-01 -8.670014888048171997e-02 1.698730140924453735e-01 6.553198397159576416e-02 -1.885600686073303223e-01 8.553070574998855591e-02 1.829193718731403351e-02 1.242625638842582703e-01 -3.693586587905883789e-01
4.157707467675209045e-02 1.661525517702102661e-01 -9.725985117256641388e-03 7.928434759378433228e-02 3.229059875011444092e-01 -1.658379137516021729e-01 -1.505761444568634033e-01 -3.806120157241821289e-02 3.390534222126007080e-02 -2.853728532791137695e-01 2.400835417211055756e-02 -2.141004055738449097e-01 4.017449915409088135e-02 1.472434103488922119e-01 -1.340887993574142456e-01 -4.461079835891723633e-01 1.102417409420013428e-01 3.869549930095672607e-02 -1.597402095794677734e-01 2.395346388220787048e-02 3.177838772535324097e-02 -3.894287347793579102e-02 1.559551507234573364e-01 3.100023046135902405e-02 2.721242010593414307e-01 2.140692621469497681e-01 -2.392962425947189331e-01 -3.038100600242614746e-01 -2.764034271240234375e-01 6.064270809292793274e-02 -4.867755342274904251e-03 -1.483609378337860107e-01
-1.053556352853775024e-01 1.462884899228811264e-02 -2.478831447660923004e-04 -3.110673427581787109e-01 1.503810286521911621e-01 2.438478767871856689e-01 9.002184122800827026e-02 -2.396559901535511017e-02 2.359288036823272705e-01 1.382985860109329224e-01 1.384713202714920044e-01 -3.179076015949249268e-01 -1.948016285896301270e-01 1.265935748815536499e-01 -2.346767634153366089e-01 -2.253377437591552734e-01 2.122297324240207672e-02 1.528863757848739624e-01 -5.689520016312599182e-02 1.366938501596450806e-01 7.560280710458755493e-02 2.160585671663284302e-01 -6.145879998803138733e-02 1.662596911191940308e-01 -2.358012050390243530e-01 9.820668399333953857e-02 1.223231628537178040e-01 -2.260122299194335938e-01 2.776277363300323486e-01 1.247091218829154968e-01 6.010747328400611877e-02 -2.986963391304016113e-01
-1.154584363102912903e-01 5.384606495499610901e-02 -8.315861225128173828e-02 1.416635215282440186e-01 9.921560436487197876e-02 -4.502149298787117004e-02 -2.666093967854976654e-02 -1.030573248863220215e-01 -6.247880682349205017e-02 -1.485314518213272095e-01 4.638488590717315674e-01 1.631704345345497131e-02 -2.178115844726562500e-01 6.764928251504898071e-02 -1.192739829421043396e-01 -2.893191277980804443e-01 1.438709050416946411e-01 3.900281190872192383e-01 -3.338209912180900574e-02 -3.650475293397903442e-02 2.512725293636322021e-01 -1.170735657215118408e-01 1.556643396615982056e-01 -1.175326704978942871e-01 2.962802303954958916e-03 1.648002713918685913e-01 -8.490592986345291138e-02 -3.310734033584594727e-01 5.784595012664794922e-02 2.255650609731674194e-01 2.285122126340866089e-01 -4.073292016983032227e-02
5.227254703640937805e-02 -3.269694373011589050e-02 -2.675769031047821045e-01 -1.732198446989059448e-01 5.383370071649551392e-02 6.267318874597549438e-02 -1.022085733711719513e-02 -6.207863613963127136e-02 -2.247969806194305420e-01 -3.982528448104858398e-01 2.333424389362335205e-01 -2.434560805559158325e-01 -7.779309153556823730e-02 -1.488482654094696045e-01 2.226281017065048218e-01 -2.185295820236206055e-01 -1.600809991359710693e-01 -2.629149556159973145e-01 1.949332505464553833e-01 1.369833946228027344e-01 2.368634641170501709e-01 3.538671508431434631e-02 -7.738388329744338989e-02 2.331862598657608032e-02 -3.110210597515106201e-02 -1.388558745384216309e-01 1.474587470293045044e-01 -3.359937667846679688e-01 1.148719340562820435e-02 7.694765925407409668e-02 1.498072147369384766e-01 -1.914308220148086548e-01
-1.488559991121292114e-01 1.557161565870046616e-02 1.613149940967559814e-01 1.918160915374755859e-01 1.472698599100112915e-01 1.359522789716720581e-01 1.231157556176185608e-01 2.339648306369781494e-01 5.429489165544509888e-02 -2.555173337459564209e-01 -4.224619641900062561e-02 4.890839383006095886e-02 1.564263403415679932e-01 2.054615318775177002e-02 -2.498753666877746582e-01 -2.288939505815505981e-01 -1.397900134325027466e-01 -8.562679588794708252e-02 -6.248804554343223572e-02 2.854791879653930664e-01 2.051961869001388550e-01 -1.738540679216384888e-01 5.474941059947013855e-02 6.281072646379470825e-02 1.193056330084800720e-01 1.998004764318466187e-01 -1.010111197829246521e-01 -2.591458857059478760e-01 -3.215772211551666260e-01 1.360570937395095825e-01 2.808637320995330811e-01 -2.621225118637084961e-01
-3.859473764896392822e-02 9.214977920055389404e-02 -1.798102557659149170e-01 2.468505699653178453e-04 5.012001469731330872e-02 -2.718034684658050537e-01 2.061071097850799561e-01 1.672928780317306519e-01 3.932119607925415039e-01 1.565314680337905884e-01 -2.167931944131851196e-01 -1.894632428884506226e-01 -1.794635057449340820e-01 2.401214838027954102e-01 -1.818957477807998657e-01 -3.486364781856536865e-01 1.579016149044036865e-01 2.362979389727115631e-02 -8.300330489873886108e-03 1.158361136913299561e-01 1.217952966690063477e-01 -1.430694665759801865e-02 1.136732101440429688e-01 -7.251952588558197021e-02 3.957285732030868530e-02 -9.906068444252014160e-03 2.397262752056121826e-01 -2.943406999111175537e-01 -6.583077460527420044e-02 7.418850809335708618e-02 2.745402157306671143e-01 3.379093855619430542e-02
-8.657225221395492554e-02 -2.612849324941635132e-02 -7.774604600854218006e-04 -9.161612391471862793e-02 -2.120975703001022339e-01 3.637448251247406006e-01 -2.680976986885070801e-01 -2.020448073744773865e-02 1.233953088521957397e-01 -1.662608981132507324e-01 -1.307292282581329346e-01 -3.980361819267272949e-01 1.057583317160606384e-01 -1.192647032439708710e-02 -2.347610592842102051e-01 -2.349814921617507935e-01 -1.793767064809799194e-01 -9.804317355155944824e-02 1.582117974758148193e-01 -1.037480086088180542e-01 1.276111453771591187e-01 9.846760332584381104e-02 -2.138743698596954346e-01 1.018186658620834351e-01 -2.189891040325164795e-02 6.270876526832580566e-02 -1.710990443825721741e-02 -3.019469082355499268e-01 -7.434614747762680054e-02 1.460417807102203369e-01 2.245341241359710693e-01 -2.469399124383926392e-01
-9.951723366975784302e-02 -1.149683222174644470e-01 -1.737544089555740356e-01 2.136326022446155548e-02 -7.204729132354259491e-03 2.698153955861926079e-03 2.017181068658828735e-01 1.069635674357414246e-01 3.031460940837860107e-01 -1.541333794593811035e-01 5.969705432653427124e-02 -3.130494654178619385e-01 1.253076493740081787e-01 -4.596200212836265564e-02 4.394932463765144348e-02 -1.563130617141723633e-01 -2.512885257601737976e-03 -1.181413084268569946e-01 4.081332311034202576e-02 3.418830409646034241e-02 3.205651342868804932e-01 1.750062406063079834e-01 -8.404208719730377197e-02 8.961432427167892456e-02 2.415346801280975342e-01 8.941261470317840576e-02 4.961088299751281738e-02 -7.920846343040466309e-02 -3.718656599521636963e-01 2.509452998638153076e-01 -6.902614235877990723e-02 -4.315906465053558350e-01
3.052927181124687195e-02 1.053488329052925110e-01 -9.906390309333801270e-02 1.621152162551879883e-01 6.703200191259384155e-02 2.246721535921096802e-01 1.753650009632110596e-01 1.118663419038057327e-02 1.477790027856826782e-01 -4.097808599472045898e-01 1.170359104871749878e-01 -3.086006827652454376e-02 -1.678984761238098145e-01 -1.075809746980667114e-01 -4.436679482460021973e-01 -1.269774734973907471e-01 -8.103731274604797363e-02 -1.730630397796630859e-01 -2.196991592645645142e-01 -9.074303321540355682e-03 2.020377963781356812e-01 4.911842942237854004e-02 1.004470437765121460e-01 6.508792936801910400e-02 -2.803340256214141846e-01 -1.233113110065460205e-01 1.636203750967979431e-02 -3.118290305137634277e-01 -1.006939709186553955e-01 1.870114952325820923e-01 -3.009988926351070404e-02 -1.707238107919692993e-01
4.944862332195043564e-03 2.045692130923271179e-02 -2.005037069320678711e-01 5.509489402174949646e-02 1.474573463201522827e-01 6.647090613842010498e-02 -1.489664018154144287e-01 -1.283280253410339355e-01 -3.127258736640214920e-03 4.588507860898971558e-02 -1.120381504297256470e-01 -3.191372454166412354e-01 -6.588472425937652588e-02 -3.284118697047233582e-02 -3.058012425899505615e-01 -3.593195974826812744e-01 -3.056550025939941406e-01 -3.034520745277404785e-01 2.152339518070220947e-01 1.530822962522506714e-01 1.292321979999542236e-01 2.275358140468597412e-01 -1.423553377389907837e-01 1.804008781909942627e-01 -7.753972709178924561e-02 1.510888636112213135e-01 -1.908950880169868469e-02 -1.597388386726379395e-01 1.745763793587684631e-02 -6.320451200008392334e-02 2.454199194908142090e-01 -2.261317521333694458e-01
1.119049713015556335e-01 1.653187870979309082e-01 6.615281570702791214e-03 -5.708264186978340149e-02 1.461509615182876587e-01 3.944943845272064209e-02 -7.153785973787307739e-02 1.685580462217330933e-01 -2.478412166237831116e-02 -2.589764893054962158e-01 1.174902096390724182e-01 -1.581041812896728516e-01 -1.706682145595550537e-01 1.875998079776763916e-01 1.772363781929016113e-01 -4.519174098968505859e-01 -2.637067139148712158e-01 -6.866940855979919434e-02 -1.848569065332412720e-01 -1.905941218137741089e-01 1.298686265945434570e-01 1.370756514370441437e-02 2.451297044754028320e-01 6.317627429962158203e-02 1.554989367723464966e-01 2.117819041013717651e-01 -1.331582069396972656e-01 -3.073790669441223145e-01 -1.776482015848159790e-01 1.237122192978858948e-01 1.951736956834793091e-01 -4.315345734357833862e-02
-1.681370846927165985e-02 -8.661481738090515137e-02 8.111805468797683716e-02 -1.097033470869064331e-01 -4.393972828984260559e-02 3.832293450832366943e-01 2.939644455909729004e-02 1.740965247154235840e-01 -2.328536845743656158e-02 -2.440472841262817383e-01 -4.638956487178802490e-02 -4.620358049869537354e-01 1.073545739054679871e-01 4.683277383446693420e-02 -1.934632062911987305e-01 -3.233455717563629150e-01 -1.331657320261001587e-01 -1.474752873182296753e-01 2.526301741600036621e-01 1.339648216962814331e-01 2.287985384464263916e-01 -1.630279123783111572e-01 3.705445677042007446e-02 1.070900484919548035e-01 -5.261718854308128357e-02 -2.612784802913665771e-01 -6.220681592822074890e-02 -2.458889633417129517e-01 6.474550813436508179e-02 -3.786449134349822998e-02 6.432220339775085449e-02 -6.367249786853790283e-02
1.097668800503015518e-02 -8.391283452510833740e-02 -1.637062616646289825e-02 -1.115645631216466427e-03 1.917974799871444702e-01 -7.907393574714660645e-02 3.279764354228973389e-01 -7.213002443313598633e-02 3.125088214874267578e-01 4.339100420475006104e-02 -1.568543761968612671e-01 -4.565277099609375000e-01 -1.428976804018020630e-01 1.527711153030395508e-01 -7.762268930673599243e-02 -3.018291890621185303e-01 6.766327470541000366e-02 2.119245827198028564e-01 -1.527466624975204468e-01 1.765527874231338501e-01 2.307274751365184784e-02 7.510166615247726440e-02 1.267458871006965637e-02 1.040493845939636230e-01 1.081221923232078552e-02 1.509464830160140991e-01 2.792459130287170410e-01 -3.388272821903228760e-01 2.077315188944339752e-02 -4.298520088195800781e-02 8.712587505578994751e-02 1.288484036922454834e-01
-7.233002781867980957e-02 -3.101019188761711121e-02 -3.471631109714508057e-01 -8.177032321691513062e-02 2.322838306427001953e-01 -8.953769505023956299e-02 2.396413534879684448e-01 9.819718450307846069e-02 -1.132075712084770203e-01 -5.598654970526695251e-02 1.757192313671112061e-01 1.392750144004821777e-01 -9.260348230600357056e-02 2.225727289915084839e-01 -2.098162472248077393e-01 -1.611833572387695312e-01 3.171391785144805908e-02 7.618216425180435181e-02 9.972779452800750732e-02 8.821503818035125732e-02 2.720679938793182373e-01 1.441659331321716309e-01 2.544630169868469238e-01 -2.487035244703292847e-01 -1.305696368217468262e-01 2.781286276876926422e-02 2.069704085588455200e-01 -2.015569359064102173e-01 -1.650055199861526489e-01 3.632266223430633545e-01 4.279643297195434570e-02 -1.870557367801666260e-01
2.278930395841598511e-01 1.993502229452133179e-01 -1.369089633226394653e-01 -1.785259395837783813e-01 1.984010636806488037e-01 -1.010440215468406677e-01 -7.877963595092296600e-03 -2.049128860235214233e-01 2.822068035602569580e-01 2.484354190528392792e-02 6.261113286018371582e-02 -2.726748585700988770e-01 -1.258119493722915649e-01 4.640499129891395569e-02 -2.113956511020660400e-01 -1.019945666193962097e-01 -1.407516896724700928e-01 9.402979910373687744e-02 -5.442811176180839539e-02 4.898890256881713867e-01 9.491335600614547729e-02 -6.099260412156581879e-03 1.353940218687057495e-01 -1.074102520942687988e-02 4.184351488947868347e-02 -2.704864181578159332e-02 -5.919080600142478943e-02 -3.220694363117218018e-01 -6.383027415722608566e-03 3.090718090534210205e-01 1.495450437068939209e-01 -8.796723186969757080e-02
1.174202188849449158e-01 2.082782983779907227e-01 -5.215557292103767395e-02 1.138928458094596863e-01 -1.200871393084526062e-01 6.849218159914016724e-02 1.801228821277618408e-01 7.915372401475906372e-02 2.797275185585021973e-01 -6.934551149606704712e-02 2.031802386045455933e-01 -3.093572258949279785e-01 2.101238965988159180e-01 -2.852933295071125031e-02 -2.475960254669189453e-01 -2.431974411010742188e-01 -2.022181898355484009e-01 3.583737835288047791e-02 1.972822248935699463e-01 1.843980979174375534e-03 1.857546390965580940e-03 2.245903611183166504e-01 4.428541287779808044e-02 -1.494976878166198730e-01 8.535899966955184937e-02 8.835700154304504395e-02 -1.310740262269973755e-01 -1.409614533185958862e-01 2.658884525299072266e-01 1.715181469917297363e-01 7.307741045951843262e-02 -4.128071665763854980e-01
-6.831710040569305420e-02 6.718697398900985718e-02 1.514043956995010376e-01 -2.012040466070175171e-01 2.300936579704284668e-01 1.562154442071914673e-01 9.481836110353469849e-02 3.705512359738349915e-02 2.826807796955108643e-01 -3.059953637421131134e-02 -1.655126959085464478e-01 -2.177263051271438599e-01 2.630714699625968933e-02 -7.595814019441604614e-02 4.470802471041679382e-02 -4.412049055099487305e-01 1.744384914636611938e-01 3.540343791246414185e-02 1.229741275310516357e-01 1.785242813639342785e-03 6.779210269451141357e-02 -3.658219054341316223e-02 3.253911137580871582e-01 -1.140463873744010925e-01 3.791410103440284729e-02 -2.728963969275355339e-03 -6.053493544459342957e-02 -3.627390265464782715e-01 -3.376955986022949219e-01 2.692597545683383942e-02 2.378911525011062622e-01 -3.554713353514671326e-02
-1.161284893751144409e-01 -3.492455482482910156e-01 2.210282683372497559e-01 7.724884897470474243e-02 3.817987442016601562e-01 7.818698137998580933e-02 9.285695850849151611e-02 5.023830756545066833e-02 -3.522729128599166870e-02 -1.911702752113342285e-01 1.347556114196777344e-01 -5.277880001813173294e-03 -2.550122793763875961e-03 2.225252538919448853e-01 -2.947113104164600372e-02 -2.447372972965240479e-01 -1.766249723732471466e-02 1.776054203510284424e-01 2.478117048740386963e-01 3.071683049201965332e-01 5.134813487529754639e-02 1.230986490845680237e-01 2.001714706420898438e-01 -2.792093530297279358e-02 1.756173931062221527e-02 -2.755284309387207031e-02 -4.084719717502593994e-02 -3.247565925121307373e-01 -8.201129734516143799e-02 2.148773819208145142e-01 1.677966676652431488e-02 -2.697943150997161865e-01
-8.916860073804855347e-02 -1.014367863535881042e-02 -7.720902562141418457e-02 -1.046125888824462891e-01 1.455555558204650879e-01 3.792285546660423279e-02 -1.951063573360443115e-01 -8.683142252266407013e-03 1.754782050848007202e-01 -1.433310210704803467e-01 2.791328355669975281e-03 -4.729829132556915283e-01 7.595919817686080933e-02 -3.131010234355926514e-01 -1.560819000005722046e-01 -3.007580637931823730e-01 1.349208801984786987e-01 -1.816394925117492676e-01 3.362970054149627686e-01 -9.349714964628219604e-02 1.392707079648971558e-01 7.154002785682678223e-02 2.100299447774887085e-01 1.436770707368850708e-01 -1.555619686841964722e-01 2.218607999384403229e-02 1.040684804320335388e-01 -2.435436993837356567e-01 1.777338683605194092e-01 1.378388106822967529e-01 -4.860237985849380493e-02 -1.025095656514167786e-01
1.473518013954162598e-01 -4.002854973077774048e-02 1.081700846552848816e-01 2.423251979053020477e-02 8.809369802474975586e-02 -2.045327797532081604e-02 4.716959968209266663e-02 9.948800504207611084e-02 1.994640678167343140e-01 1.080343872308731079e-01 5.104658193886280060e-03 -2.849480807781219482e-01 -3.439714312553405762e-01 3.364259749650955200e-02 -1.165255457162857056e-01 -3.467090129852294922e-01 1.056725010275840759e-01 -2.514926195144653320e-01 -2.109268866479396820e-02 -1.737844385206699371e-02 -1.160441413521766663e-01 1.316926628351211548e-01 -5.097711086273193359e-02 -1.740746498107910156e-01 -1.176194194704294205e-02 -2.204564772546291351e-02 -8.910076320171356201e-02 -4.798804521560668945e-01 1.774522811174392700e-01 5.083463713526725769e-02 2.878276072442531586e-02 -3.815239965915679932e-01
2.686893045902252197e-01 2.426133118569850922e-02 -3.995150700211524963e-02 8.388523012399673462e-02 7.023946940898895264e-02 4.902568086981773376e-02 4.203016683459281921e-02 -1.710565090179443359e-01 -7.763670384883880615e-02 -1.516435295343399048e-01 2.540565133094787598e-01 -1.092632189393043518e-01 3.361428081989288330e-01 1.762706935405731201e-01 -9.277018159627914429e-02 -2.128031104803085327e-01 5.329003930091857910e-02 -1.427744030952453613e-01 2.690328061580657959e-01 2.360136955976486206e-01 6.165698915719985962e-02 7.688324153423309326e-02 -4.029441997408866882e-02 -8.544908463954925537e-02 3.246348798274993896e-01 2.579363584518432617e-01 -2.358109205961227417e-01 -3.376572430133819580e-01 4.376037418842315674e-02 1.801427900791168213e-01 1.192972287535667419e-01 -1.291507631540298462e-01
-1.652970463037490845e-01 9.560567885637283325e-02 -2.390756607055664062e-01 9.347254782915115356e-02 1.006535813212394714e-01 2.160314470529556274e-01 1.813652962446212769e-01 4.429343342781066895e-02 2.657720744609832764e-01 -1.078723520040512085e-01 5.571772530674934387e-02 4.364132881164550781e-02 -1.883787810802459717e-01 -2.064962536096572876e-01 -2.407722324132919312e-01 -2.353542298078536987e-01 1.423049420118331909e-01 -4.860829561948776245e-02 -1.459670662879943848e-01 3.708028420805931091e-02 3.194639086723327637e-01 2.322097867727279663e-01 -4.791423305869102478e-02 1.927613466978073120e-02 6.665573455393314362e-03 -7.452335208654403687e-02 2.214837521314620972e-01 -3.811726868152618408e-01 -9.805501252412796021e-02 3.080420792102813721e-01 1.006462648510932922e-01 9.324519336223602295e-02
2.277999669313430786e-01 -1.467407792806625366e-01 -6.655636429786682129e-02 1.123879104852676392e-01 1.926277875900268555e-01 -2.359213829040527344e-01 -8.690712274983525276e-04 -9.210941940546035767e-02 -4.774856939911842346e-02 9.673642925918102264e-03 -2.509969174861907959e-01 -4.110944867134094238e-01 -4.824766144156455994e-02 -1.277556736022233963e-02 -1.992723904550075531e-02 -2.471379339694976807e-01 1.329613476991653442e-01 1.657569780945777893e-03 -1.848440617322921753e-01 -4.698778036981821060e-03 2.710937559604644775e-01 2.897531390190124512e-01 2.581058740615844727e-01 -1.275253444910049438e-01 8.918960392475128174e-02 4.586071521043777466e-02 -1.616412550210952759e-01 -2.879325151443481445e-01 -2.563177794218063354e-02 1.884487420320510864e-01 8.155302703380584717e-02 -2.362510412931442261e-01
1.771062985062599182e-02 -1.663493663072586060e-01 -1.837686747312545776e-01 3.109656274318695068e-01 2.446609288454055786e-01 8.623087406158447266e-02 -3.252858668565750122e-02 -2.237166091799736023e-02 1.858205050230026245e-01 3.868776559829711914e-02 -6.132145598530769348e-02 -1.856181621551513672e-01 -2.647812366485595703e-01 3.687956333160400391e-01 -1.732854694128036499e-01 -2.466208636760711670e-01 -1.091394573450088501e-01 2.338945120573043823e-01 -1.190980374813079834e-01 2.009074836969375610e-01 2.335841357707977295e-01 1.035443618893623352e-01 -8.451040834188461304e-02 -1.698803454637527466e-01 9.957418590784072876e-02 2.201009094715118408e-01 7.138652354478836060e-02 -2.959878146648406982e-01 3.816814348101615906e-02 -6.318613141775131226e-02 4.252596572041511536e-02 -1.439035683870315552e-01
-1.008334103971719742e-03 -4.139147698879241943e-01 6.370320916175842285e-03 -2.761906385421752930e-01 2.092433860525488853e-04 -1.341794729232788086e-01 1.065269708633422852e-01 -2.210344821214675903e-01 -2.464950270950794220e-02 -2.225547432899475098e-01 -9.213338792324066162e-02 -6.621125340461730957e-02 1.801206618547439575e-01 -1.208932846784591675e-01 -2.079712301492691040e-01 -1.751758605241775513e-01 -1.677079498767852783e-01 -5.677402019500732422e-03 3.069628216326236725e-02 1.821493953466415405e-01 1.919543892145156860e-01 7.583489269018173218e-02 -2.773446142673492432e-01 1.885904558002948761e-02 -7.938825339078903198e-02 1.877633184194564819e-01 -6.131263915449380875e-03 -4.104722738265991211e-01 -8.504925668239593506e-02 9.217048436403274536e-02 6.450904905796051025e-02 -2.793035209178924561e-01
-9.531744569540023804e-02 8.863004297018051147e-02 -5.252375081181526184e-02 7.019755244255065918e-02 3.189471662044525146e-01 1.909021288156509399e-03 5.874991416931152344e-02 -1.547238081693649292e-01 -1.049620509147644043e-01 1.631095111370086670e-01 3.020451068878173828e-01 3.856646362692117691e-03 -6.510235369205474854e-02 5.406438931822776794e-02 -1.474746018648147583e-01 -1.181578114628791809e-01 2.140452861785888672e-01 2.704638987779617310e-02 4.097564518451690674e-02 3.600597083568572998e-01 1.860212385654449463e-01 2.126553803682327271e-01 2.488093674182891846e-01 -1.371858119964599609e-01 -4.304041713476181030e-02 2.369748651981353760e-01 1.269232332706451416e-01 -3.281218111515045166e-01 -1.853027567267417908e-02 3.585970103740692139e-01 -4.566613212227821350e-02 -1.526014804840087891e-01
-2.829498648643493652e-01 -3.726557269692420959e-02 -2.065642476081848145e-01 -2.195820361375808716e-01 -9.651628881692886353e-02 -7.166196405887603760e-02 -9.951075166463851929e-02 1.005334630608558655e-01 -2.369242608547210693e-01 -9.245587140321731567e-02 1.539935618638992310e-01 -2.197000682353973389e-01 -1.206793114542961121e-01 -6.577106565237045288e-02 -4.223678708076477051e-01 -3.621139526367187500e-01 -3.305145800113677979e-01 -9.717020392417907715e-02 4.827259108424186707e-02 -4.876026883721351624e-03 1.447707563638687134e-01 1.596347093582153320e-01 -1.025634072721004486e-02 1.390835344791412354e-01 -3.689976409077644348e-02 1.726689338684082031e-01 -1.310028582811355591e-01 -9.858464449644088745e-02 1.460984498262405396e-01 -5.605244264006614685e-02 -3.415498649701476097e-03 -2.421759516000747681e-01
-1.228519603610038757e-01 -6.494938582181930542e-02 -4.573576152324676514e-02 -1.752475053071975708e-01 -7.179098576307296753e-02 2.201901748776435852e-02 -1.722005009651184082e-01 1.759235262870788574e-01 1.519569307565689087e-01 -2.742274403572082520e-01 7.036289572715759277e-02 -9.636439383029937744e-02 3.437209874391555786e-02 -8.426310122013092041e-02 -2.202838808298110962e-01 -2.346429079771041870e-01 2.827942371368408203e-01 1.134749352931976318e-01 1.570031195878982544e-01 2.718708813190460205e-01 7.622019201517105103e-02 1.401367038488388062e-01 1.305117309093475342e-01 4.273176565766334534e-02 2.286961115896701813e-02 6.947012990713119507e-02 3.172391653060913086e-01 -1.876510679721832275e-01 -2.804679870605468750e-01 3.401580825448036194e-02 -8.955676853656768799e-02 -4.387363195419311523e-01
2.247478663921356201e-01 1.106593534350395203e-01 -3.820489719510078430e-02 -9.779788553714752197e-02 9.180487692356109619e-02 -3.191240504384040833e-02 -7.925853133201599121e-03 -1.759807318449020386e-01 2.663467228412628174e-01 5.256923846900463104e-03 1.835316270589828491e-01 -1.324097365140914917e-01 -3.427802026271820068e-01 7.909188419580459595e-02 -2.860656082630157471e-01 -8.442410826683044434e-02 -1.881827414035797119e-01 -1.924818456172943115e-01 -3.561026975512504578e-02 4.206042587757110596e-01 2.847110033035278320e-01 1.047427654266357422e-01 7.733889669179916382e-02 1.380835175514221191e-01 3.600518777966499329e-02 -1.377608478069305420e-01 -1.723442822694778442e-01 -2.136675715446472168e-01 7.270906120538711548e-03 2.001189142465591431e-01 2.091459035873413086e-01 -6.041583046317100525e-02
1.023083627223968506e-01 9.981596469879150391e-02 -5.846790969371795654e-02 1.347164809703826904e-01 1.707115620374679565e-01 4.301254153251647949e-01 2.012748867273330688e-01 -4.836785420775413513e-02 2.840448729693889618e-02 -1.297073662281036377e-01 2.869826257228851318e-01 8.792791515588760376e-02 -6.785852462053298950e-02 4.406555369496345520e-02 -1.248312219977378845e-01 -4.311481118202209473e-02 -1.650446653366088867e-01 -8.680952340364456177e-02 6.007950380444526672e-02 7.912562042474746704e-02 1.659786403179168701e-01 2.365047931671142578e-01 -4.584923386573791504e-02 -7.932850159704685211e-03 4.087464138865470886e-02 4.655640944838523865e-02 6.547703593969345093e-02 -5.833630561828613281e-01 -3.075689822435379028e-02 -3.161756321787834167e-04 2.608654499053955078e-01 -1.468421071767807007e-01
1.231756061315536499e-01 -1.538448482751846313e-01 -6.818042695522308350e-02 7.559029012918472290e-02 2.846302390098571777e-01 -5.245694890618324280e-02 -2.371038347482681274e-01 9.307913482189178467e-03 2.565123736858367920e-01 -1.341333687305450439e-01 8.778172731399536133e-02 -2.609078884124755859e-01 7.696881145238876343e-02 2.505856454372406006e-01 -4.510030150413513184e-01 1.471619214862585068e-02 1.367775350809097290e-01 3.868268802762031555e-02 4.865442961454391479e-02 1.205404661595821381e-02 3.215609490871429443e-01 1.106250956654548645e-01 2.724535763263702393e-01 -2.932536043226718903e-02 -1.731034927070140839e-02 1.659322977066040039e-01 -2.010225504636764526e-01 -2.896615266799926758e-01 2.413436537608504295e-03 1.141359098255634308e-02 -2.634825371205806732e-02 -1.113319396972656250e-01
-2.739179134368896484e-01 4.979218915104866028e-02 -6.163896992802619934e-02 -1.056198775768280029e-01 -7.274331152439117432e-02 -3.162704780697822571e-02 -1.220124289393424988e-01 4.024387896060943604e-02 -1.776881963014602661e-01 -8.028902858495712280e-02 3.487668633460998535e-01 -4.019413590431213379e-01 3.921232745051383972e-02 1.304751187562942505e-01 -1.505846679210662842e-01 -2.042703181505203247e-01 -6.073492765426635742e-02 5.622487515211105347e-03 2.004977315664291382e-01 -3.218137472867965698e-02 2.372805178165435791e-01 -2.464752942323684692e-01 2.726339362561702728e-02 3.207120895385742188e-01 -7.733109593391418457e-02 3.598346933722496033e-02 1.027365475893020630e-01 -2.381248772144317627e-01 4.576392006129026413e-03 5.079084634780883789e-02 2.230328023433685303e-01 -2.967722713947296143e-01
-7.008594274520874023e-02 5.493999272584915161e-02 -7.276540249586105347e-02 -1.026896527037024498e-03 -1.671884208917617798e-02 1.780699789524078369e-01 1.115068569779396057e-01 3.968340754508972168e-01 1.507987678050994873e-01 -3.841544687747955322e-01 6.094844639301300049e-02 -6.751997023820877075e-02 3.452004864811897278e-02 -2.711668796837329865e-02 -1.798217296600341797e-01 -1.227385997772216797e-01 -1.509898900985717773e-01 -6.431758403778076172e-02 5.239210277795791626e-02 1.313979178667068481e-01 3.344852030277252197e-01 -1.081741526722908020e-01 1.438569873571395874e-01 -1.642985641956329346e-02 2.233590930700302124e-01 2.256907969713211060e-01 -1.208889782428741455e-01 -1.641168296337127686e-01 -3.099729120731353760e-01 1.521223783493041992e-01 2.673000991344451904e-01 -1.800504922866821289e-01
1.449143588542938232e-01 -4.609639197587966919e-02 -1.843484640121459961e-01 1.511853337287902832e-01 3.484874963760375977e-01 -6.178873777389526367e-02 2.592427134513854980e-01 -7.812391966581344604e-02 1.015907004475593567e-01 -2.548038661479949951e-01 -1.020484715700149536e-01 -2.320890575647354126e-01 2.615735828876495361e-01 -1.784722059965133667e-01 1.224807929247617722e-02 -2.537610232830047607e-01 8.876127004623413086e-02 1.404349952936172485e-01 8.890346437692642212e-02 1.517956405878067017e-01 -5.198607686907052994e-03 -8.298636227846145630e-02 -8.542405813932418823e-02 -7.579544931650161743e-02 -9.368029423058032990e-03 1.089280694723129272e-01 -1.353250350803136826e-02 -3.933358788490295410e-01 2.865379750728607178e-01 1.815951913595199585e-01 2.373341172933578491e-01 -1.896239817142486572e-02
8.775604516267776489e-02 -1.869818381965160370e-02 -2.531226575374603271e-01 1.594098983332514763e-03 9.530663490295410156e-02 9.152909740805625916e-03 1.061555743217468262e-01 -1.530713289976119995e-01 1.890798658132553101e-01 -2.163655310869216919e-01 2.593027055263519287e-01 -1.974365115165710449e-01 -4.097497463226318359e-02 1.853425651788711548e-01 -2.952761948108673096e-01 4.207374528050422668e-02 -1.713470071554183960e-01 1.469323784112930298e-01 4.614578932523727417e-02 -1.512416005134582520e-01 1.129844486713409424e-01 -9.329112619161605835e-02 2.607188224792480469e-01 -1.862866729497909546e-01 1.407698094844818115e-01 1.389685273170471191e-01 -7.066003978252410889e-02 -5.401376485824584961e-01 -2.066048793494701385e-02 -1.786069720983505249e-01 3.328889235854148865e-02 -2.884073369204998016e-02
-1.791014224290847778e-01 1.849259436130523682e-01 6.931155920028686523e-02 -1.207314059138298035e-01 2.549163997173309326e-01 -4.927611723542213440e-02 8.162558823823928833e-02 3.182567358016967773e-01 2.082968205213546753e-01 -1.852947175502777100e-01 1.435629427433013916e-01 -2.417043149471282959e-01 -1.198779419064521790e-01 9.149585664272308350e-02 -1.266289502382278442e-01 -4.714663326740264893e-01 1.556701213121414185e-01 -6.805940717458724976e-02 -2.618241906166076660e-01 -3.302611410617828369e-02 3.162631988525390625e-01 6.852906197309494019e-02 5.224595218896865845e-02 -5.759286880493164062e-02 1.175950169563293457e-01 2.123800814151763916e-01 -1.000350713729858398e-01 -6.320002675056457520e-02 -2.351672574877738953e-02 1.852408945560455322e-01 -5.123467743396759033e-02 3.838293999433517456e-02
-4.255870729684829712e-02 2.430023699998855591e-01 -2.847116291522979736e-01 9.671262651681900024e-02 -3.971954807639122009e-02 2.138937115669250488e-01 3.063850998878479004e-01 -1.707521677017211914e-01 1.440521627664566040e-01 5.246514827013015747e-02 2.007684558629989624e-01 -7.836934179067611694e-02 -2.851589620113372803e-01 5.583676509559154510e-03 -1.710195094347000122e-01 -2.154008895158767700e-01 1.709079295396804810e-01 5.153826624155044556e-02 7.403329014778137207e-03 -8.584079891443252563e-02 2.693534791469573975e-01 3.937805071473121643e-02 1.793801411986351013e-02 1.364653408527374268e-01 9.397962689399719238e-02 -1.313011497259140015e-01 1.388955116271972656e-01 -3.151401281356811523e-01 9.264846146106719971e-02 3.846843242645263672e-01 1.306070685386657715e-01 -2.803110517561435699e-02
-1.129709035158157349e-01 1.527571082115173340e-01 -1.110903769731521606e-01 -5.760855507105588913e-03 7.969576120376586914e-02 1.407421082258224487e-01 3.476883471012115479e-02 -1.070951819419860840e-01 1.176005005836486816e-01 -1.001520305871963501e-01 1.836999356746673584e-01 -3.028242290019989014e-01 2.805230915546417236e-01 -1.303961575031280518e-01 -1.727487444877624512e-01 -2.527661025524139404e-01 4.169321060180664062e-02 -1.768929064273834229e-01 2.689206898212432861e-01 3.067771159112453461e-02 7.336581498384475708e-02 3.147979676723480225e-01 -1.981306225061416626e-01 7.330004870891571045e-02 3.259342908859252930e-01 1.939128190279006958e-01 -2.285938896238803864e-02 -1.668807566165924072e-01 2.659977972507476807e-02 1.161547899246215820e-01 9.365887381136417389e-03 -3.634019196033477783e-01
-2.092785835266113281e-01 4.585469514131546021e-02 6.326097995042800903e-02 -2.400573939085006714e-01 1.984486281871795654e-01 -2.241468057036399841e-02 -7.426724582910537720e-02 -1.124688386917114258e-01 -1.343028694391250610e-01 2.415688335895538330e-02 -2.077286988496780396e-01 -1.411057710647583008e-01 -2.443411052227020264e-01 1.910936646163463593e-02 8.376459777355194092e-02 -4.381494820117950439e-01 2.039116024971008301e-01 1.375862061977386475e-01 -7.189561426639556885e-02 4.248997196555137634e-02 -6.610011309385299683e-02 5.243765190243721008e-02 9.497147798538208008e-02 7.248663157224655151e-02 2.627119421958923340e-01 8.990996330976486206e-02 1.342095136642456055e-01 -4.045953154563903809e-01 -2.253345102071762085e-01 1.409612894058227539e-01 2.538748681545257568e-01 -1.043695285916328430e-01
-1.016492173075675964e-01 1.252866685390472412e-01 -8.957342803478240967e-02 9.369521588087081909e-02 2.312486469745635986e-01 -8.447551727294921875e-02 3.247312307357788086e-01 1.441057622432708740e-01 2.286628186702728271e-01 -2.589753270149230957e-01 -8.487439155578613281e-02 -3.271636366844177246e-01 5.195783916860818863e-03 -9.781914949417114258e-02 -2.344124615192413330e-01 -8.987517654895782471e-02 1.702038049697875977e-01 9.639196097850799561e-02 1.229282543063163757e-01 2.831602692604064941e-01 2.483060210943222046e-01 -6.903379410505294800e-02 -1.563626825809478760e-01 8.645635098218917847e-02 1.111074462532997131e-01 2.447907030582427979e-01 1.993695348501205444e-01 4.487544670701026917e-02 4.923152178525924683e-02 6.495152413845062256e-02 6.065776199102401733e-02 -3.284421265125274658e-01
-1.456423252820968628e-01 3.149517253041267395e-02 -1.982834786176681519e-01 -1.978628486394882202e-01 8.153197169303894043e-02 4.039752483367919922e-02 -1.573897451162338257e-01 -6.408485770225524902e-02 -1.013047769665718079e-01 -1.391490548849105835e-01 3.069975599646568298e-02 -1.469355821609497070e-01 3.695853799581527710e-02 5.342337116599082947e-02 -3.020179271697998047e-01 -3.447929918766021729e-01 -1.835444867610931396e-01 -2.590318918228149414e-01 2.899622917175292969e-01 1.670717597007751465e-01 2.076799273490905762e-01 6.943123042583465576e-02 -2.296523936092853546e-02 1.526434868574142456e-01 2.972464542835950851e-03 1.441548168659210205e-01 9.213921613991260529e-03 -6.573353707790374756e-02 3.522402346134185791e-01 -8.678755164146423340e-02 2.161587774753570557e-01 -3.280493915081024170e-01
-2.494520246982574463e-01 -1.936473399400711060e-01 8.013657480478286743e-02 -1.012978926301002502e-01 3.131203353404998779e-01 2.198011726140975952e-01 2.253699302673339844e-02 6.418033037334680557e-03 8.482629060745239258e-02 3.094139508903026581e-02 2.771470844745635986e-01 -1.168304532766342163e-01 5.504054017364978790e-03 2.064098119735717773e-01 -1.539674997329711914e-01 -3.712339699268341064e-01 1.404533535242080688e-01 5.595757812261581421e-02 1.926011741161346436e-01 2.237560600042343140e-01 8.457335829734802246e-02 7.533052563667297363e-02 -8.149253204464912415e-03 1.626734733581542969e-01 1.168936863541603088e-01 -5.002004653215408325e-02 -2.308159768581390381e-01 -1.375254392623901367e-01 -1.676503419876098633e-01 3.229032158851623535e-01 -9.658484905958175659e-02 -2.334150522947311401e-01
-2.549202442169189453e-01 -6.633527576923370361e-02 -2.202791869640350342e-01 6.997321546077728271e-02 -4.248056095093488693e-03 7.822997868061065674e-02 1.402002125978469849e-01 2.144739776849746704e-01 -1.100635528564453125e-01 -1.579296737909317017e-01 -5.015763267874717712e-02 -1.568880528211593628e-01 6.898854672908782959e-02 -9.191310405731201172e-02 -1.247452944517135620e-01 -1.332190632820129395e-01 -1.315662115812301636e-01 8.924887329339981079e-02 1.027301624417304993e-01 -6.940186023712158203e-02 5.548356175422668457e-01 1.721636056900024414e-01 2.930375188589096069e-02 1.485743746161460876e-02 2.505205273628234863e-01 3.462993204593658447e-01 -4.562758654356002808e-02 -1.007242426276206970e-01 -7.861761003732681274e-02 3.103715740144252777e-02 1.684771031141281128e-01 -2.916410565376281738e-01
-1.644416898488998413e-01 -5.781967565417289734e-02 -1.502587050199508667e-01 3.007707558572292328e-02 1.624193042516708374e-01 -1.832123547792434692e-01 2.104278951883316040e-01 -1.770808845758438110e-01 1.200819909572601318e-01 -1.183914095163345337e-01 -6.990370154380798340e-02 -2.050031125545501709e-01 -1.232960894703865051e-01 2.355415523052215576e-01 -5.882290378212928772e-02 -5.231372117996215820e-01 -1.388280391693115234e-01 1.035176068544387817e-01 5.500302836298942566e-02 7.726144045591354370e-02 -1.795933395624160767e-01 -1.500360816717147827e-01 1.967696938663721085e-03 -2.372915595769882202e-01 2.015187293291091919e-01 1.144033074378967285e-01 2.472105324268341064e-01 -1.377390474081039429e-01 -7.126696407794952393e-02 2.342862635850906372e-01 1.997720301151275635e-01 -6.054162979125976562e-02
1.416094452142715454e-01 -2.662642113864421844e-02 -1.681830286979675293e-01 1.591655462980270386e-01 2.783358991146087646e-01 -1.440242957323789597e-02 -2.329464256763458252e-01 2.749338746070861816e-02 5.206400156021118164e-02 -1.208022758364677429e-01 6.408136337995529175e-02 -1.165092960000038147e-01 -1.795747131109237671e-01 -7.313094288110733032e-02 -2.189476639032363892e-01 -3.027714192867279053e-01 -1.089789569377899170e-01 2.448386847972869873e-01 1.090532541275024414e-01 -1.637527197599411011e-01 2.759213447570800781e-01 -7.810777053236961365e-03 2.238946221768856049e-02 9.199219755828380585e-03 9.928178787231445312e-02 1.684431582689285278e-01 -1.330469846725463867e-01 -4.812707006931304932e-01 -1.673563420772552490e-01 1.710335016250610352e-01 -2.148324400186538696e-01 4.955553263425827026e-02
-2.117887884378433228e-01 1.732659339904785156e-01 -1.119908541440963745e-01 1.552232950925827026e-01 -9.209703654050827026e-02 8.772038668394088745e-02 2.922621071338653564e-01 1.050446555018424988e-01 2.656987309455871582e-01 -1.181500554084777832e-01 2.518275976181030273e-01 -2.761110849678516388e-02 -1.555696874856948853e-01 5.727619677782058716e-02 -1.837025880813598633e-01 -1.494352966547012329e-01 5.778265744447708130e-02 -4.616493731737136841e-02 3.519506454467773438e-01 1.129475459456443787e-01 2.678117342293262482e-02 2.503071427345275879e-01 7.499733008444309235e-03 -1.202841103076934814e-01 1.809280663728713989e-01 2.140264362096786499e-01 -1.711601763963699341e-01 -1.533610820770263672e-01 -2.481443248689174652e-02 3.699193000793457031e-01 6.916692852973937988e-02 -2.235524207353591919e-01
-1.187662594020366669e-02 1.008413881063461304e-01 -1.508191972970962524e-01 2.925281524658203125e-01 1.270824372768402100e-01 -1.719666719436645508e-01 2.211845517158508301e-01 1.553111821413040161e-01 1.743984222412109375e-02 -8.760848641395568848e-02 8.938049897551536560e-03 -2.000094205141067505e-01 -2.474031746387481689e-01 9.011524170637130737e-02 6.103338673710823059e-02 -7.748718373477458954e-03 -2.250329703092575073e-01 -1.929381191730499268e-01 -1.092589553445577621e-02 -5.233819410204887390e-02 3.412525653839111328e-01 1.739831268787384033e-01 2.553423643112182617e-01 -1.433380786329507828e-02 1.737672090530395508e-01 1.607004702091217041e-01 -8.363508433103561401e-02 -2.725701928138732910e-01 -2.179909311234951019e-02 2.025829851627349854e-01 1.621785759925842285e-01 -3.653064370155334473e-01
7.361885625869035721e-03 8.329698443412780762e-02 -2.342779487371444702e-01 -8.894408121705055237e-03 6.657946854829788208e-03 1.763316541910171509e-01 -2.874193191528320312e-01 -3.943768888711929321e-02 2.363095134496688843e-01 -4.854570329189300537e-02 -3.838348900899291039e-03 -3.600532710552215576e-01 -2.130243480205535889e-01 -3.897899761795997620e-02 -2.630131840705871582e-01 -2.627599835395812988e-01 -2.274552881717681885e-01 -2.948342859745025635e-01 1.664671897888183594e-01 -4.545068740844726562e-02 -5.145777761936187744e-02 9.222042560577392578e-02 -1.095745936036109924e-01 -1.653287261724472046e-01 5.901030078530311584e-02 1.029447764158248901e-01 -8.655192703008651733e-02 -1.433880180120468140e-01 6.374474614858627319e-02 5.370674282312393188e-02 2.146170139312744141e-01 -3.683720231056213379e-01
-1.913938075304031372e-01 -1.343174874782562256e-01 -2.732687592506408691e-01 -7.607551664113998413e-02 3.984902501106262207e-01 6.013841927051544189e-02 1.713990420103073120e-01 8.943698555231094360e-02 -7.998875528573989868e-02 -1.831842660903930664e-01 -3.784186393022537231e-02 1.308069378137588501e-01 -3.868346288800239563e-02 2.999149858951568604e-01 -2.013620585203170776e-01 -7.023669779300689697e-02 3.459158539772033691e-02 1.671336740255355835e-01 -1.546802222728729248e-01 1.035206858068704605e-02 3.856190145015716553e-01 8.731325715780258179e-02 2.398712188005447388e-01 -1.061798259615898132e-02 7.939051836729049683e-03 1.108370050787925720e-01 5.243249982595443726e-02 -2.473563700914382935e-01 8.429647982120513916e-02 3.003152906894683838e-01 2.972279489040374756e-02 -1.674901694059371948e-01
-6.891471799463033676e-03 -1.794373095035552979e-01 -6.878324598073959351e-02 1.192133948206901550e-01 4.102466404438018799e-01 -1.439502090215682983e-01 -6.350221484899520874e-02 -5.621177703142166138e-02 -2.411676198244094849e-01 -1.534983962774276733e-01 2.424037605524063110e-01 2.724084258079528809e-01 -6.021111458539962769e-02 -6.351425498723983765e-02 3.708164393901824951e-02 -3.073097467422485352e-01 2.494673058390617371e-02 3.076940774917602539e-02 -1.484896615147590637e-02 1.670217961072921753e-01 2.466883361339569092e-01 9.645808488130569458e-03 2.116398662328720093e-01 7.877128571271896362e-02 -4.558495804667472839e-02 2.905800044536590576e-01 6.183598190546035767e-02 -3.401641547679901123e-01 4.440468922257423401e-02 1.701955050230026245e-01 2.126660645008087158e-01 -1.028909310698509216e-01
1.051882952451705933e-01 -2.005507051944732666e-02 1.115499716252088547e-02 -3.540405631065368652e-02 2.233980447053909302e-01 2.635113298892974854e-01 1.516539156436920166e-01 7.386992126703262329e-02 -3.601207956671714783e-02 -2.512872517108917236e-01 2.535763382911682129e-01 -2.513309121131896973e-01 -1.196849569678306580e-01 3.760324092581868172e-03 -3.111256659030914307e-01 -2.406889759004116058e-02 1.303444355726242065e-01 -4.547664895653724670e-02 -2.964238226413726807e-01 -8.009839057922363281e-02 2.155328392982482910e-01 -4.426614940166473389e-02 -9.181016683578491211e-02 1.787919737398624420e-02 -1.340095996856689453e-01 3.030634112656116486e-02 1.590857468545436859e-02 -4.230344295501708984e-01 -1.656915545463562012e-01 1.850036680698394775e-01 7.798914611339569092e-02 -3.152355849742889404e-01
1.361446976661682129e-01 5.715181678533554077e-02 -1.324651837348937988e-01 2.408908605575561523e-01 -4.775632545351982117e-02 -1.145588010549545288e-01 3.715157210826873779e-01 1.336948294192552567e-02 1.296909898519515991e-01 -2.914478629827499390e-02 -1.538728028535842896e-01 -3.814509212970733643e-01 -2.682418003678321838e-02 -1.936875134706497192e-01 -5.526371672749519348e-02 -1.710965782403945923e-01 -5.258581042289733887e-02 3.622100502252578735e-02 -1.298073977231979370e-01 2.334701567888259888e-01 2.492823451757431030e-01 2.236482948064804077e-01 1.733316779136657715e-01 2.027981355786323547e-02 1.036327332258224487e-01 2.456288188695907593e-01 -1.949400305747985840e-01 -3.843049108982086182e-01 6.445455551147460938e-02 4.263744130730628967e-02 8.296419680118560791e-02 -6.269813328981399536e-02
-8.819191157817840576e-02 2.629882693290710449e-01 -1.926099956035614014e-01 1.476252228021621704e-01 -1.061992049217224121e-01 -1.175555959343910217e-01 2.018786035478115082e-02 -6.280774623155593872e-02 2.739263325929641724e-02 -2.429786026477813721e-01 1.011160947382450104e-02 -3.242892622947692871e-01 2.541728019714355469e-01 1.321544349193572998e-01 -2.219741493463516235e-01 -9.023554623126983643e-02 -2.365223169326782227e-01 -4.057253152132034302e-02 1.195375174283981323e-01 1.644009649753570557e-01 1.197562366724014282e-01 1.133937016129493713e-02 -1.249671056866645813e-01 1.656415313482284546e-01 -4.322983324527740479e-02 -1.619745194911956787e-01 2.337168306112289429e-01 -4.072138369083404541e-01 -1.710702665150165558e-02 6.709238141775131226e-02 3.362110853195190430e-01 -8.582765609025955200e-02
4.938270896673202515e-02 4.923414904624223709e-03 1.940508484840393066e-01 -1.008801832795143127e-01 5.745797976851463318e-02 -2.889643050730228424e-02 1.523365732282400131e-02 1.544096171855926514e-01 2.315212637186050415e-01 -3.896349668502807617e-01 2.034879773855209351e-01 -1.300948113203048706e-01 3.941553086042404175e-02 -5.015681684017181396e-02 -4.272412136197090149e-02 -3.604952991008758545e-01 1.357310861349105835e-01 -9.709330648183822632e-02 1.197745278477668762e-01 3.733448982238769531e-01 2.071019560098648071e-01 3.037436902523040771e-01 6.449660658836364746e-02 2.571679353713989258e-01 -5.522517114877700806e-02 2.780456840991973877e-01 -7.489314675331115723e-02 -1.148033440113067627e-01 -1.374607980251312256e-01 6.172117963433265686e-02 9.594088792800903320e-02 6.169246509671211243e-02
2.707465291023254395e-01 7.033957540988922119e-02 -1.904236823320388794e-01 4.364026337862014771e-02 -3.434417012613266706e-04 3.754219412803649902e-01 2.119610607624053955e-01 -1.180592775344848633e-01 8.403078466653823853e-02 -1.434829644858837128e-02 1.847681403160095215e-01 1.510620117187500000e-03 -5.928015336394309998e-02 8.942718058824539185e-02 -1.966714709997177124e-01 -9.035473316907882690e-02 -2.478138059377670288e-01 -2.744187414646148682e-01 1.321915090084075928e-01 3.105144947767257690e-02 3.187727928161621094e-01 8.906692266464233398e-02 4.325743019580841064e-02 -7.419995218515396118e-02 -4.980170354247093201e-02 4.105249419808387756e-02 1.801554858684539795e-01 -4.515930414199829102e-01 3.264409489929676056e-03 6.692845374345779419e-02 2.583567500114440918e-01 1.157741248607635498e-02
-1.233478412032127380e-01 -1.642829924821853638e-01 -3.898901343345642090e-01 9.063204377889633179e-02 3.136207759380340576e-01 1.214478239417076111e-01 2.085423767566680908e-01 1.656867191195487976e-02 -1.164376363158226013e-01 -1.965719163417816162e-01 -2.423776313662528992e-02 -1.838748008012771606e-01 -8.988522738218307495e-02 5.834686756134033203e-02 -2.704596519470214844e-01 -2.540662586688995361e-01 -2.443064004182815552e-02 1.810964047908782959e-01 -7.256044447422027588e-02 2.687588930130004883e-01 2.631540894508361816e-01 -1.796565949916839600e-02 -4.269497469067573547e-02 1.785005182027816772e-01 8.732724189758300781e-02 2.214038670063018799e-01 -1.100893393158912659e-01 -2.207266539335250854e-01 1.608303785324096680e-01 7.675002794712781906e-03 -6.050778180360794067e-02 2.090432643890380859e-01
-2.673915624618530273e-01 -1.662361025810241699e-01 -1.691410504281520844e-02 1.762752085924148560e-01 -8.669178932905197144e-02 -3.150094300508499146e-02 2.110512703657150269e-01 1.337166875600814819e-01 3.538540899753570557e-01 -2.039151489734649658e-01 2.065694481134414673e-01 -2.694498896598815918e-01 -7.985590957105159760e-03 2.384967915713787079e-02 6.181468442082405090e-02 -1.498786509037017822e-01 1.384001374244689941e-01 -4.600200429558753967e-02 2.636745870113372803e-01 -7.937265932559967041e-02 1.651012152433395386e-01 1.480510979890823364e-01 -1.093959212303161621e-01 1.241945698857307434e-01 6.386782228946685791e-02 1.364548802375793457e-01 1.148673146963119507e-01 -2.642326056957244873e-01 -2.691486775875091553e-01 7.531207799911499023e-02 -9.409303218126296997e-02 -3.510682582855224609e-01
-1.066128909587860107e-01 -7.948682457208633423e-02 1.294482499361038208e-01 -7.298316806554794312e-02 5.997835844755172729e-02 5.647407844662666321e-02 4.248219728469848633e-02 1.151934713125228882e-01 2.972475588321685791e-01 -3.785700500011444092e-01 2.309714257717132568e-01 -1.079362481832504272e-01 -1.244047582149505615e-01 1.410207599401473999e-01 2.525328099727630615e-02 -3.771669864654541016e-01 2.680655121803283691e-01 1.891141086816787720e-01 1.672887355089187622e-01 2.936134338378906250e-01 1.405629366636276245e-01 2.167859077453613281e-01 -1.541501283645629883e-01 -6.647481769323348999e-02 5.737731233239173889e-02 2.884426340460777283e-02 1.865515112876892090e-01 -2.423751652240753174e-01 1.431116014719009399e-01 2.108481340110301971e-02 -7.480801641941070557e-02 -1.499989777803421021e-01
-3.653256967663764954e-02 9.152483195066452026e-02 -7.567895948886871338e-02 -1.324573606252670288e-01 6.469330191612243652e-02 -7.315012812614440918e-02 9.090384840965270996e-02 1.509824767708778381e-02 -2.916406095027923584e-01 -3.257929086685180664e-01 1.868564486503601074e-01 -2.979739010334014893e-01 5.268518999218940735e-02 -2.125822380185127258e-02 -8.766172081232070923e-02 -3.181476593017578125e-01 -1.703129559755325317e-01 -6.086780130863189697e-02 1.124578490853309631e-01 1.558819413185119629e-01 3.651142120361328125e-01 -1.563245803117752075e-01 -1.844245195388793945e-01 1.380586531013250351e-02 -2.405124157667160034e-02 -2.283132076263427734e-01 2.678464055061340332e-01 -3.384024202823638916e-01 4.568451270461082458e-02 -1.891455729492008686e-03 7.652129977941513062e-02 -1.159476563334465027e-01
-1.669118106365203857e-01 -4.850982129573822021e-02 -3.057671487331390381e-01 3.132441267371177673e-02 2.952399253845214844e-01 -9.187933057546615601e-02 1.278353333473205566e-01 3.582678437232971191e-01 3.284763395786285400e-01 -1.528894007205963135e-01 2.082817852497100830e-01 -1.349667012691497803e-01 3.869091346859931946e-02 -9.752912446856498718e-03 -2.349630743265151978e-01 2.633592858910560608e-02 2.116302400827407837e-01 -1.411646604537963867e-01 1.046153679490089417e-01 3.710839152336120605e-01 1.472768466919660568e-02 8.220621198415756226e-02 -2.143372148275375366e-01 -2.417677827179431915e-02 -3.783626598306000233e-04 7.340012490749359131e-02 1.258246153593063354e-01 -9.673214703798294067e-02 4.611233621835708618e-02 1.094963699579238892e-01 6.145017966628074646e-02 -2.632736861705780029e-01
-2.123604714870452881e-02 4.181497544050216675e-02 -2.951492965221405029e-01 -9.015494585037231445e-02 -1.321376115083694458e-01 -6.119473651051521301e-02 -1.056856960058212280e-01 -2.207278460264205933e-01 2.148938924074172974e-01 -1.193367615342140198e-01 2.155814133584499359e-02 -1.506571620702743530e-01 -3.135795593261718750e-01 -1.557325571775436401e-01 -3.304329216480255127e-01 -1.972263902425765991e-01 -6.047362089157104492e-02 3.105611167848110199e-02 3.679019212722778320e-01 5.071629304438829422e-03 1.810019612312316895e-01 7.851012796163558960e-02 -1.070109903812408447e-01 1.071031168103218079e-01 -8.282724767923355103e-02 2.481023669242858887e-01 9.405783563852310181e-02 -1.024306416511535645e-01 8.581373840570449829e-02 2.913037836551666260e-01 1.122990772128105164e-01 -2.697744965553283691e-01
-2.409863471984863281e-01 3.931407332420349121e-01 -3.728004992008209229e-01 -7.408614270389080048e-03 -1.195134446024894714e-01 7.651355862617492676e-02 8.791875094175338745e-02 1.622480303049087524e-01 1.068929880857467651e-01 5.743511486798524857e-03 6.535226106643676758e-02 -3.415490984916687012e-01 2.471591811627149582e-03 -7.571995258331298828e-02 -8.412321656942367554e-02 -2.343643903732299805e-01 -1.075134379789233208e-03 -5.188470706343650818e-02 -1.901386976242065430e-01 7.133980095386505127e-02 1.270786509849131107e-03 2.448048740625381470e-01 -2.889275848865509033e-01 1.013526320457458496e-01 -1.811885237693786621e-01 -8.050496876239776611e-02 3.338487073779106140e-02 -2.188189476728439331e-01 -8.681153506040573120e-02 1.339303702116012573e-01 2.263937890529632568e-01 -1.770820021629333496e-01
2.865979820489883423e-02 2.875074371695518494e-02 1.024449095129966736e-01 -2.287475317716598511e-01 8.322706073522567749e-02 -7.964026182889938354e-02 -2.236449420452117920e-01 -2.312950640916824341e-01 2.554716467857360840e-01 -2.897097766399383545e-01 2.166572511196136475e-01 -4.209319949150085449e-01 -3.701037541031837463e-02 6.968103814870119095e-03 -1.105768308043479919e-01 -2.722333073616027832e-01 5.917168408632278442e-02 -2.574415504932403564e-01 2.091388031840324402e-02 3.402346968650817871e-01 2.083398997783660889e-01 -6.974336504936218262e-02 -9.999364614486694336e-02 4.814157262444496155e-02 1.551682502031326294e-01 8.522186428308486938e-03 1.373157650232315063e-01 -1.423774212598800659e-01 -1.364713758230209351e-01 1.067697182297706604e-01 1.145465895533561707e-01 6.846404075622558594e-02
-9.716640412807464600e-02 2.717486210167407990e-02 -1.472236216068267822e-01 9.514035773463547230e-04 -1.495400518178939819e-01 -3.035442717373371124e-02 5.834792926907539368e-02 -8.383186906576156616e-02 -2.954629361629486084e-01 -2.541692256927490234e-01 9.187032282352447510e-02 -3.747387230396270752e-01 9.021876007318496704e-02 -6.984288804233074188e-03 -1.357591450214385986e-01 -2.985014617443084717e-01 -1.362958550453186035e-01 -1.862099468708038330e-01 1.496243029832839966e-01 2.431263774633407593e-01 2.788538038730621338e-01 -6.800729781389236450e-02 -3.101884946227073669e-02 2.628326229751110077e-02 7.514198869466781616e-02 -2.243884950876235962e-01 3.308586776256561279e-01 -3.584663271903991699e-01 2.234027162194252014e-02 5.581128224730491638e-02 3.152883052825927734e-02 -2.410408481955528259e-02
2.923782765865325928e-01 -1.089269593358039856e-01 -1.747022420167922974e-01 -4.685599356889724731e-02 -8.148894459009170532e-02 -8.755330741405487061e-02 -1.860651224851608276e-01 2.297634929418563843e-01 -1.351420301944017410e-02 1.905448548495769501e-02 -1.129032298922538757e-02 -2.580676376819610596e-01 -7.158946245908737183e-02 6.037338823080062866e-02 -4.618222415447235107e-01 -1.349460929632186890e-01 1.310721039772033691e-01 -1.530143059790134430e-02 2.102014422416687012e-01 1.079934462904930115e-01 9.156613796949386597e-02 1.766566336154937744e-01 -7.540869712829589844e-02 1.441543251276016235e-01 7.872586138546466827e-03 3.072246909141540527e-01 1.310771256685256958e-01 -3.590115606784820557e-01 -1.368197519332170486e-02 2.271491587162017822e-01 1.037994623184204102e-01 -1.352248340845108032e-01
-3.244678303599357605e-02 8.482000976800918579e-02 -4.635287225246429443e-01 1.335074752569198608e-01 2.382393181324005127e-01 -2.394231408834457397e-02 1.955731277121230960e-04 3.235616907477378845e-02 -2.209495902061462402e-01 -1.539173722267150879e-01 1.095010247081518173e-02 -3.633523583412170410e-01 -4.663376603275537491e-03 -2.984960973262786865e-01 -5.311258882284164429e-02 1.056792810559272766e-01 -6.791468709707260132e-02 -1.578110456466674805e-01 -5.273549631237983704e-02 -3.167516365647315979e-02 2.069124430418014526e-01 5.759914591908454895e-02 4.983830451965332031e-02 -9.690734744071960449e-02 1.590993255376815796e-01 -2.935524843633174896e-02 6.022930145263671875e-02 -3.553805351257324219e-01 -2.273903340101242065e-01 1.745112687349319458e-01 1.890530586242675781e-01 -1.661967635154724121e-01
-5.653712432831525803e-04 -1.972516179084777832e-01 -8.826053142547607422e-02 -7.321412675082683563e-03 1.019831448793411255e-01 1.711068451404571533e-01 -7.257257401943206787e-02 1.614786833524703979e-01 3.045499511063098907e-02 -4.437656998634338379e-01 3.024629354476928711e-01 -2.024583518505096436e-01 -4.192363470792770386e-03 -1.912487298250198364e-01 5.193673819303512573e-02 -3.955495059490203857e-01 1.970263123512268066e-01 2.258995026350021362e-01 1.184449195861816406e-01 5.305768456310033798e-03 -3.449101001024246216e-02 1.266324371099472046e-01 1.817895174026489258e-01 -9.255683422088623047e-02 5.340516939759254456e-02 3.954314067959785461e-02 1.998222321271896362e-01 8.192460238933563232e-02 7.767538726329803467e-02 2.446774840354919434e-01 1.080309674143791199e-01 -2.545072436332702637e-01
-1.714021712541580200e-01 6.293853744864463806e-03 -3.128741383552551270e-01 1.599678993225097656e-01 3.612796664237976074e-01 -4.810804501175880432e-02 -2.541895806789398193e-01 -3.152862936258316040e-02 3.134195134043693542e-02 -1.556905172765254974e-02 1.424081623554229736e-01 -8.827067911624908447e-02 1.123095601797103882e-01 -5.530134215950965881e-02 -1.726866066455841064e-01 -4.404492303729057312e-02 3.264660760760307312e-02 -7.557065784931182861e-02 7.441685348749160767e-02 1.804484575986862183e-01 8.101555705070495605e-02 6.549300625920295715e-03 9.652502089738845825e-02 1.526435911655426025e-01 8.224555850028991699e-02 2.639819979667663574e-01 -4.125391244888305664e-01 -4.258735179901123047e-01 -1.483535021543502808e-02 -5.161333084106445312e-02 2.384061366319656372e-01 1.001552306115627289e-02
2.571491710841655731e-02 -1.063535213470458984e-01 -3.976545333862304688e-01 -2.651697583496570587e-02 2.482042461633682251e-01 1.490903645753860474e-01 2.345123738050460815e-01 9.039990603923797607e-02 9.288224577903747559e-02 -2.606855630874633789e-01 1.923895925283432007e-01 -1.836898624897003174e-01 -9.050123393535614014e-02 -2.763766050338745117e-01 -1.142219677567481995e-01 -3.601816669106483459e-02 -2.665123902261257172e-02 -2.175975292921066284e-01 -2.086575329303741455e-01 8.924745768308639526e-02 1.774519681930541992e-01 -1.468088924884796143e-01 -8.245762437582015991e-02 -1.179353520274162292e-02 6.499879807233810425e-02 1.996405124664306641e-01 8.520103245973587036e-02 -2.394864708185195923e-01 -5.873851105570793152e-02 3.365757167339324951e-01 9.730511158704757690e-02 -2.037086486816406250e-01
4.444309324026107788e-02 -3.100286126136779785e-01 -1.572942286729812622e-01 -1.606550253927707672e-02 -1.292035169899463654e-02 -1.752446442842483521e-01 1.467533316463232040e-02 -1.375290006399154663e-01 2.385076433420181274e-01 -1.686974763870239258e-01 2.367671132087707520e-01 -3.667619824409484863e-02 -2.197230011224746704e-01 1.293347328901290894e-01 -6.130100041627883911e-02 -3.585961759090423584e-01 3.923904895782470703e-02 -2.494412362575531006e-01 1.091770082712173462e-01 6.926906853914260864e-02 -2.008056081831455231e-02 -6.898466497659683228e-02 -9.122014790773391724e-02 1.807177960872650146e-01 -4.075184464454650879e-02 2.194192558526992798e-01 3.509605228900909424e-01 -2.146774679422378540e-01 -1.486563831567764282e-01 -9.080706536769866943e-02 2.420628815889358521e-01 -2.284123748540878296e-01
-5.619994550943374634e-02 3.315669298171997070e-02 -2.362889498472213745e-01 -1.157300248742103577e-01 7.553413510322570801e-02 4.210500046610832214e-03 3.512222692370414734e-02 -2.063764184713363647e-01 -1.368374079465866089e-01 -3.346152603626251221e-01 1.528215259313583374e-01 -3.147875666618347168e-01 -8.932670205831527710e-02 -4.946697130799293518e-02 2.685156762599945068e-01 -1.571875065565109253e-01 3.853167593479156494e-02 -3.442989289760589600e-01 1.907720267772674561e-01 1.357205212116241455e-01 3.202857077121734619e-01 -1.525572268292307854e-03 -8.071466535329818726e-02 1.290490627288818359e-01 -6.973427534103393555e-02 -1.113902479410171509e-01 1.660539805889129639e-01 -2.499357312917709351e-01 -3.812980651855468750e-02 7.526592165231704712e-02 1.291740685701370239e-01 -2.913498580455780029e-01
-1.805260479450225830e-01 1.394835412502288818e-01 1.468837261199951172e-01 1.592249609529972076e-02 4.669505357742309570e-02 5.594865232706069946e-02 6.575413048267364502e-03 2.046889811754226685e-01 1.590303182601928711e-01 -4.347199797630310059e-01 8.460499346256256104e-02 -6.477919220924377441e-02 -2.023781882598996162e-03 -3.683494776487350464e-02 -9.182231873273849487e-02 -1.279802769422531128e-01 -1.881168037652969360e-01 -1.188564598560333252e-01 1.585940271615982056e-02 1.077861934900283813e-01 2.892141938209533691e-01 -3.680334612727165222e-02 3.263878524303436279e-01 -1.588909626007080078e-01 1.480682641267776489e-01 1.449205279350280762e-01 -2.929815948009490967e-01 -2.238506525754928589e-01 -1.964667588472366333e-01 1.785414665937423706e-01 2.631677687168121338e-01 -1.741013377904891968e-01
4.068481922149658203e-02 -1.261750012636184692e-01 -3.404741883277893066e-01 3.036784939467906952e-02 3.195431232452392578e-01 1.249163523316383362e-01 1.657118350267410278e-01 1.319695562124252319e-01 -1.928262598812580109e-02 -2.485907822847366333e-01 1.347389519214630127e-01 -1.791198849678039551e-01 -1.416466683149337769e-01 -2.004342079162597656e-01 -2.135402560234069824e-01 -4.548554867506027222e-02 -4.100459069013595581e-02 -3.094309940934181213e-02 -2.637312114238739014e-01 7.509960979223251343e-02 2.615583240985870361e-01 -1.336440294981002808e-01 -1.366156488656997681e-01 -2.279727347195148468e-02 -7.818651944398880005e-02 1.104634851217269897e-01 3.698650002479553223e-02 -3.722947537899017334e-01 -6.043953448534011841e-02 2.473159879446029663e-01 1.864014565944671631e-01 -2.038073688745498657e-01
1.189387515187263489e-01 -1.175013557076454163e-01 5.206711217761039734e-02 1.703197956085205078e-01 5.149914696812629700e-02 4.103202372789382935e-02 4.625360071659088135e-01 -9.504345804452896118e-02 2.415852993726730347e-01 6.367616355419158936e-02 1.277108937501907349e-01 -4.296439290046691895e-01 -1.461769789457321167e-01 2.251811884343624115e-02 5.569029599428176880e-03 -2.749026119709014893e-01 1.976898461580276489e-01 -5.875771865248680115e-02 -1.308460999280214310e-02 4.794157296419143677e-02 4.506479948759078979e-02 -3.244608640670776367e-02 2.498523443937301636e-01 -4.433113150298595428e-03 1.184196025133132935e-02 -4.530734568834304810e-02 -5.244828388094902039e-02 -3.674765825271606445e-01 -1.636311411857604980e-01 -5.247456952929496765e-02 2.681236565113067627e-01 -1.687028445303440094e-02
-2.645386159420013428e-01 -1.147713884711265564e-01 1.157859042286872864e-01 -2.775721848011016846e-01 1.911175996065139771e-01 2.317749112844467163e-01 1.529507339000701904e-01 1.041621901094913483e-02 2.581040859222412109e-01 -6.220199540257453918e-02 -1.366202086210250854e-01 -9.130363166332244873e-02 -8.321866393089294434e-03 2.884483635425567627e-01 -2.570874094963073730e-01 -2.709195017814636230e-01 -1.522576529532670975e-02 -9.865576401352882385e-03 2.138690464198589325e-02 1.232874765992164612e-01 7.097938656806945801e-02 -8.078294992446899414e-02 7.063682377338409424e-02 4.291061684489250183e-02 -1.945047825574874878e-01 1.595557928085327148e-01 1.040376722812652588e-01 -1.092663779854774475e-01 -7.206185907125473022e-02 2.576577961444854736e-01 3.959060013294219971e-01 -2.088981568813323975e-01
9.928742051124572754e-02 -2.268484327942132950e-03 8.145681768655776978e-02 -2.142716944217681885e-02 2.815797328948974609e-01 9.613033384084701538e-02 -9.093427658081054688e-02 -1.394833624362945557e-01 2.359922230243682861e-02 -1.221983041614294052e-02 -5.653356760740280151e-02 -2.770461142063140869e-01 2.826213464140892029e-02 -2.029792368412017822e-01 -4.179961681365966797e-01 -2.521467208862304688e-01 -4.487984254956245422e-02 -1.312345415353775024e-01 2.594651579856872559e-01 1.021623164415359497e-01 -6.703602522611618042e-02 2.013324797153472900e-01 -7.861518859863281250e-02 4.457399249076843262e-02 -7.521006464958190918e-02 -1.728653907775878906e-01 -1.610959470272064209e-01 -3.008745610713958740e-01 6.817582249641418457e-02 3.236726522445678711e-01 1.407545506954193115e-01 -2.727685570716857910e-01
-4.202524572610855103e-02 -6.911349296569824219e-02 -2.521287649869918823e-02 -5.532208830118179321e-03 1.855105608701705933e-01 -2.307574898004531860e-01 2.773252129554748535e-01 2.582411766052246094e-01 1.828233152627944946e-01 -1.418708711862564087e-01 2.538761198520660400e-01 -2.384954094886779785e-01 -1.302592456340789795e-01 2.206360697746276855e-01 -2.636114954948425293e-01 -5.087394714355468750e-01 -1.456466317176818848e-01 -8.554517477750778198e-02 -8.142110705375671387e-02 -6.051647476851940155e-03 3.210633620619773865e-02 -5.281746760010719299e-02 6.291075795888900757e-02 -1.060021519660949707e-01 2.662680447101593018e-01 1.696700900793075562e-01 1.312466263771057129e-01 -3.439827635884284973e-02 -1.206081658601760864e-01 6.254737824201583862e-02 5.060388706624507904e-03 4.357923939824104309e-02
1.778481453657150269e-01 2.302472293376922607e-02 -9.855029173195362091e-03 -2.783963382244110107e-01 1.643140017986297607e-01 -7.502368092536926270e-02 -2.267295680940151215e-02 -2.098896205425262451e-01 1.077739819884300232e-01 1.200647875666618347e-01 9.286105632781982422e-02 -2.577708959579467773e-01 -7.011934369802474976e-02 1.652336865663528442e-01 -2.878944873809814453e-01 -1.697802692651748657e-01 -3.835215047001838684e-02 6.955754011869430542e-02 -2.062492370605468750e-01 2.557060420513153076e-01 2.999978959560394287e-01 -1.204509958624839783e-01 3.180925920605659485e-02 2.322707623243331909e-01 -1.998728811740875244e-01 -9.833748638629913330e-02 -2.277763746678829193e-02 -2.888906002044677734e-01 1.088071987032890320e-02 3.291219472885131836e-01 1.910585463047027588e-01 -1.255956739187240601e-01
8.594216406345367432e-02 1.044205129146575928e-01 -3.776079043745994568e-02 1.561256498098373413e-01 2.045263648033142090e-01 -9.892338514328002930e-02 1.459771543741226196e-01 7.293470948934555054e-02 -2.480076104402542114e-01 -5.566949769854545593e-02 1.957332938909530640e-01 -1.778843700885772705e-01 -1.649109274148941040e-01 -8.308911323547363281e-02 -9.132774919271469116e-02 -8.685624226927757263e-03 -1.832208633422851562e-01 4.958581924438476562e-02 6.448572129011154175e-02 -1.065113022923469543e-01 4.866940677165985107e-01 1.345045417547225952e-01 1.625916957855224609e-01 9.331683069467544556e-02 5.140368826687335968e-03 -6.593151390552520752e-02 1.270985454320907593e-01 -3.677000105381011963e-01 2.292082831263542175e-02 1.549251675605773926e-01 2.421647459268569946e-01 -3.464775085449218750e-01
1.166564375162124634e-01 6.889233738183975220e-02 -1.207463145256042480e-01 3.277682363986968994e-01 2.576501667499542236e-01 -8.840937167406082153e-02 8.576082438230514526e-02 2.025079876184463501e-01 -1.462937742471694946e-01 1.195889804512262344e-02 1.883154362440109253e-01 -2.800602912902832031e-01 -1.473027616739273071e-01 -1.280265301465988159e-01 -7.783510535955429077e-02 -1.203916445374488831e-01 -3.511931300163269043e-01 -7.200892269611358643e-02 2.434216141700744629e-01 1.469106692820787430e-02 2.914592027664184570e-01 -3.961385414004325867e-02 5.648984014987945557e-02 -5.230559501796960831e-03 -1.292923539876937866e-01 2.096508815884590149e-02 -1.011046022176742554e-01 -2.706906497478485107e-01 -1.557209044694900513e-01 2.359520047903060913e-01 1.358976662158966064e-01 -2.573259472846984863e-01
-2.082537561655044556e-01 -2.683846093714237213e-02 -5.135313258506357670e-04 -5.757669359445571899e-02 1.195687651634216309e-01 1.373333334922790527e-01 -2.345170266926288605e-02 -1.485468745231628418e-01 6.880879402160644531e-02 -8.974345773458480835e-02 -6.025877222418785095e-02 -4.799622595310211182e-01 -2.116777375340461731e-02 -2.478939890861511230e-01 -2.521513104438781738e-01 -3.288357555866241455e-01 -6.383045762777328491e-02 -1.222887411713600159e-01 2.798776924610137939e-01 -4.475594311952590942e-02 1.116195470094680786e-01 2.133688144385814667e-02 1.127733290195465088e-01 1.413337737321853638e-01 -1.992157101631164551e-01 5.653869360685348511e-02 -7.318157702684402466e-02 -2.893667221069335938e-01 2.802981436252593994e-01 1.045578569173812866e-01 -1.646410375833511353e-01 -1.512497961521148682e-01
1.189299449324607849e-01 -2.015841305255889893e-01 -4.146949946880340576e-02 5.582090467214584351e-02 -7.963266968727111816e-02 -1.285677552223205566e-01 1.357066538184881210e-02 -6.633251905441284180e-02 1.349749416112899780e-01 1.208649724721908569e-01 2.028316110372543335e-01 -3.927122056484222412e-01 -3.467700183391571045e-01 -2.632335294038057327e-03 -1.476051360368728638e-01 -2.213618457317352295e-01 1.903950423002243042e-01 -2.427034229040145874e-01 1.437642984092235565e-02 -5.918135121464729309e-02 -7.735543698072433472e-02 2.117056846618652344e-01 1.516108810901641846e-01 -4.910694807767868042e-02 1.265072524547576904e-01 -6.990588735789060593e-04 1.004466973245143890e-02 -3.603909611701965332e-01 -1.331045329570770264e-01 1.091412752866744995e-01 2.704886198043823242e-01 -2.642895877361297607e-01
1.004596725106239319e-01 1.510072350502014160e-01 -3.595766844227910042e-03 -6.059745699167251587e-02 2.054011076688766479e-01 -2.904511615633964539e-02 -5.735841765999794006e-02 2.053888589143753052e-01 3.864125162363052368e-02 5.811951309442520142e-02 2.232598662376403809e-01 -2.908169031143188477e-01 -1.071250885725021362e-01 -7.799635082483291626e-02 -1.334223300218582153e-01 -4.374971389770507812e-01 -2.741726301610469818e-02 -2.334247678518295288e-01 3.613582625985145569e-02 5.626621246337890625e-01 1.289989054203033447e-01 3.555090865120291710e-03 3.145131468772888184e-02 -1.008029133081436157e-01 1.949366778135299683e-01 1.125822365283966064e-01 9.090995043516159058e-02 9.919145377352833748e-04 -1.625552624464035034e-01 8.814850449562072754e-02 -6.130204349756240845e-02 1.050092205405235291e-01
-3.064116239547729492e-01 3.281643986701965332e-02 -2.180633246898651123e-01 -1.841826587915420532e-01 -1.826125830411911011e-01 -2.365201525390148163e-02 -3.924586996436119080e-02 1.047875615768134594e-03 -8.219787478446960449e-02 9.471636265516281128e-02 2.986405491828918457e-01 -2.942456007003784180e-01 1.396249234676361084e-01 1.662901639938354492e-01 -5.368115752935409546e-02 -2.760854363441467285e-01 -7.614388316869735718e-02 -1.112736016511917114e-01 1.915969401597976685e-01 -1.130550205707550049e-01 1.214505508542060852e-01 -1.226702034473419189e-01 4.266007989645004272e-02 1.967061012983322144e-01 1.602939069271087646e-01 -7.368423044681549072e-02 3.906583786010742188e-02 -3.400590419769287109e-01 -1.202626973390579224e-01 6.169589608907699585e-02 2.512893080711364746e-01 -3.204335868358612061e-01
5.247845128178596497e-02 6.871935725212097168e-02 -2.323184609413146973e-01 -1.598022133111953735e-01 1.139288544654846191e-01 3.185285031795501709e-01 1.984866857528686523e-01 -5.638067424297332764e-02 -6.832370162010192871e-02 -1.268351078033447266e-01 -7.443837076425552368e-02 -4.137911833822727203e-03 -1.792822629213333130e-01 2.237533405423164368e-02 -1.649683862924575806e-01 -1.014760360121726990e-01 1.866090856492519379e-02 1.689015477895736694e-01 -6.709759682416915894e-02 2.335079163312911987e-01 1.823705583810806274e-01 3.541762232780456543e-01 1.824724078178405762e-01 -2.149586826562881470e-01 3.052839264273643494e-02 -3.808363154530525208e-02 1.083099395036697388e-01 -4.303765594959259033e-01 1.101310625672340393e-01 -1.116358116269111633e-01 3.206804394721984863e-01 -8.160228282213211060e-02
9.019969962537288666e-03 1.785317063331604004e-01 -1.679883450269699097e-01 -2.557542622089385986e-01 -6.369316484779119492e-03 -1.893026567995548248e-02 1.486094743013381958e-01 -6.706872582435607910e-02 -5.302733182907104492e-02 6.353378295898437500e-02 5.681968294084072113e-03 -3.631806969642639160e-01 4.610401764512062073e-02 -2.154829353094100952e-01 -2.623629868030548096e-01 -2.601260244846343994e-01 -2.223012298345565796e-01 -5.848858878016471863e-02 3.096071183681488037e-01 1.886868327856063843e-01 1.319877803325653076e-01 2.879221737384796143e-02 -2.660233341157436371e-02 1.653198525309562683e-02 -2.698781490325927734e-01 9.503975510597229004e-02 1.522163301706314087e-01 -9.857995808124542236e-02 1.587567627429962158e-01 1.741976141929626465e-01 1.623612493276596069e-01 -3.512840569019317627e-01
1.372286826372146606e-01 -9.486837685108184814e-02 -1.977791935205459595e-01 -1.195041462779045105e-01 9.365972131490707397e-02 2.197832465171813965e-01 2.147428244352340698e-01 -2.562912181019783020e-02 -2.615771442651748657e-02 -4.023106023669242859e-02 2.181751728057861328e-01 -5.701159685850143433e-02 2.971099130809307098e-02 -1.267340034246444702e-01 1.122974604368209839e-01 -2.041211873292922974e-01 7.241833209991455078e-02 1.255353074520826340e-02 4.376278072595596313e-02 -2.598633058369159698e-02 4.902228415012359619e-01 -7.716700434684753418e-02 -5.758063495159149170e-02 -1.974837481975555420e-01 3.560211881995201111e-02 1.594141274690628052e-01 1.987485438585281372e-01 -4.815329909324645996e-01 -1.601654440164566040e-01 2.503124475479125977e-01 -5.102736409753561020e-03 -8.704467862844467163e-02
2.183263376355171204e-02 -2.184977382421493530e-01 1.191876456141471863e-01 -2.388342767953872681e-01 -1.478240638971328735e-02 -2.564975805580615997e-02 6.364119797945022583e-02 -2.033550143241882324e-01 1.301189810037612915e-01 -9.151279181241989136e-02 -3.083645999431610107e-01 -1.627639681100845337e-01 -2.804737985134124756e-01 -3.609333559870719910e-02 -2.531011700630187988e-01 -3.087736070156097412e-01 -1.350728273391723633e-01 -2.316547334194183350e-01 6.792762875556945801e-02 8.240594714879989624e-02 3.164758980274200439e-01 1.506053656339645386e-01 -1.116447746753692627e-01 1.117491796612739563e-01 -1.288807094097137451e-01 -4.503084346652030945e-02 -1.145198475569486618e-02 -3.604784607887268066e-01 2.039980143308639526e-01 1.428911536931991577e-01 2.728083729743957520e-02 -7.350277155637741089e-02
2.205809950828552246e-02 -2.112911343574523926e-01 -1.639294624328613281e-01 1.221863254904747009e-01 2.700045108795166016e-01 5.927168577909469604e-02 2.797152101993560791e-01 -4.978001490235328674e-02 2.197776138782501221e-01 -2.671590149402618408e-01 -4.350044205784797668e-02 -1.560336649417877197e-01 -6.613232940435409546e-02 1.718574203550815582e-02 -6.564380228519439697e-02 -1.896347701549530029e-01 9.844371117651462555e-03 -2.182416766881942749e-01 9.788876632228493690e-04 6.381071358919143677e-02 3.947479724884033203e-01 -6.402692198753356934e-02 -3.820237219333648682e-01 -1.039837766438722610e-02 4.455285891890525818e-02 2.230204343795776367e-01 4.250510036945343018e-02 -1.635996103286743164e-01 -1.777752935886383057e-01 2.382247000932693481e-01 1.880613118410110474e-01 5.733444914221763611e-02
9.034253656864166260e-02 -1.793777644634246826e-01 2.229060046374797821e-02 -6.229878216981887817e-02 9.597301483154296875e-02 -1.849573850631713867e-01 -1.325198821723461151e-02 -3.251516819000244141e-01 1.982370764017105103e-01 -2.334255166351795197e-02 1.339897215366363525e-01 -2.972237765789031982e-01 -2.752755880355834961e-01 -1.322501301765441895e-01 -1.801300942897796631e-01 -3.089583218097686768e-01 1.233495399355888367e-01 7.929214090108871460e-02 1.066082939505577087e-01 6.163130328059196472e-02 -5.781264230608940125e-02 2.964724600315093994e-01 1.396367996931076050e-01 1.618679910898208618e-01 -2.672627754509449005e-02 5.989186093211174011e-02 -1.726978719234466553e-01 -3.774375617504119873e-01 -2.216428332030773163e-02 1.993635296821594238e-01 -1.487061032094061375e-03 -2.196121811866760254e-01
-1.716301143169403076e-01 8.184982091188430786e-02 -2.886138297617435455e-02 -5.696320161223411560e-02 1.241821199655532837e-01 1.989966630935668945e-01 2.028298228979110718e-01 2.819038033485412598e-01 8.607390522956848145e-02 -3.181551098823547363e-01 4.337273165583610535e-02 -7.461825758218765259e-02 4.039517417550086975e-02 -3.328406065702438354e-02 1.562038809061050415e-01 -1.049965694546699524e-01 -1.927762776613235474e-01 -4.478587210178375244e-02 3.777975589036941528e-02 6.496381014585494995e-02 3.076519668102264404e-01 -5.690890923142433167e-02 2.079834491014480591e-01 -8.448679000139236450e-02 3.130901753902435303e-01 1.362191587686538696e-01 -1.434995532035827637e-01 -2.640342116355895996e-01 5.357536673545837402e-02 1.504554450511932373e-01 3.568905293941497803e-01 -2.775363326072692871e-01
-4.517120867967605591e-02 -1.406769603490829468e-01 4.846443887799978256e-03 2.966667115688323975e-01 -3.280197456479072571e-02 2.123795822262763977e-02 1.522938758134841919e-01 -1.249421536922454834e-01 8.581002056598663330e-02 -5.081200972199440002e-02 6.868745386600494385e-02 -6.795340031385421753e-02 -7.521482557058334351e-02 -9.907571971416473389e-02 -2.973296493291854858e-02 -1.651702076196670532e-01 1.642607450485229492e-01 6.927922368049621582e-02 5.707085132598876953e-02 -8.064832538366317749e-02 3.759052753448486328e-01 1.664508134126663208e-01 3.874770551919937134e-02 2.355351597070693970e-01 1.339152157306671143e-01 7.145014405250549316e-02 -3.007930219173431396e-01 -3.779131472110748291e-01 2.234966158866882324e-01 -1.881207339465618134e-02 3.807519376277923584e-01 -2.602756321430206299e-01
1.473796814680099487e-01 -8.567734621465206146e-03 -1.618301421403884888e-01 1.294010728597640991e-01 2.432929724454879761e-01 2.936884462833404541e-01 3.235857486724853516e-01 7.403458654880523682e-02 7.936046272516250610e-02 -9.407331049442291260e-02 1.577688604593276978e-01 1.245938614010810852e-01 -3.793195635080337524e-02 -8.003502339124679565e-02 -6.299867480993270874e-02 -1.108411103487014771e-01 -1.325046718120574951e-01 2.310233190655708313e-02 9.863536059856414795e-02 3.949904441833496094e-02 2.076597064733505249e-01 3.360518217086791992e-01 -3.927813842892646790e-02 4.705853387713432312e-02 -1.863487437367439270e-02 7.008617371320724487e-02 1.139755323529243469e-01 -5.520731210708618164e-01 7.625844329595565796e-02 8.793526142835617065e-02 2.528995275497436523e-01 -1.012221649289131165e-01
-1.276551634073257446e-01 5.022273585200309753e-02 -1.022660434246063232e-01 1.072412654757499695e-01 2.184310555458068848e-01 1.539739519357681274e-01 1.413789689540863037e-01 2.253704667091369629e-01 -9.926937520503997803e-02 -3.595760464668273926e-01 -3.979434072971343994e-02 -1.694028824567794800e-01 2.141685038805007935e-01 -8.211371302604675293e-02 -7.050660997629165649e-02 -4.070228338241577148e-02 -3.666701018810272217e-01 -6.899575889110565186e-02 3.198267892003059387e-02 2.660523355007171631e-02 4.248563945293426514e-01 1.360259652137756348e-01 1.351580023765563965e-01 -3.650578670203685760e-03 6.648413091897964478e-02 1.779809147119522095e-01 -1.290896348655223846e-02 -2.833285629749298096e-01 -4.526168480515480042e-02 -6.591696757823228836e-03 7.285453379154205322e-02 -3.258677423000335693e-01
1.134554520249366760e-01 -1.531589925289154053e-01 -2.192791700363159180e-01 9.464993327856063843e-02 5.665570870041847229e-02 -1.496861577033996582e-01 9.506076574325561523e-02 -1.193028688430786133e-01 8.353441208600997925e-02 -1.329634040594100952e-01 -5.310794711112976074e-02 -1.703650802373886108e-01 1.644162684679031372e-01 -3.823713660240173340e-01 1.798320114612579346e-01 -3.231468796730041504e-01 -1.480915248394012451e-01 -7.285630330443382263e-03 -1.521454006433486938e-01 1.237954571843147278e-01 2.779097855091094971e-01 2.284345179796218872e-01 -9.861987084150314331e-02 -7.734295446425676346e-03 1.762547343969345093e-02 2.762640714645385742e-01 1.183673143386840820e-01 -3.954831957817077637e-01 6.023552268743515015e-02 1.715182363986968994e-01 8.975034952163696289e-02 -5.852257832884788513e-02
2.944732606410980225e-01 -7.861720770597457886e-02 3.523708134889602661e-02 2.655067667365074158e-02 1.459707468748092651e-01 -1.954393461346626282e-02 -1.585288047790527344e-01 8.028759062290191650e-02 -5.179971829056739807e-02 4.994693025946617126e-02 -5.221325159072875977e-02 -2.314501106739044189e-01 -2.115397155284881592e-01 -1.243945658206939697e-01 -3.032547533512115479e-01 -3.272732198238372803e-01 -8.839799463748931885e-02 1.562961935997009277e-01 -7.036619633436203003e-02 5.097216926515102386e-03 1.123850569128990173e-01 2.381048910319805145e-02 -3.193415701389312744e-02 1.115590855479240417e-01 2.291209250688552856e-01 2.367372065782546997e-01 1.152907088398933411e-01 -5.526910424232482910e-01 -1.062166839838027954e-01 1.392684727907180786e-01 -8.327692747116088867e-02 4.825174435973167419e-02
-2.395366579294204712e-01 -1.048510819673538208e-01 7.573421299457550049e-02 7.902605086565017700e-02 7.135514914989471436e-02 7.879556715488433838e-02 1.308412700891494751e-01 1.484717428684234619e-02 1.264055371284484863e-01 -1.107682585716247559e-01 8.969438076019287109e-02 -1.580324023962020874e-01 -2.518211491405963898e-02 -1.904690712690353394e-01 -1.500512287020683289e-02 -6.694394629448652267e-03 3.436046466231346130e-02 8.411508053541183472e-02 2.178969979286193848e-02 4.185989126563072205e-02 4.346371293067932129e-01 2.632370889186859131e-01 1.159414723515510559e-01 2.373123019933700562e-01 1.818800270557403564e-01 1.291306316852569580e-01 -1.214370876550674438e-01 -1.567480564117431641e-01 -1.524429954588413239e-02 -2.599226310849189758e-02 3.178522884845733643e-01 -5.129346251487731934e-01
-1.054106652736663818e-02 -1.250590533018112183e-01 1.637686342000961304e-01 -9.984947741031646729e-02 -1.125566065311431885e-01 1.709903180599212646e-01 7.998874038457870483e-02 -1.584089547395706177e-01 -8.394881337881088257e-02 -3.031461238861083984e-01 -5.997861269861459732e-03 -5.208384394645690918e-01 6.045094132423400879e-02 -4.831932950764894485e-03 -9.530102461576461792e-02 -1.349143087863922119e-01 -4.636784642934799194e-02 -1.230523437261581421e-01 1.504568755626678467e-01 1.552892774343490601e-01 3.182913064956665039e-01 -2.022357732057571411e-01 -1.118657551705837250e-02 1.174888946115970612e-02 2.144999653100967407e-01 -1.538837403059005737e-01 2.861249446868896484e-01 -2.163847088813781738e-01 3.533326461911201477e-02 1.268906295299530029e-01 1.864100247621536255e-01 -1.259006261825561523e-01
-1.151675954461097717e-01 -1.403884440660476685e-01 8.195984363555908203e-02 1.043730676174163818e-01 -2.151242829859256744e-02 -1.611557155847549438e-01 -2.893249392509460449e-01 1.886289417743682861e-01 -1.461917310953140259e-01 -4.024322628974914551e-01 -1.005203127861022949e-01 -2.785547375679016113e-01 -8.879330009222030640e-02 2.060618698596954346e-01 -9.197567403316497803e-02 -3.453446626663208008e-01 -1.015932559967041016e-01 1.149650812149047852e-01 2.637429237365722656e-01 -3.233794588595628738e-03 2.150953412055969238e-01 9.255440533161163330e-02 6.171087548136711121e-02 -1.353768557310104370e-01 1.155079752206802368e-01 -9.709471464157104492e-02 -3.317946940660476685e-02 -1.924756616353988647e-01 -1.095100566744804382e-01 1.844417154788970947e-01 -1.262672245502471924e-01 -2.483047097921371460e-01
-9.646340459585189819e-02 7.555502653121948242e-02 -2.061833590269088745e-01 2.175919711589813232e-01 2.329439073801040649e-01 1.018149629235267639e-01 3.202541768550872803e-01 1.342816203832626343e-01 1.155812591314315796e-01 -5.250041931867599487e-02 5.020155757665634155e-02 -2.861420512199401855e-01 -1.161556765437126160e-01 -6.242047995328903198e-02 -3.236569762229919434e-01 6.707575172185897827e-02 1.894593685865402222e-01 1.923946589231491089e-01 9.177506901323795319e-03 2.995894253253936768e-01 1.258159708231687546e-02 -8.599599450826644897e-02 -1.159007176756858826e-01 1.528755724430084229e-01 -1.027148887515068054e-01 1.806894242763519287e-01 1.196447573602199554e-02 -3.330363035202026367e-01 1.428861320018768311e-01 1.070113629102706909e-01 2.884195148944854736e-01 -7.959614694118499756e-02
-2.127506285905838013e-01 2.742233574390411377e-01 -2.402769774198532104e-02 7.763526588678359985e-02 2.587296664714813232e-01 -1.768279448151588440e-02 1.060463637113571167e-01 1.848378628492355347e-01 5.831243470311164856e-02 -3.799487277865409851e-02 2.457707673311233521e-01 -1.392982900142669678e-01 3.679935261607170105e-02 7.609596941620111465e-03 -2.384255528450012207e-01 -1.573369950056076050e-01 2.881901338696479797e-02 -2.048101574182510376e-01 -6.864961236715316772e-02 1.008709073066711426e-01 3.294910490512847900e-02 1.866851001977920532e-01 1.898762136697769165e-01 -1.774443089962005615e-01 1.226374208927154541e-01 1.915565133094787598e-01 -1.690869629383087158e-01 -4.311470687389373779e-01 -2.149424105882644653e-01 -1.298182606697082520e-01 1.930109560489654541e-01 -2.548419833183288574e-01
-1.148721873760223389e-01 1.210193112492561340e-01 -2.089724093675613403e-01 5.696224048733711243e-02 4.482071474194526672e-02 8.430489152669906616e-02 6.359890103340148926e-02 -1.623580306768417358e-01 -1.116783991456031799e-01 -3.209179937839508057e-01 -1.153653413057327271e-01 4.488571360707283020e-02 1.908633299171924591e-02 1.410303711891174316e-01 -3.531894087791442871e-01 -3.583146929740905762e-01 6.165266409516334534e-02 1.840548813343048096e-01 -7.615959644317626953e-02 8.792360126972198486e-02 3.211230933666229248e-01 1.959908455610275269e-01 -1.509479340165853500e-02 -9.890665858983993530e-02 -1.746990601532161236e-04 -9.293086081743240356e-02 -3.375959992408752441e-01 -2.757681608200073242e-01 -1.037068441510200500e-01 -1.672599650919437408e-02 1.172220855951309204e-01 -2.353105694055557251e-01
-6.831742823123931885e-02 1.174694821238517761e-01 -1.683581173419952393e-01 -3.767165541648864746e-02 1.686054915189743042e-01 1.046474725008010864e-01 -1.312079578638076782e-01 8.435432612895965576e-02 2.353435009717941284e-01 -3.360734134912490845e-02 -4.777187108993530273e-02 -3.845229744911193848e-01 -1.380194276571273804e-01 -6.509614642709493637e-03 -1.400621384382247925e-01 -7.356724888086318970e-02 -6.518315523862838745e-02 -2.999947220087051392e-02 1.362051367759704590e-01 -1.841393671929836273e-02 6.874020397663116455e-02 1.492755413055419922e-01 6.904164794832468033e-03 -1.049929484724998474e-01 -2.699601054191589355e-01 -1.657508760690689087e-01 4.925980418920516968e-02 -1.934145987033843994e-01 1.993167400360107422e-01 -1.472805887460708618e-01 1.657302677631378174e-01 -5.882944464683532715e-01
1.718031615018844604e-01 6.832154095172882080e-02 -2.550415992736816406e-01 2.599786408245563507e-02 8.502276241779327393e-02 3.029924035072326660e-01 1.938981115818023682e-01 -9.028442203998565674e-02 1.972129791975021362e-01 -9.835404157638549805e-02 3.793903887271881104e-01 5.888499319553375244e-02 -8.063254505395889282e-02 -8.062567561864852905e-02 -3.556870520114898682e-01 -1.473615765571594238e-01 8.483592420816421509e-02 -2.081135362386703491e-01 5.564059317111968994e-02 6.821254640817642212e-02 2.967723608016967773e-01 -1.450297087430953979e-01 5.161995068192481995e-02 -2.405385524034500122e-01 -1.932349503040313721e-01 -3.957779705524444580e-02 1.219715178012847900e-01 -3.029609322547912598e-01 -1.256290376186370850e-01 6.178992334753274918e-03 1.103928312659263611e-02 -9.333565086126327515e-02
-3.405247628688812256e-02 -2.419791370630264282e-01 -5.743993818759918213e-02 7.363668829202651978e-02 4.057228565216064453e-01 -1.593198329210281372e-01 1.108597368001937866e-01 7.731597870588302612e-02 -2.553351223468780518e-01 -1.152109727263450623e-02 1.935401558876037598e-01 3.706740681082010269e-03 -1.835532933473587036e-01 -2.996804416179656982e-01 -1.380380094051361084e-01 -1.546315550804138184e-01 4.136586561799049377e-02 7.769675552845001221e-02 -9.955000132322311401e-02 1.252390891313552856e-01 3.414121270179748535e-01 5.374854430556297302e-02 1.689171344041824341e-01 4.501686245203018188e-02 1.262821257114410400e-01 8.428919129073619843e-03 1.440700702369213104e-02 -4.411177933216094971e-01 1.565512865781784058e-01 1.343182474374771118e-01 7.611255347728729248e-02 -1.073800623416900635e-01
-1.453592032194137573e-01 -4.860343411564826965e-02 -2.248346805572509766e-01 -1.199113056063652039e-01 8.462987095117568970e-02 4.026601612567901611e-01 -1.241366490721702576e-01 -1.016256138682365417e-01 1.195605173707008362e-01 -1.016567721962928772e-01 9.284301847219467163e-02 -2.106607854366302490e-01 1.873822063207626343e-01 1.444569528102874756e-01 -2.194684892892837524e-01 -1.494251340627670288e-01 -9.943971782922744751e-02 1.148270443081855774e-01 1.635777652263641357e-01 6.797385960817337036e-02 9.353364259004592896e-02 -1.938835084438323975e-01 -1.386516354978084564e-02 -1.533517241477966309e-01 -1.460686512291431427e-02 3.367408737540245056e-02 1.263366788625717163e-01 -1.797288507223129272e-01 2.669901549816131592e-01 -1.140314340591430664e-01 -1.197531968355178833e-01 -4.895966351032257080e-01
2.121343649923801422e-02 -5.899955704808235168e-02 6.070759892463684082e-02 5.791192129254341125e-02 -7.414888590574264526e-03 1.647180318832397461e-02 -2.115081697702407837e-01 -1.506614834070205688e-01 8.758055418729782104e-02 9.087637811899185181e-02 1.231509000062942505e-01 -3.353690803050994873e-01 -2.603348493576049805e-01 -1.236352622509002686e-01 -6.654378026723861694e-02 -2.221460938453674316e-01 -5.039409920573234558e-02 -8.877848088741302490e-02 -2.271470054984092712e-02 1.130274981260299683e-01 -1.882655620574951172e-01 -2.472744435071945190e-01 -1.507329940795898438e-02 -1.163997780531644821e-02 9.637200273573398590e-03 1.693132817745208740e-01 -4.688755795359611511e-02 -4.082007408142089844e-01 6.683697458356618881e-03 1.972569823265075684e-01 5.258491039276123047e-01 -8.451444655656814575e-02
-2.952198386192321777e-01 -2.534771263599395752e-01 -1.428347975015640259e-01 1.337251663208007812e-01 -6.382305175065994263e-02 -2.282010465860366821e-01 -2.021878659725189209e-01 -2.213946776464581490e-03 1.297258436679840088e-01 -2.408033311367034912e-01 1.772817075252532959e-01 9.075009077787399292e-02 -3.212626092135906219e-03 -1.610039770603179932e-01 -8.798018097877502441e-02 -2.724136412143707275e-01 -1.710275411605834961e-01 1.193157047964632511e-03 -8.077091723680496216e-02 8.876509964466094971e-02 3.609930574893951416e-01 -7.504183799028396606e-02 2.145924121141433716e-01 -1.227646619081497192e-01 2.199173867702484131e-01 -5.089933425188064575e-02 -1.004351377487182617e-01 -3.822435140609741211e-01 -1.423684060573577881e-01 -8.547934703528881073e-04 3.596053645014762878e-02 -1.465508639812469482e-01
1.813097111880779266e-02 3.565948829054832458e-02 -1.597218662500381470e-01 -2.132839560508728027e-01 2.934384644031524658e-01 3.725921362638473511e-02 1.042923852801322937e-01 6.079643219709396362e-02 3.924749493598937988e-01 -2.399161756038665771e-01 -2.171268463134765625e-01 7.239609025418758392e-03 5.563441291451454163e-02 3.410181729122996330e-03 -2.739968597888946533e-01 -1.772947162389755249e-01 2.532757818698883057e-01 -7.891718298196792603e-03 -1.439337581396102905e-01 1.951382756233215332e-01 3.116560578346252441e-01 7.486497610807418823e-02 6.860648840665817261e-02 -1.082317531108856201e-01 3.141023516654968262e-01 -5.308239534497261047e-02 1.151280757039785385e-02 -1.608462929725646973e-01 -1.349156070500612259e-02 -5.399874597787857056e-02 5.433336645364761353e-02 -2.850084304809570312e-01
-1.097312569618225098e-01 1.360763162374496460e-01 1.671351119875907898e-02 2.406049519777297974e-01 2.723331153392791748e-01 3.162727355957031250e-01 1.075266599655151367e-01 4.520127177238464355e-02 6.238529086112976074e-02 -1.374503821134567261e-01 1.807373613119125366e-01 -2.544148266315460205e-02 -9.380111843347549438e-02 5.347918719053268433e-02 -2.820812761783599854e-01 -1.270211338996887207e-01 7.415249943733215332e-02 -1.588088572025299072e-01 3.796263337135314941e-01 7.917117327451705933e-03 1.610344797372817993e-01 2.507820129394531250e-01 1.056581735610961914e-01 9.886899963021278381e-03 3.303853571414947510e-01 1.818562746047973633e-01 -3.457367047667503357e-02 -3.079947233200073242e-01 -1.171172782778739929e-02 1.665719002485275269e-01 6.556131690740585327e-02 -1.206887513399124146e-01
-4.883063584566116333e-02 2.069990485906600952e-01 -2.109787017107009888e-01 1.307936757802963257e-01 -8.860291540622711182e-02 9.301289916038513184e-02 -1.949734687805175781e-01 -7.593034207820892334e-02 8.459684252738952637e-02 1.339728981256484985e-01 6.064045242965221405e-03 -2.167476862668991089e-01 -9.829836338758468628e-02 -1.733999997377395630e-01 -4.364673197269439697e-01 -4.247400164604187012e-01 -2.938227951526641846e-01 -1.986145675182342529e-01 1.766480803489685059e-01 2.051765285432338715e-02 2.903101742267608643e-01 1.116456389427185059e-01 -2.173185534775257111e-02 -8.685157634317874908e-03 2.260191540699452162e-04 -2.210938185453414917e-02 -1.339434385299682617e-01 -6.964595615863800049e-02 6.913878768682479858e-02 5.271460115909576416e-02 9.956821799278259277e-02 -2.337857931852340698e-01
1.247074641287326813e-02 9.492854773998260498e-02 2.467302083969116211e-01 -2.159264869987964630e-03 2.942124009132385254e-02 -1.220689862966537476e-01 -9.439847199246287346e-04 2.961130142211914062e-01 2.599800229072570801e-01 -6.156723201274871826e-02 3.068849444389343262e-01 -2.222828418016433716e-01 -3.554076328873634338e-02 -2.579093575477600098e-01 -1.561028957366943359e-01 -4.511627852916717529e-01 2.867678180336952209e-02 -9.754002839326858521e-02 3.046789579093456268e-02 3.969363272190093994e-01 1.959884166717529297e-01 -1.501423269510269165e-01 -5.456675961613655090e-02 -3.264078497886657715e-02 -1.132456865161657333e-02 1.667327582836151123e-01 -8.179675042629241943e-02 -7.453610748052597046e-02 -1.674704402685165405e-01 -6.312167737632989883e-03 9.316142648458480835e-02 -7.125995308160781860e-02
-2.347472608089447021e-01 -1.143047213554382324e-01 -8.648045361042022705e-02 -1.269294321537017822e-01 2.186733335256576538e-01 -3.779101744294166565e-02 1.516644004732370377e-02 -3.675592131912708282e-03 -1.169507503509521484e-01 -7.513763010501861572e-02 2.467272244393825531e-02 -1.930947005748748779e-01 6.462259590625762939e-02 -2.271465025842189789e-02 -2.778147161006927490e-01 -2.433245182037353516e-01 -1.219783872365951538e-01 -2.186793684959411621e-01 4.112154841423034668e-01 7.559188455343246460e-02 1.366684883832931519e-01 8.740772306919097900e-02 -1.920742243528366089e-01 1.915636509656906128e-01 -1.822115033864974976e-01 -3.085669688880443573e-02 -4.374833032488822937e-02 -2.050294727087020874e-01 2.213963717222213745e-01 -1.008403375744819641e-01 2.793012857437133789e-01 -3.282275795936584473e-01
-2.283360064029693604e-01 -1.307352334260940552e-01 -3.242327570915222168e-01 3.261432647705078125e-01 3.377921581268310547e-01 -5.372499302029609680e-02 -2.065795361995697021e-01 -7.404462993144989014e-02 1.467619389295578003e-01 -2.066880315542221069e-01 6.135242804884910583e-02 -8.084213733673095703e-02 -6.193468347191810608e-03 1.780695170164108276e-01 -2.223148010671138763e-02 -2.310329228639602661e-01 -8.620061725378036499e-02 -3.097629733383655548e-02 -7.933179847896099091e-03 1.312269568443298340e-01 2.023837864398956299e-01 3.572612255811691284e-02 6.659761816263198853e-02 -3.081196248531341553e-01 9.049373865127563477e-02 1.270357519388198853e-01 1.151128113269805908e-01 -4.089771509170532227e-01 -1.757960300892591476e-03 -4.149028658866882324e-02 -7.663429528474807739e-02 1.192932203412055969e-01
-1.152099370956420898e-01 4.208228737115859985e-02 -2.145785256288945675e-04 -5.742209032177925110e-02 -6.145432591438293457e-02 9.611364454030990601e-02 1.317292451858520508e-01 -9.816635400056838989e-02 -1.728021651506423950e-01 -2.760311663150787354e-01 1.116894856095314026e-01 -3.345048129558563232e-01 1.598866581916809082e-01 -4.337129369378089905e-02 -1.520753651857376099e-01 -2.896876931190490723e-01 -1.505653262138366699e-01 -7.897239178419113159e-02 3.854902088642120361e-02 2.314294129610061646e-01 3.307935595512390137e-01 -5.285788327455520630e-02 -1.227370724081993103e-01 1.200226321816444397e-01 3.852402418851852417e-02 -2.454959005117416382e-01 2.367811650037765503e-01 -4.772700071334838867e-01 2.292527072131633759e-02 4.637837409973144531e-02 -1.116579584777355194e-02 -5.192772299051284790e-02
-4.173733666539192200e-02 1.634759455919265747e-01 -2.176085710525512695e-01 1.121005341410636902e-01 -1.784480214118957520e-01 9.569827467203140259e-02 -1.357936710119247437e-01 -1.850903630256652832e-01 8.904492110013961792e-02 1.243221983313560486e-01 -8.070711046457290649e-02 -2.907955944538116455e-01 -6.225530803203582764e-02 -1.721437573432922363e-01 -1.193020790815353394e-01 -3.618762791156768799e-01 -1.180384606122970581e-01 -1.982437521219253540e-01 2.934336364269256592e-01 1.472419947385787964e-01 1.607159823179244995e-01 1.867890506982803345e-01 -5.530444532632827759e-02 4.651114344596862793e-02 2.835592813789844513e-02 3.298164606094360352e-01 1.011112779378890991e-01 -1.934752613306045532e-01 -4.546801373362541199e-02 9.448034316301345825e-02 1.249317526817321777e-01 -3.375743925571441650e-01
-2.225695997476577759e-01 -8.358356356620788574e-02 -1.655318886041641235e-01 -1.632528901100158691e-01 1.771924346685409546e-01 1.351821888238191605e-02 -7.786194980144500732e-02 1.688576675951480865e-02 -1.283207386732101440e-01 1.430695801973342896e-01 5.794209241867065430e-02 -2.663127183914184570e-01 7.355787605047225952e-02 -1.608719825744628906e-01 -3.918555974960327148e-01 -1.467244029045104980e-01 -2.116788029670715332e-01 -1.156067550182342529e-01 1.593355834484100342e-01 1.661995798349380493e-01 2.077718377113342285e-01 1.939414441585540771e-01 -7.767489552497863770e-02 1.873208582401275635e-01 -2.822909057140350342e-01 8.259376138448715210e-02 -5.074381083250045776e-02 -2.471897304058074951e-01 5.925649031996726990e-02 -1.886643469333648682e-02 8.436691015958786011e-02 -3.737003803253173828e-01
-1.702901124954223633e-01 2.238060906529426575e-02 -7.302092760801315308e-02 -1.525580286979675293e-01 4.826225712895393372e-02 -7.703901082277297974e-02 1.856632977724075317e-01 -1.994521468877792358e-01 2.628938481211662292e-02 -1.535904556512832642e-01 -1.107979752123355865e-02 -2.685747146606445312e-01 -1.855555921792984009e-01 -6.888728588819503784e-02 1.477959938347339630e-02 -4.962751865386962891e-01 -1.120750755071640015e-01 7.386539131402969360e-02 8.053694851696491241e-03 2.183238267898559570e-01 -1.671301275491714478e-01 -1.864959597587585449e-01 2.875898182392120361e-01 -5.518117174506187439e-02 -4.185114428400993347e-02 3.356620371341705322e-01 2.433627545833587646e-01 -7.025505602359771729e-02 -4.673631861805915833e-02 1.964323818683624268e-01 1.096509695053100586e-01 -1.776787638664245605e-01
-2.975890636444091797e-01 1.193327084183692932e-01 -2.067068964242935181e-01 1.346002053469419479e-02 7.499491423368453979e-02 -2.452970482409000397e-02 2.072647064924240112e-01 6.664803624153137207e-02 -8.559877425432205200e-02 -1.595761328935623169e-01 1.121625006198883057e-01 -4.247691035270690918e-01 1.058648303151130676e-01 1.091502085328102112e-01 -1.169921532273292542e-01 -5.752624198794364929e-02 -2.257267683744430542e-01 -1.083109900355339050e-01 1.591099202632904053e-01 2.204933315515518188e-01 2.654928267002105713e-01 -1.312395781278610229e-01 -1.401467025279998779e-01 2.287734001874923706e-01 -4.843784496188163757e-02 -2.120705880224704742e-02 1.735713034868240356e-01 -2.978449761867523193e-01 9.416915476322174072e-02 -2.316329814493656158e-02 3.174053728580474854e-01 -8.158227056264877319e-02
-3.212831318378448486e-01 4.973666369915008545e-02 -2.445628046989440918e-01 -9.678790718317031860e-02 4.727785475552082062e-03 1.135236695408821106e-01 8.568494021892547607e-02 2.909519150853157043e-02 2.686823136173188686e-04 -4.620605707168579102e-02 4.000887274742126465e-02 -6.259069591760635376e-02 -1.635189950466156006e-01 -7.430414110422134399e-02 -2.399645149707794189e-01 3.957336768507957458e-02 -1.137628331780433655e-01 1.539662331342697144e-01 1.355530172586441040e-01 1.733743548393249512e-01 -6.493583321571350098e-03 1.263276487588882446e-01 2.665073573589324951e-01 -2.160186320543289185e-01 -7.526934146881103516e-02 3.541983664035797119e-02 4.125963151454925537e-02 -3.791862428188323975e-01 -3.800236806273460388e-02 5.249208211898803711e-01 -1.538018789142370224e-02 -2.378343641757965088e-01
2.935881167650222778e-02 -2.371602691709995270e-02 -2.410101890563964844e-01 -2.343175858259201050e-01 4.517856612801551819e-02 -9.101788513362407684e-03 -3.682835027575492859e-03 2.215096056461334229e-01 -4.074816778302192688e-02 -2.935913205146789551e-01 2.411801666021347046e-01 -2.183236181735992432e-01 4.375103116035461426e-02 -1.837561652064323425e-02 -7.464054971933364868e-02 -2.439309656620025635e-01 1.174766868352890015e-01 5.536124482750892639e-02 2.706758975982666016e-01 1.258891373872756958e-01 -3.013107925653457642e-02 2.522012889385223389e-01 1.057023406028747559e-01 -2.241858839988708496e-02 2.166673839092254639e-01 -5.958497524261474609e-02 1.353191137313842773e-01 -2.833403646945953369e-01 -1.750424653291702271e-01 4.840634018182754517e-02 -2.561931908130645752e-01 -3.788035511970520020e-01
-6.250258535146713257e-02 -2.362111806869506836e-01 -3.110518492758274078e-02 -1.923930086195468903e-02 3.645658493041992188e-02 3.277792334556579590e-01 -2.070474177598953247e-01 1.813107728958129883e-01 1.593013107776641846e-01 -1.545175015926361084e-01 8.377634733915328979e-02 -2.539129853248596191e-01 4.100215062499046326e-02 -1.219908446073532104e-01 -1.023862436413764954e-01 8.461484313011169434e-02 -3.776315450668334961e-01 -7.859665900468826294e-02 -2.235485054552555084e-02 1.180438324809074402e-01 3.551702797412872314e-01 1.371299773454666138e-01 8.691616356372833252e-02 9.720956534147262573e-02 7.079041749238967896e-02 7.828366756439208984e-02 -3.705863282084465027e-02 -3.016461730003356934e-01 -1.947174370288848877e-01 1.831831037998199463e-01 3.100543022155761719e-01 -5.675666406750679016e-02
-7.070922851562500000e-02 6.187945976853370667e-02 -1.692531704902648926e-01 2.192780002951622009e-02 -1.729372702538967133e-02 -2.191335335373878479e-02 -2.724248468875885010e-01 -2.812852710485458374e-02 2.464000433683395386e-01 -1.156978309154510498e-01 -6.376165151596069336e-02 -5.882793664932250977e-01 -1.927263438701629639e-01 -5.037307366728782654e-02 -7.673145085573196411e-02 -1.220486015081405640e-01 -1.047917455434799194e-01 -3.265596032142639160e-01 2.919014915823936462e-02 9.655045717954635620e-02 6.106815487146377563e-02 1.747115701436996460e-02 -9.044734388589859009e-02 2.416638135910034180e-01 8.932398259639739990e-02 -2.086122184991836548e-01 4.317938536405563354e-02 -3.425664603710174561e-01 1.271423138678073883e-02 -5.059861019253730774e-02 1.722754389047622681e-01 5.321626551449298859e-03
-5.616943910717964172e-02 5.230143666267395020e-02 -2.349774688482284546e-01 2.109089195728302002e-01 2.257214486598968506e-01 -1.701317727565765381e-01 -2.848761975765228271e-01 1.031593382358551025e-01 8.111056685447692871e-02 -1.949985921382904053e-01 -1.975076086819171906e-02 -2.374169975519180298e-02 1.670951098203659058e-01 1.219201367348432541e-02 -2.580397948622703552e-02 -4.239110946655273438e-01 3.472498431801795959e-02 1.681176871061325073e-01 -1.643222570419311523e-02 1.641190424561500549e-02 4.560582339763641357e-01 3.287763893604278564e-02 1.252686232328414917e-01 -6.885007768869400024e-02 2.525136172771453857e-01 -8.759252727031707764e-02 2.012423798441886902e-02 -1.893502026796340942e-01 2.001007050275802612e-01 -3.946087788790464401e-03 1.747214049100875854e-01 -1.758960038423538208e-01
-1.877191476523876190e-02 1.887602657079696655e-01 -1.623822599649429321e-01 4.746500402688980103e-02 2.363160252571105957e-02 1.199013069272041321e-01 -9.275019913911819458e-02 -1.852333098649978638e-01 1.587602198123931885e-01 1.353831887245178223e-01 -1.271760463714599609e-02 -2.480067014694213867e-01 5.022913962602615356e-02 -1.748453825712203979e-01 -3.720856606960296631e-01 -3.039948940277099609e-01 -2.637708783149719238e-01 -2.264813780784606934e-01 3.192849457263946533e-01 1.289920955896377563e-01 1.502913981676101685e-01 -2.002344280481338501e-02 -1.126832365989685059e-01 -1.331009417772293091e-01 1.538069918751716614e-02 2.392259538173675537e-01 5.872678942978382111e-03 -1.704782843589782715e-01 1.039759516716003418e-01 1.753194630146026611e-01 2.117865532636642456e-02 -2.949212193489074707e-01
1.929830759763717651e-02 -1.636459231376647949e-01 -1.722913384437561035e-01 1.948949135839939117e-02 1.324813663959503174e-01 -2.360123762628063560e-04 -1.189902052283287048e-02 2.321803122758865356e-01 4.189081490039825439e-02 -2.472524642944335938e-01 7.172882556915283203e-02 3.877186402678489685e-02 -7.696609199047088623e-02 2.718544602394104004e-01 1.719662919640541077e-02 -1.977140307426452637e-01 1.822776161134243011e-02 -2.126626521348953247e-01 -2.694064080715179443e-01 2.043767459690570831e-02 3.575944304466247559e-01 3.492815047502517700e-02 2.331565171480178833e-01 -1.060081571340560913e-01 1.217885836958885193e-01 2.890957295894622803e-01 8.830822259187698364e-02 -3.724611401557922363e-01 -1.241650953888893127e-01 3.020160794258117676e-01 -8.898244798183441162e-02 -9.848441928625106812e-02
-1.236746385693550110e-01 -1.247571483254432678e-01 -4.308467730879783630e-02 -1.518628150224685669e-01 1.163087338209152222e-01 1.133453994989395142e-01 -2.820912934839725494e-02 -2.276874519884586334e-02 -1.454550921916961670e-01 1.315348744392395020e-01 2.786004543304443359e-02 -2.752359211444854736e-01 6.163975968956947327e-02 -4.806759208440780640e-02 -3.519096672534942627e-01 -2.618176639080047607e-01 -7.993432879447937012e-02 5.431799963116645813e-02 3.043995201587677002e-01 1.486701425164937973e-02 2.804775536060333252e-01 1.577270179986953735e-01 -2.437343448400497437e-01 2.755968831479549408e-02 -2.644908428192138672e-01 6.270673871040344238e-02 -5.923104658722877502e-02 -1.957680135965347290e-01 1.459923386573791504e-01 -1.312442618655040860e-04 1.803306192159652710e-01 -4.093393981456756592e-01
-9.922086447477340698e-02 1.207150220870971680e-01 -1.008758395910263062e-01 -1.059464663267135620e-01 -1.041149497032165527e-01 3.355706483125686646e-02 9.526556730270385742e-02 -1.522393673658370972e-01 -2.924123108386993408e-01 -2.196912616491317749e-01 8.201901614665985107e-02 -3.188844323158264160e-01 2.828207612037658691e-02 1.861920207738876343e-02 -1.339960694313049316e-01 -1.597027629613876343e-01 -2.058237940073013306e-01 -1.166555359959602356e-01 5.038368329405784607e-02 1.082923412322998047e-01 3.653182983398437500e-01 -1.001858860254287720e-01 -9.445784240961074829e-02 4.711075499653816223e-02 -1.781009137630462646e-02 -2.759970128536224365e-01 3.267129063606262207e-01 -3.838497400283813477e-01 -1.888261362910270691e-02 5.581602081656455994e-02 1.794060319662094116e-01 -1.790752708911895752e-01
4.257497563958168030e-02 -1.213290821760892868e-02 -3.477384448051452637e-01 2.928690612316131592e-02 2.544620074331760406e-02 -1.962841600179672241e-01 1.328664645552635193e-02 -1.287190914154052734e-01 1.590991318225860596e-01 -1.100172102451324463e-01 -1.498827617615461349e-02 -2.928523719310760498e-01 -2.823872268199920654e-01 -1.304156780242919922e-01 -2.625505328178405762e-01 -1.051364839076995850e-01 -2.569016516208648682e-01 -1.706088781356811523e-01 1.688284724950790405e-01 1.691075712442398071e-01 9.386593103408813477e-02 1.647097915410995483e-01 7.869830727577209473e-02 1.415425240993499756e-01 -6.213733926415443420e-02 2.593549787998199463e-01 1.446700990200042725e-01 4.442374780774116516e-02 1.799360662698745728e-01 3.049506843090057373e-01 -6.577095948159694672e-03 -2.939068377017974854e-01
-5.612304061651229858e-02 2.679843902587890625e-01 -1.292272359132766724e-01 -7.413511723279953003e-02 3.573391353711485863e-03 1.888777296699117869e-05 2.686430141329765320e-02 1.761111170053482056e-01 -1.699832677841186523e-01 5.673966556787490845e-02 3.052418231964111328e-01 -4.047555923461914062e-01 -5.771228671073913574e-02 -7.475170493125915527e-02 -1.576246470212936401e-01 -2.033622860908508301e-01 -3.310597538948059082e-01 3.564870916306972504e-03 2.795925140380859375e-01 2.259299010038375854e-01 5.780882760882377625e-02 -6.301165372133255005e-02 -2.065310627222061157e-01 1.781973391771316528e-01 -1.468059979379177094e-02 2.040535062551498413e-01 -2.777810208499431610e-02 -2.471346706151962280e-01 5.952396616339683533e-02 2.759308740496635437e-02 2.768334150314331055e-01 -4.077649116516113281e-02
-1.699181273579597473e-02 3.690049052238464355e-02 -2.222544252872467041e-01 2.046301513910293579e-01 1.778627485036849976e-01 1.974525488913059235e-02 7.465524971485137939e-02 2.452372610569000244e-01 -1.555649042129516602e-01 -2.385850399732589722e-01 1.134682074189186096e-01 -2.493424713611602783e-01 -6.878342479467391968e-02 1.734501868486404419e-01 -2.426270581781864166e-02 9.918184019625186920e-03 -2.431598007678985596e-01 -7.960508018732070923e-02 8.843175321817398071e-02 -1.137685030698776245e-01 4.324685335159301758e-01 1.928782314062118530e-01 1.233595460653305054e-01 -8.663262240588665009e-03 5.772835016250610352e-02 4.069599090144038200e-04 -7.064420729875564575e-02 -2.497654259204864502e-01 -9.329620003700256348e-02 8.342877030372619629e-02 2.671354711055755615e-01 -3.663108944892883301e-01
-5.783979594707489014e-02 -1.108572781085968018e-01 -2.756745517253875732e-01 -2.250081002712249756e-01 -3.679320588707923889e-02 -6.439293175935745239e-02 -9.996666759252548218e-02 3.480876330286264420e-03 1.607868224382400513e-01 -2.101927399635314941e-01 7.335214316844940186e-02 -1.219971477985382080e-01 -1.341971009969711304e-01 1.447716057300567627e-01 -3.569151461124420166e-01 -1.937761306762695312e-01 5.328217148780822754e-02 -8.687227964401245117e-02 -9.397283196449279785e-03 1.575874239206314087e-01 4.406173899769783020e-02 1.375771462917327881e-01 -2.398853600025177002e-01 1.253513842821121216e-01 -9.114810824394226074e-02 4.338229894638061523e-01 5.651722103357315063e-02 -2.307811081409454346e-01 1.086904630064964294e-01 3.691499531269073486e-01 1.049663033336400986e-02 -1.320499628782272339e-01
1.818059757351875305e-02 1.412065178155899048e-01 -7.255082577466964722e-02 -3.620958328247070312e-02 1.913691163063049316e-01 1.371968816965818405e-02 1.298654079437255859e-01 1.801614910364151001e-01 -5.905568227171897888e-02 -3.956827148795127869e-02 1.476018726825714111e-01 -3.387823328375816345e-02 3.193825855851173401e-02 -1.021219883114099503e-02 -4.081926047801971436e-01 -2.461473941802978516e-01 9.091319143772125244e-02 -1.945129930973052979e-01 -1.627031341195106506e-02 -1.521277725696563721e-01 1.369404047727584839e-01 1.942201107740402222e-01 1.684169471263885498e-02 -1.871047765016555786e-01 9.911361336708068848e-02 3.648612797260284424e-01 -2.468417733907699585e-01 -4.829241335391998291e-01 -6.023216247558593750e-02 -5.893912166357040405e-02 1.141696572303771973e-01 -1.104360818862915039e-01
1.715423762798309326e-01 7.238132506608963013e-02 -3.527092039585113525e-01 -6.268189102411270142e-02 -1.744280159473419189e-01 -9.077938646078109741e-02 -2.020519971847534180e-01 -8.033574372529983521e-02 1.626555025577545166e-01 -1.878982633352279663e-01 -5.000081658363342285e-02 -3.487408757209777832e-01 -2.512809354811906815e-03 7.308521121740341187e-02 -2.623053193092346191e-01 -1.560808271169662476e-01 -6.402401626110076904e-02 5.204335786402225494e-03 2.306261509656906128e-01 2.416922748088836670e-01 5.259109195321798325e-03 -1.097026765346527100e-01 4.067392647266387939e-02 -1.984449028968811035e-01 -1.575864404439926147e-01 1.111685186624526978e-01 -1.826672554016113281e-01 -2.274073213338851929e-01 -3.977400436997413635e-02 3.949269056320190430e-01 6.579978764057159424e-02 -1.169676110148429871e-01
-1.110866740345954895e-01 -2.990669608116149902e-01 -1.725931614637374878e-01 1.222879737615585327e-01 2.747597098350524902e-01 -1.895699054002761841e-01 1.175359934568405151e-01 -4.311979189515113831e-02 -1.083177104592323303e-01 -1.268841028213500977e-01 1.611317396163940430e-01 3.082019835710525513e-02 -3.920955955982208252e-02 -3.110816180706024170e-01 -4.068550840020179749e-02 -1.782144606113433838e-01 -7.669228216400370002e-05 -7.111530750989913940e-02 1.440762430429458618e-01 3.542210208252072334e-03 5.223947763442993164e-01 2.678558230400085449e-01 1.577576845884323120e-01 1.175870820879936218e-01 -7.889299094676971436e-02 4.505409300327301025e-02 -1.424129754304885864e-01 -3.038018643856048584e-01 -2.543175034224987030e-02 6.599066779017448425e-03 7.507424056529998779e-02 -5.965829268097877502e-02
-2.059569805860519409e-01 -2.904894575476646423e-02 -2.297036051750183105e-01 -5.783551931381225586e-02 -3.353236243128776550e-02 8.721762336790561676e-03 -5.142526701092720032e-02 -8.102579414844512939e-02 -9.338480979204177856e-02 -2.406861186027526855e-01 1.490189433097839355e-01 -5.404673814773559570e-01 1.880307495594024658e-01 7.153715938329696655e-02 -1.029563844203948975e-01 -1.026358976960182190e-01 -2.062865942716598511e-01 -2.704060375690460205e-01 -5.190843250602483749e-03 2.122461497783660889e-01 2.113873958587646484e-01 2.323474176228046417e-02 -1.536448299884796143e-01 1.187873110175132751e-01 -5.709436722099781036e-03 -2.396031096577644348e-02 2.379803359508514404e-01 -4.346393048763275146e-02 3.604766353964805603e-02 1.090304404497146606e-01 2.454238682985305786e-01 -2.672237455844879150e-01
-1.669323295354843140e-01 6.916007399559020996e-02 -2.218253016471862793e-01 2.675524447113275528e-03 6.128174811601638794e-02 6.072386354207992554e-02 4.605098441243171692e-02 1.224696859717369080e-01 -6.911212950944900513e-02 -6.715887226164340973e-03 2.343689054250717163e-01 5.150498077273368835e-02 -6.834440678358078003e-02 -2.402476780116558075e-02 -3.240518867969512939e-01 -1.695074439048767090e-01 4.234731663018465042e-03 1.791099458932876587e-01 2.469173222780227661e-01 1.912565529346466064e-01 7.925796508789062500e-02 2.757432162761688232e-01 1.571661233901977539e-01 -1.152365133166313171e-01 -1.012576818466186523e-01 9.171403199434280396e-02 2.424933612346649170e-01 -2.563846707344055176e-01 -9.019991755485534668e-02 4.255911111831665039e-01 1.831231415271759033e-01 2.761156260967254639e-01
1.566816419363021851e-01 4.500139504671096802e-03 -2.645370662212371826e-01 2.852196395397186279e-01 1.332301944494247437e-01 -2.487256377935409546e-02 1.342670172452926636e-01 -1.198334991931915283e-02 4.323787987232208252e-02 -1.676103472709655762e-02 -5.370251834392547607e-02 -2.523549199104309082e-01 -9.944362938404083252e-02 3.488311171531677246e-02 -2.331042885780334473e-01 -5.739485099911689758e-02 9.490683674812316895e-02 8.390323072671890259e-02 -8.277925848960876465e-02 1.233116388320922852e-01 3.192419111728668213e-01 1.060640811920166016e-01 2.290139347314834595e-01 4.339626058936119080e-02 2.908734977245330811e-01 2.618722319602966309e-01 -2.661979496479034424e-01 -4.397857487201690674e-01 3.412379696965217590e-02 -3.339986503124237061e-02 5.870576202869415283e-02 -1.460164785385131836e-01
-1.860932558774948120e-01 2.095394432544708252e-01 -9.445025026798248291e-02 6.068789586424827576e-02 2.574707008898258209e-02 1.420513959601521492e-03 1.848627328872680664e-01 -5.107827112078666687e-02 -1.455311179161071777e-01 -1.516376137733459473e-01 2.108276337385177612e-01 -4.603728652000427246e-01 1.468469798564910889e-01 4.563714563846588135e-02 -1.945659518241882324e-01 -6.048299744725227356e-02 -3.814424574375152588e-01 -1.358453743159770966e-02 1.695125102996826172e-01 2.750567793846130371e-01 1.614357382059097290e-01 -1.380967069417238235e-02 -2.613744884729385376e-02 6.400638073682785034e-02 -4.754943307489156723e-03 -1.668460518121719360e-01 2.412806004285812378e-01 -2.780791819095611572e-01 4.854120314121246338e-02 -2.704896032810211182e-02 2.293308377265930176e-01 -7.412041723728179932e-02
-2.152878195047378540e-01 -1.976962685585021973e-01 -3.042902350425720215e-01 -2.639293968677520752e-01 -2.345356531441211700e-02 1.345321089029312134e-01 -1.647153496742248535e-01 5.445294827222824097e-02 1.099940463900566101e-01 -1.164562702178955078e-01 -5.620141699910163879e-02 -3.472622632980346680e-01 2.168727517127990723e-01 5.008883774280548096e-02 1.509038507938385010e-01 -3.207050561904907227e-01 1.265629529953002930e-01 -1.975367963314056396e-01 1.814231276512145996e-01 7.028502225875854492e-02 6.924077868461608887e-02 2.166827619075775146e-01 -8.356063812971115112e-02 1.412936002016067505e-01 1.988388895988464355e-01 2.130213230848312378e-01 3.944728896021842957e-02 -3.180800080299377441e-01 -2.898371033370494843e-02 8.960553258657455444e-02 -2.655464410781860352e-02 -1.009376570582389832e-01
1.015990623272955418e-03 -3.883149847388267517e-02 8.496713638305664062e-02 -1.531302928924560547e-01 8.372968435287475586e-02 -1.165514439344406128e-01 -6.219610944390296936e-02 -7.133817672729492188e-02 7.543975859880447388e-02 -5.458531156182289124e-02 -2.649155855178833008e-01 -2.029363214969635010e-01 -7.594988495111465454e-02 -1.927004456520080566e-01 -2.061481326818466187e-01 -3.270057439804077148e-01 1.059618219733238220e-01 -4.770169779658317566e-02 3.107934594154357910e-01 6.103674415498971939e-03 -6.616260856389999390e-02 8.702870458364486694e-02 1.778255999088287354e-01 1.807541996240615845e-01 -1.376170758157968521e-02 7.014563679695129395e-02 1.552638858556747437e-01 -5.366103053092956543e-01 2.763620316982269287e-01 1.234573647379875183e-01 2.258835919201374054e-02 -1.738699376583099365e-01
-1.626623123884201050e-01 6.739682704210281372e-02 6.268648803234100342e-02 -5.314729362726211548e-02 1.356326639652252197e-01 1.902946084737777710e-01 1.562345772981643677e-01 8.146680891513824463e-02 3.853652626276016235e-02 -7.865632884204387665e-03 1.669030189514160156e-01 -1.326433569192886353e-01 1.768106967210769653e-01 -5.327565670013427734e-01 -1.035112738609313965e-01 -4.607802033424377441e-01 -8.527202531695365906e-03 -1.036753226071596146e-02 5.989179387688636780e-02 1.040300354361534119e-01 -1.292170397937297821e-02 7.344178855419158936e-02 5.346708744764328003e-02 5.369317531585693359e-02 2.225966453552246094e-01 6.417341530323028564e-02 -1.028508618474006653e-01 -9.646765887737274170e-02 -6.696890294551849365e-02 1.681707799434661865e-01 1.413118541240692139e-01 -3.732140064239501953e-01
1.265650093555450439e-01 -1.404574513435363770e-01 -2.561758756637573242e-01 9.642877615988254547e-03 -2.496050298213958740e-02 -7.770758122205734253e-02 -2.065676003694534302e-01 -1.988293081521987915e-01 8.058741688728332520e-02 -8.364049345254898071e-02 5.722868442535400391e-02 -3.384608924388885498e-01 -2.147623747587203979e-01 -1.198017224669456482e-02 -1.284852176904678345e-01 -1.331375986337661743e-01 -6.402931362390518188e-02 4.739136621356010437e-02 1.066639274358749390e-01 3.563100397586822510e-01 1.550688892602920532e-01 -4.979503899812698364e-02 8.462211489677429199e-02 -1.511874049901962280e-01 -1.764275282621383667e-01 3.738125860691070557e-01 -5.340727791190147400e-02 -1.623300835490226746e-02 4.704413190484046936e-02 3.889589309692382812e-01 1.656087189912796021e-01 -2.042468786239624023e-01
1.118011679500341415e-02 5.045566335320472717e-02 -7.487232983112335205e-02 2.281108647584915161e-01 1.304825693368911743e-01 2.787484601140022278e-02 -4.231417551636695862e-02 -8.180845528841018677e-02 1.354610472917556763e-01 -2.212913706898689270e-02 3.607123717665672302e-02 -4.312761723995208740e-01 -1.589846611022949219e-01 -2.477098256349563599e-02 -3.672002255916595459e-01 -1.494081765413284302e-01 1.930431276559829712e-01 1.723469197750091553e-01 1.658678799867630005e-01 1.616726964712142944e-01 -8.270987123250961304e-02 1.013742238283157349e-01 2.077686488628387451e-01 -1.813664138317108154e-01 1.322737783193588257e-01 1.083818748593330383e-01 -2.974619567394256592e-01 -3.695436120033264160e-01 -9.804309159517288208e-02 1.833479702472686768e-01 1.135150566697120667e-01 -3.545267041772603989e-03
7.950504124164581299e-02 -2.083704024553298950e-01 1.333567593246698380e-02 -2.296034246683120728e-01 -1.649160683155059814e-02 -2.310597337782382965e-02 9.002553671598434448e-02 -1.802312433719635010e-01 -1.623814404010772705e-01 -3.144398331642150879e-01 -3.943666443228721619e-02 -3.144415020942687988e-01 -3.190487623214721680e-02 -2.864589169621467590e-02 1.192771084606647491e-02 -3.256340622901916504e-01 -1.551001220941543579e-01 -9.019527584314346313e-02 9.107369184494018555e-02 1.392493844032287598e-01 2.235525697469711304e-01 -1.824696213006973267e-01 -1.299708932638168335e-01 -1.966864103451371193e-03 1.718244701623916626e-01 -1.392937749624252319e-01 2.903605997562408447e-01 -3.488866090774536133e-01 5.389207974076271057e-02 2.099974304437637329e-01 2.270558178424835205e-01 -9.341295808553695679e-02
-4.683139547705650330e-02 -4.574884101748466492e-02 -1.785344332456588745e-01 -2.055491507053375244e-01 1.656578630208969116e-01 6.273514032363891602e-02 1.881514787673950195e-01 -8.253818750381469727e-02 -4.776169732213020325e-02 -2.884669043123722076e-02 3.648959994316101074e-01 1.626752130687236786e-02 -1.748548299074172974e-01 1.709648035466670990e-02 -1.339295953512191772e-01 3.118069097399711609e-02 6.750877201557159424e-02 -1.196468528360128403e-02 1.595350056886672974e-01 -4.744492098689079285e-02 4.484651386737823486e-01 -5.729181319475173950e-02 2.600933313369750977e-01 -1.218375563621520996e-01 -4.833332262933254242e-03 7.285773754119873047e-02 1.592172980308532715e-01 -3.780632615089416504e-01 -1.428969502449035645e-01 3.851367235183715820e-01 -1.112383208237588406e-03 5.497931968420743942e-03
8.417513966560363770e-02 -3.970821853727102280e-03 -2.793483436107635498e-01 8.200148493051528931e-02 3.494366630911827087e-02 9.795180708169937134e-02 -2.124111354351043701e-01 -2.090998888015747070e-01 1.138728410005569458e-01 1.380285322666168213e-01 6.111946329474449158e-02 -2.054475247859954834e-01 3.019128227606415749e-03 -4.072966799139976501e-02 -3.428492248058319092e-01 -3.648169636726379395e-01 -3.206328153610229492e-01 -2.245244383811950684e-01 2.054818421602249146e-01 -8.721636235713958740e-02 2.974553108215332031e-01 7.658655941486358643e-02 -1.525245755910873413e-01 7.267463952302932739e-02 8.248301595449447632e-02 1.482266336679458618e-01 -1.078915037214756012e-02 -4.125802591443061829e-02 1.028218790888786316e-01 9.609560668468475342e-02 2.131356745958328247e-01 -2.375931739807128906e-01
1.167613267898559570e-01 -6.987290084362030029e-02 -2.416499108076095581e-01 -1.617458015680313110e-01 -8.188097923994064331e-02 2.277823835611343384e-01 7.951638102531433105e-02 2.756629288196563721e-01 1.358260679990053177e-02 -2.750900201499462128e-02 -7.810833398252725601e-03 -2.452851235866546631e-01 -1.479452848434448242e-01 -6.609437614679336548e-02 3.784089908003807068e-02 -1.036727707833051682e-02 1.900386810302734375e-01 1.593807339668273926e-02 -1.190462186932563782e-01 1.752275526523590088e-01 4.706105291843414307e-01 -5.162983760237693787e-02 1.242506578564643860e-01 -9.036088734865188599e-02 5.321355909109115601e-02 2.821645736694335938e-01 -2.935698814690113068e-02 -3.153890371322631836e-01 1.490002721548080444e-01 -1.021551117300987244e-01 2.700963914394378662e-01 -2.229465395212173462e-01
-4.465000033378601074e-01 -9.491217881441116333e-02 -1.287959516048431396e-01 1.627945750951766968e-01 -2.252969741821289062e-01 6.555870920419692993e-02 6.008031964302062988e-02 8.407475054264068604e-02 1.404884308576583862e-01 -1.605636924505233765e-01 1.277098506689071655e-01 -2.573487460613250732e-01 -1.609699875116348267e-01 -4.743117466568946838e-02 -2.218842208385467529e-01 -1.922123283147811890e-01 -2.216720022261142731e-03 1.895373016595840454e-01 -1.696777492761611938e-01 2.475946098566055298e-01 3.000598400831222534e-02 1.217083409428596497e-01 1.145633459091186523e-01 -2.012300789356231689e-01 2.285229563713073730e-01 8.382267504930496216e-02 6.026851758360862732e-02 -2.339269667863845825e-01 -5.577007681131362915e-02 7.330415397882461548e-02 -2.039649635553359985e-01 -2.781474292278289795e-01
-2.717964649200439453e-01 -1.612574011087417603e-01 -1.034145876765251160e-01 -1.270011514425277710e-01 2.398753166198730469e-01 -1.303086057305335999e-02 -1.419314891099929810e-01 -1.142475083470344543e-01 -1.665213406085968018e-01 -1.100977882742881775e-01 -5.280695110559463501e-02 -2.337708026170730591e-01 -8.314437419176101685e-02 -8.940669149160385132e-02 -3.067024350166320801e-01 -2.479864358901977539e-01 -1.760427206754684448e-01 -1.266214251518249512e-01 3.185338377952575684e-01 -4.772459622472524643e-03 1.987151801586151123e-01 1.839269697666168213e-01 -9.624119848012924194e-02 2.207094430923461914e-01 -1.465469151735305786e-01 1.334349624812602997e-03 -6.852134317159652710e-02 -1.539676785469055176e-01 1.431642323732376099e-01 -1.981790512800216675e-01 2.575172781944274902e-01 -2.426229417324066162e-01
-3.526781871914863586e-02 -6.243308633565902710e-02 7.773759216070175171e-02 -2.990613281726837158e-01 5.788213387131690979e-02 4.682494327425956726e-02 -9.190972894430160522e-02 -1.285940259695053101e-01 2.987681329250335693e-01 -3.875867929309606552e-03 -1.084908768534660339e-01 -4.539939463138580322e-01 -9.503820538520812988e-02 7.160897832363843918e-03 1.549878506921231747e-03 -3.048669993877410889e-01 -1.424184590578079224e-01 -6.791558861732482910e-02 5.196961760520935059e-02 8.496597409248352051e-03 4.486538097262382507e-02 -1.037937253713607788e-01 6.050205789506435394e-03 3.279989361763000488e-01 8.572885394096374512e-02 -6.595070660114288330e-02 -1.465608924627304077e-01 -4.706097841262817383e-01 -1.646721661090850830e-01 -2.244487404823303223e-02 1.697591096162796021e-01 2.228658460080623627e-02
2.870874106884002686e-01 -3.004272654652595520e-02 -5.256378650665283203e-02 -1.381952613592147827e-01 1.767908185720443726e-01 -5.282534658908843994e-02 -1.355307400226593018e-01 -2.504957318305969238e-01 1.659903526306152344e-01 2.358582429587841034e-02 1.402219086885452271e-01 -2.703299224376678467e-01 -2.232493758201599121e-01 2.449864149093627930e-02 -1.807027906179428101e-01 -2.468678653240203857e-01 -1.758259534835815430e-01 -1.787878870964050293e-01 4.882153123617172241e-02 3.995068371295928955e-01 1.589866578578948975e-01 -1.637465506792068481e-02 1.834178715944290161e-01 1.104196012020111084e-01 1.675591617822647095e-01 -8.408150821924209595e-02 -1.043321751058101654e-02 -7.984052598476409912e-02 1.835694350302219391e-02 3.878368735313415527e-01 1.476991027593612671e-01 -6.573303043842315674e-02
-2.672931849956512451e-01 -2.526537887752056122e-02 -3.961633518338203430e-02 -9.253583848476409912e-02 -1.108793467283248901e-01 2.046179622411727905e-01 4.291857406497001648e-02 8.425182849168777466e-02 -2.303633242845535278e-01 -5.537751317024230957e-02 9.190044552087783813e-02 -5.261065959930419922e-01 1.195609867572784424e-01 1.978198252618312836e-02 -8.576732128858566284e-02 -1.201056540012359619e-01 -2.810524702072143555e-01 -1.105178445577621460e-01 2.026967145502567291e-02 1.449123173952102661e-01 3.074075654149055481e-02 7.661323249340057373e-02 -1.119833961129188538e-01 2.465044707059860229e-01 -1.028339099138975143e-02 2.919821813702583313e-02 1.560843884944915771e-01 -3.050984442234039307e-01 6.308238953351974487e-02 6.466193497180938721e-02 2.601314485073089600e-01 -2.997938692569732666e-01
-8.207161910831928253e-03 -3.216076791286468506e-01 -1.069931536912918091e-01 1.131686270236968994e-01 7.424961030483245850e-02 1.569061726331710815e-01 1.536137238144874573e-02 -1.713224872946739197e-02 3.539192974567413330e-01 2.606745064258575439e-02 1.163769047707319260e-02 -4.290388226509094238e-01 -3.123313784599304199e-01 -6.712384521961212158e-02 -7.093244791030883789e-02 -3.514612615108489990e-01 2.292988449335098267e-01 1.084865629673004150e-01 2.031131088733673096e-02 -2.614256925880908966e-02 1.402964890003204346e-01 3.406397253274917603e-02 -2.374198054894804955e-03 -1.804203391075134277e-01 6.087053567171096802e-03 -9.749961085617542267e-03 -2.570751309394836426e-01 -8.539292961359024048e-02 -1.628994196653366089e-01 6.609768420457839966e-02 2.628206908702850342e-01 -9.213050454854965210e-02
-2.184692174196243286e-01 1.390620917081832886e-01 1.255410164594650269e-01 3.361827135086059570e-02 1.814249008893966675e-01 1.546181440353393555e-01 9.751578420400619507e-02 1.083912476897239685e-01 -2.118675038218498230e-02 -3.919003903865814209e-01 2.276790291070938110e-01 -8.559370785951614380e-02 5.341605097055435181e-02 -8.959980309009552002e-02 -5.591390654444694519e-02 -2.072985917329788208e-01 -2.944260537624359131e-01 -2.330300807952880859e-01 1.704991012811660767e-01 2.339275320991873741e-03 1.739533841609954834e-01 -4.126816522330045700e-03 2.492116838693618774e-01 -1.730674058198928833e-01 1.466338485479354858e-01 2.259308844804763794e-01 -1.913459151983261108e-01 -1.642991155385971069e-01 -2.086132615804672241e-01 7.152824103832244873e-02 2.297955304384231567e-01 -1.943887621164321899e-01
5.373634397983551025e-02 -1.633825451135635376e-01 -1.297040730714797974e-01 -1.945425271987915039e-01 1.535898447036743164e-01 -1.819828450679779053e-01 5.015715211629867554e-02 -2.751896977424621582e-01 -8.576218038797378540e-02 -1.867951154708862305e-01 -2.138801664113998413e-01 -1.585080772638320923e-01 1.997037827968597412e-01 4.540892317891120911e-02 -4.737105220556259155e-02 -5.006786584854125977e-01 -2.641416490077972412e-01 -2.151757851243019104e-02 1.075971722602844238e-01 -4.727753996849060059e-02 2.651582658290863037e-01 -4.764801636338233948e-02 -1.381395310163497925e-01 -1.130016595125198364e-01 -3.138433676213026047e-03 1.278269439935684204e-01 1.485366970300674438e-01 -2.307113856077194214e-01 -1.299233436584472656e-01 2.560853362083435059e-01 7.095290720462799072e-02 -7.211259752511978149e-02
2.091152071952819824e-01 1.247778385877609253e-01 -1.991733014583587646e-01 -2.011774778366088867e-01 -4.311217740178108215e-02 -6.298381835222244263e-02 -3.971016034483909607e-02 -2.075070142745971680e-01 1.917891800403594971e-01 -2.454668283462524414e-02 1.996733248233795166e-01 -3.807330429553985596e-01 -1.031700074672698975e-01 9.562215954065322876e-02 -2.586171329021453857e-01 -1.686383336782455444e-01 -2.326701283454895020e-01 -1.151796206831932068e-01 1.024398282170295715e-01 4.275850951671600342e-01 7.324566692113876343e-02 5.292335897684097290e-02 4.930467531085014343e-02 -6.157439202070236206e-02 -1.245778799057006836e-01 1.153135299682617188e-01 -1.962525248527526855e-01 -1.083396077156066895e-01 -8.297045528888702393e-02 2.753237485885620117e-01 1.584549397230148315e-01 -1.039131358265876770e-01
-2.632880508899688721e-01 -9.598193317651748657e-02 1.061252597719430923e-02 -9.764565527439117432e-02 -5.568594112992286682e-02 3.489495217800140381e-01 8.430098742246627808e-02 -5.637633800506591797e-02 7.047869265079498291e-02 -2.606644332408905029e-01 8.129647374153137207e-02 -4.655064940452575684e-01 -2.649665623903274536e-02 2.233964204788208008e-01 -1.571182608604431152e-01 -1.508178263902664185e-01 -2.501118741929531097e-02 -2.437196969985961914e-01 4.143860340118408203e-01 2.170765772461891174e-02 1.786714196205139160e-01 -1.143775731325149536e-01 1.079764589667320251e-02 2.411288022994995117e-02 -2.205924093723297119e-01 -3.095690347254276276e-02 1.688872836530208588e-02 -1.820874959230422974e-01 6.406392902135848999e-02 1.029016077518463135e-01 8.074331283569335938e-02 -1.485646422952413559e-02
1.002057865262031555e-01 -1.552421450614929199e-01 6.275572348386049271e-03 -5.520043522119522095e-02 3.486006259918212891e-01 -9.026385843753814697e-02 1.028861626982688904e-01 -2.630487084388732910e-01 2.315751612186431885e-01 -2.661984562873840332e-01 -1.619304716587066650e-01 -6.368784606456756592e-02 -2.170008048415184021e-02 -1.036061197519302368e-01 -9.041726589202880859e-02 -2.604480385780334473e-01 -2.889183759689331055e-01 -1.999837718904018402e-02 4.188564047217369080e-02 2.050146758556365967e-01 1.764282435178756714e-01 -2.936118841171264648e-02 -2.141963839530944824e-01 5.709189921617507935e-02 -7.068370282649993896e-02 2.143178433179855347e-01 -6.849812716245651245e-02 -4.171216785907745361e-01 -1.086382195353507996e-01 2.048968970775604248e-01 1.377076357603073120e-01 1.397357881069183350e-02
-3.054673671722412109e-01 7.955688238143920898e-02 1.542665157467126846e-02 -6.181290373206138611e-02 1.316675096750259399e-01 1.012265309691429138e-01 -2.116386592388153076e-01 -1.828981004655361176e-02 1.357128471136093140e-01 -1.816378682851791382e-01 -1.270486414432525635e-01 -4.402848780155181885e-01 -6.609417963773012161e-03 -7.026416808366775513e-02 -1.828777790069580078e-01 -2.572000622749328613e-01 -7.390175759792327881e-02 -2.823947668075561523e-01 2.812420427799224854e-01 -1.112009137868881226e-01 6.894994527101516724e-02 9.054020792245864868e-02 1.869214475154876709e-01 1.379359662532806396e-01 -1.993720978498458862e-01 -1.894256100058555603e-02 1.088972389698028564e-02 -3.715998232364654541e-01 1.561415344476699829e-01 5.339560657739639282e-02 -8.884265273809432983e-02 -2.424493432044982910e-02
2.495085261762142181e-02 2.194012999534606934e-01 -5.216729640960693359e-01 -2.989877574145793915e-02 3.243614360690116882e-02 1.017831265926361084e-01 1.677911132574081421e-01 -3.614390268921852112e-02 1.053306758403778076e-01 -1.677406281232833862e-01 1.121117845177650452e-01 -2.492698431015014648e-01 -1.979526132345199585e-02 -7.295017689466476440e-02 -2.679737508296966553e-01 -3.109546303749084473e-01 -1.678252667188644409e-01 1.892806291580200195e-01 1.884318590164184570e-01 8.024823665618896484e-02 -8.256446570158004761e-02 -1.375985797494649887e-02 -1.409702450037002563e-01 6.071113422513008118e-02 6.787498295307159424e-02 -2.916862666606903076e-01 1.183417737483978271e-01 -4.330578818917274475e-02 2.111124992370605469e-01 1.024393141269683838e-01 2.281216382980346680e-01 -2.543918089941143990e-03
-1.586203277111053467e-01 8.256486058235168457e-02 -3.021772503852844238e-01 -5.526289716362953186e-02 2.060272246599197388e-01 -2.149517387151718140e-01 1.462754756212234497e-01 2.019244283437728882e-01 1.256444454193115234e-01 5.461320746690034866e-03 2.280104532837867737e-02 -1.253043860197067261e-01 -9.757323563098907471e-02 -2.620139122009277344e-01 8.316512405872344971e-02 -4.610403180122375488e-01 -3.102499544620513916e-01 -7.996267825365066528e-02 -2.152348607778549194e-01 1.170254200696945190e-01 1.608228087425231934e-01 7.159553468227386475e-02 2.308818399906158447e-01 -1.206342726945877075e-01 9.225419908761978149e-02 1.354349590837955475e-02 1.225107386708259583e-01 -1.286207586526870728e-01 -1.049541682004928589e-01 2.414350211620330811e-01 -5.961704999208450317e-03 -1.484761089086532593e-01
3.735552355647087097e-02 1.720841974020004272e-01 -5.587515234947204590e-02 9.572565555572509766e-02 2.157170772552490234e-01 1.266469247639179230e-02 5.452910065650939941e-02 4.223482608795166016e-01 1.617902964353561401e-01 -2.444189041852951050e-01 -3.369168192148208618e-02 -2.398634329438209534e-02 8.058263361454010010e-02 7.637884467840194702e-02 -2.639448046684265137e-01 -8.550444990396499634e-02 7.954621315002441406e-02 -1.129020377993583679e-01 5.816037207841873169e-02 3.472412824630737305e-01 1.259773373603820801e-01 -1.043751016259193420e-01 2.342936098575592041e-01 2.688305377960205078e-01 1.510037928819656372e-01 3.246857225894927979e-02 -1.310167461633682251e-01 -2.289864569902420044e-01 -3.245436772704124451e-02 6.224687024950981140e-02 3.934336900711059570e-01 3.990337252616882324e-02
-5.108486115932464600e-02 -4.200083203613758087e-03 7.931208610534667969e-02 5.650144815444946289e-02 2.821020185947418213e-01 6.037155631929636002e-03 1.153730601072311401e-01 1.407126933336257935e-01 1.901379525661468506e-01 9.522386640310287476e-02 1.765102297067642212e-01 -2.050871849060058594e-01 5.116932094097137451e-02 -1.259160041809082031e-01 -3.845701515674591064e-01 -5.438385158777236938e-02 9.849970042705535889e-02 -1.863033883273601532e-02 1.185452640056610107e-01 2.043691277503967285e-01 1.338633149862289429e-01 -2.874774485826492310e-02 -2.310310862958431244e-02 1.615084558725357056e-01 -1.741078449413180351e-03 2.154416888952255249e-01 -2.595825791358947754e-01 -4.000527858734130859e-01 1.086351722478866577e-01 -8.107659220695495605e-02 4.252164363861083984e-01 5.601799488067626953e-02
-1.820343583822250366e-01 1.028780415654182434e-01 -4.611121863126754761e-02 -1.215379871428012848e-02 2.037457674741744995e-01 3.531255722045898438e-01 -1.835908740758895874e-01 2.799222767353057861e-01 7.419499009847640991e-02 -1.693217456340789795e-01 2.767814882099628448e-02 -2.739116549491882324e-01 -7.709382474422454834e-02 -3.552598133683204651e-02 7.222012430429458618e-02 2.818543091416358948e-02 -1.766486465930938721e-01 -1.343091018497943878e-02 1.774723380804061890e-01 9.321684017777442932e-03 3.885310888290405273e-01 1.377466917037963867e-01 6.468281149864196777e-02 -7.147625088691711426e-02 -6.454480439424514771e-02 -3.384553594514727592e-03 1.612786650657653809e-01 -3.101910650730133057e-01 -2.984275519847869873e-01 3.183223307132720947e-02 2.988589107990264893e-01 -6.754264980554580688e-02
-4.777663201093673706e-02 1.839873492717742920e-01 -1.661643385887145996e-01 4.536757711321115494e-03 -1.784850209951400757e-01 8.245811611413955688e-02 -8.663947880268096924e-02 -1.536433696746826172e-01 5.284889787435531616e-02 4.544234275817871094e-02 -1.660900376737117767e-02 -3.361725211143493652e-01 1.699440553784370422e-02 -8.063815534114837646e-02 -2.362387627363204956e-01 -3.372531533241271973e-01 -2.949333190917968750e-01 -2.430061995983123779e-01 3.944763839244842529e-01 8.263382315635681152e-02 8.340468257665634155e-02 1.306240558624267578e-01 -1.258328258991241455e-01 -1.474753916263580322e-01 8.363664895296096802e-02 9.642758965492248535e-02 -1.395343989133834839e-02 -1.085287481546401978e-01 -2.222475968301296234e-02 1.176698878407478333e-01 2.583998143672943115e-01 -3.041768968105316162e-01
-1.297898143529891968e-01 -1.117181405425071716e-01 -2.868513464927673340e-01 2.137347012758255005e-01 7.482744008302688599e-02 -1.834248751401901245e-01 3.040962293744087219e-02 6.261652708053588867e-02 2.482344210147857666e-01 4.479492828249931335e-02 -6.412328034639358521e-02 -2.809710204601287842e-01 -6.725270301103591919e-02 3.093907833099365234e-01 -1.080832071602344513e-02 -4.475636780261993408e-01 -1.970807649195194244e-02 7.227481156587600708e-02 -1.058270484209060669e-01 1.613376885652542114e-01 4.951162263751029968e-02 7.277487963438034058e-02 2.203044295310974121e-01 -1.285206377506256104e-01 -1.456579566001892090e-01 1.053351014852523804e-01 -7.842598110437393188e-02 -1.132689863443374634e-01 5.698921158909797668e-02 3.647470772266387939e-01 8.551280945539474487e-02 -2.018059641122817993e-01
-6.312868744134902954e-02 -1.644964069128036499e-01 -2.448004782199859619e-01 2.996879629790782928e-02 2.367052808403968811e-02 1.697142273187637329e-01 7.679348438978195190e-02 2.685933411121368408e-01 6.604355573654174805e-02 -1.471307873725891113e-01 -2.585662007331848145e-01 -9.382611513137817383e-02 2.136072069406509399e-01 -2.431025952100753784e-01 -1.605390012264251709e-01 -2.770659029483795166e-01 6.430880725383758545e-02 6.731379777193069458e-02 -2.290767133235931396e-01 2.027719169855117798e-01 -3.472426533699035645e-02 3.179487287998199463e-01 6.867960095405578613e-02 1.498388350009918213e-01 1.517577916383743286e-01 -7.030429691076278687e-02 1.106372335925698280e-03 -2.750141620635986328e-01 -4.869594424962997437e-02 1.918599456548690796e-01 1.149844527244567871e-01 -3.225804865360260010e-01
-4.125069081783294678e-02 -4.498136416077613831e-02 5.557514354586601257e-02 1.325045675039291382e-01 -9.574068337678909302e-02 6.250232458114624023e-02 1.404335051774978638e-01 2.399354241788387299e-02 1.349853873252868652e-01 -2.859698235988616943e-01 -1.250243633985519409e-01 4.704630933701992035e-03 -2.618755400180816650e-01 -1.328829377889633179e-01 -1.770355403423309326e-01 -1.191298142075538635e-01 3.517500311136245728e-02 -2.365604192018508911e-01 1.148392260074615479e-01 2.549184262752532959e-01 6.235545501112937927e-02 9.659606963396072388e-02 1.093277782201766968e-01 7.218353450298309326e-02 -4.264282435178756714e-02 -9.273108094930648804e-02 1.516935080289840698e-01 -2.321982383728027344e-01 -2.667424269020557404e-02 5.929025411605834961e-01 2.580193877220153809e-01 -1.513967812061309814e-01
2.803390100598335266e-02 -2.204834073781967163e-01 -2.979945242404937744e-01 -1.233589556068181992e-02 -1.463914513587951660e-01 1.050179153680801392e-01 -1.272015571594238281e-01 2.286885082721710205e-01 -1.094108894467353821e-01 -2.988588213920593262e-01 2.602419853210449219e-01 -2.366765141487121582e-01 -9.963938500732183456e-04 8.162334561347961426e-02 3.464346518740057945e-03 -1.227874606847763062e-01 1.792342811822891235e-01 2.086854875087738037e-01 4.938388615846633911e-02 3.610465824604034424e-01 -8.360166847705841064e-02 -2.445770800113677979e-02 1.759334057569503784e-01 -8.344971388578414917e-02 -2.034590393304824829e-01 3.673994243144989014e-01 -2.996839210391044617e-02 -1.730811446905136108e-01 -6.775398552417755127e-02 1.679547280073165894e-01 7.259297370910644531e-02 -1.210586354136466980e-01
7.475181482732295990e-03 4.111943300813436508e-03 -1.329710483551025391e-01 9.204978495836257935e-02 1.500485986471176147e-01 9.237884730100631714e-02 -1.319026648998260498e-01 2.398903220891952515e-01 3.688937425613403320e-01 -2.049940079450607300e-01 -5.976762995123863220e-02 -2.434845268726348877e-01 -2.801875472068786621e-01 -6.977260112762451172e-02 -2.383176088333129883e-01 -8.718977868556976318e-02 4.429879412055015564e-02 -2.996378345414996147e-03 9.603346139192581177e-02 -1.637661159038543701e-01 3.705102205276489258e-02 1.744464933872222900e-01 1.498696953058242798e-01 -4.325047135353088379e-02 -9.796364605426788330e-02 2.646559290587902069e-02 -1.538844704627990723e-01 -3.017673790454864502e-01 -1.462970227003097534e-01 -1.509277671575546265e-01 4.644062221050262451e-01 -7.457461906597018242e-04
-1.765413731336593628e-01 -3.036070466041564941e-01 -1.294100582599639893e-01 6.432054191827774048e-02 -6.641806662082672119e-02 3.802661225199699402e-02 9.264733642339706421e-02 1.283659487962722778e-01 3.768599629402160645e-01 -9.650824964046478271e-02 2.618390619754791260e-01 -3.697445988655090332e-01 1.209940761327743530e-01 -1.619660854339599609e-01 2.290816046297550201e-02 -1.470517665147781372e-01 -2.596469968557357788e-02 -7.026041299104690552e-02 2.644093930721282959e-01 1.271388586610555649e-02 9.008320420980453491e-02 1.091555580496788025e-01 9.882155805826187134e-03 2.254459410905838013e-01 1.498287320137023926e-01 -6.641818583011627197e-02 1.120094731450080872e-01 -2.569663226604461670e-01 -2.455696314573287964e-01 1.526738405227661133e-01 -9.571002423763275146e-02 -2.457097470760345459e-01
-1.283843517303466797e-01 -1.322439908981323242e-01 -2.978160418570041656e-02 -9.326931834220886230e-02 -2.736768722534179688e-01 5.338919907808303833e-02 -8.053720742464065552e-02 -6.274904310703277588e-02 1.309458017349243164e-01 -3.024250566959381104e-01 -6.658321619033813477e-02 2.946333400905132294e-02 9.864500910043716431e-02 -1.119247358292341232e-02 -2.392477542161941528e-01 -1.791803985834121704e-01 1.501758396625518799e-01 -3.025943785905838013e-02 1.087203547358512878e-01 1.220436096191406250e-01 1.879726201295852661e-01 3.237462043762207031e-01 1.882929652929306030e-01 -2.939422428607940674e-01 -1.299220919609069824e-01 2.209173589944839478e-01 1.840210258960723877e-01 -4.326160848140716553e-01 -1.181652769446372986e-01 1.839006841182708740e-01 5.047825723886489868e-02 -7.706832885742187500e-02
-2.491150796413421631e-01 4.151751846075057983e-02 8.544450253248214722e-02 3.638033568859100342e-01 1.468440294265747070e-01 -5.676600337028503418e-02 9.051358699798583984e-02 1.565139442682266235e-01 2.524554133415222168e-01 -8.939639665186405182e-03 2.849029302597045898e-01 -4.775239527225494385e-02 7.404056191444396973e-02 4.309796914458274841e-02 -9.636341780424118042e-02 -2.614047825336456299e-01 -1.004123315215110779e-01 -5.032282788306474686e-03 3.271931707859039307e-01 7.957358658313751221e-02 -5.685072857886552811e-03 8.228582888841629028e-02 2.321689277887344360e-01 -8.959003537893295288e-02 -1.545197963714599609e-01 1.425309181213378906e-01 -5.181248858571052551e-02 -2.237421870231628418e-01 2.114800363779067993e-01 3.262624740600585938e-01 2.263874411582946777e-01 -1.236203238368034363e-01
2.595183551311492920e-01 6.112222000956535339e-02 -1.412806808948516846e-01 -1.576561331748962402e-01 2.151509933173656464e-02 -1.498266458511352539e-01 -8.234376460313796997e-02 -2.588934004306793213e-01 1.921321749687194824e-01 -6.668803840875625610e-02 1.583960950374603271e-01 -3.014611303806304932e-01 -1.311257034540176392e-01 -1.593601405620574951e-01 -2.834353446960449219e-01 -2.096965163946151733e-01 -1.364602055400609970e-02 -2.930796146392822266e-01 1.924247443675994873e-01 3.364463448524475098e-01 1.191625967621803284e-01 1.989548951387405396e-01 3.687389194965362549e-02 1.416844576597213745e-01 5.204099789261817932e-02 -7.649768143892288208e-02 -1.046280860900878906e-01 -1.149598583579063416e-01 1.504721939563751221e-01 2.441800683736801147e-01 1.612262129783630371e-01 -1.031915768980979919e-01
7.080399245023727417e-02 -1.197526901960372925e-01 -2.849457785487174988e-02 -1.204129979014396667e-01 -7.771217077970504761e-02 7.980849593877792358e-02 8.187539875507354736e-02 -1.946185380220413208e-01 1.839709877967834473e-01 -5.095737800002098083e-02 7.030463963747024536e-02 -2.112560719251632690e-01 -3.343922495841979980e-01 -1.291547417640686035e-01 -4.268615245819091797e-01 -1.528619974851608276e-01 1.147693544626235962e-01 3.012925200164318085e-02 1.969982534646987915e-01 6.112197414040565491e-02 5.481600761413574219e-02 2.735346257686614990e-01 -2.949904184788465500e-03 1.550094485282897949e-01 3.171236254274845123e-03 9.721270203590393066e-02 -7.409734278917312622e-02 -2.699304819107055664e-01 8.275708556175231934e-02 3.492554128170013428e-01 3.681159019470214844e-02 -3.343244791030883789e-01
2.882079780101776123e-02 -2.415543198585510254e-01 -3.053831458091735840e-01 -4.053473006933927536e-03 1.412243992090225220e-01 -2.120125107467174530e-03 -2.823732197284698486e-01 1.253672242164611816e-01 3.519150316715240479e-01 -1.123646721243858337e-01 4.585378617048263550e-02 -1.826979964971542358e-01 -6.718631088733673096e-02 5.082407221198081970e-02 -3.418479859828948975e-01 2.897971309721469879e-02 3.675331175327301025e-02 9.474764019250869751e-02 -3.980161622166633606e-02 -1.819538883864879608e-02 7.387819886207580566e-02 7.893548905849456787e-02 1.837797462940216064e-01 4.844655096530914307e-02 -4.664687439799308777e-02 1.612326204776763916e-01 -3.178604245185852051e-01 -2.218388766050338745e-01 -1.999046355485916138e-01 8.373145759105682373e-02 2.342525273561477661e-01 -3.083445727825164795e-01
-3.368413448333740234e-01 2.925600707530975342e-01 -1.462856084108352661e-01 -1.381197422742843628e-01 3.877122700214385986e-02 -2.392878569662570953e-02 -6.539659108966588974e-03 1.187136098742485046e-01 9.155853651463985443e-03 -4.881856217980384827e-02 -8.778707683086395264e-02 -1.920726448297500610e-01 1.895040273666381836e-02 -5.452404543757438660e-02 -2.557689249515533447e-01 -1.281314194202423096e-01 -1.058328226208686829e-01 -1.629136800765991211e-01 4.654074013233184814e-01 1.270780265331268311e-01 -4.739443305879831314e-03 2.151664346456527710e-01 -1.870887428522109985e-01 1.008267998695373535e-01 -2.258289139717817307e-03 1.817040145397186279e-02 9.340726584196090698e-02 -3.489701151847839355e-01 6.503845006227493286e-02 1.982694715261459351e-01 4.549739509820938110e-02 -2.712801396846771240e-01
-3.303653597831726074e-01 -2.678753137588500977e-01 -2.077153325080871582e-01 1.303935796022415161e-01 -6.269966065883636475e-02 -7.511517405509948730e-02 -1.099058017134666443e-01 -1.077244505286216736e-01 -8.716946840286254883e-02 -2.102136462926864624e-01 2.477051615715026855e-01 9.899465367197990417e-03 -4.934400785714387894e-03 6.721179187297821045e-02 -4.260287582874298096e-01 -2.878485620021820068e-01 1.912092864513397217e-01 -1.262221671640872955e-02 -1.445264220237731934e-01 -5.860343575477600098e-02 9.141779690980911255e-02 -8.281341940164566040e-02 2.179327011108398438e-01 -8.951063454151153564e-02 -2.317645251750946045e-01 -4.429459199309349060e-02 6.205608323216438293e-02 -2.425139099359512329e-01 -3.430481068789958954e-03 4.639479517936706543e-02 3.005760312080383301e-01 -3.061174415051937103e-02
-2.392988651990890503e-01 -1.946849673986434937e-01 -1.864943951368331909e-01 -2.403007075190544128e-02 3.020396828651428223e-02 2.002963237464427948e-02 2.338137477636337280e-01 -3.175336122512817383e-01 9.738238900899887085e-02 -1.888387203216552734e-01 1.654067188501358032e-01 -2.289290279150009155e-01 -2.089664489030838013e-01 1.375978589057922363e-01 -4.713149368762969971e-02 -4.578539729118347168e-01 4.246738180518150330e-02 -1.869162768125534058e-01 -3.402247279882431030e-02 7.006981968879699707e-02 -1.041189283132553101e-01 -1.584517210721969604e-01 -5.693139135837554932e-02 1.150473728775978088e-01 -1.059636771678924561e-01 1.753540933132171631e-01 3.126122951507568359e-01 -1.414815932512283325e-01 -1.115560457110404968e-01 5.518618226051330566e-02 1.894115507602691650e-01 -8.356003463268280029e-02
8.311551064252853394e-02 7.869192212820053101e-02 -3.222734332084655762e-01 3.502418100833892822e-01 2.000283896923065186e-01 1.670755818486213684e-02 1.138004884123802185e-01 -6.574937142431735992e-03 -7.876397669315338135e-02 -2.071852385997772217e-01 1.481015533208847046e-01 -2.206741124391555786e-01 4.102368652820587158e-02 -4.153526201844215393e-02 -4.047810658812522888e-02 -1.143010333180427551e-01 -1.996811181306838989e-01 -7.585778087377548218e-02 3.038561437278985977e-03 -5.255369096994400024e-02 4.579302072525024414e-01 1.717600822448730469e-01 1.933576464653015137e-01 1.218196675181388855e-01 3.053299337625503540e-02 -7.021371275186538696e-02 -1.081321272067725658e-03 -9.064709395170211792e-02 -9.848789870738983154e-02 -2.470932900905609131e-02 2.418178915977478027e-01 -3.827794790267944336e-01
-5.164004489779472351e-02 -4.047398269176483154e-02 1.457756571471691132e-02 2.030900269746780396e-01 -3.895406797528266907e-02 -1.117476895451545715e-01 2.250615358352661133e-01 -9.979250282049179077e-02 -2.357851527631282806e-02 -2.671466171741485596e-01 1.826458796858787537e-02 -1.543978303670883179e-01 -2.577306628227233887e-01 4.142015427350997925e-02 -2.289819419384002686e-01 -6.506986916065216064e-03 1.396612375974655151e-01 -2.166963368654251099e-01 -1.762898452579975128e-02 1.546295881271362305e-01 9.099191427230834961e-02 1.068033128976821899e-01 1.444392353296279907e-01 2.337186634540557861e-01 -2.327898517251014709e-02 -2.200911939144134521e-02 2.037766128778457642e-01 -3.804033622145652771e-02 -1.514944732189178467e-01 5.540316700935363770e-01 2.286135703325271606e-01 -2.255843728780746460e-01
2.236420810222625732e-01 -5.264898389577865601e-02 -2.379182726144790649e-01 6.177550554275512695e-02 1.817098120227456093e-03 -2.496977709233760834e-02 2.072900235652923584e-01 1.643351465463638306e-01 2.457541972398757935e-02 -8.774121105670928955e-02 -1.930319517850875854e-01 -2.672964334487915039e-01 -1.831481605768203735e-01 -1.810066848993301392e-01 -5.089110508561134338e-02 -2.052051946520805359e-02 1.611481793224811554e-02 -1.179316267371177673e-01 -1.295774132013320923e-01 1.890783160924911499e-01 2.841789722442626953e-01 1.598447188735008240e-02 1.005341187119483948e-01 -1.182076111435890198e-01 1.178384646773338318e-01 1.969340890645980835e-01 -6.798279285430908203e-02 -5.133020877838134766e-01 -1.777760311961174011e-02 -5.629060044884681702e-02 3.570047914981842041e-01 -7.969606667757034302e-02
5.160786584019660950e-02 1.851814612746238708e-02 3.045185003429651260e-03 8.822903782129287720e-02 -7.729360368102788925e-03 -4.498085752129554749e-02 -2.640375792980194092e-01 -2.664308808743953705e-02 -7.061012834310531616e-02 -3.752823472023010254e-01 -9.930580854415893555e-02 -4.174975752830505371e-01 -5.989914759993553162e-02 3.085333704948425293e-01 5.514869838953018188e-02 -2.731803357601165771e-01 -1.268047280609607697e-02 9.306267648935317993e-02 3.972202166914939880e-02 3.708796575665473938e-02 2.547171711921691895e-01 2.330240607261657715e-01 1.304587274789810181e-01 -2.055993676185607910e-01 1.975188702344894409e-01 -6.266473233699798584e-02 -3.749307245016098022e-02 -6.506393104791641235e-02 4.281179513782262802e-03 2.180789113044738770e-01 1.579162478446960449e-01 -3.145044744014739990e-01
1.712789386510848999e-01 7.899490743875503540e-02 -2.884242869913578033e-02 -2.368213832378387451e-01 1.697710454463958740e-01 -1.728812307119369507e-01 -1.381383538246154785e-01 -1.157043352723121643e-01 2.694516181945800781e-01 -1.082371175289154053e-01 2.227017581462860107e-01 -4.486225843429565430e-01 -1.409412175416946411e-01 1.045659109950065613e-01 -7.480205595493316650e-02 -1.384270042181015015e-01 2.420678585767745972e-01 -6.160429120063781738e-02 -3.134010359644889832e-02 1.679105800576508045e-03 3.141847848892211914e-01 1.229919195175170898e-01 -3.514228388667106628e-02 -5.895498767495155334e-02 -3.046731464564800262e-03 2.075312584638595581e-01 -6.290933489799499512e-02 -3.260533511638641357e-01 -2.973490059375762939e-01 -2.619846537709236145e-02 -4.438302945345640182e-03 -3.460811823606491089e-02
-1.971970126032829285e-02 -1.071166396141052246e-01 -5.088777281343936920e-03 -9.658101201057434082e-02 1.503881514072418213e-01 -7.590311020612716675e-02 6.160256266593933105e-02 3.236873745918273926e-01 1.227491572499275208e-01 -1.517332196235656738e-01 3.082487583160400391e-01 -1.978132128715515137e-01 -8.659746497869491577e-03 5.489444360136985779e-02 -1.446145959198474884e-02 -4.240709245204925537e-01 -1.367313712835311890e-01 -9.459331631660461426e-02 -1.636856049299240112e-01 8.029723912477493286e-02 1.563450694084167480e-01 1.843649595975875854e-01 2.421144843101501465e-01 -5.901051312685012817e-02 1.963230520486831665e-01 2.347780764102935791e-01 1.965478807687759399e-01 -1.993989497423171997e-01 -5.878442153334617615e-02 -1.949535459280014038e-01 2.643145620822906494e-01 1.471955180168151855e-01
4.289933294057846069e-02 8.582994341850280762e-02 7.427361607551574707e-02 -2.340934276580810547e-01 1.555604487657546997e-01 -9.913789480924606323e-02 4.529028385877609253e-02 -1.464008390903472900e-01 3.197815120220184326e-01 -2.753642499446868896e-01 -2.049260437488555908e-01 -3.908389508724212646e-01 4.242585599422454834e-02 1.329433768987655640e-01 1.413915585726499557e-02 -2.025072723627090454e-01 -9.382185339927673340e-02 -7.650160044431686401e-02 2.589057944715023041e-02 1.822766959667205811e-01 9.864462912082672119e-02 -8.198405802249908447e-02 -2.115608155727386475e-01 1.949787437915802002e-01 1.141780838370323181e-01 5.055046454071998596e-02 1.047807633876800537e-01 -3.687434792518615723e-01 4.789502546191215515e-02 2.052933871746063232e-01 2.877483665943145752e-01 4.345043376088142395e-02
-1.729864478111267090e-01 1.866166740655899048e-01 -1.239440068602561951e-01 -1.082022339105606079e-01 1.882802546024322510e-01 6.769964843988418579e-02 6.440937519073486328e-02 -6.797332316637039185e-02 8.582894504070281982e-02 -1.321286261081695557e-01 2.210729569196701050e-01 2.214379161596298218e-01 -1.276080459356307983e-01 1.538515184074640274e-02 -1.365610491484403610e-02 -2.166135460138320923e-01 2.929777801036834717e-01 -5.366538837552070618e-02 9.933491051197052002e-02 1.727374047040939331e-01 3.246315121650695801e-01 1.418800801038742065e-01 1.308484375476837158e-01 -9.458508342504501343e-03 -6.128599867224693298e-03 7.900923490524291992e-02 1.870641410350799561e-01 -4.700378775596618652e-01 -1.808050461113452911e-02 2.995354235172271729e-01 2.087866216897964478e-01 7.759306579828262329e-02
-1.475579142570495605e-01 -1.478294730186462402e-01 -3.410127460956573486e-01 9.053028374910354614e-02 2.441951930522918701e-01 2.570047974586486816e-01 6.988245993852615356e-02 -2.181056700646877289e-02 -8.155409991741180420e-02 -1.794059723615646362e-01 -1.220108824782073498e-03 1.919161081314086914e-01 -8.986667380668222904e-04 -1.731519699096679688e-01 -6.759697943925857544e-02 -3.235509991645812988e-01 -2.392455190420150757e-01 8.936692774295806885e-02 -6.212580204010009766e-02 7.986853271722793579e-02 3.568730652332305908e-01 1.723538152873516083e-02 2.647001147270202637e-01 -1.430651992559432983e-01 2.085150480270385742e-01 1.683171838521957397e-01 -9.017810970544815063e-02 -2.247185111045837402e-01 1.138627454638481140e-01 1.011728718876838684e-01 -4.981457442045211792e-02 -1.901661306619644165e-01
-1.545954197645187378e-01 3.694860497489571571e-03 -6.665446609258651733e-02 5.027827620506286621e-02 1.352073252201080322e-01 3.042235374450683594e-01 -2.570592164993286133e-01 1.881858706474304199e-01 -3.011964075267314911e-02 -1.960854381322860718e-01 -3.211941197514533997e-02 -2.058012187480926514e-01 2.158608287572860718e-01 -2.459525018930435181e-01 -1.354872882366180420e-01 2.770660258829593658e-02 -2.050403356552124023e-01 -6.982909049838781357e-03 1.665986776351928711e-01 1.409400999546051025e-01 4.328548014163970947e-01 2.031356655061244965e-02 1.577097922563552856e-01 1.461136639118194580e-01 4.119145497679710388e-02 2.000316679477691650e-01 1.312962621450424194e-01 -3.254259228706359863e-01 -8.426902443170547485e-02 1.670277863740921021e-01 1.322441548109054565e-01 -8.239457011222839355e-02
-9.735794365406036377e-02 -6.644750386476516724e-02 -8.727603405714035034e-02 1.116901114583015442e-01 4.016548022627830505e-02 2.255886234343051910e-02 -1.097826510667800903e-01 1.044367700815200806e-01 3.684486150741577148e-01 -3.316822350025177002e-01 7.508691865950822830e-03 -6.160798296332359314e-02 -2.440654933452606201e-01 1.160153821110725403e-01 -1.533402353525161743e-01 -5.803821259178221226e-04 -1.592675689607858658e-03 9.784359484910964966e-02 -5.368064716458320618e-02 -2.404021471738815308e-01 2.191416025161743164e-01 1.818737387657165527e-01 7.982081174850463867e-02 -1.373030692338943481e-01 5.488663166761398315e-02 -2.529056929051876068e-02 -2.259548753499984741e-01 -4.659961760044097900e-01 -1.468175649642944336e-01 -6.656333804130554199e-02 3.372089564800262451e-01 -8.149283379316329956e-02
-2.764250338077545166e-01 -1.250025182962417603e-01 -1.941543966531753540e-01 -3.571693301200866699e-01 3.173681795597076416e-01 -1.427923291921615601e-01 -7.134867459535598755e-02 -1.360150128602981567e-01 -2.945785643532872200e-03 -1.799056977033615112e-01 9.715990722179412842e-02 -2.134805172681808472e-01 1.625215262174606323e-01 1.326674595475196838e-02 6.774711608886718750e-02 -3.175719082355499268e-01 2.499946579337120056e-02 -2.837956249713897705e-01 -5.018326919525861740e-03 5.085004121065139771e-02 2.361024767160415649e-01 1.228152513504028320e-01 -3.574990108609199524e-02 -1.826314777135848999e-01 -6.450174003839492798e-02 -1.301503032445907593e-01 -1.004244014620780945e-02 6.602684408426284790e-02 8.426824584603309631e-03 1.803085952997207642e-01 2.932266294956207275e-01 -2.126379907131195068e-01
-7.499890774488449097e-02 -1.895300298929214478e-01 -3.040992319583892822e-01 -6.668069958686828613e-02 3.027751445770263672e-01 -1.376567594707012177e-02 8.498334325850009918e-03 7.625527679920196533e-02 9.014282375574111938e-02 -9.962701797485351562e-02 -5.397852137684822083e-02 -4.811392128467559814e-01 1.024293713271617889e-02 -2.551352418959140778e-02 -1.973721534013748169e-01 -9.277909249067306519e-02 -1.311919987201690674e-01 1.906904578208923340e-02 2.405202537775039673e-01 1.909444779157638550e-01 3.401705250144004822e-02 1.586205959320068359e-01 -3.142006993293762207e-01 1.475515067577362061e-01 -1.006599664688110352e-01 2.092743366956710815e-01 -1.961378604173660278e-01 -1.518208831548690796e-01 9.709208458662033081e-02 3.364864271134138107e-03 1.496393233537673950e-01 -2.388055473566055298e-01
-2.803757488727569580e-01 -6.556470692157745361e-02 -1.812210083007812500e-01 2.015674263238906860e-01 2.069266736507415771e-01 -1.774771697819232941e-02 -2.040851116180419922e-01 -1.863453388214111328e-01 -1.282444447278976440e-01 -9.128881245851516724e-02 1.502631306648254395e-01 -3.969674557447433472e-02 -6.131702102720737457e-03 -8.598244190216064453e-02 -2.158652991056442261e-01 -2.922735810279846191e-01 5.669203121215105057e-03 3.339112922549247742e-02 -2.585552930831909180e-01 -5.716434121131896973e-02 2.972317636013031006e-01 -6.196160335093736649e-03 -8.243805170059204102e-02 1.367116570472717285e-01 2.924726307392120361e-01 2.991318516433238983e-02 5.563966184854507446e-02 -3.602038621902465820e-01 -1.061265468597412109e-01 1.283574104309082031e-02 -1.240096390247344971e-01 -3.232698738574981689e-01
-1.255671121180057526e-02 -1.414140760898590088e-01 -3.944258764386177063e-02 -2.681162953376770020e-01 3.786332011222839355e-01 1.169673912227153778e-02 -1.551999449729919434e-01 -4.627675190567970276e-02 5.878561176359653473e-03 -2.812345325946807861e-01 1.452119499444961548e-01 -2.046710848808288574e-01 -2.065184414386749268e-01 4.817640408873558044e-02 2.122361361980438232e-01 -4.226551055908203125e-01 -2.452271580696105957e-01 -1.624566763639450073e-01 8.932834118604660034e-02 1.273116469383239746e-01 1.231065671890974045e-02 -1.180956810712814331e-01 -6.680954247713088989e-02 -2.580408379435539246e-02 1.888295821845531464e-02 5.898728594183921814e-02 1.946670711040496826e-01 -1.533043086528778076e-01 -2.271820791065692902e-02 2.852750718593597412e-01 2.207544744014739990e-01 1.046086568385362625e-02
-3.780411779880523682e-01 -3.074481792282313108e-04 -2.356140017509460449e-01 1.357787102460861206e-02 6.034571304917335510e-02 2.216851413249969482e-01 2.869037166237831116e-02 -6.036279350519180298e-02 -1.259048283100128174e-01 -1.617699712514877319e-01 -6.492119282484054565e-02 -2.840783260762691498e-02 -1.496425569057464600e-01 1.022741124033927917e-01 -2.969874739646911621e-01 -8.133226074278354645e-03 -2.731490693986415863e-02 8.240944892168045044e-02 -9.596421383321285248e-03 1.989367157220840454e-01 9.473649412393569946e-02 2.813228964805603027e-01 1.767835617065429688e-01 -1.924407035112380981e-01 -1.208209767937660217e-01 -4.512745514512062073e-02 -5.044651404023170471e-02 -3.593305349349975586e-01 -4.355441406369209290e-02 4.245274662971496582e-01 1.319056153297424316e-01 -1.566655784845352173e-01
-1.462110728025436401e-01 -6.618541479110717773e-02 -2.001395523548126221e-01 6.524715572595596313e-02 3.916937857866287231e-02 1.970615610480308533e-02 7.104921340942382812e-02 -7.565607130527496338e-02 1.459338963031768799e-01 2.615261077880859375e-01 1.306119412183761597e-01 -3.349274396896362305e-01 -2.863973975181579590e-01 1.536140292882919312e-01 -1.559631973505020142e-01 -2.434897273778915405e-01 8.392409980297088623e-02 -3.542377380654215813e-03 7.898273877799510956e-03 -7.989934831857681274e-02 2.904071845114231110e-02 -2.992740483023226261e-04 2.571803033351898193e-01 -2.610947489738464355e-01 -1.961060315370559692e-01 -2.010874301195144653e-01 2.575758099555969238e-01 -3.493832349777221680e-01 -5.692637059837579727e-03 -7.997339963912963867e-02 2.653052508831024170e-01 -1.276440471410751343e-01
-1.580059342086315155e-02 -9.055339731276035309e-03 -1.517491489648818970e-01 -1.338670998811721802e-01 -3.760374337434768677e-02 1.662054955959320068e-01 1.067020520567893982e-01 1.483599245548248291e-01 1.836216151714324951e-01 -2.798747718334197998e-01 3.841512203216552734e-01 -1.856166869401931763e-01 1.427571405656635761e-03 9.815146774053573608e-02 -1.865073442459106445e-01 -2.320644259452819824e-01 -9.513726085424423218e-02 1.720298081636428833e-01 2.977060675621032715e-01 2.070341855287551880e-01 1.091093644499778748e-01 1.201424971222877502e-01 -1.748735643923282623e-02 -3.939361870288848877e-02 1.967944502830505371e-01 9.694335609674453735e-02 -2.570069395005702972e-02 -8.892775326967239380e-02 -3.962561860680580139e-02 1.321151256561279297e-01 -3.145758509635925293e-01 -3.618386685848236084e-01
-1.732632368803024292e-01 -2.268113940954208374e-01 -1.236284747719764709e-01 7.687994092702865601e-02 1.099585592746734619e-01 1.120571717619895935e-01 1.937795244157314301e-02 1.462322622537612915e-01 2.983952462673187256e-01 -4.541754722595214844e-01 2.826267480850219727e-01 -1.016307026147842407e-01 -1.516932398080825806e-01 1.793870776891708374e-01 -1.433705836534500122e-01 -2.648819088935852051e-01 1.423466503620147705e-01 -1.089383512735366821e-01 2.295076698064804077e-01 3.025854378938674927e-02 5.799559131264686584e-02 1.478151082992553711e-01 6.579995155334472656e-02 -1.490799337625503540e-01 -1.293246001005172729e-01 -3.206630051136016846e-02 3.759714961051940918e-02 -1.186822652816772461e-01 3.230064362287521362e-02 1.231591328978538513e-01 -2.461737990379333496e-01 -2.682406306266784668e-01
-5.209214687347412109e-01 -3.083087690174579620e-02 -1.038176342844963074e-01 -1.598032116889953613e-01 7.735995948314666748e-02 1.189409270882606506e-01 3.876055777072906494e-02 -6.219846755266189575e-02 -4.787816852331161499e-02 -1.426850855350494385e-01 -2.075303494930267334e-01 4.592094570398330688e-02 -2.460088431835174561e-01 1.071486547589302063e-01 -1.945726573467254639e-01 -1.709210723638534546e-01 -1.817765459418296814e-02 -8.352949470281600952e-02 -1.779081113636493683e-02 1.519913375377655029e-01 -3.916172310709953308e-02 8.007638156414031982e-02 1.119096502661705017e-01 -1.675614118576049805e-01 -1.954206973314285278e-01 3.344349563121795654e-02 4.071988165378570557e-02 -4.245326220989227295e-01 -2.462383657693862915e-01 2.214542776346206665e-01 -1.701844669878482819e-02 -2.203161418437957764e-01
-8.844234794378280640e-02 1.080239489674568176e-01 -1.522218286991119385e-01 -7.861998677253723145e-02 -9.147103130817413330e-02 2.170847356319427490e-01 2.195454947650432587e-02 1.435742974281311035e-01 -5.497790500521659851e-02 -2.720704972743988037e-01 -2.414358407258987427e-01 6.728651002049446106e-03 -1.035979855805635452e-02 5.451839044690132141e-02 -3.179894983768463135e-01 -3.150480687618255615e-01 6.319357454776763916e-02 -4.428143799304962158e-02 -8.279227465391159058e-02 3.126565515995025635e-01 3.429782986640930176e-01 2.869507297873497009e-02 8.962782472372055054e-02 -1.312696039676666260e-01 -1.474468596279621124e-02 -1.730282604694366455e-01 -3.066437244415283203e-01 -1.365922093391418457e-01 1.103275939822196960e-01 1.822677254676818848e-02 3.403628244996070862e-02 -3.534713685512542725e-01
1.858348399400711060e-01 -2.678561583161354065e-02 -2.103802561759948730e-01 -2.001577317714691162e-01 -1.203811317682266235e-01 1.634051650762557983e-01 2.726894021034240723e-01 3.361535072326660156e-02 5.242907255887985229e-02 5.285574495792388916e-02 7.706525921821594238e-02 5.077426880598068237e-02 -1.876674592494964600e-01 -4.138994496315717697e-03 -2.535423040390014648e-01 -1.413758099079132080e-01 1.789209544658660889e-01 -3.268561884760856628e-02 5.267664045095443726e-02 5.441265925765037537e-02 2.626183032989501953e-01 -2.130338549613952637e-01 -2.137589305639266968e-01 1.119386404752731323e-01 8.962467312812805176e-02 1.554420590400695801e-02 -1.299887001514434814e-01 -5.852648615837097168e-01 5.670901387929916382e-02 -3.333739936351776123e-02 1.282687336206436157e-01 -1.740635782480239868e-01
-7.573295384645462036e-02 -1.478223800659179688e-01 -3.799995407462120056e-02 2.084898203611373901e-01 3.273631036281585693e-01 -7.327263709157705307e-03 1.745073497295379639e-01 1.101970858871936798e-02 1.825993880629539490e-02 -1.165325865149497986e-01 3.320597112178802490e-01 -1.261682808399200439e-01 -2.173612564802169800e-01 -9.230173379182815552e-02 -4.740552976727485657e-02 -1.770597249269485474e-01 -3.268602788448333740e-01 -2.056097835302352905e-01 5.593622103333473206e-02 -5.007932707667350769e-02 2.649275958538055420e-01 1.490371525287628174e-01 2.044353187084197998e-01 -1.338568627834320068e-01 2.037105113267898560e-01 1.825947165489196777e-01 4.020042344927787781e-02 -2.938140928745269775e-01 -1.093946620821952820e-01 -4.384865984320640564e-02 2.414073944091796875e-01 1.357906758785247803e-01
-3.458191454410552979e-02 -2.603675425052642822e-01 -2.270504832267761230e-01 1.751319766044616699e-01 9.949206560850143433e-02 1.274806261062622070e-01 -1.579676866531372070e-01 -2.177737206220626831e-01 -5.646610260009765625e-02 -1.186978816986083984e-01 -2.784104272723197937e-02 -9.916959330439567566e-03 2.226834297180175781e-01 1.886442005634307861e-01 -2.467422783374786377e-01 -3.206245899200439453e-01 1.286176741123199463e-01 7.244580984115600586e-02 1.368651241064071655e-01 3.659036383032798767e-02 3.739367425441741943e-01 5.058428645133972168e-02 2.366770505905151367e-01 1.957375854253768921e-01 3.787783533334732056e-02 -5.596384406089782715e-02 -5.285470187664031982e-02 -1.872747093439102173e-01 -1.530121862888336182e-01 -2.056867117062211037e-03 -1.316421478986740112e-01 -3.485625684261322021e-01
5.243353080004453659e-03 1.610925793647766113e-01 -3.772849142551422119e-01 -5.428926274180412292e-02 2.375760376453399658e-01 1.531780362129211426e-01 1.235009059309959412e-01 -1.874148696660995483e-01 1.702276468276977539e-01 -2.742842733860015869e-01 1.133648231625556946e-01 -2.233067154884338379e-01 -1.411846727132797241e-01 -2.899739891290664673e-02 -1.970402598381042480e-01 -2.195157706737518311e-01 -2.303302735090255737e-01 1.251720339059829712e-01 -3.592582652345299721e-03 8.947315067052841187e-02 -9.543970972299575806e-02 -8.432064205408096313e-04 -2.230035960674285889e-01 2.884065508842468262e-01 1.855156719684600830e-01 1.629909686744213104e-02 1.952819377183914185e-01 -8.652770891785621643e-03 -4.285123199224472046e-02 1.701390594244003296e-01 3.049746453762054443e-01 -9.106782823801040649e-02
-1.838950663805007935e-01 5.413427948951721191e-03 1.691296547651290894e-01 7.857321202754974365e-02 8.815136551856994629e-02 2.944280207157135010e-01 1.023394465446472168e-01 6.095154210925102234e-02 6.468646228313446045e-02 -1.164880841970443726e-01 -3.450364246964454651e-02 -1.076119318604469299e-01 -2.905836887657642365e-02 -3.443554975092411041e-03 -1.309062987565994263e-01 -1.760009676218032837e-01 -1.022926643490791321e-01 1.528271734714508057e-01 1.351558268070220947e-01 1.119338423013687134e-01 3.160729408264160156e-01 3.256125748157501221e-01 4.510141909122467041e-02 2.559179663658142090e-01 2.074490785598754883e-01 3.329039514064788818e-01 -1.402117758989334106e-01 -2.982499003410339355e-01 -1.473273634910583496e-01 1.722274273633956909e-01 2.339134365320205688e-01 -1.913333088159561157e-01
-6.771373003721237183e-02 1.061157137155532837e-01 -3.564737364649772644e-02 4.006899148225784302e-02 1.742110252380371094e-01 -1.395939290523529053e-01 -1.812720000743865967e-01 8.998083882033824921e-03 2.485024780035018921e-01 -7.525750249624252319e-02 -8.047872036695480347e-02 -2.204225361347198486e-01 -1.840064525604248047e-01 -2.439128309488296509e-01 -8.597350865602493286e-02 -2.678694427013397217e-01 -1.852336898446083069e-02 -1.008652746677398682e-01 3.509114384651184082e-01 3.606733307242393494e-02 3.209019899368286133e-01 7.240329682826995850e-02 1.620502918958663940e-01 5.803946778178215027e-02 -1.438803076744079590e-01 2.362014055252075195e-01 2.364006042480468750e-01 -1.861656159162521362e-01 3.891102373600006104e-01 4.694307595491409302e-02 -5.762548744678497314e-02 -8.216852694749832153e-02
-1.804617047309875488e-01 6.946110725402832031e-02 -3.483825325965881348e-01 7.069053128361701965e-03 2.542769014835357666e-01 2.188409715890884399e-01 2.340248972177505493e-01 2.215973585844039917e-01 -1.604152470827102661e-01 -2.187308073043823242e-01 6.239527370780706406e-03 -1.820890903472900391e-01 8.148792386054992676e-02 -1.308071315288543701e-01 -1.115586087107658386e-01 -5.286468937993049622e-02 -1.914288848638534546e-01 -1.295841336250305176e-01 -7.904203981161117554e-02 6.605224218219518661e-03 3.860682547092437744e-01 4.788276925683021545e-02 2.000626623630523682e-01 -1.545747518539428711e-01 1.139614060521125793e-01 7.393428683280944824e-02 -1.039756909012794495e-01 -2.083359807729721069e-01 -1.222258713096380234e-02 1.417835354804992676e-01 1.846750974655151367e-01 -2.774731814861297607e-01
-2.997494637966156006e-01 -2.295027673244476318e-01 -9.519597142934799194e-02 2.622994482517242432e-01 -1.470680385828018188e-01 -1.113118454813957214e-01 6.837598234415054321e-02 -1.473945379257202148e-01 -1.891081035137176514e-02 -1.869388073682785034e-01 1.495526731014251709e-01 -3.349369466304779053e-01 7.295972667634487152e-03 5.957853421568870544e-02 -1.403083056211471558e-01 -1.488339453935623169e-01 -4.307101666927337646e-02 2.537958621978759766e-01 2.841312438249588013e-02 3.647103309631347656e-01 -1.755931377410888672e-01 1.329762339591979980e-01 8.424711972475051880e-02 -3.788091987371444702e-02 3.222462236881256104e-01 -3.124655224382877350e-03 1.011201366782188416e-01 -1.902179867029190063e-01 1.614484190940856934e-02 1.123253032565116882e-01 1.282288432121276855e-01 -2.592010498046875000e-01
-3.589457571506500244e-01 -1.951774060726165771e-01 -2.050281167030334473e-01 5.935115367174148560e-02 -1.096747294068336487e-01 -9.155817329883575439e-02 -2.275366634130477905e-01 6.068544834852218628e-02 6.468876451253890991e-02 -1.328770518302917480e-01 1.889436691999435425e-01 -3.640022873878479004e-02 9.107948839664459229e-02 2.568587660789489746e-01 -2.124913632869720459e-01 -2.195699810981750488e-01 1.445492804050445557e-01 1.661594808101654053e-01 -1.939254701137542725e-01 6.273548305034637451e-02 2.822723090648651123e-01 -2.742079272866249084e-02 2.461694926023483276e-02 -2.199673056602478027e-01 -8.052731305360794067e-02 1.592274159193038940e-01 -6.756222248077392578e-02 -3.322220742702484131e-01 -6.995111703872680664e-02 1.258497834205627441e-01 3.125640451908111572e-01 -2.161267027258872986e-02
-2.433467358350753784e-01 -7.462649047374725342e-02 -1.100679207593202591e-02 -3.208556175231933594e-01 1.456004828214645386e-01 -1.773823946714401245e-01 1.352234091609716415e-02 -1.916004568338394165e-01 4.238737002015113831e-02 -1.417025625705718994e-01 -1.281959265470504761e-01 -3.197526037693023682e-01 -1.723261326551437378e-01 -1.045324057340621948e-01 1.328927464783191681e-02 -4.131784737110137939e-01 4.283091425895690918e-02 1.810027100145816803e-02 -1.862684823572635651e-02 -5.033673346042633057e-02 -2.460910528898239136e-01 4.884536191821098328e-02 1.380758434534072876e-01 1.176484976895153522e-03 1.525167822837829590e-01 2.590672373771667480e-01 1.622631102800369263e-01 -3.569010496139526367e-01 4.997657146304845810e-03 1.408331543207168579e-01 -9.856355376541614532e-03 -1.985464841127395630e-01
-6.172429025173187256e-02 -5.727323889732360840e-02 -2.210769802331924438e-01 8.616710454225540161e-02 1.334966123104095459e-01 1.932435184717178345e-01 -1.366290263831615448e-02 1.205625087022781372e-01 -1.892174035310745239e-01 -1.233003884553909302e-01 8.810380101203918457e-02 -2.425579279661178589e-01 5.604934319853782654e-02 -5.025614425539970398e-02 7.042875885963439941e-02 7.858083397150039673e-02 -9.777111699804663658e-04 -1.589825600385665894e-01 -9.882964938879013062e-02 1.791949421167373657e-01 5.838296413421630859e-01 -9.431834332644939423e-03 2.980794012546539307e-02 -8.520558476448059082e-02 8.661925047636032104e-02 1.213504299521446228e-01 6.215047463774681091e-02 -3.972214162349700928e-01 -1.550986617803573608e-01 2.240129411220550537e-01 6.341712176799774170e-02 -2.322371304035186768e-01
9.505695104598999023e-02 -1.685945838689804077e-01 1.559015549719333649e-02 1.209970712661743164e-01 8.906247466802597046e-02 -2.329996526241302490e-01 -2.533142566680908203e-01 3.413534164428710938e-02 2.270801514387130737e-01 -1.404820680618286133e-01 2.179882526397705078e-01 -8.290270715951919556e-02 -2.756049931049346924e-01 2.014481276273727417e-01 -1.652703434228897095e-01 -2.952662110328674316e-01 2.162784785032272339e-01 6.776452064514160156e-02 -3.662286698818206787e-02 3.723926842212677002e-02 2.370842844247817993e-01 -1.681427508592605591e-01 1.562378704547882080e-01 1.286278218030929565e-01 -6.423112750053405762e-02 3.283332288265228271e-02 -6.722103059291839600e-02 -4.816146492958068848e-01 -7.960285246372222900e-02 9.544657543301582336e-03 1.747857630252838135e-01 7.203226536512374878e-02
-3.878407925367355347e-02 2.131145447492599487e-01 -1.254304498434066772e-01 1.796574145555496216e-01 -9.044856578111648560e-02 1.942948848009109497e-01 -1.025109142065048218e-01 -1.934836506843566895e-01 1.381539106369018555e-01 3.490005061030387878e-02 -4.028698429465293884e-02 -2.949236631393432617e-01 5.711738485842943192e-04 5.947074666619300842e-02 -3.012952208518981934e-01 -3.269203305244445801e-01 -9.619660675525665283e-02 -3.827538192272186279e-01 -3.117852844297885895e-02 2.034787088632583618e-02 1.120409220457077026e-01 6.174639333039522171e-03 6.526383571326732635e-03 7.161430269479751587e-02 7.566190510988235474e-02 2.513106763362884521e-01 3.170549124479293823e-02 -1.958985924720764160e-01 1.908488571643829346e-01 1.068635657429695129e-01 3.660289943218231201e-02 -4.107834696769714355e-01
3.206890076398849487e-02 -4.118912518024444580e-01 8.830255246721208096e-04 4.075407981872558594e-02 -1.364059299230575562e-01 -4.364283382892608643e-02 1.841071434319019318e-02 4.342847689986228943e-02 1.312667876482009888e-01 1.633677631616592407e-03 3.352160006761550903e-02 -3.534058928489685059e-01 2.262577228248119354e-02 -2.696553803980350494e-02 -1.801823675632476807e-01 -2.565957605838775635e-01 8.530785888433456421e-02 -2.078251391649246216e-01 7.517912238836288452e-02 4.949548095464706421e-02 -1.064367070794105530e-01 3.405153751373291016e-01 1.542942970991134644e-01 9.825666248798370361e-02 5.576520040631294250e-02 4.488250985741615295e-02 3.143037557601928711e-01 -2.400458157062530518e-01 -1.550544351339340210e-01 2.949845492839813232e-01 1.653008610010147095e-01 -2.071081548929214478e-01
5.844316259026527405e-02 -2.291136831045150757e-01 -2.128055840730667114e-01 1.303630918264389038e-01 3.289825320243835449e-01 5.528151243925094604e-02 2.222990989685058594e-01 -1.079249307513237000e-01 1.692425310611724854e-01 -1.990940868854522705e-01 1.958967745304107666e-01 -6.099832803010940552e-02 -1.447847206145524979e-02 -8.553402125835418701e-02 -4.506082832813262939e-02 -3.366288915276527405e-02 -2.427917569875717163e-01 -1.780618727207183838e-01 1.920975977554917336e-03 6.117002665996551514e-02 3.563313186168670654e-02 3.206718266010284424e-01 1.815534532070159912e-01 -2.483069524168968201e-02 2.015046030282974243e-01 8.537469059228897095e-02 -1.106064468622207642e-01 -3.623057305812835693e-01 -7.446200400590896606e-02 -2.807169221341609955e-02 3.890617191791534424e-01 8.498065918684005737e-02
3.097309768199920654e-01 5.225147120654582977e-03 3.410525852814316750e-03 -1.571844890713691711e-02 2.289070338010787964e-01 1.748291999101638794e-01 4.287580028176307678e-02 -1.707968562841415405e-01 1.391052007675170898e-01 -7.811316847801208496e-02 1.341596394777297974e-01 -2.063620835542678833e-01 -1.921334415674209595e-01 -6.319759786128997803e-02 -2.876155972480773926e-01 -8.246441185474395752e-02 -2.093011289834976196e-01 -9.134769439697265625e-02 1.982326954603195190e-01 1.440261155366897583e-01 3.263179585337638855e-02 2.540465891361236572e-01 -1.667089015245437622e-02 -9.330085013061761856e-04 -3.071446553803980350e-04 4.491684027016162872e-03 -2.836579084396362305e-01 -4.082807004451751709e-01 1.193460747599601746e-01 3.158801794052124023e-01 1.695940047502517700e-01 -7.282299548387527466e-02
-3.526532053947448730e-01 -9.680418670177459717e-02 -2.928408384323120117e-01 1.734491251409053802e-02 8.252049237489700317e-02 -2.275383025407791138e-01 -5.738247185945510864e-02 1.284675151109695435e-01 4.544397071003913879e-02 -2.091957032680511475e-01 2.924827858805656433e-02 -5.381878465414047241e-02 -1.655964925885200500e-02 -6.236405670642852783e-02 -4.118496552109718323e-02 -2.153452038764953613e-01 1.843170449137687683e-02 2.306274324655532837e-01 -1.945418268442153931e-01 2.884855866432189941e-01 8.227792382240295410e-02 3.723703324794769287e-02 2.630296349525451660e-01 7.927925884723663330e-02 1.596486568450927734e-01 -1.521697491407394409e-01 -9.301272779703140259e-02 -4.563092291355133057e-01 -2.484471537172794342e-03 -1.417287588119506836e-01 2.560689300298690796e-02 -2.356435358524322510e-01
-1.965985745191574097e-01 -1.903524249792098999e-02 -3.371524214744567871e-01 -3.804517909884452820e-03 2.604782879352569580e-01 2.886606566607952118e-02 2.407859861850738525e-01 -4.153075069189071655e-02 -1.231086850166320801e-01 6.967692822217941284e-02 1.520279645919799805e-01 2.207640558481216431e-01 1.442543044686317444e-02 2.292128056287765503e-01 -1.901700645685195923e-01 -2.247954905033111572e-01 -6.972385197877883911e-02 2.264754474163055420e-01 1.195376515388488770e-01 7.635459303855895996e-02 2.104085981845855713e-01 7.348133623600006104e-02 2.125332802534103394e-01 -1.667951494455337524e-01 -1.876772940158843994e-02 9.752115607261657715e-02 4.318702593445777893e-02 -3.278209269046783447e-01 -3.977756574749946594e-02 3.691378235816955566e-01 1.146483048796653748e-01 -1.359921097755432129e-01
-3.311857283115386963e-01 1.860167086124420166e-01 -1.686502993106842041e-01 1.485271472483873367e-02 5.180390924215316772e-02 -2.539769001305103302e-02 -1.186860352754592896e-02 1.048750951886177063e-01 -2.241746336221694946e-01 -2.176760584115982056e-01 1.448069214820861816e-01 -4.352178275585174561e-01 5.589046701788902283e-02 3.993949666619300842e-02 -1.433797329664230347e-01 -1.489762365818023682e-01 -2.070699334144592285e-01 -1.147451773285865784e-01 2.419280409812927246e-01 1.565482765436172485e-01 1.092863529920578003e-01 -1.004420146346092224e-01 -3.949088603258132935e-02 2.783180773258209229e-01 1.748317182064056396e-01 -9.089530259370803833e-02 1.853709220886230469e-01 -1.934527754783630371e-01 -4.326146468520164490e-02 -2.047577500343322754e-02 2.937431335449218750e-01 -1.332926601171493530e-01
-5.880222097039222717e-02 1.479202657938003540e-01 8.183976262807846069e-02 -1.052721068263053894e-01 1.435599476099014282e-01 -1.835423856973648071e-01 -6.270412355661392212e-02 2.876650691032409668e-01 1.508011221885681152e-01 3.908129781484603882e-02 1.234089061617851257e-01 -2.142471075057983398e-01 -2.022030055522918701e-01 -1.306613832712173462e-01 -8.474831283092498779e-02 -4.869971275329589844e-01 1.477501094341278076e-01 1.252950914204120636e-02 1.181236878037452698e-01 2.274107486009597778e-01 2.225365936756134033e-01 1.050813943147659302e-01 1.382486522197723389e-01 1.551647335290908813e-01 4.863103479146957397e-02 8.590631186962127686e-02 8.172424510121345520e-03 -1.483044773340225220e-01 -4.311334490776062012e-01 8.303408510982990265e-03 9.311293810606002808e-02 1.018064171075820923e-01
-9.194255620241165161e-02 -1.399854272603988647e-01 -1.249183788895606995e-01 1.242954358458518982e-01 -2.269340865314006805e-02 1.001971215009689331e-01 2.472784519195556641e-01 1.792616546154022217e-01 -1.397313922643661499e-01 -2.405063360929489136e-01 -4.247573018074035645e-02 -1.940672248601913452e-01 2.023723348975181580e-02 -9.427996724843978882e-02 -8.663077652454376221e-02 -2.041934281587600708e-01 -3.074246346950531006e-01 -4.754693433642387390e-02 2.846760302782058716e-02 8.840964175760746002e-03 2.663455009460449219e-01 4.665384441614151001e-02 9.637472778558731079e-02 -1.059714555740356445e-01 1.076639518141746521e-01 3.001262843608856201e-01 -1.941614747047424316e-01 -8.382722735404968262e-02 -8.295361697673797607e-02 1.412746608257293701e-01 2.178188562393188477e-01 -4.997568428516387939e-01
-1.155622601509094238e-01 5.247650202363729477e-03 -2.208351790904998779e-01 -9.077140130102634430e-03 5.196619778871536255e-02 -1.439515501260757446e-01 1.154685541987419128e-01 -3.601463511586189270e-02 -1.918199509382247925e-01 -3.160322010517120361e-01 1.262872666120529175e-01 -3.289844095706939697e-01 5.244195088744163513e-02 -5.588864907622337341e-02 1.045039389282464981e-02 -3.300291895866394043e-01 -1.539611071348190308e-01 -1.954514086246490479e-01 5.592172965407371521e-02 2.125732451677322388e-01 3.342866599559783936e-01 -6.247309222817420959e-02 -2.175456136465072632e-01 1.579467505216598511e-01 -6.641299277544021606e-02 -2.764029800891876221e-01 1.664447933435440063e-01 -3.069444596767425537e-01 4.880855605006217957e-02 7.089605182409286499e-02 6.062561273574829102e-02 -1.095738932490348816e-01
-8.069338649511337280e-02 -2.471076548099517822e-01 4.144660383462905884e-02 9.176171571016311646e-02 6.809732317924499512e-02 -8.954986184835433960e-02 -1.124567165970802307e-01 -1.810673475265502930e-01 1.300021260976791382e-01 -6.238960847258567810e-02 3.396109491586685181e-02 -2.199231684207916260e-01 8.541671186685562134e-02 2.047678828239440918e-01 2.532511390745639801e-02 -3.612632155418395996e-01 2.621250599622726440e-02 6.580143421888351440e-02 -1.263873130083084106e-01 2.050192952156066895e-01 -7.981912046670913696e-02 1.580058336257934570e-01 4.021754264831542969e-01 1.570652276277542114e-01 2.088186144828796387e-01 -4.231493920087814331e-03 -1.734029687941074371e-02 -3.563286662101745605e-01 6.404953449964523315e-02 -1.286377608776092529e-01 8.326125144958496094e-02 -3.664115667343139648e-01
2.005961239337921143e-01 -2.148753404617309570e-01 4.864065721631050110e-02 -1.601798087358474731e-01 1.695330142974853516e-01 -1.990967690944671631e-01 -7.171276956796646118e-03 -8.663739264011383057e-02 1.150944456458091736e-01 -3.245199322700500488e-01 -1.121097430586814880e-01 -1.079457104206085205e-01 1.062387377023696899e-01 -4.049940407276153564e-02 -9.973435103893280029e-02 -3.788931071758270264e-01 -3.139784336090087891e-01 -6.027618423104286194e-03 -1.326858624815940857e-02 -4.143601283431053162e-02 2.069739699363708496e-01 9.573263116180896759e-03 -1.393831223249435425e-01 -1.429036408662796021e-01 -7.076011504977941513e-03 2.515111267566680908e-01 2.013068646192550659e-02 -3.162776827812194824e-01 1.365710794925689697e-01 2.525627613067626953e-01 -1.890838705003261566e-02 -2.656704783439636230e-01
-4.547796770930290222e-02 -2.139606624841690063e-01 -4.265028610825538635e-02 8.154337108135223389e-02 -7.749558985233306885e-02 -1.241602152585983276e-01 6.210564635694026947e-03 -1.232964396476745605e-01 7.733118534088134766e-02 -1.030236929655075073e-01 4.511144012212753296e-02 -2.302892804145812988e-01 3.816105052828788757e-02 -1.132420822978019714e-01 -7.467906177043914795e-02 -3.485232889652252197e-01 -2.033746987581253052e-01 3.104660212993621826e-01 -1.504962742328643799e-01 2.767464518547058105e-01 -1.959517002105712891e-01 -1.050868704915046692e-01 3.567634820938110352e-01 -8.466359972953796387e-02 1.508568227291107178e-01 1.625109761953353882e-01 1.049681939184665680e-02 -3.358778953552246094e-01 -9.012132138013839722e-02 3.631687164306640625e-02 6.999713927507400513e-02 -3.110080659389495850e-01
-1.762939244508743286e-01 -4.300080612301826477e-02 -2.093258053064346313e-01 1.332042068243026733e-01 1.364355683326721191e-01 -1.985939741134643555e-01 -2.825497686862945557e-01 -1.249020025134086609e-01 3.634219616651535034e-02 -1.606811881065368652e-01 1.370687931776046753e-01 8.919475972652435303e-02 3.538582101464271545e-02 -1.506505012512207031e-01 -6.306706368923187256e-02 -3.001355826854705811e-01 -3.270892426371574402e-03 3.824126720428466797e-02 -2.973153255879878998e-02 1.279122978448867798e-01 4.629823267459869385e-01 -9.751145541667938232e-02 3.836682811379432678e-02 -2.052744477987289429e-02 3.321172893047332764e-01 -7.160307466983795166e-02 -3.003803454339504242e-02 -3.514921665191650391e-01 -7.925877720117568970e-02 5.587033554911613464e-02 1.377784609794616699e-01 -2.596057057380676270e-01
-2.723868191242218018e-01 2.628139555454254150e-01 -3.879339993000030518e-02 -2.487500905990600586e-01 -7.745469361543655396e-02 -4.491187259554862976e-02 1.274192035198211670e-01 -6.064679101109504700e-02 -2.817163765430450439e-01 -6.141798570752143860e-02 2.589484453201293945e-01 -3.653873801231384277e-01 -7.715146243572235107e-02 1.342398375272750854e-01 -1.211940422654151917e-01 -3.385677039623260498e-01 8.091073483228683472e-02 -1.322488337755203247e-01 1.486177444458007812e-01 8.354818075895309448e-02 1.601793915033340454e-01 -1.149541735649108887e-01 1.934343725442886353e-01 1.832070201635360718e-01 2.543522790074348450e-02 -1.391073614358901978e-01 -6.905183196067810059e-02 -1.626290082931518555e-01 2.217395156621932983e-01 6.658769398927688599e-02 8.464282751083374023e-02 -2.312949150800704956e-01
8.420667797327041626e-02 -1.941091865301132202e-01 4.219712689518928528e-02 3.953285515308380127e-02 4.704345762729644775e-02 -2.835872769355773926e-01 1.323424279689788818e-01 -1.861917972564697266e-01 8.364576101303100586e-02 -1.373095512390136719e-01 -1.812087297439575195e-01 1.268637273460626602e-02 -1.947670727968215942e-01 -2.425612658262252808e-01 -1.969038099050521851e-01 -3.829525113105773926e-01 -1.953397542238235474e-01 -1.654777675867080688e-01 2.298701852560043335e-01 -7.184287905693054199e-02 1.987135857343673706e-01 -2.726072911173105240e-03 -8.672875165939331055e-02 1.448565125465393066e-01 8.296304196119308472e-02 -6.023542955517768860e-02 -5.805984139442443848e-02 -4.691374599933624268e-01 -1.005826443433761597e-01 1.487007737159729004e-01 5.357844009995460510e-02 -1.241578906774520874e-01
-2.100071758031845093e-01 -5.115206539630889893e-02 -3.510832786560058594e-01 -1.544899940490722656e-01 -1.643978506326675415e-01 -1.466346383094787598e-01 -1.529883444309234619e-01 -1.066168248653411865e-01 -1.203106120228767395e-01 -1.694947034120559692e-01 3.184304237365722656e-01 -7.185030728578567505e-02 6.133474037051200867e-02 -9.361661225557327271e-02 -3.249980509281158447e-01 -4.090077280998229980e-01 -8.128284662961959839e-02 -7.445151358842849731e-02 1.719497591257095337e-01 5.842914059758186340e-02 9.870024770498275757e-02 1.094710826873779297e-01 1.021724119782447815e-01 1.279349774122238159e-01 -2.283599674701690674e-01 1.805914789438247681e-01 -4.533295333385467529e-02 2.728421241044998169e-02 8.190965652465820312e-02 -5.308240279555320740e-02 1.780765801668167114e-01 -2.553232014179229736e-01
-1.939687132835388184e-01 -1.576921790838241577e-01 -2.830356657505035400e-01 2.489073872566223145e-01 2.815725207328796387e-01 -1.133158951997756958e-01 -1.849069893360137939e-01 -3.047713264822959900e-02 1.242730766534805298e-01 -1.645228713750839233e-01 8.614837378263473511e-02 6.907353550195693970e-02 3.984218835830688477e-02 -2.514978647232055664e-01 -1.306242048740386963e-01 -2.513777017593383789e-01 -1.582166850566864014e-01 -9.563999623060226440e-02 -1.942277401685714722e-01 5.041441414505243301e-03 3.172852396965026855e-01 -1.646935045719146729e-01 1.192973330616950989e-01 8.300838619470596313e-02 1.908038854598999023e-01 6.763119995594024658e-02 -1.225112006068229675e-01 -4.062129855155944824e-01 9.055169671773910522e-02 1.113739162683486938e-01 6.736446171998977661e-02 -3.769270330667495728e-02
5.527490377426147461e-02 -6.037899851799011230e-02 4.335213452577590942e-03 -8.250287175178527832e-02 -1.804501861333847046e-01 8.326675742864608765e-02 7.336990535259246826e-02 -1.514263357967138290e-02 -1.518638283014297485e-01 -3.258202672004699707e-01 3.967090696096420288e-02 -4.324381947517395020e-01 8.285788446664810181e-02 5.071667209267616272e-02 -1.593435704708099365e-01 -2.852633595466613770e-01 -2.134425044059753418e-01 -9.804216027259826660e-02 2.792530953884124756e-01 1.450893841683864594e-02 3.056615293025970459e-01 -4.462360218167304993e-02 -7.407894730567932129e-02 -6.862815469503402710e-02 -8.134607970714569092e-02 -2.680580914020538330e-01 1.850469261407852173e-01 -3.577492237091064453e-01 -4.452638328075408936e-02 7.244834303855895996e-02 1.413834840059280396e-01 2.154129743576049805e-02
3.392662853002548218e-02 9.624667465686798096e-02 -1.472526490688323975e-01 2.030530124902725220e-01 1.820152550935745239e-01 -2.076798491179943085e-02 1.955940276384353638e-01 1.550602465867996216e-01 -2.318981140851974487e-01 -3.735812902450561523e-01 -2.591076865792274475e-02 -1.084663122892379761e-01 -3.918585553765296936e-02 -3.628342226147651672e-02 -9.926142543554306030e-02 -5.614464730024337769e-02 -8.603078871965408325e-02 -3.751178085803985596e-02 9.350784868001937866e-02 1.260567903518676758e-01 5.262774229049682617e-01 1.784981489181518555e-01 -1.150773391127586365e-01 9.428893774747848511e-02 1.080218851566314697e-01 1.077784672379493713e-01 -1.218343991786241531e-02 -2.400501966476440430e-01 -1.944011449813842773e-01 -1.420784592628479004e-01 8.683154731988906860e-02 -3.133638203144073486e-01
-7.313657552003860474e-02 -1.781272329390048981e-02 -1.333926320075988770e-01 -1.219572778791189194e-02 2.899776399135589600e-02 -1.212465092539787292e-01 3.067138791084289551e-01 6.920650601387023926e-02 2.347833067178726196e-01 9.379348903894424438e-02 1.428324878215789795e-01 -2.785917520523071289e-01 6.933724880218505859e-02 1.319487690925598145e-01 -2.478922605514526367e-01 -5.489342808723449707e-01 -1.335349231958389282e-01 -1.171191185712814331e-01 -1.472162306308746338e-01 1.527926027774810791e-01 7.291359826922416687e-03 1.045465543866157532e-01 2.129344493150711060e-01 -1.142290756106376648e-01 1.294183135032653809e-01 2.464111149311065674e-01 1.248726323246955872e-01 -1.028543040156364441e-01 -2.204445898532867432e-01 -6.140322890132665634e-03 1.100153625011444092e-01 6.883719563484191895e-02
-2.109537422657012939e-01 1.088387891650199890e-01 -3.923344016075134277e-01 2.050561606884002686e-01 -1.080466434359550476e-01 1.780633032321929932e-01 -1.896014809608459473e-01 -3.229184746742248535e-01 -5.185911059379577637e-02 -1.373081505298614502e-01 1.259750276803970337e-01 -5.443613976240158081e-03 -1.323983818292617798e-01 1.168432608246803284e-01 -2.391475886106491089e-01 -2.927132248878479004e-01 -2.090807445347309113e-02 2.505854368209838867e-01 -2.344879657030105591e-01 2.472074888646602631e-02 1.486814916133880615e-01 1.612538546323776245e-01 4.833389073610305786e-02 3.522323071956634521e-02 1.515458971261978149e-01 3.725503385066986084e-02 1.704511493444442749e-01 -2.561609745025634766e-01 -1.437595486640930176e-01 7.639414817094802856e-02 1.369542777538299561e-01 -1.333376020193099976e-01
1.257507801055908203e-01 -7.701295614242553711e-02 -4.945969581604003906e-02 -8.607518672943115234e-02 2.056906670331954956e-01 1.634124368429183960e-01 2.018705904483795166e-01 -1.441479381173849106e-02 -5.307561531662940979e-02 -1.302182227373123169e-01 3.726167678833007812e-01 -1.237470954656600952e-01 -3.764005377888679504e-02 6.957829743623733521e-02 -1.279164385050535202e-02 -4.111144319176673889e-02 5.023192986845970154e-02 -1.329496055841445923e-01 -2.319983206689357758e-02 -1.252687424421310425e-01 3.189263641834259033e-01 -8.755799382925033569e-02 5.312725901603698730e-02 -2.296039015054702759e-01 2.234597923234105110e-03 1.064191386103630066e-01 1.314047127962112427e-01 -5.913704037666320801e-01 -5.985460802912712097e-02 2.727394998073577881e-01 1.236668601632118225e-01 -5.879831686615943909e-02
2.111506015062332153e-01 -3.595353290438652039e-02 -1.213604956865310669e-01 6.344115734100341797e-02 1.287273466587066650e-01 2.088262699544429779e-02 -6.910497695207595825e-02 1.110559105873107910e-01 3.808284997940063477e-01 -1.993794739246368408e-01 -4.318768531084060669e-02 -3.614352345466613770e-01 -2.404009401798248291e-01 1.897356808185577393e-01 -1.180635690689086914e-01 -1.594998091459274292e-01 5.828545615077018738e-02 -6.932500004768371582e-02 1.088172867894172668e-01 -1.137971431016921997e-01 7.868774235248565674e-02 4.617200419306755066e-02 4.429998993873596191e-02 -1.662223637104034424e-01 -7.854458689689636230e-02 6.152141839265823364e-02 -2.889350056648254395e-01 -3.792674839496612549e-01 -2.369382381439208984e-01 2.093805931508541107e-03 2.935115993022918701e-01 -1.773544400930404663e-02
-4.068288579583168030e-02 -9.695967286825180054e-02 -1.072455719113349915e-01 1.398556679487228394e-01 3.950270712375640869e-01 -1.096871271729469299e-01 1.203006282448768616e-01 -1.999477669596672058e-02 3.113790750503540039e-01 -1.027158573269844055e-01 2.199942767620086670e-01 -1.291808485984802246e-01 1.074568927288055420e-01 -1.579539477825164795e-01 4.734946042299270630e-02 -2.574475109577178955e-01 -1.885336637496948242e-01 -1.728899180889129639e-01 3.669849783182144165e-02 -6.513707805424928665e-03 2.924645841121673584e-01 1.349548157304525375e-02 2.187661975622177124e-01 -2.467465847730636597e-01 2.121656686067581177e-01 6.320449709892272949e-02 -1.851145327091217041e-01 -2.774743735790252686e-01 -5.735941231250762939e-02 -5.788414855487644672e-04 2.656255662441253662e-01 4.383378475904464722e-02
9.764665365219116211e-02 -1.520040482282638550e-01 1.032964289188385010e-01 3.386556208133697510e-01 4.515471309423446655e-02 1.674369722604751587e-02 7.290714979171752930e-02 -1.178474947810173035e-01 3.077761530876159668e-01 4.040310531854629517e-02 -1.084329336881637573e-01 -1.680995374917984009e-01 -7.176531851291656494e-02 -1.001215949654579163e-01 -1.613490134477615356e-01 -4.414173066616058350e-01 2.227732837200164795e-01 -9.082186222076416016e-02 4.943686071783304214e-04 1.931954547762870789e-02 1.202668100595474243e-01 8.001340925693511963e-02 7.335823960602283478e-03 -3.569849431514739990e-01 1.071440503001213074e-01 -8.863408863544464111e-02 1.244148164987564087e-01 -3.163933455944061279e-01 -2.918992191553115845e-02 -6.119331228546798229e-04 1.814925968647003174e-01 -2.696817219257354736e-01
-4.009027779102325439e-02 8.125095814466476440e-02 9.840454906225204468e-02 6.296075880527496338e-02 1.475455146282911301e-02 1.636907905340194702e-01 2.192180156707763672e-01 2.796876430511474609e-01 -2.483836188912391663e-02 -2.832464277744293213e-01 1.294111013412475586e-01 3.464649617671966553e-02 -7.948371022939682007e-02 1.272376775741577148e-01 2.587952278554439545e-02 -3.332585692405700684e-01 -3.522541373968124390e-02 -1.949462592601776123e-01 3.917337581515312195e-02 1.231367364525794983e-01 3.164933025836944580e-01 -2.293954938650131226e-01 1.598172336816787720e-01 -1.056608334183692932e-01 1.920522600412368774e-01 2.626366913318634033e-01 -7.438680529594421387e-02 -2.434127479791641235e-01 -2.090665251016616821e-01 1.414644904434680939e-02 2.436666190624237061e-01 -2.691699862480163574e-01
-7.865850627422332764e-02 1.180308312177658081e-01 -7.842914760112762451e-02 -1.669134944677352905e-01 9.871058911085128784e-02 3.716636002063751221e-01 -3.340881317853927612e-02 -1.788947880268096924e-01 2.270563244819641113e-01 -1.764244437217712402e-01 8.361965417861938477e-02 -2.683733403682708740e-01 -1.107521727681159973e-01 -1.505986601114273071e-02 -1.554407179355621338e-01 -1.282270401716232300e-01 -1.668440997600555420e-01 -1.717097312211990356e-01 7.917322963476181030e-02 4.047073889523744583e-03 -1.901677064597606659e-02 2.321211397647857666e-01 -9.524162858724594116e-02 9.590842574834823608e-02 1.785657741129398346e-02 -1.166711375117301941e-01 1.522357761859893799e-01 -3.152135014533996582e-01 8.828758448362350464e-02 -2.496151030063629150e-01 1.749445945024490356e-01 -4.204621911048889160e-01
-1.999298334121704102e-01 9.903758764266967773e-02 -2.993794381618499756e-01 -2.733777761459350586e-01 6.891740858554840088e-02 -7.774808257818222046e-02 -1.554224491119384766e-01 -1.259090155363082886e-01 -1.463215611875057220e-02 4.600831121206283569e-02 3.149305880069732666e-01 -2.640602290630340576e-01 9.053059667348861694e-02 1.794818490743637085e-01 -1.048560217022895813e-01 -1.846707165241241455e-01 1.579346209764480591e-01 -2.066824734210968018e-01 9.353622794151306152e-02 -1.764023751020431519e-01 1.204867139458656311e-01 -6.725395470857620239e-02 1.280059665441513062e-01 1.764989048242568970e-01 1.782214045524597168e-01 3.667315840721130371e-02 1.151531338691711426e-01 -3.321678638458251953e-01 -1.948640942573547363e-01 -1.043224260210990906e-01 1.786081492900848389e-01 -2.583411037921905518e-01
1.509849876165390015e-01 -2.314424514770507812e-02 -1.587882041931152344e-01 1.227132305502891541e-01 8.204875886440277100e-02 3.674163520336151123e-01 -2.577301859855651855e-02 8.407872915267944336e-02 -8.296369016170501709e-02 -9.804096072912216187e-02 2.642923295497894287e-01 -1.567903757095336914e-01 -3.570160362869501114e-03 7.234004139900207520e-02 -1.159357577562332153e-01 1.011600494384765625e-01 -1.708174794912338257e-01 -1.390870958566665649e-01 2.907802537083625793e-02 1.541035473346710205e-01 4.143365919589996338e-01 1.302273422479629517e-01 2.459920756518840790e-02 -5.568599328398704529e-02 1.977813802659511566e-02 1.120167821645736694e-01 9.287625551223754883e-02 -5.644350647926330566e-01 -1.379944682121276855e-01 -3.794180974364280701e-02 1.132128983736038208e-01 -9.043240547180175781e-02
-2.446344643831253052e-01 5.553110968321561813e-03 -1.418631672859191895e-01 -3.491182327270507812e-01 1.717270351946353912e-02 -3.379879891872406006e-02 1.995418518781661987e-01 -1.707752943038940430e-01 5.715482309460639954e-02 -8.881503343582153320e-02 -2.537163533270359039e-02 -1.476849317550659180e-01 -6.362247280776500702e-03 1.198131591081619263e-01 -7.379627972841262817e-02 -4.779629409313201904e-01 -1.417551189661026001e-01 -1.112781837582588196e-01 7.990296185016632080e-02 6.445342302322387695e-02 -4.560462199151515961e-03 -2.521847486495971680e-01 -4.993425309658050537e-02 5.030602589249610901e-02 1.879831850528717041e-01 1.191260516643524170e-01 2.925038039684295654e-01 -1.154738590121269226e-01 1.579873561859130859e-01 2.847339808940887451e-01 2.090229988098144531e-01 -1.897180974483489990e-01
-3.656931817531585693e-01 2.097896188497543335e-01 -3.067128360271453857e-02 -2.699025208130478859e-04 2.044507712125778198e-01 3.181710243225097656e-01 7.851742953062057495e-02 2.855576202273368835e-02 1.468580216169357300e-01 -1.674921810626983643e-01 1.653045564889907837e-01 -2.187017798423767090e-01 1.564007811248302460e-02 -7.552126795053482056e-02 4.615832492709159851e-02 -1.733022555708885193e-02 -9.443116933107376099e-02 -5.326490849256515503e-02 2.316913604736328125e-01 9.313184022903442383e-02 3.688219189643859863e-01 1.778170764446258545e-01 2.740346789360046387e-01 -7.818264514207839966e-02 2.686891853809356689e-01 1.245099157094955444e-01 -1.182504668831825256e-01 -8.201760053634643555e-02 1.801841706037521362e-01 1.782016456127166748e-01 1.793003678321838379e-01 -1.020022854208946228e-01
-1.904624551534652710e-01 8.866331726312637329e-02 -1.600013375282287598e-01 -3.781049745157361031e-03 -5.580262094736099243e-02 3.179141581058502197e-01 -2.442961484193801880e-01 9.168706834316253662e-02 1.405171900987625122e-01 -2.686885595321655273e-01 5.965077131986618042e-02 -3.302065432071685791e-01 1.154300123453140259e-01 8.311976678669452667e-03 -1.580592542886734009e-01 -1.419878900051116943e-01 4.536967352032661438e-02 1.087866649031639099e-01 9.890487045049667358e-02 1.848436295986175537e-01 6.573050469160079956e-02 -3.047431111335754395e-01 1.122036352753639221e-01 -4.499705135822296143e-02 -6.836029887199401855e-02 2.286744490265846252e-02 7.859075069427490234e-02 -2.177062630653381348e-01 2.057799100875854492e-01 -1.873813420534133911e-01 4.338578879833221436e-02 -4.326134324073791504e-01
-1.742788404226303101e-01 3.469514846801757812e-02 -2.399245202541351318e-01 -7.247146964073181152e-02 1.423046737909317017e-01 1.074913293123245239e-01 1.288735680282115936e-02 -5.454573780298233032e-02 2.368518859148025513e-01 -6.558323651552200317e-02 1.869679838418960571e-01 -2.114189714193344116e-01 -1.269741356372833252e-01 2.887823581695556641e-01 -1.724517345428466797e-01 -3.490383177995681763e-02 7.153622061014175415e-02 3.834032639861106873e-02 3.522492349147796631e-01 3.347610533237457275e-01 4.158857464790344238e-02 3.269640803337097168e-01 8.851932734251022339e-02 -1.611012779176235199e-02 2.450069636106491089e-01 -2.560470602475106716e-04 1.445809751749038696e-01 5.184114445000886917e-03 -2.287844894453883171e-03 2.029164284467697144e-01 7.179974764585494995e-02 -3.367099761962890625e-01
4.315684735774993896e-02 1.033654902130365372e-02 -1.915853321552276611e-01 2.531071379780769348e-02 2.920002639293670654e-01 -1.394954323768615723e-01 -3.153112232685089111e-01 1.549372263252735138e-02 -7.752093672752380371e-02 -3.520502150058746338e-01 2.139932066202163696e-01 8.225370198488235474e-02 1.227308213710784912e-01 1.777295321226119995e-01 -6.471710652112960815e-02 -2.753140032291412354e-01 -7.049568742513656616e-02 -1.168502941727638245e-01 -9.640337526798248291e-02 1.209732219576835632e-01 1.898814290761947632e-01 2.146828733384609222e-02 9.278868325054645538e-03 -2.131467759609222412e-01 4.845109954476356506e-02 1.255577057600021362e-01 1.245295861735939980e-03 -4.215491414070129395e-01 2.698307037353515625e-01 1.379339769482612610e-02 2.902952954173088074e-02 -2.300263643264770508e-01
5.301322415471076965e-02 7.341125607490539551e-02 -2.698541879653930664e-01 -1.590786385349929333e-03 -1.632410660386085510e-02 3.565860390663146973e-01 2.425391972064971924e-01 9.779372066259384155e-02 8.162993192672729492e-02 -6.955996900796890259e-02 1.356565058231353760e-01 1.484389007091522217e-01 -1.568343639373779297e-01 4.151912778615951538e-02 -8.350767195224761963e-02 -1.196973174810409546e-01 1.032666712999343872e-01 -7.513035833835601807e-02 2.107363194227218628e-01 1.357448697090148926e-01 9.384950995445251465e-02 -1.440590918064117432e-01 -2.199388444423675537e-01 9.400639683008193970e-02 1.030990257859230042e-01 -4.436876252293586731e-02 -1.381463110446929932e-01 -6.064227223396301270e-01 -1.807592213153839111e-01 -3.137270919978618622e-03 1.312958896160125732e-01 -9.131013602018356323e-02
4.121662303805351257e-02 -1.127275153994560242e-01 3.590323776006698608e-02 -1.219554543495178223e-01 1.456841826438903809e-01 7.317685335874557495e-02 2.085704505443572998e-01 1.826644986867904663e-01 2.779671251773834229e-01 1.040629111230373383e-02 1.092450171709060669e-01 -1.647812128067016602e-01 1.005655303597450256e-01 1.678477823734283447e-01 -1.705042421817779541e-01 -4.167793095111846924e-01 -9.188880771398544312e-02 1.168755814433097839e-01 -3.078274130821228027e-01 2.773813307285308838e-01 -1.146788075566291809e-01 -1.649054288864135742e-01 1.151879504323005676e-01 1.238935962319374084e-01 -1.759425252676010132e-01 1.603711210191249847e-02 3.638333454728126526e-02 -1.866089850664138794e-01 1.510734260082244873e-01 2.034239768981933594e-01 1.779045462608337402e-01 -2.871965169906616211e-01
-3.309142291545867920e-01 1.020310819149017334e-02 -4.869597777724266052e-02 -2.119714468717575073e-01 -4.191900789737701416e-02 -6.401062011718750000e-02 5.975190177559852600e-02 8.071891218423843384e-02 -2.972246333956718445e-02 5.970359966158866882e-02 2.628926336765289307e-01 -4.379687309265136719e-01 8.401694148778915405e-02 3.489853441715240479e-02 -2.385949641466140747e-01 -2.189681679010391235e-01 -2.506496608257293701e-01 4.233260080218315125e-02 3.535716235637664795e-01 -1.106684375554323196e-02 2.256931960582733154e-01 -1.581555455923080444e-01 -1.025534197688102722e-01 8.476614207029342651e-02 5.246138945221900940e-02 1.281812507659196854e-02 5.810649320483207703e-02 -1.113859042525291443e-01 8.574632555246353149e-02 1.927741430699825287e-02 3.676537275314331055e-01 -6.017403304576873779e-02
1.981031149625778198e-01 -1.151998490095138550e-01 -1.293207854032516479e-01 -1.629462540149688721e-01 1.193949803709983826e-01 -1.522297114133834839e-01 -6.176063790917396545e-03 -2.340101301670074463e-01 6.353664398193359375e-02 -1.897313147783279419e-01 -1.701624691486358643e-01 1.081422995775938034e-02 7.408093661069869995e-02 2.236697822809219360e-02 -1.589809656143188477e-01 -3.745677471160888672e-01 -3.386649489402770996e-01 -2.017927169799804688e-01 -6.830549240112304688e-02 2.621918171644210815e-02 3.023588061332702637e-01 -8.894234150648117065e-02 -3.723762184381484985e-02 -6.608320772647857666e-02 8.289686590433120728e-02 1.924708038568496704e-01 1.413079500198364258e-01 -2.256423681974411011e-01 -2.204705774784088135e-01 2.909982800483703613e-01 2.385238260030746460e-01 -2.183850295841693878e-02
4.058798030018806458e-02 -1.742395013570785522e-02 3.796785697340965271e-02 3.483320474624633789e-01 1.905396431684494019e-01 2.644794434309005737e-02 -4.194582998752593994e-02 -1.272668838500976562e-01 1.236140727996826172e-01 -4.081325978040695190e-02 -6.875436007976531982e-02 -1.336753070354461670e-01 -3.286005556583404541e-01 1.382097899913787842e-01 -3.205633163452148438e-01 -3.373702466487884521e-01 -1.364578120410442352e-02 9.292224794626235962e-02 -8.032184094190597534e-03 1.996872723102569580e-01 1.640479415655136108e-01 1.815562397241592407e-01 -7.858790457248687744e-02 -2.609454691410064697e-01 2.173725217580795288e-01 1.641740202903747559e-01 1.191349327564239502e-01 -2.645393908023834229e-01 -5.469160620123147964e-03 -9.664665162563323975e-02 -5.467880144715309143e-02 -2.889068424701690674e-01
-1.901130974292755127e-01 -8.619973435997962952e-03 4.354908317327499390e-02 -8.194664120674133301e-02 -2.030232101678848267e-01 -1.120400521904230118e-02 1.516644507646560669e-01 1.328049898147583008e-01 1.226935163140296936e-01 -8.238077163696289062e-02 -5.355065315961837769e-02 6.534774601459503174e-02 -8.102128654718399048e-02 4.223720356822013855e-02 -3.366690874099731445e-01 -1.239904165267944336e-01 -4.804203659296035767e-02 4.568044468760490417e-02 1.968746930360794067e-01 2.645110785961151123e-01 2.769853174686431885e-01 3.458050489425659180e-01 7.829508930444717407e-02 -1.515069752931594849e-01 -2.187407016754150391e-01 -2.509046345949172974e-02 4.634051024913787842e-02 -4.602321684360504150e-01 -1.982353031635284424e-01 1.909449100494384766e-01 -9.324610978364944458e-02 -1.474590748548507690e-01
-2.273757010698318481e-01 -8.315097540616989136e-02 -2.020029872655868530e-01 8.144430071115493774e-02 -3.611014038324356079e-02 -1.362638324499130249e-01 6.241903081536293030e-02 -2.100076824426651001e-01 9.201709926128387451e-02 2.338580042123794556e-02 7.040086388587951660e-02 -1.438699662685394287e-01 2.658559568226337433e-02 -1.572619937360286713e-02 -1.403564959764480591e-01 -2.899293899536132812e-01 -1.878267079591751099e-01 3.065603226423263550e-02 -7.911030948162078857e-02 2.742606699466705322e-01 3.679225966334342957e-02 1.917667537927627563e-01 1.143457591533660889e-01 -3.281180560588836670e-01 4.148717522621154785e-01 -1.798890903592109680e-02 -5.726368725299835205e-02 -4.080791771411895752e-01 -5.621430277824401855e-02 -3.438573039602488279e-04 -3.604283928871154785e-02 -2.518430352210998535e-01
-1.928358897566795349e-02 1.945140361785888672e-01 -2.482620328664779663e-01 3.657292472780682147e-05 7.527422904968261719e-02 6.438577082008123398e-03 -1.163208112120628357e-01 2.945756912231445312e-02 1.679559201002120972e-01 8.378244936466217041e-02 -1.995632648468017578e-01 -4.415127635002136230e-01 -5.885003134608268738e-02 -3.541735187172889709e-02 -3.659321665763854980e-01 -2.752389013767242432e-01 -1.200522035360336304e-01 -1.960699409246444702e-01 5.510740354657173157e-02 -9.285140037536621094e-02 6.957732886075973511e-02 3.562852367758750916e-02 -1.367846131324768066e-01 -8.583348244428634644e-02 -1.047233641147613525e-01 2.421224676072597504e-02 4.852866008877754211e-02 -2.835877835750579834e-01 -1.016272138804197311e-02 3.644505981355905533e-03 1.498195156455039978e-02 -4.520076513290405273e-01
-9.841343015432357788e-02 -1.375127770006656647e-02 -2.714437246322631836e-01 5.476591177284717560e-03 1.150254830718040466e-01 -2.041761577129364014e-01 -3.014113903045654297e-01 -2.939519658684730530e-02 6.547727435827255249e-02 -2.869539856910705566e-01 2.561822235584259033e-01 1.335883885622024536e-01 8.280379325151443481e-02 2.492456436157226562e-01 -2.549701631069183350e-01 -2.993983626365661621e-01 -1.398494094610214233e-01 9.476256370544433594e-02 4.742979258298873901e-02 1.022182181477546692e-01 2.434678971767425537e-01 2.774169147014617920e-01 -8.435690402984619141e-02 -3.242860734462738037e-01 1.021133214235305786e-01 -6.172030698508024216e-03 -2.259312756359577179e-02 -2.079155445098876953e-01 -3.893315093591809273e-03 1.799698546528816223e-02 1.359081119298934937e-01 -1.152545288205146790e-01
-1.400026082992553711e-01 1.061554551124572754e-01 -1.845360100269317627e-01 1.382647603750228882e-01 3.026051819324493408e-01 2.355440147221088409e-02 2.319445610046386719e-01 -7.170321792364120483e-02 7.992221415042877197e-02 1.112440675497055054e-01 -3.615945950150489807e-02 -1.566675901412963867e-01 -1.814066022634506226e-01 5.991884693503379822e-02 -1.081436276435852051e-01 -1.698742061853408813e-01 -2.264925651252269745e-02 -1.860456913709640503e-02 3.921404480934143066e-01 6.991997361183166504e-04 5.801386758685112000e-02 -2.312546372413635254e-01 2.976727485656738281e-01 6.810378283262252808e-02 2.280443459749221802e-01 2.159662917256355286e-02 -2.822638750076293945e-01 -3.025820553302764893e-01 -1.161735355854034424e-01 1.009554862976074219e-01 2.969845533370971680e-01 -5.400429666042327881e-02
-4.858346655964851379e-02 -3.011242151260375977e-01 -3.575707077980041504e-01 3.024250827729701996e-02 1.486653089523315430e-01 2.006331682205200195e-01 2.022022902965545654e-01 3.741331696510314941e-01 6.678321212530136108e-02 -4.425960406661033630e-02 1.857599318027496338e-01 -2.280306518077850342e-01 1.093056797981262207e-01 2.818686142563819885e-02 1.142537891864776611e-01 -1.036423742771148682e-01 -5.960616096854209900e-02 -1.341533958911895752e-01 -8.489476889371871948e-02 5.038820672780275345e-03 3.712464272975921631e-01 -2.824227698147296906e-02 9.276955574750900269e-02 1.144920196384191513e-02 -1.462303251028060913e-01 8.356413990259170532e-02 6.096892431378364563e-02 -4.186561703681945801e-01 -1.508689206093549728e-02 4.917880892753601074e-02 -5.120774731040000916e-02 -1.294155716896057129e-01
-1.970659643411636353e-01 4.730118438601493835e-02 -1.818275749683380127e-01 -1.108266264200210571e-01 -1.632206439971923828e-01 -4.133801534771919250e-02 3.540966892614960670e-03 2.915144525468349457e-02 -8.388716727495193481e-02 -3.579122945666313171e-02 3.767537474632263184e-01 -4.983053207397460938e-01 2.717793174088001251e-02 -1.726108137518167496e-03 -1.118805631995201111e-01 -1.981501728296279907e-01 -2.865595184266567230e-02 -1.962608546018600464e-01 2.083821296691894531e-01 -4.362321645021438599e-02 2.364323437213897705e-01 -6.154033169150352478e-02 -5.633484106510877609e-03 1.112416833639144897e-01 1.516336500644683838e-01 -1.113672554492950439e-01 9.144987910985946655e-02 -2.278174087405204773e-02 9.410386532545089722e-02 1.352343261241912842e-01 4.209533035755157471e-01 -1.670244634151458740e-01
-6.510076671838760376e-02 1.853771507740020752e-01 1.179204210638999939e-01 -2.814168669283390045e-02 4.585795104503631592e-02 3.685886040329933167e-02 -2.461149841547012329e-01 -5.924216657876968384e-02 6.111595407128334045e-02 -3.779802620410919189e-01 8.490959554910659790e-02 -3.678364753723144531e-01 1.161998435854911804e-01 2.010377198457717896e-01 -1.087696999311447144e-01 -4.375551640987396240e-01 -4.857565835118293762e-02 -1.306681334972381592e-01 -8.348610997200012207e-02 -1.499614268541336060e-01 2.415117919445037842e-01 -7.755129039287567139e-02 8.708851784467697144e-02 -2.983716428279876709e-01 1.377474665641784668e-01 5.134451668709516525e-03 -1.441206187009811401e-01 -1.262401640415191650e-01 -8.474586158990859985e-02 1.237530261278152466e-01 1.763162314891815186e-01 -1.170398518443107605e-01
-3.623987436294555664e-01 -1.648714691400527954e-01 -1.370862722396850586e-01 -2.527512311935424805e-01 1.707179248332977295e-01 -1.796817220747470856e-02 -5.812667775899171829e-03 1.805854141712188721e-01 1.353536993265151978e-01 -1.473532915115356445e-01 -6.634727120399475098e-02 -2.324210703372955322e-01 -7.604441791772842407e-02 -1.539143500849604607e-03 -5.714349448680877686e-02 -6.981027871370315552e-02 -3.268001601099967957e-02 1.913955062627792358e-01 1.300632208585739136e-01 3.036061823368072510e-01 1.446522176265716553e-01 2.976913452148437500e-01 -1.285130828619003296e-01 1.495339274406433105e-01 1.602712422609329224e-01 -1.645386368036270142e-01 3.932567313313484192e-02 -1.695602685213088989e-01 -6.438060104846954346e-02 3.811470866203308105e-01 1.818955689668655396e-01 -1.534357815980911255e-01
-3.431224226951599121e-01 1.239228174090385437e-01 -7.864084094762802124e-02 -1.459523439407348633e-01 1.375809963792562485e-02 1.305852830410003662e-01 7.523836195468902588e-02 -5.012251436710357666e-02 1.368198450654745102e-02 -9.136296063661575317e-02 2.539590895175933838e-01 1.258666664361953735e-01 -2.774174511432647705e-01 2.593507245182991028e-02 -1.857755631208419800e-01 -1.821415126323699951e-02 2.667385712265968323e-02 6.704993546009063721e-02 1.712441891431808472e-01 2.535184621810913086e-01 9.420858323574066162e-02 7.394110411405563354e-02 2.203720510005950928e-01 -1.773012280464172363e-01 -1.108065992593765259e-01 4.417874664068222046e-02 1.331342309713363647e-01 -4.229658544063568115e-01 7.491630315780639648e-02 4.161183238029479980e-01 4.567499458789825439e-02 -1.667518913745880127e-01
-1.858593672513961792e-01 -1.675773262977600098e-01 -1.778333634138107300e-01 -2.245886325836181641e-01 -2.849063463509082794e-02 4.979533329606056213e-02 1.636958420276641846e-01 1.113453283905982971e-01 4.582720994949340820e-01 1.409873459488153458e-02 8.247816003859043121e-03 -3.080903589725494385e-01 4.809004068374633789e-02 5.519827082753181458e-02 -2.770500024780631065e-03 -2.902913689613342285e-01 -1.035218238830566406e-01 -2.159913927316665649e-01 1.627864539623260498e-01 5.587070435285568237e-02 3.754876181483268738e-02 7.912876456975936890e-02 -9.397783130407333374e-02 1.413946449756622314e-01 2.716687917709350586e-01 -5.821732804179191589e-02 1.290253698825836182e-01 -2.936501204967498779e-01 -3.117462992668151855e-01 5.633977428078651428e-02 -6.712877657264471054e-03 -1.184322386980056763e-01
-3.016767799854278564e-01 -1.997120976448059082e-01 -1.164671480655670166e-01 1.240947991609573364e-01 2.382026910781860352e-01 2.097420096397399902e-01 -3.972804173827171326e-02 -1.815234571695327759e-01 7.035009912215173244e-04 -8.237964473664760590e-03 1.357488334178924561e-01 2.799441106617450714e-02 1.141632497310638428e-01 2.827283926308155060e-02 -1.667810678482055664e-01 -2.521815598011016846e-01 -7.337304949760437012e-02 -7.077159732580184937e-02 -2.095543034374713898e-02 1.279665678739547729e-01 2.441398799419403076e-01 3.056900203227996826e-01 6.785636395215988159e-02 -1.978992670774459839e-01 1.544996281154453754e-03 -1.608266532421112061e-01 2.747427485883235931e-02 -3.117874860763549805e-01 2.625362873077392578e-01 4.006373286247253418e-01 5.326936021447181702e-02 -1.496164686977863312e-02
-7.585742324590682983e-02 8.419692516326904297e-02 -2.760432958602905273e-01 -1.269275844097137451e-01 1.749349385499954224e-01 -3.307889029383659363e-02 1.625840663909912109e-01 -1.132094785571098328e-01 9.825462102890014648e-02 -6.440103799104690552e-02 2.606162726879119873e-01 -1.607653796672821045e-01 1.119636371731758118e-01 -1.016129925847053528e-01 1.231905147433280945e-01 -4.465189874172210693e-01 -1.694833636283874512e-01 -2.558590658009052277e-02 -3.607355058193206787e-01 2.122167050838470459e-01 6.064004823565483093e-02 2.004853487014770508e-01 2.319679558277130127e-01 -8.821821212768554688e-02 -9.809830039739608765e-02 1.707016825675964355e-01 -1.346779614686965942e-01 -9.490051120519638062e-02 8.278224617242813110e-02 2.361272722482681274e-01 1.757440268993377686e-01 -9.749748557806015015e-02
-1.886776648461818695e-02 -1.398573964834213257e-01 1.006190851330757141e-01 -7.872907817363739014e-02 1.814557164907455444e-01 -1.865299046039581299e-01 2.710991501808166504e-01 4.738453030586242676e-02 1.225435137748718262e-01 -2.377822548151016235e-01 -9.621765464544296265e-02 -1.068220660090446472e-01 2.245374023914337158e-01 -5.529515445232391357e-02 -1.165556758642196655e-01 -3.187096714973449707e-01 -3.805112838745117188e-01 5.610666424036026001e-02 -7.637853175401687622e-02 1.452664434909820557e-01 9.231431782245635986e-02 1.255929470062255859e-01 -1.592873036861419678e-01 1.255588233470916748e-01 7.601753622293472290e-02 1.449198871850967407e-01 -1.349756121635437012e-01 -4.371677041053771973e-01 1.213387101888656616e-01 2.255788743495941162e-01 1.070439219474792480e-01 -7.715253531932830811e-02
-1.570520997047424316e-01 -3.914552740752696991e-03 -1.296966224908828735e-01 -7.798279821872711182e-02 2.474485039710998535e-01 1.662860624492168427e-02 5.703579634428024292e-02 -6.323596835136413574e-02 -2.478089928627014160e-01 -1.298003345727920532e-01 1.160235051065683365e-02 1.924823597073554993e-02 -3.505675867199897766e-02 1.481297314167022705e-01 -3.465431556105613708e-02 -2.887158282101154327e-02 -7.590925320982933044e-03 -5.631577596068382263e-02 1.096419710665941238e-02 9.563217870891094208e-03 1.503900736570358276e-01 2.036417126655578613e-01 2.986735999584197998e-01 -1.951382756233215332e-01 -1.998243331909179688e-01 -8.328677713871002197e-02 1.928079277276992798e-01 -3.944771289825439453e-01 -1.435891836881637573e-01 3.750046193599700928e-01 3.253503143787384033e-02 -4.276893734931945801e-01
[truncated: 3,275,282 more chars]
