# Supplementary material for: The Language of Innovation
Source: PLoS One. 2020 Apr 30;15(4):e0230107. doi: 10.1371/journal.pone.0230107 (PMC7194493; doi:10.1371/journal.pone.0230107)
Supplement: S11 File — (GZ) [file pone.0230107.s011.tar.gz › 1989-1993/V2Run_0_VS_4500_embeddings1989-1993ED32.txt]

2.990699186921119690e-02 -2.533837407827377319e-02 4.521963372826576233e-02 -3.273195922374725342e-01 2.322643399238586426e-01 4.295314848423004150e-02 1.587865129113197327e-02 -8.992974460124969482e-02 -2.048345953226089478e-01 7.646429538726806641e-02 -1.042598485946655273e-01 -4.504750967025756836e-01 9.154987335205078125e-02 6.910350918769836426e-02 -8.126194030046463013e-02 8.239495009183883667e-02 -1.672579944133758545e-01 1.286042630672454834e-01 2.563208341598510742e-02 4.855873063206672668e-02 -1.444117426872253418e-01 -1.039071530103683472e-01 3.818635940551757812e-01 3.489048779010772705e-02 -3.564727902412414551e-01 -2.173714153468608856e-02 2.231709510087966919e-01 -2.247030436992645264e-01 -1.140697821974754333e-01 1.711719483137130737e-01 9.391408413648605347e-02 1.783447116613388062e-01
6.107079610228538513e-02 -2.688851058483123779e-01 -5.937570706009864807e-02 -1.392558366060256958e-01 1.454976797103881836e-01 1.750304996967315674e-01 1.190232858061790466e-01 -1.712632477283477783e-01 -1.557724326848983765e-01 -3.882755637168884277e-01 -9.746421873569488525e-02 -3.217321634292602539e-01 -5.868959426879882812e-02 7.599205523729324341e-02 9.919065237045288086e-02 2.688478827476501465e-01 -2.545022666454315186e-01 -8.878935873508453369e-02 1.528078764677047729e-01 1.567610502243041992e-01 -3.121644556522369385e-01 4.263766109943389893e-03 1.465218961238861084e-01 8.802568912506103516e-02 1.066054850816726685e-01 -3.479899466037750244e-02 5.561182275414466858e-02 -1.594678312540054321e-01 1.377207040786743164e-01 1.383930742740631104e-01 1.984234750270843506e-01 2.460249811410903931e-01
-6.154470518231391907e-02 -1.423085331916809082e-01 -1.095491796731948853e-01 -8.493153750896453857e-02 5.800621211528778076e-02 1.102750524878501892e-01 -1.831522025167942047e-02 -1.723086982965469360e-01 -2.235372960567474365e-01 -8.342628180980682373e-02 9.685452282428741455e-02 -6.423628330230712891e-01 6.033062562346458435e-02 -2.468406921252608299e-03 -2.066584974527359009e-01 3.967794775962829590e-02 -3.179777562618255615e-01 -1.004623435437679291e-02 1.718086898326873779e-01 1.119521260261535645e-01 4.645340889692306519e-02 -7.161757443100214005e-03 -1.622005738317966461e-02 5.879611894488334656e-02 -2.292228676378726959e-02 1.577534675598144531e-01 -1.377189606428146362e-01 -2.169609367847442627e-01 -5.091746896505355835e-02 3.661026358604431152e-01 6.432849913835525513e-02 -5.407265201210975647e-02
-9.354659169912338257e-02 -3.691420555114746094e-01 -1.022046804428100586e-02 -2.579454481601715088e-01 -7.899230346083641052e-03 -5.680359899997711182e-02 -2.136368453502655029e-01 1.076079532504081726e-01 -1.489916741847991943e-01 -1.086982488632202148e-01 5.961179360747337341e-02 -2.310214936733245850e-01 4.004701972007751465e-02 2.205494046211242676e-02 5.720907077193260193e-02 1.295308768749237061e-01 -4.121336340904235840e-01 2.795119583606719971e-02 1.457991451025009155e-01 -1.897032558917999268e-01 3.116771206259727478e-02 4.353581964969635010e-01 9.517779946327209473e-02 3.194784820079803467e-01 1.914060860872268677e-02 1.204780936241149902e-01 1.412407755851745605e-01 -4.396439343690872192e-02 -1.276883780956268311e-01 -7.507213740609586239e-05 1.073488891124725342e-01 1.436982303857803345e-01
-4.285251256078481674e-03 -3.884517550468444824e-01 7.703361660242080688e-02 6.734929233789443970e-02 1.574033647775650024e-01 -7.774700969457626343e-02 -5.826325714588165283e-02 -1.735865026712417603e-01 2.135048992931842804e-02 7.777851819992065430e-02 -1.344443559646606445e-01 -3.224663138389587402e-01 1.587400883436203003e-01 -1.125804483890533447e-01 -2.180786617100238800e-02 3.210137039422988892e-02 -4.747962057590484619e-01 -7.660357654094696045e-02 2.824335098266601562e-01 2.386038377881050110e-02 -6.930466741323471069e-02 1.023014858365058899e-01 2.072200924158096313e-01 1.269396245479583740e-01 1.424592733383178711e-01 1.893364489078521729e-01 -2.046813517808914185e-01 3.639798238873481750e-02 -2.071110755205154419e-01 1.543120145797729492e-01 2.307220995426177979e-01 3.260810300707817078e-02
6.202595308423042297e-02 -2.300787121057510376e-01 5.036749690771102905e-02 1.806188672780990601e-01 -6.784208863973617554e-02 5.194491706788539886e-03 1.179414466023445129e-01 -3.276841249316930771e-03 -2.273228019475936890e-02 -1.279812455177307129e-01 1.669970005750656128e-01 -4.281941354274749756e-01 6.522596627473831177e-02 2.960070371627807617e-01 5.308781936764717102e-02 1.396171450614929199e-01 -3.282844126224517822e-01 -3.514108806848526001e-02 1.236690487712621689e-02 -1.786596886813640594e-02 -2.090695500373840332e-01 2.904340391978621483e-03 9.711471945047378540e-02 -5.764824524521827698e-02 2.160078287124633789e-01 -1.014597415924072266e-01 2.412093281745910645e-01 1.340845823287963867e-01 -4.118858650326728821e-02 4.220584630966186523e-01 1.737332195043563843e-01 1.952129453420639038e-01
3.004185557365417480e-01 2.315688505768775940e-02 -1.737664192914962769e-01 -5.073509365320205688e-02 -1.242942959070205688e-01 1.122036725282669067e-01 6.950065959244966507e-03 -7.557571679353713989e-02 2.101574987173080444e-01 -3.974928334355354309e-02 -3.028364479541778564e-01 -2.538646757602691650e-01 3.026911616325378418e-01 6.435964256525039673e-02 1.145490258932113647e-01 2.811802923679351807e-01 -1.460801661014556885e-01 1.108658239245414734e-01 -5.837200582027435303e-02 -4.234841465950012207e-02 1.336888372898101807e-01 1.094185709953308105e-01 8.112304657697677612e-02 6.510072946548461914e-02 -1.183512657880783081e-01 -8.941287547349929810e-02 -1.530226767063140869e-01 -2.823023498058319092e-01 -3.181851804256439209e-01 3.331686556339263916e-01 1.763533353805541992e-01 6.958637386560440063e-02
-8.937548100948333740e-02 -2.398897409439086914e-01 5.409412086009979248e-02 -2.796471416950225830e-01 -1.926409751176834106e-01 8.256847970187664032e-03 1.138087734580039978e-02 -4.927643015980720520e-02 5.282319709658622742e-02 1.520235184580087662e-02 -4.843302536755800247e-03 -4.363534450531005859e-01 6.768227368593215942e-02 1.359862387180328369e-01 -1.487307995557785034e-01 7.326564937829971313e-02 -2.692362070083618164e-01 -6.631109118461608887e-02 3.976465463638305664e-01 -1.388761699199676514e-01 -1.255177557468414307e-01 -1.487136632204055786e-02 7.051922380924224854e-02 -1.049251928925514221e-01 1.152296885848045349e-01 1.367491781711578369e-01 -4.040399193763732910e-02 1.032337248325347900e-01 -1.666333228349685669e-01 3.743728697299957275e-01 6.741534918546676636e-02 2.580728530883789062e-01
-5.969006940722465515e-02 -1.782293617725372314e-01 -5.052459239959716797e-02 4.010495170950889587e-02 1.209161356091499329e-01 2.335701733827590942e-01 1.416652649641036987e-02 4.850200191140174866e-02 -1.155759859830141068e-02 8.793686330318450928e-02 -1.412456780672073364e-01 -5.200515985488891602e-01 1.746612787246704102e-01 3.596673011779785156e-01 1.802931278944015503e-01 1.743015050888061523e-01 -4.334356784820556641e-01 5.703216418623924255e-02 2.677804790437221527e-02 -1.253123395144939423e-03 -3.599172458052635193e-02 -2.065334282815456390e-02 2.179295383393764496e-02 2.888631224632263184e-01 1.735122948884963989e-01 -1.509758383035659790e-01 6.968895345926284790e-02 1.198251321911811829e-01 -5.779193341732025146e-02 9.132514894008636475e-02 -7.110695540904998779e-02 3.780553862452507019e-02
9.327638894319534302e-02 -1.103349328041076660e-01 -2.702504955232143402e-02 -1.711876541376113892e-01 -1.897685825824737549e-01 2.966944314539432526e-02 4.241508990526199341e-02 4.424850340001285076e-04 -1.047274619340896606e-01 -1.390670612454414368e-02 -1.530608236789703369e-01 -4.630254507064819336e-01 -2.157282978296279907e-01 -6.500317901372909546e-02 1.794665902853012085e-01 2.381448298692703247e-01 -1.437154114246368408e-01 -1.313455551862716675e-01 -2.714878693222999573e-02 2.009360343217849731e-01 -2.029609084129333496e-01 8.292167633771896362e-02 -9.103611856698989868e-02 8.571291714906692505e-02 1.070249006152153015e-01 -1.240810081362724304e-01 -8.294625207781791687e-03 4.053715243935585022e-02 -1.478596776723861694e-01 1.368336975574493408e-01 4.720804095268249512e-01 2.949610352516174316e-01
8.882036060094833374e-02 -2.899965941905975342e-01 -6.070043519139289856e-02 2.857570648193359375e-01 -2.741527929902076721e-02 4.484483040869235992e-03 1.661313772201538086e-01 1.129345223307609558e-01 -6.577178835868835449e-02 -1.826149821281433105e-01 -3.231215756386518478e-03 -2.953321933746337891e-01 -1.570329964160919189e-01 2.024550735950469971e-01 1.266638785600662231e-01 3.276725858449935913e-02 -4.162207245826721191e-01 -1.940755546092987061e-01 8.928978443145751953e-02 2.513691596686840057e-02 -1.003952473402023315e-01 -3.025898337364196777e-01 1.158171594142913818e-01 1.138426437973976135e-01 -1.062729656696319580e-01 -7.915332913398742676e-02 -3.015323169529438019e-02 1.181150153279304504e-01 -2.773245610296726227e-02 3.844153285026550293e-01 1.938289105892181396e-01 8.842216432094573975e-02
5.703437328338623047e-02 -1.220704019069671631e-01 1.293605455430224538e-04 8.224572241306304932e-02 6.377210468053817749e-02 1.827506870031356812e-01 1.826332658529281616e-01 -1.671262979507446289e-01 -2.835598587989807129e-01 -2.544506220147013664e-03 1.003005355596542358e-01 -4.090696871280670166e-01 -5.669921170920133591e-03 5.298158153891563416e-02 2.612374722957611084e-01 1.411952972412109375e-01 -4.847222939133644104e-02 -6.104988511651754379e-03 -3.480179235339164734e-02 6.218558922410011292e-02 1.617135703563690186e-01 9.403774514794349670e-03 2.250862866640090942e-01 1.555461734533309937e-01 5.351501051336526871e-03 -1.957879066467285156e-01 6.399064511060714722e-02 -5.132245272397994995e-02 3.478874918073415756e-03 2.141012847423553467e-01 4.222183227539062500e-01 3.869447708129882812e-01
1.205588504672050476e-01 -8.191113173961639404e-02 6.343191117048263550e-02 -1.094557791948318481e-01 4.516175016760826111e-03 5.871690437197685242e-02 -3.020093962550163269e-02 -1.388868540525436401e-01 -4.142927750945091248e-02 -1.469918638467788696e-01 6.575223803520202637e-02 -5.307074189186096191e-01 1.214072331786155701e-01 -6.727048754692077637e-02 -2.402610778808593750e-01 -3.337873518466949463e-02 -3.261191248893737793e-01 -6.195196509361267090e-02 1.284240782260894775e-01 -2.347241789102554321e-01 1.381094008684158325e-02 -1.306419521570205688e-01 2.969729304313659668e-01 1.631936728954315186e-01 1.891990900039672852e-01 -4.044210165739059448e-02 -6.415606290102005005e-02 8.515607565641403198e-02 -2.995100319385528564e-01 1.339149028062820435e-01 4.361238330602645874e-02 2.819167375564575195e-01
-8.013468235731124878e-02 -1.498106718063354492e-01 7.070758938789367676e-02 2.546596899628639221e-02 1.802412979304790497e-02 4.537680000066757202e-02 -6.302528828382492065e-02 -7.282954454421997070e-02 6.414563953876495361e-02 5.323586612939834595e-02 8.708941191434860229e-02 -1.901546418666839600e-01 5.778955668210983276e-02 2.520640492439270020e-01 -4.041586071252822876e-02 4.326069355010986328e-01 -2.531239986419677734e-01 7.053332775831222534e-02 3.049437105655670166e-01 -4.537718743085861206e-02 -1.674510724842548370e-02 1.884628236293792725e-01 1.559000164270401001e-01 3.596040010452270508e-01 1.813874393701553345e-01 1.548815369606018066e-01 2.177486009895801544e-02 1.668148860335350037e-02 -2.321146428585052490e-01 2.022982984781265259e-01 2.099046260118484497e-01 3.121824562549591064e-01
-2.225692011415958405e-02 -5.934095010161399841e-02 2.644853889942169189e-01 7.493928819894790649e-02 -1.973806917667388916e-01 7.153167575597763062e-02 7.497596740722656250e-02 1.297931373119354248e-01 -1.653833687305450439e-01 -8.707647025585174561e-02 1.092558801174163818e-01 -5.124315619468688965e-01 1.290630176663398743e-02 -1.276049017906188965e-01 -5.481123179197311401e-02 5.122749134898185730e-02 -4.164087474346160889e-01 -1.972277462482452393e-01 2.532663643360137939e-01 -1.337301731109619141e-01 -1.881049126386642456e-01 9.981736540794372559e-02 -5.483314022421836853e-02 -1.041554361581802368e-01 1.057757250964641571e-02 9.483829140663146973e-02 -2.185243815183639526e-01 -6.285344064235687256e-02 -2.102854698896408081e-01 2.012554705142974854e-01 1.225332319736480713e-01 -9.090663492679595947e-02
2.131526917219161987e-01 -2.569074332714080811e-01 1.034094858914613724e-02 -1.204156689345836639e-02 1.121586561203002930e-02 1.620099544525146484e-01 -1.543582081794738770e-01 3.967086225748062134e-02 -2.322760820388793945e-01 3.193175792694091797e-02 3.959661349654197693e-02 -4.879610538482666016e-01 1.293863058090209961e-01 1.656466573476791382e-01 -9.246290475130081177e-02 2.717646658420562744e-01 -3.734965575858950615e-04 1.284799128770828247e-01 -9.271693974733352661e-02 -7.349370419979095459e-02 -1.272396594285964966e-01 1.148897223174571991e-02 3.241889935452491045e-04 2.347891591489315033e-02 -6.966023892164230347e-02 -1.779770255088806152e-01 -3.351656720042228699e-02 5.600439012050628662e-02 5.621098354458808899e-02 2.121405601501464844e-01 3.175522983074188232e-01 4.220653474330902100e-01
7.838541269302368164e-02 -2.699387371540069580e-01 5.758943036198616028e-02 -2.285809516906738281e-01 -5.186546593904495239e-02 3.003215491771697998e-01 4.757400229573249817e-02 -2.719636559486389160e-01 -1.129081696271896362e-01 -2.133996039628982544e-01 1.035502329468727112e-01 -2.545925080776214600e-01 2.135124951601028442e-01 1.243110373616218567e-01 2.807448618113994598e-02 4.293737187981605530e-02 -3.480053246021270752e-01 -1.585089564323425293e-01 2.440231293439865112e-01 -2.453562915325164795e-01 1.628611236810684204e-01 9.425900876522064209e-02 1.595434397459030151e-01 1.704395376145839691e-02 8.391737937927246094e-02 -1.721075177192687988e-01 -1.449376940727233887e-01 -9.992299601435661316e-03 -1.432649344205856323e-01 2.539462745189666748e-01 1.533932834863662720e-01 7.325553148984909058e-02
2.002056837081909180e-01 9.381106495857238770e-02 -1.160981208086013794e-01 -3.254829347133636475e-01 1.379190832376480103e-01 1.086689010262489319e-01 -1.185840442776679993e-01 7.318156957626342773e-02 -1.342748999595642090e-01 1.017235815525054932e-01 -4.339934512972831726e-02 -1.642267107963562012e-01 -2.318768296390771866e-03 -1.435236930847167969e-01 2.028911709785461426e-01 2.258114702999591827e-02 -4.496517181396484375e-01 -3.517524525523185730e-02 -1.133684143424034119e-01 -4.859146103262901306e-02 -1.862159371376037598e-01 8.819753676652908325e-02 3.721798360347747803e-01 1.439636200666427612e-01 -5.254005640745162964e-02 6.388405710458755493e-02 -7.693751156330108643e-02 -6.483186781406402588e-02 -3.687053620815277100e-01 2.582905292510986328e-01 1.533822622150182724e-02 1.474699825048446655e-01
-3.902557119727134705e-02 -4.255449473857879639e-01 -2.567298151552677155e-02 -2.244899868965148926e-01 1.446269005537033081e-01 -7.144262641668319702e-02 -1.341196596622467041e-01 -2.426018714904785156e-01 -2.149038910865783691e-01 -2.921025454998016357e-02 1.349097043275833130e-01 -1.798157542943954468e-01 1.691637635231018066e-01 1.111974343657493591e-01 -1.382932066917419434e-01 3.514120876789093018e-01 -2.437689602375030518e-01 -1.199465841054916382e-01 7.307358831167221069e-02 -1.462119072675704956e-01 -3.868407336995005608e-03 2.565227150917053223e-01 2.044013887643814087e-01 1.852133721113204956e-01 4.832733049988746643e-02 1.051140651106834412e-01 6.568307429552078247e-02 -1.617353111505508423e-01 -1.894673407077789307e-01 1.641089022159576416e-01 3.816791623830795288e-02 1.781198680400848389e-01
1.174052879214286804e-01 -1.338196694850921631e-01 3.468918800354003906e-01 -5.194370448589324951e-02 -1.735649704933166504e-01 7.335344702005386353e-02 3.915988653898239136e-02 -1.860584616661071777e-01 2.097881957888603210e-02 -2.105953395366668701e-01 3.960103169083595276e-02 -2.436749041080474854e-01 1.388755142688751221e-01 1.991873532533645630e-01 2.604954317212104797e-02 1.459355000406503677e-02 -1.973584145307540894e-01 -3.010684438049793243e-02 3.841023445129394531e-01 -2.794656753540039062e-01 3.823103010654449463e-02 -1.184268039651215076e-03 3.877813816070556641e-01 -1.258259266614913940e-01 9.917737543582916260e-02 -5.138140544295310974e-02 2.537001157179474831e-03 -3.718388453125953674e-02 -1.523028612136840820e-01 1.797337681055068970e-01 1.835604906082153320e-01 2.679692506790161133e-01
3.278682753443717957e-02 -1.040071099996566772e-01 -2.132557332515716553e-03 -5.371177569031715393e-02 -2.029629349708557129e-01 -2.843098342418670654e-02 6.341337412595748901e-02 -1.910151541233062744e-01 -7.544378936290740967e-02 -3.202413022518157959e-01 -6.296469271183013916e-02 -4.358621239662170410e-01 9.135850518941879272e-02 1.033263280987739563e-01 -1.268085241317749023e-01 -1.792313754558563232e-01 -3.131551146507263184e-01 2.827478758990764618e-02 2.112403959035873413e-01 -2.750882506370544434e-01 -5.862636119127273560e-02 1.796683669090270996e-01 2.233553528785705566e-01 1.303745359182357788e-01 3.386819362640380859e-02 -1.429850906133651733e-01 -1.340545266866683960e-01 8.178911358118057251e-02 -1.312922537326812744e-01 1.894597560167312622e-01 3.170965909957885742e-01 1.076787710189819336e-01
-1.473495513200759888e-01 -1.965150386095046997e-01 2.636039163917303085e-03 -2.639201283454895020e-01 1.632829755544662476e-01 1.410458683967590332e-01 1.188934668898582458e-01 1.280241906642913818e-01 2.274291962385177612e-01 -1.367185413837432861e-01 3.938939869403839111e-01 -4.213302731513977051e-01 1.778382658958435059e-01 -4.529059305787086487e-02 7.721956819295883179e-03 1.230194792151451111e-01 -1.618380695581436157e-01 2.221450805664062500e-01 1.247681453824043274e-01 -3.558766096830368042e-02 -2.038689255714416504e-01 2.294413298368453979e-01 -1.970318891108036041e-02 -6.332826614379882812e-02 -3.426185250282287598e-02 -1.685867458581924438e-01 9.158070385456085205e-02 1.079152687452733517e-03 1.234402209520339966e-01 9.886474907398223877e-02 1.731843650341033936e-01 2.387527972459793091e-01
1.986103504896163940e-01 -2.002764046192169189e-01 3.584492206573486328e-01 1.530553400516510010e-01 -2.160848118364810944e-02 3.211518526077270508e-01 4.952538292855024338e-03 1.124684792011976242e-02 -2.104510515928268433e-01 -1.393588930368423462e-01 -2.067941874265670776e-01 -3.989915847778320312e-01 -1.241045817732810974e-01 1.083529964089393616e-01 1.737523376941680908e-01 2.571756541728973389e-01 -1.412717998027801514e-01 1.583808064460754395e-01 -3.854579105973243713e-02 2.164134681224822998e-01 -1.301483809947967529e-01 1.319638919085264206e-03 7.501264661550521851e-02 1.121614128351211548e-01 -1.964917480945587158e-01 1.998337954282760620e-01 6.078359484672546387e-02 -4.646578058600425720e-02 -3.527748212218284607e-02 1.881886720657348633e-01 1.604986786842346191e-01 1.757947914302349091e-02
-1.188836023211479187e-01 -2.523678122088313103e-03 1.763472855091094971e-01 -1.988530158996582031e-02 -4.033872857689857483e-02 3.106745425611734390e-03 8.252040296792984009e-02 5.453036725521087646e-02 -1.441136896610260010e-01 -1.099022254347801208e-01 1.498303264379501343e-01 -5.498835444450378418e-01 -7.127385586500167847e-02 -6.186954677104949951e-02 2.225525118410587311e-02 2.976686358451843262e-01 -3.223851323127746582e-01 -5.115906521677970886e-02 1.801520287990570068e-01 -2.435222864151000977e-01 -4.761467128992080688e-02 -2.065486274659633636e-02 2.919309437274932861e-01 -7.531787268817424774e-03 2.132129222154617310e-01 2.677177079021930695e-02 -1.974999308586120605e-01 -6.742889434099197388e-02 -2.824255824089050293e-01 1.241798549890518188e-01 -2.429281733930110931e-02 1.244299337267875671e-01
1.277436763048171997e-01 -1.985299736261367798e-01 3.117476031184196472e-02 -4.235065355896949768e-02 5.363219231367111206e-02 1.045494005084037781e-01 7.523983716964721680e-02 1.725121438503265381e-01 -4.577686786651611328e-01 -2.145742028951644897e-01 1.557356417179107666e-01 -4.016971588134765625e-01 -7.940457202494144440e-03 2.331604957580566406e-01 2.038878947496414185e-01 -6.458333134651184082e-02 -7.921148836612701416e-02 -3.267879188060760498e-01 1.987531483173370361e-01 -1.080871671438217163e-01 -2.420466206967830658e-02 7.005099952220916748e-02 1.940611898899078369e-01 1.634235121309757233e-02 -7.186900824308395386e-03 1.304597109556198120e-01 -3.133923979476094246e-03 8.720873296260833740e-02 -5.054460838437080383e-02 3.070260882377624512e-01 1.193346083164215088e-01 8.648475259542465210e-02
1.085059642791748047e-01 -1.191497668623924255e-01 2.515083551406860352e-01 -1.428807973861694336e-01 1.098041310906410217e-01 -1.727092117071151733e-01 -2.960669249296188354e-02 -3.251186013221740723e-02 -1.398670077323913574e-01 -2.840399183332920074e-02 7.373321056365966797e-02 -4.845384061336517334e-01 -1.516411919146776199e-02 2.247136682271957397e-01 2.229282557964324951e-01 2.026445120573043823e-01 -1.881685554981231689e-01 1.268438100814819336e-01 2.619233131408691406e-01 2.524752914905548096e-01 4.210286960005760193e-02 -1.145693883299827576e-01 1.563238948583602905e-01 1.485114842653274536e-01 1.053717210888862610e-01 -9.560394287109375000e-02 2.937938272953033447e-01 -5.967479199171066284e-02 -1.046232581138610840e-01 1.257533133029937744e-01 -7.150940597057342529e-02 2.392470538616180420e-01
-9.150122851133346558e-02 -9.989264607429504395e-02 -7.031426578760147095e-02 3.826914429664611816e-01 6.546700373291969299e-03 2.155132777988910675e-02 2.455376088619232178e-01 2.975170612335205078e-01 -1.409036070108413696e-01 -2.496114000678062439e-02 -7.529669255018234253e-02 -1.482348740100860596e-01 3.480323776602745056e-02 5.114469677209854126e-03 -2.240377366542816162e-01 -5.025598406791687012e-02 -1.567185372114181519e-01 -2.045037895441055298e-01 1.478068977594375610e-01 3.542609140276908875e-02 -1.206546723842620850e-01 2.415484189987182617e-01 5.490991845726966858e-02 1.177246645092964172e-01 -3.184910416603088379e-01 -3.122006654739379883e-01 1.328670680522918701e-01 1.150701045989990234e-01 -2.629855275154113770e-01 1.522350758314132690e-01 1.874116659164428711e-01 2.057699710130691528e-01
7.532182335853576660e-02 -1.812386363744735718e-01 -4.675180092453956604e-02 2.148317173123359680e-02 2.588028907775878906e-01 1.999759078025817871e-01 -1.660904139280319214e-01 8.959767967462539673e-02 6.452978122979402542e-03 -1.796750873327255249e-01 -1.981181949377059937e-01 1.006412282586097717e-01 5.293306335806846619e-02 1.084944680333137512e-01 1.263074427843093872e-01 -1.093482524156570435e-01 -1.768664456903934479e-02 1.843545399606227875e-02 1.952954381704330444e-01 -1.614508181810379028e-01 -1.833130121231079102e-01 1.558991521596908569e-01 1.823579072952270508e-01 -2.390006370842456818e-02 4.033825919032096863e-02 -4.789313077926635742e-01 2.197332493960857391e-02 -5.296213924884796143e-02 -1.014778763055801392e-01 5.257329940795898438e-01 5.614766478538513184e-02 1.064527928829193115e-01
1.029053628444671631e-01 -3.290435075759887695e-01 -1.869905553758144379e-02 9.903735667467117310e-02 1.220695227384567261e-01 2.031924426555633545e-01 1.289754509925842285e-01 1.528813969343900681e-03 8.821842819452285767e-02 3.452617302536964417e-02 -5.164539813995361328e-02 -2.065851688385009766e-01 1.203579455614089966e-01 2.074597477912902832e-01 2.210981994867324829e-01 2.415093779563903809e-01 -1.368821710348129272e-01 -5.853266455233097076e-03 3.416473791003227234e-02 -3.674689680337905884e-02 -2.503968775272369385e-01 -2.141680195927619934e-02 -1.233210340142250061e-01 1.564769446849822998e-01 -1.267706900835037231e-01 -1.905021816492080688e-01 -6.183204241096973419e-03 -4.881714284420013428e-01 -2.721640467643737793e-01 1.773728281259536743e-01 1.101329177618026733e-01 2.158415466547012329e-01
2.858241200447082520e-01 -2.092089690268039703e-02 -1.283393520861864090e-02 -6.359219551086425781e-02 -5.847233533859252930e-02 8.637902140617370605e-02 -2.223205566406250000e-01 -3.880795463919639587e-02 -2.474855445325374603e-02 8.412323892116546631e-02 2.131609246134757996e-02 -4.515753984451293945e-01 3.272146731615066528e-02 7.799636572599411011e-02 1.293803304433822632e-01 3.110557794570922852e-01 -3.331783115863800049e-01 -7.933554053306579590e-02 -4.397376626729965210e-02 7.142950594425201416e-02 -1.873784065246582031e-01 4.791565611958503723e-02 4.604364335536956787e-01 2.186016142368316650e-01 8.499363809823989868e-02 -3.164603188633918762e-02 -9.982174262404441833e-03 1.243168860673904419e-01 -8.561168611049652100e-02 1.169733628630638123e-01 -2.251734435558319092e-01 -4.587740078568458557e-02
2.058146744966506958e-01 -1.380612608045339584e-02 5.531052127480506897e-02 -1.994095593690872192e-01 7.084178924560546875e-02 3.196828439831733704e-02 2.162428647279739380e-01 -2.618788182735443115e-01 5.299044772982597351e-02 -1.938563883304595947e-01 5.847668275237083435e-02 -3.745194077491760254e-01 8.222635835409164429e-02 3.649024963378906250e-01 -2.600027434527873993e-02 -3.665068373084068298e-02 -3.397991359233856201e-01 -4.931201413273811340e-02 2.828930318355560303e-01 -5.646465346217155457e-02 5.389335006475448608e-02 2.356128245592117310e-01 7.346615195274353027e-02 -5.291621387004852295e-02 7.597718387842178345e-02 5.259293131530284882e-03 -1.285212934017181396e-01 1.428058743476867676e-01 -1.485795080661773682e-01 2.599992752075195312e-01 1.974897533655166626e-01 1.676938533782958984e-01
3.260028958320617676e-01 -1.905760318040847778e-01 2.741782553493976593e-02 8.015217632055282593e-02 9.168986976146697998e-02 1.686549633741378784e-01 1.009339392185211182e-01 -2.407691627740859985e-02 5.819481611251831055e-02 1.461337953805923462e-01 -4.029151424765586853e-02 -3.451389670372009277e-01 -3.820828162133693695e-03 6.708329170942306519e-02 6.924589723348617554e-02 1.896957755088806152e-01 -6.043873727321624756e-02 -6.933671981096267700e-02 2.266293317079544067e-01 -7.444681972265243530e-02 -1.006479337811470032e-01 3.872453868389129639e-01 -1.605746746063232422e-01 2.328412681818008423e-01 -3.379552066326141357e-02 -4.430391490459442139e-01 1.295110881328582764e-01 -1.052540168166160583e-01 -2.246009856462478638e-01 8.920454233884811401e-02 -6.638113409280776978e-04 1.506484299898147583e-01
5.596009641885757446e-02 -1.614474505186080933e-01 7.330916821956634521e-02 -3.164554238319396973e-01 -1.795291304588317871e-01 9.802697598934173584e-02 7.429955154657363892e-02 -1.828557103872299194e-01 9.315203130245208740e-02 -2.002833485603332520e-01 1.000211481004953384e-02 -3.292608559131622314e-01 -7.179243862628936768e-02 1.228985562920570374e-01 6.282756477594375610e-02 -1.603390127420425415e-01 -2.398547828197479248e-01 -7.725817710161209106e-02 8.657328039407730103e-02 -1.603602170944213867e-01 -3.166038542985916138e-02 9.255138225853443146e-03 1.701517701148986816e-01 3.668627515435218811e-02 8.374136686325073242e-02 8.654923737049102783e-02 -1.276434212923049927e-01 -1.253467984497547150e-03 -3.611315786838531494e-01 2.544889450073242188e-01 4.283894002437591553e-01 1.991976797580718994e-01
-1.134142577648162842e-01 -1.477771848440170288e-01 2.256470471620559692e-01 -2.926338911056518555e-01 1.780839860439300537e-01 1.101615428924560547e-01 1.309851706027984619e-01 -1.574203521013259888e-01 3.025283813476562500e-01 -9.840097278356552124e-02 2.249729633331298828e-02 -4.392281174659729004e-01 1.966893300414085388e-02 -9.614501148462295532e-02 1.573688536882400513e-01 1.959025710821151733e-01 -2.101075798273086548e-01 2.095279991626739502e-01 1.125283911824226379e-01 2.026634514331817627e-01 -7.424442470073699951e-02 3.133431449532508850e-02 -1.158015429973602295e-01 5.305722355842590332e-02 3.836102038621902466e-02 -7.417594641447067261e-02 1.856459081172943115e-01 1.848800666630268097e-02 -1.393782943487167358e-01 2.745626866817474365e-01 2.642084360122680664e-01 6.822611391544342041e-02
4.126543551683425903e-02 -4.187860488891601562e-01 2.036999017000198364e-01 8.178694546222686768e-02 2.651091217994689941e-01 2.471160739660263062e-01 -2.151800133287906647e-02 4.159927368164062500e-03 1.481203436851501465e-01 1.052766963839530945e-01 1.321166008710861206e-01 -5.451060533523559570e-01 -1.583419293165206909e-01 -9.168137609958648682e-02 6.171819940209388733e-02 -7.733492553234100342e-02 2.548372372984886169e-03 7.486527785658836365e-03 -9.822656959295272827e-02 -1.162383258342742920e-01 -3.164592757821083069e-02 2.064000368118286133e-01 2.251280397176742554e-01 -6.983426958322525024e-02 4.102970287203788757e-02 -1.441462188959121704e-01 1.728409677743911743e-01 -1.781699210405349731e-01 -3.223960101604461670e-02 2.399882487952709198e-02 4.744431748986244202e-02 2.041733413934707642e-01
4.117835462093353271e-01 -1.855894625186920166e-01 2.585532963275909424e-01 -5.827639717608690262e-03 2.963034808635711670e-01 1.989967226982116699e-01 7.623239606618881226e-02 -1.048087552189826965e-01 7.402049750089645386e-02 2.071527205407619476e-02 -8.725377172231674194e-02 -4.020432829856872559e-01 -1.092216279357671738e-02 -7.480330765247344971e-02 -6.806497275829315186e-02 3.506924957036972046e-02 -2.118752002716064453e-01 -1.005545482039451599e-01 -1.110644340515136719e-01 -1.241890247911214828e-02 -8.286696672439575195e-02 1.346163898706436157e-01 6.628182530403137207e-02 -5.081870034337043762e-02 1.612685591680929065e-04 -2.079270929098129272e-01 1.704375743865966797e-01 -2.762659490108489990e-01 -2.264633625745773315e-01 -9.628895670175552368e-02 7.492151111364364624e-02 2.897336184978485107e-01
1.548528075218200684e-01 -1.152036935091018677e-01 -2.350408732891082764e-01 1.140794754028320312e-01 1.477171480655670166e-01 2.008416354656219482e-01 -2.879860103130340576e-01 -1.114549115300178528e-01 -9.932619333267211914e-02 -6.282617896795272827e-02 2.279153019189834595e-01 -1.275965720415115356e-01 1.475917734205722809e-02 2.874802350997924805e-01 -7.135024666786193848e-02 -3.256343677639961243e-02 -2.224772572517395020e-01 3.525778651237487793e-02 2.393190860748291016e-01 2.622644901275634766e-01 -1.341460794210433960e-01 -1.490390393882989883e-03 6.736309081315994263e-02 5.546685680747032166e-02 1.274755895137786865e-01 -3.040080964565277100e-01 1.802883297204971313e-01 -1.974842995405197144e-01 -3.705097138881683350e-01 7.582841813564300537e-02 1.342371404170989990e-01 1.493062973022460938e-01
3.624372649937868118e-03 -7.493407279253005981e-02 -1.097021996974945068e-01 1.597181260585784912e-01 2.886483669281005859e-01 -1.683656722307205200e-01 -3.024863451719284058e-02 1.017998605966567993e-01 -1.289956122636795044e-01 -2.085566520690917969e-01 -1.445629000663757324e-01 -1.306433975696563721e-01 8.241637051105499268e-02 1.551951766014099121e-01 1.215011328458786011e-01 -1.179103702306747437e-01 -2.515429854393005371e-01 -3.568545356392860413e-02 9.560672938823699951e-02 1.625951081514358521e-01 -3.005838952958583832e-02 3.846521377563476562e-01 1.664636433124542236e-01 -3.052707314491271973e-01 1.784971058368682861e-01 -1.334571186453104019e-02 2.141695022583007812e-01 -3.324353694915771484e-01 -1.834945529699325562e-01 2.700191736221313477e-01 6.350771337747573853e-02 8.554383367300033569e-02
2.882721088826656342e-02 -1.235682591795921326e-01 1.105458736419677734e-01 -8.518375456333160400e-02 -4.341990128159523010e-02 -7.524535059928894043e-02 -1.888596080243587494e-02 1.682404428720474243e-01 -1.199496095068752766e-03 7.464995980262756348e-02 -3.282657265663146973e-01 -1.672568917274475098e-01 2.174900025129318237e-01 3.169923648238182068e-02 2.066389024257659912e-01 -8.835633844137191772e-02 -1.139028370380401611e-01 1.781999915838241577e-01 3.656694889068603516e-01 7.049041800200939178e-03 -2.145214704796671867e-03 5.775058642029762268e-02 1.827075630426406860e-01 -1.109704077243804932e-01 -7.463758811354637146e-03 -1.102108284831047058e-01 -2.570072412490844727e-01 -3.629849255084991455e-01 -3.443858921527862549e-01 2.387362718582153320e-01 1.827372014522552490e-01 2.038688212633132935e-01
5.405920371413230896e-02 -2.467859834432601929e-01 1.174247786402702332e-01 -6.116177886724472046e-02 -1.107025742530822754e-01 -1.762348413467407227e-01 1.760348230600357056e-01 5.323499441146850586e-02 -1.225868239998817444e-01 -4.934791475534439087e-03 5.189116299152374268e-02 -3.769111037254333496e-01 1.372659951448440552e-01 1.929313689470291138e-01 -1.084928661584854126e-01 1.731105893850326538e-01 -5.152915120124816895e-01 -2.783529646694660187e-02 2.977628707885742188e-01 -2.174985557794570923e-01 5.539986118674278259e-02 -7.092250883579254150e-02 2.685377299785614014e-01 8.742038160562515259e-02 -5.731160566210746765e-02 1.168414577841758728e-01 -4.606703296303749084e-02 5.124091170728206635e-03 5.789153277873992920e-03 2.450762242078781128e-01 1.137437224388122559e-01 -4.073232039809226990e-02
2.663133144378662109e-01 -6.665702164173126221e-02 9.880740195512771606e-02 -8.656762540340423584e-02 2.060126699507236481e-02 -4.838713258504867554e-02 1.258179843425750732e-01 -2.178387790918350220e-01 -1.904398389160633087e-02 -4.330313205718994141e-02 -2.176805436611175537e-01 -9.362590312957763672e-02 2.485825419425964355e-01 2.579849660396575928e-01 3.407624661922454834e-01 1.583646237850189209e-01 4.606830701231956482e-02 -2.069621905684471130e-02 3.567309081554412842e-01 1.626591570675373077e-02 -2.305192500352859497e-01 2.571269869804382324e-01 3.011815547943115234e-01 -2.351089864969253540e-01 -1.399861872196197510e-01 -8.100778609514236450e-02 6.547990441322326660e-02 -1.266400963068008423e-01 -2.115552574396133423e-01 3.054785728454589844e-02 1.494423747062683105e-01 -5.977949127554893494e-02
2.933777868747711182e-02 -2.099559158086776733e-01 -2.557891607284545898e-01 2.259035967290401459e-02 1.281093806028366089e-01 -7.738975435495376587e-02 7.032506167888641357e-02 -1.304941624402999878e-01 9.120459854602813721e-02 -1.485748142004013062e-01 -3.321863114833831787e-01 -5.240138769149780273e-01 -2.066076099872589111e-01 -1.678401976823806763e-02 2.198040038347244263e-01 1.132667064666748047e-01 -2.125662267208099365e-01 -2.159383147954940796e-01 2.700821459293365479e-01 -1.408743560314178467e-01 7.188095897436141968e-02 -9.532625786960124969e-03 2.159471660852432251e-01 -3.114473656751215458e-04 -4.601668938994407654e-02 -1.931241303682327271e-01 -9.353205561637878418e-03 5.831503495573997498e-02 -2.040291130542755127e-01 -6.323086470365524292e-02 6.145383697003126144e-03 -1.549973431974649429e-02
2.374539822340011597e-01 2.482306212186813354e-02 -1.144003123044967651e-03 5.371706560254096985e-02 3.114364743232727051e-01 -3.036711597815155983e-03 -7.257477939128875732e-02 1.387191414833068848e-01 1.053888723254203796e-02 -1.357101202011108398e-01 1.120736896991729736e-01 -5.863527655601501465e-01 -5.073465779423713684e-02 -1.618820428848266602e-01 7.461630553007125854e-02 2.380182892084121704e-01 -3.161656856536865234e-01 -1.314279139041900635e-01 4.511700198054313660e-02 -1.284530758857727051e-01 -1.471520960330963135e-01 -2.310841903090476990e-02 2.111112922430038452e-01 -9.221748262643814087e-02 9.319746494293212891e-02 1.960026919841766357e-01 -1.597209572792053223e-01 7.459151744842529297e-02 -1.622750014066696167e-01 1.757446527481079102e-01 7.885944098234176636e-02 -7.543726824223995209e-03
-8.587051928043365479e-02 -1.884073168039321899e-01 3.089001774787902832e-01 3.937560319900512695e-02 -1.664415150880813599e-01 6.016414240002632141e-02 1.480750590562820435e-01 -1.051110029220581055e-01 -1.315375883132219315e-02 -1.363637745380401611e-01 -2.003822922706604004e-01 -5.301043391227722168e-01 3.589447215199470520e-02 2.504506111145019531e-01 -6.715380121022462845e-03 -1.308193653821945190e-01 -1.305823624134063721e-01 -1.284485310316085815e-01 -2.034970931708812714e-02 -1.003006920218467712e-01 1.426879316568374634e-01 2.149097323417663574e-01 2.601089179515838623e-01 -9.307014755904674530e-03 1.308699995279312134e-01 6.687030196189880371e-02 -8.374941349029541016e-02 -5.253765732049942017e-02 -3.132559955120086670e-01 1.958346664905548096e-01 1.686192750930786133e-01 1.255255471915006638e-02
2.948414683341979980e-01 9.803397208452224731e-02 -2.088525891304016113e-01 -3.653618097305297852e-01 2.182937972247600555e-02 -4.181185737252235413e-02 1.362900584936141968e-01 -7.173157483339309692e-02 -7.004736363887786865e-02 -4.713480174541473389e-02 -1.021877489984035492e-02 -2.406298220157623291e-01 2.236559987068176270e-01 2.865690179169178009e-02 5.267823114991188049e-02 2.100531607866287231e-01 -2.241021096706390381e-01 -8.914753794670104980e-02 4.485192894935607910e-02 -1.194900199770927429e-01 -1.918741613626480103e-01 1.096997708082199097e-01 3.196570575237274170e-01 1.542664505541324615e-02 -3.067529797554016113e-01 -2.390194535255432129e-01 -1.076535955071449280e-01 -1.303272247314453125e-01 -2.841324210166931152e-01 1.645202040672302246e-01 -1.546346694231033325e-01 1.699853688478469849e-02
-1.063962951302528381e-01 -3.112059533596038818e-01 3.355411067605018616e-02 8.965500630438327789e-03 -7.644527405500411987e-02 3.456070423126220703e-01 2.782332599163055420e-01 -8.433245122432708740e-03 7.253281772136688232e-02 -1.191268637776374817e-01 -5.915771052241325378e-02 -4.620056152343750000e-01 1.660422235727310181e-01 -2.730387821793556213e-02 -1.492357254028320312e-01 3.530286252498626709e-02 -1.148041561245918274e-01 -8.115259557962417603e-02 -1.039931252598762512e-01 -1.364055722951889038e-01 7.147900760173797607e-02 4.724049568176269531e-02 5.957600101828575134e-02 -7.810182869434356689e-02 2.588702738285064697e-02 -3.233868628740310669e-02 -1.650170832872390747e-01 -7.772848755121231079e-02 -3.134065568447113037e-01 1.636434197425842285e-01 3.852664828300476074e-01 -1.581739634275436401e-01
2.845996059477329254e-02 -8.393628895282745361e-02 1.313275098800659180e-02 -3.162617087364196777e-01 -8.463406562805175781e-02 -3.560011461377143860e-02 -1.354406354948878288e-03 5.892026424407958984e-02 2.134419977664947510e-02 -1.856964081525802612e-02 -2.418086081743240356e-01 -3.676562011241912842e-01 3.208178281784057617e-01 2.570839785039424896e-02 5.571505054831504822e-02 -4.022245109081268311e-02 -2.061923593282699585e-01 -1.679146476089954376e-02 -1.174635961651802063e-01 -5.659414082765579224e-02 -1.861651390790939331e-01 6.089464947581291199e-02 2.765542268753051758e-01 -1.578107625246047974e-01 -1.742360591888427734e-01 -2.243349254131317139e-01 -1.741425693035125732e-01 -2.288948148488998413e-01 -3.749208152294158936e-01 1.519327461719512939e-01 -2.157000303268432617e-01 6.456608325242996216e-02
-1.133256927132606506e-01 -1.183539628982543945e-01 1.654446125030517578e-01 -1.074539572000503540e-01 2.507634162902832031e-01 -3.871097415685653687e-02 2.634714841842651367e-01 7.766930758953094482e-02 2.430636435747146606e-01 -1.134152859449386597e-01 2.226240634918212891e-01 -4.896106421947479248e-01 1.842380166053771973e-01 8.269051462411880493e-02 -1.790918409824371338e-01 2.786495536565780640e-02 -1.887349486351013184e-01 -1.590116173028945923e-01 1.050015017390251160e-01 -2.346503175795078278e-02 -2.802274934947490692e-02 5.179467797279357910e-02 1.149036213755607605e-01 2.120210230350494385e-01 1.310317963361740112e-01 -2.452519088983535767e-01 -2.419257164001464844e-01 -3.140687569975852966e-02 -9.225122630596160889e-02 2.492365837097167969e-01 1.258349269628524780e-01 -4.631663858890533447e-02
-3.203460946679115295e-02 -2.524886131286621094e-01 1.007301136851310730e-01 -1.270435601472854614e-01 -9.080229699611663818e-02 -2.660001814365386963e-01 -4.589911550283432007e-02 -1.478148847818374634e-01 3.735933080315589905e-02 1.200956404209136963e-01 -6.880834698677062988e-02 -2.641906440258026123e-01 -6.776828784495592117e-03 2.354835420846939087e-01 -1.581613533198833466e-02 2.799358665943145752e-01 -3.031566739082336426e-01 -1.630383878946304321e-01 7.216639071702957153e-02 -1.559730470180511475e-01 8.956357091665267944e-02 2.042290866374969482e-01 1.117166802287101746e-01 3.358558118343353271e-01 -4.014376923441886902e-02 6.135661154985427856e-03 -1.150147095322608948e-01 1.103905364871025085e-01 -1.239633336663246155e-01 1.944548040628433228e-01 3.925796747207641602e-01 1.553154140710830688e-01
2.369613051414489746e-01 2.216435223817825317e-01 -1.400748938322067261e-01 -4.495628550648689270e-02 -1.030054464936256409e-01 -7.352252025157213211e-03 1.217295508831739426e-02 -9.527620673179626465e-02 -1.002711132168769836e-01 -1.072712242603302002e-01 -3.341287001967430115e-02 -3.631242215633392334e-01 2.522698044776916504e-01 2.923697233200073242e-02 1.374203562736511230e-01 -1.883650571107864380e-02 -9.470798075199127197e-02 9.673436731100082397e-02 2.513195946812629700e-02 -1.325535476207733154e-01 -1.681038439273834229e-01 2.172760814428329468e-01 2.416347712278366089e-01 -4.390781745314598083e-02 -2.117785215377807617e-01 -7.799172401428222656e-02 -7.685245946049690247e-03 -1.395326554775238037e-01 -4.731197655200958252e-01 3.634361326694488525e-01 -1.272247880697250366e-01 5.723173730075359344e-03
-7.348211854696273804e-02 -1.110822260379791260e-01 7.416625320911407471e-02 -3.233464658260345459e-01 -2.116818353533744812e-02 2.060199081897735596e-01 6.769515108317136765e-03 -1.328592449426651001e-01 -1.631745398044586182e-01 -2.675206959247589111e-01 -3.836078569293022156e-02 -4.495342969894409180e-01 -3.175157010555267334e-01 -2.499850466847419739e-02 -4.790060594677925110e-02 -1.464799195528030396e-01 -2.586591243743896484e-01 -1.195694506168365479e-01 3.558552563190460205e-01 -4.768836125731468201e-02 1.962296105921268463e-02 -3.363821282982826233e-02 2.147459983825683594e-01 -2.075755596160888672e-02 7.461956143379211426e-02 -8.151075243949890137e-02 7.760553807020187378e-02 -1.485418342053890228e-02 -2.921544015407562256e-01 -7.001314312219619751e-02 1.319809854030609131e-01 -1.943313516676425934e-02
1.722646057605743408e-01 2.931109070777893066e-02 -1.244580559432506561e-02 -2.965512871742248535e-01 1.699126325547695160e-02 1.206971257925033569e-01 -1.000728011131286621e-01 -5.147185921669006348e-02 -1.989162415266036987e-01 -9.868872910737991333e-02 -2.110989689826965332e-01 -1.709404438734054565e-01 2.321993410587310791e-01 3.249982371926307678e-02 2.492155320942401886e-02 1.773096174001693726e-01 -4.152492433786392212e-02 6.524066627025604248e-02 1.759592294692993164e-01 -6.590245664119720459e-02 4.942855983972549438e-02 9.235304594039916992e-02 1.497255861759185791e-01 1.387705560773611069e-02 -2.712549567222595215e-01 -2.650285512208938599e-02 -6.862828880548477173e-02 -1.245118230581283569e-01 -4.489861130714416504e-01 4.781129658222198486e-01 -1.316917240619659424e-01 1.638261228799819946e-01
-4.032279551029205322e-02 -2.109204679727554321e-01 7.860620319843292236e-02 6.995656341314315796e-02 1.326130181550979614e-01 2.573721706867218018e-01 2.324158251285552979e-01 1.170842200517654419e-01 -1.521754860877990723e-01 8.945630490779876709e-02 -3.147312626242637634e-02 -5.531287789344787598e-01 2.428264170885086060e-01 1.970251053571701050e-01 -1.291227936744689941e-01 -5.535902827978134155e-02 -7.273172587156295776e-02 -1.160077899694442749e-01 1.437395364046096802e-01 2.960054948925971985e-02 6.049378588795661926e-02 4.792080819606781006e-02 1.905052363872528076e-01 -1.935860514640808105e-01 5.007418245077133179e-02 -8.757756650447845459e-02 -2.948115468025207520e-01 -8.598098531365394592e-03 -6.403866410255432129e-02 1.559844911098480225e-01 2.535215914249420166e-01 -1.604978293180465698e-01
1.251198258250951767e-02 -3.455334007740020752e-01 4.038269072771072388e-02 1.141467764973640442e-01 1.787181347608566284e-01 6.546410918235778809e-02 -4.774513095617294312e-02 -4.947064444422721863e-02 3.939538076519966125e-02 1.051623970270156860e-01 7.422587275505065918e-02 -2.924818694591522217e-01 1.986724138259887695e-01 1.224475726485252380e-01 1.652081497013568878e-02 5.728059634566307068e-02 -2.364099957048892975e-02 9.139343351125717163e-02 1.572957783937454224e-01 -9.937786310911178589e-02 -3.733589351177215576e-01 -8.103751391172409058e-02 -3.170339390635490417e-02 1.838323771953582764e-01 -3.775949776172637939e-02 -2.830149829387664795e-01 1.844857037067413330e-01 -3.613620400428771973e-01 -2.315469831228256226e-01 1.504116952419281006e-01 1.965047121047973633e-01 2.790466248989105225e-01
2.731286883354187012e-01 -2.015454173088073730e-01 1.001089885830879211e-01 3.759069740772247314e-02 2.653039991855621338e-01 9.753680229187011719e-02 1.486026346683502197e-01 1.604029685258865356e-01 -7.254616916179656982e-02 3.252753242850303650e-02 -2.565857395529747009e-02 -3.078956305980682373e-01 3.759599104523658752e-02 1.193925440311431885e-01 7.588616758584976196e-02 6.499066948890686035e-02 -1.290278285741806030e-01 7.560952752828598022e-02 -2.400198020040988922e-02 -9.204132854938507080e-02 -1.569922119379043579e-01 1.132186576724052429e-01 -1.142515093088150024e-01 2.496039569377899170e-01 1.365880072116851807e-01 -4.670951664447784424e-01 5.650027096271514893e-02 -2.852084636688232422e-01 -2.737756967544555664e-01 1.041695550084114075e-01 2.169292569160461426e-01 1.404910981655120850e-01
-4.779378324747085571e-02 -1.203977167606353760e-01 -2.665113098919391632e-02 -8.272288739681243896e-02 1.391433924436569214e-01 5.803038552403450012e-02 5.399681255221366882e-02 -2.177704870700836182e-02 -1.414204239845275879e-01 -1.163557618856430054e-01 -1.728536039590835571e-01 -4.598093330860137939e-01 7.604712992906570435e-02 3.031226992607116699e-01 -8.211555331945419312e-02 -7.714051753282546997e-02 -2.815451323986053467e-01 1.213120482861995697e-02 1.599878519773483276e-01 -2.770916819572448730e-01 1.377687901258468628e-01 1.943228393793106079e-01 1.787555217742919922e-02 -4.622890055179595947e-02 1.507890224456787109e-01 -4.820505902171134949e-02 -2.196327149868011475e-01 1.490327715873718262e-01 -2.441253513097763062e-02 2.518064677715301514e-01 3.748928010463714600e-01 1.526448875665664673e-01
-5.842885747551918030e-02 -1.475838571786880493e-01 -2.815406322479248047e-01 -6.076902523636817932e-02 1.110764667391777039e-01 7.514439523220062256e-02 1.024084463715553284e-01 1.293514072895050049e-01 1.268938183784484863e-02 4.281471669673919678e-02 9.667775034904479980e-02 -2.958727478981018066e-01 4.037679359316825867e-02 1.485136002302169800e-01 6.350852549076080322e-02 1.115736067295074463e-01 5.683294311165809631e-02 1.913943141698837280e-02 2.160364985466003418e-01 -6.955878809094429016e-03 -2.931255400180816650e-01 3.153720172122120857e-03 -2.575763463973999023e-01 4.493747651576995850e-02 -4.224486183375120163e-03 -3.056027293205261230e-01 -9.539582580327987671e-02 -1.585021317005157471e-01 -4.174956083297729492e-01 3.872236013412475586e-01 1.243590563535690308e-02 2.257117033004760742e-01
-1.606403142213821411e-01 -1.116033196449279785e-01 1.709310859441757202e-01 1.493445187807083130e-01 1.104798167943954468e-01 3.241619169712066650e-01 -1.091297566890716553e-01 -1.232922747731208801e-01 -1.290917843580245972e-01 -2.518747467547655106e-03 -4.356093704700469971e-02 -3.792771100997924805e-01 6.457621231675148010e-03 3.683273196220397949e-01 -4.037700966000556946e-02 8.099131286144256592e-02 -3.089558519423007965e-02 -2.333414107561111450e-01 3.298417329788208008e-01 -1.083795428276062012e-01 -1.564665734767913818e-01 1.645121425390243530e-01 -1.548217330127954483e-02 1.262225657701492310e-01 -6.464824080467224121e-02 -2.064644396305084229e-01 4.994356632232666016e-02 1.065287664532661438e-01 6.978521496057510376e-02 1.976418942213058472e-01 2.866839170455932617e-01 1.705074310302734375e-01
2.781271636486053467e-01 -1.804031431674957275e-01 5.822927132248878479e-02 6.851681321859359741e-02 -2.282752245664596558e-01 1.819185465574264526e-01 -1.132402122020721436e-01 -6.076458469033241272e-02 -4.115660674870014191e-03 -4.285839945077896118e-02 -6.567745655775070190e-02 -5.332362651824951172e-01 1.792698502540588379e-01 2.349948734045028687e-01 -3.440195620059967041e-01 3.736883029341697693e-02 -7.219135761260986328e-03 -5.014356598258018494e-02 -8.299942128360271454e-03 -1.285760253667831421e-01 1.438647881150245667e-02 1.827986240386962891e-01 1.643874309957027435e-02 -1.183958500623703003e-01 3.382674977183341980e-02 -6.049988418817520142e-02 -2.826407551765441895e-01 6.483870744705200195e-02 -1.348338276147842407e-01 3.095923960208892822e-01 6.655128300189971924e-02 -9.084468334913253784e-02
-1.034630984067916870e-01 -2.652213275432586670e-01 4.691025242209434509e-02 5.902930349111557007e-02 -3.060795068740844727e-01 1.763318628072738647e-01 2.153639346361160278e-01 -1.295149028301239014e-01 6.674258410930633545e-02 -9.504656773060560226e-04 1.305730789899826050e-01 -5.139622688293457031e-01 -5.353539250791072845e-03 7.723767310380935669e-02 8.210100233554840088e-03 -1.046929582953453064e-01 -5.939203500747680664e-02 -1.292768269777297974e-01 1.861305832862854004e-01 -8.833112567663192749e-02 3.832690790295600891e-02 3.044619858264923096e-01 2.316518276929855347e-01 1.909642070531845093e-01 -2.732623927295207977e-02 4.408127814531326294e-02 -7.782959938049316406e-02 6.074212025851011276e-03 -3.022124767303466797e-01 2.522312402725219727e-01 3.148120269179344177e-02 -1.045911386609077454e-01
3.210384398698806763e-02 -1.080671176314353943e-01 8.564922958612442017e-02 -1.463275868445634842e-02 1.367414593696594238e-01 3.784221112728118896e-01 -1.307020485401153564e-01 -4.821435734629631042e-02 -8.141873776912689209e-02 7.404947280883789062e-02 -6.550386548042297363e-02 -5.372965335845947266e-01 2.848210744559764862e-02 2.829666733741760254e-01 1.342405229806900024e-01 -3.860292257741093636e-03 1.558438688516616821e-01 1.270908582955598831e-02 2.455198913812637329e-01 -8.806855231523513794e-02 -5.149448662996292114e-02 2.756330072879791260e-01 6.824783235788345337e-02 3.661357238888740540e-02 -3.327795118093490601e-02 9.397708624601364136e-02 6.967382133007049561e-02 6.930610537528991699e-02 -2.038655057549476624e-02 1.738411933183670044e-01 3.891674280166625977e-01 1.250262111425399780e-01
4.150963202118873596e-02 -3.010369241237640381e-01 1.186845228075981140e-01 -2.667579054832458496e-01 2.250133547931909561e-03 1.560569256544113159e-01 -1.978571154177188873e-02 8.250362426042556763e-02 -2.179863154888153076e-01 9.035844355821609497e-02 1.319209784269332886e-01 -5.125741958618164062e-01 8.623000234365463257e-02 1.154678240418434143e-01 -2.167465537786483765e-01 -4.525796510279178619e-03 -4.572375714778900146e-01 1.129904538393020630e-01 1.498407274484634399e-01 1.787579357624053955e-01 -1.491130292415618896e-01 2.146601304411888123e-02 2.798528037965297699e-02 -6.957129109650850296e-03 6.340325623750686646e-02 5.760497227311134338e-02 1.984085328876972198e-02 -6.697890907526016235e-02 -1.216570883989334106e-01 1.377341896295547485e-01 7.288455218076705933e-02 -1.902532428503036499e-01
3.005512244999408722e-02 -2.899630069732666016e-01 1.460282355546951294e-01 -2.689223922789096832e-02 -7.855789735913276672e-03 2.173274308443069458e-01 6.263050017878413200e-04 -5.013746395707130432e-02 -2.621881961822509766e-01 1.817982345819473267e-01 -1.125988215208053589e-01 -4.080665409564971924e-01 9.796917438507080078e-02 -1.314878463745117188e-02 -3.449876978993415833e-02 6.017895042896270752e-02 -2.072053253650665283e-01 6.812465726397931576e-04 3.180902600288391113e-01 -9.735843539237976074e-02 -7.215113192796707153e-02 -1.105734407901763916e-01 1.506438404321670532e-01 4.165073037147521973e-01 2.560874074697494507e-02 -3.397832438349723816e-02 2.548586428165435791e-01 1.980689726769924164e-02 3.517546923831105232e-03 3.209321200847625732e-01 9.912578016519546509e-02 2.002563141286373138e-02
2.051174342632293701e-01 -2.601862549781799316e-01 -2.608541250228881836e-01 1.511277556419372559e-01 2.909913957118988037e-01 1.501742154359817505e-01 6.817991286516189575e-02 2.225074172019958496e-01 -1.024475246667861938e-01 -4.817982763051986694e-02 2.631285190582275391e-01 -2.972698807716369629e-01 -2.949390709400177002e-01 5.989558622241020203e-02 8.888898789882659912e-02 6.684274226427078247e-02 -1.928165853023529053e-01 2.597249299287796021e-02 2.346394360065460205e-01 9.925329685211181641e-02 2.450499497354030609e-02 9.288877248764038086e-02 5.860779806971549988e-02 1.185972839593887329e-01 1.644916385412216187e-01 -1.931016296148300171e-01 4.490794613957405090e-02 -1.319229751825332642e-01 -1.627821661531925201e-02 3.366724848747253418e-01 1.194536462426185608e-01 1.531447023153305054e-01
1.166030019521713257e-01 1.441695690155029297e-01 -9.513292461633682251e-03 -2.072494328022003174e-01 9.205450862646102905e-02 5.459529757499694824e-01 6.940992176532745361e-02 1.516782678663730621e-02 -9.714668244123458862e-02 -1.020594732835888863e-03 2.582459896802902222e-02 -2.340828180313110352e-01 5.067219957709312439e-02 3.487160801887512207e-02 8.597191423177719116e-02 1.597098410129547119e-01 -1.995755732059478760e-01 5.625611543655395508e-02 3.973680138587951660e-01 -4.567121714353561401e-02 -1.888935416936874390e-01 1.776846647262573242e-01 2.508214712142944336e-01 -4.731349647045135498e-02 3.224112465977668762e-02 1.579813361167907715e-01 -1.511768549680709839e-01 -6.931696832180023193e-02 -1.261006146669387817e-01 3.180262446403503418e-01 -4.744802415370941162e-02 3.274101018905639648e-02
-8.485592901706695557e-02 -1.773826479911804199e-01 -1.133121270686388016e-02 -4.340319707989692688e-02 -2.272646427154541016e-01 1.605646163225173950e-01 2.832108410075306892e-03 -7.718800753355026245e-02 2.230323404073715210e-01 -1.340204328298568726e-01 -1.201166957616806030e-01 -5.329958200454711914e-01 3.000904917716979980e-01 7.203241437673568726e-02 -2.914378233253955841e-02 1.554116606712341309e-02 -7.661804091185331345e-03 -1.686414778232574463e-01 5.197443813085556030e-02 -1.690447330474853516e-01 -1.073948368430137634e-01 2.934523820877075195e-01 1.819148808717727661e-01 5.481174960732460022e-02 1.545932888984680176e-01 -9.305470436811447144e-02 -1.523617804050445557e-01 8.908998966217041016e-02 -2.163707464933395386e-01 3.244253695011138916e-01 3.457799181342124939e-02 -5.367065221071243286e-02
-1.827652938663959503e-02 -1.479721963405609131e-01 -1.326105296611785889e-01 9.965545684099197388e-02 -9.106631577014923096e-02 -2.195696234703063965e-01 2.351201027631759644e-01 1.629876345396041870e-01 7.972063869237899780e-02 -2.605784535408020020e-01 -2.859614975750446320e-02 -2.044247537851333618e-01 1.423702090978622437e-01 1.657786071300506592e-01 1.344933956861495972e-01 1.565324515104293823e-01 -3.105085492134094238e-01 -1.199585646390914917e-01 -1.436379253864288330e-01 9.144832193851470947e-02 8.546685427427291870e-02 3.552946820855140686e-02 1.204316169023513794e-01 7.789480686187744141e-02 3.977688495069742203e-03 -1.289980411529541016e-01 -8.661176264286041260e-02 -4.311750233173370361e-01 -2.263165712356567383e-01 3.389784991741180420e-01 2.431893050670623779e-01 2.053488045930862427e-02
1.708712875843048096e-01 -7.810966670513153076e-02 1.866529285907745361e-01 -3.107150793075561523e-01 -1.397675722837448120e-01 1.425133794546127319e-01 -7.851964980363845825e-02 -7.528263609856367111e-03 -5.257141962647438049e-02 2.144110053777694702e-01 -5.020158365368843079e-02 -1.059481874108314514e-01 3.880237936973571777e-01 7.336419820785522461e-02 8.260148018598556519e-02 1.223168224096298218e-01 -1.286085546016693115e-01 2.540180981159210205e-01 1.314427107572555542e-01 8.614937961101531982e-02 -4.810360446572303772e-02 1.271310597658157349e-01 2.810386121273040771e-01 -1.050572246313095093e-01 -1.729204058647155762e-01 -1.682756841182708740e-01 4.604056477546691895e-02 -1.880968660116195679e-01 -3.727118372917175293e-01 1.628838479518890381e-01 2.056340426206588745e-01 1.712663620710372925e-01
2.214458137750625610e-01 -2.728909552097320557e-01 3.492410480976104736e-01 -3.531002998352050781e-02 2.333228886127471924e-01 1.392387598752975464e-01 -2.010974586009979248e-01 6.818754971027374268e-02 -5.082337185740470886e-02 1.745728105306625366e-01 1.313736755400896072e-02 -4.235361516475677490e-01 -2.256313264369964600e-01 -1.263410001993179321e-01 -1.106034684926271439e-02 1.210553105920553207e-02 -1.226015985012054443e-01 -2.650812268257141113e-01 -8.950483053922653198e-02 -7.512097805738449097e-02 -2.649718523025512695e-02 6.589701771736145020e-02 -5.035348236560821533e-02 4.039886966347694397e-02 -1.404056996107101440e-01 -2.893987596035003662e-01 8.747097104787826538e-02 -1.073063388466835022e-01 -2.849504947662353516e-01 9.125840663909912109e-02 1.023703739047050476e-01 1.542838364839553833e-01
2.335985302925109863e-01 -1.619086414575576782e-01 9.109101444482803345e-02 4.021957516670227051e-02 -7.037859410047531128e-02 -1.390916258096694946e-01 -6.491713225841522217e-02 -5.067332461476325989e-02 -2.039031125605106354e-02 1.795032769441604614e-01 -1.809387952089309692e-01 -4.098552167415618896e-01 -1.307936608791351318e-01 -1.171714365482330322e-01 2.155100107192993164e-01 6.458158791065216064e-02 6.166868377476930618e-03 -5.180821567773818970e-02 3.524871766567230225e-01 -2.571966648101806641e-01 4.772030562162399292e-02 7.084739860147237778e-03 -3.577146306633949280e-02 -1.279210764914751053e-02 -6.001772731542587280e-02 -4.615575671195983887e-01 5.698986351490020752e-02 -1.630180142819881439e-02 -2.791603840887546539e-02 3.588158190250396729e-01 1.189899966120719910e-01 5.180492624640464783e-02
3.851065337657928467e-01 -3.000163137912750244e-01 2.034779340028762817e-01 9.439769387245178223e-02 -4.562962427735328674e-02 3.490048274397850037e-02 -1.690659672021865845e-02 1.235795542597770691e-01 1.273298403248190880e-03 -1.158013269305229187e-01 2.260592579841613770e-01 -2.296257764101028442e-01 7.019648700952529907e-02 3.583712968975305557e-03 9.997728466987609863e-02 -2.447865344583988190e-02 -1.060406863689422607e-02 2.192432805895805359e-02 2.034005336463451385e-02 -2.493525892496109009e-01 -2.774849534034729004e-01 1.163552254438400269e-01 -9.631128609180450439e-02 9.499212354421615601e-02 -1.190644055604934692e-01 -2.712604701519012451e-01 2.356050014495849609e-01 -3.147177100181579590e-01 -2.733508348464965820e-01 1.923512369394302368e-01 1.641400754451751709e-01 8.208097517490386963e-02
8.877107873558998108e-03 1.102348864078521729e-01 9.198043495416641235e-02 -9.509733319282531738e-02 -8.669837564229965210e-02 2.323999255895614624e-01 -1.559571623802185059e-01 2.260654568672180176e-01 2.535832524299621582e-01 -1.156351119279861450e-01 -2.178332209587097168e-01 -3.426667451858520508e-01 -3.237237036228179932e-02 3.007182478904724121e-01 4.788724705576896667e-02 -5.779937654733657837e-02 -4.331107139587402344e-01 -2.935940772294998169e-02 -5.466760136187076569e-03 -1.251234412193298340e-01 3.985623270273208618e-02 -8.919575065374374390e-02 2.858959436416625977e-01 -1.549533475190401077e-02 2.680129604414105415e-03 1.323144733905792236e-01 -1.226709317415952682e-02 -2.513184249401092529e-01 -1.101031154394149780e-01 2.755391225218772888e-02 1.758753955364227295e-01 2.708439528942108154e-01
6.430619955062866211e-02 -2.194586694240570068e-01 1.538743823766708374e-01 1.595185697078704834e-01 1.683072298765182495e-01 1.046343073248863220e-01 -1.842154264450073242e-01 5.763324722647666931e-02 -4.694236069917678833e-02 -1.152226626873016357e-01 2.934829294681549072e-01 -4.541479051113128662e-01 -1.205549687147140503e-01 -2.370154857635498047e-02 -7.107874006032943726e-02 1.563567966222763062e-01 -5.607326030731201172e-01 2.649207413196563721e-02 1.070944145321846008e-01 -6.271096318960189819e-02 -9.307968616485595703e-02 2.428637631237506866e-02 4.272376745939254761e-02 1.576445251703262329e-01 -1.779952198266983032e-01 -9.986351430416107178e-02 -1.666304282844066620e-02 2.071078121662139893e-02 -3.359215706586837769e-02 7.291347533464431763e-02 -5.847543012350797653e-03 -2.330087870359420776e-01
7.867343723773956299e-02 -1.689744144678115845e-01 3.801564872264862061e-02 1.970217674970626831e-01 1.623977161943912506e-02 5.558607354760169983e-02 5.419228225946426392e-02 9.051869809627532959e-02 -5.616583675146102905e-02 -1.493849512189626694e-02 -1.647600904107093811e-02 -5.384741425514221191e-01 -8.212386071681976318e-02 -1.847947537899017334e-01 -6.528589129447937012e-02 3.357999026775360107e-01 -3.439060151576995850e-01 1.950276792049407959e-01 -6.178012117743492126e-02 8.256915956735610962e-03 -1.977360993623733521e-01 -2.532244287431240082e-02 -4.151217266917228699e-02 4.087407290935516357e-01 -3.964052349328994751e-02 -2.142341993749141693e-02 -1.467590313404798508e-02 -2.489760145545005798e-02 -6.696520745754241943e-02 2.757337093353271484e-01 7.846929877996444702e-02 2.699963189661502838e-02
1.254788041114807129e-01 -3.033817112445831299e-01 2.627872116863727570e-02 -8.620114624500274658e-02 2.310469001531600952e-01 1.667682379484176636e-01 -5.468055605888366699e-02 -1.669299006462097168e-01 2.861561998724937439e-02 6.746087968349456787e-02 -1.119743511080741882e-01 -5.403324961662292480e-01 -2.872668504714965820e-01 -2.098073959350585938e-01 -9.308733046054840088e-02 1.031146049499511719e-01 -6.676148623228073120e-03 -4.340229555964469910e-02 -1.365416795015335083e-01 -3.840452292934060097e-03 3.240986540913581848e-02 -7.208006829023361206e-02 5.455071851611137390e-02 2.375580742955207825e-02 -8.912256918847560883e-03 -1.496668905019760132e-01 8.085723221302032471e-02 -4.000903964042663574e-01 -2.700644135475158691e-01 2.559559978544712067e-02 5.371328070759773254e-02 1.428266316652297974e-01
9.314014017581939697e-02 1.695963591337203979e-01 -1.870598047971725464e-01 -1.547193825244903564e-01 9.411626309156417847e-02 1.168530136346817017e-01 1.055812016129493713e-01 8.244992792606353760e-02 -3.181587755680084229e-01 -3.115518391132354736e-02 1.803792715072631836e-01 -2.287223339080810547e-01 -1.056994590908288956e-02 2.684490084648132324e-01 1.443559825420379639e-01 2.269411385059356689e-01 -2.664107680320739746e-01 -1.989208608865737915e-01 -1.287374496459960938e-01 4.447390884160995483e-02 -1.700009703636169434e-01 1.409766227006912231e-01 3.139571845531463623e-01 4.894974082708358765e-02 6.931535154581069946e-02 2.889775484800338745e-02 3.852503746747970581e-02 4.373698681592941284e-02 -2.549099028110504150e-01 3.435503542423248291e-01 -8.761000633239746094e-02 2.303417325019836426e-01
1.240496635437011719e-01 -2.448166459798812866e-01 9.122154861688613892e-02 -7.021933048963546753e-02 -1.191812455654144287e-01 -8.347491733729839325e-03 5.027144774794578552e-02 -3.277588635683059692e-02 -2.061564475297927856e-01 1.695791818201541901e-02 -1.120919957756996155e-01 -4.261309206485748291e-01 1.239956542849540710e-02 -4.078918322920799255e-02 -6.355978548526763916e-02 5.308210384100675583e-03 -3.713245987892150879e-01 5.500436946749687195e-02 1.745306253433227539e-01 -2.545613050460815430e-01 -1.683852076530456543e-01 -1.426012814044952393e-01 2.192676067352294922e-02 2.047595828771591187e-01 1.442068368196487427e-01 5.893828719854354858e-02 2.054026722908020020e-01 -6.739171594381332397e-02 -6.986276060342788696e-02 3.758025765419006348e-01 3.065923154354095459e-01 -1.111263558268547058e-01
1.904977113008499146e-01 -4.227342903614044189e-01 1.700604408979415894e-01 2.658521384000778198e-02 1.632018364034593105e-03 -1.345861256122589111e-01 -2.029670216143131256e-02 1.393675059080123901e-01 1.581660062074661255e-01 1.446597576141357422e-01 -1.224965043365955353e-02 -4.319975376129150391e-01 4.801865201443433762e-03 1.423845887184143066e-01 -6.129606440663337708e-02 2.223295718431472778e-01 -1.517125815153121948e-01 3.225447535514831543e-01 1.199507489800453186e-01 9.942345321178436279e-02 -7.124765962362289429e-02 -2.937508514150977135e-03 3.198160231113433838e-02 8.485039323568344116e-02 -1.300792247056961060e-01 4.704116657376289368e-02 -2.635713517665863037e-01 -1.584969907999038696e-01 -2.034356817603111267e-02 1.988136470317840576e-01 -3.979698196053504944e-02 3.022368848323822021e-01
-1.082321852445602417e-01 -4.270778968930244446e-02 -3.799506425857543945e-01 -6.604437530040740967e-02 2.753424644470214844e-01 -6.303680688142776489e-02 -1.299544572830200195e-01 2.421547025442123413e-01 -5.103098601102828979e-02 2.117048576474189758e-02 2.493451386690139771e-01 -3.555872142314910889e-01 2.818344533443450928e-02 7.239439338445663452e-02 -2.414852529764175415e-01 4.735793545842170715e-02 -2.578810155391693115e-01 -1.223232150077819824e-01 2.707066535949707031e-01 8.315423130989074707e-02 -1.829326897859573364e-02 1.797208748757839203e-02 1.694312877953052521e-02 -7.048150897026062012e-02 8.806066587567329407e-03 -1.137508377432823181e-01 1.125685498118400574e-01 -3.240048587322235107e-01 -1.614574790000915527e-01 6.353332102298736572e-02 2.169966995716094971e-01 2.207431346178054810e-01
1.043512523174285889e-01 3.887623175978660583e-02 -7.850562036037445068e-02 1.210285872220993042e-01 1.652243435382843018e-01 5.147114023566246033e-02 3.926330059766769409e-02 5.453727766871452332e-02 -1.538195013999938965e-01 2.940793931484222412e-01 1.042500063776969910e-01 -4.086915850639343262e-01 -8.360274136066436768e-02 8.646041154861450195e-02 -2.684482932090759277e-02 8.923093229532241821e-02 -6.899359077215194702e-02 -1.560440510511398315e-01 2.941883206367492676e-01 8.224447071552276611e-02 -7.579173147678375244e-02 2.394830137491226196e-01 -3.505577892065048218e-02 2.176618725061416626e-01 -7.367177307605743408e-02 -4.129773378372192383e-01 1.845325380563735962e-01 -1.048492863774299622e-01 -1.469820886850357056e-01 -1.383817102760076523e-02 1.531089693307876587e-01 3.474946320056915283e-01
2.177951633930206299e-01 -1.726088225841522217e-01 6.540478020906448364e-02 7.206180691719055176e-02 9.582239389419555664e-02 -1.378614306449890137e-01 -3.205419182777404785e-01 -1.525055021047592163e-01 -5.508464202284812927e-02 1.204969268292188644e-02 5.188748240470886230e-02 -4.616256952285766602e-01 -1.563101857900619507e-01 2.104117721319198608e-02 1.206150799989700317e-01 2.303718179464340210e-01 -3.996825218200683594e-01 3.505260497331619263e-02 2.348756492137908936e-01 -2.352878749370574951e-01 -6.110902875661849976e-02 1.469376683235168457e-01 -9.638953953981399536e-02 1.575985997915267944e-01 -3.449156507849693298e-02 3.872996941208839417e-02 -1.014050543308258057e-01 -1.668513007462024689e-02 -1.322083920240402222e-01 2.897800803184509277e-01 3.455464541912078857e-02 2.813173457980155945e-02
1.816278100013732910e-01 -8.420090377330780029e-02 8.523106225766241550e-04 1.854547415859997272e-03 1.043505519628524780e-01 6.046340614557266235e-02 1.981480605900287628e-02 1.146760508418083191e-01 3.723442554473876953e-02 2.854867093265056610e-02 -1.604858189821243286e-01 -2.774779796600341797e-01 -7.516380399465560913e-02 -9.372831135988235474e-02 1.085488963872194290e-02 -3.680098801851272583e-02 -4.856837168335914612e-02 5.806864425539970398e-02 -1.593819260597229004e-01 1.135085150599479675e-01 -2.714065313339233398e-01 3.641332685947418213e-02 -1.291190832853317261e-01 2.289702743291854858e-01 -2.154734730720520020e-01 -3.297724425792694092e-01 9.752700477838516235e-02 -3.573887944221496582e-01 -1.628253906965255737e-01 4.818882644176483154e-01 5.727000907063484192e-02 2.616141438484191895e-01
3.865624368190765381e-01 -2.384166866540908813e-01 3.540290519595146179e-02 1.361138820648193359e-01 3.801646083593368530e-02 5.254217237234115601e-02 1.889086812734603882e-01 1.727758795022964478e-01 -1.558999270200729370e-01 2.241234630346298218e-01 -2.683558128774166107e-02 -4.264047145843505859e-01 1.919155009090900421e-02 3.111180849373340607e-02 -8.666613698005676270e-02 1.684494018554687500e-01 -1.211375296115875244e-01 -4.343121126294136047e-02 1.352670788764953613e-01 1.805432885885238647e-02 -1.410264223814010620e-01 3.506848514080047607e-01 -7.618984580039978027e-02 1.725199818611145020e-01 -6.442989408969879150e-02 -2.438245862722396851e-01 1.112404093146324158e-01 -8.576666563749313354e-02 -1.105449497699737549e-01 1.387257575988769531e-01 4.672256484627723694e-02 2.816076874732971191e-01
-2.014442384243011475e-01 -1.487092822790145874e-01 1.878394335508346558e-01 9.961413592100143433e-02 -1.061962768435478210e-01 2.990266978740692139e-01 1.291253715753555298e-01 -1.757326424121856689e-01 9.796603024005889893e-02 -9.362851083278656006e-02 -1.005325186997652054e-02 -3.667497634887695312e-01 6.279005110263824463e-02 3.021449148654937744e-01 -2.610235512256622314e-01 3.030240535736083984e-02 -1.162694096565246582e-01 -1.747628003358840942e-01 2.384517043828964233e-01 -1.732783764600753784e-01 -1.381791085004806519e-01 2.034473866224288940e-01 2.236480414867401123e-01 -1.131996288895606995e-01 1.027783155441284180e-01 -1.419940292835235596e-01 1.479554027318954468e-01 9.667792916297912598e-02 -2.360067702829837799e-02 2.418929338455200195e-01 1.725917011499404907e-01 -1.466664969921112061e-01
1.363999247550964355e-01 1.306601166725158691e-01 1.192286983132362366e-01 1.233419552445411682e-01 2.376545220613479614e-01 1.253891587257385254e-01 1.862862147390842438e-02 -5.685165524482727051e-02 -5.450104922056198120e-02 -2.451377958059310913e-01 2.919445335865020752e-01 -3.840658366680145264e-01 3.096716478466987610e-02 1.101007685065269470e-01 8.381909690797328949e-03 1.600663661956787109e-01 -9.080313891172409058e-02 -2.293133735656738281e-01 1.236025020480155945e-01 -2.549337446689605713e-01 1.947202980518341064e-01 2.838011384010314941e-01 -7.023112475872039795e-02 1.047741621732711792e-01 -2.642140388488769531e-01 -1.107631400227546692e-01 9.872636944055557251e-02 -6.380058825016021729e-02 -5.802677199244499207e-02 1.658413261175155640e-01 -8.375057019293308258e-03 3.496229052543640137e-01
-1.074641849845647812e-02 -2.981200814247131348e-01 1.426667273044586182e-01 1.054107397794723511e-01 5.052053183317184448e-02 2.163525223731994629e-01 3.494310751557350159e-02 9.350999444723129272e-02 -1.755881160497665405e-01 -6.722488254308700562e-02 4.077953845262527466e-02 -4.618634283542633057e-01 -1.118502542376518250e-01 -4.914985969662666321e-02 7.869976013898849487e-02 3.883191347122192383e-01 -3.615307807922363281e-01 1.851922720670700073e-01 8.377376198768615723e-02 -5.688941478729248047e-02 4.226341471076011658e-02 5.049534887075424194e-02 5.748245492577552795e-02 2.084096670150756836e-01 3.671828657388687134e-02 -1.576498448848724365e-01 -7.665514200925827026e-02 4.461423680186271667e-02 -4.809422418475151062e-02 3.381662070751190186e-01 -1.240545045584440231e-02 -1.440609842538833618e-01
1.031547933816909790e-01 3.279558382928371429e-03 -2.239624261856079102e-01 -2.049974501132965088e-01 1.547797024250030518e-01 -1.391854435205459595e-01 4.094140976667404175e-02 5.173769220709800720e-02 -4.062631726264953613e-02 2.536978200078010559e-02 -2.611777782440185547e-01 -1.762776821851730347e-01 1.806674897670745850e-01 1.246010512113571167e-01 -2.747725322842597961e-02 6.688842177391052246e-02 -1.983677148818969727e-01 7.052659243345260620e-02 2.477926015853881836e-02 -5.257720500230789185e-02 -3.075344264507293701e-01 1.065024808049201965e-01 2.060330808162689209e-01 -2.113974392414093018e-01 -1.068506389856338501e-01 -1.832613646984100342e-01 -3.251024186611175537e-01 -9.444178640842437744e-02 -4.051225781440734863e-01 3.601286411285400391e-01 1.764424517750740051e-02 2.032729098573327065e-03
-1.815075129270553589e-01 -2.357609011232852936e-02 1.930617094039916992e-01 -2.195082604885101318e-02 -7.025209814310073853e-02 1.635439991950988770e-01 5.502381175756454468e-02 -2.312375903129577637e-01 1.424893550574779510e-02 -3.187093138694763184e-01 -3.598276153206825256e-02 -4.132992327213287354e-01 1.098600700497627258e-01 1.875069886445999146e-01 -4.797321185469627380e-02 7.447181269526481628e-03 -2.106673866510391235e-01 -1.331217586994171143e-01 1.822066158056259155e-01 -9.780848771333694458e-02 -6.638030707836151123e-02 3.039872050285339355e-01 1.111353188753128052e-01 3.513189032673835754e-02 2.936914190649986267e-02 7.169132679700851440e-02 -1.552499234676361084e-01 3.031007573008537292e-02 -3.842151463031768799e-01 2.357103675603866577e-01 2.554618418216705322e-01 -4.854793474078178406e-02
1.654969006776809692e-01 -3.175963759422302246e-01 9.736233949661254883e-02 -5.546407401561737061e-02 -4.374080896377563477e-02 -6.260633468627929688e-02 -1.518445275723934174e-02 9.120172262191772461e-02 -3.047965466976165771e-01 1.695069968700408936e-01 -9.313936345279216766e-03 -1.502597630023956299e-01 7.914489507675170898e-02 1.201160019263625145e-03 8.741012215614318848e-02 1.955562680959701538e-01 -9.509678184986114502e-02 -2.886108309030532837e-02 1.872729063034057617e-01 -1.727571189403533936e-01 -1.575243622064590454e-01 3.474811315536499023e-01 8.055898547172546387e-02 -1.293622106313705444e-01 -1.790710240602493286e-01 -4.948628246784210205e-01 1.797533631324768066e-01 -1.568841375410556793e-02 9.981729090213775635e-03 2.729646265506744385e-01 1.424780040979385376e-01 -1.907757297158241272e-02
-2.225895822048187256e-01 -3.249148428440093994e-01 6.201310083270072937e-02 7.480656355619430542e-02 2.405839413404464722e-01 8.903794735670089722e-02 7.358776777982711792e-02 -5.931285396218299866e-02 -1.191348284482955933e-01 -1.181874945759773254e-01 4.913654923439025879e-02 -4.202334880828857422e-01 1.199510842561721802e-01 1.463841497898101807e-01 1.753568500280380249e-01 -1.434962078928947449e-02 -2.086318582296371460e-01 -1.445360928773880005e-01 1.463332325220108032e-01 -1.620197594165802002e-01 -9.784568101167678833e-02 -2.044492512941360474e-01 2.418859153985977173e-01 -1.281191855669021606e-01 -7.061469554901123047e-02 1.874088793992996216e-01 3.975887596607208252e-02 1.467109005898237228e-02 -1.806660671718418598e-03 3.640300035476684570e-01 2.464613020420074463e-01 1.149313300848007202e-01
-1.213896796107292175e-01 8.642343431711196899e-02 3.800670057535171509e-02 -1.308634281158447266e-01 -9.024160355329513550e-02 3.614191114902496338e-01 4.367864876985549927e-02 2.239066660404205322e-01 1.039131283760070801e-01 -2.281049638986587524e-01 6.856264080852270126e-03 -2.741199731826782227e-01 -1.368643995374441147e-02 1.407533138990402222e-01 1.346424371004104614e-01 -1.112432703375816345e-01 -3.628852665424346924e-01 -1.869544386863708496e-01 4.155969992280006409e-02 -1.893168538808822632e-01 5.814105272293090820e-02 -3.457463160157203674e-02 1.238355189561843872e-01 -1.138977985829114914e-02 -1.771244853734970093e-01 1.698803007602691650e-01 6.230240315198898315e-02 -1.827755719423294067e-01 -3.139865696430206299e-01 9.747651964426040649e-02 2.244487404823303223e-01 3.156920969486236572e-01
-4.398431256413459778e-02 -2.188330888748168945e-01 2.436594367027282715e-01 -2.075308263301849365e-01 7.462279498577117920e-02 6.609629373997449875e-03 2.084629386663436890e-01 2.505581639707088470e-02 1.304598748683929443e-01 -4.507225751876831055e-02 2.455229461193084717e-01 -4.288780391216278076e-01 -3.023635130375623703e-03 -3.029103577136993408e-02 -1.598531603813171387e-01 8.345628529787063599e-02 -1.213160455226898193e-01 -9.377090632915496826e-02 4.153846800327301025e-01 -3.937429562211036682e-02 -8.496432751417160034e-02 -1.018757745623588562e-02 1.937496662139892578e-01 3.754202974960207939e-03 4.492319654673337936e-03 -1.046190261840820312e-01 -2.474394887685775757e-01 -1.429853588342666626e-01 4.103659093379974365e-02 3.880899846553802490e-01 1.142198294401168823e-01 -2.943134121596813202e-02
1.736049503087997437e-01 -6.481418013572692871e-02 1.968467142432928085e-03 -1.009103283286094666e-01 -2.006960362195968628e-01 -9.295115619897842407e-02 9.274251759052276611e-02 -1.480100005865097046e-01 -1.340333819389343262e-01 7.741177082061767578e-02 9.025263786315917969e-02 -4.872215688228607178e-01 3.041740879416465759e-02 3.197334706783294678e-02 -1.813531219959259033e-01 2.942565381526947021e-01 -3.373233675956726074e-01 5.506399646401405334e-02 2.750517427921295166e-01 -2.202293872833251953e-01 8.127939701080322266e-02 -7.039877027273178101e-02 2.006707638502120972e-01 5.393168888986110687e-03 1.768914163112640381e-01 2.084041200578212738e-02 -3.303078562021255493e-02 -2.128876000642776489e-01 -1.258661895990371704e-01 1.253532022237777710e-01 2.114802598953247070e-01 1.946408897638320923e-01
7.620716094970703125e-02 -9.538833051919937134e-02 -5.528276786208152771e-03 1.556744724512100220e-01 -2.332234233617782593e-01 2.453775703907012939e-01 1.102954968810081482e-01 2.280878089368343353e-02 6.575252115726470947e-02 -2.577823996543884277e-01 -1.665246188640594482e-01 -4.824986457824707031e-01 1.348081976175308228e-01 1.631090492010116577e-01 2.099169185385107994e-03 -1.691465377807617188e-01 -3.408958613872528076e-01 -1.300797611474990845e-01 4.404436796903610229e-02 -4.725524783134460449e-02 -1.568978093564510345e-02 2.506297528743743896e-01 -1.179351843893527985e-02 1.860702186822891235e-01 3.717735782265663147e-02 1.823056861758232117e-02 -1.010632887482643127e-01 9.859146922826766968e-02 -3.020685017108917236e-01 1.681401580572128296e-01 2.285564541816711426e-01 -1.751935295760631561e-02
-4.013508185744285583e-02 -2.140618562698364258e-01 -6.590767204761505127e-02 -4.734456539154052734e-02 4.645619913935661316e-02 -3.730319067835807800e-02 1.452625393867492676e-01 -1.509366333484649658e-01 -1.141490996815264225e-03 -1.940830647945404053e-01 2.217977344989776611e-01 -3.574911355972290039e-01 2.475324727129191160e-04 1.922304928302764893e-01 9.810280799865722656e-02 -1.553980559110641479e-01 -4.566405415534973145e-01 -2.097404794767498970e-03 -5.126613378524780273e-02 -1.543371826410293579e-01 -1.151221171021461487e-01 -1.288501918315887451e-01 1.218317896127700806e-01 4.501320794224739075e-02 1.083530336618423462e-01 -1.500319093465805054e-01 -1.298507601022720337e-01 -4.864266514778137207e-02 -1.869881749153137207e-01 3.766598403453826904e-01 2.601588666439056396e-01 1.829329729080200195e-01
1.727173924446105957e-01 -1.383994966745376587e-01 6.661315262317657471e-02 6.895012338645756245e-04 5.913258995860815048e-03 -1.535173784941434860e-02 1.746877096593379974e-02 3.310148045420646667e-02 -7.500860095024108887e-02 -1.051472406834363937e-02 -1.464844793081283569e-01 -3.660543859004974365e-01 -3.485111147165298462e-02 -4.940275102853775024e-02 2.695992887020111084e-01 1.483512520790100098e-01 -1.048678904771804810e-01 -3.258660733699798584e-01 3.350701034069061279e-01 4.460375383496284485e-02 -1.291878521442413330e-01 1.332968026399612427e-01 3.573897480964660645e-01 1.723460555076599121e-01 -2.513057366013526917e-02 2.011221088469028473e-02 9.670247882604598999e-02 1.799101978540420532e-01 9.909141808748245239e-02 -8.656772971153259277e-02 4.118418693542480469e-01 1.798608750104904175e-01
-3.552388399839401245e-02 -5.565201118588447571e-02 -2.026412785053253174e-01 -1.465092897415161133e-01 -1.538655012845993042e-01 2.267521247267723083e-02 -3.615648299455642700e-02 3.869594633579254150e-01 1.248525232076644897e-01 5.906571634113788605e-03 -3.185458108782768250e-02 -4.505156278610229492e-01 -1.091337651014328003e-01 2.757707983255386353e-02 -3.069214709103107452e-02 -1.208144649863243103e-01 -1.746595352888107300e-01 -1.942823827266693115e-01 -7.407010346651077271e-02 -2.905680537223815918e-01 2.358643561601638794e-01 1.206095889210700989e-01 2.968191206455230713e-01 3.596745803952217102e-02 -2.744321227073669434e-01 3.167971596121788025e-02 1.071409806609153748e-01 -1.771273463964462280e-01 -2.213530987501144409e-01 1.354681104421615601e-01 -9.353176690638065338e-03 -7.563079148530960083e-02
3.556003421545028687e-02 -9.053321182727813721e-02 1.539123058319091797e-01 -1.837724894285202026e-01 1.721184253692626953e-01 -3.340734541416168213e-02 5.392193049192428589e-02 2.074862830340862274e-02 2.493675500154495239e-01 1.454355418682098389e-01 1.286043673753738403e-01 -6.463105082511901855e-01 -7.507085055112838745e-02 3.378512710332870483e-02 1.564560458064079285e-02 -1.035142391920089722e-01 -1.742488145828247070e-01 -2.196958065032958984e-01 2.773523032665252686e-01 2.906420966610312462e-03 4.495963454246520996e-03 7.958041876554489136e-02 -3.221772238612174988e-02 4.499234724789857864e-03 -6.617283821105957031e-02 -2.984295971691608429e-02 -1.979948766529560089e-02 5.602695047855377197e-02 -9.180265665054321289e-02 1.640844196081161499e-01 2.843181192874908447e-01 -2.751511335372924805e-01
1.851864904165267944e-01 -1.855148673057556152e-01 2.058485001325607300e-01 -1.114981770515441895e-01 1.354752331972122192e-01 4.042812623083591461e-03 -4.189420491456985474e-02 9.987727552652359009e-02 -1.631525903940200806e-01 7.837906479835510254e-02 -1.218867227435112000e-01 -5.347714424133300781e-01 -1.034332290291786194e-01 -1.151638850569725037e-01 -1.249787211418151855e-01 9.865441173315048218e-02 -6.763883680105209351e-02 -7.684367895126342773e-02 -1.262272358871996403e-03 -1.927902996540069580e-01 -4.652918875217437744e-02 2.923496067523956299e-01 1.639553010463714600e-01 1.070063412189483643e-01 1.826193630695343018e-01 -2.775771021842956543e-01 2.702614068984985352e-01 -1.824861615896224976e-01 -1.171680316329002380e-01 -9.513701498508453369e-02 1.380725502967834473e-01 1.768400222063064575e-01
-4.446762613952159882e-03 8.470764011144638062e-02 -5.006634816527366638e-02 -1.360501796007156372e-01 -6.540111498907208443e-04 2.508658170700073242e-01 -1.520914305001497269e-02 2.927926182746887207e-01 3.446360677480697632e-02 -4.128584265708923340e-02 -6.462474167346954346e-02 -1.574103385210037231e-01 2.131455093622207642e-01 -2.815400660037994385e-01 -1.834741532802581787e-01 7.953816652297973633e-02 -3.402518332004547119e-01 2.826739549636840820e-01 2.219656407833099365e-01 9.409313090145587921e-03 -5.984482541680335999e-02 3.749995827674865723e-01 3.854498267173767090e-01 1.643045842647552490e-01 6.029292941093444824e-03 -3.821476176381111145e-02 3.890512511134147644e-03 -7.211248576641082764e-02 -1.714959591627120972e-01 7.363157719373703003e-02 7.064753770828247070e-02 1.225619837641716003e-01
2.860634922981262207e-01 1.994847059249877930e-01 1.831066980957984924e-02 -2.217861115932464600e-01 1.541089266538619995e-01 -8.129888027906417847e-02 3.591859340667724609e-02 -1.136952489614486694e-01 -7.237300276756286621e-02 6.610494852066040039e-02 -4.973234608769416809e-02 -3.311623036861419678e-01 2.285398840904235840e-01 6.541388481855392456e-02 3.727982193231582642e-02 1.410048156976699829e-01 -1.044549420475959778e-01 -1.613498479127883911e-02 -3.961861133575439453e-02 -2.099429443478584290e-02 -6.273712217807769775e-02 1.782499551773071289e-01 2.572976350784301758e-01 -4.837831854820251465e-02 -1.170917153358459473e-01 -2.161652147769927979e-01 -9.212459623813629150e-02 -5.331194028258323669e-02 -4.843425452709197998e-01 3.820865452289581299e-01 -1.085904613137245178e-01 5.632513761520385742e-02
2.235401123762130737e-01 -1.577505767345428467e-01 -3.319077193737030029e-01 7.992894202470779419e-02 2.465323656797409058e-01 7.665105164051055908e-02 -1.606763340532779694e-02 1.494672298431396484e-01 -2.187577076256275177e-03 -2.093573212623596191e-01 6.157289072871208191e-02 -3.386570215225219727e-01 -2.776536345481872559e-01 1.936422735452651978e-01 5.323965474963188171e-02 -1.408206112682819366e-02 -3.367016017436981201e-01 2.474747598171234131e-02 1.773070171475410461e-02 1.197337135672569275e-01 -7.678229361772537231e-02 4.121407493948936462e-02 5.296071246266365051e-02 1.485930234193801880e-01 1.950043290853500366e-01 -2.933712303638458252e-01 1.588220447301864624e-01 -2.264412678778171539e-02 -9.677142649888992310e-02 3.193889260292053223e-01 4.428321495652198792e-02 1.229993179440498352e-01
-1.305740140378475189e-02 -4.191150367259979248e-01 -1.084560900926589966e-02 3.221977651119232178e-01 8.403562754392623901e-02 2.133180797100067139e-01 -7.883437722921371460e-02 1.008666530251502991e-01 -2.208463996648788452e-01 -1.782922744750976562e-01 1.146177500486373901e-01 -2.987656593322753906e-01 -6.577362120151519775e-02 5.656799301505088806e-02 -1.120736375451087952e-01 4.502169415354728699e-02 -3.981108665466308594e-01 -6.384125445038080215e-03 -1.122014671564102173e-01 -5.975647643208503723e-02 -1.931339353322982788e-01 -2.097818069159984589e-02 1.837985813617706299e-01 2.637903988361358643e-01 -4.851363971829414368e-02 -9.614183008670806885e-02 1.179273799061775208e-01 1.707799583673477173e-01 -6.185343489050865173e-02 2.318025529384613037e-01 2.099957689642906189e-02 1.332089602947235107e-01
2.648161351680755615e-01 -3.733108341693878174e-01 7.722456753253936768e-02 -1.371105611324310303e-01 8.747146278619766235e-02 1.962250284850597382e-02 1.719646155834197998e-01 8.428303897380828857e-02 1.863220036029815674e-01 1.053341031074523926e-01 -9.508527815341949463e-03 -3.056060969829559326e-01 6.266507506370544434e-02 1.911512315273284912e-01 -2.565226703882217407e-02 1.754048168659210205e-01 -2.119090408086776733e-01 7.601775974035263062e-02 2.386614978313446045e-01 -1.248258799314498901e-01 -4.172451049089431763e-02 6.340997666120529175e-02 -1.838459819555282593e-01 3.579692170023918152e-02 -1.360641717910766602e-01 -1.506617665290832520e-01 -1.775062382221221924e-01 3.568389117717742920e-01 -1.087472140789031982e-01 2.348744720220565796e-01 1.298138648271560669e-01 2.487641125917434692e-01
1.031857058405876160e-01 -2.460658252239227295e-01 2.920008003711700439e-01 -8.335851132869720459e-02 1.088983938097953796e-02 3.126274347305297852e-01 5.405190214514732361e-02 1.797414757311344147e-02 -1.686110720038414001e-02 4.206924512982368469e-02 1.127806603908538818e-01 -2.031409144401550293e-01 1.033960059285163879e-01 1.888046264648437500e-01 4.719157889485359192e-02 1.091887988150119781e-02 -2.323417961597442627e-01 -5.261299386620521545e-02 6.010491028428077698e-02 1.385209709405899048e-01 -1.146640330553054810e-01 3.725282102823257446e-02 -2.378128767013549805e-01 2.177243493497371674e-02 -1.065275222063064575e-01 -1.940335780382156372e-01 3.174907714128494263e-02 -2.938678264617919922e-01 -3.772871494293212891e-01 2.434917688369750977e-01 -1.483844816684722900e-01 3.458855152130126953e-01
3.442828655242919922e-01 -1.647447347640991211e-01 1.505254954099655151e-01 1.980820000171661377e-01 1.148295402526855469e-01 1.259552240371704102e-01 1.290778815746307373e-01 9.478379786014556885e-02 -2.256394028663635254e-01 2.250551581382751465e-01 4.580778628587722778e-02 -1.539019495248794556e-01 2.550052665174007416e-02 -1.292470376938581467e-02 -1.943127214908599854e-01 1.356288939714431763e-01 -1.371629089117050171e-01 -2.267524451017379761e-01 1.163143366575241089e-01 4.621618241071701050e-02 -9.685166925191879272e-02 3.096091151237487793e-01 1.154941469430923462e-01 2.143775820732116699e-01 -1.183310076594352722e-01 -2.738659977912902832e-01 1.401026844978332520e-01 -1.923025250434875488e-01 -2.157783806324005127e-01 5.599069595336914062e-02 7.667493820190429688e-02 3.190664052963256836e-01
2.077700495719909668e-01 -2.745481133460998535e-01 5.229324847459793091e-02 -1.063732579350471497e-01 2.159954309463500977e-01 -1.028666645288467407e-01 1.523918379098176956e-02 -2.974752150475978851e-02 1.212195083498954773e-01 1.794245243072509766e-01 -5.577090755105018616e-02 -2.839152216911315918e-01 -3.957035019993782043e-03 1.319342702627182007e-01 7.410858571529388428e-02 3.193289637565612793e-01 -3.328237533569335938e-01 1.083560287952423096e-01 2.498539090156555176e-01 1.692723631858825684e-01 1.228197291493415833e-01 -1.059530824422836304e-01 -2.837246283888816833e-02 1.503699272871017456e-01 -1.207573637366294861e-01 -2.080317139625549316e-01 1.372621115297079086e-02 -1.513708531856536865e-01 6.811936199665069580e-02 3.406442701816558838e-01 -1.687184721231460571e-01 2.452263087034225464e-01
9.944461286067962646e-02 -1.194948926568031311e-01 -2.018573433160781860e-01 -4.353838413953781128e-02 -4.097086936235427856e-02 -1.115740761160850525e-01 2.086079120635986328e-01 1.784629225730895996e-01 2.843779325485229492e-02 -2.389538660645484924e-02 -1.854864181950688362e-03 -6.936363130807876587e-02 2.982738316059112549e-01 2.765089571475982666e-01 9.895103424787521362e-02 5.969654023647308350e-02 -5.001307725906372070e-01 -7.530387490987777710e-02 2.521288581192493439e-02 2.192166298627853394e-01 1.281730234622955322e-01 2.193649671971797943e-02 1.534179598093032837e-01 -1.076915487647056580e-01 -1.430422067642211914e-01 -1.530112773180007935e-01 5.416266992688179016e-02 -1.012332141399383545e-01 -6.648782640695571899e-02 3.067554235458374023e-01 2.997760772705078125e-01 2.382111102342605591e-01
-2.151219099760055542e-01 -2.102857083082199097e-01 2.352255433797836304e-01 1.919263601303100586e-01 5.102520436048507690e-02 1.870840340852737427e-01 3.396256640553474426e-02 -1.374640017747879028e-01 -3.865732252597808838e-02 -1.373936235904693604e-01 -2.173952758312225342e-01 -3.925608396530151367e-01 1.534811854362487793e-01 4.512291774153709412e-02 -3.847535699605941772e-02 2.024868130683898926e-02 -1.055447161197662354e-01 4.766471683979034424e-02 1.621088683605194092e-01 1.973333805799484253e-01 -1.431796252727508545e-01 -6.740216910839080811e-02 2.751273810863494873e-01 1.556666344404220581e-01 -6.931332871317863464e-03 3.921192884445190430e-02 3.517745435237884521e-02 2.120865881443023682e-01 -2.695108056068420410e-01 3.564988374710083008e-01 2.161248773336410522e-01 -1.123372763395309448e-01
3.893870115280151367e-02 -2.288755923509597778e-01 8.901953697204589844e-02 -2.406429797410964966e-01 1.080745384097099304e-01 1.480230945162475109e-03 4.704738780856132507e-02 4.695239290595054626e-02 2.424879670143127441e-01 -2.235530018806457520e-01 2.768269479274749756e-01 -5.282379388809204102e-01 3.069201670587062836e-02 5.926053598523139954e-02 1.030948907136917114e-01 -7.546713948249816895e-02 -1.350233405828475952e-01 -1.192444749176502228e-02 2.386729866266250610e-01 -1.507275700569152832e-01 6.902262568473815918e-02 1.572362035512924194e-01 4.013463482260704041e-02 1.268264800310134888e-01 -1.997559815645217896e-01 -1.410160064697265625e-01 -8.188670128583908081e-02 7.428885996341705322e-02 7.896868884563446045e-02 2.897232174873352051e-01 2.160183042287826538e-01 -1.576439887285232544e-01
1.451630592346191406e-01 -2.441170364618301392e-01 1.089708656072616577e-01 -1.168553680181503296e-01 1.358064413070678711e-01 7.035231590270996094e-02 -5.037350580096244812e-02 2.066756337881088257e-01 -3.240485861897468567e-02 -2.871170938014984131e-01 -5.757968872785568237e-02 -2.629448771476745605e-01 6.299983710050582886e-02 7.442359626293182373e-02 3.260704576969146729e-01 -4.720498248934745789e-02 -3.552357554435729980e-01 1.442115306854248047e-01 4.411219432950019836e-02 -2.712274156510829926e-02 -3.076836168766021729e-01 3.371740505099296570e-02 -1.065457910299301147e-01 1.249939948320388794e-01 -2.343472540378570557e-01 -1.923190504312515259e-01 3.575639799237251282e-03 -1.576439142227172852e-01 -2.645524740219116211e-01 1.125111058354377747e-01 -1.304531097412109375e-01 2.495454102754592896e-01
1.245385035872459412e-01 -7.780225574970245361e-02 -9.110538288950920105e-03 -1.068137437105178833e-01 -1.494095325469970703e-01 5.748198926448822021e-02 3.714902326464653015e-02 -8.260142058134078979e-02 4.071594402194023132e-02 5.635000020265579224e-02 -2.485060244798660278e-01 -2.397073656320571899e-01 2.708569765090942383e-01 9.612246602773666382e-02 3.672461211681365967e-02 2.770207822322845459e-01 -1.957593858242034912e-01 1.651168763637542725e-01 8.061075955629348755e-02 6.696436554193496704e-02 8.504915237426757812e-02 5.494240298867225647e-02 2.740709185600280762e-01 2.020929008722305298e-02 -3.142910003662109375e-01 3.968815878033638000e-02 -5.427645146846771240e-02 -3.171281814575195312e-01 -4.476629197597503662e-01 2.834824621677398682e-01 -9.675618261098861694e-03 3.609883412718772888e-02
-5.750575661659240723e-02 -2.022632211446762085e-01 -1.526289731264114380e-01 -1.885279119014739990e-01 1.249938830733299255e-01 -8.161644637584686279e-02 -2.319517284631729126e-01 7.379645854234695435e-02 -3.460912406444549561e-01 -1.692102700471878052e-01 -1.504991017282009125e-02 -4.309432208538055420e-01 4.782854020595550537e-02 2.003673464059829712e-01 -1.934653893113136292e-02 -2.209628373384475708e-01 -2.354791164398193359e-01 -1.621465086936950684e-01 -6.363969761878252029e-03 -2.244659364223480225e-01 -2.034228593111038208e-01 3.815446421504020691e-02 8.751548826694488525e-02 -4.758170619606971741e-02 -2.047532051801681519e-01 -1.246026605367660522e-01 1.162036806344985962e-01 1.454565078020095825e-01 -5.738357082009315491e-02 2.032907158136367798e-01 2.413043826818466187e-01 -9.768955409526824951e-02
1.123449951410293579e-01 -1.299190968275070190e-01 1.572583317756652832e-01 1.658630073070526123e-01 -5.028746277093887329e-02 -1.433503627777099609e-02 8.461942896246910095e-03 6.345577538013458252e-02 9.933964163064956665e-02 4.062689468264579773e-02 2.177073061466217041e-02 -4.203261435031890869e-01 2.358174026012420654e-01 2.296547740697860718e-01 3.233883678913116455e-01 2.689169645309448242e-01 -1.430818885564804077e-01 -7.804288715124130249e-02 4.411687329411506653e-02 6.507655978202819824e-02 -1.775690317153930664e-01 -1.550091803073883057e-01 -2.002335041761398315e-01 3.845212981104850769e-02 -1.781615018844604492e-01 -1.496427506208419800e-01 5.077039822936058044e-02 -1.874049901962280273e-01 -1.946352422237396240e-01 1.064364463090896606e-01 2.034233808517456055e-01 3.538524806499481201e-01
3.499386608600616455e-01 -3.594055473804473877e-01 9.065800160169601440e-02 -4.650832340121269226e-02 3.001721203327178955e-01 1.963201910257339478e-01 3.890189155936241150e-02 8.695344626903533936e-02 2.058587223291397095e-02 -6.326208263635635376e-02 -9.838499128818511963e-03 -3.178205788135528564e-01 -1.717917174100875854e-01 -2.732749097049236298e-02 1.053110882639884949e-02 8.692312985658645630e-02 -6.490309536457061768e-02 -1.469996571540832520e-01 2.796990983188152313e-02 -1.025058031082153320e-01 -2.516837716102600098e-01 1.244403868913650513e-01 2.427931874990463257e-02 -7.940896600484848022e-02 1.390475034713745117e-01 -2.632901370525360107e-01 3.256973624229431152e-01 -1.932922601699829102e-01 -3.052903413772583008e-01 -1.233728718943893909e-03 8.864517509937286377e-02 2.857240475714206696e-02
1.611227095127105713e-01 1.315015368163585663e-02 4.392755031585693359e-02 1.061187237501144409e-01 -5.810874700546264648e-02 4.989954456686973572e-02 1.930678039789199829e-01 -5.645925179123878479e-02 -3.923066705465316772e-02 4.850661009550094604e-02 1.873147040605545044e-01 -5.656650066375732422e-01 -1.158408727496862411e-02 4.239699617028236389e-02 1.823000311851501465e-01 1.458210945129394531e-01 -3.705264627933502197e-01 -4.300850257277488708e-02 2.395704984664916992e-01 -2.319591045379638672e-01 -1.637608259916305542e-01 8.037406019866466522e-03 3.243131935596466064e-01 -5.235637351870536804e-02 5.236648023128509521e-02 1.553303450345993042e-01 -1.367179602384567261e-01 -5.561465024948120117e-02 -2.077813148498535156e-01 -9.211076423525810242e-03 -1.176545917987823486e-01 8.981032669544219971e-02
-1.383312493562698364e-01 -1.648360937833786011e-01 -9.995385259389877319e-02 -1.872647926211357117e-02 -1.399732232093811035e-01 2.612819373607635498e-01 -1.283985823392868042e-01 1.045525670051574707e-01 1.258249878883361816e-01 6.879266351461410522e-02 -6.022876873612403870e-02 -2.456427663564682007e-01 -3.385674357414245605e-01 -1.304667145013809204e-01 1.343277841806411743e-01 -7.703829091042280197e-03 -2.363638728857040405e-01 -2.277596890926361084e-01 -7.181948982179164886e-03 -1.633386015892028809e-01 1.723954826593399048e-02 1.476713269948959351e-01 1.682812571525573730e-01 -2.388449311256408691e-01 -2.705979347229003906e-01 1.869222819805145264e-01 7.745641469955444336e-02 -3.255142867565155029e-01 -1.523256599903106689e-01 2.534074485301971436e-01 1.683353334665298462e-01 1.263668239116668701e-01
6.222467124462127686e-02 4.012369737029075623e-02 -8.723210543394088745e-02 -2.161924093961715698e-01 -3.972217813134193420e-02 -5.490251630544662476e-02 -9.305058419704437256e-02 1.832233816385269165e-01 -5.102529190480709076e-03 -2.798280119895935059e-01 2.026837468147277832e-01 -3.351396918296813965e-01 -1.307693421840667725e-01 -1.004429459571838379e-01 1.034995168447494507e-01 -4.942760244011878967e-02 -4.436928927898406982e-01 -1.842775940895080566e-01 1.243727505207061768e-01 6.355463713407516479e-02 -2.187303304672241211e-01 1.026948392391204834e-01 1.537071913480758667e-01 2.703353762626647949e-01 8.080483973026275635e-02 -1.685792207717895508e-01 2.762937545776367188e-01 7.704138755798339844e-02 2.117273770272731781e-02 2.756760418415069580e-01 1.230586394667625427e-01 8.389343321323394775e-02
4.616469517350196838e-02 -3.364300131797790527e-01 2.427289038896560669e-01 3.889667689800262451e-01 5.200305208563804626e-02 5.856360495090484619e-02 -2.050580829381942749e-01 -7.510130852460861206e-02 5.102796014398336411e-03 -2.848871052265167236e-01 -3.879256173968315125e-02 -3.996928632259368896e-01 4.747539758682250977e-02 1.346605420112609863e-01 3.256259113550186157e-02 1.542310416698455811e-01 -2.324639558792114258e-01 1.685464233160018921e-01 -2.788638509809970856e-02 -1.856129802763462067e-02 -2.027459293603897095e-01 -3.293512389063835144e-02 2.827731966972351074e-01 2.421241998672485352e-01 3.574157133698463440e-02 -8.042411506175994873e-02 7.260204851627349854e-02 3.252528607845306396e-02 4.430083185434341431e-02 1.917780637741088867e-01 1.247039809823036194e-01 -1.597756147384643555e-02
4.588978886604309082e-01 -2.429023012518882751e-02 -2.840626053512096405e-02 -2.302415221929550171e-01 -4.055698588490486145e-02 -5.714538320899009705e-02 -3.288883715867996216e-02 -1.687290519475936890e-02 -7.363083213567733765e-02 -6.254968047142028809e-02 -2.690728306770324707e-01 -3.848544359207153320e-01 1.841900199651718140e-01 2.377204410731792450e-02 3.220848739147186279e-02 -5.913417041301727295e-02 -1.869424581527709961e-01 -1.975292153656482697e-02 4.895945265889167786e-02 1.433679908514022827e-01 -1.654664427042007446e-01 8.883353322744369507e-02 1.995780467987060547e-01 6.409124936908483505e-03 -1.586628258228302002e-01 -1.054557561874389648e-01 -2.045973241329193115e-01 -1.165543273091316223e-01 -3.677272796630859375e-01 2.800026237964630127e-01 -1.004522964358329773e-01 -1.047285422682762146e-01
2.926574945449829102e-01 -2.847801744937896729e-01 -3.878138065338134766e-01 2.614422328770160675e-02 1.221675053238868713e-01 4.919109046459197998e-01 -1.064438670873641968e-01 -1.446824613958597183e-02 -7.852855324745178223e-02 -1.285864561796188354e-01 -2.591373398900032043e-02 -3.136674463748931885e-01 -3.305404633283615112e-02 1.905153878033161163e-02 1.967629194259643555e-01 1.786153167486190796e-01 -7.941233366727828979e-02 8.369336277246475220e-02 1.477804929018020630e-01 4.905889928340911865e-02 -7.168368995189666748e-02 2.022033631801605225e-01 -5.118784308433532715e-02 4.153290763497352600e-02 -1.432492583990097046e-01 -4.788620024919509888e-02 6.135942414402961731e-02 2.094242908060550690e-02 -1.653914004564285278e-01 -7.104545086622238159e-02 2.644471824169158936e-01 5.114186182618141174e-02
1.620868965983390808e-02 -4.148148298263549805e-01 1.335025876760482788e-01 -2.223508059978485107e-02 -4.839303903281688690e-03 -1.247377321124076843e-01 -1.987499445676803589e-01 -1.425442695617675781e-01 1.147492006421089172e-01 -1.854280382394790649e-01 1.355900019407272339e-01 -2.463340163230895996e-01 -2.289645075798034668e-01 6.763295829296112061e-02 -3.679575771093368530e-02 3.103332519531250000e-01 -1.932675689458847046e-01 -1.983334273099899292e-01 3.587577044963836670e-01 -3.234918043017387390e-02 4.606514051556587219e-02 1.754456609487533569e-01 1.018799245357513428e-01 1.205419674515724182e-01 -9.472169727087020874e-02 -1.875076442956924438e-01 -1.223370730876922607e-01 4.074464365839958191e-02 -3.303728401660919189e-01 9.566335938870906830e-03 -1.134447678923606873e-01 7.449378818273544312e-02
2.890729904174804688e-01 -2.318792939186096191e-01 -2.010399252176284790e-01 -2.052405923604965210e-01 1.208389773964881897e-01 8.957721292972564697e-02 1.309912502765655518e-01 3.440010547637939453e-01 -1.516294032335281372e-01 2.253417856991291046e-02 -1.463447660207748413e-01 -1.943988204002380371e-01 1.777056306600570679e-01 2.150449007749557495e-01 -2.644395530223846436e-01 -1.136166304349899292e-01 -1.403313726186752319e-01 1.027846708893775940e-01 -2.107258290052413940e-01 -1.233012974262237549e-01 4.123250488191843033e-03 7.807471603155136108e-02 2.118736207485198975e-01 1.690515577793121338e-01 1.675585471093654633e-02 -9.989839047193527222e-03 1.085261404514312744e-01 -1.042623445391654968e-02 3.707842156291007996e-02 2.036453783512115479e-01 3.534034192562103271e-01 1.708319932222366333e-01
3.040030300617218018e-01 7.786647975444793701e-02 1.002645418047904968e-01 -2.678731977939605713e-01 -1.470305174589157104e-01 -9.659390151500701904e-02 -2.272042259573936462e-02 -4.238256812095642090e-02 -1.457238495349884033e-01 -4.598149284720420837e-02 -4.609255865216255188e-02 -1.662706285715103149e-01 9.523385018110275269e-02 7.379188388586044312e-02 4.020847380161285400e-02 1.775668114423751831e-01 -8.965745568275451660e-02 1.585966646671295166e-01 1.926238536834716797e-01 3.360517695546150208e-02 1.078994292765855789e-02 1.320798546075820923e-01 1.485597789287567139e-01 -7.898510247468948364e-02 -4.528779909014701843e-02 -3.798117488622665405e-02 2.051781117916107178e-02 -4.923503994941711426e-01 -4.416176974773406982e-01 3.149291276931762695e-01 5.212574452161788940e-02 1.585105210542678833e-01
-1.652505435049533844e-02 -6.621983647346496582e-02 1.671729981899261475e-01 -1.359254866838455200e-02 3.756873309612274170e-01 -9.799374267458915710e-03 -3.510149195790290833e-02 6.757151335477828979e-02 3.628312423825263977e-02 7.924067229032516479e-02 5.678485706448554993e-02 -2.593648135662078857e-01 -1.426068097352981567e-01 1.082200929522514343e-01 -9.925840049982070923e-02 6.425809115171432495e-02 -4.619323313236236572e-01 2.845318429172039032e-02 3.296457231044769287e-01 -1.698756776750087738e-02 -5.236238241195678711e-02 1.844570189714431763e-01 -6.035306677222251892e-02 1.272624135017395020e-01 7.577393949031829834e-02 4.661763831973075867e-02 -7.365749776363372803e-02 -1.247781887650489807e-01 -6.592208147048950195e-02 3.710201978683471680e-01 2.007373869419097900e-01 -3.241885900497436523e-01
1.363817229866981506e-02 -2.912729978561401367e-01 -9.269425272941589355e-02 1.636407896876335144e-02 1.090126931667327881e-01 -1.543880850076675415e-01 -1.442040801048278809e-01 -2.696160376071929932e-01 1.856926977634429932e-01 -1.359785944223403931e-01 4.655929654836654663e-02 -3.754390180110931396e-01 -1.209094002842903137e-01 3.072019852697849274e-02 5.777508765459060669e-02 3.074848949909210205e-01 -1.731823682785034180e-01 -8.424393832683563232e-02 3.080367147922515869e-01 -1.682586222887039185e-01 2.812923863530158997e-02 2.958788871765136719e-01 5.201591923832893372e-02 4.968898743391036987e-02 -1.086935326457023621e-01 -1.004770630970597267e-03 1.110337749123573303e-01 1.082365736365318298e-01 -3.114167749881744385e-01 1.226107701659202576e-01 -2.335212677717208862e-01 1.056564152240753174e-01
1.942148506641387939e-01 -3.496307730674743652e-01 7.778207957744598389e-02 -1.179324984550476074e-01 2.888637781143188477e-02 2.793362438678741455e-01 2.716453671455383301e-01 -1.577916890382766724e-01 2.263680547475814819e-01 9.815519675612449646e-03 8.234615623950958252e-02 -4.109547436237335205e-01 -7.227743417024612427e-02 1.137660890817642212e-01 -8.315491490066051483e-03 7.650236785411834717e-02 -6.262750178575515747e-02 6.159179657697677612e-02 1.167751923203468323e-01 -2.536452114582061768e-01 -1.808296144008636475e-01 1.163796558976173401e-01 9.384331852197647095e-02 7.862959057092666626e-02 9.147686883807182312e-03 -8.906647562980651855e-02 -1.663680076599121094e-01 1.328602284193038940e-01 -2.705772966146469116e-02 2.718721926212310791e-01 9.564935415983200073e-02 3.276787698268890381e-01
1.741805970668792725e-01 -1.784175336360931396e-01 7.242856174707412720e-02 -3.842606022953987122e-02 -1.704164892435073853e-01 1.609650701284408569e-01 2.641346454620361328e-01 -3.338491022586822510e-01 1.389112174510955811e-01 -1.265795528888702393e-01 -1.251922994852066040e-01 -3.658266663551330566e-01 -7.616787403821945190e-02 -7.607586681842803955e-02 -1.924261599779129028e-01 2.138382196426391602e-01 -2.393685728311538696e-01 -4.495092108845710754e-02 1.445880830287933350e-01 -1.685465276241302490e-01 2.007318586111068726e-01 -2.600659616291522980e-02 2.976116240024566650e-01 -1.211085170507431030e-01 7.421111315488815308e-02 -1.587695628404617310e-02 8.563493937253952026e-02 9.815641492605209351e-02 -1.676324456930160522e-01 2.663367986679077148e-01 6.231217831373214722e-02 1.930800378322601318e-01
2.242872565984725952e-01 -6.099770963191986084e-02 -2.100751362740993500e-02 -1.963207423686981201e-01 -2.212956361472606659e-02 1.272852183319628239e-03 1.347339153289794922e-01 -2.025021612644195557e-01 6.978619843721389771e-02 1.824697479605674744e-02 -1.717418581247329712e-01 -8.857612311840057373e-02 3.053196966648101807e-01 2.054502069950103760e-01 -9.655483812093734741e-02 6.928843259811401367e-02 -3.356837034225463867e-01 4.472372308373451233e-02 2.970507135614752769e-03 2.137581817805767059e-02 -1.249644905328750610e-01 -3.123073652386665344e-02 2.783686220645904541e-01 -4.729865491390228271e-02 -3.218129649758338928e-02 1.307145506143569946e-01 -5.115628615021705627e-02 -3.669654428958892822e-01 -4.260755777359008789e-01 3.033242523670196533e-01 2.221843041479587555e-02 1.197196915745735168e-01
2.629483938217163086e-01 -3.096016049385070801e-01 3.294305130839347839e-02 4.888675641268491745e-03 1.802690774202346802e-01 5.578181147575378418e-02 2.396300807595252991e-02 6.282172352075576782e-02 -9.418320655822753906e-02 7.987312227487564087e-02 3.106303513050079346e-02 -2.470907717943191528e-01 2.043361365795135498e-01 6.298333406448364258e-02 9.241665154695510864e-02 5.390908941626548767e-02 -2.085925079882144928e-02 9.478936344385147095e-02 7.567597925662994385e-02 -1.814424395561218262e-01 -3.124820888042449951e-01 4.647631570696830750e-02 -9.958036988973617554e-02 8.957715332508087158e-02 -3.991144895553588867e-02 -2.346236556768417358e-01 1.739347130060195923e-01 -3.453515470027923584e-01 -3.733101487159729004e-01 2.938351035118103027e-01 1.019282117486000061e-01 2.264183610677719116e-01
-1.366541534662246704e-01 -2.955901920795440674e-01 -4.791081696748733521e-02 -1.789499372243881226e-01 5.374716594815254211e-02 -1.365879178047180176e-01 -5.099270492792129517e-02 -1.069046184420585632e-01 4.673228040337562561e-02 1.258525103330612183e-01 8.198654279112815857e-03 -2.043696641921997070e-01 -1.240127533674240112e-01 2.613903395831584930e-02 -6.235317513346672058e-02 2.535965442657470703e-01 -2.599808573722839355e-01 -5.020264536142349243e-02 3.386157453060150146e-01 -2.679823935031890869e-01 -6.349379569292068481e-02 1.677780002355575562e-01 3.100108802318572998e-01 3.907102942466735840e-01 -1.345723867416381836e-01 -1.382104307413101196e-02 -1.420919746160507202e-01 -9.065293520689010620e-02 -2.662124633789062500e-01 -1.098081236705183983e-03 -2.898053638637065887e-02 1.549016237258911133e-01
4.915228486061096191e-02 -3.260397911071777344e-02 -2.501589357852935791e-01 -1.992518901824951172e-01 -5.261304229497909546e-02 -1.252778023481369019e-01 -1.670418232679367065e-01 1.794111877679824829e-01 1.060077995061874390e-01 -1.127982959151268005e-01 2.534987330436706543e-01 -3.456412553787231445e-01 -7.841879874467849731e-02 -1.770765483379364014e-01 -4.623093456029891968e-02 -5.440181866288185120e-02 -4.749948903918266296e-02 -2.798465788364410400e-01 6.377706676721572876e-02 -2.603666670620441437e-02 -2.514183819293975830e-01 2.892500162124633789e-01 2.254866659641265869e-01 -3.093995153903961182e-02 1.108967885375022888e-02 -1.227182000875473022e-01 -4.089665599167346954e-03 -3.202128112316131592e-01 -1.224170252680778503e-01 -2.340484037995338440e-02 3.710622191429138184e-01 1.021887063980102539e-01
3.212260901927947998e-01 -6.737463921308517456e-02 -3.697174787521362305e-02 -9.602412581443786621e-02 1.533609032630920410e-01 8.485578000545501709e-02 -8.175173401832580566e-02 3.784538060426712036e-02 -1.409396231174468994e-01 -5.458121746778488159e-02 4.251067060977220535e-03 -2.196108698844909668e-01 2.382982373237609863e-01 3.508384153246879578e-02 1.874682605266571045e-01 2.247086465358734131e-01 -2.712765634059906006e-01 -2.854265086352825165e-02 -9.112015366554260254e-02 -3.571085631847381592e-02 -2.705158889293670654e-01 -3.842648118734359741e-02 3.600558638572692871e-01 -1.589654833078384399e-01 -1.074967384338378906e-01 7.060740143060684204e-02 -1.586495637893676758e-01 -2.064412385225296021e-01 -3.432930111885070801e-01 2.979649305343627930e-01 -1.535871475934982300e-01 -2.381294500082731247e-03
1.095673590898513794e-01 -2.175748050212860107e-01 1.753809452056884766e-01 1.624770811758935452e-03 -6.823544390499591827e-03 3.794837370514869690e-02 -2.609369754791259766e-01 -5.643653497099876404e-02 -3.301699459552764893e-01 1.998684257268905640e-01 8.173772692680358887e-02 -1.264828741550445557e-01 -1.629009842872619629e-01 2.266084253787994385e-01 -1.054780036211013794e-01 1.526899337768554688e-01 5.504214204847812653e-03 -3.195548430085182190e-02 -3.412399813532829285e-02 1.212765797972679138e-01 -1.822873950004577637e-01 2.805252969264984131e-01 2.650173902511596680e-01 -9.551138430833816528e-02 1.880356520414352417e-01 3.915069624781608582e-02 1.716587692499160767e-01 -2.061092257499694824e-01 -1.999509930610656738e-01 2.827284336090087891e-01 2.740775644779205322e-01 2.027136683464050293e-01
1.840207427740097046e-01 -2.976607680320739746e-01 3.311033919453620911e-02 -9.623011946678161621e-02 2.371526211500167847e-01 -1.672931713983416557e-03 8.036864548921585083e-02 1.729248017072677612e-01 -2.058580890297889709e-02 1.379627436399459839e-01 2.371158897876739502e-01 -3.133662641048431396e-01 9.925404191017150879e-02 -2.749640680849552155e-02 1.225185096263885498e-01 1.278547793626785278e-01 -1.421021819114685059e-01 5.601401627063751221e-02 9.474427253007888794e-02 -1.852305680513381958e-01 -1.443150192499160767e-01 -2.713576517999172211e-02 -1.833131015300750732e-01 8.896993100643157959e-02 -6.181415636092424393e-03 -2.494364529848098755e-01 1.579822450876235962e-01 -3.125998079776763916e-01 -4.024783372879028320e-01 2.211604416370391846e-01 1.727987378835678101e-01 5.773158743977546692e-02
-6.865037977695465088e-02 -2.968204021453857422e-01 1.361688971519470215e-01 1.419667601585388184e-01 2.693304233253002167e-02 3.326163161545991898e-03 -1.706981956958770752e-01 -3.797744959592819214e-02 1.723813824355602264e-02 1.022524759173393250e-02 1.831975281238555908e-01 -4.257789850234985352e-01 -1.553241759538650513e-01 1.680075526237487793e-01 1.442386060953140259e-01 4.164928793907165527e-01 -1.821175068616867065e-01 3.002114593982696533e-01 4.074606671929359436e-02 2.551096677780151367e-02 -1.167132407426834106e-01 1.027268171310424805e-01 2.122583985328674316e-01 4.543935880064964294e-02 -1.274429261684417725e-01 1.098697539418935776e-02 -1.125270351767539978e-01 9.788890182971954346e-02 -2.787682414054870605e-02 2.790482044219970703e-01 8.092769235372543335e-02 -2.336630821228027344e-01
3.182355314493179321e-02 -1.519196033477783203e-01 1.324032098054885864e-01 2.086671739816665649e-01 1.138315871357917786e-01 -5.485732108354568481e-02 4.340041195973753929e-04 1.655239462852478027e-01 -1.918493062257766724e-01 -3.268710970878601074e-01 -2.051898688077926636e-01 -1.679131686687469482e-01 -8.859848976135253906e-02 2.097513340413570404e-02 -3.065965771675109863e-01 3.689255118370056152e-01 -1.457926034927368164e-01 -3.377332910895347595e-02 2.113395780324935913e-01 5.049073323607444763e-02 -1.054334342479705811e-01 2.302883006632328033e-02 1.743403635919094086e-02 -2.457373738288879395e-01 -2.502513229846954346e-01 2.486501261591911316e-02 1.469408422708511353e-01 8.464276045560836792e-02 -3.339149951934814453e-01 1.551227867603302002e-01 5.454618111252784729e-02 2.159615308046340942e-01
2.217952162027359009e-01 -3.588632866740226746e-02 6.368560250848531723e-03 -6.415742635726928711e-02 -1.995781250298023224e-02 -7.155572064220905304e-03 -1.249310448765754700e-01 1.852632164955139160e-01 -6.218603253364562988e-02 -2.246263325214385986e-01 1.722168475389480591e-01 -2.130306661128997803e-01 -1.126583069562911987e-01 1.385229988954961300e-03 1.167992800474166870e-01 2.043062746524810791e-01 -3.491813540458679199e-01 -6.036281958222389221e-02 -1.406675130128860474e-01 -4.698276519775390625e-02 -2.197975069284439087e-01 2.699273824691772461e-01 4.845187962055206299e-01 -1.049525290727615356e-01 7.312034815549850464e-02 -9.819851815700531006e-02 -2.234239876270294189e-02 -3.872954472899436951e-02 -1.242653876543045044e-01 3.129872679710388184e-01 -1.989463418722152710e-01 1.142743229866027832e-01
8.735023438930511475e-02 -6.583484262228012085e-02 -2.461459636688232422e-01 3.670580387115478516e-01 1.234396919608116150e-01 6.696716696023941040e-02 1.524826884269714355e-01 -1.255051232874393463e-02 -2.793225087225437164e-02 -1.187575310468673706e-01 -1.417129784822463989e-01 -2.367856055498123169e-01 -3.943960741162300110e-02 8.152668364346027374e-03 -4.076746404170989990e-01 3.340971097350120544e-02 -1.512916386127471924e-01 -4.555086418986320496e-02 3.985789790749549866e-02 -8.097747713327407837e-02 -1.092803548090159893e-03 4.012784361839294434e-01 -9.633428603410720825e-02 -1.228560805320739746e-01 -5.177731812000274658e-02 -7.212553173303604126e-02 -5.546648986637592316e-03 -6.739967316389083862e-02 -3.311941325664520264e-01 2.799173891544342041e-01 1.954675018787384033e-01 1.799960732460021973e-01
3.264774084091186523e-01 -1.783892661333084106e-01 -3.272331086918711662e-03 -1.436989009380340576e-01 -2.418745681643486023e-02 -2.926202490925788879e-02 -1.049520820379257202e-02 1.037890687584877014e-01 1.386490017175674438e-01 4.905872046947479248e-03 -1.362695842981338501e-01 -1.965791732072830200e-01 2.963355779647827148e-01 1.643633842468261719e-01 8.885353058576583862e-02 1.069379150867462158e-01 -1.480723172426223755e-01 1.434355229139328003e-01 1.026323065161705017e-01 -6.524533778429031372e-02 1.353841871023178101e-01 1.495096087455749512e-01 3.127709329128265381e-01 1.015892699360847473e-01 -2.435295879840850830e-01 1.650027036666870117e-01 -4.347037896513938904e-02 -2.566450238227844238e-01 -3.739237785339355469e-01 3.341847360134124756e-01 -4.305764287710189819e-02 -6.500937044620513916e-02
-5.777345597743988037e-02 -2.873611450195312500e-01 1.259830594062805176e-01 1.085586920380592346e-01 -1.694655567407608032e-01 1.517714112997055054e-01 -5.810298025608062744e-02 8.990880101919174194e-02 -1.359034925699234009e-01 -2.871789336204528809e-01 7.024104241281747818e-03 -3.797270059585571289e-01 -1.471270620822906494e-01 1.090627815574407578e-02 1.794315129518508911e-01 2.089547514915466309e-01 -2.463561147451400757e-01 2.852391898632049561e-01 -1.947875320911407471e-02 2.012037038803100586e-01 -1.407405883073806763e-01 1.049839146435260773e-02 2.021910101175308228e-01 7.718323916196823120e-02 -1.123778522014617920e-01 -8.945312350988388062e-02 7.017809152603149414e-02 1.296203136444091797e-01 4.786538705229759216e-02 2.910309433937072754e-01 3.025794923305511475e-01 -9.918038547039031982e-02
-2.735983133316040039e-01 6.537640839815139771e-02 1.012747511267662048e-01 2.072480916976928711e-01 3.049995005130767822e-02 -1.068819612264633179e-01 -3.777183964848518372e-02 1.999200135469436646e-02 -1.263685375452041626e-01 3.707897290587425232e-02 -4.758961498737335205e-02 -2.192373275756835938e-01 -7.165984809398651123e-02 -1.408867985010147095e-01 -1.421418786048889160e-01 1.806474328041076660e-01 -2.750369310379028320e-01 -4.223487079143524170e-01 5.652815103530883789e-02 -1.057657152414321899e-01 1.021156385540962219e-01 1.875518113374710083e-01 6.594435870647430420e-02 -7.544062566012144089e-03 6.703548133373260498e-02 -2.640772461891174316e-01 2.462701350450515747e-01 -1.836853176355361938e-01 -1.749040633440017700e-01 3.478385806083679199e-01 2.161840647459030151e-01 1.504411250352859497e-01
1.540662497282028198e-01 -1.971493214368820190e-01 -3.000582754611968994e-01 -1.177732571959495544e-01 -8.137594908475875854e-02 2.845087051391601562e-01 1.086978837847709656e-01 2.581169903278350830e-01 -8.272232115268707275e-02 3.273468464612960815e-02 2.929429411888122559e-01 -2.008736431598663330e-01 -2.068747766315937042e-02 -9.160725772380828857e-02 1.235559806227684021e-01 1.648591011762619019e-01 -3.277034461498260498e-01 -6.289445608854293823e-02 6.084884703159332275e-02 -8.801963180303573608e-03 -8.665344864130020142e-02 -1.546473503112792969e-01 9.405493736267089844e-02 -1.044063270092010498e-01 -6.463911384344100952e-02 1.718007177114486694e-01 -1.138142496347427368e-01 1.802057586610317230e-02 -2.808502912521362305e-01 4.036140739917755127e-01 1.362595558166503906e-01 9.231256693601608276e-02
7.401579618453979492e-02 -3.048114478588104248e-01 1.380832195281982422e-01 -1.457920372486114502e-01 2.246145904064178467e-01 6.609389930963516235e-02 2.158625237643718719e-02 -5.366180092096328735e-03 1.247076764702796936e-01 1.075605154037475586e-01 1.936016529798507690e-01 -4.722971916198730469e-01 1.523747108876705170e-02 -1.162219140678644180e-02 -2.398904263973236084e-01 1.913471519947052002e-02 -1.909077912569046021e-02 -1.442487835884094238e-01 2.288222014904022217e-01 -3.753435611724853516e-02 9.419665671885013580e-03 1.973603218793869019e-01 8.040273934602737427e-02 1.715748459100723267e-01 -1.188871115446090698e-01 -1.005180925130844116e-01 -2.406044304370880127e-02 7.157361507415771484e-02 2.140159755945205688e-01 4.171137213706970215e-01 2.360231876373291016e-01 6.863044947385787964e-02
1.624314635992050171e-01 -1.560344249010086060e-01 -3.225976526737213135e-01 1.754497289657592773e-01 1.174061223864555359e-01 1.694514602422714233e-01 -3.949357569217681885e-02 6.129767000675201416e-02 -1.919178813695907593e-01 6.042565032839775085e-02 -1.729813218116760254e-02 -2.120917290449142456e-01 -1.814390271902084351e-01 5.706984177231788635e-02 -1.271001808345317841e-02 -5.217177420854568481e-02 -2.908817231655120850e-01 1.218777596950531006e-01 1.689742505550384521e-01 1.987120211124420166e-01 -2.131388485431671143e-01 1.308235526084899902e-01 5.490645766258239746e-02 7.647697627544403076e-02 1.437574811279773712e-02 -1.996752917766571045e-01 1.276164501905441284e-01 -6.632024794816970825e-02 -3.715444505214691162e-01 1.579353213310241699e-01 2.001826167106628418e-01 3.728825449943542480e-01
2.453884668648242950e-02 -9.592054784297943115e-02 3.336549922823905945e-02 -2.752199769020080566e-01 4.477161169052124023e-02 2.021669745445251465e-01 -1.606192886829376221e-01 -4.965481348335742950e-03 4.094935655593872070e-01 -2.180986106395721436e-01 1.134808585047721863e-01 -5.695486068725585938e-01 -7.546935230493545532e-02 7.128705084323883057e-02 -1.352498959749937057e-02 -1.594693399965763092e-02 -1.490641534328460693e-01 -1.776584237813949585e-01 2.475251257419586182e-01 1.225805431604385376e-01 -7.130727916955947876e-02 -3.098035044968128204e-02 -5.481881275773048401e-02 1.116187646985054016e-01 -1.227790862321853638e-01 -7.968293130397796631e-02 -1.534709483385086060e-01 -9.019968658685684204e-02 -7.089966535568237305e-02 2.369502633810043335e-01 8.101640269160270691e-03 -1.223579198122024536e-01
1.797933280467987061e-01 -6.826755404472351074e-02 -8.563471585512161255e-02 5.526097118854522705e-02 4.646660014986991882e-02 3.713767826557159424e-01 -2.486613243818283081e-01 1.536081433296203613e-01 -1.761245876550674438e-01 1.168802976608276367e-01 -1.477935165166854858e-01 -3.937453925609588623e-01 -6.224931403994560242e-02 3.162286877632141113e-01 1.079589352011680603e-01 1.181584671139717102e-01 9.106048196554183960e-02 -1.111834049224853516e-01 1.564263701438903809e-01 -1.092660427093505859e-01 -1.886162720620632172e-02 1.611611843109130859e-01 -4.473295807838439941e-02 1.115504354238510132e-01 -6.859204173088073730e-02 -6.195106729865074158e-02 -1.107932478189468384e-01 1.793854534626007080e-01 -1.585811376571655273e-01 3.136121630668640137e-01 2.944624125957489014e-01 1.225829645991325378e-01
-2.479496598243713379e-01 -5.050981044769287109e-02 6.975880265235900879e-02 1.221120730042457581e-01 3.250833451747894287e-01 -1.452833414077758789e-02 9.700334817171096802e-02 4.521789774298667908e-02 -1.791871339082717896e-02 2.362451143562793732e-02 -2.736105918884277344e-01 -4.507414698600769043e-01 7.673148810863494873e-02 9.792074561119079590e-02 -1.037864312529563904e-01 2.833342552185058594e-01 6.309600919485092163e-02 4.407762363553047180e-02 3.717069700360298157e-02 -1.134957075119018555e-01 -3.139488771557807922e-02 8.916486054658889771e-02 3.775675594806671143e-02 1.499016433954238892e-01 8.394674211740493774e-02 1.075076684355735779e-02 3.198847174644470215e-01 -5.837122909724712372e-03 -2.080747485160827637e-01 4.551835358142852783e-01 1.829532720148563385e-02 6.916844286024570465e-03
8.094143867492675781e-02 1.158690080046653748e-01 1.687447279691696167e-01 -8.733730763196945190e-03 2.049767374992370605e-01 4.200978949666023254e-02 -8.425225317478179932e-02 1.085020080208778381e-01 1.746417284011840820e-01 -1.028872206807136536e-01 6.383042037487030029e-02 -2.746026217937469482e-01 -3.826253414154052734e-01 3.741643428802490234e-01 -1.939266920089721680e-02 1.077009588479995728e-01 -1.188316345214843750e-01 -5.406032130122184753e-02 1.131646111607551575e-01 -1.568269543349742889e-02 -1.456870138645172119e-01 2.062542587518692017e-01 -1.341774500906467438e-02 4.291871562600135803e-02 -1.015958338975906372e-01 -2.377988845109939575e-01 4.594788253307342529e-01 -2.078471779823303223e-01 -8.323583751916885376e-03 1.902855634689331055e-01 1.112838834524154663e-01 6.434974074363708496e-02
-4.952421877533197403e-03 2.802827581763267517e-02 2.513646781444549561e-01 3.615795448422431946e-02 2.008605189621448517e-02 4.693466052412986755e-02 3.148931637406349182e-02 9.987013041973114014e-02 1.194200068712234497e-01 -2.081898748874664307e-01 4.093531370162963867e-01 -3.039748668670654297e-01 -5.054311081767082214e-02 2.314109802246093750e-01 6.944647431373596191e-02 2.555442750453948975e-01 -1.340380907058715820e-01 -1.761613786220550537e-01 1.690136641263961792e-01 5.962518509477376938e-03 -3.217384219169616699e-01 -4.820381104946136475e-02 3.086260557174682617e-01 7.299270480871200562e-02 -1.608102023601531982e-01 2.175583690404891968e-01 4.201302304863929749e-02 8.129644207656383514e-03 -8.937853574752807617e-02 2.671484649181365967e-01 1.965836435556411743e-01 -1.667753979563713074e-02
2.454207688570022583e-01 5.290034413337707520e-02 -7.608944922685623169e-02 -1.476160883903503418e-01 6.642078608274459839e-02 8.008333295583724976e-02 -3.804444521665573120e-02 1.316364109516143799e-01 1.370620429515838623e-01 -1.051691845059394836e-01 3.140264153480529785e-01 -3.687204122543334961e-01 -2.582521438598632812e-01 2.203244715929031372e-01 6.903332471847534180e-02 3.111546337604522705e-01 -2.777405977249145508e-01 -1.300222724676132202e-01 1.361037939786911011e-01 -6.043837592005729675e-02 -1.765265911817550659e-01 -1.707870066165924072e-01 2.630680501461029053e-01 -1.013580784201622009e-01 -1.109080314636230469e-01 1.063594445586204529e-01 -6.019951403141021729e-02 3.200912848114967346e-02 -1.553534623235464096e-02 2.954688072204589844e-01 1.514641046524047852e-01 6.147537752985954285e-02
1.017956435680389404e-02 -1.355454884469509125e-02 -3.628716468811035156e-01 -2.753025889396667480e-01 1.535827368497848511e-01 1.038463786244392395e-01 -6.973597407341003418e-02 1.095700636506080627e-01 8.112074434757232666e-02 1.759529709815979004e-01 2.829653322696685791e-01 -3.881951570510864258e-01 8.105313777923583984e-02 4.852292314171791077e-02 1.932188570499420166e-01 2.288600802421569824e-01 -1.747374385595321655e-01 1.942019164562225342e-01 9.754316508769989014e-02 1.223226413130760193e-01 3.936587274074554443e-02 1.637471318244934082e-01 -6.935679912567138672e-02 -1.623569875955581665e-01 -5.354940146207809448e-02 -6.879527866840362549e-02 5.024329759180545807e-03 -1.958951354026794434e-01 -1.421266794204711914e-01 1.448667198419570923e-01 3.667218983173370361e-01 1.164891757071018219e-02
2.155092507600784302e-01 -2.128776162862777710e-01 6.808480620384216309e-02 1.813805103302001953e-01 -6.320675462484359741e-02 -6.882270425558090210e-02 2.410302683711051941e-02 1.567025929689407349e-01 -1.559012290090322495e-02 3.259997814893722534e-02 -1.229291930794715881e-01 -2.095587551593780518e-01 -1.377246528863906860e-01 2.797191217541694641e-02 -4.312891066074371338e-01 1.248041838407516479e-01 -5.818496644496917725e-02 1.900524646043777466e-02 1.815893501043319702e-01 2.716017961502075195e-01 -8.271189033985137939e-02 2.139936089515686035e-01 -9.784793853759765625e-02 -5.425700917840003967e-03 -1.801955103874206543e-01 -1.362738311290740967e-01 1.768072396516799927e-01 1.581711508333683014e-02 -2.920317947864532471e-01 2.967054843902587891e-01 1.240440979599952698e-01 3.334429860115051270e-01
1.551304161548614502e-01 -2.192147225141525269e-01 -1.951401233673095703e-01 4.885262809693813324e-03 -1.310793757438659668e-01 1.079055964946746826e-01 2.245678566396236420e-02 9.572660923004150391e-02 3.897401392459869385e-01 9.633391350507736206e-02 -1.055408865213394165e-01 -8.752505481243133545e-02 3.507827818393707275e-01 1.276458799839019775e-01 -6.152556464076042175e-02 -1.706631481647491455e-02 -1.788712739944458008e-01 -1.428824961185455322e-01 2.091462165117263794e-01 -4.157153517007827759e-02 -1.912312060594558716e-01 -4.551385529339313507e-03 1.159970760345458984e-01 1.469252556562423706e-01 -1.957157999277114868e-01 -1.039367914199829102e-01 -2.504011988639831543e-02 -2.718004882335662842e-01 -3.346497118473052979e-01 3.072587847709655762e-01 -1.518889814615249634e-01 7.276697456836700439e-02
-2.767030596733093262e-01 7.704570889472961426e-02 1.238978579640388489e-01 -8.147091418504714966e-02 3.690814971923828125e-01 1.341485083103179932e-01 4.594003036618232727e-02 4.259559884667396545e-02 7.122296094894409180e-02 -4.960696026682853699e-02 5.560194328427314758e-02 -1.861932575702667236e-01 5.923459306359291077e-03 1.549133658409118652e-01 -2.865982428193092346e-02 4.224843811243772507e-03 -3.010352849960327148e-01 7.701966911554336548e-02 9.579819440841674805e-02 7.679881528019905090e-03 3.163453340530395508e-01 4.172970727086067200e-02 3.100949823856353760e-01 1.381192207336425781e-01 -1.882679462432861328e-01 5.395866557955741882e-02 5.448604002594947815e-02 -2.265000641345977783e-01 -2.631652951240539551e-01 2.169576585292816162e-01 1.714709550142288208e-01 3.255846798419952393e-01
3.269798159599304199e-01 -2.095069885253906250e-01 -2.318345308303833008e-01 2.432360947132110596e-01 1.703498810529708862e-01 6.253176182508468628e-02 -4.403030127286911011e-02 7.994523644447326660e-02 -9.361732751131057739e-02 -2.275336384773254395e-01 1.411110460758209229e-01 -1.261488348245620728e-01 3.304652124643325806e-02 7.333139330148696899e-02 8.495654910802841187e-02 5.789210647344589233e-02 -2.285521924495697021e-01 -2.145878225564956665e-02 1.841921508312225342e-01 2.038556039333343506e-01 1.791618205606937408e-02 1.354417949914932251e-01 2.751049995422363281e-01 2.450762391090393066e-01 2.355674207210540771e-01 2.560932375490665436e-02 2.828642427921295166e-01 -1.293619396165013313e-03 -2.200835794210433960e-01 1.985246092081069946e-01 2.733883261680603027e-01 1.666314899921417236e-02
7.197812199592590332e-02 -1.477804929018020630e-01 3.119050525128841400e-02 -2.767394483089447021e-01 -1.580823510885238647e-01 -6.897896528244018555e-02 6.817513704299926758e-02 2.885140776634216309e-01 1.049525812268257141e-01 -2.370608001947402954e-01 -1.198190376162528992e-01 -2.759377956390380859e-01 1.363866329193115234e-01 3.964332118630409241e-02 2.479491829872131348e-01 -7.388667762279510498e-02 -1.590429544448852539e-01 1.483799666166305542e-01 6.485319882631301880e-02 5.796483159065246582e-02 1.345578581094741821e-03 4.445234779268503189e-03 -7.145430892705917358e-02 1.780801266431808472e-01 -5.787347629666328430e-02 -2.350385785102844238e-01 8.899713307619094849e-02 -1.714736372232437134e-01 -3.838880360126495361e-01 3.875910639762878418e-01 1.609827131032943726e-01 -1.477117091417312622e-01
2.521478235721588135e-01 1.742160320281982422e-01 6.213077157735824585e-02 -2.492771297693252563e-01 3.819458186626434326e-02 1.411812752485275269e-01 -1.016470789909362793e-01 -1.219233497977256775e-01 7.102240622043609619e-02 2.087983069941401482e-03 -3.600528836250305176e-02 -2.275204360485076904e-01 1.968057304620742798e-01 1.207991763949394226e-01 3.793673217296600342e-02 1.668542921543121338e-01 -1.017779037356376648e-01 7.477369625121355057e-03 1.081900745630264282e-01 -4.862895980477333069e-02 -2.224959582090377808e-01 1.999016702175140381e-01 2.026660591363906860e-01 -6.857383251190185547e-02 -1.713823974132537842e-01 -1.290080249309539795e-01 -2.275391072034835815e-01 -2.623978853225708008e-01 -3.846909105777740479e-01 3.451217412948608398e-01 -1.833613663911819458e-01 1.602587401866912842e-01
-1.450388431549072266e-01 -4.166205227375030518e-01 -7.869393378496170044e-02 2.936702072620391846e-01 8.008807152509689331e-02 1.249082386493682861e-01 7.808204740285873413e-02 -1.342194974422454834e-01 8.574493229389190674e-03 7.627312839031219482e-02 -8.749686181545257568e-02 -5.416524410247802734e-01 -1.294381916522979736e-01 3.022534847259521484e-01 1.103863567113876343e-01 1.380279660224914551e-01 -1.899865865707397461e-01 1.127239912748336792e-01 -6.244481354951858521e-02 -1.959087327122688293e-02 -1.034491956233978271e-01 -2.975497022271156311e-02 2.180019617080688477e-01 1.923913955688476562e-01 -1.007519476115703583e-02 9.787740185856819153e-03 1.854320466518402100e-01 1.084232032299041748e-01 -1.045995391905307770e-02 1.269481629133224487e-01 4.783317819237709045e-02 8.051992207765579224e-02
4.878128319978713989e-02 -2.369024604558944702e-01 -5.774090439081192017e-02 -1.438502371311187744e-01 3.739058077335357666e-01 3.233338519930839539e-02 4.326333478093147278e-02 -3.373306244611740112e-02 1.716634631156921387e-01 -1.366929858922958374e-01 1.948042511940002441e-01 -4.992114007472991943e-01 1.063650622963905334e-01 -2.165283262729644775e-01 1.770186051726341248e-02 5.519894137978553772e-02 -1.201179623603820801e-01 8.245622366666793823e-02 1.363630741834640503e-01 1.948854327201843262e-01 -1.879422515630722046e-01 1.169587299227714539e-01 5.294966325163841248e-02 1.723050177097320557e-01 -1.908799856901168823e-01 -2.447918429970741272e-02 -1.098863556981086731e-01 7.467758655548095703e-02 1.562376040965318680e-02 3.669829964637756348e-01 1.668355464935302734e-01 4.186305159237235785e-05
2.412202581763267517e-02 -3.334200084209442139e-01 -2.583311684429645538e-02 1.005717217922210693e-01 2.273111790418624878e-01 -7.632964104413986206e-02 1.767916381359100342e-01 -6.048103421926498413e-02 4.400495439767837524e-02 -5.366950109601020813e-02 -1.410395056009292603e-01 -4.124750792980194092e-01 -7.048135250806808472e-02 -1.755772531032562256e-01 8.945114165544509888e-02 -8.935765363276004791e-03 -1.416708230972290039e-01 -2.823817431926727295e-01 3.882480263710021973e-01 -9.064774960279464722e-02 1.409637778997421265e-01 2.806969359517097473e-02 1.243064478039741516e-01 -2.683640122413635254e-01 -1.606717854738235474e-01 1.745534986257553101e-01 3.142558783292770386e-02 1.356492340564727783e-01 -1.569680720567703247e-01 2.055914252996444702e-01 5.889794230461120605e-02 1.827413886785507202e-01
2.117559760808944702e-01 -2.456199973821640015e-01 1.666048169136047363e-01 -1.068534180521965027e-01 6.070192903280258179e-02 3.421840723603963852e-03 4.014538601040840149e-02 -7.562666386365890503e-02 -1.619058251380920410e-01 -2.769070863723754883e-01 1.706786639988422394e-02 -2.858031094074249268e-01 -1.330099813640117645e-02 2.579097747802734375e-01 -7.232309132814407349e-02 -8.370814472436904907e-02 -3.364763557910919189e-01 -8.612345904111862183e-02 -4.454583674669265747e-02 3.246705234050750732e-02 -6.395600736141204834e-02 -1.432426422834396362e-01 2.013382762670516968e-01 -1.327435076236724854e-01 1.948378533124923706e-01 -2.273714244365692139e-01 -1.083711981773376465e-01 9.166818112134933472e-02 -1.426128596067428589e-01 2.944600284099578857e-01 3.925435245037078857e-01 -5.872643366456031799e-02
-4.302886500954627991e-02 -2.722772061824798584e-01 1.038403660058975220e-01 2.272982448339462280e-01 -7.840653508901596069e-02 1.596143543720245361e-01 1.101151779294013977e-01 2.281419746577739716e-02 5.500569939613342285e-02 -1.093391980975866318e-02 -8.993461728096008301e-02 -4.933847784996032715e-01 3.501648604869842529e-01 2.446691095829010010e-01 -7.971343398094177246e-02 -5.905594304203987122e-02 -1.943062990903854370e-01 -2.185380011796951294e-01 1.015409156680107117e-01 -1.943697929382324219e-01 -1.136098578572273254e-01 2.084754779934883118e-02 7.643710821866989136e-02 -4.930608719587326050e-02 -2.500926256179809570e-01 9.031488746404647827e-02 -2.369788885116577148e-01 7.856691256165504456e-03 -2.480102628469467163e-01 7.274185121059417725e-02 1.294828653335571289e-01 6.785443425178527832e-02
1.725521385669708252e-01 -1.639041006565093994e-01 1.957889050245285034e-01 5.484855175018310547e-02 4.044830799102783203e-01 2.987955808639526367e-01 1.267086528241634369e-02 1.122116968035697937e-01 -1.239857226610183716e-01 6.657686829566955566e-02 3.473999351263046265e-02 -3.043615520000457764e-01 -1.038847118616104126e-01 -8.613581769168376923e-03 -1.296799182891845703e-01 2.663452923297882080e-01 -3.661544620990753174e-02 -3.595808288082480431e-03 -9.664966166019439697e-02 4.257588647305965424e-03 -1.031337399035692215e-02 2.741170525550842285e-01 1.060833930969238281e-01 4.285428300499916077e-02 -1.373304054141044617e-02 -3.550172746181488037e-01 1.441571414470672607e-01 -1.533475965261459351e-01 -3.297554254531860352e-01 -1.294597797095775604e-02 1.560238599777221680e-01 1.459091752767562866e-01
-8.846267312765121460e-02 1.007406786084175110e-01 -9.563572704792022705e-03 -4.877366870641708374e-02 6.022261455655097961e-02 -5.596020445227622986e-02 -4.751866310834884644e-02 2.752415239810943604e-01 -9.920199401676654816e-03 -1.131336912512779236e-01 -1.453778594732284546e-01 -1.067226082086563110e-01 -9.369315952062606812e-02 2.700190842151641846e-01 1.215056926012039185e-01 -7.401345670223236084e-02 -3.343316614627838135e-01 1.341986656188964844e-02 -2.684335969388484955e-02 -5.103173851966857910e-02 1.456602383404970169e-02 8.711529523134231567e-02 2.764050066471099854e-01 -3.691236302256584167e-02 -2.672211229801177979e-01 1.450934112071990967e-01 2.027611136436462402e-01 -2.218543291091918945e-01 -1.791829317808151245e-01 2.764735817909240723e-01 3.486536741256713867e-01 3.656341433525085449e-01
1.355305761098861694e-01 -1.640847027301788330e-01 -1.553847044706344604e-01 1.297095324844121933e-02 -1.231519579887390137e-01 7.917857170104980469e-02 6.404826045036315918e-02 2.618001401424407959e-01 9.536063671112060547e-02 -1.203666068613529205e-02 4.170707985758781433e-02 -4.267815351486206055e-01 -1.333931833505630493e-01 -5.958008021116256714e-02 -1.039197668433189392e-02 1.583140790462493896e-01 1.009944155812263489e-01 -4.210903495550155640e-02 1.720885932445526123e-01 1.231380552053451538e-01 -2.097096741199493408e-01 2.007838487625122070e-01 -3.125631436705589294e-02 -3.333862498402595520e-02 6.151730194687843323e-03 -1.673225164413452148e-01 1.014491096138954163e-01 -2.556090950965881348e-01 -1.810099482536315918e-01 2.054527103900909424e-01 -1.305749416351318359e-01 5.078024864196777344e-01
1.690011657774448395e-02 -1.845687478780746460e-01 1.029807329177856445e-01 6.248486787080764771e-02 -4.378728941082954407e-02 2.037660181522369385e-01 -1.061740890145301819e-01 -1.023856401443481445e-01 -7.262859493494033813e-02 1.262775659561157227e-01 -1.022083032876253128e-02 -4.775258302688598633e-01 5.968310311436653137e-02 1.910507529973983765e-01 -2.131743282079696655e-01 2.471990650519728661e-03 -1.295749843120574951e-01 -1.690540015697479248e-01 2.148932069540023804e-01 -2.651440501213073730e-01 -6.697591394186019897e-02 2.020573019981384277e-01 -7.776489108800888062e-02 9.024224430322647095e-02 -1.210058704018592834e-01 -1.915158629417419434e-01 -2.730455249547958374e-02 1.284679174423217773e-01 1.546745896339416504e-01 2.401522845029830933e-01 3.744522035121917725e-01 1.983486562967300415e-01
-1.854234784841537476e-01 -1.305301040410995483e-01 -1.529619097709655762e-01 -9.307165443897247314e-02 2.829484082758426666e-02 6.525589525699615479e-02 -2.156330794095993042e-01 9.276595711708068848e-02 -2.549668848514556885e-01 1.012140139937400818e-01 2.113198786973953247e-01 -3.557052612304687500e-01 1.502775847911834717e-01 2.660872936248779297e-01 1.913985237479209900e-02 8.215413242578506470e-02 1.189389172941446304e-02 -1.518931537866592407e-01 3.097270727157592773e-01 1.636659502983093262e-01 -1.221195161342620850e-01 1.240786463022232056e-01 1.002304628491401672e-01 7.245747745037078857e-02 -2.233936041593551636e-01 -1.511941552162170410e-01 8.668733388185501099e-02 2.095557451248168945e-01 -1.718891412019729614e-01 1.761464923620223999e-01 3.538893163204193115e-01 8.878635615110397339e-02
-1.176810488104820251e-01 -7.383397966623306274e-02 1.041490808129310608e-01 8.389417082071304321e-02 -1.106270328164100647e-01 1.048232540488243103e-01 1.898339837789535522e-01 -2.185565084218978882e-01 -6.740874797105789185e-02 -2.509831488132476807e-01 -1.151491105556488037e-01 -5.623788833618164062e-01 2.117688804864883423e-01 1.939399093389511108e-01 -8.827389776706695557e-02 -2.419378608465194702e-01 -1.809909492731094360e-01 -7.731118053197860718e-02 7.061415910720825195e-02 4.279096052050590515e-02 -1.058470457792282104e-01 1.712491959333419800e-01 1.445303708314895630e-01 6.399037688970565796e-02 7.360460609197616577e-02 -2.149401605129241943e-01 -1.663610786199569702e-01 -1.511310487985610962e-01 -2.156968116760253906e-01 1.580284088850021362e-01 1.174556240439414978e-01 -1.069601103663444519e-01
-5.062317848205566406e-02 -1.040674839168787003e-02 3.711126372218132019e-02 1.516264677047729492e-01 2.165126800537109375e-01 1.874949783086776733e-02 -2.324892431497573853e-01 9.772963076829910278e-02 -5.893881618976593018e-02 -9.127175807952880859e-02 2.389057911932468414e-02 -5.459284782409667969e-01 -1.706861704587936401e-01 -2.529659308493137360e-03 3.010856546461582184e-02 2.263499200344085693e-01 -1.943570822477340698e-01 1.526139974594116211e-01 1.803979575634002686e-01 2.310204505920410156e-01 -1.329043209552764893e-01 2.373567074537277222e-01 2.112965285778045654e-01 -1.420756708830595016e-02 1.266328841447830200e-01 5.857694521546363831e-02 -2.060382626950740814e-02 6.827980279922485352e-02 -3.970690444111824036e-02 -1.753391139209270477e-02 3.589455485343933105e-01 2.220953404903411865e-01
-1.341957002878189087e-01 9.810897521674633026e-03 1.365017443895339966e-01 5.420564487576484680e-02 1.112994179129600525e-01 2.904267609119415283e-01 6.394480913877487183e-02 1.093955263495445251e-01 -1.517337113618850708e-01 -2.324353754520416260e-01 8.754378557205200195e-02 -2.457380592823028564e-01 3.570308387279510498e-01 1.246244087815284729e-02 -2.193217426538467407e-01 4.848552048206329346e-01 -2.287796735763549805e-01 -4.932353273034095764e-02 4.394790902733802795e-02 -4.017548635601997375e-02 -1.966608911752700806e-01 3.213603422045707703e-02 2.216748297214508057e-01 -1.014235392212867737e-01 -1.485690474510192871e-01 6.463450379669666290e-03 -1.680048108100891113e-01 -7.711898535490036011e-03 -2.779886312782764435e-02 1.980137526988983154e-01 2.078411579132080078e-01 2.421779371798038483e-02
2.565369307994842529e-01 -2.730768322944641113e-01 -8.196862787008285522e-02 -1.423705518245697021e-01 -7.717705518007278442e-02 1.766319274902343750e-01 1.821386627852916718e-02 -1.150076016783714294e-01 9.575268626213073730e-02 8.748959004878997803e-02 -1.718549877405166626e-01 -1.205011606216430664e-01 1.811467111110687256e-01 2.360550612211227417e-01 3.843444585800170898e-02 1.233102679252624512e-01 -2.412446141242980957e-01 1.681185811758041382e-01 9.258791059255599976e-02 7.389580458402633667e-02 1.653314530849456787e-01 1.548999994993209839e-01 2.431486845016479492e-01 3.825993463397026062e-02 -1.613816618919372559e-01 1.307325661182403564e-01 -5.765774473547935486e-02 -3.270485997200012207e-01 -4.547255337238311768e-01 2.035967111587524414e-01 9.186165407299995422e-03 -4.097035899758338928e-02
1.040916983038187027e-02 -2.598814480006694794e-02 1.094650328159332275e-01 -3.436088445596396923e-04 9.319508820772171021e-02 2.994071543216705322e-01 2.143113911151885986e-01 -1.546481549739837646e-01 -3.925026580691337585e-02 -1.544736027717590332e-01 -1.594858318567276001e-01 -4.711962938308715820e-01 2.563186883926391602e-01 -5.130500718951225281e-02 -1.425478756427764893e-01 2.324223220348358154e-01 -1.676724553108215332e-01 -6.677538901567459106e-02 1.512836962938308716e-01 -2.489364594221115112e-01 -1.102643553167581558e-02 -1.011258810758590698e-01 2.049249708652496338e-01 5.804729834198951721e-02 -1.576727628707885742e-01 3.110694587230682373e-01 9.730604290962219238e-02 -2.213421612977981567e-01 -7.949966192245483398e-02 1.897042244672775269e-01 -3.697290644049644470e-02 8.136926591396331787e-02
-2.220575213432312012e-01 -4.860400781035423279e-02 -1.490349918603897095e-01 -1.640078425407409668e-02 4.488673806190490723e-02 -1.771531999111175537e-02 -4.213054850697517395e-02 1.518914401531219482e-01 -1.032497882843017578e-01 -1.039895564317703247e-01 -6.726700812578201294e-02 -2.184612900018692017e-01 8.019796013832092285e-02 4.028091728687286377e-01 -8.695252239704132080e-02 1.325878649950027466e-01 -3.853215277194976807e-01 -5.742087960243225098e-02 -3.876299783587455750e-02 1.928808242082595825e-01 1.320341378450393677e-01 8.439143002033233643e-02 2.462708204984664917e-01 -1.640798002481460571e-01 -3.351015448570251465e-01 2.808234654366970062e-02 1.343519687652587891e-01 -1.575814783573150635e-01 2.532299049198627472e-02 4.020936414599418640e-02 8.977890945971012115e-03 4.125733673572540283e-01
3.629217147827148438e-01 6.105636432766914368e-02 -1.942890882492065430e-01 -2.278476506471633911e-01 -1.639171130955219269e-02 1.393625438213348389e-01 1.087458617985248566e-02 8.134888112545013428e-02 -2.405313700437545776e-01 -9.314318746328353882e-02 -5.471205711364746094e-02 -2.763271927833557129e-01 2.128680497407913208e-01 1.156199127435684204e-01 -6.528969109058380127e-02 9.646122157573699951e-02 -1.917684525251388550e-01 1.078194156289100647e-01 4.405696317553520203e-02 -2.021332979202270508e-01 -1.558244675397872925e-01 1.835606694221496582e-01 8.100740611553192139e-02 -2.009584158658981323e-01 -8.946768194437026978e-02 -1.544287353754043579e-01 -1.919827759265899658e-01 -1.645829528570175171e-01 -3.335850238800048828e-01 3.246977329254150391e-01 -1.358927339315414429e-01 -5.699019134044647217e-02
4.038161635398864746e-01 -1.344566494226455688e-01 -1.912668794393539429e-01 1.296238750219345093e-01 1.420954763889312744e-01 9.447351098060607910e-02 -1.021552607417106628e-01 1.606704741716384888e-01 5.199838802218437195e-02 -5.703360587358474731e-02 9.156397730112075806e-02 -3.775909543037414551e-01 3.198664784431457520e-01 4.433580935001373291e-01 -1.016427427530288696e-01 -1.888012140989303589e-01 -1.267807930707931519e-01 7.328528165817260742e-02 2.411099709570407867e-02 7.437419146299362183e-02 -6.108020991086959839e-02 1.697402894496917725e-01 1.767673045396804810e-01 -1.908882148563861847e-02 -1.532916910946369171e-02 -4.988316819071769714e-02 8.933681249618530273e-02 -1.668981313705444336e-01 8.515914529561996460e-02 -9.633759036660194397e-03 2.244410365819931030e-01 1.016819253563880920e-01
1.057365685701370239e-01 -1.030393913388252258e-01 2.206361591815948486e-01 1.274174451828002930e-02 -2.499413304030895233e-02 3.734894394874572754e-01 -1.225817427039146423e-01 2.566173374652862549e-01 -5.422979220747947693e-02 -5.150739103555679321e-02 -1.332318782806396484e-01 -5.271202325820922852e-01 7.309414446353912354e-02 1.529710888862609863e-01 -9.504030644893646240e-02 -1.583254635334014893e-01 -8.872748911380767822e-02 -1.844021230936050415e-01 2.463530898094177246e-01 -2.653028964996337891e-01 -1.743829064071178436e-02 1.782458461821079254e-02 -3.034196048974990845e-02 -3.017118433490395546e-03 -7.219367474317550659e-02 1.817967295646667480e-01 1.984249949455261230e-01 -1.500929985195398331e-02 2.569540403783321381e-02 2.205617576837539673e-01 1.537669152021408081e-01 1.378537267446517944e-01
-3.664140822365880013e-04 -2.948436141014099121e-01 -1.618482521735131741e-03 -3.355597332119941711e-02 -1.423979103565216064e-01 1.132470145821571350e-01 9.944343566894531250e-02 4.417223110795021057e-02 -1.129183098673820496e-01 -9.957922995090484619e-02 -8.523049205541610718e-02 -2.162666916847229004e-01 -1.053526476025581360e-01 3.844038769602775574e-02 -3.406274616718292236e-01 -2.812807634472846985e-02 -2.895151972770690918e-01 -1.683284491300582886e-01 2.173634767532348633e-01 2.374968528747558594e-01 -2.374200075864791870e-01 4.088263809680938721e-01 -9.686140716075897217e-02 5.236661434173583984e-02 -1.716776043176651001e-01 5.140977352857589722e-02 3.247883617877960205e-01 -4.431091248989105225e-02 -2.344893068075180054e-01 7.763916999101638794e-02 1.951705105602741241e-02 9.220246225595474243e-02
-1.230942979454994202e-01 -1.027481034398078918e-01 -8.343214541673660278e-02 3.043216168880462646e-01 -2.396851032972335815e-02 -4.546605423092842102e-02 -2.130940705537796021e-01 3.401820734143257141e-02 2.845478802919387817e-02 9.809246659278869629e-02 2.906462922692298889e-02 -3.078279495239257812e-01 1.482638716697692871e-01 2.117760777473449707e-01 -1.356913894414901733e-01 1.303478926420211792e-01 -2.014131397008895874e-01 -2.602932751178741455e-01 1.213011518120765686e-02 1.692689396440982819e-02 2.005021125078201294e-01 4.097612500190734863e-01 1.500144600868225098e-01 -1.952689886093139648e-01 -5.594471096992492676e-02 -2.427593320608139038e-01 9.506879001855850220e-02 -6.931975483894348145e-02 3.143535926938056946e-02 3.936495482921600342e-01 -6.944523006677627563e-02 5.542914941906929016e-02
-1.224515065550804138e-01 -3.492620959877967834e-02 2.116917818784713745e-01 -2.220366597175598145e-01 2.607417106628417969e-01 1.924646198749542236e-01 -3.742342889308929443e-01 -2.717260271310806274e-02 3.922533616423606873e-02 -1.601495146751403809e-01 2.168223261833190918e-01 -1.560840755701065063e-01 -2.862001024186611176e-02 1.799005270004272461e-01 -1.515812277793884277e-01 2.557058632373809814e-01 8.526076376438140869e-02 -8.337222039699554443e-02 -3.158890409395098686e-03 2.678273804485797882e-02 3.685016650706529617e-03 1.882787346839904785e-01 4.493876174092292786e-02 1.690696328878402710e-01 -2.733778953552246094e-01 -1.341913491487503052e-01 -9.225641377270221710e-03 -8.595034480094909668e-02 -1.329675763845443726e-01 3.843844234943389893e-01 2.628070414066314697e-01 8.954563736915588379e-02
6.873644888401031494e-03 -3.988707959651947021e-01 4.704756662249565125e-02 -3.278816491365432739e-02 -9.565211087465286255e-02 6.622684746980667114e-02 1.248282641172409058e-01 1.303093880414962769e-01 -4.612850025296211243e-02 -1.865854673087596893e-02 7.043902575969696045e-02 -2.919644713401794434e-01 1.792598515748977661e-01 8.464809507131576538e-02 7.630499452352523804e-02 1.859776377677917480e-01 -6.615092605352401733e-02 -1.350005567073822021e-01 -1.095015630125999451e-01 -2.937282621860504150e-02 -3.618655204772949219e-01 -1.374762803316116333e-01 -7.355631887912750244e-02 9.648532420396804810e-02 -1.315973997116088867e-01 -2.765951156616210938e-01 2.911320701241493225e-02 -2.304135262966156006e-01 -2.004509866237640381e-01 1.469507068395614624e-01 2.005482017993927002e-01 4.114631414413452148e-01
1.095218285918235779e-01 -8.001486212015151978e-02 1.554218083620071411e-01 1.967724710702896118e-01 -1.578648686408996582e-01 1.949301660060882568e-01 -1.326644867658615112e-01 7.154602557420730591e-02 -2.215878069400787354e-01 -6.395146250724792480e-02 -1.198565587401390076e-01 -2.613601386547088623e-01 -1.396244168281555176e-01 3.992645815014839172e-02 -1.799286454916000366e-01 2.788745239377021790e-02 1.321235299110412598e-01 -6.328114122152328491e-02 1.799094676971435547e-01 -1.647440642118453979e-01 1.319830268621444702e-01 1.903303265571594238e-01 3.420511027798056602e-03 1.828489750623703003e-01 -7.200592756271362305e-02 -1.027387380599975586e-01 2.402393817901611328e-01 6.273806095123291016e-02 -2.974126338958740234e-01 2.484722137451171875e-01 4.904004633426666260e-01 8.274308592081069946e-02
2.782947719097137451e-01 -4.260458052158355713e-02 -8.288138546049594879e-03 -1.836018115282058716e-01 -5.305124819278717041e-02 -5.789522081613540649e-02 4.597948864102363586e-03 -8.609829097986221313e-02 6.438867747783660889e-02 -1.574752153828740120e-03 -7.748228963464498520e-03 -1.790371686220169067e-01 3.049212098121643066e-01 1.814382821321487427e-01 7.853478193283081055e-03 7.957422733306884766e-02 -3.205832540988922119e-01 1.418703496456146240e-01 9.653312712907791138e-02 -5.761930719017982483e-02 1.405622903257608414e-02 5.909842252731323242e-02 2.510090768337249756e-01 2.273530140519142151e-02 -1.547262966632843018e-01 2.423288673162460327e-02 -1.648599356412887573e-01 -3.906063735485076904e-01 -4.079486429691314697e-01 3.575690388679504395e-01 -4.486889764666557312e-02 3.850217908620834351e-02
1.241091713309288025e-01 2.895395644009113312e-02 7.533771544694900513e-02 -1.277594864368438721e-01 -3.559549897909164429e-02 3.167164325714111328e-02 1.941820085048675537e-01 -8.433119393885135651e-03 -2.761627361178398132e-02 2.897069556638598442e-03 -2.113153189420700073e-01 -7.360862102359533310e-03 1.623720675706863403e-01 -5.129024793859571218e-05 1.254773885011672974e-01 -5.939707905054092407e-02 2.329477667808532715e-02 1.272974722087383270e-02 3.950860500335693359e-01 5.044010654091835022e-02 -1.684914678335189819e-01 5.231745913624763489e-02 2.558944821357727051e-01 1.135640367865562439e-01 -1.072275564074516296e-01 -1.502877324819564819e-01 -1.339966356754302979e-01 -4.208440184593200684e-01 -3.389546275138854980e-01 3.322214186191558838e-01 3.231265544891357422e-01 5.410878360271453857e-02
2.588089704513549805e-01 -3.399282991886138916e-01 1.430275738239288330e-01 3.957670181989669800e-02 3.484586179256439209e-01 1.260031461715698242e-01 1.331110000610351562e-01 3.039665147662162781e-02 -3.829162940382957458e-02 3.897345857694745064e-03 1.210828870534896851e-01 -4.158987998962402344e-01 -2.236291170120239258e-01 -7.264138758182525635e-02 3.628261154517531395e-03 5.995018035173416138e-02 -4.524853546172380447e-03 -8.062445372343063354e-02 -7.520320266485214233e-02 4.168927296996116638e-02 -9.281403571367263794e-02 3.141736090183258057e-01 1.244917437434196472e-01 -2.809364348649978638e-02 1.966388523578643799e-02 -2.675440013408660889e-01 4.252596944570541382e-02 -1.913776546716690063e-01 -3.232217431068420410e-01 -3.644176945090293884e-02 5.523741617798805237e-02 1.863322108983993530e-01
9.228872507810592651e-02 -1.015022546052932739e-01 1.401708424091339111e-01 8.840234018862247467e-03 3.131656348705291748e-01 7.299716770648956299e-02 1.118037328124046326e-01 9.900348633527755737e-02 -1.446687132120132446e-01 -2.203902229666709900e-02 7.397626340389251709e-02 -1.013417392969131470e-01 2.776187956333160400e-01 3.108109533786773682e-01 -1.633947640657424927e-01 3.025440573692321777e-01 -1.608990132808685303e-01 8.140974491834640503e-02 2.680498361587524414e-01 1.115601584315299988e-01 -6.300347298383712769e-02 1.413922011852264404e-01 9.949941933155059814e-02 1.690452992916107178e-01 1.209686845541000366e-01 -3.088651597499847412e-01 5.910580605268478394e-02 -4.222117960453033447e-01 -1.754613965749740601e-01 -4.149989783763885498e-02 5.455489084124565125e-02 1.282556261867284775e-02
2.371060997247695923e-01 -1.179833263158798218e-01 9.235644340515136719e-02 1.898598857223987579e-02 1.851115822792053223e-01 1.561174243688583374e-01 -2.026816308498382568e-01 3.060709685087203979e-02 2.437004074454307556e-02 -1.919153183698654175e-01 -2.128659188747406006e-01 -7.001301646232604980e-02 4.758010059595108032e-02 1.804868280887603760e-01 -4.869777336716651917e-02 1.061482802033424377e-01 -2.163925617933273315e-01 -5.506203696131706238e-02 -6.222586613148450851e-03 2.364258021116256714e-01 -2.705186009407043457e-01 1.561092585325241089e-01 1.261790543794631958e-01 -2.507596015930175781e-01 -2.763931751251220703e-01 -3.096793293952941895e-01 2.839659713208675385e-02 -7.753901928663253784e-02 -4.479863680899143219e-03 4.410287737846374512e-01 -1.536786854267120361e-01 -6.924912333488464355e-02
-2.793964231386780739e-03 6.050553545355796814e-02 -5.896022170782089233e-02 -4.105984419584274292e-02 1.629448682069778442e-02 9.034352004528045654e-02 -7.529290392994880676e-03 1.077955886721611023e-01 2.908761054277420044e-02 -4.515850543975830078e-02 3.948823511600494385e-01 -2.645603120326995850e-01 5.288895219564437866e-03 1.514916121959686279e-01 -2.093725055456161499e-01 7.370900362730026245e-02 -5.885281786322593689e-02 -2.134925127029418945e-01 1.912424564361572266e-01 9.077515453100204468e-02 -1.288326233625411987e-01 2.459894120693206787e-01 1.866806596517562866e-01 -1.785015910863876343e-01 7.725390791893005371e-02 -1.256871223449707031e-01 -4.545539151877164841e-03 -3.592216372489929199e-01 -1.045303642749786377e-01 5.372057855129241943e-02 4.508847296237945557e-01 2.537603974342346191e-01
-1.251722127199172974e-01 -1.973641216754913330e-01 -3.926007747650146484e-01 -2.889608740806579590e-01 3.167448937892913818e-01 3.085759878158569336e-01 -1.567543111741542816e-02 8.328523486852645874e-02 -1.621779054403305054e-02 1.353933662176132202e-01 2.731453478336334229e-01 -2.541579008102416992e-01 -6.055118143558502197e-02 -2.697176299989223480e-02 8.597351610660552979e-02 2.483283281326293945e-01 -1.568784266710281372e-01 -3.918019682168960571e-02 1.583953052759170532e-01 5.521436780691146851e-02 -1.806432902812957764e-01 3.738254681229591370e-02 1.011351123452186584e-01 1.626055389642715454e-01 -1.897100210189819336e-01 -9.293435513973236084e-02 -9.932437911629676819e-03 -1.432263292372226715e-02 -1.349284499883651733e-01 3.019449487328529358e-02 2.891166806221008301e-01 3.387061879038810730e-02
1.300595849752426147e-01 -8.703296631574630737e-02 -6.063947081565856934e-02 -2.122361063957214355e-01 1.738973557949066162e-01 6.437804549932479858e-02 1.649714261293411255e-01 8.017536997795104980e-02 1.849421709775924683e-01 -2.282577306032180786e-01 2.428166866302490234e-01 -1.429083496332168579e-01 -3.934713006019592285e-01 1.558534353971481323e-01 -7.024987041950225830e-02 1.597438752651214600e-01 -4.062417894601821899e-02 -2.760466421023011208e-03 2.090558782219886780e-02 -8.184897154569625854e-02 1.138318181037902832e-01 2.214817553758621216e-01 4.499458149075508118e-02 2.136541306972503662e-01 -1.292240321636199951e-01 -1.566416472196578979e-01 7.534378021955490112e-02 -3.132750988006591797e-01 6.520259194076061249e-03 2.239735126495361328e-01 3.948391675949096680e-01 1.177798733115196228e-01
3.863170742988586426e-02 -2.316647469997406006e-01 8.448088169097900391e-02 -4.491468146443367004e-02 1.997839659452438354e-01 5.033120512962341309e-02 8.372489362955093384e-02 1.033285446465015411e-02 -2.406575381755828857e-01 -8.697944134473800659e-02 -1.822942793369293213e-01 -2.993652224540710449e-01 2.543873190879821777e-01 1.315298080444335938e-01 2.244514226913452148e-02 -1.274007651954889297e-02 -8.045400679111480713e-02 4.326101765036582947e-02 1.918593235313892365e-02 8.454692363739013672e-02 -1.340284347534179688e-01 3.207761645317077637e-01 -3.487966954708099365e-02 -3.472263738512992859e-02 4.930953960865736008e-03 -3.698649406433105469e-01 1.624726653099060059e-01 -4.146074354648590088e-01 -2.903513014316558838e-01 -5.381931737065315247e-02 2.555766701698303223e-02 2.301985621452331543e-01
8.462578058242797852e-02 6.404042243957519531e-02 1.776587516069412231e-01 -2.559022605419158936e-01 -1.019273251295089722e-01 1.220605298876762390e-01 1.232579723000526428e-01 3.326561450958251953e-01 -5.512344185262918472e-03 -1.490516811609268188e-01 8.127501606941223145e-02 -3.651875257492065430e-01 -5.738088861107826233e-02 2.504706680774688721e-01 -1.137361209839582443e-02 -6.601572781801223755e-02 -2.256821393966674805e-01 -2.908323109149932861e-01 1.435645390301942825e-02 -2.379555851221084595e-01 1.964768618345260620e-01 1.959465146064758301e-01 1.836345046758651733e-01 3.981038555502891541e-02 -1.518546640872955322e-01 9.804449975490570068e-02 -9.208920598030090332e-02 -3.328352570533752441e-01 -1.816545128822326660e-01 1.201301589608192444e-01 3.762988001108169556e-02 -4.889567941427230835e-02
5.186871811747550964e-02 -2.680897712707519531e-01 1.344920694828033447e-01 -5.500175431370735168e-02 1.651375293731689453e-01 -2.625217139720916748e-01 -2.157179415225982666e-01 -1.684704273939132690e-01 4.917963524349033833e-04 -1.810473948717117310e-01 4.074825718998908997e-02 -2.549203336238861084e-01 -4.388925060629844666e-02 -8.924414217472076416e-02 -6.349861621856689453e-02 2.867352962493896484e-01 -1.025018543004989624e-01 -7.396986335515975952e-02 2.545977532863616943e-01 -3.051276504993438721e-01 -1.548650488257408142e-02 2.287184447050094604e-01 1.359075456857681274e-01 1.344916075468063354e-01 -1.511481404304504395e-01 -1.830951869487762451e-01 -1.741415411233901978e-01 5.781853944063186646e-02 -3.900880217552185059e-01 1.241453513503074646e-01 5.657529458403587341e-03 1.303610205650329590e-01
1.606147140264511108e-01 -2.217863947153091431e-01 -1.394826732575893402e-02 3.496481478214263916e-02 -3.758208453655242920e-02 -1.520553696900606155e-02 1.880958527326583862e-01 2.320556789636611938e-01 2.018442153930664062e-01 -1.762545555830001831e-01 -2.872797101736068726e-02 -1.407047361135482788e-01 2.321388125419616699e-01 3.488255143165588379e-01 1.172081679105758667e-01 9.698629379272460938e-03 -3.788184225559234619e-01 3.870511800050735474e-02 -1.049002259969711304e-01 1.996561437845230103e-01 2.794558368623256683e-02 -2.735055238008499146e-02 2.332932688295841217e-02 -6.208949908614158630e-02 -2.028419971466064453e-01 -2.331225723028182983e-01 -8.636671304702758789e-02 -1.803717464208602905e-01 -2.651336789131164551e-01 3.017781674861907959e-01 1.784476041793823242e-01 1.428415924310684204e-01
1.451702415943145752e-01 -2.431174516677856445e-01 -2.022457271814346313e-01 -6.750491261482238770e-02 1.031472720205783844e-02 2.124775052070617676e-01 -2.480067079886794090e-03 -6.219648197293281555e-02 -7.622362673282623291e-02 1.787429600954055786e-01 1.347274929285049438e-01 -3.192926347255706787e-01 8.652187138795852661e-02 1.846989393234252930e-01 8.291958272457122803e-02 1.583192348480224609e-01 -1.878882348537445068e-01 3.590303706005215645e-03 -6.072867661714553833e-02 5.136101692914962769e-02 -3.148023188114166260e-01 -9.849341213703155518e-02 1.606581211090087891e-01 4.774138703942298889e-02 -1.592362970113754272e-01 -3.461373746395111084e-01 -8.692123927175998688e-03 2.046864181756973267e-01 -1.275642961263656616e-01 3.285981714725494385e-02 4.082787930965423584e-01 2.100406438112258911e-01
1.762799173593521118e-01 3.509739413857460022e-02 2.450566552579402924e-02 -7.928771525621414185e-02 1.568193286657333374e-01 -9.887582063674926758e-02 2.629871107637882233e-02 6.769060343503952026e-02 -2.916861474514007568e-01 -8.570099622011184692e-02 -1.123806908726692200e-01 5.373616889119148254e-02 2.580814063549041748e-01 2.053048759698867798e-01 -2.550428733229637146e-02 3.965345770120620728e-02 -4.137610495090484619e-01 8.182968199253082275e-02 -7.764241658151149750e-03 1.687035560607910156e-01 -2.156341820955276489e-01 3.274876475334167480e-01 9.441517293453216553e-02 5.432305857539176941e-02 -3.384683281183242798e-02 -3.006615936756134033e-01 1.456945240497589111e-01 -1.652751564979553223e-01 -1.502263844013214111e-01 3.831700980663299561e-01 3.643707931041717529e-02 1.393380612134933472e-01
-1.968558318912982941e-02 -4.849028587341308594e-02 2.116731703281402588e-01 1.399906873703002930e-01 1.157792434096336365e-01 2.742222845554351807e-01 -2.873631753027439117e-02 -1.735529899597167969e-01 -2.215379476547241211e-01 9.105712920427322388e-02 1.422255039215087891e-01 -3.617914319038391113e-01 1.074045780114829540e-03 1.363282464444637299e-02 1.676840782165527344e-01 5.336439982056617737e-02 -3.837357759475708008e-01 -9.024342894554138184e-02 -6.530925631523132324e-02 2.359623648226261139e-02 -3.328888118267059326e-01 8.168108016252517700e-02 3.575131595134735107e-01 2.400975674390792847e-01 -1.613615453243255615e-01 1.093480587005615234e-01 2.097535133361816406e-02 5.230184644460678101e-02 -8.959803730249404907e-02 2.395161837339401245e-01 4.434327036142349243e-02 -4.432133585214614868e-02
4.461473599076271057e-02 -2.920435667037963867e-01 1.271637231111526489e-01 -5.563458800315856934e-02 3.547040820121765137e-01 -2.811021544039249420e-02 2.954249978065490723e-01 -1.296451501548290253e-02 2.416547387838363647e-01 -1.480605304241180420e-01 1.292787343263626099e-01 -4.391711056232452393e-01 -1.063228994607925415e-01 2.426421502605080605e-03 -1.230426952242851257e-01 1.382841914892196655e-01 -7.914939522743225098e-02 -3.747067973017692566e-02 3.401033878326416016e-01 5.235371738672256470e-02 -1.938563436269760132e-01 1.399339884519577026e-01 -1.234148517251014709e-01 9.346646256744861603e-03 -1.215744093060493469e-01 -1.479108333587646484e-01 -1.156279519200325012e-01 -4.250815138220787048e-02 1.290449500083923340e-01 1.932406872510910034e-01 1.868314146995544434e-01 6.807251274585723877e-02
1.820121854543685913e-01 -2.918690256774425507e-02 -8.874205499887466431e-02 -1.616680175065994263e-01 1.272961348295211792e-01 7.932025939226150513e-03 1.662737727165222168e-01 1.815232038497924805e-01 -8.149048686027526855e-02 -8.748764544725418091e-02 -8.311722427606582642e-03 -2.918049991130828857e-01 -5.974890291690826416e-02 1.895264834165573120e-01 -8.863970637321472168e-02 2.626833617687225342e-01 -2.452754378318786621e-01 -2.722870409488677979e-01 -1.304994523525238037e-01 -2.136235833168029785e-01 4.192314147949218750e-01 2.513203322887420654e-01 1.637093424797058105e-01 8.933498710393905640e-02 -2.678965926170349121e-01 -1.740182191133499146e-02 1.149958893656730652e-01 -2.584145069122314453e-01 -1.157686207443475723e-02 4.557031765580177307e-02 2.548437938094139099e-02 1.169693544507026672e-01
6.735031306743621826e-02 -1.809153854846954346e-01 1.724864989519119263e-01 -1.429301351308822632e-01 1.765199899673461914e-01 1.582435071468353271e-01 -5.562771484255790710e-02 2.338823974132537842e-01 -1.772082969546318054e-02 9.141726791858673096e-02 -9.268198907375335693e-02 -3.409324586391448975e-01 -2.523746713995933533e-02 -9.416292607784271240e-02 -3.619979619979858398e-01 1.092078760266304016e-01 -3.591398522257804871e-02 -2.249836325645446777e-01 -4.894376546144485474e-02 -3.280898630619049072e-01 -2.110013961791992188e-01 2.203213870525360107e-01 -5.794283002614974976e-02 1.989789009094238281e-01 -2.102364748716354370e-01 -1.623615771532058716e-01 1.659309417009353638e-01 -8.123271912336349487e-02 -1.342202425003051758e-01 1.879059672355651855e-01 -4.891618341207504272e-02 2.328534275293350220e-01
6.322597712278366089e-02 -8.475918322801589966e-02 2.585812285542488098e-02 1.651623845100402832e-01 -1.380938291549682617e-01 3.405290469527244568e-02 -5.966303125023841858e-02 -8.591431379318237305e-02 6.294941902160644531e-02 -4.903497919440269470e-02 -7.445184141397476196e-02 -2.199630141258239746e-01 7.914370298385620117e-02 2.993209958076477051e-01 -1.938085258007049561e-01 1.057588309049606323e-01 -2.518106102943420410e-01 3.176729381084442139e-01 5.326321348547935486e-03 1.415382176637649536e-01 -1.850771009922027588e-01 1.053814068436622620e-01 -6.471113860607147217e-02 -1.725484132766723633e-01 -7.935903221368789673e-02 -3.532313108444213867e-01 2.156254798173904419e-01 -2.779115922749042511e-02 -4.322075843811035156e-01 3.057378903031349182e-02 2.065366655588150024e-01 2.288353741168975830e-01
-5.233156681060791016e-02 -1.883591711521148682e-01 -5.090057849884033203e-02 -1.830686181783676147e-01 2.681052982807159424e-01 1.316286623477935791e-01 -6.762192398309707642e-02 2.143190205097198486e-01 -1.941645741462707520e-01 -1.246725544333457947e-01 -2.352336049079895020e-01 -1.621882766485214233e-01 2.157106101512908936e-01 -7.443252950906753540e-02 1.896588355302810669e-01 6.910283863544464111e-02 3.089268878102302551e-02 -7.197897136211395264e-02 2.329989522695541382e-01 2.391250282526016235e-01 -1.500358134508132935e-01 -6.660612672567367554e-02 7.290335744619369507e-02 -5.396199226379394531e-02 -9.502433240413665771e-02 -1.484927237033843994e-01 -1.459183096885681152e-01 -3.216057419776916504e-01 -3.456600606441497803e-01 3.337363898754119873e-01 1.362051665782928467e-01 -1.649444736540317535e-02
-9.859991818666458130e-02 -2.476837188005447388e-01 3.664053380489349365e-01 -1.626659184694290161e-01 -1.715714037418365479e-01 5.729068443179130554e-02 6.737758219242095947e-02 7.438798248767852783e-02 -6.790645420551300049e-03 -2.192211896181106567e-01 -1.379761695861816406e-01 -3.907565474510192871e-01 1.149857044219970703e-01 1.738527566194534302e-01 -1.770793944597244263e-01 -1.454236060380935669e-01 -2.022147029638290405e-01 -6.908079981803894043e-02 3.883015364408493042e-02 9.767439216375350952e-02 -1.553524732589721680e-01 2.316823601722717285e-01 2.006864547729492188e-01 2.868619188666343689e-02 -7.886833511292934418e-03 -6.523166596889495850e-02 -3.023879230022430420e-01 -1.217121258378028870e-01 -7.533358782529830933e-02 2.061288505792617798e-01 2.741042971611022949e-01 1.243221946060657501e-02
1.744275987148284912e-01 -2.631585113704204559e-02 1.372150629758834839e-01 8.196161687374114990e-02 2.166042178869247437e-01 1.197442039847373962e-01 1.667950302362442017e-02 2.888884842395782471e-01 1.732653230428695679e-01 7.741083204746246338e-02 -1.178180202841758728e-01 -2.421364784240722656e-01 1.525392532348632812e-01 1.459127366542816162e-01 -4.024358466267585754e-02 -1.000000629574060440e-02 -2.847852706909179688e-01 -4.868683815002441406e-01 1.402269154787063599e-01 -1.871277987957000732e-01 -8.460268378257751465e-02 2.571246325969696045e-01 3.056596219539642334e-02 2.466275393962860107e-01 -2.314466387033462524e-01 1.518872659653425217e-02 2.495644837617874146e-01 -4.977229982614517212e-02 -1.852819509804248810e-02 1.470141485333442688e-02 1.264988481998443604e-01 2.387288771569728851e-02
-7.616410404443740845e-02 -9.811688214540481567e-02 1.661914587020874023e-01 -2.205540984869003296e-01 1.911679655313491821e-01 3.416312038898468018e-01 1.058948636054992676e-01 4.271397292613983154e-01 -1.640585437417030334e-02 2.267300896346569061e-02 -1.442629396915435791e-01 -3.237120211124420166e-01 6.640782952308654785e-02 -7.787015289068222046e-02 -2.857392430305480957e-01 1.242248043417930603e-01 -2.556289434432983398e-01 -1.406307071447372437e-01 4.564933851361274719e-02 -8.868686109781265259e-02 -2.302458137273788452e-01 1.146624889224767685e-02 1.241106837987899780e-01 1.554471254348754883e-01 -1.911667734384536743e-01 1.603917330503463745e-01 5.301371961832046509e-02 -2.399866729974746704e-01 5.726404022425413132e-03 -6.783282756805419922e-02 4.164060950279235840e-02 1.030811369419097900e-01
6.508832424879074097e-02 1.001014038920402527e-01 1.663735955953598022e-01 2.311035245656967163e-02 -1.428995728492736816e-01 3.577350080013275146e-01 -6.301574409008026123e-02 -6.283992528915405273e-02 1.023273766040802002e-01 1.252926737070083618e-01 7.779578119516372681e-02 -5.075887441635131836e-01 1.039415076375007629e-01 -2.248989343643188477e-01 2.637246157974004745e-03 2.141459733247756958e-01 -4.144850373268127441e-01 1.686820387840270996e-01 5.567232519388198853e-02 1.002123579382896423e-01 3.187069296836853027e-02 1.806304901838302612e-01 2.542243897914886475e-01 -2.282216772437095642e-02 3.479698300361633301e-02 -1.521448493003845215e-01 1.242360323667526245e-01 -1.184637099504470825e-01 -9.708018042147159576e-03 1.885829418897628784e-01 -4.818645492196083069e-02 -1.018263865262269974e-02
1.946143507957458496e-01 1.374001055955886841e-01 -1.013680845499038696e-01 1.457957085222005844e-02 1.307851355522871017e-02 2.278592586517333984e-01 -2.148828208446502686e-01 1.867960989475250244e-01 -1.449220068752765656e-02 -1.948528289794921875e-01 1.171468272805213928e-01 -2.454841285943984985e-01 1.141779944300651550e-01 -2.554125487804412842e-01 -1.338891983032226562e-01 2.348472177982330322e-01 -1.190857887268066406e-01 -1.648475229740142822e-01 4.960517585277557373e-02 -7.984701544046401978e-02 -8.626534044742584229e-02 6.189334671944379807e-03 4.808613061904907227e-01 1.174152344465255737e-01 1.985807716846466064e-02 -5.910486727952957153e-02 -3.266430497169494629e-01 -4.184909164905548096e-02 -7.327960431575775146e-02 2.736528813838958740e-01 1.970260888338088989e-01 4.459599032998085022e-02
2.220708280801773071e-01 1.453951597213745117e-01 6.021187081933021545e-02 -1.894914656877517700e-01 1.529704332351684570e-01 2.527122013270854950e-02 -5.017290636897087097e-02 6.244786083698272705e-02 1.176780015230178833e-01 -1.371710449457168579e-01 2.351950109004974365e-01 -4.257238209247589111e-01 -2.152499556541442871e-01 1.172434166073799133e-01 9.178813546895980835e-02 4.424417018890380859e-01 -2.575123608112335205e-01 -1.141909509897232056e-01 2.353345453739166260e-01 -1.494343727827072144e-01 -1.696116626262664795e-01 -1.422253549098968506e-01 1.990810185670852661e-01 -8.085329085588455200e-02 5.293349921703338623e-02 5.140085518360137939e-02 9.547153860330581665e-02 3.675866127014160156e-02 -1.563308537006378174e-01 1.094964891672134399e-01 1.431207805871963501e-01 3.198048472404479980e-02
4.570793360471725464e-02 -2.507489323616027832e-01 -1.024078875780105591e-01 -1.233081892132759094e-01 9.656991809606552124e-02 -1.191595662385225296e-02 -1.236572936177253723e-01 -2.234394475817680359e-02 -2.638525068759918213e-01 -2.514064013957977295e-01 -1.147387176752090454e-02 -2.974791824817657471e-01 1.729487627744674683e-02 9.992659091949462891e-02 2.139000594615936279e-01 1.336119510233402252e-02 -2.962333559989929199e-01 7.937507331371307373e-02 -5.167642608284950256e-03 2.440596818923950195e-01 -8.703982084989547729e-02 1.630927622318267822e-01 1.912267506122589111e-01 -8.205308765172958374e-02 2.669227495789527893e-02 -3.150202333927154541e-01 2.814857959747314453e-01 -1.868681162595748901e-01 -5.659267678856849670e-02 3.163109719753265381e-01 -1.791781932115554810e-01 1.607293933629989624e-01
1.639969050884246826e-01 -1.346945166587829590e-01 1.094525605440139771e-01 -1.273250430822372437e-01 -1.517692506313323975e-01 4.453317821025848389e-02 2.263043820858001709e-01 5.341725796461105347e-02 8.004161715507507324e-02 -9.606190770864486694e-02 1.621339321136474609e-01 -4.945717751979827881e-01 8.685085177421569824e-02 3.176271915435791016e-02 1.531254798173904419e-01 3.284939825534820557e-01 -3.177096247673034668e-01 4.874106869101524353e-02 1.515989601612091064e-01 -2.692822217941284180e-01 1.393829286098480225e-01 1.650097519159317017e-01 2.099037468433380127e-01 -3.824961930513381958e-02 1.022406443953514099e-01 1.073373854160308838e-01 -1.116386577486991882e-01 7.245503365993499756e-02 -1.825774461030960083e-01 2.287049591541290283e-01 4.929046332836151123e-02 -5.009772628545761108e-02
7.045952975749969482e-02 -6.140023842453956604e-02 7.595442235469818115e-02 -2.050536498427391052e-02 2.432506680488586426e-01 6.622675061225891113e-02 2.483050711452960968e-02 2.516439855098724365e-01 2.171057462692260742e-01 -2.105646729469299316e-01 -8.527210354804992676e-02 -1.978911906480789185e-01 -1.560721397399902344e-01 1.805595308542251587e-01 -3.636220991611480713e-01 7.866667211055755615e-02 -4.581597447395324707e-02 -2.936836779117584229e-01 -5.360650643706321716e-02 -2.787908315658569336e-01 -6.084499508142471313e-02 1.782037913799285889e-01 4.654268026351928711e-01 -1.421571075916290283e-01 -2.269548326730728149e-01 3.610840067267417908e-02 7.159662991762161255e-02 -8.502752333879470825e-02 -8.573679625988006592e-02 6.992302089929580688e-02 7.456415146589279175e-02 -9.929529391229152679e-03
-1.498010456562042236e-01 -1.083292588591575623e-01 1.368295252323150635e-01 2.176464498043060303e-01 1.741695851087570190e-01 2.506291866302490234e-01 -1.145518645644187927e-01 -6.641288846731185913e-02 -1.283460948616266251e-02 -1.953483968973159790e-01 -2.505155466496944427e-02 -1.247226744890213013e-01 -2.419634163379669189e-01 2.840816378593444824e-01 3.183417767286300659e-02 3.876530528068542480e-01 -2.112825363874435425e-01 -1.535592526197433472e-01 -1.506118178367614746e-01 8.411540836095809937e-02 2.135733366012573242e-01 1.787200272083282471e-01 1.077300831675529480e-01 9.326965361833572388e-02 -2.217632085084915161e-01 -3.092631697654724121e-01 7.095739990472793579e-02 -1.833989769220352173e-01 -3.890831395983695984e-02 1.431442797183990479e-01 2.003655433654785156e-01 -5.020431429147720337e-02
3.246777057647705078e-01 -2.318827658891677856e-01 -6.372150033712387085e-02 -7.578024268150329590e-02 3.516697585582733154e-01 6.241951510310173035e-02 1.311233341693878174e-01 2.485081255435943604e-01 -1.080344915390014648e-01 1.249448060989379883e-01 -2.667256817221641541e-02 -3.979333043098449707e-01 -4.735108092427253723e-02 2.721174806356430054e-02 1.233097985386848450e-01 -1.519002392888069153e-02 -2.037402391433715820e-01 8.831854909658432007e-02 1.413257271051406860e-01 2.254028618335723877e-02 -2.366658151149749756e-01 1.352713555097579956e-01 -5.328025296330451965e-02 8.509673178195953369e-02 7.771872729063034058e-02 -2.176396548748016357e-01 1.910428702831268311e-01 -2.248414009809494019e-01 -1.876533925533294678e-01 1.445846408605575562e-01 -1.215811818838119507e-01 2.327902168035507202e-01
2.889953553676605225e-01 -3.737985789775848389e-01 2.129355967044830322e-01 -1.262558400630950928e-01 1.976806372404098511e-01 1.302360445261001587e-01 2.584565896540880203e-03 8.929303288459777832e-02 -2.048495970666408539e-02 1.160724386572837830e-01 -3.624940291047096252e-02 -3.666234314441680908e-01 -1.324494034051895142e-01 -9.914822131395339966e-02 -7.405771315097808838e-02 1.341818571090698242e-01 -1.173222884535789490e-01 -5.988945066928863525e-02 5.747828632593154907e-02 -1.642436534166336060e-01 -1.072170585393905640e-01 2.741633653640747070e-01 -4.740586504340171814e-02 5.640879739075899124e-03 -4.391301423311233521e-02 -3.493094742298126221e-01 1.102760285139083862e-01 -7.299015671014785767e-02 -2.818919718265533447e-01 -5.338655039668083191e-02 1.229596287012100220e-01 2.748385369777679443e-01
-4.549463093280792236e-02 -1.097250208258628845e-01 1.340314093977212906e-02 -1.157319992780685425e-01 3.378562331199645996e-01 3.562472760677337646e-01 -1.620893329381942749e-01 -6.657180935144424438e-02 -3.860889934003353119e-03 -9.489234536886215210e-02 -8.597537875175476074e-02 -3.669855296611785889e-01 3.174380660057067871e-01 3.086721003055572510e-01 -4.990894347429275513e-02 -1.302917003631591797e-01 -1.611946970224380493e-01 -8.839067071676254272e-02 -7.567582279443740845e-02 -3.035779893398284912e-01 -9.822796285152435303e-02 1.146634891629219055e-01 1.082784160971641541e-01 1.132846772670745850e-01 -2.120815813541412354e-01 1.334463506937026978e-01 3.905078396201133728e-02 5.938173085451126099e-02 -4.924425110220909119e-02 1.941652148962020874e-01 1.273574084043502808e-01 1.753047853708267212e-01
4.916443303227424622e-02 -1.690615415573120117e-01 1.584947481751441956e-02 -1.189644560217857361e-01 -1.814533472061157227e-01 -1.170750632882118225e-01 2.069926857948303223e-01 9.509362280368804932e-02 5.831258744001388550e-02 -1.456271409988403320e-01 2.162204533815383911e-01 -4.948665201663970947e-01 2.364355027675628662e-01 -3.591156005859375000e-02 -1.274209767580032349e-01 1.605189442634582520e-01 -3.620871603488922119e-01 1.107449233531951904e-01 8.063886314630508423e-02 -1.120199114084243774e-01 -1.206237152218818665e-01 2.906337976455688477e-01 1.976377069950103760e-01 -3.861105069518089294e-02 8.909642696380615234e-02 5.884118378162384033e-02 -2.126610428094863892e-01 -1.095188632607460022e-01 -1.752839386463165283e-01 1.543281227350234985e-01 6.079105660319328308e-02 -1.085459813475608826e-01
1.193760801106691360e-02 -4.633169472217559814e-01 -1.372978538274765015e-01 1.405817866325378418e-01 -6.495679914951324463e-02 3.067343831062316895e-01 -1.748079210519790649e-01 1.542585492134094238e-01 -9.803517907857894897e-02 1.727838069200515747e-02 1.452822834253311157e-01 -3.308196961879730225e-01 5.327065289020538330e-02 1.651304513216018677e-01 1.771881878376007080e-01 -1.223355159163475037e-02 -1.244292259216308594e-01 2.734951674938201904e-01 7.432820647954940796e-02 -4.716156050562858582e-02 -6.018962338566780090e-02 5.000653117895126343e-02 -1.195598021149635315e-01 5.308984592556953430e-02 -1.675741970539093018e-01 -2.536001205444335938e-01 4.681514948606491089e-02 -1.473853290081024170e-01 -1.018529161810874939e-01 7.234192639589309692e-02 3.435645699501037598e-01 1.435024887323379517e-01
7.074060291051864624e-02 -1.472017318010330200e-01 -7.156545668840408325e-02 2.803739719092845917e-02 1.043865382671356201e-01 2.869544625282287598e-01 8.928680792450904846e-03 -6.795419752597808838e-02 -3.807066082954406738e-01 1.648556143045425415e-01 1.291585713624954224e-01 -3.298737108707427979e-01 1.519808173179626465e-01 -2.630053460597991943e-02 -1.942837238311767578e-01 1.391245126724243164e-01 -5.979822948575019836e-02 -1.508734226226806641e-01 2.067496627569198608e-01 -1.659435406327247620e-02 -4.749205708503723145e-02 1.125262901186943054e-01 -8.211157470941543579e-02 5.391046404838562012e-03 -4.035602137446403503e-02 4.116917774081230164e-02 1.073981001973152161e-01 -6.688661873340606689e-02 -1.244615539908409119e-01 2.514900565147399902e-01 3.393091857433319092e-01 4.321213662624359131e-01
1.913187354803085327e-01 -3.568002581596374512e-02 1.615453362464904785e-01 -6.314589828252792358e-02 1.263833604753017426e-02 -1.874026805162429810e-01 6.826679408550262451e-02 1.405912041664123535e-01 -1.191815435886383057e-01 -1.761847138404846191e-01 1.636433228850364685e-02 -4.923098981380462646e-01 -9.537768363952636719e-02 2.927210414782166481e-03 2.254880666732788086e-01 2.729180455207824707e-01 -2.730125188827514648e-01 -3.576192259788513184e-02 1.884999126195907593e-01 7.018426060676574707e-02 -2.025285549461841583e-02 1.112332493066787720e-01 9.165786951780319214e-02 1.915294826030731201e-01 2.131146937608718872e-01 4.793899133801460266e-02 3.202218934893608093e-02 8.589789271354675293e-02 -1.244570314884185791e-01 2.929299771785736084e-01 7.570160180330276489e-02 3.357509076595306396e-01
-2.035213820636272430e-02 -5.598415806889533997e-02 -1.456017494201660156e-01 -1.135456934571266174e-01 -5.689246952533721924e-02 6.334268301725387573e-02 -1.371085792779922485e-01 1.137515157461166382e-01 -1.356036216020584106e-01 -1.354403793811798096e-01 6.905929744243621826e-02 -5.637206435203552246e-01 -1.797107607126235962e-01 -2.079995423555374146e-01 -5.606378614902496338e-02 5.007936805486679077e-02 -1.698522269725799561e-02 -2.369124293327331543e-01 3.363222479820251465e-01 -5.752766504883766174e-02 -5.359164625406265259e-02 2.004879117012023926e-01 1.832124888896942139e-01 9.750833362340927124e-02 -2.826612889766693115e-01 -2.032307386398315430e-01 1.839354038238525391e-01 1.566852778196334839e-01 -1.134272441267967224e-01 -8.620950579643249512e-02 2.877726033329963684e-02 1.522816270589828491e-01
1.521062999963760376e-01 -3.287664055824279785e-01 5.727273225784301758e-02 4.964591469615697861e-03 1.991988718509674072e-01 1.195565387606620789e-01 8.615504950284957886e-02 3.567367792129516602e-02 -3.995337709784507751e-02 -4.676255211234092712e-02 -4.761634021997451782e-02 -2.403250038623809814e-01 1.232423409819602966e-01 -4.066789988428354263e-03 3.430684506893157959e-01 5.244036391377449036e-02 7.834363728761672974e-03 1.921703070402145386e-01 4.734907299280166626e-02 -3.570143878459930420e-02 -2.940992414951324463e-01 9.087681025266647339e-02 5.461933836340904236e-02 2.686126157641410828e-02 -1.074787154793739319e-01 -2.802979052066802979e-01 1.114907339215278625e-01 -3.700625896453857422e-01 -3.363205194473266602e-01 1.482446640729904175e-01 7.515593618154525757e-02 2.900828421115875244e-01
-1.049570292234420776e-01 -7.233629375696182251e-02 1.172384470701217651e-01 1.684962660074234009e-01 6.798831373453140259e-02 2.420584857463836670e-01 -3.417822122573852539e-01 4.731781780719757080e-02 8.707083761692047119e-02 -1.086035743355751038e-02 -1.170713827013969421e-01 -4.225442409515380859e-01 2.496073544025421143e-01 2.259182482957839966e-01 -3.429365158081054688e-02 -2.003709971904754639e-02 -9.970646351575851440e-02 -3.347519934177398682e-01 -6.201667711138725281e-02 -1.061554253101348877e-01 4.456381872296333313e-02 4.006332159042358398e-01 1.541827023029327393e-01 -5.494244769215583801e-02 -5.904787406325340271e-02 3.942754492163658142e-02 1.995572894811630249e-01 -1.722054183483123779e-01 3.529346361756324768e-02 1.662365943193435669e-01 4.272854328155517578e-02 1.133738309144973755e-01
5.621471628546714783e-02 -3.014762401580810547e-01 -3.636230528354644775e-02 -2.117072045803070068e-01 3.124025277793407440e-02 -3.297393443062901497e-03 -7.645315676927566528e-02 3.826447725296020508e-01 1.253508180379867554e-01 -5.067683011293411255e-02 -7.425002008676528931e-02 -3.419757485389709473e-01 -9.454142302274703979e-02 9.838631004095077515e-02 -4.274357482790946960e-02 2.283622622489929199e-01 -4.169126972556114197e-02 -8.988559246063232422e-02 1.092166975140571594e-01 1.553387045860290527e-01 -1.575926989316940308e-01 1.331480443477630615e-01 -6.210051476955413818e-02 -1.195843517780303955e-02 1.825260370969772339e-01 -1.633746773004531860e-01 1.483699232339859009e-01 -5.702915787696838379e-02 -2.029119431972503662e-01 2.977644503116607666e-01 -1.993814110755920410e-01 3.819986283779144287e-01
1.833846867084503174e-01 -2.682571709156036377e-01 -1.927351392805576324e-02 8.542014658451080322e-02 1.735613495111465454e-02 1.315391510725021362e-01 -6.479887664318084717e-02 1.472141444683074951e-01 -1.025688126683235168e-01 -4.443842470645904541e-01 -2.356919199228286743e-01 -3.063445091247558594e-01 -1.263421177864074707e-01 1.023582071065902710e-01 -2.193628996610641479e-01 1.587727367877960205e-01 1.356694698333740234e-01 -2.312175035476684570e-01 2.510722577571868896e-01 -3.172095119953155518e-01 1.425346285104751587e-01 6.800713390111923218e-02 2.166512310504913330e-01 -8.141268789768218994e-02 -1.738688945770263672e-01 -2.039386425167322159e-03 5.395950004458427429e-02 -1.647069901227951050e-01 -1.396668143570423126e-02 9.397874772548675537e-02 4.241805151104927063e-02 -3.109906986355781555e-02
1.965448707342147827e-01 2.239162176847457886e-01 -1.250744014978408813e-01 -1.838306337594985962e-01 4.685059562325477600e-02 -7.085444778203964233e-02 -6.969878822565078735e-02 8.893824368715286255e-02 6.869706511497497559e-02 3.195500746369361877e-02 -9.031356126070022583e-02 -2.320639640092849731e-01 2.880318164825439453e-01 1.221704483032226562e-01 4.141831770539283752e-02 2.408502399921417236e-01 -2.157366126775741577e-01 6.499147415161132812e-02 1.800563335418701172e-01 -2.131947688758373260e-02 -2.069314718246459961e-01 1.379126757383346558e-01 3.372054100036621094e-01 -6.760980188846588135e-02 -4.566450789570808411e-02 -6.706587225198745728e-02 -5.343598127365112305e-02 -6.970053911209106445e-02 -4.889721274375915527e-01 2.403320223093032837e-01 -1.584011614322662354e-01 1.282465457916259766e-01
-5.233103409409523010e-02 -2.064370959997177124e-01 6.264028698205947876e-02 -4.106342792510986328e-02 3.112425208091735840e-01 -1.094411760568618774e-01 -4.177863523364067078e-02 -1.418787613511085510e-02 -2.677363753318786621e-01 -9.154469706118106842e-03 8.412566035985946655e-02 -3.248263895511627197e-01 7.035313546657562256e-02 3.972661495208740234e-01 -8.307724446058273315e-02 -4.921186342835426331e-02 -3.866572082042694092e-01 -2.091603279113769531e-01 -3.288500756025314331e-02 -8.788140863180160522e-02 -1.575117856264114380e-01 1.859210804104804993e-02 3.303582966327667236e-02 -5.014615505933761597e-02 -4.885748773813247681e-02 -1.635502651333808899e-02 4.423694685101509094e-02 2.722911536693572998e-01 -1.923462599515914917e-01 2.308863848447799683e-01 2.861971557140350342e-01 1.818657619878649712e-03
1.996802911162376404e-02 -1.241172254085540771e-01 7.223777472972869873e-02 2.233557850122451782e-01 -2.149382680654525757e-01 1.878679692745208740e-01 -1.059922352433204651e-01 -2.578701674938201904e-01 2.064209729433059692e-01 7.678028941154479980e-02 -3.351401388645172119e-01 -1.187570393085479736e-01 -1.560473144054412842e-01 -1.321792453527450562e-01 -2.772606313228607178e-01 1.058021932840347290e-01 -2.430227119475603104e-03 -7.766411453485488892e-02 1.578143537044525146e-01 1.442706864327192307e-02 -1.144124493002891541e-01 2.366131916642189026e-02 3.154126703739166260e-01 3.812938183546066284e-02 -7.745151966810226440e-02 -1.566521972417831421e-01 1.924780160188674927e-01 -2.805790007114410400e-01 -4.691408947110176086e-02 3.065302073955535889e-01 7.137009501457214355e-02 2.678479254245758057e-01
2.159740626811981201e-01 -1.145195439457893372e-01 1.557428091764450073e-01 1.109105125069618225e-01 9.832900017499923706e-02 9.154032915830612183e-02 1.066078990697860718e-01 9.697514027357101440e-02 -8.732044696807861328e-02 6.054646149277687073e-02 3.045223839581012726e-02 -2.008508443832397461e-01 9.795167483389377594e-03 -1.092382818460464478e-01 2.501171827316284180e-01 -6.908706575632095337e-02 2.198331430554389954e-02 1.136306822299957275e-01 5.076171830296516418e-02 7.084262371063232422e-02 -2.108724862337112427e-01 9.704812429845333099e-03 3.688316419720649719e-02 1.696944087743759155e-01 -5.872330628335475922e-03 -5.139404907822608948e-02 1.363067049533128738e-02 -4.283342957496643066e-01 -3.627527654170989990e-01 3.513433039188385010e-01 3.455268144607543945e-01 2.765595912933349609e-01
3.198000192642211914e-01 -1.931178569793701172e-01 -1.851036995649337769e-01 4.828402027487754822e-02 1.550397127866744995e-01 2.847043275833129883e-01 -1.641627848148345947e-01 1.438318043947219849e-01 -1.307428255677223206e-02 -1.777067780494689941e-01 1.747014224529266357e-01 -1.757092475891113281e-01 1.490783691406250000e-01 -2.116458490490913391e-02 5.775965750217437744e-03 8.548775315284729004e-02 -3.835453391075134277e-01 -7.459549605846405029e-02 9.234490990638732910e-02 1.125929728150367737e-01 -2.397156357765197754e-01 9.121153503656387329e-02 -3.806924819946289062e-02 -1.882850974798202515e-01 -8.297611773014068604e-02 3.756482154130935669e-02 1.530556231737136841e-01 1.967588067054748535e-01 -4.555957019329071045e-02 2.220239192247390747e-01 3.352369964122772217e-01 1.928700208663940430e-01
6.085743010044097900e-02 -3.005659878253936768e-01 -6.847252696752548218e-02 -7.888267189264297485e-02 4.185229912400245667e-02 -1.404618173837661743e-01 -1.330609768629074097e-01 -5.255747213959693909e-02 2.165338397026062012e-01 -3.088213130831718445e-02 -1.737359464168548584e-01 -2.678077816963195801e-01 -8.407767117023468018e-02 1.119808778166770935e-01 -2.363721579313278198e-01 3.683687746524810791e-01 -2.042635977268218994e-01 8.139542490243911743e-02 1.042140647768974304e-01 -1.690052002668380737e-01 -1.135751232504844666e-01 3.031189441680908203e-01 1.999169439077377319e-01 1.975318491458892822e-01 -3.905909368768334389e-03 1.583036929368972778e-01 -2.720982432365417480e-01 -1.006373465061187744e-01 -1.977022290229797363e-01 -2.962846308946609497e-02 2.163482904434204102e-01 1.569249480962753296e-01
1.642875522375106812e-01 -1.951343268156051636e-01 1.384178525768220425e-03 6.660637259483337402e-02 3.528780117630958557e-02 4.112494364380836487e-02 1.324728131294250488e-01 3.382007405161857605e-02 -5.172663182020187378e-02 -1.626827865839004517e-01 5.871194880455732346e-03 -3.060895204544067383e-01 1.173381581902503967e-01 -5.107624456286430359e-02 4.364375025033950806e-02 1.124173626303672791e-01 -4.229735210537910461e-02 1.942657679319381714e-01 1.370794624090194702e-01 -8.705659210681915283e-02 -5.223916769027709961e-01 -1.416318025439977646e-02 -6.796062737703323364e-02 1.655918061733245850e-01 -1.200228109955787659e-01 -1.786846518516540527e-01 2.335192561149597168e-01 -4.125416278839111328e-01 -2.557663321495056152e-01 1.206107959151268005e-01 4.416569322347640991e-02 1.762903779745101929e-01
-2.390141636133193970e-01 -1.351658403873443604e-01 7.388775795698165894e-02 1.585076004266738892e-01 4.852501675486564636e-02 9.459950029850006104e-02 -5.385418981313705444e-02 -1.591211855411529541e-01 -1.322787255048751831e-01 4.723045602440834045e-02 4.967634379863739014e-02 -2.378674745559692383e-01 1.832002550363540649e-01 1.757047474384307861e-01 9.383101761341094971e-02 1.340703759342432022e-02 -3.136999607086181641e-01 -4.519529342651367188e-01 1.203675121068954468e-01 9.214082360267639160e-02 5.018997937440872192e-02 1.970426142215728760e-01 3.313736915588378906e-01 -2.096347510814666748e-01 -1.378525495529174805e-01 1.302257329225540161e-01 1.666211783885955811e-01 -8.846686780452728271e-02 -1.313878297805786133e-01 2.778780162334442139e-01 9.416006505489349365e-02 -8.158145099878311157e-02
4.667361825704574585e-02 6.650089472532272339e-02 9.968067705631256104e-02 -7.858999818563461304e-02 -1.772835105657577515e-02 6.394641101360321045e-02 1.898876428604125977e-01 4.742909222841262817e-03 -1.744552850723266602e-01 1.097744032740592957e-01 -3.024510145187377930e-01 -9.613278508186340332e-02 1.250390410423278809e-01 1.152985766530036926e-01 1.974317878484725952e-01 1.210882440209388733e-01 -1.940932869911193848e-01 4.534952167887240648e-04 3.569453954696655273e-01 2.310012578964233398e-01 -2.922140061855316162e-02 -1.315889786928892136e-02 1.351697891950607300e-01 1.604238152503967285e-01 -2.019019573926925659e-01 -8.714989572763442993e-02 -2.209616005420684814e-01 -3.809138834476470947e-01 -2.458564192056655884e-01 1.659205108880996704e-01 3.307582437992095947e-01 8.886746317148208618e-02
-1.335645373910665512e-02 -3.943257629871368408e-01 -4.111227393150329590e-02 1.554040163755416870e-01 -6.758656352758407593e-02 2.593908905982971191e-01 4.626374691724777222e-02 6.665391474962234497e-02 -1.029963567852973938e-01 3.337717428803443909e-02 -2.952704429626464844e-01 7.425708323717117310e-02 -2.659848704934120178e-02 3.911655396223068237e-02 -3.597743511199951172e-01 1.995480507612228394e-01 -8.186332136392593384e-02 -9.240514039993286133e-02 -5.148519296199083328e-03 -4.984371364116668701e-02 -1.263500005006790161e-01 2.624474465847015381e-01 3.782756924629211426e-01 1.130188331007957458e-01 -1.799738779664039612e-02 -9.673559665679931641e-02 1.056244075298309326e-01 -2.752667665481567383e-01 -6.378658860921859741e-02 3.029322624206542969e-01 -2.874288707971572876e-02 1.113782897591590881e-01
5.084572359919548035e-02 -1.483895331621170044e-01 1.196542903780937195e-01 5.469038151204586029e-03 -2.998047741129994392e-03 1.580048799514770508e-01 -1.452262401580810547e-01 4.515497386455535889e-02 5.749233439564704895e-02 -2.599508166313171387e-01 1.042521297931671143e-01 -4.611844420433044434e-01 -1.504757702350616455e-01 9.301278740167617798e-02 -6.733021885156631470e-02 1.824282407760620117e-01 -1.179194003343582153e-01 -2.027051448822021484e-01 2.770049571990966797e-01 1.344606280326843262e-01 1.355830430984497070e-01 2.584713399410247803e-01 4.050018191337585449e-01 -2.211260199546813965e-01 -3.872185945510864258e-02 6.237801909446716309e-02 7.855566591024398804e-02 1.795896738767623901e-01 -1.862429082393646240e-01 -3.216742724180221558e-02 1.266539543867111206e-01 7.682064920663833618e-02
2.254835814237594604e-01 -2.472838312387466431e-01 1.496157348155975342e-01 -3.674272156786173582e-04 8.751128613948822021e-02 -4.324886575341224670e-02 6.307713687419891357e-02 1.122870296239852905e-01 6.430876255035400391e-02 1.796166747808456421e-01 -1.428181827068328857e-01 -2.405170351266860962e-01 -1.183460652828216553e-01 -1.242052111774682999e-02 -3.789468482136726379e-02 2.364301979541778564e-01 -1.039035990834236145e-01 -1.002093404531478882e-02 3.096252679824829102e-01 -3.103632032871246338e-01 6.973010301589965820e-02 1.815333515405654907e-01 1.519667506217956543e-01 -2.468779981136322021e-01 -4.723970219492912292e-02 -2.980999946594238281e-01 9.815757721662521362e-02 -9.563243389129638672e-02 1.820673644542694092e-01 3.207800388336181641e-01 2.369725108146667480e-01 1.622958034276962280e-01
3.087231144309043884e-02 -2.206202149391174316e-01 -3.696537017822265625e-02 6.367687880992889404e-02 1.482924222946166992e-01 3.912494480609893799e-01 7.302531041204929352e-03 1.846480369567871094e-01 -4.301479831337928772e-02 2.397938072681427002e-01 -3.869751468300819397e-02 -3.925765454769134521e-01 1.204527355730533600e-02 1.385272741317749023e-01 2.039642482995986938e-01 -4.109446704387664795e-02 1.594374924898147583e-01 2.844791300594806671e-02 2.339341342449188232e-01 -2.729667164385318756e-02 -1.371149718761444092e-01 -1.247176527976989746e-01 1.312543749809265137e-01 1.080469414591789246e-01 -2.414207160472869873e-01 1.386592816561460495e-02 3.158069252967834473e-01 -5.325637292116880417e-03 -2.153095453977584839e-01 -2.133616805076599121e-02 3.166704475879669189e-01 8.864692598581314087e-02
-4.191483557224273682e-02 -6.586714833974838257e-02 -3.254065290093421936e-02 1.572913825511932373e-01 2.463824488222599030e-02 -1.842924058437347412e-01 -8.980490267276763916e-02 -1.386418193578720093e-01 -1.741002649068832397e-01 -1.114039570093154907e-01 -7.315231114625930786e-02 -2.675983905792236328e-01 -7.123617082834243774e-02 4.557507112622261047e-02 -2.976611256599426270e-01 2.061854004859924316e-01 -2.430669218301773071e-01 -2.811402678489685059e-01 -1.005481630563735962e-01 -5.660115741193294525e-03 2.065277248620986938e-01 1.738632321357727051e-01 1.864457279443740845e-01 -1.600507944822311401e-01 6.855896115303039551e-02 -2.134923636913299561e-01 2.002136856317520142e-01 -9.064187854528427124e-02 4.271485377103090286e-03 4.645367264747619629e-01 -9.163743816316127777e-03 2.286893576383590698e-01
-8.424697071313858032e-02 1.147788241505622864e-01 -1.096250042319297791e-01 7.822064682841300964e-03 3.577457740902900696e-02 1.110462024807929993e-01 -1.869779676198959351e-01 1.184540390968322754e-01 -5.492435768246650696e-02 -2.895965874195098877e-01 -8.074667304754257202e-02 -4.379975795745849609e-01 -1.853452473878860474e-01 -3.132987534627318382e-03 -1.314951777458190918e-01 2.053644657135009766e-01 -3.033728301525115967e-01 -1.127362996339797974e-01 8.624912053346633911e-02 2.072676122188568115e-01 -1.946700215339660645e-01 1.420042961835861206e-01 -5.587712512351572514e-04 -2.589780688285827637e-01 -1.342496126890182495e-01 8.234964311122894287e-02 2.548403106629848480e-02 -8.484281599521636963e-02 -7.393699884414672852e-02 -7.241622358560562134e-02 4.188576042652130127e-01 1.639922410249710083e-01
1.757248044013977051e-01 -2.611002326011657715e-01 -9.229807183146476746e-03 6.626909226179122925e-02 1.423840671777725220e-01 2.170306146144866943e-01 9.521933388896286488e-04 3.496277928352355957e-01 -8.592379093170166016e-02 2.165744602680206299e-01 4.170603305101394653e-02 -7.715101540088653564e-02 2.915025874972343445e-02 1.033309698104858398e-01 -7.586853951215744019e-02 2.548218667507171631e-01 -3.669846430420875549e-02 3.142176941037178040e-02 1.307885050773620605e-01 2.355207204818725586e-01 -1.373435854911804199e-01 8.628000319004058838e-02 2.172349989414215088e-01 2.345861345529556274e-01 -9.768272936344146729e-02 -2.856883406639099121e-01 -1.056776866316795349e-01 -3.822696208953857422e-01 -2.925437688827514648e-01 9.838376939296722412e-02 1.118832007050514221e-01 5.461605265736579895e-02
5.250632390379905701e-02 -4.116251319646835327e-02 1.666989363729953766e-02 3.539712429046630859e-01 1.135018467903137207e-01 1.090708971023559570e-01 1.108884960412979126e-01 2.272797971963882446e-01 -1.086170375347137451e-01 2.563913464546203613e-01 -1.162046566605567932e-01 -2.379275560379028320e-01 -7.836422324180603027e-02 8.154486119747161865e-02 -1.715359985828399658e-01 -1.259455364197492599e-02 1.534475833177566528e-01 -1.124327853322029114e-01 1.056673452258110046e-01 1.094055995345115662e-01 -1.078017950057983398e-01 3.342197239398956299e-01 8.322878181934356689e-02 -5.620129033923149109e-02 -2.977504432201385498e-01 -3.186834976077079773e-02 1.950314082205295563e-02 -4.047049582004547119e-02 -4.146611392498016357e-01 2.235410511493682861e-01 3.867895901203155518e-02 2.887748777866363525e-01
3.082645237445831299e-01 -2.698089778423309326e-01 6.594541668891906738e-02 -6.793423742055892944e-02 2.664506733417510986e-01 3.235664367675781250e-01 9.419950842857360840e-02 4.948852956295013428e-02 -3.054833710193634033e-01 1.306136995553970337e-01 7.958103716373443604e-02 -2.677865326404571533e-01 1.773616522550582886e-01 2.110557258129119873e-01 -2.592054754495620728e-02 -1.147822588682174683e-01 -4.211194068193435669e-02 -9.630157798528671265e-02 5.568721797317266464e-03 -1.943944245576858521e-01 1.080139353871345520e-01 1.516640931367874146e-01 1.838278621435165405e-01 3.184732794761657715e-02 -2.485215812921524048e-01 6.888225674629211426e-03 2.386202831985428929e-04 -9.207401424646377563e-02 1.578500419855117798e-01 1.630096882581710815e-01 2.495734244585037231e-01 2.356266826391220093e-01
-1.157460585236549377e-01 -2.417149394750595093e-01 1.631349027156829834e-01 -8.138445764780044556e-02 3.682668879628181458e-02 -7.947964966297149658e-02 -2.203690111637115479e-01 -4.795799031853675842e-02 5.376314744353294373e-02 -2.463625930249691010e-02 1.380747463554143906e-02 -2.417492419481277466e-01 -3.243075311183929443e-01 -5.023641884326934814e-02 2.125084400177001953e-02 2.493846714496612549e-01 -2.139446437358856201e-01 -1.213366016745567322e-01 3.913847804069519043e-01 -2.186077237129211426e-01 -1.596172899007797241e-01 5.168208479881286621e-02 1.555696129798889160e-01 1.273438185453414917e-01 -1.762331277132034302e-01 9.813815355300903320e-02 -1.293164342641830444e-01 6.781168282032012939e-02 -3.975289165973663330e-01 1.934019476175308228e-01 9.212289005517959595e-03 1.279382407665252686e-01
2.373117208480834961e-02 1.240149363875389099e-01 1.334411352872848511e-01 5.306325852870941162e-02 1.209938749670982361e-01 2.839541137218475342e-01 5.880019441246986389e-02 5.394606385380029678e-03 -1.204186081886291504e-01 5.693449452519416809e-02 1.808002889156341553e-01 -4.095064699649810791e-01 3.225830197334289551e-01 -1.979106366634368896e-01 -2.514847517013549805e-01 2.443838417530059814e-01 -1.533531397581100464e-01 -2.523518502712249756e-01 -1.101326011121273041e-02 8.898993581533432007e-02 1.575311720371246338e-01 8.905302733182907104e-02 7.831564545631408691e-02 -9.739483892917633057e-02 -1.092971265316009521e-01 -1.616041064262390137e-01 2.523068487644195557e-01 -1.285406798124313354e-01 -1.021283771842718124e-02 2.522692978382110596e-01 9.686723351478576660e-02 2.130271792411804199e-01
9.063031524419784546e-02 1.802826672792434692e-01 2.721834182739257812e-01 7.115328311920166016e-02 -1.697998642921447754e-01 -3.019881062209606171e-02 1.952986977994441986e-02 9.954982995986938477e-02 9.523453563451766968e-02 -2.416446357965469360e-01 7.287964224815368652e-02 -3.270658850669860840e-01 -1.378806233406066895e-01 1.115708947181701660e-01 -1.807846575975418091e-01 1.854538619518280029e-01 -5.643300712108612061e-02 -2.789715826511383057e-01 2.570181190967559814e-01 -9.586596488952636719e-02 -3.788920864462852478e-02 3.516502976417541504e-01 6.641294062137603760e-02 1.415916532278060913e-01 -2.471597492694854736e-01 -1.546291708946228027e-01 1.909776218235492706e-02 -1.854463815689086914e-01 9.308619797229766846e-02 2.853225171566009521e-01 -1.237585395574569702e-01 1.756905466318130493e-01
2.419364154338836670e-01 1.687735021114349365e-01 8.986963331699371338e-02 -1.464822888374328613e-01 2.226381897926330566e-01 2.485687881708145142e-01 3.162490576505661011e-02 1.668379902839660645e-01 -3.138170763850212097e-02 7.463075965642929077e-02 2.039870806038379669e-02 -3.881193697452545166e-01 5.459735170006752014e-02 -1.531570255756378174e-01 -6.538063287734985352e-02 6.048125028610229492e-02 -3.608548343181610107e-01 3.431649208068847656e-01 1.887783855199813843e-01 1.680459380149841309e-01 1.267334669828414917e-01 2.142741829156875610e-01 8.254452794790267944e-02 -1.303053498268127441e-01 -1.394743658602237701e-02 -8.967141807079315186e-02 1.401252001523971558e-01 -1.264458596706390381e-01 -2.984935343265533447e-01 9.734445810317993164e-02 2.476446516811847687e-02 1.030142083764076233e-01
5.172227323055267334e-02 -1.169032300822436810e-03 -8.725620061159133911e-02 5.999193992465734482e-03 -5.272683128714561462e-02 -8.499607443809509277e-03 1.648941636085510254e-02 -1.172393783926963806e-01 -6.559740751981735229e-02 -2.464589774608612061e-01 -3.401773422956466675e-02 -5.922864675521850586e-01 -1.518496870994567871e-01 -7.943657040596008301e-02 -1.190408598631620407e-02 1.575346291065216064e-01 2.833190001547336578e-02 -4.029531180858612061e-01 2.671197354793548584e-01 -1.354396939277648926e-01 -9.154193103313446045e-02 1.690690666437149048e-01 1.232998669147491455e-01 5.332535505294799805e-02 -1.146820262074470520e-01 2.567678503692150116e-02 1.683980077505111694e-01 3.562101721763610840e-02 -2.183774411678314209e-01 -2.834176272153854370e-02 3.926373273134231567e-02 3.164145946502685547e-01
8.833866566419601440e-02 -2.701156437397003174e-01 2.684876881539821625e-02 1.926050335168838501e-01 5.063222721219062805e-02 -1.836791187524795532e-01 7.407663017511367798e-02 -9.666635654866695404e-03 2.073585754260420799e-03 -3.235165774822235107e-01 -8.132322132587432861e-02 -3.595272302627563477e-01 1.214969009160995483e-01 1.481587886810302734e-01 1.951421350240707397e-01 -1.407520920038223267e-01 -2.679515182971954346e-01 1.170984432101249695e-01 -1.028598845005035400e-01 -4.685451276600360870e-04 -1.645146608352661133e-01 1.070474684238433838e-01 -1.625558286905288696e-01 5.471534281969070435e-02 -3.705662190914154053e-01 -2.490538507699966431e-01 -8.801062405109405518e-02 -1.414130330085754395e-01 -2.296604514122009277e-01 1.750520169734954834e-01 1.927288062870502472e-02 1.717765182256698608e-01
1.971745789051055908e-01 -3.303834497928619385e-01 -3.896609246730804443e-01 7.557483762502670288e-02 1.264418661594390869e-01 3.717670962214469910e-02 -3.253125026822090149e-02 -3.552236407995223999e-02 1.100503206253051758e-01 3.280539810657501221e-02 3.795075714588165283e-01 -1.136442497372627258e-01 -1.771831214427947998e-01 1.781630367040634155e-01 1.995110884308815002e-02 1.950561553239822388e-01 -2.016662210226058960e-01 2.890450693666934967e-02 3.349389135837554932e-02 1.170597076416015625e-01 -2.425584383308887482e-02 2.485850751399993896e-01 2.277745008468627930e-01 -5.737521871924400330e-02 -1.158915609121322632e-01 -1.133677884936332703e-01 5.868486315011978149e-02 -2.524487376213073730e-01 -1.704808175563812256e-01 1.758522726595401764e-02 2.415016740560531616e-01 2.190528661012649536e-01
2.707580029964447021e-01 -2.293360531330108643e-01 1.026574373245239258e-01 -5.047978088259696960e-02 -7.059695571660995483e-02 -2.401888966560363770e-01 9.372596442699432373e-02 1.441614478826522827e-01 7.655359059572219849e-02 1.585544496774673462e-01 -9.014405310153961182e-02 -3.233437538146972656e-01 -7.406404614448547363e-02 -5.356582999229431152e-02 -4.793869704008102417e-02 3.775399625301361084e-01 -1.660232096910476685e-01 2.399677038192749023e-02 3.459463119506835938e-01 -2.791598439216613770e-02 -1.098783686757087708e-01 1.706004887819290161e-01 -4.735804349184036255e-02 -1.965020447969436646e-01 -2.151950001716613770e-01 -2.982845306396484375e-01 1.031328812241554260e-01 -5.633506178855895996e-02 1.063373312354087830e-01 1.904518455266952515e-01 1.967984139919281006e-01 -7.659807056188583374e-02
9.091105312108993530e-02 -3.154403269290924072e-01 1.647324413061141968e-01 -2.747261822223663330e-01 -5.607847869396209717e-02 1.996409147977828979e-01 2.266485393047332764e-01 -8.204855769872665405e-02 1.196436062455177307e-01 -3.064374253153800964e-02 3.427430987358093262e-02 -4.152969121932983398e-01 -1.457350403070449829e-01 8.075338602066040039e-02 -1.579698175191879272e-01 2.261587604880332947e-02 -6.216809153556823730e-02 3.288275748491287231e-02 3.952804952859878540e-02 -1.734251081943511963e-01 5.256545171141624451e-02 1.584220528602600098e-01 1.642205566167831421e-01 1.249298676848411560e-01 -1.537361741065979004e-01 -2.627451613079756498e-04 -2.440154701471328735e-01 2.252396643161773682e-01 -1.219564080238342285e-01 3.241545259952545166e-01 1.738722175359725952e-01 2.351150065660476685e-01
1.708092838525772095e-01 -1.661027818918228149e-01 2.035516798496246338e-01 -5.372387915849685669e-02 4.301564022898674011e-02 2.139569222927093506e-01 -2.514391392469406128e-02 -1.765082217752933502e-02 3.008419275283813477e-01 7.139737252146005630e-03 -1.228381246328353882e-01 -2.632285356521606445e-01 7.405444979667663574e-02 7.521001249551773071e-02 -2.852835953235626221e-01 1.514633744955062866e-01 -9.261032938957214355e-02 -4.244587421417236328e-01 5.974012613296508789e-02 -8.206252753734588623e-02 -1.718304753303527832e-01 2.551256120204925537e-01 -7.589505612850189209e-02 2.133205831050872803e-01 -1.718623489141464233e-01 8.681178092956542969e-02 2.813424766063690186e-01 -1.592881232500076294e-01 -1.484573483467102051e-01 5.564698204398155212e-02 2.127514630556106567e-01 5.490851402282714844e-02
1.310754716396331787e-01 -2.225077152252197266e-01 6.010836362838745117e-02 -5.823661386966705322e-02 3.494464233517646790e-02 -5.686641111969947815e-02 4.156210720539093018e-01 1.466029137372970581e-01 7.389463484287261963e-02 -2.278862744569778442e-01 -1.274797171354293823e-01 -2.054839134216308594e-01 2.691295146942138672e-01 1.827571988105773926e-01 1.341908276081085205e-01 3.261824697256088257e-02 -2.758899629116058350e-01 -2.605380490422248840e-02 7.944165170192718506e-02 1.516879498958587646e-01 1.134191527962684631e-01 -7.776195555925369263e-02 2.076726257801055908e-01 1.033153757452964783e-02 -8.341532200574874878e-02 -1.496769487857818604e-01 4.710934311151504517e-02 -3.319655656814575195e-01 -2.543515861034393311e-01 3.235474526882171631e-01 5.853260308504104614e-02 -6.326422095298767090e-02
-5.914359167218208313e-02 -3.325760662555694580e-01 -2.981003932654857635e-02 -9.660439938306808472e-02 2.471928298473358154e-01 -2.116261236369609833e-02 -1.239259988069534302e-01 -1.186507567763328552e-01 -2.939597666263580322e-01 -1.518674641847610474e-01 1.309162974357604980e-01 -3.996501863002777100e-01 9.108787029981613159e-02 3.274528980255126953e-01 -1.567282974720001221e-01 -9.747781604528427124e-02 -2.341421693563461304e-01 -8.585180342197418213e-02 -6.645834539085626602e-03 -1.125364601612091064e-01 -1.540362536907196045e-01 -3.046110644936561584e-02 9.820539504289627075e-02 -1.732828617095947266e-01 -1.286117918789386749e-02 7.116726785898208618e-02 1.968403756618499756e-01 8.694334328174591064e-02 -1.955095231533050537e-01 2.479404360055923462e-01 2.414551824331283569e-01 6.252428283914923668e-04
-1.601236462593078613e-01 -3.361783176660537720e-02 -1.386182606220245361e-01 1.382054090499877930e-01 6.228361651301383972e-02 2.439710795879364014e-01 3.299348056316375732e-02 2.333375811576843262e-01 -6.380479037761688232e-02 1.343850046396255493e-01 1.082771643996238708e-01 -4.131077826023101807e-01 -6.974441558122634888e-02 -2.277672886848449707e-01 3.081038966774940491e-02 2.507184147834777832e-01 -4.338665306568145752e-01 9.280510991811752319e-02 2.799731194972991943e-01 6.796154379844665527e-02 6.290975958108901978e-03 1.549914181232452393e-01 1.842281967401504517e-01 2.271242626011371613e-02 -1.384061761200428009e-02 6.226827204227447510e-02 -3.210490569472312927e-02 -1.027729287743568420e-01 -1.774429380893707275e-01 1.498886793851852417e-01 8.183494210243225098e-02 -2.760957777500152588e-01
1.945273280143737793e-01 -1.872991919517517090e-01 4.441271349787712097e-02 -1.406899690628051758e-01 -1.233127713203430176e-01 1.565115749835968018e-01 1.107500195503234863e-01 -3.947063907980918884e-02 6.896900385618209839e-02 5.371042340993881226e-02 -4.544447362422943115e-02 -2.816756665706634521e-01 -9.696462750434875488e-02 2.073005586862564087e-01 -3.856908679008483887e-01 -1.883717477321624756e-01 -2.474318295717239380e-01 -3.205118179321289062e-01 1.882441490888595581e-01 -2.597330510616302490e-01 -2.471370808780193329e-02 1.398280113935470581e-01 -8.027504384517669678e-02 3.005287237465381622e-02 -1.957633495330810547e-01 4.782596975564956665e-02 5.781214684247970581e-02 -2.952939569950103760e-01 -8.313918858766555786e-02 2.980257868766784668e-01 3.070527128875255585e-02 6.275864690542221069e-02
-5.471960827708244324e-02 -2.054674774408340454e-01 9.396044164896011353e-02 -2.053955756127834320e-02 -6.065985932946205139e-02 1.755890995264053345e-01 -3.351943492889404297e-01 -2.687512338161468506e-01 -1.993349343538284302e-01 -3.516704589128494263e-02 6.052094325423240662e-02 -1.895648986101150513e-01 -1.674157083034515381e-01 1.662811040878295898e-01 1.262029409408569336e-01 7.200612127780914307e-02 -1.183880865573883057e-01 -1.458915621042251587e-01 1.792714744806289673e-02 -2.847009003162384033e-01 -8.026184886693954468e-02 3.084821403026580811e-01 2.208951860666275024e-01 -1.621619313955307007e-01 1.898041218519210815e-01 1.730959489941596985e-02 2.620792090892791748e-01 -1.436719000339508057e-01 -2.276747822761535645e-01 2.640512585639953613e-01 1.374428868293762207e-01 9.805361926555633545e-02
5.166889354586601257e-02 -3.454820215702056885e-01 1.012394786812365055e-03 -4.465997591614723206e-02 4.875663295388221741e-02 -1.804361194372177124e-01 -1.698859632015228271e-01 -1.781055629253387451e-01 -1.388525366783142090e-01 -1.667353808879852295e-01 4.118280857801437378e-02 -1.840298175811767578e-01 -2.123437523841857910e-01 -1.241391431540250778e-02 -9.737946093082427979e-02 3.942709267139434814e-01 -2.156308591365814209e-01 -4.370575770735740662e-02 2.639724016189575195e-01 -1.299857497215270996e-01 1.614260524511337280e-01 2.098710983991622925e-01 1.008949875831604004e-01 9.374322742223739624e-02 -1.994511485099792480e-01 -1.675559133291244507e-01 -1.564867794513702393e-01 8.474222570657730103e-02 -3.387975394725799561e-01 2.155227065086364746e-01 -4.873574525117874146e-02 -2.119255810976028442e-02
2.222876101732254028e-01 -3.092585504055023193e-01 -1.952892690896987915e-01 5.851445347070693970e-02 1.258201617747545242e-02 2.573814392089843750e-01 -1.310781985521316528e-01 1.901531815528869629e-01 -1.262189000844955444e-01 1.416496783494949341e-01 1.123869046568870544e-01 -3.039983212947845459e-01 1.939729154109954834e-01 2.538552880287170410e-01 2.556953430175781250e-01 -1.167799308896064758e-01 -1.461455821990966797e-01 3.130734339356422424e-02 5.940898880362510681e-02 3.119518980383872986e-02 -1.563532799482345581e-01 1.552572548389434814e-01 1.302649639546871185e-02 2.549383044242858887e-01 -1.174865737557411194e-01 -5.023697763681411743e-02 -1.753088086843490601e-02 -2.173234671354293823e-01 -8.583816885948181152e-02 1.402858942747116089e-01 2.639140188694000244e-01 2.653238475322723389e-01
-9.796345233917236328e-02 -4.210734739899635315e-02 9.186746180057525635e-02 1.741893887519836426e-01 3.557285666465759277e-01 -1.120797172188758850e-02 2.174617722630500793e-02 2.694903872907161713e-02 -1.021632328629493713e-01 -1.915191113948822021e-01 -8.719716966152191162e-02 -4.916128888726234436e-02 -3.871984407305717468e-02 1.235271617770195007e-02 7.876845449209213257e-02 9.136487543582916260e-02 -3.533010184764862061e-01 -1.124407798051834106e-01 9.797132574021816254e-03 1.755115762352943420e-02 9.061194211244583130e-02 4.627694487571716309e-01 3.443183302879333496e-01 -1.763237640261650085e-02 -4.453750699758529663e-02 -1.487123966217041016e-01 1.992376446723937988e-01 -8.666472136974334717e-02 4.713330790400505066e-02 3.239848911762237549e-01 1.302037686109542847e-01 2.722009420394897461e-01
-3.459677100181579590e-02 4.569886997342109680e-02 -3.781034797430038452e-02 4.238527640700340271e-02 2.450790442526340485e-02 -1.028414666652679443e-01 4.192811250686645508e-02 3.211914598941802979e-01 -2.639393508434295654e-01 3.015403151512145996e-01 2.075186371803283691e-01 -4.634485840797424316e-01 -6.119984015822410583e-02 7.357025146484375000e-02 6.371376663446426392e-02 6.961083412170410156e-02 -2.941227853298187256e-01 2.975946664810180664e-02 8.497069776058197021e-02 5.185281857848167419e-02 -2.100581675767898560e-01 4.320279695093631744e-03 8.088757842779159546e-02 2.174155712127685547e-01 -1.409725099802017212e-01 -1.922195777297019958e-02 -2.176857553422451019e-02 -1.856298297643661499e-01 1.041758731007575989e-01 3.609833121299743652e-01 1.825039386749267578e-01 1.264320611953735352e-01
2.006261050701141357e-01 -2.174498587846755981e-01 -4.233413934707641602e-02 -2.662584930658340454e-02 6.277059018611907959e-02 -2.633664011955261230e-02 1.593107581138610840e-01 1.860129535198211670e-01 -6.786444038152694702e-02 -1.991431266069412231e-01 -3.351828316226601601e-03 -2.938449084758758545e-01 1.134958863258361816e-01 1.513593047857284546e-01 3.097970783710479736e-01 -5.430743098258972168e-02 -2.549329698085784912e-01 1.220384091138839722e-01 6.282104644924402237e-03 -9.671424515545368195e-03 -3.649878203868865967e-01 9.764747321605682373e-02 -7.525778491981327534e-04 1.366465836763381958e-01 -2.557249963283538818e-01 -2.119848281145095825e-01 6.122285872697830200e-02 -3.002662360668182373e-01 -2.852057218551635742e-01 1.506097912788391113e-01 -1.531471461057662964e-01 8.278373628854751587e-02
1.509623527526855469e-01 4.306810442358255386e-03 -1.247644796967506409e-01 6.557733565568923950e-02 -1.864664405584335327e-01 3.635079413652420044e-02 -3.579146862030029297e-01 1.970747560262680054e-01 -3.034330308437347412e-01 -1.586289517581462860e-02 -1.165346875786781311e-01 -5.302129983901977539e-01 -3.338688239455223083e-02 -5.043629091233015060e-03 8.823458850383758545e-02 4.065117985010147095e-02 -1.901637762784957886e-01 -1.705400794744491577e-01 6.897463649511337280e-02 1.855795830488204956e-01 -1.397132575511932373e-01 9.399293363094329834e-02 1.998146176338195801e-01 4.120753332972526550e-02 -9.996633976697921753e-02 -1.787973493337631226e-01 -1.053893193602561951e-01 -1.746383309364318848e-01 4.280762374401092529e-02 -7.181708514690399170e-02 1.655775308609008789e-01 2.535551488399505615e-01
-6.330437958240509033e-02 -4.233507513999938965e-01 -2.865359652787446976e-03 1.826121360063552856e-01 1.313285827636718750e-01 8.291494101285934448e-02 1.459909081459045410e-01 1.009184792637825012e-01 -1.772803962230682373e-01 -1.698523908853530884e-01 1.626329272985458374e-01 -4.293135106563568115e-01 1.359677314758300781e-01 1.198322623968124390e-01 -1.460317075252532959e-01 4.137149825692176819e-02 -1.492127329111099243e-01 -1.114035323262214661e-01 -1.732916384935379028e-01 -6.981878541409969330e-03 -1.688149720430374146e-01 -2.366521023213863373e-02 2.208382934331893921e-01 -1.821290552616119385e-01 1.704041957855224609e-01 -1.268085539340972900e-01 -1.498287618160247803e-01 -5.452332645654678345e-02 -2.402715198695659637e-02 3.202682435512542725e-01 2.266810685396194458e-01 -6.628062576055526733e-03
-3.910775855183601379e-02 5.357786640524864197e-02 -1.365064363926649094e-02 1.669662743806838989e-01 2.669455111026763916e-01 1.916376650333404541e-01 -1.245628520846366882e-01 1.676516681909561157e-01 1.390140205621719360e-01 4.358649626374244690e-02 -2.766929566860198975e-01 -1.569110155105590820e-01 -2.891836464405059814e-01 8.760390430688858032e-02 9.701739996671676636e-03 2.475883520673960447e-04 -9.258086234331130981e-02 -1.581961475312709808e-02 -1.421539299190044403e-02 -6.771123409271240234e-02 -1.515722870826721191e-01 1.719864606857299805e-01 4.191211760044097900e-01 5.132725089788436890e-02 -1.421548575162887573e-01 -2.832528650760650635e-01 -2.013575844466686249e-02 -2.132819443941116333e-01 5.655406415462493896e-02 4.104798138141632080e-01 -1.120106726884841919e-01 1.646068394184112549e-01
1.418309956789016724e-01 -5.760150495916604996e-03 8.427692204713821411e-02 -2.570216916501522064e-02 1.273223310708999634e-01 3.068001270294189453e-01 -1.744471639394760132e-01 6.927399337291717529e-02 3.001875802874565125e-02 1.697603166103363037e-01 -3.356142938137054443e-01 -3.149853646755218506e-01 -3.361424803733825684e-02 -1.400562673807144165e-01 -1.865300536155700684e-01 8.744417130947113037e-02 -1.806373596191406250e-01 -3.451643288135528564e-01 1.970547735691070557e-01 -1.367182880640029907e-01 1.207103952765464783e-01 1.930094063282012939e-01 1.638554930686950684e-01 2.372245341539382935e-01 -1.347005218267440796e-01 1.067019179463386536e-01 -1.128795146942138672e-01 -3.035064339637756348e-01 -1.353676319122314453e-01 9.742849320173263550e-02 1.208108663558959961e-01 -2.690269425511360168e-02
1.007032543420791626e-01 -1.288089305162429810e-01 6.976281851530075073e-02 -1.152547225356101990e-01 2.381144464015960693e-02 3.064119815826416016e-01 -2.284186780452728271e-01 1.234954223036766052e-01 -1.365520358085632324e-01 -6.387770175933837891e-02 -4.865051433444023132e-02 -2.570688426494598389e-01 -1.908835023641586304e-01 1.095843315124511719e-01 -1.100258715450763702e-02 3.294211924076080322e-01 2.446979284286499023e-01 -7.061497122049331665e-02 2.786768674850463867e-01 2.438103780150413513e-02 -1.137336120009422302e-01 6.983222905546426773e-03 1.219982206821441650e-01 4.568759351968765259e-02 -9.363734722137451172e-02 -1.110452115535736084e-01 1.434558071196079254e-02 1.509941965341567993e-01 -1.591866761445999146e-01 1.950672864913940430e-01 4.364334344863891602e-01 2.718984186649322510e-01
-7.943342626094818115e-02 -2.232111394405364990e-01 1.785819977521896362e-01 -2.208534441888332367e-02 -7.083008438348770142e-02 3.507961928844451904e-01 6.793219596147537231e-02 1.347495615482330322e-02 -1.324842423200607300e-01 -1.084362193942070007e-01 8.876670151948928833e-02 -5.295916795730590820e-01 1.556905955076217651e-01 1.937147974967956543e-02 -2.035636603832244873e-01 -2.277707159519195557e-01 -2.178893238306045532e-01 -1.755010187625885010e-01 -7.086946070194244385e-02 9.762045741081237793e-02 -2.810142189264297485e-02 1.020687595009803772e-01 2.445907145738601685e-01 1.542581617832183838e-01 -1.624973490834236145e-02 -1.150401532649993896e-01 -5.432928446680307388e-03 8.490330725908279419e-02 -2.587885260581970215e-01 1.205850020051002502e-01 1.877364218235015869e-01 -1.337039470672607422e-01
2.250835746526718140e-01 -3.228692710399627686e-01 2.933691442012786865e-02 1.075468361377716064e-01 7.003451138734817505e-02 1.184175610542297363e-01 5.236749723553657532e-02 1.044147089123725891e-01 -1.723123341798782349e-02 -1.162354350090026855e-01 4.097272083163261414e-02 -2.706107497215270996e-01 3.306939080357551575e-02 9.948801994323730469e-02 9.665217995643615723e-02 -5.120778083801269531e-02 5.897512659430503845e-02 5.013903137296438217e-03 2.030087411403656006e-01 -1.445358991622924805e-01 -1.112345904111862183e-01 1.252912729978561401e-01 -1.996318697929382324e-01 3.697196394205093384e-02 1.732715964317321777e-02 -2.369577884674072266e-01 3.437978923320770264e-01 -3.881206214427947998e-01 -3.968195915222167969e-01 2.061174660921096802e-01 3.912318125367164612e-02 1.635837852954864502e-01
5.978870764374732971e-02 -2.035726755857467651e-01 2.001286894083023071e-01 -3.365283086895942688e-02 2.441289089620113373e-02 1.567533761262893677e-01 -2.869580090045928955e-01 -6.431535631418228149e-02 1.287552714347839355e-01 -2.749558389186859131e-01 2.546273469924926758e-01 -4.839864671230316162e-01 -1.160971224308013916e-01 -6.891877949237823486e-02 -5.968487635254859924e-02 1.581847667694091797e-01 -2.280465811491012573e-01 -2.398442625999450684e-01 2.289655208587646484e-01 -8.451250940561294556e-02 -4.711956530809402466e-02 -1.193893179297447205e-01 1.564211100339889526e-01 -2.153519093990325928e-01 -5.275426059961318970e-02 1.318994909524917603e-01 2.080440968275070190e-01 2.149154618382453918e-02 -1.287491917610168457e-01 1.192690208554267883e-01 1.093172878026962280e-01 -3.143755346536636353e-02
1.756047755479812622e-01 -1.288811117410659790e-01 -2.246161364018917084e-02 -7.214484270662069321e-03 -5.265314504504203796e-02 2.199271917343139648e-01 1.027393564581871033e-01 1.032824441790580750e-01 -1.406501233577728271e-01 -3.022403120994567871e-01 -6.056478247046470642e-02 -4.029923677444458008e-01 2.181452363729476929e-01 3.197036683559417725e-02 -5.321684107184410095e-02 3.514100015163421631e-01 -2.200516760349273682e-01 -2.132641524076461792e-01 1.995246559381484985e-01 -1.677554994821548462e-01 1.230463460087776184e-01 -1.693462952971458435e-02 3.353153169155120850e-01 -1.184770911931991577e-01 -1.277518570423126221e-01 1.605296432971954346e-01 1.378726214170455933e-01 -1.242915764451026917e-01 6.353697925806045532e-02 -1.108807921409606934e-01 1.639964580535888672e-01 -6.300242245197296143e-02
1.440446227788925171e-01 -2.630540728569030762e-01 4.248649347573518753e-03 -1.722452789545059204e-01 -8.917147666215896606e-02 -1.159569397568702698e-01 4.135786090046167374e-03 -1.509453952312469482e-01 1.035517379641532898e-01 1.203224956989288330e-01 -1.607146300375461578e-02 -3.587130010128021240e-01 8.726490661501884460e-03 2.831822931766510010e-01 -2.826689481735229492e-01 1.865243017673492432e-01 -2.908947169780731201e-01 1.349619030952453613e-01 3.079959750175476074e-01 -2.351538538932800293e-01 -5.827127397060394287e-02 5.757234990596771240e-02 2.352151423692703247e-01 1.051283180713653564e-01 1.669607162475585938e-01 2.944655902683734894e-02 -1.755672395229339600e-01 -6.995113193988800049e-02 -9.671108424663543701e-02 1.357794553041458130e-01 1.729536950588226318e-01 1.970514655113220215e-01
2.955143339931964874e-02 -1.573078930377960205e-01 9.713459759950637817e-02 6.340471655130386353e-02 -7.755435258150100708e-02 3.217518329620361328e-01 3.504094481468200684e-02 1.707978844642639160e-01 -8.033265918493270874e-02 1.473103761672973633e-01 8.970849215984344482e-02 -4.391796886920928955e-01 7.443270087242126465e-02 -3.078051209449768066e-01 -2.778827548027038574e-01 -1.364322472363710403e-02 -1.156599223613739014e-01 -1.220585182309150696e-01 4.415478184819221497e-02 -1.697877794504165649e-01 9.878303110599517822e-02 3.364143893122673035e-02 7.461133599281311035e-02 4.360412061214447021e-02 -1.351076662540435791e-01 -3.535926640033721924e-01 -1.217065900564193726e-01 1.996716856956481934e-02 -5.098562687635421753e-02 3.245678544044494629e-01 2.364846020936965942e-01 -1.201863810420036316e-01
2.322673052549362183e-02 -2.120927870273590088e-01 -1.143695488572120667e-01 -8.708480745553970337e-02 -1.235149502754211426e-01 -3.558724001049995422e-02 -1.784427464008331299e-01 -5.362712964415550232e-02 8.070164918899536133e-02 -1.656709238886833191e-02 -2.475065439939498901e-01 -2.500976920127868652e-01 2.891331315040588379e-01 3.602837324142456055e-01 -7.887469977140426636e-02 8.180930465459823608e-02 -4.064283892512321472e-02 1.058597862720489502e-01 3.655569627881050110e-02 5.625124275684356689e-02 8.954280987381935120e-03 3.206389397382736206e-02 1.753177195787429810e-01 3.099963068962097168e-01 -2.097874730825424194e-01 5.491116549819707870e-03 5.016811937093734741e-02 -3.286798596382141113e-01 -3.308388888835906982e-01 3.287371993064880371e-01 -3.771644085645675659e-02 8.262498676776885986e-02
1.995184831321239471e-02 -1.311712712049484253e-01 -9.720499813556671143e-02 -2.194603830575942993e-01 2.726636826992034912e-01 2.623921632766723633e-02 -1.747990995645523071e-01 -1.700593382120132446e-01 -3.627952933311462402e-01 2.083758413791656494e-01 -4.679792746901512146e-02 -1.773660629987716675e-01 -2.818792499601840973e-02 1.567392423748970032e-02 -9.323070198297500610e-02 1.471911817789077759e-01 -4.954975843429565430e-02 -4.680180922150611877e-03 1.405172049999237061e-02 -7.010968867689371109e-03 -1.677783727645874023e-01 9.918241202831268311e-02 2.813300490379333496e-01 -1.713921576738357544e-01 1.888878047466278076e-01 -1.283361464738845825e-01 2.295719683170318604e-01 -1.401238739490509033e-01 -2.160956412553787231e-01 1.502775549888610840e-01 4.341006577014923096e-01 1.369137018918991089e-01
3.354207798838615417e-02 -3.721647858619689941e-01 -5.473850294947624207e-02 -2.941747605800628662e-01 -1.144061908125877380e-01 2.570535540580749512e-01 1.834416240453720093e-01 -2.477359026670455933e-01 2.145246714353561401e-01 2.572946064174175262e-02 -1.064724102616310120e-01 -3.720003366470336914e-01 -1.370341628789901733e-01 1.016529183834791183e-02 -4.777515679597854614e-02 -4.953496158123016357e-02 -3.118585646152496338e-01 4.414788633584976196e-02 2.136493772268295288e-01 -6.243389099836349487e-02 1.485547274351119995e-01 1.485511511564254761e-01 6.260474771261215210e-02 -5.742740468122065067e-04 -2.247271388769149780e-01 -6.946819275617599487e-02 -2.479775846004486084e-01 3.263882175087928772e-02 -7.542063295841217041e-02 1.574593335390090942e-01 -7.140379399061203003e-03 1.771988123655319214e-01
6.762006878852844238e-02 -8.044017851352691650e-02 1.404435783624649048e-01 1.357217878103256226e-01 1.556401103734970093e-01 9.295666217803955078e-02 -2.074522525072097778e-01 -2.936793118715286255e-02 1.273202896118164062e-01 -1.696858927607536316e-02 6.960012018680572510e-02 -3.524501323699951172e-01 -1.230913996696472168e-01 -1.322102844715118408e-01 -9.254658967256546021e-02 1.996622681617736816e-01 -5.095872879028320312e-01 1.258783936500549316e-01 9.871013462543487549e-02 -1.810568124055862427e-01 -1.521967649459838867e-01 5.100098997354507446e-02 5.007210001349449158e-02 3.173028677701950073e-02 9.455731511116027832e-02 -6.096836924552917480e-02 -1.876170374453067780e-02 -3.131965994834899902e-01 1.420781388878822327e-02 2.795600295066833496e-01 2.091525495052337646e-01 -2.586354017257690430e-01
2.831337153911590576e-01 -3.187712728977203369e-01 -4.300607442855834961e-01 7.726355642080307007e-02 4.748291894793510437e-02 3.565813004970550537e-01 -1.334132850170135498e-01 1.878886967897415161e-01 -3.244807571172714233e-02 -1.088226493448019028e-02 -4.740018921438604593e-04 -1.468376666307449341e-01 -5.432561784982681274e-02 1.627348177134990692e-02 -8.116697892546653748e-03 1.625119894742965698e-01 -3.612419068813323975e-01 -3.441345319151878357e-02 3.054674267768859863e-01 1.648049615323543549e-02 -1.329125910997390747e-01 -7.085824012756347656e-02 -1.279202848672866821e-02 -8.306609839200973511e-02 -1.781555712223052979e-01 -9.065014123916625977e-02 7.538205385208129883e-02 -2.797813899815082550e-02 -7.063151895999908447e-02 6.494901329278945923e-02 2.744876146316528320e-01 7.988984882831573486e-02
-4.412828013300895691e-03 -1.336639076471328735e-01 -3.018486499786376953e-01 -2.163409739732742310e-01 -4.855483025312423706e-02 4.025861620903015137e-02 -2.699921466410160065e-02 1.452740579843521118e-01 -6.740025430917739868e-02 -1.164077967405319214e-01 1.632126569747924805e-01 -4.221554696559906006e-01 -1.353324651718139648e-01 7.947528362274169922e-02 -1.713981330394744873e-01 5.451631173491477966e-02 -1.392172574996948242e-01 -1.524115502834320068e-01 9.783870726823806763e-02 1.676665693521499634e-01 -1.944516226649284363e-02 1.478304713964462280e-01 2.766587138175964355e-01 -1.793534308671951294e-01 1.218620613217353821e-01 -2.374776154756546021e-01 7.140882313251495361e-02 -3.831492364406585693e-01 -3.942406922578811646e-02 -4.689718410372734070e-02 3.083169460296630859e-01 7.254306226968765259e-02
2.289423197507858276e-01 -7.144454866647720337e-02 -8.631055057048797607e-02 -2.733141481876373291e-01 -7.605189830064773560e-02 -4.777177050709724426e-02 7.310897111892700195e-02 -9.100267291069030762e-02 6.146274879574775696e-02 -5.389712750911712646e-02 -1.328209191560745239e-01 -1.899180710315704346e-01 3.412182629108428955e-01 1.455416381359100342e-01 3.155072405934333801e-02 1.520082354545593262e-01 -2.784397006034851074e-01 1.113991662859916687e-01 8.250065892934799194e-02 2.971899881958961487e-02 3.783438727259635925e-02 2.042927145957946777e-01 2.762406170368194580e-01 -4.213512316346168518e-02 -1.619469821453094482e-01 3.905303403735160828e-02 -1.013864055275917053e-01 -2.807500958442687988e-01 -3.801655173301696777e-01 3.652716577053070068e-01 -4.971618577837944031e-02 -1.948345825076103210e-02
-3.910018131136894226e-02 -4.511357098817825317e-02 -1.622456312179565430e-01 -2.320033907890319824e-01 4.946429654955863953e-02 -1.831786036491394043e-01 1.314131468534469604e-01 1.400742679834365845e-01 -2.814205884933471680e-01 1.001076996326446533e-01 6.036680564284324646e-02 -5.097029805183410645e-01 -2.676237523555755615e-01 7.527278363704681396e-02 -1.271205693483352661e-01 1.565286666154861450e-01 -2.440832406282424927e-01 3.002686239778995514e-02 -7.898657582700252533e-03 2.344466745853424072e-01 -2.710206508636474609e-01 -8.633232116699218750e-02 1.843539029359817505e-01 1.825949549674987793e-01 5.904202349483966827e-03 -1.221146136522293091e-01 1.564456224441528320e-01 -9.186924993991851807e-02 1.495588198304176331e-02 2.276989817619323730e-01 7.134789973497390747e-02 6.343556940555572510e-02
3.834974467754364014e-01 -3.561491668224334717e-01 6.753092259168624878e-02 -1.243980601429939270e-01 2.965650558471679688e-01 8.116727322340011597e-02 1.198381185531616211e-02 4.928328096866607666e-02 1.060014814138412476e-01 -4.329055547714233398e-02 7.370410114526748657e-02 -3.398818373680114746e-01 8.567228913307189941e-02 6.080965325236320496e-02 3.396350890398025513e-02 2.067408710718154907e-01 -1.617752462625503540e-01 9.804122895002365112e-02 4.208268225193023682e-02 -8.386619389057159424e-02 -1.008575558662414551e-01 3.378998935222625732e-01 -1.754125356674194336e-01 1.443610712885856628e-02 1.790113281458616257e-03 -1.845488250255584717e-01 1.330631971359252930e-01 -7.864131033420562744e-02 -3.464059531688690186e-01 -1.233789771795272827e-01 1.262538284063339233e-01 1.044984906911849976e-01
6.504872441291809082e-02 -4.221398532390594482e-01 -1.094016898423433304e-02 1.336064636707305908e-01 -1.042426452040672302e-01 -1.112592816352844238e-01 -3.818665817379951477e-02 -9.285340458154678345e-02 6.199483200907707214e-02 -4.948681220412254333e-02 2.210218906402587891e-01 -3.258595466613769531e-01 5.673836916685104370e-02 1.309372633695602417e-01 3.143893480300903320e-01 2.353000193834304810e-01 -2.098259329795837402e-01 -5.287668108940124512e-02 1.542658656835556030e-01 2.460675835609436035e-01 -9.367939084768295288e-03 2.480309903621673584e-01 2.786969579756259918e-02 1.160909533500671387e-01 3.372868523001670837e-02 2.157427519559860229e-01 1.515949517488479614e-01 -2.968917787075042725e-01 -1.613339930772781372e-01 1.057164818048477173e-01 -5.166262388229370117e-02 1.570353060960769653e-01
3.033980727195739746e-01 -1.844083070755004883e-01 -2.001545019447803497e-02 -1.457926779985427856e-01 4.150985553860664368e-02 -1.227337568998336792e-01 -8.327707648277282715e-02 -5.477781966328620911e-02 -2.409639209508895874e-01 1.925993561744689941e-01 -1.209569126367568970e-01 -2.134547531604766846e-01 1.470757573843002319e-01 3.008935786783695221e-02 3.471076190471649170e-01 2.612570673227310181e-02 -7.058153301477432251e-02 -1.813522726297378540e-01 6.822022795677185059e-02 1.721722446382045746e-02 -1.366319954395294189e-01 3.549691736698150635e-01 1.321828961372375488e-01 -2.530932724475860596e-01 -2.118670791387557983e-01 -1.273618936538696289e-01 1.139046177268028259e-01 -2.192551791667938232e-01 -8.867878466844558716e-02 3.197304904460906982e-01 1.060568913817405701e-01 -1.182970777153968811e-01
2.158687412738800049e-01 -1.845812499523162842e-01 -1.200082991272211075e-02 -1.388082653284072876e-01 -6.210980191826820374e-02 -4.817685484886169434e-02 3.552884235978126526e-02 -5.447912588715553284e-02 1.327964942902326584e-03 7.845334708690643311e-02 -3.069189190864562988e-01 -9.630111604928970337e-02 1.658057272434234619e-01 2.440076619386672974e-01 7.867664843797683716e-02 1.037927940487861633e-01 -2.621845006942749023e-01 2.038610279560089111e-01 1.902152225375175476e-02 -2.444430813193321228e-02 5.656368285417556763e-02 1.418589353561401367e-01 2.108270972967147827e-01 6.453281641006469727e-02 -1.966405510902404785e-01 1.710029318928718567e-02 -1.308156102895736694e-01 -2.695046663284301758e-01 -4.936585426330566406e-01 3.322016894817352295e-01 9.125687181949615479e-02 -4.000814631581306458e-02
-1.057530343532562256e-01 -2.502107918262481689e-01 2.783647477626800537e-01 9.718108177185058594e-02 3.251308202743530273e-01 1.967934668064117432e-01 1.031957939267158508e-01 -2.754590846598148346e-02 -7.645374536514282227e-02 3.454519063234329224e-02 -4.544521495699882507e-02 -4.793728291988372803e-01 -1.173103228211402893e-01 -2.144943028688430786e-01 6.969189736992120743e-03 -5.527853500097990036e-03 -1.471105068922042847e-01 -1.476165205240249634e-01 -8.848667144775390625e-02 2.734053879976272583e-02 -1.207361742854118347e-01 2.629918754100799561e-01 8.615900762379169464e-03 8.278458565473556519e-02 2.221617475152015686e-02 -2.781977653503417969e-01 5.577615648508071899e-02 -2.342012226581573486e-01 -2.827963531017303467e-01 6.992834061384201050e-02 -2.267062664031982422e-02 1.441454887390136719e-01
1.246273890137672424e-02 -1.074322387576103210e-01 2.002156525850296021e-01 2.045847848057746887e-02 -2.462939620018005371e-01 -1.165198907256126404e-01 2.010927051305770874e-01 -1.664357185363769531e-01 1.463132053613662720e-01 -1.929617971181869507e-01 2.854045629501342773e-01 -5.266053676605224609e-01 1.410306394100189209e-01 1.905498951673507690e-01 -1.534390896558761597e-01 8.672575466334819794e-03 -3.355159163475036621e-01 4.660629108548164368e-02 4.626516997814178467e-02 1.571430861949920654e-01 -6.051236391067504883e-02 1.043720021843910217e-01 2.165151834487915039e-01 -1.338863223791122437e-01 6.671338807791471481e-03 7.856115698814392090e-02 1.170146930962800980e-02 -9.894521534442901611e-02 -1.546294987201690674e-01 1.668485850095748901e-01 1.354358941316604614e-01 -3.195017948746681213e-02
2.343425005674362183e-01 6.401982903480529785e-02 -2.944548726081848145e-01 -1.127070486545562744e-01 1.426763180643320084e-02 1.063788533210754395e-01 -1.259673386812210083e-01 -9.744148701429367065e-03 8.251441270112991333e-02 1.569141149520874023e-01 -9.643055498600006104e-03 -2.671912610530853271e-01 -2.491428554058074951e-01 3.570692846551537514e-03 -2.447017468512058258e-02 9.048277884721755981e-02 -3.742624819278717041e-01 -1.198438704013824463e-01 -2.002231776714324951e-02 1.161483004689216614e-01 -2.104808241128921509e-01 -7.867012917995452881e-02 1.960099339485168457e-01 -6.676524132490158081e-02 3.428428620100021362e-02 8.658941090106964111e-02 7.842890173196792603e-02 -3.734805285930633545e-01 -1.842919588088989258e-01 -6.364536285400390625e-02 4.316008388996124268e-01 3.073935164138674736e-03
6.333398818969726562e-02 -6.054598093032836914e-02 5.515557527542114258e-02 -5.784017220139503479e-02 3.075463771820068359e-01 1.600587368011474609e-01 -1.882367394864559174e-02 2.466908246278762817e-01 8.772192150354385376e-02 3.809357061982154846e-02 -1.783267259597778320e-01 -5.019461512565612793e-01 1.279429495334625244e-01 -2.255777455866336823e-02 -1.604773849248886108e-01 1.410372853279113770e-01 -9.866111725568771362e-02 -7.464715279638767242e-03 -3.163338080048561096e-02 -1.955650895833969116e-01 -1.316701322793960571e-01 7.069227844476699829e-02 -1.945446478202939034e-03 8.321386575698852539e-02 -1.273259222507476807e-01 2.753973603248596191e-01 3.191522359848022461e-01 -3.499003127217292786e-02 -3.636196954175829887e-03 3.545767664909362793e-01 1.303869038820266724e-01 -1.814561337232589722e-01
8.698015660047531128e-02 -4.124463722109794617e-02 1.022987663745880127e-01 -7.868921756744384766e-02 -1.275803297758102417e-01 -1.614936292171478271e-01 -1.356094982475042343e-02 -1.038196980953216553e-01 -1.476759463548660278e-01 4.878344014286994934e-02 2.776545584201812744e-01 -5.182533264160156250e-01 1.321936100721359253e-01 -3.238233178853988647e-02 -1.094555631279945374e-01 2.606470286846160889e-01 -4.193792641162872314e-01 1.070330515503883362e-01 1.377617865800857544e-01 -1.622998565435409546e-01 -6.765743345022201538e-02 3.891443088650703430e-02 2.817039787769317627e-01 -3.444525599479675293e-02 3.273823484778404236e-02 1.145474798977375031e-02 -1.025367826223373413e-01 -2.504218183457851410e-02 -1.865244954824447632e-01 2.560679316520690918e-01 3.425953909754753113e-02 1.388501673936843872e-01
4.645142331719398499e-02 -2.938722968101501465e-01 -2.032340168952941895e-01 5.588978156447410583e-02 3.269872069358825684e-01 -5.020237527787685394e-03 7.605154067277908325e-03 4.107439890503883362e-02 1.676830202341079712e-01 -2.953898394480347633e-03 -3.042439520359039307e-01 -1.356229633092880249e-01 3.090637363493442535e-02 -1.838605478405952454e-02 -1.520766764879226685e-01 2.907374314963817596e-02 -2.528044283390045166e-01 1.498698592185974121e-01 -8.951660990715026855e-02 1.902714371681213379e-01 -1.707525253295898438e-01 1.706066131591796875e-01 1.958618313074111938e-01 -3.436162173748016357e-01 -1.262384504079818726e-01 -2.366509586572647095e-01 1.111823469400405884e-01 -2.004744485020637512e-03 -2.116475850343704224e-01 2.093989104032516479e-01 2.702693045139312744e-01 -5.229358747601509094e-02
2.880925834178924561e-01 2.490973658859729767e-02 -1.816317141056060791e-01 -1.366108804941177368e-01 7.091402262449264526e-02 8.099910803139209747e-03 6.247071176767349243e-02 1.177419051527976990e-01 -1.903578788042068481e-01 3.483502939343452454e-02 -1.150889471173286438e-01 -1.340801715850830078e-01 1.719391942024230957e-01 2.171330749988555908e-01 1.638386249542236328e-01 1.089873537421226501e-01 -1.591798514127731323e-01 9.198768064379692078e-03 3.597472235560417175e-02 1.890804432332515717e-02 -1.108252406120300293e-01 2.411099225282669067e-01 3.052545189857482910e-01 2.747855894267559052e-02 -1.876765340566635132e-01 3.249648585915565491e-02 -1.345519274473190308e-01 -1.438745260238647461e-01 -4.813732802867889404e-01 3.104987740516662598e-01 -1.686712652444839478e-01 1.862186044454574585e-01
2.536327205598354340e-02 -2.900200486183166504e-01 -1.346637308597564697e-01 -1.902616173028945923e-01 2.034358084201812744e-01 1.296489387750625610e-01 -1.385014951229095459e-01 -7.739501446485519409e-02 -1.192529499530792236e-01 -2.160006016492843628e-01 -2.987678162753582001e-03 -3.255614340305328369e-01 8.875063061714172363e-02 2.567812502384185791e-01 -7.846225798130035400e-02 -6.446032226085662842e-02 -1.852953583002090454e-01 -2.993806898593902588e-01 -3.587196022272109985e-02 -1.142955496907234192e-01 -1.530742198228836060e-01 9.128373861312866211e-02 1.530439704656600952e-01 -3.614249452948570251e-02 -4.284312948584556580e-02 1.632690578699111938e-01 2.168674916028976440e-01 1.352265849709510803e-02 -1.329066753387451172e-01 3.022411465644836426e-01 3.516969382762908936e-01 -1.527231484651565552e-01
1.055012643337249756e-01 -1.208769679069519043e-01 9.197440743446350098e-02 -8.354987204074859619e-02 -1.097211092710494995e-01 -8.598060905933380127e-02 1.123407781124114990e-01 -4.686985537409782410e-02 -2.966734580695629120e-02 3.719911351799964905e-02 2.164035141468048096e-01 -4.369896650314331055e-01 1.189961433410644531e-01 7.075903937220573425e-03 -2.640131413936614990e-01 3.377875983715057373e-01 -4.974164962768554688e-01 6.592931598424911499e-02 1.993702948093414307e-01 -1.206874102354049683e-01 8.153946138918399811e-03 -2.617011032998561859e-02 1.848765760660171509e-01 4.933080449700355530e-02 1.288816183805465698e-01 8.139019832015037537e-03 -4.572574049234390259e-02 -6.775567680597305298e-02 -2.345986366271972656e-01 1.675405055284500122e-01 1.339069008827209473e-01 1.365941315889358521e-01
-8.314073085784912109e-02 -8.928646147251129150e-02 1.092800721526145935e-01 2.540631592273712158e-01 -1.492443401366472244e-02 2.317065447568893433e-01 2.982963621616363525e-01 -1.267842352390289307e-01 6.731393747031688690e-03 -1.290128082036972046e-01 -1.889101564884185791e-01 -1.497251391410827637e-01 -1.209989488124847412e-01 1.200468395836651325e-03 -3.162849247455596924e-01 2.382622212171554565e-01 -1.552268564701080322e-01 -2.007984519004821777e-01 2.060238867998123169e-01 4.683601483702659607e-02 -6.299847364425659180e-02 2.371250987052917480e-01 -7.864504307508468628e-02 -1.428285241127014160e-01 -1.384634245187044144e-02 -1.588378250598907471e-01 1.600884646177291870e-01 -1.290297321975231171e-02 -2.598098218441009521e-01 4.283897876739501953e-01 7.290418446063995361e-02 -5.589839536696672440e-03
1.189624145627021790e-02 -2.438564896583557129e-01 3.198855370283126831e-02 1.767958886921405792e-02 2.246370017528533936e-01 1.408547163009643555e-01 -7.839079201221466064e-02 1.798302680253982544e-01 1.111181974411010742e-01 -1.264744158834218979e-02 -2.757374942302703857e-01 -2.448839843273162842e-01 -4.232917726039886475e-02 -1.765141487121582031e-01 6.468798220157623291e-02 1.234083771705627441e-01 -1.073684077709913254e-03 -3.232316970825195312e-01 5.848152562975883484e-02 1.975308805704116821e-01 -4.440474510192871094e-02 -9.002742916345596313e-02 4.064820706844329834e-01 1.089494824409484863e-01 1.380456686019897461e-01 -3.074313700199127197e-01 -5.417023971676826477e-02 7.074309047311544418e-03 -1.527694240212440491e-02 3.484694659709930420e-01 1.451297197490930557e-02 2.384916692972183228e-01
3.753162324428558350e-01 -2.104759812355041504e-01 2.142797559499740601e-01 -1.924563944339752197e-02 -1.386053264141082764e-01 -7.517389208078384399e-02 1.369362622499465942e-01 2.155364453792572021e-01 -1.405373960733413696e-01 3.569959476590156555e-02 -1.328163146972656250e-01 -3.744963705539703369e-01 2.356720715761184692e-02 3.944616392254829407e-02 5.742352828383445740e-02 2.193175815045833588e-02 2.498883754014968872e-02 4.420806095004081726e-02 2.537754476070404053e-01 2.350006625056266785e-02 -2.804119586944580078e-01 1.880491226911544800e-01 2.884989976882934570e-02 2.501156330108642578e-01 -1.434148848056793213e-01 -1.803929544985294342e-02 8.054013550281524658e-02 -1.740087382495403290e-02 -1.623505502939224243e-01 3.391344472765922546e-02 2.058555036783218384e-01 3.888380825519561768e-01
-2.452054917812347412e-01 -1.127152219414710999e-01 -3.430651500821113586e-02 1.296588033437728882e-01 -2.568643689155578613e-01 2.658221423625946045e-01 -4.673742875456809998e-02 -7.777217030525207520e-02 -1.233105137944221497e-01 -4.947936534881591797e-02 -2.874523401260375977e-01 -1.773511022329330444e-01 -1.544675976037979126e-01 2.618577778339385986e-01 6.800621747970581055e-02 -7.097262144088745117e-02 -3.362733498215675354e-02 -7.133095711469650269e-02 -7.014037668704986572e-02 -5.258927494287490845e-02 -2.344658374786376953e-01 2.971927225589752197e-01 3.590386509895324707e-01 -4.806068912148475647e-02 -7.238290458917617798e-02 -2.006015926599502563e-01 1.049023866653442383e-01 -1.169670000672340393e-01 -1.644455939531326294e-01 3.546331524848937988e-01 1.069006174802780151e-01 8.751295506954193115e-02
-2.166159451007843018e-02 -2.763380110263824463e-01 -9.955380856990814209e-02 -8.765959739685058594e-02 3.339409455657005310e-02 -3.643367812037467957e-02 1.700197607278823853e-01 2.273686826229095459e-01 1.158596724271774292e-01 9.116701781749725342e-02 -3.131415247917175293e-01 -8.098240941762924194e-02 -1.285135373473167419e-02 -1.679623126983642578e-01 7.519796490669250488e-02 3.994980454444885254e-01 -2.899965047836303711e-01 6.004739087074995041e-03 3.016294538974761963e-01 -2.841612994670867920e-01 -5.526837706565856934e-02 2.095695585012435913e-01 5.813607200980186462e-02 -1.136367097496986389e-01 8.037766069173812866e-02 -2.465246766805648804e-01 -4.557965695858001709e-02 -1.321598440408706665e-01 -4.490562900900840759e-02 2.344477921724319458e-01 1.577201485633850098e-01 1.215760558843612671e-01
-1.232139915227890015e-01 -2.304270565509796143e-01 2.367748916149139404e-01 1.008033305406570435e-01 -2.167315930128097534e-01 -4.964163992553949356e-03 2.023354917764663696e-01 4.961151629686355591e-03 -4.588947445154190063e-02 -3.179731667041778564e-01 -2.872437983751296997e-02 -4.562969505786895752e-01 1.430747509002685547e-01 1.983269751071929932e-01 -2.247668504714965820e-01 -1.828559190034866333e-01 1.524759549647569656e-02 -1.464353650808334351e-01 2.114973813295364380e-01 -4.626090079545974731e-02 -1.572785377502441406e-01 2.071165293455123901e-01 2.187205553054809570e-01 2.685211226344108582e-02 5.372492969036102295e-02 -6.552035920321941376e-03 -7.613469660282135010e-02 -1.181753724813461304e-01 -1.781514734029769897e-01 2.041099965572357178e-01 1.971533596515655518e-01 4.279289394617080688e-02
-1.262812763452529907e-01 -2.430908232927322388e-01 9.601699560880661011e-02 -3.872979432344436646e-03 -2.469831705093383789e-01 1.584619730710983276e-01 2.206697165966033936e-01 -3.729026019573211670e-02 1.708963662385940552e-01 -2.184852808713912964e-01 -1.918479949235916138e-01 -4.655079245567321777e-01 7.445964217185974121e-02 1.371067315340042114e-01 3.919903188943862915e-02 -8.340843021869659424e-02 -2.226431369781494141e-01 -1.641059517860412598e-01 1.245794147253036499e-01 1.583572663366794586e-02 -2.518257498741149902e-01 1.873902231454849243e-01 4.549860581755638123e-02 8.902688324451446533e-02 4.848534241318702698e-02 -8.261749148368835449e-02 -1.111485883593559265e-01 5.467656254768371582e-02 -3.485837578773498535e-01 1.619551032781600952e-01 8.780301362276077271e-02 -1.883624494075775146e-01
9.276715666055679321e-02 -1.061487272381782532e-01 2.056778073310852051e-01 1.387098729610443115e-01 1.362047791481018066e-01 7.615566253662109375e-02 2.337453365325927734e-01 2.755558490753173828e-01 1.739717461168766022e-02 6.194067746400833130e-02 -2.661180123686790466e-02 -2.141192108392715454e-01 1.064800694584846497e-01 8.682986348867416382e-02 -6.605940312147140503e-02 2.643227279186248779e-01 8.683852851390838623e-02 1.465242542326450348e-02 2.911873161792755127e-01 2.970861494541168213e-01 -1.151267662644386292e-01 6.269647181034088135e-02 7.310838252305984497e-02 2.288881987333297729e-01 -1.102484241127967834e-01 -3.152379393577575684e-01 -5.886889994144439697e-02 -4.092159271240234375e-01 -2.460096925497055054e-01 8.618652820587158203e-02 4.775562509894371033e-02 1.070198416709899902e-01
1.378948390483856201e-01 -1.999175101518630981e-01 -1.090518385171890259e-02 2.815001904964447021e-01 -3.010490909218788147e-02 6.811062246561050415e-02 -1.396683789789676666e-02 9.499961882829666138e-02 -1.183882281184196472e-01 6.360053271055221558e-02 -8.295804262161254883e-02 -2.903975546360015869e-01 -1.284162253141403198e-01 5.012077838182449341e-02 -2.152563482522964478e-01 -5.196492746472358704e-02 -2.124140262603759766e-01 -1.464797705411911011e-01 1.230233833193778992e-01 2.264409214258193970e-01 -6.663078442215919495e-03 3.179236948490142822e-01 -1.608613878488540649e-01 -1.747075468301773071e-01 -2.426021099090576172e-01 -2.582622170448303223e-01 1.153646335005760193e-01 6.141571700572967529e-02 -3.941488564014434814e-01 1.661392301321029663e-01 2.751220390200614929e-02 2.296205163002014160e-01
2.580173313617706299e-02 -1.729677617549896240e-01 -8.699071407318115234e-02 -2.878644168376922607e-01 -2.064789831638336182e-01 -9.597959369421005249e-02 2.885315194725990295e-02 -2.701719664037227631e-02 -2.528727054595947266e-01 1.902752816677093506e-01 -2.358706593513488770e-01 -2.202712595462799072e-01 -2.067742943763732910e-01 2.977855801582336426e-01 5.998140573501586914e-02 6.507171690464019775e-02 -6.132887303829193115e-02 -1.287148520350456238e-02 8.516053855419158936e-02 -8.635895699262619019e-02 -2.109083533287048340e-01 3.196676671504974365e-01 2.515187263488769531e-01 -6.177952885627746582e-02 -1.412739604711532593e-01 -9.478691220283508301e-02 6.133894994854927063e-02 -2.439620196819305420e-01 1.708748042583465576e-01 2.831979393959045410e-01 2.190639078617095947e-01 -3.336759051308035851e-03
2.650510147213935852e-02 -2.256840467453002930e-01 -1.190756633877754211e-01 -1.578926574438810349e-03 -4.752926528453826904e-02 -1.524603068828582764e-01 1.964842975139617920e-01 2.095992863178253174e-01 7.464852184057235718e-02 -1.367592662572860718e-01 1.375382579863071442e-02 -1.468664854764938354e-01 2.378739565610885620e-01 2.509604394435882568e-01 -1.108277589082717896e-02 6.652694940567016602e-02 -3.851177096366882324e-01 -2.708590123802423477e-03 -8.646883070468902588e-02 2.535471916198730469e-01 1.229210123419761658e-01 -1.077755093574523926e-01 1.412501931190490723e-01 3.810241352766752243e-03 -1.280182152986526489e-01 -3.014109730720520020e-01 -8.245450444519519806e-04 -2.211163341999053955e-01 -2.316043972969055176e-01 3.398887515068054199e-01 2.419816255569458008e-01 7.325024157762527466e-02
-2.269003912806510925e-02 -1.282909065485000610e-01 2.908605895936489105e-02 -3.131876289844512939e-01 2.215985208749771118e-01 3.637479990720748901e-02 1.028956472873687744e-01 -1.632929965853691101e-02 2.932711243629455566e-01 -8.420179039239883423e-02 1.592651456594467163e-01 -4.576037824153900146e-01 -5.209515988826751709e-02 -1.184896379709243774e-01 -6.328381597995758057e-02 2.302606701850891113e-01 -1.452586986124515533e-02 -1.791547238826751709e-01 2.649159729480743408e-01 -1.855448037385940552e-01 6.359796226024627686e-02 1.092199608683586121e-01 1.668296195566654205e-02 1.234026327729225159e-01 -7.799309492111206055e-02 -1.575960218906402588e-01 -1.823229491710662842e-01 -6.379356980323791504e-02 1.366285327821969986e-02 4.127714335918426514e-01 1.165643036365509033e-01 1.970046386122703552e-02
2.023861706256866455e-01 -2.601684033870697021e-01 1.557121635414659977e-03 -2.000818848609924316e-01 1.057478561997413635e-01 1.004296615719795227e-01 4.831498116254806519e-02 2.152690440416336060e-01 1.616265475749969482e-01 6.639482080936431885e-02 1.026573032140731812e-01 -3.459259271621704102e-01 2.378834635019302368e-01 -1.023968756198883057e-01 2.345891296863555908e-01 2.537561058998107910e-01 -3.311921954154968262e-01 1.306992769241333008e-01 1.514691021293401718e-02 -7.377143949270248413e-02 -4.516167193651199341e-02 -8.979145437479019165e-03 -1.402557045221328735e-01 1.086689755320549011e-01 -9.209486842155456543e-02 -3.321408927440643311e-01 2.277645468711853027e-02 -2.574068009853363037e-01 -2.236783504486083984e-01 1.125660091638565063e-01 -5.464680120348930359e-02 1.297387778759002686e-01
2.118699848651885986e-01 -1.892188340425491333e-01 1.920287162065505981e-01 -3.432718813419342041e-01 -1.358321905136108398e-01 2.221176326274871826e-01 2.069415301084518433e-01 -4.724797606468200684e-02 -1.048397049307823181e-01 -1.404485106468200684e-01 1.278106402605772018e-02 -2.264266759157180786e-01 -1.278751194477081299e-01 3.708318993449211121e-02 -1.804202347993850708e-01 1.561753004789352417e-01 -2.652531564235687256e-01 -9.833818674087524414e-02 2.967739105224609375e-01 -1.330580562353134155e-01 8.497134596109390259e-02 6.922836415469646454e-03 3.450596332550048828e-01 -8.988971263170242310e-02 1.237644106149673462e-01 -8.896877616643905640e-02 -1.103184819221496582e-01 1.083092093467712402e-01 -3.101446926593780518e-01 1.317388862371444702e-01 6.696271151304244995e-02 9.771256148815155029e-02
3.766529262065887451e-01 -7.986870408058166504e-02 1.710244417190551758e-01 -1.747575700283050537e-01 -1.484994776546955109e-02 1.469314396381378174e-01 3.034507036209106445e-01 3.052236735820770264e-01 -3.207424283027648926e-02 -2.548678405582904816e-02 -1.044572517275810242e-01 -3.201772272586822510e-02 -8.204551786184310913e-02 1.488499045372009277e-01 3.506526350975036621e-02 1.162580102682113647e-01 -2.278644740581512451e-01 1.968916952610015869e-01 2.256112396717071533e-01 6.625205278396606445e-02 -6.707425415515899658e-02 5.099174976348876953e-01 9.647216647863388062e-02 -1.416594069451093674e-02 -1.519144605845212936e-02 -2.738305926322937012e-02 3.429578989744186401e-02 -1.530866026878356934e-01 -2.610825300216674805e-01 4.108844324946403503e-02 7.971692085266113281e-02 7.656679302453994751e-02
3.046261072158813477e-01 7.657725363969802856e-03 8.063945919275283813e-02 1.397194713354110718e-01 -7.038753479719161987e-02 2.161411009728908539e-02 3.565941378474235535e-02 1.369883269071578979e-01 -1.208704784512519836e-01 -6.776358187198638916e-02 2.341401726007461548e-01 -3.229413628578186035e-01 -8.501758426427841187e-02 -1.302513331174850464e-01 -2.029380649328231812e-01 -4.582115262746810913e-02 -3.847300410270690918e-01 1.350529193878173828e-01 2.840992510318756104e-01 -1.567334830760955811e-01 -1.320888847112655640e-01 2.830421924591064453e-01 2.891420423984527588e-01 5.836207792162895203e-02 1.047765165567398071e-01 7.323107868432998657e-02 1.534602977335453033e-02 5.345094949007034302e-02 -9.895308874547481537e-03 3.509093523025512695e-01 2.238804101943969727e-02 1.029364541172981262e-01
3.180500566959381104e-01 -1.082072779536247253e-01 5.202216282486915588e-02 1.645007133483886719e-01 7.911700755357742310e-02 -2.541169896721839905e-02 1.734602451324462891e-01 1.309728920459747314e-01 -1.663956642150878906e-01 2.327900826930999756e-01 -1.887837983667850494e-02 -2.765543460845947266e-01 -5.147875472903251648e-02 -3.185337875038385391e-03 -9.465906769037246704e-02 2.452128529548645020e-01 -1.952314376831054688e-01 -1.980519443750381470e-01 9.291747957468032837e-02 1.051570661365985870e-02 -3.492636978626251221e-02 4.369263350963592529e-01 1.797567121684551239e-02 1.606537997722625732e-01 -1.168985441327095032e-01 -2.639903128147125244e-01 9.402913600206375122e-02 -2.450340241193771362e-02 -2.118621915578842163e-01 4.901633784174919128e-02 6.818769872188568115e-02 3.516768217086791992e-01
7.268091291189193726e-02 -1.876125633716583252e-01 9.919329546391963959e-03 -2.010338306427001953e-01 7.907702028751373291e-02 4.016977176070213318e-02 -1.891853660345077515e-02 1.183099746704101562e-01 -1.931755244731903076e-01 -2.333400398492813110e-01 8.554954081773757935e-02 -3.280736505985260010e-01 1.820533722639083862e-01 1.358612328767776489e-01 -3.431248292326927185e-02 -1.973202824592590332e-02 -1.391352266073226929e-01 -1.303854584693908691e-01 -8.858647197484970093e-02 -1.082666441798210144e-01 -1.932397186756134033e-01 -2.553983218967914581e-02 2.123592346906661987e-01 9.334134310483932495e-02 1.440988969989120960e-03 2.367991805076599121e-01 2.177249081432819366e-02 1.459861546754837036e-01 -1.877221018075942993e-01 4.965444803237915039e-01 3.578980863094329834e-01 3.768499940633773804e-02
-7.768300920724868774e-02 -3.321605324745178223e-01 2.036736346781253815e-03 2.409331053495407104e-01 7.649810519069433212e-03 3.118703365325927734e-01 2.300541289150714874e-02 5.891052260994911194e-02 -6.798430532217025757e-02 1.283441483974456787e-01 -2.286266908049583435e-02 -3.721945285797119141e-01 1.832124143838882446e-01 5.007579177618026733e-02 -3.723701834678649902e-01 3.079542517662048340e-01 -6.038998439908027649e-02 -1.173110306262969971e-01 -4.019538313150405884e-02 3.532325476408004761e-02 3.263395279645919800e-02 -3.696222556754946709e-03 1.403511613607406616e-01 1.178811863064765930e-01 -2.112681269645690918e-01 9.746094793081283569e-02 -1.358055621385574341e-01 -8.461705595254898071e-02 -2.114146798849105835e-01 3.922023251652717590e-02 3.009220659732818604e-01 1.519060432910919189e-01
8.905772119760513306e-02 -2.375856041908264160e-01 1.720200479030609131e-01 -1.543019115924835205e-01 3.457791358232498169e-02 2.600986659526824951e-01 1.309000849723815918e-01 -3.208580240607261658e-02 1.350449919700622559e-01 -2.189724706113338470e-02 5.412933882325887680e-03 -4.860736429691314697e-01 -6.621088832616806030e-02 1.623094268143177032e-02 -2.841889485716819763e-02 2.638631463050842285e-01 -1.392684578895568848e-01 -2.977196685969829559e-02 2.119308859109878540e-01 1.946287043392658234e-02 1.235850602388381958e-01 7.957322895526885986e-02 3.952718526124954224e-02 1.288981884717941284e-01 -1.843378245830535889e-01 2.443250268697738647e-01 -2.699876129627227783e-01 2.271773368120193481e-01 -1.825882792472839355e-01 2.560999095439910889e-01 1.149212345480918884e-01 1.716100722551345825e-01
-1.104320213198661804e-01 -2.115712761878967285e-01 3.109651505947113037e-01 -2.255897372961044312e-01 5.982027202844619751e-02 5.812060832977294922e-02 6.286375224590301514e-02 2.522473409771919250e-02 -4.715890809893608093e-02 -1.853078305721282959e-01 1.553926318883895874e-01 -4.829054772853851318e-01 1.209666654467582703e-01 3.102371096611022949e-01 5.599816516041755676e-02 -1.488032937049865723e-01 -3.012639880180358887e-01 -1.659054160118103027e-01 -5.360242724418640137e-02 5.747091397643089294e-02 -2.381924539804458618e-01 -9.291504323482513428e-02 2.279707342386245728e-01 -8.283520117402076721e-03 4.447435215115547180e-02 -5.743477866053581238e-02 -4.744012281298637390e-02 -2.564843371510505676e-02 -1.924930699169635773e-02 1.947655677795410156e-01 2.518110573291778564e-01 4.555348306894302368e-02
2.000979185104370117e-01 7.033243030309677124e-02 4.063373431563377380e-02 -8.423395454883575439e-02 3.061980940401554108e-02 1.872852444648742676e-01 -8.597269654273986816e-02 2.590370178222656250e-01 -1.996834427118301392e-01 -7.995652407407760620e-02 2.029703110456466675e-01 -2.548805177211761475e-01 2.354181706905364990e-01 -1.916851997375488281e-01 -1.941673904657363892e-01 2.018994390964508057e-01 -2.789644002914428711e-01 7.393521815538406372e-02 1.268973648548126221e-01 4.918579012155532837e-02 1.146367266774177551e-01 2.412474714219570160e-02 4.347923696041107178e-01 -1.303473562002182007e-01 -3.519074618816375732e-02 -2.334041148424148560e-02 7.088161259889602661e-02 -3.934561833739280701e-02 -6.438321620225906372e-02 2.607676684856414795e-01 2.728046476840972900e-01 -1.903022825717926025e-01
-2.166254632174968719e-02 -1.044656485319137573e-01 2.443438619375228882e-01 1.064283922314643860e-01 1.418479979038238525e-01 3.106403350830078125e-01 -1.418919265270233154e-01 -1.134024932980537415e-01 4.471609834581613541e-03 2.930757701396942139e-01 -2.532839477062225342e-01 -3.605613112449645996e-01 -4.697167873382568359e-02 -2.994118630886077881e-02 -2.347293645143508911e-01 1.176810935139656067e-01 -4.824256524443626404e-02 -1.753482371568679810e-01 2.257218956947326660e-01 3.984702378511428833e-02 1.022879853844642639e-01 2.400994151830673218e-01 1.739677339792251587e-01 1.745070517063140869e-01 -3.302812203764915466e-02 -1.362931430339813232e-01 1.091581583023071289e-02 -3.331191837787628174e-01 -2.315798103809356689e-01 -1.380116678774356842e-02 -8.134487085044384003e-03 -1.295156329870223999e-01
-2.298894226551055908e-01 -1.350813657045364380e-01 -1.301796287298202515e-01 1.431595683097839355e-01 -4.873111099004745483e-02 2.264772802591323853e-01 -1.413085907697677612e-01 -8.772137016057968140e-02 -1.212782040238380432e-01 -2.199652418494224548e-02 -5.166278034448623657e-02 -5.037243962287902832e-01 9.002459049224853516e-02 1.081012561917304993e-01 -1.946500986814498901e-01 1.719976812601089478e-01 -4.750142246484756470e-02 -4.132956266403198242e-02 -1.072738692164421082e-02 1.548700481653213501e-01 -1.420550048351287842e-01 -1.952521502971649170e-01 6.071077287197113037e-02 2.630351297557353973e-02 9.734591096639633179e-02 -2.193615585565567017e-01 -1.860876828432083130e-01 -6.482219696044921875e-02 -2.459125965833663940e-01 2.447072267532348633e-01 3.499854803085327148e-01 1.457914561033248901e-01
7.598572969436645508e-02 1.451278924942016602e-01 2.599378228187561035e-01 -1.669676154851913452e-01 -8.081200718879699707e-02 -5.491205304861068726e-02 -8.200548589229583740e-02 -1.547392606735229492e-01 4.273491725325584412e-02 5.731046572327613831e-02 -2.944431304931640625e-01 -1.832103282213211060e-01 2.102582454681396484e-01 1.347497850656509399e-01 9.575642645359039307e-02 1.885486543178558350e-01 -7.028761506080627441e-02 -2.675476111471652985e-02 6.013208255171775818e-02 9.683956950902938843e-02 3.774767741560935974e-02 1.809523403644561768e-01 2.025346010923385620e-01 -6.766061484813690186e-02 -1.758579313755035400e-01 -2.350105941295623779e-01 -1.548483222723007202e-01 -3.280931115150451660e-01 -3.574064970016479492e-01 3.578797280788421631e-01 1.817258447408676147e-01 -2.500034868717193604e-03
1.318231523036956787e-01 8.989346027374267578e-02 -9.145772457122802734e-02 1.472514867782592773e-01 2.469307333230972290e-01 4.754874482750892639e-02 -7.990593463182449341e-02 -3.018254339694976807e-01 3.320083022117614746e-01 -1.661644876003265381e-01 7.744980603456497192e-02 -1.475696414709091187e-01 -2.821112982928752899e-02 2.358068972826004028e-01 2.980509698390960693e-01 2.116562724113464355e-01 -2.079711407423019409e-01 -1.521827876567840576e-01 1.817783266305923462e-01 -1.002874523401260376e-01 1.749688386917114258e-01 1.802640557289123535e-01 2.225452661514282227e-02 1.490950211882591248e-02 -2.021847218275070190e-01 -2.050812691450119019e-01 1.864461302757263184e-01 -1.546943485736846924e-01 -2.027837187051773071e-01 1.296254247426986694e-01 1.219827085733413696e-01 2.008819878101348877e-01
-4.571495950222015381e-02 -3.753416836261749268e-01 6.415928155183792114e-02 2.931099012494087219e-02 6.277027726173400879e-02 -5.227053537964820862e-02 1.259692162275314331e-01 -3.652795404195785522e-02 -1.771587580442428589e-01 8.457026630640029907e-02 -4.753023758530616760e-02 -4.617763757705688477e-01 -7.191024720668792725e-02 -6.058318167924880981e-02 -1.292482390999794006e-02 2.212744057178497314e-01 -4.165116250514984131e-01 4.473583400249481201e-02 2.861103117465972900e-01 -5.294564366340637207e-02 -1.037624105811119080e-01 4.557758197188377380e-02 -1.145467385649681091e-01 1.628517508506774902e-01 1.105520427227020264e-01 -6.449954956769943237e-02 1.732784211635589600e-01 -3.281709551811218262e-02 -1.022137701511383057e-01 2.718711793422698975e-01 1.276748925447463989e-01 -2.353628873825073242e-01
-2.010681852698326111e-02 -3.024053275585174561e-01 -4.668312147259712219e-02 -3.506501764059066772e-02 2.117922157049179077e-02 7.028689980506896973e-02 -1.063698977231979370e-01 5.461943522095680237e-02 -9.530860930681228638e-02 7.788930833339691162e-02 -1.131911203265190125e-01 -3.812761306762695312e-01 -1.645556986331939697e-01 2.380857020616531372e-01 -1.995169073343276978e-01 -2.910561487078666687e-02 7.761464267969131470e-02 -2.067468166351318359e-01 2.422195523977279663e-01 -3.642401397228240967e-01 -9.795049577951431274e-02 -1.264384984970092773e-01 1.421610862016677856e-01 -7.627443876117467880e-03 2.652660571038722992e-02 -6.217322312295436859e-03 1.112113799899816513e-02 -1.488271355628967285e-01 4.373880103230476379e-03 3.914572596549987793e-01 3.508139848709106445e-01 -4.468969628214836121e-02
-1.014427542686462402e-01 -1.760818362236022949e-01 3.682151064276695251e-02 -1.780853867530822754e-01 1.371915489435195923e-01 2.246173173189163208e-01 -2.517161071300506592e-01 5.822917446494102478e-02 1.749485433101654053e-01 -2.521550059318542480e-01 2.767839431762695312e-01 -3.190889954566955566e-01 -1.221649050712585449e-01 1.477042138576507568e-01 -1.419805586338043213e-01 1.800657063722610474e-01 -2.564619295299053192e-02 -6.302570551633834839e-02 -4.302666708827018738e-02 -8.373048156499862671e-02 1.901362538337707520e-01 2.480803579092025757e-01 -2.192372828722000122e-02 3.980585932731628418e-02 -2.333292663097381592e-01 -3.417442739009857178e-02 1.161897331476211548e-01 -4.920263588428497314e-02 -2.144047319889068604e-01 3.964827060699462891e-01 1.008206680417060852e-01 -1.719069033861160278e-01
-5.124850198626518250e-02 -8.918718993663787842e-02 -5.805684998631477356e-02 -1.886830031871795654e-01 7.136094570159912109e-02 1.942328959703445435e-01 1.971659809350967407e-01 1.903846412897109985e-01 3.349931165575981140e-02 7.811346650123596191e-02 1.806573867797851562e-01 -4.914831519126892090e-01 5.305109079927206039e-03 2.545574679970741272e-02 2.247286438941955566e-01 -8.389227092266082764e-03 4.466139897704124451e-02 -6.758067756891250610e-03 2.203991413116455078e-01 1.163201481103897095e-01 -7.766564935445785522e-02 1.972768455743789673e-01 -1.592796742916107178e-01 9.612881392240524292e-02 -1.732878535985946655e-01 -3.252647444605827332e-02 5.895150825381278992e-02 -2.913047969341278076e-01 -3.233032822608947754e-01 2.449980229139328003e-01 -9.369572252035140991e-02 2.517657279968261719e-01
2.677061222493648529e-02 -1.981743872165679932e-01 1.078039184212684631e-01 -3.717885613441467285e-01 4.973522946238517761e-02 4.837150499224662781e-02 -6.722364574670791626e-02 -1.279514878988265991e-01 2.065043151378631592e-01 6.419619172811508179e-02 -1.003865376114845276e-01 -3.647926747798919678e-01 1.264726184308528900e-02 -1.417441964149475098e-01 -1.164745092391967773e-01 4.770341888070106506e-02 -3.315422236919403076e-01 -2.835053391754627228e-02 1.998600959777832031e-01 -3.241742253303527832e-01 1.846786439418792725e-01 2.249207496643066406e-01 1.438218355178833008e-01 1.610464230179786682e-02 -1.577410995960235596e-01 -1.997407227754592896e-01 -1.144731491804122925e-01 1.426824629306793213e-01 -3.035984039306640625e-01 -2.940313704311847687e-02 -1.657886787143070251e-05 7.598717510700225830e-02
-8.639654517173767090e-02 1.223038043826818466e-02 -8.272789418697357178e-02 -7.397552579641342163e-02 -4.638417065143585205e-02 2.258253991603851318e-01 3.960224390029907227e-01 -2.268080413341522217e-02 -7.721186429262161255e-02 -2.004064768552780151e-01 3.878883644938468933e-02 -3.392397165298461914e-01 2.344935238361358643e-01 -1.085309982299804688e-01 -1.004784479737281799e-01 2.938430011272430420e-01 -2.303620278835296631e-01 5.773527920246124268e-02 2.068121731281280518e-01 -2.679969668388366699e-01 -1.016346141695976257e-01 -7.749430090188980103e-02 1.412651985883712769e-01 2.959457412362098694e-02 -1.949419826269149780e-01 1.346076875925064087e-01 1.995188891887664795e-01 -1.762441992759704590e-01 -8.285316824913024902e-02 -4.877684696111828089e-04 3.183807134628295898e-01 1.647781580686569214e-02
-8.765492588281631470e-02 -1.285423934459686279e-01 -1.156667023897171021e-01 -2.016474604606628418e-01 2.209135591983795166e-01 4.931312426924705505e-02 1.909524202346801758e-01 2.444746494293212891e-01 1.800575107336044312e-01 -3.005561977624893188e-02 1.205083057284355164e-01 -3.513693809509277344e-01 -5.642883479595184326e-02 3.350405991077423096e-01 9.890495240688323975e-02 -2.346018552780151367e-01 1.154586821794509888e-01 1.065875962376594543e-01 1.929312050342559814e-01 1.224376335740089417e-01 -1.386793851852416992e-01 1.203533262014389038e-02 8.490753173828125000e-02 -1.506635844707489014e-01 -1.833284497261047363e-01 -1.423590779304504395e-01 1.119951829314231873e-01 -3.338211774826049805e-01 -2.275707870721817017e-01 2.066695839166641235e-01 1.472404897212982178e-01 -4.998220503330230713e-02
3.487065061926841736e-02 -2.628591656684875488e-01 -3.527789562940597534e-02 3.406180143356323242e-01 2.353082448244094849e-01 -1.968716830015182495e-01 2.519513480365276337e-02 1.629140675067901611e-01 -1.530738081783056259e-02 6.629948318004608154e-02 -2.649374604225158691e-01 -2.540579736232757568e-01 1.589050143957138062e-01 1.324791312217712402e-01 -8.097928762435913086e-02 2.016429007053375244e-01 -2.016648836433887482e-02 -1.934781372547149658e-01 6.420091539621353149e-02 -3.036947548389434814e-01 -1.560821682214736938e-01 2.559592425823211670e-01 8.059300482273101807e-02 -1.344204246997833252e-01 -2.618139982223510742e-02 -1.544945687055587769e-01 1.829132810235023499e-02 -4.280524328351020813e-02 -1.863907873630523682e-01 2.482666373252868652e-01 -2.697475254535675049e-01 1.312915682792663574e-01
-1.546109095215797424e-02 3.855001553893089294e-02 1.454348564147949219e-01 -1.934260129928588867e-01 -8.975096046924591064e-02 1.133674085140228271e-01 -1.779692620038986206e-01 2.408772408962249756e-01 1.172257959842681885e-01 -1.193020716309547424e-01 1.797000318765640259e-02 -3.440310359001159668e-01 1.413988769054412842e-01 2.901197373867034912e-01 -1.477725803852081299e-01 -5.184821039438247681e-02 -3.204254209995269775e-01 -8.761482685804367065e-02 8.915752917528152466e-02 -2.386024892330169678e-01 2.027568817138671875e-01 -7.543186098337173462e-02 1.948806345462799072e-01 -1.868032962083816528e-01 -2.991355955600738525e-01 1.078205108642578125e-01 1.153746694326400757e-01 -2.366328388452529907e-01 -1.381375491619110107e-01 1.478186994791030884e-01 1.885910779237747192e-01 1.093088239431381226e-01
4.293736815452575684e-02 -1.360375136137008667e-01 -4.293506965041160583e-02 -2.273836880922317505e-01 -8.125998079776763916e-03 6.869665533304214478e-02 -1.271311640739440918e-01 -7.805260270833969116e-02 -7.124918699264526367e-02 2.394711822271347046e-01 4.519612789154052734e-01 -1.582433432340621948e-01 -7.187812030315399170e-02 -7.242389023303985596e-02 -6.910858303308486938e-02 1.404698640108108521e-01 -1.150629147887229919e-01 -3.904039785265922546e-02 2.517327368259429932e-01 -5.437035113573074341e-02 -7.053846027702093124e-03 7.187518477439880371e-02 1.281801164150238037e-01 -1.084073483943939209e-01 -3.160287737846374512e-01 1.945453286170959473e-01 3.110231161117553711e-01 -4.256659746170043945e-02 -1.056803464889526367e-01 3.794068098068237305e-01 1.533274203538894653e-01 2.074312418699264526e-01
1.009940356016159058e-01 -2.516033053398132324e-01 1.327052265405654907e-01 -1.223046928644180298e-01 -8.667846024036407471e-02 4.351294040679931641e-01 -8.021380007266998291e-02 3.812198713421821594e-02 -1.772002726793289185e-01 1.226245686411857605e-01 -1.529766917228698730e-01 -4.567518234252929688e-01 -1.034725606441497803e-01 2.785009145736694336e-01 1.070301383733749390e-01 1.400080323219299316e-01 1.130887493491172791e-01 -5.578582361340522766e-02 1.873262375593185425e-01 -5.389214679598808289e-02 4.753917455673217773e-02 5.106708034873008728e-02 5.551023781299591064e-02 5.690588057041168213e-02 -2.241920679807662964e-02 -1.142796799540519714e-01 -1.863945871591567993e-01 -1.919727586209774017e-02 4.465521499514579773e-02 2.270147949457168579e-01 2.859936058521270752e-01 2.057193815708160400e-01
1.030705720186233521e-01 -3.495420217514038086e-01 -1.710758171975612640e-02 6.130305677652359009e-02 7.552391290664672852e-02 1.043648272752761841e-01 1.630798429250717163e-01 -1.020753532648086548e-01 -1.497564166784286499e-01 -1.124304234981536865e-01 9.443247318267822266e-02 -2.685326039791107178e-01 1.351095139980316162e-01 2.279370464384555817e-02 1.503989696502685547e-01 1.017340496182441711e-01 -2.030033916234970093e-01 1.160281524062156677e-01 1.448328346014022827e-01 -2.072488367557525635e-01 -2.177739739418029785e-01 1.124073937535285950e-02 -9.727327525615692139e-02 1.028314679861068726e-01 -3.041532039642333984e-01 -1.084926724433898926e-01 1.787765324115753174e-01 -4.911915957927703857e-01 -1.996235549449920654e-01 -1.390970963984727859e-02 1.062855124473571777e-01 1.632714867591857910e-01
-9.842327982187271118e-02 -8.285507559776306152e-02 -2.583012282848358154e-01 -2.741695642471313477e-01 1.009830459952354431e-01 7.920243591070175171e-02 1.008950620889663696e-01 4.048328846693038940e-04 -2.926458716392517090e-01 3.261259198188781738e-01 -2.198449820280075073e-01 -3.532189428806304932e-01 -1.191032528877258301e-01 1.697684526443481445e-01 8.682578802108764648e-02 -1.600891118869185448e-03 -6.535369902849197388e-02 -1.481377184391021729e-01 8.633156865835189819e-02 5.999477952718734741e-02 -1.043735817074775696e-01 3.346889913082122803e-01 3.339203298091888428e-01 -1.044916957616806030e-01 -1.667553558945655823e-02 -1.607764884829521179e-02 1.640778630971908569e-01 -1.164024770259857178e-01 -7.730210572481155396e-02 1.304471343755722046e-01 1.738862246274948120e-01 -1.497636437416076660e-01
2.091026902198791504e-01 -1.771585643291473389e-01 3.503073379397392273e-02 -1.516210138797760010e-01 1.611970961093902588e-01 7.468483597040176392e-02 8.305003494024276733e-02 1.579528599977493286e-01 -2.447001338005065918e-01 -2.536657750606536865e-01 -1.305840164422988892e-01 -3.371362686157226562e-01 1.312288641929626465e-01 1.106313243508338928e-01 1.246853247284889221e-01 1.037692204117774963e-01 -1.931483447551727295e-01 2.543757557868957520e-01 1.468948721885681152e-01 1.534989625215530396e-01 -1.818849146366119385e-01 -7.571242004632949829e-02 -1.324446052312850952e-01 1.825418025255203247e-01 -3.284770250320434570e-01 -1.828287243843078613e-01 4.967670142650604248e-02 -1.139396205544471741e-01 -2.480310499668121338e-01 2.380455732345581055e-01 -6.992365419864654541e-02 9.937221556901931763e-02
3.174597769975662231e-02 1.147556006908416748e-01 1.373921185731887817e-01 -1.619345396757125854e-01 -4.846859350800514221e-02 5.161108449101448059e-02 9.474957734346389771e-02 1.173783317208290100e-01 2.551534473896026611e-01 -1.038680076599121094e-01 -1.216783821582794189e-01 -3.069658577442169189e-01 1.257971376180648804e-01 1.792460829019546509e-01 -5.764459818601608276e-02 3.418375849723815918e-01 -1.606858968734741211e-01 -2.247888445854187012e-01 2.236538752913475037e-02 -6.323795020580291748e-02 -1.094163283705711365e-01 8.306016772985458374e-02 2.824629545211791992e-01 1.522065699100494385e-01 -4.731844663619995117e-01 9.187287651002407074e-03 2.643716037273406982e-01 -6.423638015985488892e-02 1.964036822319030762e-01 3.646063059568405151e-02 9.597583115100860596e-02 1.005315482616424561e-01
2.773222029209136963e-01 -8.542193472385406494e-02 -2.039568498730659485e-02 -8.010517060756683350e-02 -9.004946053028106689e-02 1.583890803158283234e-02 -2.517831511795520782e-02 -1.476375460624694824e-01 -3.247840702533721924e-02 6.250520795583724976e-02 -2.265277504920959473e-01 -1.609940379858016968e-01 2.826672494411468506e-01 2.186897695064544678e-01 5.317264795303344727e-02 1.686644405126571655e-01 -2.512531578540802002e-01 2.097883224487304688e-01 2.212683409452438354e-01 7.202390581369400024e-02 3.292526304721832275e-02 1.392170935869216919e-01 1.654430627822875977e-01 1.221267879009246826e-02 -2.958269715309143066e-01 3.020682372152805328e-02 -1.155945435166358948e-01 -3.877127170562744141e-01 -2.720802724361419678e-01 2.948756217956542969e-01 8.288516849279403687e-02 -8.800216764211654663e-02
7.873313128948211670e-02 -2.523325979709625244e-01 -1.704311743378639221e-02 5.223058164119720459e-02 2.573419213294982910e-01 1.175159215927124023e-01 -1.632230007089674473e-03 3.918865695595741272e-02 8.817404508590698242e-03 4.621878266334533691e-02 1.284186542034149170e-01 -2.569160163402557373e-01 1.776652187108993530e-01 5.322023481130599976e-02 -1.925930497236549854e-03 2.162493020296096802e-01 -7.767006754875183105e-02 6.819436699151992798e-02 -2.732845488935709000e-03 -9.569979459047317505e-02 -2.625953555107116699e-01 5.353394523262977600e-02 -1.308687627315521240e-01 1.786502450704574585e-01 7.536675548180937767e-04 -2.858360707759857178e-01 1.303219944238662720e-01 -4.578938186168670654e-01 -2.814787924289703369e-01 1.469065845012664795e-01 2.965395748615264893e-01 2.045658379793167114e-01
-4.161589965224266052e-02 -1.605210453271865845e-01 1.187293007969856262e-01 -1.440539658069610596e-01 1.292822957038879395e-01 1.496661156415939331e-01 5.957898870110511780e-02 9.471809118986129761e-02 -1.655186712741851807e-01 -1.664275527000427246e-01 -3.059212118387222290e-02 -4.669412374496459961e-01 8.351487666368484497e-02 1.451177299022674561e-01 1.343382000923156738e-01 1.940100640058517456e-01 -1.978225111961364746e-01 2.181317955255508423e-01 7.527901977300643921e-02 1.509313285350799561e-01 -1.413577944040298462e-01 -7.057034224271774292e-02 -1.806595176458358765e-01 1.455693542957305908e-01 -1.454742550849914551e-01 -1.484228670597076416e-01 -5.193562433123588562e-02 -2.069151550531387329e-01 -3.710123002529144287e-01 7.740467041730880737e-02 2.932374132797122002e-03 3.192592263221740723e-01
8.723015338182449341e-02 -1.156843826174736023e-01 4.368564113974571228e-02 1.015060469508171082e-01 5.419556498527526855e-01 9.583364427089691162e-02 -8.769245445728302002e-02 7.007418572902679443e-02 4.036147147417068481e-02 -4.982314631342887878e-02 -1.872651875019073486e-01 -2.494900114834308624e-02 -2.196286767721176147e-01 1.436938997358083725e-02 -7.654539495706558228e-02 5.183196067810058594e-02 -2.091295272111892700e-01 1.725212112069129944e-02 -6.588827073574066162e-02 -1.973011530935764313e-02 -7.693432271480560303e-02 2.808803021907806396e-01 4.276781678199768066e-01 -9.394840896129608154e-02 -1.862503141164779663e-01 -2.322660833597183228e-01 -3.058040887117385864e-02 -2.544673085212707520e-01 1.946860738098621368e-02 2.497860938310623169e-01 2.815991081297397614e-02 1.063167080283164978e-01
1.151768565177917480e-01 -2.659190297126770020e-01 -6.784880161285400391e-02 -2.598331309854984283e-03 -1.958568394184112549e-01 2.043526805937290192e-02 -2.793728746473789215e-02 7.543645799160003662e-03 4.706071317195892334e-02 -9.501054883003234863e-02 -1.139560267329216003e-01 -2.966949343681335449e-01 2.961209714412689209e-01 2.662506997585296631e-01 1.816933453083038330e-01 9.018836915493011475e-02 -7.914996892213821411e-02 5.809126421809196472e-02 1.788504272699356079e-01 1.311020404100418091e-01 4.729760810732841492e-02 6.865824572741985321e-03 1.920896172523498535e-01 2.270228266716003418e-01 -7.010238710790872574e-03 -1.342415958642959595e-01 2.465663477778434753e-02 -2.688972353935241699e-01 -3.337924182415008545e-01 4.424110352993011475e-01 -4.597365856170654297e-03 -1.101422384381294250e-01
5.886509269475936890e-02 -5.622482672333717346e-02 -1.091548204421997070e-01 1.455903984606266022e-02 3.434166312217712402e-02 -1.396063342690467834e-02 -1.582812964916229248e-01 -3.425050526857376099e-02 5.047275335527956486e-04 -3.020476996898651123e-01 3.541927039623260498e-02 -5.779693722724914551e-01 -3.720143139362335205e-01 2.640970796346664429e-02 2.472324483096599579e-02 -1.428295858204364777e-02 9.418852627277374268e-02 5.638467147946357727e-02 2.605906426906585693e-01 -5.758727341890335083e-02 -1.014010012149810791e-01 1.770934313535690308e-01 3.472743630409240723e-01 1.114157140254974365e-01 -9.975584596395492554e-02 -2.040285617113113403e-02 1.205208078026771545e-01 6.256768107414245605e-02 -1.710274517536163330e-01 1.260537952184677124e-01 3.283890336751937866e-02 2.329070568084716797e-01
2.499028891324996948e-01 -9.599233418703079224e-02 -4.116988182067871094e-01 2.697451412677764893e-01 2.418639957904815674e-01 -3.360122069716453552e-02 -1.286786645650863647e-01 2.150999195873737335e-02 6.716496497392654419e-02 1.143762543797492981e-01 2.098172158002853394e-01 -2.471780776977539062e-01 1.661744085140526295e-03 1.242317482829093933e-01 -1.215551942586898804e-01 1.526648402214050293e-01 -1.662926375865936279e-01 -1.072478294372558594e-01 3.028537519276142120e-02 5.918342992663383484e-02 -5.724226683378219604e-02 -5.449033156037330627e-02 2.526788413524627686e-01 1.096957921981811523e-01 -6.942651420831680298e-02 -1.568352282047271729e-01 3.996536135673522949e-02 -3.455345332622528076e-01 -3.955825790762901306e-02 1.885087788105010986e-01 3.314549922943115234e-01 1.006154045462608337e-01
-1.400042441673576832e-03 -2.471141964197158813e-01 9.650496393442153931e-02 -2.768893726170063019e-02 9.901211410760879517e-02 1.506131142377853394e-01 2.437367141246795654e-01 -3.633647039532661438e-02 1.241112127900123596e-02 -2.344249337911605835e-01 1.687853932380676270e-01 -3.252499699592590332e-01 -1.472611874341964722e-01 3.076100051403045654e-01 -1.128400713205337524e-01 -9.372917562723159790e-02 -4.035753011703491211e-01 -4.109890013933181763e-02 -2.356053888797760010e-02 -1.378820240497589111e-01 1.321781799197196960e-02 -1.068219244480133057e-01 1.628068387508392334e-01 1.035363450646400452e-01 1.218695342540740967e-01 -1.294310688972473145e-01 2.989336661994457245e-02 -2.842562086880207062e-02 -2.381944954395294189e-01 2.072753608226776123e-01 1.220511794090270996e-01 3.571858406066894531e-01
2.147713750600814819e-01 3.122000396251678467e-02 -1.115183830261230469e-01 -1.318835020065307617e-01 -5.955418944358825684e-02 3.673384711146354675e-02 1.526070237159729004e-01 1.308960467576980591e-01 1.660834997892379761e-01 2.642214000225067139e-01 -2.246683239936828613e-01 -1.200454533100128174e-01 1.492619365453720093e-01 1.243858188390731812e-01 -6.108533591032028198e-02 8.450275659561157227e-02 1.649767532944679260e-02 -8.985254913568496704e-02 2.545239329338073730e-01 6.197325419634580612e-03 -1.785307824611663818e-01 -4.422760009765625000e-02 -7.182583678513765335e-03 -2.796631120145320892e-02 2.877825684845447540e-02 -3.359443843364715576e-01 1.760958433151245117e-01 -3.625461757183074951e-01 -3.150564730167388916e-01 4.225569665431976318e-01 1.633700914680957794e-02 6.925381720066070557e-02
4.525389894843101501e-02 2.645933441817760468e-02 1.657321155071258545e-01 -7.511334866285324097e-02 -5.878905206918716431e-02 1.353030055761337280e-01 -2.805982017889618874e-03 1.808165758848190308e-01 1.378581970930099487e-01 -3.379467427730560303e-01 1.033201441168785095e-02 -3.969481289386749268e-01 -8.850819617509841919e-02 3.066948615014553070e-02 -4.513907060027122498e-02 1.115549802780151367e-01 -4.473977163434028625e-02 -7.175850868225097656e-02 -1.923547238111495972e-01 -4.196156263351440430e-01 -8.007586002349853516e-02 -8.266384899616241455e-02 1.770326197147369385e-01 -1.275121122598648071e-01 -2.007055729627609253e-01 6.002543494105339050e-02 1.542031168937683105e-01 -3.393818140029907227e-01 3.807093715295195580e-03 3.290527462959289551e-01 1.464463025331497192e-01 4.334022849798202515e-02
1.209647431969642639e-01 -3.465599119663238525e-01 -2.956980839371681213e-02 1.760772429406642914e-02 1.148506067693233490e-03 1.327214986085891724e-01 -4.541631415486335754e-02 1.722775101661682129e-01 -4.868297651410102844e-02 5.002658814191818237e-02 1.200697645545005798e-01 -3.199219703674316406e-01 1.476906538009643555e-01 9.516555815935134888e-02 1.673082113265991211e-01 1.955885887145996094e-01 -9.148989617824554443e-02 7.327117025852203369e-02 1.100331693887710571e-01 -2.613340616226196289e-01 -1.085584238171577454e-01 1.947643049061298370e-02 -1.716048642992973328e-02 1.455634981393814087e-01 7.428175769746303558e-03 -2.210664153099060059e-01 2.390204668045043945e-01 -5.384036302566528320e-01 -2.151101380586624146e-01 8.815978653728961945e-03 1.251013129949569702e-01 1.011983528733253479e-01
-1.371432840824127197e-01 -1.270396709442138672e-01 -1.322642266750335693e-01 -2.128295749425888062e-01 6.347621232271194458e-02 1.458666175603866577e-01 -8.653688430786132812e-02 -7.146596908569335938e-02 -1.252648141235113144e-02 -1.200839653611183167e-01 2.042438238859176636e-01 -3.276051580905914307e-01 9.362655133008956909e-02 2.019585072994232178e-01 -1.825094036757946014e-02 4.514954984188079834e-02 -3.745629191398620605e-01 -1.554837524890899658e-01 2.340210676193237305e-01 -3.669140636920928955e-01 9.642457216978073120e-02 7.398254424333572388e-02 3.371621072292327881e-01 -2.443464845418930054e-01 1.327065378427505493e-01 -1.334288865327835083e-01 1.691418588161468506e-01 5.245624110102653503e-02 -1.612478792667388916e-01 -6.594210863113403320e-02 9.003075957298278809e-02 3.960979357361793518e-02
3.567722067236900330e-02 -1.048773974180221558e-01 9.650706499814987183e-02 -6.478530913591384888e-02 2.060770541429519653e-01 1.002004519104957581e-01 1.980859041213989258e-01 1.085633039474487305e-01 -1.945592164993286133e-01 -1.072014942765235901e-01 1.226361934095621109e-02 -4.346181154251098633e-01 9.777762740850448608e-02 1.171016097068786621e-01 1.825973540544509888e-01 1.409650593996047974e-01 -2.854541540145874023e-01 1.618123054504394531e-01 8.473295718431472778e-02 9.124104678630828857e-02 -1.265934407711029053e-01 -1.314878165721893311e-01 -1.102903485298156738e-01 1.100556850433349609e-01 -1.717201471328735352e-01 -9.654571115970611572e-02 5.130042508244514465e-02 -1.592368781566619873e-01 -3.447606265544891357e-01 1.412032246589660645e-01 -8.205637335777282715e-02 4.033840298652648926e-01
2.256167680025100708e-01 -8.280636742711067200e-03 5.997475609183311462e-02 -1.471167653799057007e-01 -3.981654345989227295e-02 -4.642200097441673279e-02 2.859921194612979889e-02 -3.130644932389259338e-02 1.569951027631759644e-01 1.968430541455745697e-02 -1.371456384658813477e-01 -1.877061724662780762e-01 2.894468009471893311e-01 1.307503730058670044e-01 9.383058547973632812e-02 1.793881058692932129e-01 -1.592294871807098389e-01 7.591781020164489746e-02 6.581820547580718994e-02 1.900565810501575470e-02 5.416768044233322144e-02 6.705879420042037964e-02 2.320398092269897461e-01 3.000621683895587921e-02 -1.369344443082809448e-01 1.333950310945510864e-01 -3.355157375335693359e-02 -2.868058085441589355e-01 -5.554978251457214355e-01 3.816039562225341797e-01 1.587423980236053467e-01 1.128039439208805561e-03
3.949986100196838379e-01 -2.674186229705810547e-01 8.975778520107269287e-02 -1.763888518325984478e-03 2.714340090751647949e-01 6.382978055626153946e-03 1.049601808190345764e-01 2.132193446159362793e-01 4.163445904850959778e-02 -3.276932239532470703e-02 1.591560989618301392e-01 -4.146849513053894043e-01 2.042926102876663208e-01 3.094555577263236046e-03 1.276384294033050537e-01 2.553908824920654297e-01 -8.456010371446609497e-02 -3.361883014440536499e-02 7.859993726015090942e-02 -1.113303601741790771e-01 -9.398782998323440552e-02 2.570012807846069336e-01 -8.651022613048553467e-02 -5.999924242496490479e-02 1.026908755302429199e-01 -1.488379538059234619e-01 1.533431559801101685e-01 -1.375779956579208374e-01 -3.375326097011566162e-01 -2.520489878952503204e-02 6.350456178188323975e-02 -6.548346579074859619e-02
1.212750971317291260e-01 -2.915681302547454834e-01 5.737228319048881531e-02 -4.064800590276718140e-02 -4.669524729251861572e-02 1.104293391108512878e-01 2.016947567462921143e-01 2.322757989168167114e-01 9.255016222596168518e-03 -1.468804329633712769e-01 -1.323594897985458374e-01 -1.281523406505584717e-01 2.445597946643829346e-01 2.715867459774017334e-01 2.049903422594070435e-01 2.314193546772003174e-01 -3.224726021289825439e-01 1.302079260349273682e-01 2.178117483854293823e-01 -9.688051044940948486e-02 -1.032966002821922302e-01 -1.052605435252189636e-01 -3.572482243180274963e-02 2.523029744625091553e-01 5.441843718290328979e-02 -1.406327914446592331e-02 9.775070846080780029e-02 -2.440431714057922363e-01 -1.238302886486053467e-01 3.761503696441650391e-01 3.232546150684356689e-02 -8.360195904970169067e-02
-1.284892112016677856e-01 -2.970307767391204834e-01 1.951553970575332642e-01 -6.351305544376373291e-02 1.754236221313476562e-02 9.007478505373001099e-02 2.241902649402618408e-01 8.268057554960250854e-02 -8.889830112457275391e-02 -2.844726443290710449e-01 -3.024765476584434509e-02 -5.565142631530761719e-01 9.565410017967224121e-02 7.542883604764938354e-02 -1.129524037241935730e-01 -2.681338489055633545e-01 -1.645008623600006104e-01 -1.084866225719451904e-01 1.757777668535709381e-02 5.923750624060630798e-02 9.295784868299961090e-03 1.140729784965515137e-01 1.756736636161804199e-01 -8.123481273651123047e-02 1.111650019884109497e-01 -9.690888226032257080e-02 -1.224794685840606689e-01 9.587026201188564301e-03 -1.736034899950027466e-01 1.241126731038093567e-01 3.263199031352996826e-01 -8.127117902040481567e-02
1.130189970135688782e-01 -1.911126524209976196e-01 2.426638156175613403e-01 -9.339708089828491211e-02 2.548385262489318848e-01 3.227885439991950989e-02 -1.077016890048980713e-01 9.597341716289520264e-02 -8.683125488460063934e-03 -4.496397823095321655e-02 6.627233960898593068e-05 -4.440180063247680664e-01 -2.081535309553146362e-01 -2.053886055946350098e-01 -2.097686938941478729e-02 7.867783308029174805e-02 -8.332896232604980469e-02 4.075390845537185669e-02 -8.539387583732604980e-02 2.470411360263824463e-02 -3.338336050510406494e-01 1.912107616662979126e-01 1.572510451078414917e-01 -9.041444212198257446e-02 2.263999432325363159e-01 -1.867410987615585327e-01 1.560438126325607300e-01 -2.589980959892272949e-01 -3.515456616878509521e-01 -2.347282506525516510e-02 3.656442835927009583e-02 6.678136438131332397e-02
6.175507605075836182e-02 -1.325214505195617676e-01 6.916517019271850586e-02 8.212108165025711060e-02 8.649035543203353882e-02 7.685161381959915161e-02 -4.638532176613807678e-02 -2.738211303949356079e-02 -3.683582646772265434e-03 1.530032753944396973e-01 -3.824225161224603653e-03 -3.899040520191192627e-01 -8.922115713357925415e-02 2.058362215757369995e-01 -9.945068508386611938e-02 6.185382977128028870e-02 1.902929507195949554e-03 -1.962234824895858765e-01 3.713001012802124023e-01 -5.015133619308471680e-01 -9.204257279634475708e-02 -1.409869939088821411e-01 1.468651294708251953e-01 1.283220052719116211e-01 2.331312745809555054e-02 -6.349850445985794067e-02 -8.672815561294555664e-02 -4.637381434440612793e-02 -4.215611517429351807e-02 2.494742274284362793e-01 3.724742829799652100e-01 5.341715645045042038e-03
1.631456017494201660e-01 -2.887059748172760010e-01 2.744829952716827393e-01 -6.426741369068622589e-03 3.628129661083221436e-01 4.515272006392478943e-02 7.568971812725067139e-02 -3.266617283225059509e-02 1.823317259550094604e-01 1.276874095201492310e-01 7.768241316080093384e-02 -3.250128626823425293e-01 9.790133684873580933e-02 -1.253111064434051514e-01 -3.663100674748420715e-02 1.119329184293746948e-01 -9.146809577941894531e-02 1.447584927082061768e-01 1.002973876893520355e-02 -2.520803213119506836e-01 1.502235829830169678e-01 1.678039282560348511e-01 5.461284145712852478e-02 -1.720196455717086792e-01 -5.318500101566314697e-02 -2.481977343559265137e-01 2.775956392288208008e-01 -2.203497737646102905e-01 -1.355556100606918335e-01 4.029151424765586853e-02 2.593266665935516357e-01 1.422972232103347778e-01
-9.864534437656402588e-02 -1.830816119909286499e-01 1.523886770009994507e-01 -1.319068670272827148e-01 -6.167489103972911835e-03 2.649515569210052490e-01 2.080607414245605469e-01 5.533988401293754578e-02 -1.102732587605714798e-02 7.629134505987167358e-02 -2.204354107379913330e-02 -3.653582632541656494e-01 1.413906812667846680e-01 -1.603063009679317474e-02 -2.225685715675354004e-01 4.066561460494995117e-01 -1.072225347161293030e-01 -1.038099676370620728e-01 1.879857480525970459e-02 -8.144608139991760254e-02 -1.058806255459785461e-01 -2.170152366161346436e-01 4.197262525558471680e-01 -6.257271766662597656e-02 -2.172146588563919067e-01 1.071091517806053162e-01 -1.402019113302230835e-01 -1.315531879663467407e-01 -1.332919895648956299e-01 3.446638956665992737e-02 2.055256217718124390e-01 2.415509894490242004e-03
1.181533858180046082e-01 -9.858147799968719482e-02 -1.455144286155700684e-01 -1.585442572832107544e-01 -1.009695678949356079e-01 8.178854361176490784e-03 -8.693332970142364502e-02 6.202273070812225342e-02 8.552803657948970795e-03 -1.670652031898498535e-01 -9.686890989542007446e-03 -2.578163444995880127e-01 2.647869586944580078e-01 1.533404290676116943e-01 4.154598340392112732e-02 -7.021659612655639648e-02 -7.493784278631210327e-02 2.613298892974853516e-01 9.256853908300399780e-02 5.649835988879203796e-02 -1.084194481372833252e-01 -8.042620867490768433e-02 9.650325030088424683e-02 1.637089252471923828e-01 -1.187087222933769226e-01 -2.855765521526336670e-01 -9.585343301296234131e-02 -4.444931745529174805e-01 -2.688340842723846436e-01 4.313601553440093994e-01 7.772321999073028564e-02 8.195860683917999268e-02
5.066243559122085571e-02 -2.302387803792953491e-01 6.594275683164596558e-02 -9.705601632595062256e-02 1.189228147268295288e-01 5.175595730543136597e-02 -1.678025424480438232e-01 -2.853385405614972115e-03 -1.971843838691711426e-01 -1.385274380445480347e-01 -1.784779727458953857e-01 -3.958746790885925293e-01 -3.919875621795654297e-01 -2.581996284425258636e-02 6.699794530868530273e-02 2.633426785469055176e-01 -9.063697606325149536e-02 -1.113021448254585266e-01 2.907064855098724365e-01 8.613088726997375488e-02 2.211135923862457275e-01 4.023206233978271484e-02 2.769587337970733643e-01 -3.449541283771395683e-03 -1.477457135915756226e-01 1.039396040141582489e-02 1.589907109737396240e-01 9.905364364385604858e-02 -2.355368733406066895e-01 9.100603312253952026e-02 -5.531407520174980164e-02 2.173950821161270142e-01
-9.773632138967514038e-02 -9.421797096729278564e-02 1.325982362031936646e-01 3.256446123123168945e-02 1.803046315908432007e-01 2.465581148862838745e-01 6.933804601430892944e-03 1.303452253341674805e-01 1.549567654728889465e-02 6.363902240991592407e-02 -6.076663732528686523e-02 -5.691164135932922363e-01 3.027203083038330078e-01 -1.264037638902664185e-01 -3.762860000133514404e-01 -7.877347990870475769e-03 -1.236143186688423157e-01 -1.895337998867034912e-01 9.925945848226547241e-02 -2.380790412425994873e-01 1.206935718655586243e-01 5.412707850337028503e-02 7.271963357925415039e-02 7.880076020956039429e-02 -8.954394608736038208e-02 -1.430255174636840820e-01 -1.181485038250684738e-02 -9.395452588796615601e-02 7.367999106645584106e-02 2.537228167057037354e-01 1.317010223865509033e-01 1.094403397291898727e-02
1.864094734191894531e-01 -2.914591133594512939e-01 -6.760931760072708130e-02 -2.198084741830825806e-01 -2.296839505434036255e-01 8.355651050806045532e-02 -1.317223459482192993e-01 -2.349258959293365479e-02 1.297850459814071655e-01 -5.474621430039405823e-02 -2.334783822298049927e-01 -2.782745361328125000e-01 3.305905163288116455e-01 3.420081436634063721e-01 -1.906597055494785309e-02 1.111310422420501709e-01 -1.082579791545867920e-01 -2.860456332564353943e-02 8.313764818012714386e-03 5.719393864274024963e-02 -1.361341774463653564e-01 5.824740231037139893e-02 1.117617860436439514e-01 2.411122024059295654e-01 -1.851830631494522095e-01 -6.908401101827621460e-02 -7.536482065916061401e-02 -2.746309340000152588e-01 -2.935365736484527588e-01 2.067060321569442749e-01 3.889027982950210571e-02 -3.683057613670825958e-03
2.400320470333099365e-01 -1.853604316711425781e-01 -1.558054387569427490e-01 8.215662837028503418e-02 3.998563289642333984e-01 6.057250127196311951e-02 9.201528504490852356e-03 1.858498156070709229e-01 -2.021761387586593628e-01 -4.795875772833824158e-02 1.439056247472763062e-01 -1.448223739862442017e-01 7.421191036701202393e-02 1.570459902286529541e-01 1.042240485548973083e-01 -1.232403889298439026e-01 -2.115805596113204956e-01 1.342763155698776245e-01 -1.220418661832809448e-01 2.147716134786605835e-01 -9.866292029619216919e-02 4.820374771952629089e-02 3.599322438240051270e-01 -9.287348389625549316e-02 -7.729270309209823608e-02 -1.315486878156661987e-01 2.825050652027130127e-01 -1.572698950767517090e-01 -1.131080836057662964e-01 2.811743915081024170e-01 1.909371763467788696e-01 8.694267272949218750e-02
3.092901110649108887e-01 -2.540366351604461670e-01 2.276190966367721558e-01 3.549430519342422485e-02 1.775716692209243774e-01 1.787966638803482056e-01 -1.340310424566268921e-01 1.285847872495651245e-01 -3.618714585900306702e-02 9.532588720321655273e-02 -4.721025377511978149e-02 -1.710147038102149963e-02 1.021791920065879822e-01 1.099661439657211304e-01 -1.780344992876052856e-01 8.508954942226409912e-02 -1.146820634603500366e-01 3.537221625447273254e-02 2.596715688705444336e-01 1.369418054819107056e-01 -1.221281066536903381e-01 3.808847963809967041e-01 2.064637392759323120e-01 2.090780138969421387e-01 -1.194671764969825745e-01 -2.968762218952178955e-01 3.241067752242088318e-02 -2.873406708240509033e-01 -1.569994688034057617e-01 -4.488836228847503662e-02 1.196382343769073486e-01 2.010818570852279663e-01
1.109432801604270935e-01 -2.662749588489532471e-01 -2.387259751558303833e-01 2.419650927186012268e-02 -2.914247810840606689e-01 1.566404998302459717e-01 -1.572865843772888184e-01 -5.843616276979446411e-02 -1.703695207834243774e-01 8.671744167804718018e-02 1.507374495267868042e-01 -2.432353496551513672e-01 -2.894511213526129723e-03 2.505872547626495361e-01 1.993583738803863525e-01 1.365723609924316406e-01 -1.445866525173187256e-01 5.821404978632926941e-02 -1.135618984699249268e-01 -1.141509786248207092e-01 -2.892460525035858154e-01 1.601860523223876953e-01 2.799150347709655762e-01 2.022223472595214844e-01 -5.341843515634536743e-02 -1.098785027861595154e-01 4.672892019152641296e-02 -5.487208813428878784e-02 2.536150440573692322e-02 1.784430295228958130e-01 3.774500787258148193e-01 9.000565856695175171e-02
2.205517590045928955e-01 -2.471959590911865234e-01 2.076159268617630005e-01 1.242935564368963242e-02 2.798039317131042480e-01 3.024444216862320900e-03 1.316464692354202271e-01 1.439974904060363770e-01 1.565614044666290283e-01 1.883104443550109863e-01 2.304228954017162323e-02 -2.812623679637908936e-01 -1.596572995185852051e-01 -2.802074551582336426e-01 4.737270250916481018e-02 2.056755572557449341e-01 -2.854622900485992432e-01 -9.397234022617340088e-02 -1.177539601922035217e-01 -2.573669254779815674e-01 -1.256435066461563110e-01 1.103520691394805908e-01 -2.657585963606834412e-02 -1.645424365997314453e-01 -5.704858899116516113e-02 -1.830860674381256104e-01 8.425901085138320923e-02 -2.184036821126937866e-01 -2.152291387319564819e-01 1.375771462917327881e-01 2.438535243272781372e-01 -1.973157515749335289e-03
1.901713609695434570e-01 -3.874422982335090637e-02 1.870118677616119385e-01 1.059689670801162720e-01 2.430909126996994019e-01 -2.614612504839897156e-02 -9.358327090740203857e-02 4.457180202007293701e-02 -1.217801570892333984e-01 -1.397211700677871704e-01 -2.407614737749099731e-01 -4.112319052219390869e-01 -1.464543938636779785e-01 -3.579176589846611023e-02 -3.177879750728607178e-01 3.252670168876647949e-02 -1.276884078979492188e-01 -1.629065424203872681e-01 -2.338811755180358887e-02 -1.730369478464126587e-01 -7.584673911333084106e-02 3.285450935363769531e-01 -8.332256227731704712e-02 1.687977761030197144e-01 -1.129641011357307434e-01 1.789774931967258453e-02 1.826840788125991821e-01 -4.307221993803977966e-02 -2.972019137814640999e-03 2.904882133007049561e-01 2.310015708208084106e-01 2.255589962005615234e-01
1.728203445672988892e-01 1.604260653257369995e-01 4.359020665287971497e-02 -2.892546951770782471e-01 3.639419749379158020e-02 1.316820853389799595e-03 -1.436912640929222107e-02 -3.428142890334129333e-02 -9.089316427707672119e-02 -1.568627310916781425e-03 -1.946948170661926270e-01 -1.270964592695236206e-01 1.815767437219619751e-01 -2.865450829267501831e-02 -4.101980477571487427e-02 1.818026006221771240e-01 -1.117780879139900208e-01 1.517986655235290527e-01 5.662240460515022278e-02 7.449571788311004639e-02 8.483592420816421509e-03 3.196796178817749023e-01 3.619117736816406250e-01 -1.188910529017448425e-01 -2.068712115287780762e-01 -9.626639634370803833e-02 -6.541452556848526001e-02 -3.196203708648681641e-01 -4.209974408149719238e-01 3.081170618534088135e-01 -5.127315595746040344e-02 1.709825173020362854e-02
1.414239406585693359e-01 -3.778128325939178467e-01 -1.141713280230760574e-02 -9.395626373589038849e-03 6.108438968658447266e-02 1.125204414129257202e-01 1.700055599212646484e-01 -1.036879345774650574e-01 -8.532319962978363037e-02 -2.516961395740509033e-01 -1.111490651965141296e-01 -3.762609660625457764e-01 -1.068828105926513672e-01 2.347924560308456421e-02 -5.686530470848083496e-02 7.634695619344711304e-03 -6.756644695997238159e-02 -1.672950014472007751e-02 2.613295614719390869e-01 -2.593975663185119629e-01 2.668690681457519531e-01 5.134826526045799255e-02 3.895578682422637939e-01 -1.876393258571624756e-01 1.597366295754909515e-02 7.505565881729125977e-02 8.223843574523925781e-02 1.034592986106872559e-01 -3.023071587085723877e-01 1.950361393392086029e-02 3.805561363697052002e-02 1.528052389621734619e-01
3.048899024724960327e-02 -3.630522191524505615e-01 7.817202061414718628e-02 2.855127677321434021e-02 1.002670731395483017e-02 -3.671073168516159058e-02 6.587205082178115845e-02 1.075756475329399109e-01 -2.613261155784130096e-02 -4.059923067688941956e-02 -3.243926167488098145e-02 -3.081811964511871338e-01 9.435192495584487915e-02 -7.230995595455169678e-02 1.203911826014518738e-01 6.260018050670623779e-02 -2.880517244338989258e-01 -1.529126148670911789e-02 -1.142797432839870453e-02 -2.010459601879119873e-01 -3.844859302043914795e-01 -4.611409455537796021e-02 -1.384125649929046631e-01 9.425457566976547241e-02 -1.296189576387405396e-01 -2.457810640335083008e-01 2.075042426586151123e-01 -4.744991958141326904e-01 -2.199598848819732666e-01 3.203641250729560852e-02 9.266512095928192139e-02 8.310651779174804688e-02
-2.935175551101565361e-03 -1.052061244845390320e-01 1.694611161947250366e-01 -1.137606129050254822e-01 6.235804781317710876e-02 -1.106085181236267090e-01 2.684047818183898926e-01 1.514275092631578445e-03 9.176152199506759644e-02 7.460211962461471558e-02 1.080656424164772034e-01 -2.595817744731903076e-01 2.894210219383239746e-01 4.058727994561195374e-03 -2.271863967180252075e-01 2.781140059232711792e-02 -8.831335604190826416e-02 -1.686733365058898926e-01 4.504519701004028320e-01 4.367994889616966248e-02 4.057778418064117432e-02 -1.810812056064605713e-01 2.599812150001525879e-01 1.065373718738555908e-01 -4.587389901280403137e-02 -9.223932772874832153e-02 1.398178488016128540e-01 1.724779792129993439e-02 -1.327121704816818237e-01 3.298867940902709961e-01 3.437528312206268311e-01 -1.945839263498783112e-02
-3.177995234727859497e-02 2.228815108537673950e-02 -1.253783330321311951e-02 -1.902387663722038269e-02 6.600107252597808838e-02 8.526202291250228882e-02 -1.386372745037078857e-01 1.924576610326766968e-01 2.486799210309982300e-01 -3.854961320757865906e-02 2.690494358539581299e-01 -1.954344511032104492e-01 -2.583379745483398438e-01 1.218769848346710205e-01 -1.405228078365325928e-01 -1.906822472810745239e-01 -3.725461065769195557e-01 5.516923218965530396e-02 1.948087066411972046e-01 -1.127205193042755127e-01 1.592632681131362915e-01 2.230663448572158813e-01 2.851014733314514160e-01 1.679953783750534058e-01 -2.756873071193695068e-01 2.141262032091617584e-02 3.583588451147079468e-02 -1.610528677701950073e-01 -1.660851687192916870e-01 -1.144436281174421310e-02 2.094293236732482910e-01 2.570989429950714111e-01
1.201049908995628357e-01 -1.568798571825027466e-01 1.392810139805078506e-02 -3.790933638811111450e-02 1.899535953998565674e-01 2.457616385072469711e-03 1.168630570173263550e-01 2.582204937934875488e-01 -2.344954460859298706e-01 -2.137579172849655151e-01 -7.190565019845962524e-02 -3.302615880966186523e-01 1.520663350820541382e-01 -1.788344420492649078e-02 8.355551213026046753e-02 2.948072738945484161e-02 -1.371136009693145752e-01 1.950297951698303223e-01 1.686211675405502319e-01 1.822984665632247925e-01 -3.702603280544281006e-01 -6.648404523730278015e-04 -3.635618463158607483e-02 1.701611429452896118e-01 -3.375065326690673828e-01 -1.256813406944274902e-01 7.301641255617141724e-02 -9.027303010225296021e-02 -3.012096583843231201e-01 2.314445078372955322e-01 -1.145204827189445496e-01 1.011068820953369141e-01
-7.480836939066648483e-03 -1.769818514585494995e-01 1.695005148649215698e-01 3.893787786364555359e-02 9.278245270252227783e-02 -2.028112858533859253e-02 8.221937716007232666e-02 1.717752963304519653e-01 -3.226401805877685547e-01 1.506440490484237671e-01 -1.378872692584991455e-01 6.402515619993209839e-02 2.640963494777679443e-01 -5.463162437081336975e-02 -4.632237181067466736e-02 1.649349182844161987e-01 -2.203667610883712769e-01 -1.350479871034622192e-01 1.982101947069168091e-01 2.029093652963638306e-01 -3.430371731519699097e-02 2.187389731407165527e-01 6.277155876159667969e-02 -1.608045846223831177e-01 -1.254986524581909180e-01 -6.952730566263198853e-02 1.995070278644561768e-01 -2.759831547737121582e-01 -8.968354761600494385e-02 5.146936178207397461e-01 4.863392561674118042e-02 5.614782124757766724e-02
2.653599381446838379e-01 -2.466647475957870483e-01 5.064397305250167847e-02 9.550149738788604736e-02 -4.308102652430534363e-02 -1.600048243999481201e-01 7.698319107294082642e-02 8.094919472932815552e-02 -1.233495622873306274e-01 1.905562132596969604e-01 -9.541699290275573730e-02 -2.146859616041183472e-01 -4.936053603887557983e-02 -1.243189070373773575e-02 1.510280072689056396e-01 3.292735219001770020e-01 -1.504639983177185059e-01 3.181128203868865967e-02 1.848468333482742310e-01 -3.465192914009094238e-01 2.962832525372505188e-02 2.462233752012252808e-01 1.644928157329559326e-01 -2.492854930460453033e-02 -1.692127734422683716e-01 -3.669156730175018311e-01 1.290192306041717529e-01 -1.579692810773849487e-01 1.449906677007675171e-01 2.611098289489746094e-01 8.714115619659423828e-02 8.856014162302017212e-02
2.336042970418930054e-01 -1.726752519607543945e-01 -3.885034844279289246e-02 -7.587364315986633301e-02 -6.450897455215454102e-02 -4.242471233010292053e-02 -2.500219456851482391e-02 8.352226763963699341e-02 8.245255798101425171e-02 -2.618153393268585205e-01 -8.245429024100303650e-03 -1.128938198089599609e-01 2.628347873687744141e-01 2.139437347650527954e-01 1.551038920879364014e-01 -8.388786762952804565e-02 -1.419285535812377930e-01 5.902349483221769333e-03 1.304490268230438232e-01 1.645194441080093384e-01 -1.000341773033142090e-01 -6.387799233198165894e-02 6.255033612251281738e-02 2.542945146560668945e-01 -8.883225172758102417e-02 -1.720528006553649902e-01 -4.695820808410644531e-02 -3.074329197406768799e-01 -3.065804243087768555e-01 4.213831722736358643e-01 1.673336923122406006e-01 2.828072905540466309e-01
-4.741243645548820496e-02 -1.876254566013813019e-02 -1.540476232767105103e-01 2.803834080696105957e-01 1.817184388637542725e-01 1.053921505808830261e-01 1.271390169858932495e-01 1.156630441546440125e-01 -1.828573271632194519e-02 -2.831393666565418243e-02 -6.186361238360404968e-02 -2.118249386548995972e-01 -5.174814164638519287e-02 1.843744665384292603e-01 -2.793463468551635742e-01 7.974062114953994751e-02 -2.572868764400482178e-01 -2.641624212265014648e-01 2.681405544281005859e-01 -1.064963731914758682e-02 -3.607062399387359619e-01 2.750832438468933105e-01 -4.397911485284566879e-03 -1.785799413919448853e-01 -2.607609890401363373e-02 5.595423281192779541e-02 1.703204363584518433e-01 6.758853048086166382e-02 -2.660089135169982910e-01 2.100592255592346191e-01 -6.854122877120971680e-02 2.187066525220870972e-01
-8.783487975597381592e-02 -3.267078995704650879e-01 -9.310853481292724609e-02 -1.660043746232986450e-01 6.160426512360572815e-02 1.244807988405227661e-01 -1.412892192602157593e-01 8.969259262084960938e-02 -9.607115387916564941e-02 -1.081218495965003967e-01 -3.962868824601173401e-02 -2.815973758697509766e-01 5.531847476959228516e-02 2.795112133026123047e-01 -6.785556674003601074e-02 -1.141129732131958008e-01 -7.474947720766067505e-02 -2.621898949146270752e-01 -7.115299254655838013e-02 -3.056375086307525635e-01 -3.070352673530578613e-01 4.511851444840431213e-02 1.179717779159545898e-01 2.341839857399463654e-02 1.227094978094100952e-01 9.044199436902999878e-02 1.503362134099006653e-02 5.138551816344261169e-02 -3.585622012615203857e-01 3.104255795478820801e-01 2.584708333015441895e-01 -1.748503273120149970e-04
1.160508543252944946e-01 5.555898696184158325e-02 -9.759769309312105179e-04 -5.677540600299835205e-02 1.588800400495529175e-01 3.872389793395996094e-01 2.647713012993335724e-02 2.135556787252426147e-01 -1.123758405447006226e-01 -3.084298968315124512e-02 -1.081135869026184082e-01 -1.418908089399337769e-01 1.464246809482574463e-01 -8.755749464035034180e-02 1.191626191139221191e-01 2.133695036172866821e-01 -2.742913961410522461e-01 1.787337958812713623e-01 -1.965463161468505859e-02 -3.631100058555603027e-02 2.231821268796920776e-01 3.959551751613616943e-01 3.608227670192718506e-01 -1.111324727535247803e-01 -2.075989963486790657e-03 -1.835540086030960083e-01 -8.974872529506683350e-03 -2.083080410957336426e-01 -5.992152169346809387e-02 2.707810103893280029e-01 -6.149752810597419739e-02 9.272763133049011230e-02
2.518218159675598145e-01 -3.179377019405364990e-01 2.636178396642208099e-02 4.242137819528579712e-02 1.598664224147796631e-01 -6.524293124675750732e-02 4.861608520150184631e-02 1.633829176425933838e-01 1.417064759880304337e-02 2.255657464265823364e-01 -1.019422896206378937e-02 -2.700128257274627686e-01 -2.552942559123039246e-02 -1.398162245750427246e-01 5.544471740722656250e-02 2.906059622764587402e-01 -1.352194249629974365e-01 -1.591911353170871735e-02 1.285447925329208374e-01 -2.417312115430831909e-01 -4.076243937015533447e-02 1.083005815744400024e-01 -3.953870385885238647e-02 -3.007712364196777344e-01 -1.347452998161315918e-01 -3.231571912765502930e-01 8.116627577692270279e-04 -2.587577104568481445e-01 1.084270551800727844e-01 2.850870788097381592e-01 2.465309649705886841e-01 7.290443871170282364e-03
4.219619184732437134e-02 -4.941126331686973572e-02 8.332384750247001648e-03 -5.983231961727142334e-02 3.932205215096473694e-02 1.065387129783630371e-01 1.821062713861465454e-02 2.622824907302856445e-01 -8.184695243835449219e-02 6.892217695713043213e-02 -1.554073095321655273e-01 -3.013741374015808105e-01 1.247526705265045166e-01 -1.868820488452911377e-01 2.890642881393432617e-01 -4.209810495376586914e-02 1.483299396932125092e-02 -9.550662338733673096e-02 1.817222684621810913e-01 3.242327868938446045e-01 -2.110835630446672440e-03 -8.537732064723968506e-02 1.947006434202194214e-01 5.974256247282028198e-02 -2.322245985269546509e-01 -2.945124208927154541e-01 -1.986997425556182861e-01 -2.621046304702758789e-01 -2.965160310268402100e-01 2.693086862564086914e-01 2.040505111217498779e-01 2.585069276392459869e-02
2.059114277362823486e-01 -1.034513581544160843e-02 -2.461361326277256012e-02 2.639163658022880554e-02 -8.783621713519096375e-03 1.964286714792251587e-01 -5.559849552810192108e-03 1.323230862617492676e-01 -4.160774499177932739e-02 -1.028639823198318481e-02 3.495992720127105713e-02 -3.083858788013458252e-01 -1.903891935944557190e-02 -3.682079017162322998e-01 -1.506454795598983765e-01 2.323000431060791016e-01 -2.850445806980133057e-01 2.651595175266265869e-01 2.733390629291534424e-01 4.801511764526367188e-02 1.615744270384311676e-02 3.889843523502349854e-01 2.244734764099121094e-01 -8.261861652135848999e-02 -5.065095797181129456e-02 -1.180511638522148132e-01 -6.050438061356544495e-02 -5.165949091315269470e-02 -1.989077217876911163e-02 3.486036956310272217e-01 -2.273390069603919983e-02 -8.123794198036193848e-02
4.524485394358634949e-02 -1.619519740343093872e-01 1.240567117929458618e-01 2.402600087225437164e-02 1.182224377989768982e-01 2.390753179788589478e-01 8.811569958925247192e-02 3.283948898315429688e-01 5.208814144134521484e-02 1.891866475343704224e-01 -2.991887927055358887e-02 -1.516925394535064697e-01 2.446983158588409424e-01 5.109486356377601624e-02 9.617465734481811523e-02 6.973613053560256958e-02 -8.643217384815216064e-02 -6.470303982496261597e-02 3.446086347103118896e-01 2.878814637660980225e-01 -1.110818907618522644e-01 5.817303434014320374e-02 1.519664824008941650e-01 1.910009533166885376e-01 -2.095856070518493652e-01 -2.934206426143646240e-01 -1.141990199685096741e-01 -3.787465095520019531e-01 -2.169185876846313477e-01 2.622396918013691902e-03 7.327147573232650757e-02 4.977156594395637512e-02
2.859566211700439453e-01 -2.503956854343414307e-02 2.111710608005523682e-01 -1.335839927196502686e-02 2.189030647277832031e-01 -1.451829969882965088e-01 -2.064021825790405273e-01 3.022779524326324463e-02 3.105438649654388428e-01 8.308696746826171875e-02 -1.886703073978424072e-01 -2.964183986186981201e-01 2.181036621332168579e-01 1.586871892213821411e-01 1.020883917808532715e-01 4.171413183212280273e-02 -3.715101480484008789e-01 7.949847728013992310e-02 3.315662443637847900e-01 -1.284552738070487976e-02 -1.340240240097045898e-01 -1.341979857534170151e-02 1.844144426286220551e-02 2.567785680294036865e-01 -3.924667090177536011e-02 1.854826323688030243e-02 1.293888241052627563e-01 -9.563381224870681763e-02 -6.725089251995086670e-02 2.509647607803344727e-01 -1.081967800855636597e-01 5.254345759749412537e-02
-4.023395106196403503e-02 9.454198181629180908e-02 -6.131392903625965118e-03 -3.811574354767799377e-02 -9.588456153869628906e-02 3.423569798469543457e-01 7.807829231023788452e-02 1.068198382854461670e-01 2.814372302964329720e-03 -8.790776878595352173e-02 1.369835585355758667e-01 -2.975349724292755127e-01 -2.224474586546421051e-02 5.934451892971992493e-02 9.914223104715347290e-03 -1.144267036579549313e-03 -3.680583536624908447e-01 -3.351396918296813965e-01 1.817633770406246185e-02 -5.457489192485809326e-02 -1.320836246013641357e-01 -1.388742029666900635e-01 3.459570109844207764e-01 -2.206823080778121948e-01 -3.247306495904922485e-02 -1.103144437074661255e-01 2.487993985414505005e-02 -1.673200428485870361e-01 -1.462741345167160034e-01 4.286683499813079834e-01 -9.773884713649749756e-02 1.101940274238586426e-01
-2.835009694099426270e-01 -1.140373423695564270e-01 4.032614827156066895e-02 -1.161500737071037292e-01 2.442810833454132080e-01 3.140390664339065552e-02 -5.397165194153785706e-02 -1.165472567081451416e-01 -3.837325274944305420e-01 7.924641668796539307e-02 -2.207059040665626526e-02 -3.276141881942749023e-01 1.443745195865631104e-01 2.688825130462646484e-01 -8.794564753770828247e-02 1.644777506589889526e-01 -1.641591638326644897e-01 -7.551557570695877075e-02 -7.211577892303466797e-02 -4.810799285769462585e-02 -1.832889765501022339e-01 -4.171388968825340271e-02 8.740758150815963745e-02 1.904722005128860474e-01 -3.757511079311370850e-02 3.315652022138237953e-03 2.548339366912841797e-01 -8.484916388988494873e-02 -2.663495242595672607e-01 3.119028806686401367e-01 1.746209412813186646e-01 -1.826767325401306152e-01
1.842373907566070557e-01 -1.923855990171432495e-01 -7.966038584709167480e-02 8.457472920417785645e-02 5.902541056275367737e-02 2.117137908935546875e-01 1.771783530712127686e-01 2.445286139845848083e-02 -2.536739408969879150e-02 8.367716521024703979e-02 -2.365156710147857666e-01 -4.484576880931854248e-01 4.198655951768159866e-03 -3.964762762188911438e-02 -1.476380974054336548e-01 1.216184124350547791e-01 -1.384380310773849487e-01 5.418766662478446960e-02 5.450417101383209229e-02 -2.929136753082275391e-01 -2.246628999710083008e-01 4.201368987560272217e-02 -4.797781631350517273e-02 2.934899628162384033e-01 -6.458753347396850586e-02 -5.512265861034393311e-02 2.494459152221679688e-01 1.476963609457015991e-01 -4.779008403420448303e-02 4.327683448791503906e-01 -2.130402950569987297e-03 4.307491763029247522e-04
1.784163564443588257e-01 -2.311712205410003662e-01 7.288479804992675781e-02 -1.137955263257026672e-01 3.526857495307922363e-02 8.419019728899002075e-02 -7.004911894910037518e-04 3.459862992167472839e-02 8.880375325679779053e-02 -4.705688655376434326e-01 -1.748137921094894409e-02 -2.961464524269104004e-01 1.049552708864212036e-01 3.329926431179046631e-01 -1.212842166423797607e-01 1.296497881412506104e-02 -3.351938128471374512e-01 -3.219607099890708923e-02 -6.097798794507980347e-02 -8.229465782642364502e-02 -2.481547743082046509e-02 -2.879709564149379730e-02 1.831084936857223511e-01 4.293302446603775024e-02 3.598621860146522522e-02 -5.857072398066520691e-02 -1.739321947097778320e-01 1.647141128778457642e-01 -1.324201226234436035e-01 2.455416768789291382e-01 1.473591476678848267e-01 3.323867022991180420e-01
1.448676735162734985e-01 -1.155103445053100586e-01 2.121190913021564484e-02 -1.061375886201858521e-01 8.289078623056411743e-02 1.013918966054916382e-01 1.241806000471115112e-01 2.149133011698722839e-02 -9.968630969524383545e-02 3.933352604508399963e-02 3.112759254872798920e-02 -3.953172266483306885e-01 2.672455608844757080e-01 7.723827660083770752e-02 1.196573674678802490e-01 3.794137015938758850e-02 -1.433205455541610718e-01 8.402050286531448364e-02 8.199456334114074707e-02 -8.457966148853302002e-02 -2.069694250822067261e-01 -6.020811945199966431e-02 -6.384828686714172363e-02 1.554262191057205200e-01 -7.072580605745315552e-02 -1.705990880727767944e-01 2.498303353786468506e-01 -5.701013207435607910e-01 -7.314344495534896851e-02 1.241874247789382935e-01 2.664452791213989258e-01 1.719717383384704590e-01
-5.548722669482231140e-02 7.222159206867218018e-02 1.005912572145462036e-01 1.263156086206436157e-01 1.584548689424991608e-02 2.902138531208038330e-01 -6.562527269124984741e-02 2.788031399250030518e-01 -1.179093495011329651e-01 -2.798014692962169647e-02 -2.396821975708007812e-02 -3.243729174137115479e-01 -2.429520487785339355e-01 -2.025171816349029541e-01 3.606666624546051025e-02 1.338831782341003418e-01 -1.170591190457344055e-01 -1.138382777571678162e-01 -8.917145431041717529e-02 -1.100417226552963257e-01 -9.096966683864593506e-02 8.179894089698791504e-02 2.682178318500518799e-01 -1.666920781135559082e-01 -2.558808326721191406e-01 -2.302065491676330566e-01 4.351726770401000977e-01 -4.037078842520713806e-02 -2.513763606548309326e-01 1.023645550012588501e-01 1.402663718909025192e-02 1.209099739789962769e-01
5.123068764805793762e-02 -3.021248281002044678e-01 9.045244194567203522e-03 -1.060537062585353851e-02 -1.766448020935058594e-01 1.843010336160659790e-01 -3.208158910274505615e-01 7.341554015874862671e-02 1.341332793235778809e-01 -8.576826751232147217e-02 3.421728909015655518e-01 -2.482709437608718872e-01 2.946440316736698151e-02 -5.249038711190223694e-02 -2.158136107027530670e-02 2.650300562381744385e-01 -3.783434331417083740e-01 5.584962293505668640e-02 -1.045533921569585800e-02 3.777294605970382690e-02 -5.928295478224754333e-02 -1.040369421243667603e-01 1.987460404634475708e-01 1.224685236811637878e-01 -1.583285778760910034e-01 -1.059892848134040833e-01 2.327012270689010620e-01 8.314643055200576782e-03 2.783244848251342773e-02 6.323884427547454834e-02 3.247470557689666748e-01 1.913871467113494873e-01
1.967589110136032104e-01 -1.693194359540939331e-01 5.127033963799476624e-02 -4.995320364832878113e-02 1.672134250402450562e-01 -3.668636679649353027e-01 -5.430181697010993958e-02 7.475694268941879272e-02 9.691271930932998657e-03 -1.152362953871488571e-02 -1.871334314346313477e-01 -3.932635486125946045e-01 -2.939681112766265869e-01 -2.780062705278396606e-02 -3.481592610478401184e-02 1.254651099443435669e-01 8.653024584054946899e-02 2.187387049198150635e-01 1.333016902208328247e-01 -1.022603288292884827e-01 -2.247434854507446289e-01 1.855799406766891479e-01 3.396146297454833984e-01 3.717328235507011414e-02 -3.816178767010569572e-03 -2.826036699116230011e-02 -6.542268395423889160e-02 1.132698450237512589e-02 -2.920735180377960205e-01 2.148118615150451660e-02 2.700632214546203613e-01 1.149192973971366882e-01
7.029671221971511841e-02 -1.133199185132980347e-01 2.694639265537261963e-01 -3.866060078144073486e-02 2.013837397098541260e-01 5.509356036782264709e-02 -1.336768176406621933e-02 -1.678903400897979736e-01 2.055493295192718506e-01 5.584221705794334412e-02 3.123216517269611359e-02 -2.204437255859375000e-01 -5.085620880126953125e-01 1.679495535790920258e-02 -5.363004654645919800e-02 4.154277592897415161e-02 -1.690648496150970459e-01 -1.193919926881790161e-01 -9.841909259557723999e-02 1.941441446542739868e-01 -1.048239544034004211e-01 -7.666452974081039429e-02 1.779135614633560181e-01 -9.261652082204818726e-02 -5.153889581561088562e-02 -1.374768912792205811e-01 8.476065099239349365e-02 -2.898810803890228271e-01 -1.794387996196746826e-01 1.729192733764648438e-01 3.833481073379516602e-01 9.250426292419433594e-02
-2.365106530487537384e-02 -3.272490203380584717e-01 -9.056356549263000488e-02 9.489784017205238342e-03 3.655533120036125183e-02 1.333692520856857300e-01 1.530427038669586182e-01 5.000533163547515869e-02 -9.676165133714675903e-02 -8.320499211549758911e-02 -1.229431927204132080e-01 -2.758769392967224121e-01 -1.938115656375885010e-01 1.491719335317611694e-01 -3.512865900993347168e-01 1.545764356851577759e-01 -3.586809635162353516e-01 -2.511458098888397217e-01 9.845329076051712036e-02 1.756265163421630859e-01 -6.201061978936195374e-02 2.288238108158111572e-01 -1.499016135931015015e-01 1.419230550527572632e-01 -6.542545557022094727e-02 -1.626644283533096313e-02 2.490296661853790283e-01 -3.901134803891181946e-02 -2.529175281524658203e-01 1.717958897352218628e-01 -9.458883851766586304e-02 -1.509875059127807617e-01
2.854427397251129150e-01 -2.421243190765380859e-01 -3.042860329151153564e-01 1.182509586215019226e-01 2.228769659996032715e-01 2.293924093246459961e-01 -1.048908382654190063e-01 5.894857645034790039e-02 1.039112061262130737e-01 -6.500837951898574829e-02 7.136910222470760345e-03 -2.098398748785257339e-03 -3.385259211063385010e-02 1.263905465602874756e-01 1.824491657316684723e-02 -4.787961393594741821e-02 -4.347200095653533936e-01 2.372396551072597504e-02 3.022756874561309814e-01 1.422823369503021240e-01 -1.574697494506835938e-01 -5.987527966499328613e-02 5.547552555799484253e-02 8.794555068016052246e-02 -1.632455289363861084e-01 -6.581218540668487549e-02 2.016766071319580078e-01 3.719647601246833801e-02 -1.572002470493316650e-01 1.789906173944473267e-01 3.494461178779602051e-01 9.734249860048294067e-02
1.798740625381469727e-01 -8.539595454931259155e-02 -4.511944949626922607e-02 4.179816751275211573e-04 8.588667213916778564e-02 1.352074295282363892e-01 -3.584309294819831848e-02 -2.593628168106079102e-01 1.740173995494842529e-01 7.023794949054718018e-02 1.957625746726989746e-01 -3.724066913127899170e-01 -4.514627754688262939e-01 -4.310459829866886139e-03 6.148095428943634033e-02 1.496879458427429199e-01 -8.821707218885421753e-02 -5.949732288718223572e-02 5.294255539774894714e-02 5.167850106954574585e-02 3.980878740549087524e-02 2.902317047119140625e-01 2.474006116390228271e-01 -1.394670456647872925e-01 -2.073450982570648193e-01 -3.019694983959197998e-01 -5.850456282496452332e-02 -4.242044687271118164e-02 -2.926716804504394531e-01 -9.573048911988735199e-03 7.233662903308868408e-02 9.057093411684036255e-02
1.529302448034286499e-01 -5.297614261507987976e-02 7.304967939853668213e-02 1.048370599746704102e-01 7.719305157661437988e-02 2.363748997449874878e-01 -1.010410040616989136e-01 2.764933705329895020e-01 -6.233010906726121902e-03 2.941495925188064575e-02 -1.872489303350448608e-01 -4.219624996185302734e-01 -5.744276940822601318e-02 1.757605671882629395e-01 1.335042864084243774e-01 3.247092943638563156e-03 7.564071565866470337e-02 -3.731074929237365723e-02 2.202785462141036987e-01 1.011223159730434418e-02 -1.857510060071945190e-01 1.738792955875396729e-01 2.346715629100799561e-01 -1.639043986797332764e-01 -2.103070318698883057e-01 7.569514960050582886e-02 1.813092529773712158e-01 3.022520840167999268e-01 -2.034892290830612183e-01 -1.162009313702583313e-01 2.935838401317596436e-01 -1.588822752237319946e-01
5.090089440345764160e-01 -2.435646057128906250e-01 2.849463932216167450e-02 1.017631962895393372e-02 6.649131327867507935e-02 -2.388076037168502808e-01 8.883260190486907959e-02 1.114724054932594299e-01 -7.031606882810592651e-02 2.610545158386230469e-01 -1.311403959989547729e-01 -2.458169311285018921e-01 5.124168843030929565e-02 6.431273370981216431e-02 9.710785001516342163e-02 2.709372937679290771e-01 -1.066274195909500122e-01 5.546377599239349365e-02 4.873029142618179321e-02 -1.831586956977844238e-01 -1.012594699859619141e-01 2.041173726320266724e-01 2.074706740677356720e-02 3.210902586579322815e-02 -1.868070811033248901e-01 -3.374143242835998535e-01 9.690956771373748779e-02 -1.156305447220802307e-01 -2.221721410751342773e-02 2.123243510723114014e-01 1.620026677846908569e-01 1.073004454374313354e-01
3.151455521583557129e-01 -2.270325869321823120e-01 8.556656539440155029e-02 -1.283842255361378193e-03 6.574854999780654907e-02 3.550741076469421387e-02 -6.080391258001327515e-02 1.482432633638381958e-01 -7.768256962299346924e-02 2.628450095653533936e-01 9.386652382090687752e-04 -4.629580974578857422e-01 -1.485981941223144531e-01 3.727628290653228760e-02 -4.830260947346687317e-02 1.910748183727264404e-01 -6.363409757614135742e-02 -8.973673731088638306e-02 7.959711551666259766e-02 -9.795759804546833038e-03 -1.787350326776504517e-01 3.310349285602569580e-01 6.200032774358987808e-03 6.814534217119216919e-02 -3.514060378074645996e-02 -2.479342669248580933e-01 -1.030553691089153290e-02 -5.266047082841396332e-03 -2.749492824077606201e-01 -6.494318693876266479e-02 8.066011220216751099e-02 3.806380927562713623e-01
6.550787482410669327e-03 -1.902643442153930664e-01 2.513071522116661072e-02 -1.510771214962005615e-01 1.924265623092651367e-01 1.926561892032623291e-01 9.475047141313552856e-02 1.123207136988639832e-01 -6.250508874654769897e-02 -8.814956992864608765e-02 4.299081861972808838e-02 -3.026396632194519043e-01 -1.519981026649475098e-01 1.726413965225219727e-01 -2.028838545083999634e-01 1.703545153141021729e-01 -1.670431494712829590e-01 -3.484092950820922852e-01 -1.848317310214042664e-02 3.509376570582389832e-02 -3.222597241401672363e-01 2.917944192886352539e-01 -7.489902526140213013e-02 2.595978975296020508e-01 -1.051550880074501038e-01 5.320617929100990295e-02 3.765125870704650879e-01 -1.187360957264900208e-01 -1.490540504455566406e-01 6.970590353012084961e-02 -5.275331810116767883e-02 -6.234028190374374390e-02
3.378921151161193848e-01 -3.180606067180633545e-01 1.112910080701112747e-02 -7.450344413518905640e-02 3.745481744408607483e-02 1.384274810552597046e-01 -3.179691731929779053e-02 1.836799681186676025e-01 -2.043371051549911499e-01 1.061626002192497253e-01 -1.614237204194068909e-02 -3.015950918197631836e-01 2.358614057302474976e-01 1.603092253208160400e-01 2.964003682136535645e-01 2.160160839557647705e-01 -2.356115877628326416e-01 -9.832685440778732300e-02 1.976581104099750519e-02 1.604142636060714722e-01 -4.045990854501724243e-02 -6.445822864770889282e-02 -7.260295748710632324e-02 1.545163989067077637e-01 2.259739302098751068e-02 -2.420697957277297974e-01 -2.875525131821632385e-02 -3.025947511196136475e-01 -1.281057149171829224e-01 1.892321854829788208e-01 8.345375210046768188e-02 1.632824391126632690e-01
2.747363150119781494e-01 -6.895419210195541382e-02 1.382510960102081299e-01 -2.534860000014305115e-02 8.328340202569961548e-02 -1.356082689017057419e-02 -5.973408743739128113e-02 7.066417485475540161e-02 -1.494514569640159607e-02 -2.081099152565002441e-01 -1.838712394237518311e-01 3.152273967862129211e-02 -7.103954255580902100e-02 2.314891815185546875e-01 -2.422594130039215088e-01 3.124242462217807770e-02 -5.594316497445106506e-02 -2.100252211093902588e-01 2.791709303855895996e-01 -2.026775181293487549e-01 -1.000486686825752258e-01 -1.487319618463516235e-01 4.664803445339202881e-01 -3.473802283406257629e-02 -3.256955742835998535e-01 -6.878700852394104004e-02 1.861990690231323242e-01 -9.627560526132583618e-02 -2.461489588022232056e-01 -7.436335831880569458e-02 2.082713842391967773e-01 7.906782627105712891e-02
1.436735838651657104e-01 -2.373261600732803345e-01 -1.571303904056549072e-01 1.580054312944412231e-01 2.908003628253936768e-01 -1.925801113247871399e-02 -1.391171216964721680e-01 -8.054296672344207764e-02 1.549364328384399414e-01 -6.329156458377838135e-02 -2.565276622772216797e-01 -8.787793666124343872e-02 1.120503842830657959e-01 2.638491615653038025e-02 -3.007879108190536499e-02 -8.761496841907501221e-02 -2.240769416093826294e-01 6.624301895499229431e-03 -5.130437389016151428e-02 1.247884333133697510e-01 -2.972719967365264893e-01 1.227885633707046509e-01 3.658925890922546387e-01 -2.567403614521026611e-01 -2.456052303314208984e-01 -3.595366179943084717e-01 -6.135498732328414917e-02 -5.697070807218551636e-02 -7.612610608339309692e-02 1.972612142562866211e-01 1.081738099455833435e-01 1.205100044608116150e-01
-1.868429630994796753e-01 -2.464917153120040894e-01 2.447967827320098877e-01 -3.435797616839408875e-02 -1.014197394251823425e-01 -4.975436255335807800e-02 2.045458406209945679e-01 -6.543807685375213623e-02 -1.183828860521316528e-01 -1.368798315525054932e-01 -7.707813382148742676e-02 -5.741456747055053711e-01 2.820136547088623047e-01 1.872652322053909302e-01 -1.530893743038177490e-01 1.409995742142200470e-02 -7.486446946859359741e-02 -8.010763674974441528e-02 5.865810438990592957e-03 1.404933333396911621e-01 -7.665798068046569824e-02 1.138755008578300476e-01 1.415356397628784180e-01 -7.486405223608016968e-02 -3.352760151028633118e-02 -8.317413926124572754e-02 -9.463631361722946167e-02 -4.710938315838575363e-03 -2.468993663787841797e-01 9.684851765632629395e-02 3.145716488361358643e-01 -1.232179701328277588e-01
3.533296659588813782e-02 -1.235523894429206848e-01 1.132263764739036560e-01 2.871275506913661957e-02 1.155788600444793701e-01 -3.643786907196044922e-01 -8.031065762042999268e-02 2.863070461899042130e-03 1.393774896860122681e-01 4.867055919021368027e-03 -1.450615823268890381e-01 -4.101796150207519531e-01 -2.109963893890380859e-01 -6.726888008415699005e-03 1.598756387829780579e-02 1.105482727289199829e-01 7.327195256948471069e-02 2.570302784442901611e-01 2.020613998174667358e-01 -8.870636671781539917e-02 -2.700256407260894775e-01 1.995090842247009277e-01 2.527328133583068848e-01 5.293439328670501709e-02 8.289886265993118286e-02 -2.032596915960311890e-01 2.042269892990589142e-02 6.798621267080307007e-02 -3.810399472713470459e-01 -1.046905573457479477e-02 2.268616706132888794e-01 4.420946910977363586e-02
2.457489073276519775e-02 -1.439307630062103271e-01 1.884386688470840454e-01 -3.511754050850868225e-02 -7.255730777978897095e-02 9.339286386966705322e-02 1.239894032478332520e-01 -1.391542796045541763e-02 -2.906382083892822266e-02 -1.189803238958120346e-02 1.827026754617691040e-01 -4.179736673831939697e-01 1.294763833284378052e-01 -1.135281771421432495e-01 -3.752960860729217529e-01 -2.441740594804286957e-02 -1.414352357387542725e-01 1.514018885791301727e-02 3.936553895473480225e-01 -2.359863370656967163e-02 7.207787036895751953e-02 -1.094475667923688889e-02 8.545672893524169922e-02 -6.972495466470718384e-02 -1.280351877212524414e-01 -2.230502963066101074e-01 4.091112688183784485e-02 8.315614610910415649e-02 -1.991287469863891602e-01 4.350340068340301514e-01 8.351725339889526367e-02 -1.684341728687286377e-01
6.280351430177688599e-02 -6.486334651708602905e-02 1.029043719172477722e-01 1.595438085496425629e-02 9.969744086265563965e-02 2.227305620908737183e-01 -2.673663198947906494e-01 -2.914117276668548584e-01 2.109439522027969360e-01 -6.561729311943054199e-02 1.162425354123115540e-01 -2.283150404691696167e-01 -2.598296152427792549e-03 2.296907752752304077e-01 1.628338098526000977e-01 -1.151256337761878967e-01 -1.741418689489364624e-01 -3.136393055319786072e-02 1.765253692865371704e-01 -2.970614098012447357e-02 2.402935475111007690e-01 2.270770519971847534e-01 5.237109493464231491e-03 -5.383593216538429260e-02 -3.608860075473785400e-01 -3.658381402492523193e-01 1.080815866589546204e-01 -1.784469336271286011e-01 -8.943828195333480835e-02 1.794009208679199219e-01 9.957782179117202759e-02 1.574484407901763916e-01
-1.572275012731552124e-01 -1.473447978496551514e-01 -5.519091337919235229e-02 -1.546939909458160400e-01 -1.637990772724151611e-02 7.794813066720962524e-02 -5.301949009299278259e-02 -1.107710078358650208e-01 -7.965993881225585938e-02 1.340649276971817017e-01 -2.236895561218261719e-01 -2.982095777988433838e-01 2.708291709423065186e-01 -8.575015515089035034e-02 -5.894455313682556152e-02 -3.560543432831764221e-02 -2.787884473800659180e-01 -1.128190010786056519e-01 3.241011872887611389e-02 -1.314305812120437622e-01 -2.234839648008346558e-01 4.991496503353118896e-01 -1.031763628125190735e-01 -9.189864993095397949e-02 -1.556802988052368164e-01 -2.230079770088195801e-01 3.089775443077087402e-01 -9.383667260408401489e-02 -7.569929957389831543e-02 1.330121308565139771e-01 1.271209865808486938e-01 1.079497337341308594e-01
-3.563839793205261230e-01 1.471587549895048141e-02 -2.225475758314132690e-01 -9.521466493606567383e-02 -2.724121212959289551e-01 1.648427546024322510e-01 6.891534198075532913e-03 -8.331474661827087402e-02 -1.093859151005744934e-01 -7.089283317327499390e-02 -2.829629480838775635e-01 -2.568865120410919189e-01 -4.189974814653396606e-02 1.593090146780014038e-01 2.601682767271995544e-02 8.248620666563510895e-03 -1.611677855253219604e-01 -1.519438475370407104e-01 -4.581673070788383484e-02 -4.734401404857635498e-02 -2.907987236976623535e-01 7.704584300518035889e-02 3.942717313766479492e-01 -1.331230998039245605e-01 -1.625684052705764771e-01 3.628438711166381836e-02 8.803647756576538086e-02 -1.377384215593338013e-01 -1.510448306798934937e-01 2.660217583179473877e-01 1.873201280832290649e-01 1.211107820272445679e-01
7.224797457456588745e-02 -8.360685408115386963e-02 -1.564495563507080078e-01 -1.140419915318489075e-01 9.006904065608978271e-02 1.886939108371734619e-01 6.413221359252929688e-02 -4.772052168846130371e-02 -1.717495769262313843e-01 1.522964984178543091e-01 -2.243138253688812256e-01 -6.965419650077819824e-02 1.148131787776947021e-01 -1.191630288958549500e-01 2.120010182261466980e-02 1.121490821242332458e-01 -3.187322020530700684e-01 -4.779393970966339111e-02 2.875269949436187744e-01 2.353215515613555908e-01 -2.056630402803421021e-01 2.558230757713317871e-01 1.740962415933609009e-01 1.678441837430000305e-02 1.565963625907897949e-01 -2.440837919712066650e-01 1.915674656629562378e-01 -2.372729033231735229e-01 -2.381936162710189819e-01 3.249757587909698486e-01 -2.362476475536823273e-02 -1.779747754335403442e-01
7.416618615388870239e-02 -3.442773222923278809e-01 -1.465440690517425537e-01 -1.125729605555534363e-01 1.053808182477951050e-01 -3.080388531088829041e-02 8.729805797338485718e-02 -3.522075340151786804e-02 1.251204460859298706e-01 -2.292066961526870728e-01 -1.040133461356163025e-01 -4.368002414703369141e-01 -3.728284686803817749e-02 -1.014669314026832581e-01 1.687426269054412842e-01 2.440744936466217041e-01 -1.451054811477661133e-01 -3.791911900043487549e-01 7.647868990898132324e-02 -1.660799682140350342e-01 2.715809457004070282e-02 1.425730064511299133e-02 3.469488918781280518e-01 -1.081195250153541565e-01 -8.491365611553192139e-02 7.984745502471923828e-02 -1.889325119554996490e-02 1.578859239816665649e-01 -2.634001672267913818e-01 1.129999011754989624e-02 1.076373904943466187e-01 -1.149140670895576477e-02
6.717611104249954224e-02 5.129813402891159058e-02 2.070370167493820190e-01 -1.797206550836563110e-01 1.772518903017044067e-01 1.557441800832748413e-01 1.410861313343048096e-01 8.036704361438751221e-02 3.317670151591300964e-02 -2.030025571584701538e-01 3.091073334217071533e-01 -3.802841901779174805e-01 1.875769533216953278e-02 2.503544688224792480e-01 3.185884281992912292e-02 2.797448039054870605e-01 -2.447502911090850830e-01 -1.117556467652320862e-01 -1.438175700604915619e-02 -7.256682217121124268e-02 -1.103103682398796082e-01 -1.347639560699462891e-01 2.112967222929000854e-01 2.244643401354551315e-03 -3.078485727310180664e-01 2.150308489799499512e-01 3.693903982639312744e-02 -8.494709432125091553e-02 1.341588050127029419e-02 1.810100078582763672e-01 2.488026767969131470e-01 -1.165978312492370605e-01
7.925377041101455688e-02 -3.061991333961486816e-01 -6.926319561898708344e-03 1.309989541769027710e-01 -1.626414619386196136e-02 1.167036071419715881e-01 1.820269227027893066e-01 -9.037193655967712402e-02 -5.421271175146102905e-02 -2.601491510868072510e-01 1.741038560867309570e-01 -2.177733778953552246e-01 3.818952292203903198e-02 2.547087073326110840e-01 1.520514637231826782e-01 6.017354503273963928e-02 -4.350422620773315430e-01 -2.815981395542621613e-02 -1.445233523845672607e-01 -2.857444286346435547e-01 6.401015818119049072e-02 -8.062034845352172852e-03 1.548352837562561035e-01 3.765325993299484253e-02 4.208697378635406494e-02 -1.040117293596267700e-01 -3.599206358194351196e-02 -9.394459426403045654e-03 -1.381948590278625488e-01 2.644223272800445557e-01 2.805609107017517090e-01 2.868571579456329346e-01
-2.834281325340270996e-02 -1.929325610399246216e-01 -1.201122775673866272e-01 -1.776881814002990723e-01 6.387717276811599731e-02 1.955822110176086426e-01 -1.893469691276550293e-02 5.157511308789253235e-02 1.371763646602630615e-01 -1.281691640615463257e-01 -4.591699317097663879e-02 -3.185789585113525391e-01 -1.923567652702331543e-01 1.657926589250564575e-01 -4.678386449813842773e-01 -2.273283153772354126e-02 -2.084939181804656982e-01 -3.416400849819183350e-01 1.549548748880624771e-02 -9.837843477725982666e-03 -2.090798467397689819e-01 2.212166488170623779e-01 1.155421063303947449e-01 1.325847208499908447e-01 -2.078955322504043579e-01 1.040462553501129150e-01 2.051035016775131226e-01 1.904666610062122345e-02 -1.042949259281158447e-01 2.019331008195877075e-01 -4.108657315373420715e-02 -1.182175725698471069e-01
7.318699359893798828e-02 -4.772559553384780884e-02 1.350172422826290131e-02 -6.464992463588714600e-02 7.445771992206573486e-02 1.294600218534469604e-01 3.628765465691685677e-03 2.363930046558380127e-01 -2.734634578227996826e-01 -2.258510589599609375e-01 -2.560923062264919281e-02 -1.479113753885030746e-02 -2.022194303572177887e-02 8.514430373907089233e-02 3.089575767517089844e-01 -6.161996722221374512e-02 -3.604494929313659668e-01 1.199789904057979584e-02 -1.193304061889648438e-01 -1.309792548418045044e-01 -2.229931950569152832e-01 1.834680289030075073e-01 3.850926160812377930e-01 1.395267546176910400e-01 3.658822551369667053e-02 2.661563642323017120e-02 3.663276880979537964e-02 -2.226987928152084351e-01 -2.622006833553314209e-01 3.442745506763458252e-01 -1.340484023094177246e-01 7.340949028730392456e-02
-3.185118362307548523e-02 -2.217044830322265625e-01 -3.986623138189315796e-02 6.437496840953826904e-02 2.226216346025466919e-01 1.583030372858047485e-01 1.270392090082168579e-01 1.865625530481338501e-01 -1.925413906574249268e-01 -3.468514606356620789e-02 -5.655637755990028381e-02 -4.636963009834289551e-01 -1.402955595403909683e-02 -4.581834748387336731e-02 1.437313258647918701e-01 1.661023050546646118e-01 -3.565780818462371826e-01 3.045683503150939941e-01 1.162856724113225937e-02 2.385649681091308594e-01 -8.118780702352523804e-02 1.404596716165542603e-01 -7.966524362564086914e-02 2.791905105113983154e-01 -4.833936691284179688e-02 -9.771791845560073853e-02 9.748395532369613647e-02 -1.691674441099166870e-01 -1.506685763597488403e-01 2.124828547239303589e-01 -6.690815836191177368e-02 3.995131328701972961e-02
-8.035853505134582520e-02 8.057726174592971802e-02 4.041834920644760132e-02 -1.626938283443450928e-01 -1.704861223697662354e-02 1.538255959749221802e-01 9.481543302536010742e-02 1.737850904464721680e-01 4.955887794494628906e-02 -4.838628694415092468e-02 -1.937801390886306763e-02 -5.272887945175170898e-01 -4.783431813120841980e-02 1.838308870792388916e-01 9.066767245531082153e-02 -3.717973083257675171e-02 -9.098231047391891479e-02 -2.685466408729553223e-01 -1.483630686998367310e-01 -2.400680780410766602e-01 2.798286974430084229e-01 1.102313920855522156e-01 3.128449618816375732e-01 1.758882403373718262e-02 -2.116198241710662842e-01 -6.234843656420707703e-02 -2.768283151090145111e-02 -3.183968067169189453e-01 -2.534897029399871826e-01 4.262031242251396179e-02 3.108451142907142639e-02 -1.956402696669101715e-02
2.999378442764282227e-01 1.666383258998394012e-02 -7.665482163429260254e-02 -3.173316121101379395e-01 7.610681653022766113e-02 -3.188107907772064209e-02 -2.001200318336486816e-01 7.930441200733184814e-02 -3.669326379895210266e-02 -1.663545370101928711e-01 -8.782486617565155029e-02 -3.124168813228607178e-01 7.856894284486770630e-02 -6.781827658414840698e-02 1.082577258348464966e-01 -7.304609566926956177e-02 -3.073174953460693359e-01 -2.907373011112213135e-02 9.666010737419128418e-03 -1.891461946070194244e-02 -2.813777625560760498e-01 3.166767358779907227e-01 3.290172815322875977e-01 -2.336194217205047607e-01 5.259535834193229675e-02 -1.458816081285476685e-01 1.738115586340427399e-02 -1.177099347114562988e-01 -5.668450891971588135e-02 2.659295499324798584e-01 -1.911784559488296509e-01 -3.402773663401603699e-02
2.766630379483103752e-03 1.552517991513013840e-02 8.302693068981170654e-02 -3.892745450139045715e-02 -7.904031127691268921e-02 -9.763426333665847778e-02 -2.038725912570953369e-01 -6.524632871150970459e-02 1.336538419127464294e-02 -4.288575053215026855e-01 7.425282895565032959e-02 -5.092011094093322754e-01 -2.848137021064758301e-01 -1.151819154620170593e-01 -6.557947397232055664e-02 1.451339572668075562e-01 1.125714033842086792e-01 4.931194335222244263e-02 1.628657728433609009e-01 5.941743403673171997e-02 -1.383054535835981369e-02 1.426424533128738403e-01 2.487448751926422119e-01 1.753859817981719971e-01 -1.273729205131530762e-01 -1.225244402885437012e-01 2.025124281644821167e-01 5.456576868891716003e-02 -2.060011327266693115e-01 1.943427473306655884e-01 2.116701006889343262e-01 5.027873814105987549e-02
8.034294098615646362e-02 -9.072371572256088257e-02 4.751252010464668274e-03 2.570267915725708008e-01 1.702990829944610596e-01 1.361123472452163696e-01 -6.324113160371780396e-02 -1.479739844799041748e-01 1.548673510551452637e-01 1.642754860222339630e-02 -1.238559186458587646e-01 1.811747642932459712e-04 -1.992793194949626923e-02 6.190538033843040466e-02 -3.186199665069580078e-01 6.133509054780006409e-02 -1.408900469541549683e-01 -9.681599587202072144e-02 1.847490817308425903e-01 -1.432612836360931396e-01 -8.796446770429611206e-02 4.787509888410568237e-02 1.541460901498794556e-01 6.536037544719874859e-04 -4.003040194511413574e-01 -1.544678658246994019e-01 2.470647245645523071e-01 1.882155090570449829e-01 -4.377395808696746826e-01 2.070394903421401978e-01 1.493932604789733887e-01 2.041093856096267700e-01
3.142437040805816650e-01 -9.328056126832962036e-02 -3.005107343196868896e-01 1.174794062972068787e-01 2.382672429084777832e-01 -5.343993008136749268e-02 -1.900742948055267334e-01 9.099641442298889160e-02 -5.706905201077461243e-02 1.583648100495338440e-02 1.157690957188606262e-01 -3.131034374237060547e-01 2.909988106694072485e-04 5.939865112304687500e-02 -6.556300073862075806e-02 4.229797050356864929e-02 -1.757100224494934082e-01 -2.985168695449829102e-01 1.926297694444656372e-01 1.620863229036331177e-01 -3.133639693260192871e-02 -5.207634717226028442e-02 7.626868039369583130e-02 7.915378361940383911e-02 -1.087170392274856567e-01 -1.479881405830383301e-01 -1.143038421869277954e-01 -3.123291730880737305e-01 -4.679372906684875488e-02 7.190799713134765625e-02 4.398143887519836426e-01 1.247935816645622253e-01
1.094713713973760605e-02 1.009571850299835205e-01 -1.733831465244293213e-01 -1.353213563561439514e-02 2.464306056499481201e-01 2.998882532119750977e-02 -2.027293853461742401e-02 1.378906071186065674e-01 1.346024870872497559e-01 4.422941803932189941e-02 1.229417249560356140e-01 -2.991836965084075928e-01 -2.918924950063228607e-02 1.922449022531509399e-01 5.320382863283157349e-02 1.672273278236389160e-01 -2.425741106271743774e-01 -3.127783536911010742e-01 1.694383621215820312e-01 3.274060413241386414e-02 -1.581918001174926758e-01 1.800553649663925171e-01 9.143517166376113892e-02 -1.839012205600738525e-01 5.972616747021675110e-02 -1.814946383237838745e-01 -1.400349736213684082e-01 -1.584715396165847778e-01 -2.905832231044769287e-01 -1.871105134487152100e-01 3.921773731708526611e-01 2.110083401203155518e-01
8.115890622138977051e-02 -9.180567413568496704e-02 1.818800461478531361e-03 -1.161808893084526062e-01 4.743731021881103516e-02 -1.885352469980716705e-02 -1.955511718988418579e-01 -1.055758297443389893e-01 2.001715451478958130e-01 -3.772368729114532471e-01 -3.805195540189743042e-02 -3.252339363098144531e-01 -3.396849632263183594e-01 -2.766709960997104645e-02 -9.150853008031845093e-02 -5.104602128267288208e-02 5.222370848059654236e-02 7.603286299854516983e-03 1.309342980384826660e-01 9.200115501880645752e-02 -1.981346309185028076e-01 2.451869398355484009e-01 4.691914916038513184e-01 1.326505094766616821e-01 -2.291410416364669800e-01 -1.650522053241729736e-01 4.189908131957054138e-02 4.147170111536979675e-02 5.663307383656501770e-02 1.142772808670997620e-01 1.518368124961853027e-01 1.212891936302185059e-01
-1.057461351156234741e-01 -1.543950140476226807e-01 -3.632200881838798523e-02 -3.531199991703033447e-01 2.975701726973056793e-02 2.062216401100158691e-01 -1.253712773323059082e-01 -3.876672126352787018e-03 7.784932851791381836e-02 -1.394375115633010864e-01 3.334537148475646973e-01 -1.991452127695083618e-01 -9.896125644445419312e-02 -2.966907992959022522e-02 2.335534617304801941e-02 1.372672915458679199e-01 -4.163538664579391479e-02 -1.630154103040695190e-01 -1.446923762559890747e-01 4.117545858025550842e-02 -1.167260017246007919e-02 2.457404285669326782e-01 -5.817269533872604370e-02 7.448155432939529419e-02 -3.434156477451324463e-01 -1.852770447731018066e-01 -9.812564589083194733e-03 -9.776961803436279297e-02 -2.020256072282791138e-01 4.190290570259094238e-01 2.572415173053741455e-01 -9.230966120958328247e-02
6.587152183055877686e-02 -1.582237333059310913e-01 -8.631438016891479492e-02 -2.166921198368072510e-01 -5.189379304647445679e-02 2.273004949092864990e-01 2.324090600013732910e-01 -2.671457529067993164e-01 -1.049454957246780396e-01 1.029995232820510864e-01 1.697215735912322998e-01 -2.261154949665069580e-01 -6.198086217045783997e-02 4.650024697184562683e-02 -1.303829699754714966e-01 2.386674433946609497e-01 -1.051060482859611511e-01 2.581842429935932159e-02 3.580411374568939209e-01 -1.610907912254333496e-01 -1.548008620738983154e-01 4.557521641254425049e-02 2.837546914815902710e-02 -8.946923911571502686e-02 -3.707567751407623291e-01 -2.573451995849609375e-01 -1.047546267509460449e-01 2.626325003802776337e-02 -3.358476758003234863e-01 1.119598597288131714e-01 -3.658238798379898071e-02 -1.106090843677520752e-01
4.370179772377014160e-02 -8.220922946929931641e-02 1.327616274356842041e-01 3.204730525612831116e-02 -1.120529249310493469e-01 1.031404733657836914e-01 3.104632198810577393e-01 -1.506532728672027588e-01 -5.845189839601516724e-02 3.956444561481475830e-02 -3.161231428384780884e-02 -3.276581466197967529e-01 4.649077728390693665e-02 4.399380460381507874e-02 -1.588573455810546875e-01 7.759990543127059937e-02 -2.251700013875961304e-01 -3.369904458522796631e-01 1.611029729247093201e-02 -2.577629089355468750e-01 -1.643414497375488281e-01 2.409495115280151367e-01 3.607425391674041748e-01 -6.661032140254974365e-02 -2.470187842845916748e-02 1.653143912553787231e-01 -4.783458635210990906e-02 -3.067026659846305847e-02 -1.943820863962173462e-01 3.295876383781433105e-01 1.362906843423843384e-01 -1.869446188211441040e-01
1.602929383516311646e-01 -1.725456491112709045e-02 1.017952486872673035e-01 -7.595381885766983032e-02 -1.404446214437484741e-01 -1.069542244076728821e-01 -9.388547390699386597e-02 2.229586243629455566e-01 1.791886538267135620e-01 -9.655637294054031372e-02 9.367597103118896484e-02 -4.929941594600677490e-01 -1.938294917345046997e-01 1.243992298841476440e-01 -1.486898213624954224e-01 -1.917525753378868103e-02 9.673742204904556274e-02 1.042209491133689880e-01 -3.369908034801483154e-01 -9.575587511062622070e-02 2.259447611868381500e-02 2.172670662403106689e-01 5.309502012096345425e-04 -8.666256815195083618e-02 -2.835370302200317383e-01 -6.447468698024749756e-02 -6.841047853231430054e-02 -2.311673611402511597e-01 -1.063532978296279907e-01 2.567370533943176270e-01 2.232259958982467651e-01 1.775249838829040527e-01
1.875993758440017700e-01 -1.165742054581642151e-01 1.480958759784698486e-01 -4.474641755223274231e-02 9.559958428144454956e-02 -2.518855631351470947e-01 -1.660992652177810669e-01 -1.604743003845214844e-01 7.595774531364440918e-02 8.737628161907196045e-02 -6.682793796062469482e-02 -3.102911114692687988e-01 1.785969585180282593e-01 1.039144173264503479e-01 -4.429711407283321023e-05 2.061598747968673706e-02 -3.624864220619201660e-01 7.407680898904800415e-02 3.403017818927764893e-01 8.283884078264236450e-02 -1.475854218006134033e-01 1.124595552682876587e-01 1.651643216609954834e-01 2.643675208091735840e-01 -1.765543036162853241e-02 -1.701253652572631836e-01 7.904624938964843750e-02 -9.489458799362182617e-02 1.752616763114929199e-01 3.768958747386932373e-01 -1.322426944971084595e-01 1.348056495189666748e-01
-2.511906623840332031e-02 -3.230678439140319824e-01 9.224989265203475952e-02 1.591668874025344849e-01 1.255685538053512573e-01 1.295196712017059326e-01 3.764498606324195862e-02 -9.527149796485900879e-02 -2.522992193698883057e-01 7.978408783674240112e-02 -4.981789737939834595e-02 -5.446853637695312500e-01 -6.016555428504943848e-02 2.575893104076385498e-01 1.381258815526962280e-01 1.955122202634811401e-01 -1.524465233087539673e-01 -2.026581317186355591e-01 -1.153824850916862488e-02 3.242892771959304810e-02 -1.687097400426864624e-01 -7.255747169256210327e-02 6.717295199632644653e-02 -1.640926674008369446e-02 -2.937983535230159760e-02 -3.921207040548324585e-02 4.786644503474235535e-02 5.542565137147903442e-02 -8.235279470682144165e-02 1.510698646306991577e-01 3.589128255844116211e-01 2.268583625555038452e-01
1.705805063247680664e-01 -8.162444084882736206e-02 1.565481126308441162e-01 -4.640385136008262634e-02 7.114524394273757935e-02 2.135586142539978027e-01 -1.596569642424583435e-02 3.059074282646179199e-01 1.453328132629394531e-01 -1.300783753395080566e-01 -4.083861596882343292e-03 -7.210191339254379272e-02 6.314167380332946777e-02 7.663232833147048950e-02 -2.749792933464050293e-01 3.382467627525329590e-01 -1.666290163993835449e-01 3.691145405173301697e-02 1.336538642644882202e-01 1.043538972735404968e-01 -1.740403920412063599e-01 9.864825755357742310e-02 4.816171899437904358e-02 2.988194227218627930e-01 1.375622116029262543e-02 -3.491021692752838135e-01 -1.244539916515350342e-01 -2.851362526416778564e-01 -2.530708312988281250e-01 -1.058555543422698975e-01 2.572736144065856934e-01 -1.125932112336158752e-02
8.151120692491531372e-02 -1.499971449375152588e-01 2.005113214254379272e-01 -8.834815025329589844e-02 7.946181111037731171e-03 1.743040047585964203e-02 6.783882528543472290e-02 1.068356484174728394e-01 9.471098333597183228e-02 -4.232108592987060547e-02 2.164423912763595581e-01 -5.457196831703186035e-01 1.100295335054397583e-01 2.245256155729293823e-01 -4.486241936683654785e-02 -1.351611316204071045e-01 -3.427691161632537842e-01 -3.740424662828445435e-02 -2.760846912860870361e-02 -5.857815593481063843e-02 -9.256399422883987427e-02 -1.802721768617630005e-01 2.695755362510681152e-01 -3.322934359312057495e-02 3.971676155924797058e-02 1.684908717870712280e-01 -3.283248096704483032e-02 8.637271076440811157e-02 -2.264981865882873535e-01 1.638189256191253662e-01 3.232677280902862549e-01 -9.579181671142578125e-02
-1.074131727218627930e-01 -6.128242611885070801e-02 -2.645724220201373100e-03 3.807913884520530701e-02 1.450454443693161011e-01 -1.063635349273681641e-01 -8.900331705808639526e-02 2.809713482856750488e-01 2.342451214790344238e-01 2.004634216427803040e-02 2.526747621595859528e-02 -2.133596539497375488e-01 -2.448004335165023804e-01 1.433981806039810181e-01 -1.259588152170181274e-01 -1.703596264123916626e-01 -2.672946453094482422e-01 3.435729816555976868e-02 1.097202226519584656e-01 -3.373473510146141052e-02 1.084282100200653076e-01 -5.496221408247947693e-02 3.351365327835083008e-01 1.847786456346511841e-01 -1.925825178623199463e-01 -1.682591885328292847e-01 1.130210831761360168e-01 -2.268354892730712891e-01 -5.752201005816459656e-02 9.976805001497268677e-02 2.459882050752639771e-01 4.321802556514739990e-01
2.241646051406860352e-01 -1.212609112262725830e-01 1.330664753913879395e-01 -1.262111775577068329e-02 -3.142344206571578979e-02 1.223119795322418213e-01 -9.880527853965759277e-02 9.444232285022735596e-02 4.697329364717006683e-03 -1.404986679553985596e-01 -4.637839645147323608e-02 -2.014833688735961914e-01 -3.348112106323242188e-01 2.104207575321197510e-01 8.545995503664016724e-02 -3.163311630487442017e-02 2.761988528072834015e-02 -1.804235428571701050e-01 1.723693907260894775e-01 -2.172712385654449463e-01 2.343718707561492920e-02 1.627558842301368713e-02 4.637071788311004639e-01 -1.458854824304580688e-01 -3.887751102447509766e-01 6.841066479682922363e-02 2.034004181623458862e-01 -2.250097393989562988e-01 -2.371868938207626343e-01 -3.236457705497741699e-02 3.788333386182785034e-02 -3.795225918292999268e-02
1.253303736448287964e-01 -1.334968358278274536e-01 1.185673102736473083e-01 1.363902091979980469e-01 4.687058627605438232e-01 -4.831643402576446533e-02 -8.002612739801406860e-02 1.490802019834518433e-01 -1.725960224866867065e-01 5.833288282155990601e-02 -1.033833529800176620e-02 3.165685757994651794e-02 -4.916426911950111389e-02 1.726744174957275391e-01 -6.527796387672424316e-02 7.884860783815383911e-02 -3.725682199001312256e-01 6.691872328519821167e-02 1.558442972600460052e-02 8.880124986171722412e-02 -4.492232948541641235e-02 3.849854767322540283e-01 3.218408226966857910e-01 -8.502799272537231445e-02 -2.787732752040028572e-03 -1.411833167076110840e-01 1.124624460935592651e-01 -2.999458909034729004e-01 -1.958224363625049591e-02 1.149083077907562256e-01 7.878025621175765991e-02 2.265884578227996826e-01
-3.436431288719177246e-02 -1.973922252655029297e-01 3.000399284064769745e-02 -2.744609415531158447e-01 -1.328172832727432251e-01 1.063481625169515610e-02 3.271737098693847656e-01 -9.536442905664443970e-02 -6.216733530163764954e-02 -2.580850124359130859e-01 9.164948016405105591e-02 -4.488026797771453857e-01 1.730406582355499268e-01 1.462873220443725586e-01 1.253358786925673485e-04 8.382072672247886658e-03 -3.806494772434234619e-01 -1.123283877968788147e-01 1.275483220815658569e-01 -1.342094242572784424e-01 -6.147368997335433960e-02 1.099063176661729813e-02 2.506572604179382324e-01 -1.189440935850143433e-01 1.027492955327033997e-01 -1.161902397871017456e-01 -1.262368708848953247e-01 -1.437267567962408066e-02 -1.477820724248886108e-01 1.406711190938949585e-01 1.861021220684051514e-01 1.699868887662887573e-01
1.097231805324554443e-01 6.483830045908689499e-03 1.576087921857833862e-01 5.299528315663337708e-02 1.570994853973388672e-01 1.967458426952362061e-02 -1.622364521026611328e-01 1.577047258615493774e-01 6.295944750308990479e-02 -2.612914144992828369e-01 -3.387344777584075928e-01 -2.409304529428482056e-01 9.846764057874679565e-02 -8.866375684738159180e-02 -1.341577470302581787e-01 7.320725917816162109e-02 -8.850784599781036377e-02 -3.408613801002502441e-01 3.192304074764251709e-01 -2.244258970022201538e-01 1.160705345682799816e-03 2.006082832813262939e-01 2.753254957497119904e-02 -1.898512840270996094e-01 -9.846144914627075195e-02 -9.971849620342254639e-02 2.273968458175659180e-01 -6.327917426824569702e-02 -2.260997593402862549e-01 2.916445434093475342e-01 6.012653186917304993e-02 -1.719997823238372803e-01
-3.084925375878810883e-02 -2.673230171203613281e-01 2.876403741538524628e-02 3.683650121092796326e-02 5.267944186925888062e-02 -1.453656610101461411e-02 -2.679782360792160034e-02 1.712042093276977539e-01 1.512864232063293457e-01 -9.646850079298019409e-02 8.175742626190185547e-02 -1.646012067794799805e-01 2.003934979438781738e-01 9.748877584934234619e-02 1.367917954921722412e-01 5.237893387675285339e-02 -1.081154122948646545e-02 -9.730384498834609985e-02 1.460023410618305206e-02 -2.055090218782424927e-01 -3.830617368221282959e-01 1.455282866954803467e-01 7.195865362882614136e-02 2.565408051013946533e-01 -1.286865621805191040e-01 -1.938389539718627930e-01 2.174152284860610962e-01 -4.145369529724121094e-01 -3.564551174640655518e-01 -2.093995735049247742e-02 1.383170783519744873e-01 2.109170407056808472e-01
1.936478316783905029e-01 -3.094792366027832031e-01 -1.635907441377639771e-01 1.495079845190048218e-01 9.124001115560531616e-02 7.394325733184814453e-02 -1.227585747838020325e-01 -8.191959559917449951e-02 -1.450618356466293335e-01 1.633039861917495728e-02 4.271535947918891907e-02 -1.358448863029479980e-01 -1.490154564380645752e-01 -9.345697611570358276e-02 -1.943164318799972534e-01 1.424493640661239624e-01 -2.826281785964965820e-01 9.111044555902481079e-02 7.444798946380615234e-02 2.804946899414062500e-01 2.621775493025779724e-02 -7.151200622320175171e-02 5.056606605648994446e-02 -6.814577430486679077e-02 -1.927003711462020874e-01 -3.202681839466094971e-01 1.413408517837524414e-01 -3.772576898336410522e-02 -4.288413822650909424e-01 1.527371536940336227e-02 2.537204325199127197e-01 2.375654876232147217e-01
2.785329706966876984e-02 -1.395346969366073608e-01 -3.440716490149497986e-02 -8.162836544215679169e-03 3.162716701626777649e-02 3.343216478824615479e-01 2.410914748907089233e-01 -1.072586327791213989e-01 -1.051695644855499268e-02 1.634765863418579102e-01 9.595757722854614258e-02 -3.416729867458343506e-01 -8.173009753227233887e-02 -3.935958666261285543e-04 -2.927122414112091064e-01 1.101479232311248779e-01 -3.337698578834533691e-01 -1.520790010690689087e-01 -2.644267491996288300e-02 -1.668937057256698608e-01 -2.065954953432083130e-01 2.047400921583175659e-01 2.271982431411743164e-01 2.957042073830962181e-03 -2.368537187576293945e-01 1.799954921007156372e-01 -8.151183277368545532e-02 2.289585210382938385e-02 3.564635291695594788e-02 2.994206249713897705e-01 1.976209729909896851e-01 -1.177779734134674072e-01
3.863322734832763672e-01 -2.033030837774276733e-01 -1.981819979846477509e-02 -1.746783554553985596e-01 3.434035554528236389e-02 5.431321263313293457e-02 2.813063859939575195e-01 1.592846959829330444e-01 6.151841580867767334e-02 2.085469216108322144e-01 -1.522245109081268311e-01 -3.875084519386291504e-01 -1.613670587539672852e-01 5.085602402687072754e-02 -5.478286743164062500e-02 2.050891071557998657e-01 -8.001678436994552612e-02 1.082927808165550232e-01 1.421484053134918213e-01 -2.363327592611312866e-01 -1.745248287916183472e-01 2.708568572998046875e-01 -6.360571086406707764e-02 1.814469844102859497e-01 -6.966926157474517822e-02 -2.888955548405647278e-02 -8.178489655256271362e-02 1.060621663928031921e-01 -5.329003557562828064e-02 2.576465308666229248e-01 1.807309538125991821e-01 1.228173673152923584e-01
-2.695263028144836426e-01 6.276405602693557739e-02 2.769924104213714600e-01 -1.777450591325759888e-01 -6.704518198966979980e-02 6.209410727024078369e-02 -1.068512946367263794e-01 3.334403634071350098e-01 1.843995451927185059e-01 -1.482354849576950073e-01 1.912834355607628822e-03 -3.914730548858642578e-01 -1.174163445830345154e-01 1.320885121822357178e-01 2.001144550740718842e-02 -3.769140690565109253e-02 -3.230169713497161865e-01 -6.046972051262855530e-02 6.988786906003952026e-02 -1.547304689884185791e-01 -7.122235838323831558e-03 1.195900961756706238e-01 1.158675327897071838e-01 -1.211106553673744202e-01 -1.742063015699386597e-01 1.016998961567878723e-01 2.033381760120391846e-01 -2.187340408563613892e-01 -2.191984355449676514e-01 2.497274614870548248e-02 1.640199869871139526e-01 2.390336096286773682e-01
7.775320112705230713e-02 -8.416914939880371094e-02 2.488466724753379822e-02 -1.042875740677118301e-02 -1.236167922616004944e-01 2.151902019977569580e-01 -2.163194417953491211e-01 5.339740589261054993e-02 6.686875969171524048e-02 -2.120862752199172974e-01 -1.127063948661088943e-02 -5.224037170410156250e-01 -2.251572757959365845e-01 1.042304784059524536e-01 2.994181029498577118e-02 3.124977648258209229e-01 -1.858448833227157593e-01 -1.485571563243865967e-01 3.207140564918518066e-01 1.182554289698600769e-01 1.397936195135116577e-01 1.583360433578491211e-01 2.142743021249771118e-01 -1.495572924613952637e-01 -7.414082437753677368e-02 1.338289082050323486e-01 1.335455030202865601e-01 1.455410867929458618e-01 -1.407348960638046265e-01 2.837334200739860535e-02 1.365688443183898926e-01 -6.545248627662658691e-02
1.466385871171951294e-01 -3.455676138401031494e-01 -8.512496948242187500e-02 -1.446655392646789551e-01 -9.114898741245269775e-02 -7.044643163681030273e-02 7.101126015186309814e-02 1.150484159588813782e-01 7.171083986759185791e-02 -1.923825591802597046e-01 -1.137026920914649963e-01 -1.616365909576416016e-01 3.703561723232269287e-01 1.554592251777648926e-01 6.228243932127952576e-02 8.055084943771362305e-02 -1.072629988193511963e-01 5.861362069845199585e-02 1.062887907028198242e-01 1.494102776050567627e-01 3.824096545577049255e-02 -7.726060599088668823e-02 2.231736034154891968e-01 1.775901168584823608e-01 -1.692327857017517090e-01 -2.278101891279220581e-01 -5.426019057631492615e-02 -2.154056280851364136e-01 -3.769030869007110596e-01 3.525885641574859619e-01 1.118936687707901001e-01 1.831978932023048401e-02
-1.817874424159526825e-02 -5.431141331791877747e-02 -2.330034375190734863e-01 -2.231759876012802124e-01 5.431946739554405212e-02 -1.491436809301376343e-01 6.480418890714645386e-02 -1.674230396747589111e-01 -3.100595176219940186e-01 1.702125067822635174e-03 -2.904848754405975342e-01 -1.582443267107009888e-01 -1.506407409906387329e-01 1.807006150484085083e-01 -7.139098644256591797e-02 -1.233549043536186218e-02 -2.157482132315635681e-02 -1.958008259534835815e-01 1.417625248432159424e-01 3.764295578002929688e-02 -1.810649037361145020e-01 3.451573550701141357e-01 2.498587667942047119e-01 6.161035224795341492e-02 -2.238084189593791962e-02 2.627219446003437042e-02 3.458366394042968750e-01 -2.212844789028167725e-01 -4.209117218852043152e-02 2.305996119976043701e-01 2.231129109859466553e-01 1.268545836210250854e-01
-8.162347972393035889e-02 -3.453761041164398193e-01 1.547153294086456299e-01 1.701498520560562611e-03 5.453230068087577820e-02 1.187834069132804871e-01 5.366092175245285034e-02 1.986570507287979126e-01 -1.155638173222541809e-01 -1.789951324462890625e-01 1.603715419769287109e-01 -5.148676633834838867e-01 1.113919094204902649e-01 2.549352645874023438e-01 -2.049829065799713135e-01 -7.991714775562286377e-02 -1.366553306579589844e-01 1.403144747018814087e-02 -7.622083276510238647e-02 5.172710120677947998e-02 -2.251580804586410522e-01 -2.935423254966735840e-01 2.337154597043991089e-01 -1.077646017074584961e-01 -2.352420054376125336e-02 -9.963827580213546753e-02 -8.579454384744167328e-03 -1.373134832829236984e-02 -1.488688141107559204e-01 1.549939066171646118e-01 2.028426975011825562e-01 1.221575215458869934e-02
2.593813836574554443e-01 -1.467408537864685059e-01 -3.767566755414009094e-02 -8.857031911611557007e-02 -6.698831170797348022e-02 -3.195581957697868347e-02 -1.646717451512813568e-02 -6.768716126680374146e-02 4.485765099525451660e-02 -2.701805531978607178e-02 -1.553464531898498535e-01 -1.840377300977706909e-01 3.203472495079040527e-01 1.395011246204376221e-01 6.298912316560745239e-02 1.536228358745574951e-01 -2.713911533355712891e-01 1.904627978801727295e-01 2.027696967124938965e-01 3.330890089273452759e-02 -5.050400644540786743e-02 9.935434162616729736e-02 2.663180232048034668e-01 1.437352318316698074e-02 -1.374901235103607178e-01 -4.526774957776069641e-02 -1.417030394077301025e-01 -1.605707556009292603e-01 -5.483397245407104492e-01 2.567736506462097168e-01 -1.066077202558517456e-01 2.588523365557193756e-02
-3.050467371940612793e-01 1.452496498823165894e-01 -3.399776667356491089e-02 7.226277887821197510e-02 4.801790043711662292e-02 -2.983002364635467529e-02 1.254487782716751099e-01 3.446771800518035889e-01 6.673872470855712891e-02 2.911929227411746979e-02 -4.980221018195152283e-02 -2.871016561985015869e-01 -5.003568530082702637e-02 2.172442674636840820e-01 -9.511516988277435303e-02 1.213149875402450562e-01 -3.370210528373718262e-01 -4.915252700448036194e-02 -6.894188374280929565e-02 -8.264682441949844360e-02 1.695285290479660034e-01 8.418725430965423584e-02 1.582565009593963623e-01 2.814377844333648682e-02 -1.655053347349166870e-01 -2.797458469867706299e-01 2.731614708900451660e-01 -3.585383296012878418e-02 -5.615590140223503113e-02 1.206946447491645813e-01 1.878320723772048950e-01 3.927623629570007324e-01
-1.963296160101890564e-02 -2.488325536251068115e-02 1.189032271504402161e-01 -9.652089327573776245e-02 -2.031657658517360687e-02 4.317539036273956299e-01 -3.067709691822528839e-02 2.756570875644683838e-01 -9.312252700328826904e-02 -4.202606528997421265e-02 1.230788696557283401e-02 -2.113779932260513306e-01 1.340148150920867920e-01 -3.062623143196105957e-01 -2.614721842110157013e-02 1.876348257064819336e-01 -3.553069531917572021e-01 1.793196797370910645e-01 1.232647448778152466e-01 1.897796243429183960e-02 1.028840243816375732e-02 3.584028482437133789e-01 1.099330037832260132e-01 -1.963981688022613525e-01 -1.324266046285629272e-01 -6.790503859519958496e-02 -6.679009529761970043e-04 -7.437451183795928955e-02 -2.597435116767883301e-01 1.548153460025787354e-01 -2.148966491222381592e-02 1.900701820850372314e-01
-2.772358357906341553e-01 2.454005554318428040e-02 2.045357674360275269e-01 8.816994726657867432e-03 3.043472468852996826e-01 -7.872614078223705292e-03 -8.504258841276168823e-02 2.037826776504516602e-01 1.865593492984771729e-01 4.282364249229431152e-02 -1.301003098487854004e-01 -2.682628333568572998e-01 -3.873303160071372986e-02 -1.821143180131912231e-02 -8.538069576025009155e-02 5.761669576168060303e-02 -5.165575742721557617e-01 -8.315068483352661133e-02 -1.536286175251007080e-01 -5.559993535280227661e-02 8.820559084415435791e-02 1.444245036691427231e-02 7.076397538185119629e-02 -1.947837136685848236e-02 -2.383844405412673950e-01 -5.967508256435394287e-02 5.824078992009162903e-02 -1.702224463224411011e-01 -9.607979655265808105e-02 1.784246861934661865e-01 1.158396154642105103e-01 3.743661940097808838e-01
-3.331435145810246468e-03 2.411222644150257111e-02 6.448693573474884033e-02 -3.678435981273651123e-01 -1.360651999711990356e-01 1.819645315408706665e-01 -6.714832037687301636e-02 2.491915076971054077e-01 3.309010341763496399e-02 -1.043392121791839600e-01 -3.285573096945881844e-03 -4.913534224033355713e-01 1.242931783199310303e-01 2.192805260419845581e-01 -8.463261276483535767e-02 8.054032176733016968e-02 -1.092561036348342896e-01 -8.789294213056564331e-02 4.570151679217815399e-03 -3.330179750919342041e-01 2.206320911645889282e-01 8.438927121460437775e-03 1.934154778718948364e-01 -5.166323855519294739e-02 -2.892734408378601074e-01 4.081525281071662903e-02 1.153647601604461670e-01 -2.217174470424652100e-01 -1.490287482738494873e-01 1.027132645249366760e-01 -2.528409846127033234e-02 1.023881807923316956e-01
1.596720963716506958e-01 -2.886280119419097900e-01 -1.692398935556411743e-01 -1.984086483716964722e-01 -5.891053751111030579e-02 7.505783438682556152e-02 2.603099942207336426e-01 2.808178067207336426e-01 1.352404057979583740e-01 -3.008989691734313965e-01 -8.910322189331054688e-02 7.511599455028772354e-03 1.242957785725593567e-01 1.226830482482910156e-01 6.124809384346008301e-02 -5.569663271307945251e-02 -2.951418161392211914e-01 6.377729773521423340e-02 5.787962302565574646e-02 3.164654597640037537e-02 -6.271126866340637207e-02 1.102899201214313507e-02 1.193933784961700439e-01 -4.505103453993797302e-03 -2.121608853340148926e-01 -1.821326017379760742e-01 -7.000736892223358154e-02 -2.435719519853591919e-01 -4.000673890113830566e-01 1.806391477584838867e-01 2.008727043867111206e-01 -1.548617631196975708e-01
2.655378580093383789e-01 -1.790935732424259186e-02 2.359037101268768311e-01 -9.478716552257537842e-02 6.873824447393417358e-02 2.246849983930587769e-01 1.757576465606689453e-01 2.435022443532943726e-01 -1.220529451966285706e-01 -5.109042301774024963e-02 7.986553758382797241e-02 -6.581936031579971313e-02 -9.998331964015960693e-02 -2.009518146514892578e-01 -2.428026944398880005e-01 3.797028958797454834e-02 -6.935637444257736206e-02 1.453376561403274536e-01 1.748493164777755737e-01 -1.183836311101913452e-01 -8.179579675197601318e-02 3.791071772575378418e-01 2.315990030765533447e-01 -1.173903942108154297e-01 -8.313919603824615479e-02 -7.366064190864562988e-02 -2.848161756992340088e-01 -2.909802496433258057e-01 -2.064893841743469238e-01 2.120005488395690918e-01 2.492039278149604797e-02 1.595861911773681641e-01
7.658890634775161743e-02 -3.711676001548767090e-01 7.035682350397109985e-02 1.176300458610057831e-03 4.440522938966751099e-02 -3.016783595085144043e-01 1.777019500732421875e-01 1.411763578653335571e-01 -1.577031463384628296e-01 -1.693619340658187866e-01 1.683730483055114746e-01 -1.939778327941894531e-01 -1.290709674358367920e-01 3.039917349815368652e-01 1.425661444664001465e-01 3.375019133090972900e-02 -2.018768042325973511e-01 -2.072318224236369133e-03 -2.076780423521995544e-02 1.940620988607406616e-01 -2.168352454900741577e-01 1.458460688591003418e-01 7.157141715288162231e-02 -5.269375815987586975e-02 -2.469527572393417358e-01 -3.022664487361907959e-01 -3.104649856686592102e-02 -2.606503367424011230e-01 -2.345156073570251465e-01 6.388879567384719849e-02 1.277458816766738892e-01 -7.192309200763702393e-02
-5.739297717809677124e-02 2.685507386922836304e-02 3.283197060227394104e-02 -3.667905554175376892e-02 -1.248095277696847916e-02 1.756048053503036499e-01 7.595382630825042725e-02 3.018141984939575195e-01 5.264644697308540344e-02 -1.961670666933059692e-01 8.929446339607238770e-02 -4.385330379009246826e-01 2.074098289012908936e-01 -8.559488691389560699e-03 -7.960429787635803223e-02 2.271411120891571045e-01 -1.728306263685226440e-01 -7.289274781942367554e-02 -2.223425172269344330e-02 -3.505333662033081055e-01 5.270168185234069824e-02 6.132124736905097961e-02 3.168106079101562500e-01 4.163790028542280197e-03 -3.816580772399902344e-02 2.964356839656829834e-01 -4.788368195295333862e-02 -3.788046240806579590e-01 -6.522765755653381348e-02 1.002108231186866760e-01 7.689642161130905151e-02 4.843344166874885559e-02
2.379024475812911987e-01 2.755817398428916931e-02 1.621351838111877441e-01 -4.471301659941673279e-02 -2.639023587107658386e-02 1.413518842309713364e-02 2.388040348887443542e-02 -6.115678697824478149e-02 3.585018217563629150e-02 7.881060987710952759e-02 -1.968489736318588257e-01 -2.205498963594436646e-01 3.459053635597229004e-01 -1.629520952701568604e-02 1.158635020256042480e-01 4.643737897276878357e-02 -1.884607970714569092e-01 9.378793090581893921e-02 1.502293944358825684e-01 8.279005438089370728e-02 1.363931447267532349e-01 1.088412478566169739e-01 2.496257275342941284e-01 4.791059717535972595e-02 -2.420999556779861450e-01 2.747550141066312790e-03 -1.340218335390090942e-01 -4.112378954887390137e-01 -3.026964962482452393e-01 3.644405603408813477e-01 1.982084363698959351e-01 2.329142950475215912e-02
-1.304415911436080933e-01 -2.863653302192687988e-01 3.301663398742675781e-01 -8.315881341695785522e-02 9.512495994567871094e-02 6.498216092586517334e-02 1.891911029815673828e-02 -2.740004286170005798e-02 -4.317722842097282410e-02 -4.689146205782890320e-02 3.890421614050865173e-02 -5.087756514549255371e-01 3.464777767658233643e-01 2.537122368812561035e-01 -6.646045949310064316e-03 -4.234013706445693970e-02 -1.870332360267639160e-01 8.136517554521560669e-02 1.913508176803588867e-01 9.414719045162200928e-02 -1.610141620039939880e-02 2.127620019018650055e-02 1.106878817081451416e-01 -1.239475756883621216e-01 3.446501865983009338e-02 6.398636382073163986e-03 2.181751094758510590e-02 -9.662522375583648682e-02 9.306323528289794922e-02 1.099158972501754761e-01 4.131662547588348389e-01 -4.576710611581802368e-02
-2.502863705158233643e-01 -1.198418624699115753e-02 3.409475833177566528e-02 5.355617031455039978e-02 -5.939360335469245911e-02 3.079206347465515137e-01 -9.658665955066680908e-02 8.836364373564720154e-03 -5.562747269868850708e-02 7.868104428052902222e-02 -2.612070441246032715e-01 -1.686956435441970825e-01 -9.003010392189025879e-02 1.990229785442352295e-01 -1.647959351539611816e-01 5.100996419787406921e-02 -6.269606202840805054e-02 -5.471947044134140015e-02 -2.021584957838058472e-01 -8.213190734386444092e-02 -2.419438809156417847e-01 3.199802637100219727e-01 3.263886272907257080e-01 -1.974205672740936279e-01 -1.011059284210205078e-01 -1.874062120914459229e-01 -2.450331859290599823e-02 -2.400204092264175415e-01 -6.632070988416671753e-03 3.388152718544006348e-01 1.405899524688720703e-01 2.070237547159194946e-01
1.791314780712127686e-01 2.454860368743538857e-03 2.463094145059585571e-02 -1.152768731117248535e-01 2.512643337249755859e-01 6.088236346840858459e-02 -7.335474342107772827e-02 2.055196613073348999e-01 1.388708204030990601e-01 -8.363797515630722046e-02 3.522181510925292969e-02 -3.874331116676330566e-01 -2.753995656967163086e-01 1.773151457309722900e-01 3.922531846910715103e-03 1.035968437790870667e-01 -1.950298845767974854e-01 -2.114768624305725098e-01 -1.581676453351974487e-01 4.227017983794212341e-02 2.549801170825958252e-01 2.764325439929962158e-01 3.042390942573547363e-01 2.144853174686431885e-01 -2.975442409515380859e-01 3.164318157359957695e-03 3.365953266620635986e-02 -1.999810189008712769e-01 -6.409748643636703491e-02 1.040205210447311401e-01 -3.928296640515327454e-02 -9.052183479070663452e-02
1.472164690494537354e-01 -2.708103954792022705e-01 3.946357220411300659e-02 -1.933571249246597290e-01 -1.171689033508300781e-01 1.502461433410644531e-01 1.984352916479110718e-01 -1.882329583168029785e-01 -9.325987775810062885e-04 -1.468906402587890625e-01 -8.891043812036514282e-02 -3.242339193820953369e-01 -1.069829538464546204e-01 6.059324368834495544e-02 -9.909272193908691406e-02 8.954219520092010498e-02 -1.981200277805328369e-01 5.258558690547943115e-02 3.341382145881652832e-01 -3.667227029800415039e-01 1.024262607097625732e-01 3.684487938880920410e-02 3.542001545429229736e-01 -7.254005968570709229e-02 1.128465458750724792e-01 -1.269336207769811153e-03 -8.008821308612823486e-02 3.507463634014129639e-02 -2.743861079216003418e-01 1.787514239549636841e-01 1.521860510110855103e-01 7.661496847867965698e-02
-5.430762842297554016e-02 -1.875812411308288574e-01 1.937737688422203064e-02 7.863551378250122070e-02 2.199791185557842255e-02 9.376582503318786621e-02 1.010588929057121277e-01 -7.356265187263488770e-02 3.113717772066593170e-02 5.545591190457344055e-02 -2.069655060768127441e-01 -2.094298303127288818e-01 -9.220159053802490234e-02 1.034321859478950500e-01 -2.975229322910308838e-01 2.753080241382122040e-02 -2.808879315853118896e-01 -2.924615144729614258e-01 9.428248554468154907e-02 1.119463592767715454e-01 -2.869760096073150635e-01 4.504475593566894531e-01 -3.178676962852478027e-02 1.613146513700485229e-01 -2.989400736987590790e-02 1.503680944442749023e-01 3.092366755008697510e-01 -1.024494692683219910e-01 -2.166187912225723267e-01 2.213179320096969604e-01 2.691430225968360901e-02 8.237708359956741333e-02
1.849791221320629120e-02 -6.273610144853591919e-02 1.316258609294891357e-01 -8.922998607158660889e-02 -1.117044016718864441e-01 3.943367600440979004e-01 1.562308222055435181e-01 1.403511762619018555e-01 -1.517705917358398438e-01 4.190420359373092651e-02 -2.454667538404464722e-02 -3.343286812305450439e-01 1.067644357681274414e-01 5.124504864215850830e-02 -1.275317817926406860e-01 8.669731020927429199e-02 -1.307172179222106934e-01 -2.860206663608551025e-01 2.837623283267021179e-02 -3.099903464317321777e-01 -3.240077793598175049e-01 1.830951124429702759e-01 3.069243729114532471e-01 -3.247400000691413879e-02 -1.355396509170532227e-01 2.323623150587081909e-01 6.156357377767562866e-02 -7.150317728519439697e-02 7.808362133800983429e-03 2.684260904788970947e-01 6.553434301167726517e-03 1.991059444844722748e-02
-2.152626216411590576e-01 1.987148374319076538e-01 7.051565498113632202e-02 1.717602312564849854e-01 1.381413079798221588e-03 1.318050026893615723e-01 -8.040254563093185425e-02 8.509522676467895508e-02 -2.066557705402374268e-01 -2.284341119229793549e-02 -3.309588134288787842e-02 -2.945835292339324951e-01 6.554591655731201172e-02 2.142795175313949585e-02 -2.819077670574188232e-01 2.583453953266143799e-01 -7.796446233987808228e-02 -1.462361663579940796e-01 1.222958490252494812e-01 -3.551893867552280426e-03 -6.025708839297294617e-02 1.679297387599945068e-01 5.391332786530256271e-03 1.946656703948974609e-01 -4.406171143054962158e-01 -8.578631281852722168e-02 7.895918563008308411e-03 4.532580450177192688e-02 -2.991854250431060791e-01 1.738701164722442627e-01 -3.607051819562911987e-02 3.601340055465698242e-01
-1.170367002487182617e-01 -1.046775206923484802e-01 -8.971289545297622681e-02 -1.568079739809036255e-01 2.371542900800704956e-01 7.426536828279495239e-02 -6.493088603019714355e-02 -1.555432826280593872e-01 -2.043672651052474976e-01 -1.370823234319686890e-01 -3.271024674177169800e-02 -1.579316854476928711e-01 1.335762441158294678e-01 3.425619900226593018e-01 1.871853321790695190e-02 -1.018397286534309387e-01 -2.350405454635620117e-01 -1.380848884582519531e-01 5.985628068447113037e-02 -1.641481965780258179e-01 -1.111462935805320740e-01 1.179056540131568909e-01 1.820661276578903198e-01 -4.894059896469116211e-02 -2.287696488201618195e-02 7.774160057306289673e-02 1.680558770895004272e-01 2.026089280843734741e-01 -4.393763244152069092e-01 2.131776958703994751e-01 3.640796840190887451e-01 -8.068332076072692871e-02
4.994722083210945129e-02 -2.720438241958618164e-01 -2.148113399744033813e-01 -2.114542126655578613e-01 1.471095085144042969e-01 1.575502306222915649e-01 1.443590670824050903e-01 1.704926341772079468e-01 2.377756983041763306e-01 1.660210490226745605e-01 1.123500391840934753e-01 -2.879357337951660156e-01 1.216840147972106934e-01 -1.701544784009456635e-02 1.456681936979293823e-01 -2.305874042212963104e-02 -3.297799453139305115e-02 8.477532118558883667e-02 2.733345925807952881e-01 2.335817217826843262e-01 -3.122795820236206055e-01 6.339470297098159790e-02 1.895703002810478210e-02 1.436734013259410858e-02 -1.224809065461158752e-01 4.302245564758777618e-03 5.463125184178352356e-02 -2.194457352161407471e-01 -2.414407730102539062e-01 3.182297945022583008e-01 1.611529034562408924e-03 2.332708984613418579e-01
8.738975971937179565e-02 1.080123428255319595e-02 -4.259819164872169495e-02 5.087056010961532593e-02 4.125321283936500549e-02 -1.732181310653686523e-01 1.347434073686599731e-01 2.361856251955032349e-01 4.384312033653259277e-02 -2.748693525791168213e-01 -5.173333361744880676e-02 -5.869771912693977356e-02 3.482855856418609619e-01 1.990272849798202515e-01 7.981135696172714233e-02 1.226818263530731201e-01 -3.776774108409881592e-01 -6.711970269680023193e-02 -1.021936014294624329e-01 1.271382123231887817e-01 -2.516123838722705841e-02 -2.272693673148751259e-03 6.263592839241027832e-02 -1.174561381340026855e-01 -2.024966329336166382e-01 -1.919083893299102783e-01 1.588976234197616577e-01 -2.242210693657398224e-02 -1.071478873491287231e-01 4.249435961246490479e-01 2.745062112808227539e-01 2.305620312690734863e-01
8.468296378850936890e-02 -9.051609784364700317e-02 1.589010804891586304e-01 -2.171412110328674316e-01 -2.536597549915313721e-01 1.858248263597488403e-01 2.316046804189682007e-01 -1.553672105073928833e-01 1.372094750404357910e-01 -1.912857145071029663e-01 4.306702688336372375e-02 -3.403472006320953369e-01 -1.404297631233930588e-02 7.987369596958160400e-02 -1.005565822124481201e-01 -5.247133597731590271e-02 -3.379304409027099609e-01 -4.739134386181831360e-02 1.189835518598556519e-01 -2.926435172557830811e-01 -4.760022461414337158e-02 1.044512689113616943e-01 1.483474951237440109e-02 1.854139845818281174e-03 -1.443754434585571289e-01 -1.079811602830886841e-01 -1.580184698104858398e-01 6.410910934209823608e-02 -1.568003892898559570e-01 2.742065191268920898e-01 2.576529979705810547e-01 2.926569879055023193e-01
2.943930923938751221e-01 4.432285949587821960e-02 -7.618691027164459229e-02 -5.869821459054946899e-02 2.213187515735626221e-01 8.672024309635162354e-02 3.930857777595520020e-02 8.771506696939468384e-02 -5.054465308785438538e-02 -1.637839078903198242e-01 -3.158579468727111816e-01 -6.258946657180786133e-02 2.101628482341766357e-01 2.364188730716705322e-01 1.116516888141632080e-01 9.670812636613845825e-02 -2.312244176864624023e-01 -7.135348021984100342e-02 1.192327439785003662e-01 1.821414381265640259e-01 -7.617653161287307739e-02 1.799006462097167969e-01 3.907604217529296875e-01 7.498843129724264145e-03 1.425904780626296997e-02 -3.734949529170989990e-01 5.893008317798376083e-03 -2.181919366121292114e-01 1.001363769173622131e-01 2.868326008319854736e-01 -1.292571984231472015e-02 6.896212697029113770e-02
1.459897607564926147e-01 -1.526011079549789429e-01 -1.906012929975986481e-02 -4.752518236637115479e-02 2.884933724999427795e-03 8.396407961845397949e-02 -1.157522723078727722e-01 2.348857223987579346e-01 -6.058656051754951477e-02 -1.421496868133544922e-01 -3.204387798905372620e-02 -4.796278178691864014e-01 3.414188697934150696e-02 1.935871690511703491e-01 5.961130931973457336e-02 9.959473460912704468e-02 7.366823405027389526e-02 -2.376377582550048828e-01 -8.988063037395477295e-02 -2.568522840738296509e-02 -8.579999953508377075e-02 -2.060003206133842468e-02 2.834550142288208008e-01 2.738007009029388428e-01 1.407229453325271606e-01 1.430779248476028442e-01 -6.208974123001098633e-02 1.170494407415390015e-01 -1.790698468685150146e-01 2.854526937007904053e-01 3.755829036235809326e-01 1.546295583248138428e-01
-1.034950986504554749e-01 -7.696980237960815430e-02 -1.638355106115341187e-01 -2.332540154457092285e-01 1.048966422677040100e-01 7.137686479836702347e-03 3.434739410877227783e-01 2.496619671583175659e-01 1.160181388258934021e-01 -1.341518014669418335e-02 1.647661924362182617e-01 -2.968426942825317383e-01 -6.885407865047454834e-02 2.896212637424468994e-01 9.670422971248626709e-02 -2.036582827568054199e-01 6.337566673755645752e-02 1.443700045347213745e-01 1.428324580192565918e-01 3.766050189733505249e-02 -1.000006943941116333e-01 4.626610130071640015e-02 1.391371637582778931e-01 -4.711155593395233154e-02 -2.376817315816879272e-01 -2.128793448209762573e-01 6.282436847686767578e-02 -3.668337166309356689e-01 -2.187905013561248779e-01 2.024846673011779785e-01 1.811050325632095337e-01 -3.359276801347732544e-03
2.993547916412353516e-01 -7.261428236961364746e-02 -8.079638332128524780e-02 -1.824404895305633545e-01 1.135347038507461548e-01 2.286943495273590088e-01 -1.369957178831100464e-01 6.554239243268966675e-02 2.521839141845703125e-01 -2.119983732700347900e-02 3.201151266694068909e-02 -3.918258547782897949e-01 -6.523089110851287842e-02 1.278552114963531494e-01 -5.262430757284164429e-03 -8.416897803544998169e-02 -9.438291192054748535e-02 -1.153371110558509827e-01 6.444866210222244263e-02 1.039872467517852783e-01 -5.584365129470825195e-02 1.628318130970001221e-01 3.136845678091049194e-02 4.605175461620092392e-03 4.324167035520076752e-03 -2.012657672166824341e-01 -1.540737450122833252e-01 -1.076560467481613159e-01 6.158299744129180908e-02 1.757335662841796875e-01 2.678648233413696289e-01 5.297515988349914551e-01
1.375733017921447754e-01 -1.334816962480545044e-01 9.684717655181884766e-02 -8.706094697117805481e-03 6.286840140819549561e-02 7.981365174055099487e-02 7.767795026302337646e-02 1.742849797010421753e-01 3.440499603748321533e-01 9.311769157648086548e-03 6.818775832653045654e-02 -2.009590715169906616e-01 1.592989638447761536e-02 8.803491294384002686e-02 -1.197054907679557800e-01 4.325417876243591309e-01 -1.404518485069274902e-01 -9.036174975335597992e-03 5.210446193814277649e-02 -4.682693481445312500e-01 3.710537403821945190e-02 -1.467031687498092651e-01 2.580597996711730957e-01 -2.519475109875202179e-02 -2.049695551395416260e-01 1.096736937761306763e-01 1.668151468038558960e-01 -1.630646139383316040e-01 -1.226444318890571594e-01 2.440875023603439331e-01 1.320756040513515472e-02 1.377378553152084351e-01
-2.194054611027240753e-02 -1.601254343986511230e-01 -8.890549093484878540e-02 -2.105170786380767822e-01 2.396448403596878052e-01 8.756537735462188721e-02 2.917121648788452148e-01 -2.574698626995086670e-01 4.438038449734449387e-03 -3.846717253327369690e-02 1.557139456272125244e-01 -1.875024884939193726e-01 -1.074625253677368164e-01 5.028767138719558716e-02 3.292599692940711975e-02 1.286765187978744507e-01 -2.067251205444335938e-01 -1.788893193006515503e-01 8.638786524534225464e-02 -2.531410455703735352e-01 -2.423765063285827637e-01 3.289004862308502197e-01 1.116662994027137756e-01 9.334626793861389160e-02 -2.571556866168975830e-01 -1.891825646162033081e-01 -1.191752403974533081e-01 2.848742902278900146e-01 -1.902004480361938477e-01 1.943017244338989258e-01 4.314065724611282349e-02 7.141607254743576050e-02
-1.645300537347793579e-01 -3.182599246501922607e-01 9.170290827751159668e-02 3.558448702096939087e-02 -7.285070419311523438e-02 2.275176113471388817e-03 -1.014220416545867920e-01 2.584145367145538330e-01 1.352968364953994751e-01 -2.329290471971035004e-02 -2.807869315147399902e-01 -1.738704442977905273e-01 -2.139953672885894775e-01 -1.073817163705825806e-01 -1.421497613191604614e-01 1.927319020032882690e-01 -1.426335275173187256e-01 -1.266065239906311035e-01 1.186187285929918289e-02 -6.931318342685699463e-02 -1.474568992853164673e-01 -1.683051511645317078e-02 2.646408379077911377e-01 -1.252303719520568848e-01 2.460195422172546387e-01 -2.247184813022613525e-01 1.083291620016098022e-01 -2.569612860679626465e-01 -2.793902531266212463e-02 3.422147035598754883e-01 5.641916021704673767e-02 2.794018089771270752e-01
-5.328209698200225830e-02 -2.413928061723709106e-01 1.353273838758468628e-01 -1.337098628282546997e-01 -2.211941033601760864e-01 -2.269439026713371277e-02 1.270955055952072144e-01 1.306638717651367188e-01 3.560078516602516174e-02 -6.688237190246582031e-02 -7.213059812784194946e-02 -2.907489836215972900e-01 1.370380818843841553e-01 2.211228758096694946e-01 4.043174386024475098e-01 5.732558667659759521e-02 -2.868996560573577881e-01 -3.264260664582252502e-02 1.165027916431427002e-01 2.821930050849914551e-01 -9.141061455011367798e-02 1.244869362562894821e-02 3.415744751691818237e-02 7.124604284763336182e-02 -4.387631267309188843e-02 -1.110319420695304871e-01 9.221973270177841187e-02 -2.963377535343170166e-01 -2.346621155738830566e-01 3.173950612545013428e-01 1.218980774283409119e-01 -1.324511617422103882e-01
3.033010661602020264e-01 6.028697639703750610e-02 7.928410917520523071e-02 -1.605483293533325195e-01 -7.389882206916809082e-02 2.632543146610260010e-01 4.099955409765243530e-02 5.633125454187393188e-02 -6.983975321054458618e-02 3.677164763212203979e-02 -9.956545382738113403e-02 -2.059393376111984253e-01 -1.008837111294269562e-02 -2.727089822292327881e-01 -4.139315709471702576e-02 6.458061933517456055e-02 -3.619524836540222168e-01 1.158565282821655273e-01 5.164657533168792725e-02 -1.514489799737930298e-01 1.461650282144546509e-01 3.273793160915374756e-01 3.072910606861114502e-01 -1.284626871347427368e-01 3.332785144448280334e-02 -1.143830418586730957e-01 2.032465934753417969e-01 -1.603310555219650269e-01 -1.361856935545802116e-03 3.743307292461395264e-01 8.855803310871124268e-02 1.228758990764617920e-01
7.487327605485916138e-02 3.084406256675720215e-01 9.600759297609329224e-02 -1.227083876729011536e-01 8.294264972209930420e-02 4.527648165822029114e-02 -2.116286754608154297e-02 9.050677716732025146e-02 -1.788074523210525513e-02 -9.028702974319458008e-02 5.526719614863395691e-02 -4.362978637218475342e-01 2.850605407729744911e-03 5.167447030544281006e-02 -1.347044259309768677e-01 2.556067407131195068e-01 -1.528891324996948242e-01 -1.460034996271133423e-01 2.384514957666397095e-01 -9.544230997562408447e-02 8.045602589845657349e-02 3.260027468204498291e-01 -5.821318179368972778e-02 2.327796816825866699e-01 -2.448863387107849121e-01 -1.584607958793640137e-01 1.537978798151016235e-01 -2.322157323360443115e-01 6.356904655694961548e-02 6.699695438146591187e-02 9.156621992588043213e-02 3.298741281032562256e-01
1.388977020978927612e-01 -1.759228706359863281e-01 2.572384476661682129e-02 5.328858643770217896e-02 6.454711407423019409e-02 -4.305991530418395996e-02 -9.878920763731002808e-02 -1.327743083238601685e-01 3.628835827112197876e-02 -1.574697792530059814e-01 1.772463470697402954e-01 -4.505566656589508057e-01 -4.052012860774993896e-01 1.095902994275093079e-01 -1.959274150431156158e-02 -3.068925440311431885e-02 -3.514537587761878967e-02 -3.710334002971649170e-02 8.016183972358703613e-02 -7.289297878742218018e-02 -2.841326594352722168e-01 3.156325221061706543e-01 1.689631938934326172e-01 -2.208870649337768555e-01 -2.773444354534149170e-01 -1.351541429758071899e-01 -1.624187380075454712e-01 -2.690869849175214767e-03 2.342712879180908203e-02 1.892955857329070568e-03 1.817629039287567139e-01 2.181364446878433228e-01
-1.543988138437271118e-01 1.655061542987823486e-01 3.830472007393836975e-02 -1.007836218923330307e-02 1.304909437894821167e-01 2.976639866828918457e-01 -1.588699594140052795e-02 2.469291388988494873e-01 1.927160844206809998e-02 -8.466843515634536743e-02 -2.976575866341590881e-03 -3.307500183582305908e-01 -1.093314737081527710e-01 1.940337717533111572e-01 -4.239197075366973877e-02 -7.097751367837190628e-03 -2.727169990539550781e-01 -1.090459078550338745e-01 4.524979740381240845e-03 9.228312410414218903e-03 1.742113083600997925e-01 2.979392185807228088e-03 2.555523514747619629e-01 3.340644240379333496e-01 -2.353095412254333496e-01 6.460333243012428284e-03 2.158465832471847534e-01 -1.469987630844116211e-01 -4.674693569540977478e-02 2.169047296047210693e-01 1.011357381939888000e-01 3.677491247653961182e-01
5.374201387166976929e-02 -2.018885314464569092e-01 2.293491214513778687e-01 1.161788478493690491e-01 5.120900273323059082e-02 1.588698774576187134e-01 6.248038262128829956e-02 3.017500601708889008e-02 -7.388207595795392990e-03 1.086908057332038879e-01 7.801634818315505981e-02 -3.922014832496643066e-01 1.907307058572769165e-01 3.910860791802406311e-02 9.324928373098373413e-02 3.594069927930831909e-02 -7.031051069498062134e-02 1.378051191568374634e-02 6.844055838882923126e-03 2.040649391710758209e-02 -1.839790642261505127e-01 1.851025968790054321e-01 -1.369551718235015869e-01 -3.842794895172119141e-02 -1.093045845627784729e-01 -1.530807316303253174e-01 6.111973524093627930e-02 -4.903509914875030518e-01 -3.434018492698669434e-01 1.543847471475601196e-01 -8.778881281614303589e-02 3.390246629714965820e-01
3.005868792533874512e-01 -2.271915972232818604e-01 -6.805922091007232666e-02 8.668833225965499878e-02 5.561701580882072449e-02 1.134707406163215637e-01 1.433016080409288406e-02 8.555492013692855835e-02 2.812318205833435059e-01 -3.997318074107170105e-02 7.371279597282409668e-02 -1.859160214662551880e-01 -2.859121561050415039e-01 1.211471632122993469e-01 4.555317759513854980e-02 2.350159138441085815e-01 -2.694487571716308594e-01 -1.976980865001678467e-01 -6.656642258167266846e-02 -4.280305206775665283e-01 3.800659254193305969e-02 -6.518749147653579712e-02 1.751426011323928833e-01 6.281033903360366821e-02 -3.001231253147125244e-01 6.643892079591751099e-02 1.795850098133087158e-01 -2.080960869789123535e-01 7.132793311029672623e-03 1.695856451988220215e-01 9.232822805643081665e-02 3.088041208684444427e-02
-2.449734508991241455e-02 -3.983278945088386536e-02 -7.956513762474060059e-02 1.612721681594848633e-01 2.851105034351348877e-01 7.241697609424591064e-02 6.550816446542739868e-02 8.582072705030441284e-02 -2.309469729661941528e-01 1.268999371677637100e-02 -2.576164603233337402e-01 -4.650489091873168945e-01 -6.655977666378021240e-02 1.999565064907073975e-01 -2.401050776243209839e-01 1.357496082782745361e-01 1.249009296298027039e-01 1.208293214440345764e-01 1.356342881917953491e-01 -1.874746941030025482e-02 1.224916204810142517e-01 2.638148963451385498e-01 6.265200674533843994e-02 2.565110474824905396e-02 -8.282445371150970459e-02 6.955458968877792358e-02 1.547831147909164429e-01 -5.833576619625091553e-02 -1.256280839443206787e-01 3.760755360126495361e-01 1.441364139318466187e-01 -2.355350553989410400e-01
1.489687860012054443e-01 2.263611881062388420e-03 2.137894481420516968e-01 -1.243749186396598816e-01 -4.781815409660339355e-02 8.544882386922836304e-02 1.162384375929832458e-01 -1.811823248863220215e-01 -1.484395861625671387e-01 -1.154432967305183411e-01 1.431703418493270874e-01 -4.085681140422821045e-01 2.859668433666229248e-01 1.067095920443534851e-01 9.706231951713562012e-02 9.132006764411926270e-02 -2.693816721439361572e-01 1.405220031738281250e-01 -1.528580300509929657e-02 -2.701155245304107666e-01 5.137210246175527573e-03 1.265984028577804565e-01 3.362869918346405029e-01 -2.088099569082260132e-01 1.339490264654159546e-01 -9.610933810472488403e-02 1.311228871345520020e-01 1.177808195352554321e-01 -3.032077848911285400e-01 7.125410437583923340e-02 1.669298410415649414e-01 7.492905855178833008e-02
8.144728839397430420e-02 -1.298616230487823486e-01 -5.775031074881553650e-02 -1.049619540572166443e-01 -3.535350263118743896e-01 -9.921786189079284668e-02 1.298413276672363281e-01 1.726155281066894531e-01 5.190325528383255005e-02 -2.328400164842605591e-01 -4.345748946070671082e-02 -1.438455581665039062e-01 1.586615592241287231e-01 2.165908962488174438e-01 2.338929474353790283e-01 8.446965366601943970e-02 -3.658327758312225342e-01 -6.344255059957504272e-02 9.693770110607147217e-02 1.364428550004959106e-01 -2.156985551118850708e-02 -5.512077361345291138e-02 1.881868690252304077e-01 -5.831876769661903381e-02 -5.485140904784202576e-02 -2.413480877876281738e-01 2.504763193428516388e-02 -2.722109854221343994e-01 -3.545037209987640381e-01 2.076023370027542114e-01 2.327995747327804565e-01 1.036029681563377380e-02
-9.102446585893630981e-02 9.729862958192825317e-02 -6.322934478521347046e-02 1.097460314631462097e-01 -1.468238793313503265e-02 6.445515900850296021e-02 -1.685810834169387817e-01 -2.294058352708816528e-01 2.336193807423114777e-02 -5.094081908464431763e-02 -3.227515891194343567e-02 -3.459334969520568848e-01 1.292855739593505859e-01 1.282619535923004150e-01 3.525134027004241943e-01 4.615366086363792419e-02 -2.753052711486816406e-01 -2.702140808105468750e-01 -7.545842230319976807e-02 -2.680248320102691650e-01 1.200625747442245483e-01 1.973646879196166992e-01 1.301545351743698120e-01 -1.008032411336898804e-01 -4.423160478472709656e-02 -3.425074517726898193e-01 1.622732877731323242e-01 -1.875989884138107300e-01 -1.225868612527847290e-01 2.459282279014587402e-01 1.759341955184936523e-01 -5.753459036350250244e-02
4.266867041587829590e-02 -1.441045403480529785e-01 -1.181168779730796814e-01 3.909807652235031128e-02 8.153865486383438110e-02 1.814824640750885010e-01 -8.354342728853225708e-02 7.808700948953628540e-02 -3.606680035591125488e-02 -2.700670659542083740e-01 1.190799772739410400e-01 -4.341665208339691162e-01 -3.609565496444702148e-01 1.394092943519353867e-02 1.532996743917465210e-01 -1.844180189073085785e-02 -2.431241124868392944e-01 -1.669659912586212158e-01 1.008249446749687195e-01 3.040339648723602295e-01 -1.630594432353973389e-01 1.085670888423919678e-01 1.678424775600433350e-01 1.384547501802444458e-01 7.082668691873550415e-02 -1.369490474462509155e-01 1.566474437713623047e-01 -5.210178345441818237e-02 -6.711971759796142578e-02 3.338709771633148193e-01 9.038754552602767944e-02 1.659955829381942749e-01
1.317527703940868378e-02 -1.448351591825485229e-01 2.697815943975001574e-04 -1.630699448287487030e-02 -3.117135725915431976e-02 -8.441763371229171753e-02 -3.939073160290718079e-02 -1.234850063920021057e-01 3.972106054425239563e-02 -3.761557340621948242e-01 -1.021482050418853760e-01 -5.313666462898254395e-01 -2.303513735532760620e-01 -8.539895713329315186e-02 1.881834864616394043e-01 1.110275834798812866e-01 9.408726543188095093e-02 -1.213188990950584412e-01 3.507977724075317383e-01 1.363135278224945068e-01 -7.865484803915023804e-03 7.280158996582031250e-02 2.804349958896636963e-01 -6.256051361560821533e-02 -2.409346401691436768e-01 -1.640667952597141266e-02 7.732094079256057739e-02 7.641825359314680099e-04 -1.637681722640991211e-01 -2.170416153967380524e-02 1.726512908935546875e-01 1.876338720321655273e-01
2.133080065250396729e-01 -2.312569171190261841e-01 -2.245629280805587769e-01 6.132059171795845032e-02 2.083597481250762939e-01 2.123630046844482422e-01 -7.484075427055358887e-02 2.837189659476280212e-02 -2.843141257762908936e-01 -1.019794493913650513e-02 -9.058951586484909058e-02 3.953681513667106628e-02 3.092222614213824272e-03 1.372699588537216187e-01 4.928667470812797546e-02 2.858977532014250755e-03 -3.091292381286621094e-01 -1.201057806611061096e-01 2.683999538421630859e-01 2.824515998363494873e-01 -1.984433457255363464e-02 1.640034094452857971e-02 3.694756701588630676e-02 -1.289799958467483521e-01 2.058198489248752594e-02 -2.486032098531723022e-01 2.346852719783782959e-01 -1.219784989953041077e-01 -8.264148980379104614e-02 4.180847108364105225e-01 2.074841260910034180e-01 5.089715868234634399e-02
2.203768342733383179e-01 2.095595449209213257e-01 8.044192194938659668e-02 -1.147127076983451843e-01 1.088494658470153809e-01 -5.115484073758125305e-02 4.612291697412729263e-03 1.456398069858551025e-01 1.567390710115432739e-01 -7.372531294822692871e-02 9.249328821897506714e-02 -4.210995137691497803e-01 -3.384889066219329834e-01 -1.458171755075454712e-01 -6.081654876470565796e-02 2.793811857700347900e-01 -1.963685899972915649e-01 -7.838986068964004517e-02 1.860015541315078735e-01 -1.344553530216217041e-01 -2.566998302936553955e-01 -1.009096577763557434e-01 2.085702717304229736e-01 -2.403413318097591400e-02 -1.499164700508117676e-01 5.651902407407760620e-02 2.095587551593780518e-03 1.051228716969490051e-01 -3.312842249870300293e-01 1.919649243354797363e-01 1.334245353937149048e-01 7.485623937100172043e-03
-1.691330038011074066e-02 -6.682957708835601807e-02 1.407192088663578033e-02 5.563743039965629578e-02 1.688861846923828125e-01 1.369508206844329834e-01 -3.684483841061592102e-02 3.288555517792701721e-02 7.919336110353469849e-02 2.811458110809326172e-01 5.676260218024253845e-03 -1.632777005434036255e-01 -1.696509867906570435e-01 1.322624981403350830e-01 5.702928453683853149e-02 2.941525280475616455e-01 -3.632301390171051025e-01 -1.980544030666351318e-01 4.315241053700447083e-02 -2.143152803182601929e-01 -1.811136305332183838e-01 -4.959823563694953918e-02 5.396762490272521973e-01 -1.235926821827888489e-01 2.436008863151073456e-02 -2.960327081382274628e-02 -2.010701596736907959e-02 4.715171828866004944e-02 9.594492614269256592e-02 3.117644786834716797e-01 1.372467875480651855e-01 6.402097642421722412e-02
6.158507242798805237e-02 9.739240258932113647e-02 1.412551552057266235e-01 1.603313386440277100e-01 1.140961423516273499e-01 3.481040894985198975e-01 6.383560597896575928e-02 2.481481134891510010e-01 6.414507329463958740e-02 -1.108538359403610229e-01 -2.224659919738769531e-02 -2.497053444385528564e-01 6.772072613239288330e-02 -1.371828764677047729e-01 -4.863642156124114990e-03 1.639704108238220215e-01 -3.012190461158752441e-01 2.390947341918945312e-01 1.284656971693038940e-01 1.686569750308990479e-01 1.727735102176666260e-01 2.700533568859100342e-01 2.855725288391113281e-01 -1.064341291785240173e-01 1.755384206771850586e-01 -1.389362663030624390e-01 -4.289097338914871216e-02 1.277514696121215820e-01 -1.636312603950500488e-01 2.796585261821746826e-01 2.182300835847854614e-01 -4.750910028815269470e-02
-4.539031907916069031e-02 -1.300401091575622559e-01 -1.008015722036361694e-01 -1.088295802474021912e-01 -4.201518371701240540e-02 8.847976475954055786e-02 -1.392897218465805054e-01 -1.807928234338760376e-01 6.355652958154678345e-02 -3.711596131324768066e-01 1.797170341014862061e-01 -4.137443602085113525e-01 -2.581810057163238525e-01 1.016807183623313904e-01 -2.917915023863315582e-02 6.999572366476058960e-02 -6.236717104911804199e-02 1.630077064037322998e-01 1.869364976882934570e-01 -7.132405787706375122e-02 -4.527321830391883850e-02 6.365100294351577759e-02 4.087251424789428711e-01 -1.020053774118423462e-01 8.222339092753827572e-04 6.390868127346038818e-02 1.248212978243827820e-01 7.985590398311614990e-02 -3.607501387596130371e-01 2.812539599835872650e-02 2.319384068250656128e-01 6.699738651514053345e-02
3.814887255430221558e-02 -2.094875574111938477e-01 -1.243033185601234436e-01 -1.272077858448028564e-01 1.409148573875427246e-01 6.041572988033294678e-02 8.735047653317451477e-03 2.902512848377227783e-01 7.359953224658966064e-02 -5.854611471295356750e-02 -7.773999124765396118e-02 -3.812517225742340088e-01 -1.122655719518661499e-01 2.543685026466846466e-02 5.577227845788002014e-02 2.151293903589248657e-01 5.683727562427520752e-02 -6.037811934947967529e-02 1.661646068096160889e-01 2.367272078990936279e-01 -1.735884845256805420e-01 2.999727725982666016e-01 -6.326436251401901245e-02 1.139892172068357468e-02 1.298974901437759399e-01 -2.559823691844940186e-01 9.876980632543563843e-02 -1.164437085390090942e-01 -1.711352020502090454e-01 2.653219103813171387e-01 -1.232767552137374878e-01 3.961617052555084229e-01
[truncated: 3,272,389 more chars]
