# Supplementary material for: The Language of Innovation
Source: PLoS One. 2020 Apr 30;15(4):e0230107. doi: 10.1371/journal.pone.0230107 (PMC7194493; doi:10.1371/journal.pone.0230107)
Supplement: S11 File — (GZ) [file pone.0230107.s011.tar.gz › 1989-1993/V2Run_1_VS_4500_embeddings1989-1993ED32.txt]

-2.116461098194122314e-01 8.277112245559692383e-02 3.225162327289581299e-01 -1.839214377105236053e-02 1.927759051322937012e-01 6.765485554933547974e-02 1.229377463459968567e-01 -3.479242920875549316e-01 -9.673335403203964233e-02 -1.502302289009094238e-01 1.210264936089515686e-01 -6.331078708171844482e-02 -1.031180471181869507e-01 1.935834586620330811e-01 2.538133561611175537e-01 -1.104499325156211853e-01 -1.058919131755828857e-01 1.662905812263488770e-01 -1.672859638929367065e-01 -8.753225952386856079e-02 -3.560445308685302734e-01 2.771853506565093994e-01 -7.256799936294555664e-02 -1.716817319393157959e-01 -9.982751309871673584e-02 -1.182750836014747620e-01 1.883568614721298218e-02 -3.130762651562690735e-02 3.363635241985321045e-01 -1.160385087132453918e-01 1.261594146490097046e-01 -1.006048694252967834e-01
-1.030597984790802002e-01 -1.141557618975639343e-01 -1.829565763473510742e-01 3.517353534698486328e-02 3.786259591579437256e-01 1.257201135158538818e-01 2.496726810932159424e-01 -3.011289536952972412e-01 -4.204865097999572754e-01 -2.166073471307754517e-01 -5.252790078520774841e-02 -3.681519255042076111e-02 -4.045987129211425781e-02 -1.981648653745651245e-01 3.665557801723480225e-01 -8.697273582220077515e-02 -1.222146674990653992e-01 6.419287621974945068e-02 -1.174592971801757812e-01 8.343792706727981567e-02 -2.568798325955867767e-02 1.045762374997138977e-01 -7.270888891071081161e-03 -2.276022285223007202e-01 -1.056444421410560608e-01 2.575333416461944580e-01 -1.039998382329940796e-01 -1.039117649197578430e-01 2.052473276853561401e-02 1.797245815396308899e-02 1.225046887993812561e-01 2.580508403480052948e-02
-4.810164123773574829e-02 -2.541273534297943115e-01 -6.356595456600189209e-02 1.532977521419525146e-01 2.030024528503417969e-01 5.527979135513305664e-02 2.723039090633392334e-01 -2.131993472576141357e-01 8.167792856693267822e-02 -1.912862434983253479e-02 -8.850369602441787720e-02 -8.719070255756378174e-02 -1.024764478206634521e-01 3.020247211679816246e-03 1.244722828269004822e-01 3.283002972602844238e-01 1.242661401629447937e-01 -3.328616172075271606e-02 -1.711467355489730835e-01 8.332919329404830933e-02 -2.355606704950332642e-01 2.273972928524017334e-01 3.378055989742279053e-02 -3.502869978547096252e-02 -3.942192792892456055e-01 2.170535176992416382e-01 -2.725465893745422363e-01 -2.020660042762756348e-01 -4.526989941950887442e-04 -1.857957690954208374e-01 1.596982479095458984e-01 -2.131423056125640869e-01
4.650566726922988892e-02 7.304956018924713135e-02 -7.616097480058670044e-02 4.578065499663352966e-02 4.975594282150268555e-01 -2.622858285903930664e-01 2.052425965666770935e-02 -9.640350192785263062e-02 -1.343718767166137695e-01 -2.856255471706390381e-01 1.533674597740173340e-01 -1.718900911509990692e-02 4.890485852956771851e-02 -9.789925813674926758e-02 3.355874419212341309e-01 4.110971689224243164e-01 1.234456747770309448e-01 4.335952177643775940e-02 5.522568896412849426e-02 -8.977733552455902100e-03 -1.551991105079650879e-01 2.437861114740371704e-01 2.240078002214431763e-01 -2.257507294416427612e-02 -1.475689262151718140e-01 1.138987615704536438e-01 -5.752198770642280579e-02 -1.086887642741203308e-01 6.769187748432159424e-02 -1.273261755704879761e-01 1.274826079607009888e-01 1.028637774288654327e-02
-2.337210066616535187e-02 -1.750989556312561035e-01 3.329771384596824646e-02 1.671671271324157715e-01 2.888613045215606689e-01 1.089295670390129089e-01 1.674164086580276489e-01 -5.232312157750129700e-02 1.534085422754287720e-01 -2.938795983791351318e-01 -8.203341811895370483e-02 4.688443988561630249e-02 1.967411935329437256e-01 -7.911132276058197021e-02 3.381106257438659668e-01 1.054312288761138916e-01 -1.211663857102394104e-01 9.015860967338085175e-03 1.960177533328533173e-02 -2.558408305048942566e-02 -9.851128607988357544e-02 1.996435672044754028e-01 1.829748153686523438e-01 -1.222255155444145203e-01 -2.346328347921371460e-01 2.315054982900619507e-01 -2.484687715768814087e-01 1.290874648839235306e-02 2.244139611721038818e-01 -4.081208705902099609e-01 1.097243800759315491e-01 1.055656149983406067e-01
-3.352757543325424194e-02 -9.794200956821441650e-02 -8.882162719964981079e-02 5.853595212101936340e-02 1.627601981163024902e-01 1.170633658766746521e-01 3.471694290637969971e-01 -4.239304065704345703e-01 -2.328062802553176880e-01 -4.241995047777891159e-03 4.887999594211578369e-02 -3.131137462332844734e-03 -1.250349879264831543e-01 1.325010657310485840e-01 5.580576136708259583e-02 1.804082989692687988e-01 -2.253310978412628174e-01 1.053373217582702637e-01 -2.925153076648712158e-01 2.737091183662414551e-01 -1.218246519565582275e-01 2.690832614898681641e-01 -1.614200472831726074e-01 -3.729675710201263428e-02 -8.408121019601821899e-02 1.137826070189476013e-01 -8.977219462394714355e-02 -7.724216580390930176e-02 2.746477425098419189e-01 -1.386070549488067627e-01 1.330232527107000351e-02 2.148335427045822144e-01
-1.127882599830627441e-01 -4.562176391482353210e-02 2.967596240341663361e-02 -7.760879397392272949e-02 2.802934348583221436e-01 -1.778980195522308350e-01 2.151881344616413116e-02 -1.664187163114547729e-01 -1.187201123684644699e-02 8.656726032495498657e-02 2.684900462627410889e-01 -1.225708331912755966e-02 -3.755955696105957031e-01 9.190094470977783203e-02 2.549003362655639648e-01 -5.739580839872360229e-02 -1.076496690511703491e-01 2.001768946647644043e-01 1.381963342428207397e-01 5.390421301126480103e-02 -1.121868416666984558e-01 1.735452115535736084e-01 2.743726037442684174e-02 -5.321925505995750427e-02 -1.605467945337295532e-01 -1.444624066352844238e-01 -6.210066750645637512e-02 2.856779694557189941e-01 3.326910734176635742e-01 -3.140277564525604248e-01 -4.884192347526550293e-02 -2.802101373672485352e-01
-5.518173426389694214e-02 -2.394488602876663208e-01 4.900408908724784851e-02 1.929388754069805145e-02 3.922304809093475342e-01 -9.629094600677490234e-02 1.808575242757797241e-01 -4.880788028240203857e-01 1.628120690584182739e-01 5.234254524111747742e-02 -2.288912832736968994e-01 -7.988180965185165405e-02 1.208659484982490540e-01 1.912253946065902710e-01 1.777337342500686646e-01 1.949872523546218872e-01 -7.546029984951019287e-02 2.037252299487590790e-02 -6.627032905817031860e-02 8.084237575531005859e-02 -4.588014632463455200e-02 2.096720337867736816e-01 2.167938202619552612e-01 -8.842509984970092773e-02 -2.082357555627822876e-01 4.555103555321693420e-02 -4.895655065774917603e-02 -6.945503503084182739e-02 2.311782985925674438e-01 -1.370279490947723389e-01 2.089693695306777954e-01 8.674859255552291870e-02
1.784730330109596252e-02 -2.114370763301849365e-01 -9.384194761514663696e-02 2.180967293679714203e-02 -6.053473334759473801e-03 1.127808913588523865e-01 2.895792126655578613e-01 -4.906939268112182617e-01 -1.798419952392578125e-01 -1.538841873407363892e-01 1.085390970110893250e-01 1.170103698968887329e-01 -3.852900117635726929e-02 -3.727562353014945984e-02 1.133626848459243774e-01 7.077895849943161011e-02 -6.435009092092514038e-02 1.474640816450119019e-01 3.927804902195930481e-02 2.081629121676087379e-03 -2.057904563844203949e-02 4.434799849987030029e-01 9.314912557601928711e-02 7.918471097946166992e-02 -1.680390685796737671e-01 1.573331952095031738e-01 1.943680271506309509e-02 -1.121866106986999512e-01 2.690351903438568115e-01 -2.002546042203903198e-01 -2.200498729944229126e-01 -1.993334889411926270e-01
1.460940539836883545e-01 -1.363238841295242310e-01 -2.350392490625381470e-01 1.248420774936676025e-01 2.819721400737762451e-01 -6.778454035520553589e-02 2.335391789674758911e-01 -3.952207565307617188e-01 -1.130271032452583313e-01 -2.256280928850173950e-01 -9.085557609796524048e-02 -2.142412364482879639e-01 -6.353218108415603638e-02 1.437637507915496826e-01 1.077146306633949280e-01 1.459789723157882690e-01 3.575404407456517220e-03 1.893765479326248169e-01 -7.797309756278991699e-02 -1.851105242967605591e-01 1.746045947074890137e-01 1.318597495555877686e-01 -2.188531868159770966e-02 -2.807514369487762451e-01 -4.363001137971878052e-02 3.363943696022033691e-01 -2.453249990940093994e-01 -3.162858262658119202e-02 1.058694422245025635e-01 1.604289710521697998e-01 -4.697147384285926819e-02 -1.219289377331733704e-02
-1.107972785830497742e-01 -1.312260031700134277e-01 9.227145463228225708e-02 2.607501745223999023e-01 1.129860281944274902e-01 1.615679264068603516e-01 2.423732876777648926e-01 -2.891286313533782959e-01 -1.616160273551940918e-01 -1.859165430068969727e-01 -1.524297893047332764e-01 1.404877007007598877e-01 -8.482183516025543213e-02 9.245484322309494019e-02 3.046015501022338867e-01 2.156222760677337646e-01 2.105346694588661194e-02 1.938812434673309326e-01 -2.210726439952850342e-01 3.811513781547546387e-01 4.815068095922470093e-03 1.174276694655418396e-01 -2.266512960195541382e-01 -1.069046929478645325e-01 -3.880367800593376160e-02 -1.029327884316444397e-01 -1.479462236166000366e-01 4.600788652896881104e-02 3.069721758365631104e-01 -9.603314101696014404e-02 2.108421031152829528e-04 -7.589658349752426147e-02
2.365296706557273865e-02 -8.584033697843551636e-02 -1.695265769958496094e-01 1.441236138343811035e-01 3.149645626544952393e-01 2.165485024452209473e-01 -6.020357832312583923e-02 -3.753958344459533691e-01 -1.485673785209655762e-01 -2.323918491601943970e-01 1.354084014892578125e-01 2.945710439234972000e-03 6.281801313161849976e-02 -3.676762059330940247e-02 6.448803097009658813e-02 1.665784865617752075e-01 -8.559624105691909790e-02 3.750840425491333008e-01 -1.837969571352005005e-01 6.560598965734243393e-03 -2.293755859136581421e-02 2.612670361995697021e-01 -2.605221271514892578e-01 -3.391024889424443245e-03 -2.597840130329132080e-02 3.357493281364440918e-01 -2.265507429838180542e-01 -1.366213858127593994e-01 6.109748408198356628e-02 5.163257941603660583e-02 -1.089407950639724731e-01 -1.106169261038303375e-02
-3.526199162006378174e-01 -9.826678037643432617e-02 2.510096132755279541e-01 6.399028003215789795e-02 2.940267026424407959e-01 -1.730296760797500610e-01 1.802882701158523560e-01 -2.622895240783691406e-01 9.912139177322387695e-02 -5.389166623353958130e-02 -1.813181042671203613e-01 2.314918190240859985e-01 1.226539462804794312e-01 -8.045732975006103516e-02 1.778355240821838379e-01 1.491428911685943604e-01 -5.089088156819343567e-02 -4.171970486640930176e-02 -1.568675972521305084e-02 -8.033100515604019165e-03 -4.819164052605628967e-02 1.480102837085723877e-01 -2.252397686243057251e-01 -1.741422414779663086e-01 -4.072747379541397095e-02 1.070716902613639832e-01 -1.864794939756393433e-01 -2.210297882556915283e-01 2.475938200950622559e-01 -3.420167267322540283e-01 1.367528140544891357e-01 5.450485274195671082e-02
-1.643874798901379108e-03 -5.359055846929550171e-02 3.443552553653717041e-01 -6.725029088556766510e-03 2.768354713916778564e-01 6.491878628730773926e-02 1.705368459224700928e-01 -2.535130977630615234e-01 5.441913381218910217e-03 -1.277917921543121338e-01 1.494540870189666748e-01 -2.696193754673004150e-02 1.061620190739631653e-01 -3.454079851508140564e-02 1.899580806493759155e-01 3.694848120212554932e-01 -1.974311470985412598e-01 2.175721228122711182e-01 -8.577713370323181152e-02 1.024766936898231506e-01 -3.047183454036712646e-01 1.431113928556442261e-01 7.132767885923385620e-02 -2.517225742340087891e-01 -1.109585687518119812e-01 3.479979038238525391e-01 -4.802360385656356812e-02 1.363664269447326660e-01 1.198856979608535767e-01 -8.367753773927688599e-02 5.250134319067001343e-02 1.240800991654396057e-01
1.398798376321792603e-01 -9.209170937538146973e-02 1.303714513778686523e-01 2.100929021835327148e-01 2.277084589004516602e-01 -1.298449635505676270e-01 2.996847927570343018e-01 -1.213977262377738953e-01 -1.091777086257934570e-01 -4.765132814645767212e-02 2.470432408154010773e-02 1.215849816799163818e-01 5.907692015171051025e-02 1.824480593204498291e-01 2.565734982490539551e-01 -6.956093758344650269e-02 1.688532680273056030e-01 8.269499987363815308e-03 -1.286610513925552368e-01 -6.520358473062515259e-02 -1.071982160210609436e-01 3.877427577972412109e-01 -4.913005232810974121e-02 1.678205132484436035e-01 -2.246262580156326294e-01 1.825995147228240967e-01 -1.326600015163421631e-01 -1.764376163482666016e-01 1.251040697097778320e-01 -4.309710860252380371e-01 8.907302469015121460e-02 -1.299238055944442749e-01
-2.292199805378913879e-02 1.369877606630325317e-01 -1.648207753896713257e-02 2.520442903041839600e-01 1.761980354785919189e-01 -3.609668835997581482e-02 1.053097844123840332e-01 -3.500052988529205322e-01 -1.492266952991485596e-01 -2.831333577632904053e-01 2.185790687799453735e-01 1.614233702421188354e-01 -1.127265542745590210e-01 -1.155671626329421997e-01 6.523256003856658936e-02 9.629344195127487183e-02 7.144960016012191772e-02 1.843166649341583252e-01 -1.819797307252883911e-01 -4.455771297216415405e-03 2.195326797664165497e-02 2.013621330261230469e-01 -1.943740546703338623e-01 -5.573069304227828979e-02 -2.743162810802459717e-01 3.329656124114990234e-01 -2.370586246252059937e-01 -7.799118012189865112e-02 2.555112540721893311e-01 1.042610332369804382e-01 -1.885748654603958130e-01 1.444588452577590942e-01
-7.659935858100652695e-03 -1.963745504617691040e-01 2.768706977367401123e-01 3.882068395614624023e-02 4.427586495876312256e-01 -1.224294453859329224e-01 -9.889239072799682617e-02 -3.968394994735717773e-01 -3.543031867593526840e-03 -1.833196729421615601e-01 -1.903668195009231567e-01 7.974053174257278442e-02 1.340088099241256714e-01 1.265891711227595806e-03 1.507366597652435303e-01 -7.710883766412734985e-02 8.180741220712661743e-02 1.320363283157348633e-01 -3.655948117375373840e-02 2.021496742963790894e-01 -1.662726700305938721e-02 2.374503761529922485e-01 -1.705223619937896729e-01 1.641913875937461853e-02 -1.039470881223678589e-01 1.159336268901824951e-01 -2.008846998214721680e-01 -1.656691282987594604e-01 2.294705212116241455e-01 -2.258521765470504761e-01 1.704303622245788574e-01 7.065209001302719116e-02
7.573497295379638672e-02 9.157308191061019897e-02 -1.800660043954849243e-01 -3.023974895477294922e-01 7.959599047899246216e-02 -4.917174205183982849e-02 2.134542912244796753e-02 -1.082226783037185669e-01 -1.259316056966781616e-01 -5.734290182590484619e-02 -1.358805149793624878e-01 6.599584221839904785e-02 2.081422358751296997e-01 -1.038589179515838623e-01 4.157113730907440186e-01 -3.774121031165122986e-02 -5.541851744055747986e-03 1.660206764936447144e-01 -2.825655341148376465e-01 -5.456086248159408569e-02 -3.387204110622406006e-01 1.243296116590499878e-01 -1.319813877344131470e-01 6.213389709591865540e-02 -8.547487109899520874e-02 6.538220494985580444e-02 -2.643309831619262695e-01 1.357138156890869141e-01 2.985404133796691895e-01 -1.968505978584289551e-01 1.364570856094360352e-01 -2.500474452972412109e-01
-1.162468548864126205e-02 -1.140138357877731323e-01 5.232915282249450684e-02 6.344372779130935669e-02 4.282239377498626709e-01 -9.273593127727508545e-02 -1.452023088932037354e-01 -1.002579629421234131e-01 3.732398152351379395e-02 -1.295612454414367676e-01 -1.256064623594284058e-01 1.129039824008941650e-01 8.743125945329666138e-02 -1.385021954774856567e-01 2.881439924240112305e-01 2.112557739019393921e-01 -5.920157954096794128e-02 8.275817334651947021e-02 7.779394276440143585e-03 1.229187473654747009e-01 -3.695710301399230957e-01 3.390973508358001709e-01 2.167996317148208618e-01 -1.795763075351715088e-01 -1.749419048428535461e-02 2.690476775169372559e-01 -1.084644198417663574e-01 -2.099280953407287598e-01 1.795454025268554688e-01 7.220398634672164917e-02 1.819787174463272095e-01 1.919858716428279877e-02
-2.028240710496902466e-01 -2.393923103809356689e-01 1.806117296218872070e-01 8.432660251855850220e-02 3.238004148006439209e-01 -2.601331472396850586e-01 -6.744626164436340332e-02 -3.909865319728851318e-01 2.506230585277080536e-02 -1.022536307573318481e-01 -2.798201888799667358e-02 1.108935102820396423e-01 2.616387009620666504e-01 1.149005219340324402e-01 3.606699109077453613e-01 -4.984159767627716064e-02 -1.747674793004989624e-01 4.733045399188995361e-02 -6.925436854362487793e-02 1.455757915973663330e-01 4.621933400630950928e-02 2.354739308357238770e-01 -1.438794583082199097e-01 -1.305047571659088135e-01 -1.103192046284675598e-01 -1.530691795051097870e-02 -1.417410671710968018e-01 -6.952012330293655396e-02 -6.487140059471130371e-02 -2.076791226863861084e-01 2.190712243318557739e-01 8.215783536434173584e-02
-2.257129848003387451e-01 -7.595729827880859375e-02 1.991686597466468811e-02 -4.675814881920814514e-02 3.357804119586944580e-01 -1.332623809576034546e-01 -3.579833079129457474e-03 -4.288811385631561279e-01 1.175849586725234985e-01 -1.647475808858871460e-01 -5.071641132235527039e-02 4.452415555715560913e-02 -4.735697060823440552e-02 5.950076039880514145e-03 1.755663901567459106e-01 6.038304418325424194e-02 -1.962974369525909424e-01 1.063571311533451080e-02 -1.901323050260543823e-01 -1.701509021222591400e-02 -2.058061808347702026e-01 2.837843596935272217e-01 -7.193528115749359131e-02 1.978385820984840393e-02 -1.865772008895874023e-01 1.220577731728553772e-01 -1.942694038152694702e-01 -9.880474768579006195e-03 2.828154945746064186e-03 -4.517182111740112305e-01 1.042113974690437317e-01 1.948471814393997192e-01
-1.094752773642539978e-01 -2.008581906557083130e-02 -2.409198693931102753e-02 -9.750007092952728271e-02 1.987069547176361084e-01 1.425558030605316162e-01 1.715186834335327148e-01 -1.769678443670272827e-01 -2.089006267488002777e-02 -1.813041120767593384e-01 -5.532737821340560913e-03 -3.245075941085815430e-01 2.646383345127105713e-01 4.913647845387458801e-02 1.461545526981353760e-01 -2.517777383327484131e-01 6.038482114672660828e-02 1.581674516201019287e-01 -1.020060703158378601e-01 -6.123745441436767578e-02 -2.370355129241943359e-01 2.488186806440353394e-01 -1.773307025432586670e-01 7.882457226514816284e-03 -1.458793282508850098e-01 5.039135813713073730e-01 6.161358952522277832e-02 -3.782179905101656914e-03 2.835772931575775146e-01 -1.631085760891437531e-02 7.483498007059097290e-02 -5.841059982776641846e-02
8.441420644521713257e-02 1.895545423030853271e-01 -2.706437706947326660e-01 -7.518538087606430054e-02 4.605264216661453247e-02 -7.402636855840682983e-02 2.469874620437622070e-01 -4.229232370853424072e-01 -1.059576869010925293e-01 -4.610041379928588867e-01 3.882680088281631470e-02 2.474125176668167114e-01 1.334726810455322266e-01 1.393038183450698853e-01 2.945022881031036377e-01 6.840479373931884766e-02 -3.490262106060981750e-02 9.522662311792373657e-02 -3.192809969186782837e-02 -1.223490806296467781e-03 -1.313049793243408203e-01 1.658271253108978271e-01 8.396592736244201660e-02 4.662809893488883972e-03 -1.836204975843429565e-01 1.729255467653274536e-01 -2.585031092166900635e-01 1.127337366342544556e-01 -5.107594653964042664e-02 -4.611217603087425232e-02 -5.989129841327667236e-02 -2.962722815573215485e-02
8.348758518695831299e-02 -1.031129434704780579e-01 3.245683014392852783e-01 1.896913647651672363e-01 2.190236747264862061e-01 -1.465555727481842041e-01 2.394450753927230835e-01 -2.142463475465774536e-01 -1.196482181549072266e-01 -7.342507690191268921e-02 -2.723161280155181885e-01 2.119632065296173096e-01 1.247874498367309570e-01 1.321524828672409058e-01 1.583596915006637573e-01 1.453765779733657837e-01 1.900865696370601654e-02 1.330807507038116455e-01 -2.605838775634765625e-01 -4.238929599523544312e-02 -2.451848387718200684e-01 2.359823137521743774e-01 -6.656473875045776367e-02 -2.757378518581390381e-01 -6.156574934720993042e-02 2.044339179992675781e-01 -1.084619760513305664e-02 -8.572754263877868652e-02 1.288361102342605591e-01 -2.762051820755004883e-01 6.882627308368682861e-02 -1.250258386135101318e-01
-1.395405381917953491e-01 -1.842112690210342407e-01 -7.134085893630981445e-02 2.292252033948898315e-01 5.250723958015441895e-01 7.218240760266780853e-03 3.278210014104843140e-02 -3.312786817550659180e-01 -2.709092199802398682e-01 -1.346529275178909302e-01 5.081307142972946167e-02 1.267986446619033813e-01 1.608330905437469482e-01 6.708721071481704712e-02 5.569197237491607666e-02 1.671374589204788208e-01 -5.564920138567686081e-03 5.332979559898376465e-02 -3.270475864410400391e-01 -2.205376513302326202e-02 3.365709632635116577e-02 8.874232321977615356e-02 -6.090831011533737183e-02 -4.978044703602790833e-02 -1.164428815245628357e-01 -1.227381080389022827e-01 -2.463968396186828613e-01 -5.058853421360254288e-03 1.793957352638244629e-01 -2.536795139312744141e-01 -1.087568402290344238e-01 -8.693584054708480835e-02
-2.375474758446216583e-02 -1.698445975780487061e-01 -1.210428252816200256e-01 7.300101220607757568e-02 6.624738126993179321e-02 -2.801449410617351532e-02 2.726326286792755127e-01 -2.800785303115844727e-01 2.040951326489448547e-02 -2.776988446712493896e-01 1.367654353380203247e-01 -1.821959763765335083e-02 -1.178943663835525513e-01 -8.358026295900344849e-02 1.151020005345344543e-01 1.660724580287933350e-01 -1.301827840507030487e-02 4.227609634399414062e-01 7.070137560367584229e-02 -2.174299955368041992e-01 -4.500410854816436768e-01 1.577032804489135742e-01 1.777349412441253662e-02 -2.045928090810775757e-01 -8.604753017425537109e-02 9.485467523336410522e-02 -1.786513626575469971e-01 -1.834923774003982544e-01 2.003645300865173340e-01 -3.941562399268150330e-02 -7.246736437082290649e-02 -6.847011297941207886e-02
-1.486782580614089966e-01 3.052234649658203125e-01 1.242321804165840149e-01 -8.548653125762939453e-02 -8.178672194480895996e-02 1.141863390803337097e-01 4.688206315040588379e-02 -2.736773788928985596e-01 -5.256431549787521362e-02 -2.483384162187576294e-01 1.629408262670040131e-02 -9.935495257377624512e-02 -1.242549717426300049e-01 1.107515022158622742e-01 1.876635551452636719e-01 2.533124685287475586e-01 4.281619936227798462e-02 -1.295886039733886719e-01 -1.912572188302874565e-03 1.531413942575454712e-01 -9.259662777185440063e-02 3.323587179183959961e-01 -3.212539553642272949e-01 -2.276905477046966553e-01 1.302465498447418213e-01 1.959206908941268921e-01 -2.650964260101318359e-01 4.336057696491479874e-03 1.438866555690765381e-02 1.108494773507118225e-01 1.847443282604217529e-01 -2.739894688129425049e-01
3.006865978240966797e-01 1.991492137312889099e-02 -7.576761394739151001e-02 -8.211953938007354736e-02 -1.065526902675628662e-01 -2.503974735736846924e-01 1.207245588302612305e-01 -1.175520643591880798e-01 -1.095290258526802063e-01 8.449656516313552856e-02 2.323612272739410400e-01 1.156868785619735718e-01 4.877259209752082825e-02 1.723977327346801758e-01 8.218581974506378174e-02 8.447630703449249268e-02 -3.691307306289672852e-01 1.655367016792297363e-01 -5.264538154006004333e-02 -2.177402824163436890e-01 2.016922533512115479e-01 3.341010510921478271e-01 7.879640161991119385e-02 -2.257650047540664673e-01 1.397387776523828506e-02 -1.371027436107397079e-02 -3.297348022460937500e-01 2.371261455118656158e-02 2.547078430652618408e-01 -7.345440238714218140e-02 2.278428077697753906e-01 -8.112047612667083740e-02
-7.065575569868087769e-02 1.128684207797050476e-01 -2.481414377689361572e-01 4.687235504388809204e-02 9.296438097953796387e-02 2.309103161096572876e-01 -7.708900421857833862e-02 -3.549447953701019287e-01 -1.446369141340255737e-01 -2.097945213317871094e-01 1.095963492989540100e-01 -6.588467955589294434e-02 -1.804218441247940063e-01 9.600222855806350708e-02 8.052627742290496826e-02 1.175612434744834900e-01 4.660780727863311768e-02 1.459546536207199097e-01 1.676046475768089294e-02 -1.237318739295005798e-01 -2.853094637393951416e-01 1.753226369619369507e-01 -7.563026249408721924e-02 -3.400702476501464844e-01 -2.052252143621444702e-01 1.205289438366889954e-01 4.164545983076095581e-02 1.599111557006835938e-01 4.386404454708099365e-01 -1.115914881229400635e-01 1.230478882789611816e-01 -6.874249130487442017e-02
5.539245830732397735e-05 -8.603259921073913574e-02 -1.713743992149829865e-02 -1.295368224382400513e-01 2.152514457702636719e-01 1.924753338098526001e-01 2.589039802551269531e-01 -9.787347167730331421e-02 -2.256807684898376465e-01 1.071230843663215637e-01 -2.168388515710830688e-01 2.754423618316650391e-01 2.549342811107635498e-01 6.036849319934844971e-02 1.874305605888366699e-01 5.025722458958625793e-02 -1.710329353809356689e-01 2.856955826282501221e-01 -2.956083603203296661e-02 -1.433687806129455566e-01 -8.924467861652374268e-02 8.010242879390716553e-02 7.345868740230798721e-03 -8.515608310699462891e-02 -2.023944854736328125e-01 2.370487153530120850e-02 -1.957233548164367676e-01 -1.930978149175643921e-01 4.026932418346405029e-01 -3.003260195255279541e-01 1.868782006204128265e-02 1.149272266775369644e-02
-2.286011278629302979e-01 -3.179768919944763184e-01 2.967308759689331055e-01 1.848713606595993042e-01 3.800912797451019287e-01 -1.047723814845085144e-01 4.971244931221008301e-02 -3.968243300914764404e-01 7.444893009960651398e-03 -3.917385265231132507e-02 1.339032687246799469e-02 1.424745563417673111e-02 -9.283883124589920044e-02 -1.553788408637046814e-02 2.447023242712020874e-01 -1.169097647070884705e-01 -1.440092325210571289e-01 -3.241566568613052368e-02 -1.302185952663421631e-01 -3.731948137283325195e-02 -1.589461416006088257e-01 1.303760558366775513e-01 -5.637780949473381042e-02 -2.169068902730941772e-02 -2.780130505561828613e-01 1.472820788621902466e-01 6.677318364381790161e-03 -9.491582959890365601e-02 1.859892308712005615e-01 -1.619961261749267578e-01 2.146188616752624512e-01 1.538034677505493164e-01
-2.394219189882278442e-01 -1.317817624658346176e-02 9.271594882011413574e-02 3.623609989881515503e-02 4.555143043398857117e-02 7.945416867733001709e-02 -7.480620592832565308e-02 -1.860301494598388672e-01 -2.010337822139263153e-02 -2.502116858959197998e-01 -9.420653432607650757e-02 1.379263550043106079e-01 -4.519731700420379639e-01 1.156385466456413269e-01 9.995249658823013306e-02 2.477597296237945557e-01 4.786935821175575256e-02 1.145024672150611877e-01 1.598879992961883545e-01 -1.684670746326446533e-01 2.384115941822528839e-02 2.514737844467163086e-01 -8.888497948646545410e-02 -3.039514124393463135e-01 -3.344123661518096924e-01 1.903299391269683838e-01 3.269434720277786255e-02 -8.785719424486160278e-02 2.349003851413726807e-01 2.367428317666053772e-02 2.023652195930480957e-01 -1.307280957698822021e-01
-9.616621583700180054e-02 -2.422283887863159180e-01 1.518034376204013824e-02 2.772887945175170898e-01 2.440919429063796997e-01 -7.438876479864120483e-02 -2.268755435943603516e-02 -5.597496032714843750e-01 3.146564587950706482e-02 -6.970989052206277847e-03 -1.805552542209625244e-01 4.540706984698772430e-03 -4.941421002149581909e-02 3.349059447646141052e-02 1.266955137252807617e-01 -1.297393739223480225e-01 -1.399907916784286499e-01 8.256886154413223267e-02 -4.254349321126937866e-02 1.020128745585680008e-02 -9.761779010295867920e-02 1.720562726259231567e-01 -6.826899945735931396e-02 -2.609502151608467102e-02 -8.329252153635025024e-02 1.460628509521484375e-01 -4.012474119663238525e-01 -5.048213060945272446e-03 1.542655676603317261e-01 -2.977707982063293457e-01 1.082462444901466370e-01 1.400686949491500854e-01
-1.130783334374427795e-01 1.558360364288091660e-02 -1.266079545021057129e-01 -2.131271921098232269e-02 1.668202430009841919e-01 -2.869203686714172363e-02 3.667289912700653076e-01 -3.287157416343688965e-01 7.823327183723449707e-02 -2.081140428781509399e-01 2.306131832301616669e-02 -1.538716703653335571e-01 -1.447169762104749680e-02 1.713124066591262817e-01 7.953119277954101562e-02 -1.462395638227462769e-01 1.053818911314010620e-01 9.459907561540603638e-02 -9.352788329124450684e-02 2.569066546857357025e-02 -3.679846227169036865e-01 -4.874397814273834229e-02 6.451538950204849243e-02 -2.252597361803054810e-01 -2.856233417987823486e-01 3.142612576484680176e-01 1.234247237443923950e-01 -3.014474734663963318e-02 3.325690627098083496e-01 -1.602846086025238037e-01 -1.856751739978790283e-02 -1.144789084792137146e-01
-1.270654499530792236e-01 -1.002695504575967789e-02 -1.245753169059753418e-01 1.919350922107696533e-01 2.598448097705841064e-01 1.050431840121746063e-02 -4.962253384292125702e-03 -1.490239202976226807e-01 -8.654832839965820312e-02 -2.553415596485137939e-01 -1.265091896057128906e-01 -3.076484426856040955e-03 -5.999670922756195068e-02 3.247033059597015381e-01 1.265300661325454712e-01 6.272263824939727783e-02 1.860343962907791138e-01 1.854066699743270874e-01 7.372733950614929199e-02 -1.224288567900657654e-01 -6.917272694408893585e-03 -7.695735245943069458e-02 -2.358344495296478271e-01 -1.199677586555480957e-01 -4.530348479747772217e-01 -1.017669662833213806e-01 -3.236911296844482422e-01 -2.740022540092468262e-01 2.438397854566574097e-01 -2.305467985570430756e-02 5.299361795186996460e-02 -1.470247376710176468e-02
-4.278418049216270447e-02 1.318466216325759888e-01 1.059355493634939194e-02 1.125914305448532104e-01 1.114972829818725586e-01 1.634048521518707275e-01 6.694366037845611572e-02 -3.342601060867309570e-01 -2.902736663818359375e-01 -1.821805685758590698e-01 1.539410799741744995e-01 3.202519193291664124e-02 -2.063816338777542114e-01 1.518551409244537354e-01 2.224577963352203369e-01 -1.289901416748762131e-02 -3.013263083994388580e-02 8.811341226100921631e-02 1.253283917903900146e-01 -2.275073379278182983e-01 1.490117311477661133e-01 -1.884375326335430145e-02 -1.101524606347084045e-01 -1.367244217544794083e-02 -4.085966348648071289e-01 1.315513700246810913e-01 -2.935259230434894562e-02 -3.094753623008728027e-01 1.713951230049133301e-01 -1.382331401109695435e-01 2.402656674385070801e-01 -2.388490587472915649e-01
-1.348443031311035156e-01 -8.162748068571090698e-02 8.415577560663223267e-02 5.182380601763725281e-02 2.597846789285540581e-03 2.044627964496612549e-01 2.026065140962600708e-01 -1.299105882644653320e-01 -2.276598215103149414e-01 5.111667793244123459e-03 4.113277196884155273e-01 -1.087382361292839050e-01 -1.265128999948501587e-01 1.637778580188751221e-01 1.606277823448181152e-01 2.778263986110687256e-01 5.901404470205307007e-02 1.086090654134750366e-01 -2.910743951797485352e-01 -1.820441037416458130e-01 9.274610131978988647e-02 1.565294861793518066e-01 -1.964288949966430664e-01 -2.478697001934051514e-01 -2.308823019266128540e-01 -7.910183072090148926e-02 1.141309067606925964e-01 -1.049484238028526306e-01 2.356563061475753784e-01 -5.579317733645439148e-02 2.692469358444213867e-01 7.711408287286758423e-02
2.863742597401142120e-02 -1.543482244014739990e-01 2.436196431517601013e-02 1.896942406892776489e-01 -1.137043535709381104e-01 4.375023767352104187e-02 6.163964420557022095e-02 -6.874035298824310303e-02 -3.561811745166778564e-01 -5.205233022570610046e-02 1.591489613056182861e-01 -1.136884093284606934e-01 -6.415709853172302246e-02 1.346482932567596436e-01 3.106622695922851562e-01 -5.678978189826011658e-02 -1.149571165442466736e-01 2.959401533007621765e-02 -8.084923774003982544e-02 -4.421618580818176270e-02 -1.054756436496973038e-02 3.408799171447753906e-01 1.369300335645675659e-01 -9.921140223741531372e-02 1.294427067041397095e-01 -5.887217447161674500e-02 -1.382577717304229736e-01 -2.471791356801986694e-01 2.729931771755218506e-01 1.238432805985212326e-02 4.583951830863952637e-01 -2.699567973613739014e-01
5.718067660927772522e-02 1.181166097521781921e-01 -1.276649385690689087e-01 -2.607962191104888916e-01 1.229277923703193665e-01 -1.465481668710708618e-01 -6.858956068754196167e-02 1.006951257586479187e-01 3.173670498654246330e-03 -2.173768281936645508e-01 2.628474831581115723e-01 -2.489039599895477295e-01 -2.261773794889450073e-01 -8.953326195478439331e-02 1.104434654116630554e-01 -1.040081903338432312e-01 3.480571135878562927e-02 1.763753294944763184e-01 -9.032920747995376587e-02 1.615956723690032959e-01 -1.619143038988113403e-01 2.189403921365737915e-01 -1.321465075016021729e-01 -1.698492318391799927e-01 -3.983645737171173096e-01 5.609473213553428650e-02 -1.618682891130447388e-01 -5.414370447397232056e-03 3.479931056499481201e-01 -2.998947799205780029e-01 1.890513487160205841e-02 -4.655623342841863632e-03
5.260203033685684204e-02 -1.677448153495788574e-01 2.721864879131317139e-01 1.535794734954833984e-01 3.052732050418853760e-01 -1.640278100967407227e-01 1.874555945396423340e-01 -3.274068534374237061e-01 1.202901476062834263e-03 2.009090967476367950e-02 -3.260131180286407471e-02 7.459828257560729980e-02 1.337475925683975220e-01 -1.884277611970901489e-01 2.767654061317443848e-01 1.103064492344856262e-01 -2.090959846973419189e-01 -1.889024376869201660e-01 -7.914656400680541992e-02 2.045261412858963013e-01 -1.381880193948745728e-01 1.842641979455947876e-01 -2.046833559870719910e-02 -5.158328637480735779e-02 -3.180515766143798828e-01 1.153881922364234924e-01 -1.724337041378021240e-01 -3.087611123919487000e-02 2.020946443080902100e-01 -2.445004433393478394e-01 -3.357325494289398193e-02 -1.710579842329025269e-01
6.117033585906028748e-02 -1.799146458506584167e-02 1.835099607706069946e-02 -2.898365855216979980e-01 3.967148661613464355e-01 9.840067476034164429e-02 -9.879783727228641510e-03 2.308600842952728271e-01 -2.848767340183258057e-01 -1.170098185539245605e-01 7.664972543716430664e-02 -6.211255490779876709e-02 -3.171600997447967529e-01 5.990271642804145813e-02 1.783580332994461060e-01 1.104325428605079651e-01 -1.949032396078109741e-01 5.147143732756376266e-03 -1.120127737522125244e-01 -4.662634059786796570e-02 1.956251114606857300e-01 2.445701062679290771e-01 -1.114098057150840759e-01 -1.688657999038696289e-01 -1.229923442006111145e-01 2.450371347367763519e-02 -1.447501033544540405e-01 2.227112799882888794e-01 1.763057112693786621e-01 -3.113155961036682129e-01 1.715777516365051270e-01 5.386442691087722778e-02
-1.944507658481597900e-01 1.087918505072593689e-01 -2.239783555269241333e-01 8.714290708303451538e-02 3.506897687911987305e-01 -4.561578854918479919e-02 1.145891547203063965e-01 1.268881857395172119e-01 1.285543739795684814e-01 -5.068003386259078979e-02 -1.216524019837379456e-01 1.192480474710464478e-01 -2.476542443037033081e-01 2.484663128852844238e-01 2.412258833646774292e-01 3.148715943098068237e-02 4.703256487846374512e-02 9.847453236579895020e-02 -2.268148064613342285e-01 -1.738644391298294067e-01 -4.646971076726913452e-02 9.348011016845703125e-02 5.384070426225662231e-02 -1.502627730369567871e-01 2.174849808216094971e-01 2.842311263084411621e-01 -2.541887462139129639e-01 -1.701737791299819946e-01 3.118548989295959473e-01 -1.908863335847854614e-01 8.869613707065582275e-02 -1.214866191148757935e-01
-1.976577043533325195e-01 -2.015171051025390625e-01 1.203744038939476013e-01 -5.088879168033599854e-02 1.643953919410705566e-01 -4.798715561628341675e-02 1.818144321441650391e-01 -5.418320745229721069e-02 -1.958659738302230835e-01 3.285082429647445679e-02 -1.512286160141229630e-02 3.355149626731872559e-01 6.336264312267303467e-02 1.543027162551879883e-01 3.336887657642364502e-01 1.916317939758300781e-01 -1.096400339156389236e-02 1.323690265417098999e-02 -1.520281285047531128e-01 -8.023491501808166504e-02 -2.454537898302078247e-01 7.762353867292404175e-02 -1.400249451398849487e-01 -1.462292522192001343e-01 -1.628352850675582886e-01 2.764045000076293945e-01 -2.494250684976577759e-01 -2.153512984514236450e-01 1.732981503009796143e-01 -2.219354510307312012e-01 -2.647099196910858154e-01 -1.086899265646934509e-01
-2.310159951448440552e-01 1.088097617030143738e-01 1.290135681629180908e-01 2.261255234479904175e-01 3.074441254138946533e-01 3.130856901407241821e-02 1.920100152492523193e-01 -5.042054057121276855e-01 1.800198405981063843e-01 -8.066818118095397949e-03 -6.028183270245790482e-03 1.069707199931144714e-01 -5.053475499153137207e-02 5.091272667050361633e-02 1.519492715597152710e-01 -7.854884862899780273e-02 3.606908023357391357e-02 2.166888415813446045e-01 -5.469133332371711731e-02 5.055311694741249084e-02 -4.605227708816528320e-02 3.318267166614532471e-01 3.828462585806846619e-02 -8.852208405733108521e-02 -3.774274513125419617e-02 5.894811451435089111e-02 -8.239353448152542114e-02 6.307741999626159668e-02 -9.247459471225738525e-02 -3.951192796230316162e-01 2.120143175125122070e-01 -3.801245614886283875e-02
6.969981640577316284e-02 -5.058493465185165405e-02 1.396981775760650635e-01 -2.777752876281738281e-01 3.402946591377258301e-01 1.030787304043769836e-01 -1.011113300919532776e-01 -1.029723510146141052e-02 -2.413152530789375305e-02 -8.443244546651840210e-02 -1.107470616698265076e-01 7.123321294784545898e-02 4.622178524732589722e-02 1.423295885324478149e-01 2.024857848882675171e-01 2.595644071698188782e-02 -5.659438297152519226e-02 1.058044210076332092e-01 -7.524929195642471313e-02 2.019170485436916351e-02 -1.642398238182067871e-01 2.507000565528869629e-01 -2.643505334854125977e-01 1.905974233523011208e-03 -5.022919550538063049e-02 -2.116980403661727905e-01 -6.173502653837203979e-02 3.563864529132843018e-02 4.872705340385437012e-01 -2.795117199420928955e-01 1.240024939179420471e-01 -3.263439536094665527e-01
1.237019672989845276e-01 6.398505717515945435e-02 1.745221316814422607e-01 1.422714442014694214e-01 3.493674993515014648e-01 1.746807843446731567e-01 1.716227382421493530e-01 -2.128526121377944946e-01 1.125022694468498230e-01 -2.062707021832466125e-02 -9.327891166321933270e-04 1.988345384597778320e-02 -8.660718798637390137e-02 3.097622990608215332e-01 1.626864634454250336e-02 -7.816741243004798889e-03 -7.356023043394088745e-02 1.051683127880096436e-01 -3.573172688484191895e-01 9.647923707962036133e-02 2.636083364486694336e-01 3.889037966728210449e-01 4.720374569296836853e-02 -7.740511000156402588e-02 -1.721889227628707886e-01 7.879731059074401855e-02 -9.953473508358001709e-02 1.016752514988183975e-02 2.404705248773097992e-02 -3.548922240734100342e-01 1.503092050552368164e-01 8.897419273853302002e-02
-1.247864589095115662e-02 -8.565754443407058716e-02 1.666337065398693085e-02 -1.512779891490936279e-01 7.200837135314941406e-02 -3.221453167498111725e-03 -9.148760139942169189e-02 -6.027613952755928040e-02 7.382427155971527100e-02 -1.423149555921554565e-02 -5.436693504452705383e-02 1.166836358606815338e-02 9.439258277416229248e-02 5.650654807686805725e-02 1.363516896963119507e-01 -6.846092641353607178e-02 -2.086270153522491455e-01 4.811002314090728760e-02 -2.039370089769363403e-01 1.126846373081207275e-01 -1.109669059514999390e-01 3.239567279815673828e-01 -1.243913099169731140e-01 -2.068415433168411255e-01 -2.902946248650550842e-02 -1.559415906667709351e-01 -1.541949063539505005e-01 2.376826256513595581e-01 6.541693210601806641e-01 -2.600424289703369141e-01 1.361525151878595352e-02 -1.766315251588821411e-01
-1.064539477229118347e-01 -2.199593931436538696e-01 1.132086440920829773e-01 1.714100874960422516e-02 2.170392274856567383e-01 -5.371140316128730774e-02 1.293286532163619995e-01 -1.484796702861785889e-01 1.999360173940658569e-01 -2.483050897717475891e-02 2.136330865323543549e-02 -6.245286762714385986e-02 1.531566232442855835e-01 1.106237173080444336e-01 2.848209440708160400e-01 -1.086754202842712402e-01 1.046130061149597168e-01 -1.342055052518844604e-01 -1.679925769567489624e-01 5.378071963787078857e-02 -1.649201810359954834e-01 4.843553900718688965e-01 -2.776129841804504395e-01 -1.318182796239852905e-01 -3.381821215152740479e-01 2.031159698963165283e-01 2.456020563840866089e-02 -5.026305094361305237e-02 9.816591441631317139e-02 -1.827726215124130249e-01 -2.118267267942428589e-01 -4.310832545161247253e-02
1.049015787430107594e-03 -4.485661908984184265e-02 2.473674863576889038e-01 1.430234760046005249e-01 4.027136862277984619e-01 -1.214489787817001343e-01 2.252944372594356537e-02 -2.646797895431518555e-01 -3.058513253927230835e-02 -1.919824331998825073e-01 -3.505025058984756470e-02 -2.415602840483188629e-02 -1.847314834594726562e-02 2.170917764306068420e-02 2.202986031770706177e-01 3.036363422870635986e-01 -8.961854130029678345e-02 -1.516129523515701294e-01 2.146060019731521606e-01 1.720349192619323730e-01 -1.304047405719757080e-01 2.874239981174468994e-01 5.048935487866401672e-02 -1.037757471203804016e-01 7.963103055953979492e-02 3.242315649986267090e-01 -2.489225417375564575e-01 8.751065284013748169e-02 2.628381252288818359e-01 -1.206207200884819031e-01 2.122894115746021271e-02 5.410888791084289551e-02
-8.664395660161972046e-02 -1.957748830318450928e-01 -7.905616611242294312e-02 -3.478138148784637451e-01 1.071221381425857544e-01 6.250775605440139771e-02 -1.381063461303710938e-01 -1.361978650093078613e-01 -4.922255128622055054e-02 1.842281967401504517e-01 4.346792775322683156e-05 -6.484042853116989136e-02 -1.340558528900146484e-01 1.621890962123870850e-01 2.286636680364608765e-01 1.468351930379867554e-01 -1.107868254184722900e-01 -8.721544407308101654e-03 1.248307991772890091e-02 1.781364679336547852e-01 -2.680373191833496094e-01 1.840852648019790649e-01 -1.061927750706672668e-01 -9.318961203098297119e-02 -9.332098066806793213e-02 -3.646793588995933533e-02 -2.390890121459960938e-01 1.290662586688995361e-01 4.554504454135894775e-01 -2.202980518341064453e-01 1.873567700386047363e-01 -2.652995586395263672e-01
-1.290148347616195679e-01 1.854124944657087326e-03 2.595044113695621490e-02 5.773190781474113464e-02 6.169837117195129395e-01 -2.390385717153549194e-01 7.965971529483795166e-02 -2.362161129713058472e-01 -4.323071986436843872e-02 8.501810580492019653e-02 -1.586099863052368164e-01 1.375989913940429688e-01 -6.161392107605934143e-02 1.825377494096755981e-01 2.054356187582015991e-01 -2.660325542092323303e-02 -1.748734712600708008e-02 6.717059016227722168e-02 -3.355484455823898315e-02 1.732335537672042847e-01 -5.594452470541000366e-02 -2.289893850684165955e-02 -8.475065976381301880e-02 -2.420948147773742676e-01 -1.882691532373428345e-01 -7.802347652614116669e-03 -3.532970547676086426e-01 -1.843536794185638428e-01 -4.195798188447952271e-02 -1.569677740335464478e-01 -9.184337407350540161e-02 1.078511327505111694e-01
5.403373762965202332e-02 1.885892450809478760e-02 -1.218972802162170410e-01 -3.282097280025482178e-01 3.400048613548278809e-01 -6.671982258558273315e-02 9.168406948447227478e-03 -1.802051961421966553e-01 3.624564968049526215e-03 7.517924904823303223e-02 -2.563746832311153412e-02 -1.926478594541549683e-01 -7.990659028291702271e-02 -4.980608448386192322e-02 2.694857418537139893e-01 2.483076602220535278e-02 -1.942955255508422852e-01 -6.036754325032234192e-02 1.049526035785675049e-01 2.351270057260990143e-02 -5.423529446125030518e-02 1.497647911310195923e-01 -1.148229464888572693e-02 -1.581208705902099609e-01 -2.758665084838867188e-01 -1.556443721055984497e-01 -1.190319061279296875e-01 1.141872555017471313e-01 4.525802433490753174e-01 -1.881504952907562256e-01 1.100319474935531616e-01 -3.356364965438842773e-01
6.117111444473266602e-02 2.162886857986450195e-01 1.632070392370223999e-01 1.461201161146163940e-01 3.433036506175994873e-01 1.818433552980422974e-01 2.096869349479675293e-01 -1.722262948751449585e-01 1.417314261198043823e-01 -1.454631239175796509e-01 -1.551053822040557861e-01 4.015675745904445648e-03 5.381424725055694580e-02 4.475451260805130005e-02 -3.455517580732703209e-03 4.495310410857200623e-02 1.480786502361297607e-01 5.112079437822103500e-03 -3.219538629055023193e-01 5.173569545149803162e-02 -3.420620039105415344e-02 4.422335326671600342e-01 -1.720254570245742798e-01 -3.441851586103439331e-02 -2.648718357086181641e-01 1.253938823938369751e-01 -2.275023907423019409e-01 6.658773869276046753e-02 1.238914206624031067e-01 -2.893643081188201904e-01 4.259947687387466431e-02 -7.689149677753448486e-02
-9.371994435787200928e-02 1.561243534088134766e-01 -8.449189364910125732e-02 1.139625757932662964e-01 2.027475684881210327e-01 1.958953291177749634e-01 -1.632300317287445068e-01 -1.936844736337661743e-01 -2.179823964834213257e-01 -2.554413676261901855e-01 2.832042872905731201e-01 2.772916294634342194e-02 -8.749105781316757202e-02 -6.911087781190872192e-02 6.527314335107803345e-02 1.776129156351089478e-01 6.396232545375823975e-02 1.288892030715942383e-01 1.861655386164784431e-03 -1.682023145258426666e-02 -1.028678789734840393e-01 2.125467956066131592e-01 -1.180483400821685791e-01 -3.835576772689819336e-01 -4.298783540725708008e-01 6.901498883962631226e-02 -4.879153147339820862e-02 1.088813394308090210e-01 1.358742117881774902e-01 -7.536672800779342651e-02 3.061184287071228027e-01 -4.066351428627967834e-02
1.107783243060112000e-01 -6.051607057452201843e-02 -1.069732904434204102e-01 3.901410102844238281e-02 1.390193551778793335e-01 6.433530151844024658e-02 -9.603908658027648926e-02 -3.120789527893066406e-01 -1.232015341520309448e-01 -2.205474376678466797e-01 8.484674245119094849e-02 2.324119210243225098e-02 -5.385058000683784485e-02 7.519143819808959961e-02 1.413030028343200684e-01 3.142206072807312012e-01 1.408062502741813660e-02 2.915962040424346924e-01 -2.289229445159435272e-02 -3.038680553436279297e-01 5.317188799381256104e-02 1.809943765401840210e-01 -1.920780986547470093e-01 -1.816323697566986084e-01 -2.985739409923553467e-01 1.979366689920425415e-01 2.836324041709303856e-03 6.054804101586341858e-02 2.105467319488525391e-01 -4.454450309276580811e-02 2.277069836854934692e-01 -3.584463298320770264e-01
-1.159031316637992859e-01 -2.108750194311141968e-01 3.680342435836791992e-02 2.549585402011871338e-01 3.629616796970367432e-01 -1.111589297652244568e-01 -1.084610968828201294e-01 -4.050838351249694824e-01 7.589392364025115967e-02 -7.743238657712936401e-02 -1.177369654178619385e-01 -7.159557193517684937e-02 -4.102670773863792419e-02 -2.493227273225784302e-02 6.842079758644104004e-02 2.263230234384536743e-01 -4.110724106431007385e-02 -1.255661528557538986e-02 -2.926537990570068359e-01 2.221814729273319244e-02 -4.155200347304344177e-02 4.399512112140655518e-01 -1.274125427007675171e-01 -8.139170706272125244e-02 -2.000051438808441162e-01 2.772072851657867432e-01 -1.245676726102828979e-01 -2.729613892734050751e-02 -4.914574325084686279e-02 -1.451058834791183472e-01 -6.519664078950881958e-03 6.389445066452026367e-02
-1.694850921630859375e-01 1.153253111988306046e-02 -1.024330183863639832e-01 1.220007762312889099e-01 1.902441978454589844e-01 3.769538179039955139e-02 1.290074884891510010e-01 -1.555637419223785400e-01 1.255364418029785156e-01 -1.471239477396011353e-01 3.467781245708465576e-01 9.141654521226882935e-02 -3.513742983341217041e-02 1.351530104875564575e-01 9.638454020023345947e-02 8.601444214582443237e-02 -1.009783670306205750e-01 7.811024039983749390e-02 2.448858022689819336e-01 5.016816779971122742e-03 -8.783670514822006226e-02 4.055387079715728760e-01 -1.830690354108810425e-01 -1.197434663772583008e-01 -2.032597810029983521e-01 2.093833237886428833e-01 8.422173559665679932e-02 1.559556424617767334e-01 3.071110546588897705e-01 2.624754607677459717e-01 2.802712619304656982e-01 -1.022072061896324158e-01
-2.454741448163986206e-01 1.406824290752410889e-01 4.362512752413749695e-02 3.794779181480407715e-01 1.902431547641754150e-01 6.277821213006973267e-02 1.653153747320175171e-01 -3.824591338634490967e-01 -8.707055449485778809e-02 -9.658002108335494995e-02 1.232370138168334961e-01 -7.730751484632492065e-02 1.447270512580871582e-01 1.717137992382049561e-01 -7.290650904178619385e-02 1.977641880512237549e-01 -2.880413532257080078e-01 -4.290240257978439331e-02 -3.299756348133087158e-02 4.141955450177192688e-02 1.770813763141632080e-01 2.286365181207656860e-01 1.192808337509632111e-02 -1.512422412633895874e-01 -1.961019188165664673e-01 2.461074143648147583e-01 -2.848083376884460449e-01 -1.149995028972625732e-01 9.768719226121902466e-02 2.953934669494628906e-02 1.401206851005554199e-01 9.848669171333312988e-02
-1.733892410993576050e-01 8.193391561508178711e-02 1.481484323740005493e-01 1.406406015157699585e-01 3.733299970626831055e-01 1.124388724565505981e-01 1.742967963218688965e-01 -1.996712088584899902e-01 8.687727153301239014e-02 -5.529250204563140869e-02 -9.300865978002548218e-02 1.235846281051635742e-01 -2.612214982509613037e-01 3.729049861431121826e-02 9.144668281078338623e-02 2.486683800816535950e-02 1.687894016504287720e-02 -8.371523767709732056e-02 -1.506672203540802002e-01 -5.176244303584098816e-02 1.865534577518701553e-03 5.552184581756591797e-01 1.452436447143554688e-01 2.770810574293136597e-02 -1.545102447271347046e-01 2.783362865447998047e-01 -4.389948397874832153e-02 1.480282843112945557e-01 -7.316723465919494629e-03 -1.339658796787261963e-01 2.784155607223510742e-01 -5.084623396396636963e-02
3.005804028362035751e-03 1.481844335794448853e-01 1.387883424758911133e-01 1.136363018304109573e-02 5.111052989959716797e-01 4.530955851078033447e-02 1.766746789216995239e-01 -3.153809010982513428e-01 8.422040939331054688e-02 2.118924558162689209e-01 1.527355704456567764e-02 5.491904169321060181e-02 2.037702687084674835e-02 3.589456528425216675e-02 1.242707520723342896e-01 -4.269673954695463181e-04 -1.849132031202316284e-01 4.411894083023071289e-02 -1.343403849750757217e-02 1.854941695928573608e-01 1.167369727045297623e-02 2.849290668964385986e-01 2.948922105133533478e-02 2.533625438809394836e-02 -3.634509444236755371e-01 1.219456121325492859e-01 -1.987491175532341003e-02 -6.683012004941701889e-03 -5.074996873736381531e-02 -3.879868984222412109e-01 1.812614798545837402e-01 -7.321160286664962769e-02
-2.348336726427078247e-01 -3.958416730165481567e-02 -2.449980936944484711e-02 1.792012155055999756e-01 3.753576874732971191e-01 -1.826613023877143860e-02 3.614665940403938293e-02 -2.731204330921173096e-01 -7.260337471961975098e-02 -4.989432543516159058e-02 1.597451716661453247e-01 1.192080751061439514e-01 -2.147972024977207184e-02 1.114501357078552246e-01 1.066438332200050354e-01 5.306243896484375000e-02 -1.614097803831100464e-01 -7.485380023717880249e-02 3.289816668257117271e-03 -1.072654947638511658e-01 2.687297463417053223e-01 3.331699073314666748e-01 3.523527830839157104e-02 -8.515207469463348389e-02 -3.729772269725799561e-01 1.669791638851165771e-01 -2.833185493946075439e-01 8.636865764856338501e-02 1.325692981481552124e-01 -2.582907490432262421e-02 -2.916355729103088379e-01 1.611975878477096558e-01
-7.746370136737823486e-02 -2.628857493400573730e-01 2.112787663936614990e-01 1.646822690963745117e-01 1.157345175743103027e-01 1.573114246129989624e-01 5.172639489173889160e-01 -1.924041956663131714e-01 4.833133518695831299e-02 2.687055058777332306e-02 -1.347303297370672226e-02 -1.405619978904724121e-01 -6.632636301219463348e-03 -3.035537898540496826e-02 2.637696564197540283e-01 -4.083561524748802185e-02 -4.643957689404487610e-02 6.484909355640411377e-02 2.802585251629352570e-02 1.329132318496704102e-01 -1.914392113685607910e-01 2.778926789760589600e-01 1.099435612559318542e-01 1.307997666299343109e-02 -3.365653753280639648e-01 9.900252521038055420e-02 -1.482277512550354004e-01 -1.314442008733749390e-01 2.633003890514373779e-01 -4.986764490604400635e-02 5.575821921229362488e-02 -1.643435209989547729e-01
-1.004860624670982361e-01 -1.222061887383460999e-01 9.201373904943466187e-02 4.706644639372825623e-02 5.553019419312477112e-02 3.043221496045589447e-02 3.237641453742980957e-01 -4.318555593490600586e-01 9.474196471273899078e-03 -2.818070650100708008e-01 7.112168520689010620e-02 6.035311147570610046e-03 7.467997074127197266e-02 4.604873433709144592e-02 5.231218039989471436e-02 2.038543820381164551e-01 -3.943473100662231445e-01 3.583493083715438843e-02 1.651455648243427277e-03 1.717223376035690308e-01 3.666627034544944763e-02 1.513248085975646973e-01 9.156651049852371216e-02 8.931019902229309082e-02 -3.056220710277557373e-01 1.836534440517425537e-01 -3.318565487861633301e-01 -5.823895335197448730e-02 1.873622238636016846e-01 -4.629037529230117798e-02 3.937304019927978516e-02 -1.613157242536544800e-01
-3.309737145900726318e-01 -1.473477929830551147e-01 5.317947641015052795e-02 -1.046593021601438522e-02 1.519567072391510010e-01 -8.469229936599731445e-02 2.778523564338684082e-01 -1.978755444288253784e-01 -1.775577664375305176e-01 -2.569627463817596436e-01 1.571400761604309082e-01 -2.976144105195999146e-02 8.104626834392547607e-02 6.049339473247528076e-02 4.162076413631439209e-01 3.269814252853393555e-01 5.774854868650436401e-02 2.565994858741760254e-01 3.749092668294906616e-02 5.670090019702911377e-02 -1.457824185490608215e-02 2.009727805852890015e-01 -2.853133976459503174e-01 -1.300658434629440308e-01 -1.214183270931243896e-01 -1.353159248828887939e-01 6.702054291963577271e-02 -6.744229793548583984e-02 2.175415307283401489e-01 4.570161178708076477e-02 3.586281463503837585e-02 -1.279804296791553497e-02
-3.041394427418708801e-02 -7.347278296947479248e-02 1.940759867429733276e-01 -9.966056048870086670e-02 1.699480265378952026e-01 -2.453245371580123901e-01 3.080347180366516113e-01 -3.326230347156524658e-01 -2.414307594299316406e-01 3.430060297250747681e-02 -1.454415619373321533e-01 -1.684769093990325928e-01 -6.617729365825653076e-02 1.644235104322433472e-01 2.291073054075241089e-01 1.543742567300796509e-01 1.101394593715667725e-01 -1.058528386056423187e-02 -2.294996827840805054e-01 -1.208340190351009369e-02 -1.062640473246574402e-01 -6.604091823101043701e-02 6.633066385984420776e-02 1.443298310041427612e-01 -2.446652352809906006e-01 7.171951979398727417e-02 -1.788006722927093506e-01 1.097494587302207947e-01 3.303656280040740967e-01 -1.596580594778060913e-01 2.591080665588378906e-01 -1.342320144176483154e-01
-1.472585648298263550e-01 -8.570906519889831543e-02 5.129050463438034058e-02 -1.139056235551834106e-01 4.813314974308013916e-01 1.684858202934265137e-01 1.317831724882125854e-01 -1.623191833496093750e-01 2.760526537895202637e-01 1.282278746366500854e-01 6.812225282192230225e-02 9.614577144384384155e-02 -1.320933699607849121e-01 -4.054310917854309082e-02 1.551865339279174805e-01 -6.720688194036483765e-02 -3.553397208452224731e-02 1.334843188524246216e-01 -1.245498284697532654e-01 9.705471247434616089e-02 9.638820588588714600e-02 4.384902417659759521e-01 7.690292596817016602e-02 -1.247545704245567322e-01 -2.002431899309158325e-01 1.990488171577453613e-01 -1.497955024242401123e-01 -1.938057132065296173e-02 -7.052516192197799683e-02 -2.837986648082733154e-01 9.531202167272567749e-02 1.821285784244537354e-01
1.307813376188278198e-01 -2.030122429132461548e-01 7.862650603055953979e-02 2.230836898088455200e-01 2.768829464912414551e-02 -1.270552575588226318e-01 6.646553426980972290e-02 -2.859754264354705811e-01 2.568248659372329712e-02 -2.049423903226852417e-01 1.965083479881286621e-01 -1.872438043355941772e-01 -3.344138264656066895e-01 2.315270900726318359e-02 4.520314633846282959e-01 -1.657275408506393433e-01 -2.294164709746837616e-02 1.609394550323486328e-01 -5.411316081881523132e-02 1.412514001131057739e-01 -1.465456485748291016e-01 2.398709952831268311e-01 -1.575264632701873779e-01 1.015922706574201584e-02 -1.416339576244354248e-01 -1.272427290678024292e-01 -1.440284103155136108e-01 1.824253499507904053e-01 1.978753060102462769e-01 -4.908594116568565369e-02 6.893964856863021851e-02 -1.796963363885879517e-01
8.216984570026397705e-02 1.465041488409042358e-01 1.808400303125381470e-01 -1.134117692708969116e-01 1.843286305665969849e-01 -1.316101551055908203e-01 8.278598077595233917e-03 4.071335494518280029e-02 -2.373341768980026245e-01 6.195512413978576660e-02 1.672943681478500366e-01 -2.320831418037414551e-01 -7.327426224946975708e-02 -4.178044572472572327e-02 8.993834257125854492e-02 1.463626772165298462e-01 -1.474969834089279175e-01 2.124801278114318848e-01 -1.338763684034347534e-01 1.133620738983154297e-01 -2.517048120498657227e-01 8.455449342727661133e-02 -1.939173489809036255e-01 -3.366974592208862305e-01 -3.445324003696441650e-01 8.774219080805778503e-03 -7.777970284223556519e-03 2.440152317285537720e-01 2.697227597236633301e-01 -2.055439203977584839e-01 1.179767176508903503e-01 -2.609632015228271484e-01
-1.876948922872543335e-01 2.836719751358032227e-01 4.805318266153335571e-02 2.376621961593627930e-01 1.573014706373214722e-01 -2.954747714102268219e-02 1.390256881713867188e-01 -3.773564696311950684e-01 4.800792783498764038e-02 -2.480903863906860352e-01 -9.920850396156311035e-02 1.256738454103469849e-01 -4.702210426330566406e-02 1.848437041044235229e-01 6.403939425945281982e-02 1.403898000717163086e-01 7.917748391628265381e-02 1.955202966928482056e-01 7.807374745607376099e-02 -1.369039714336395264e-01 6.362946331501007080e-02 -1.210759364767000079e-04 -1.360833346843719482e-01 -1.925614178180694580e-01 -2.666433751583099365e-01 -9.948331862688064575e-02 1.102725341916084290e-01 -2.793819010257720947e-01 3.284358084201812744e-01 -2.952229976654052734e-02 1.314245909452438354e-01 -2.495603263378143311e-01
-1.501831412315368652e-01 2.633362710475921631e-01 -2.096165865659713745e-01 1.185527369379997253e-01 1.040957123041152954e-01 -9.133594483137130737e-02 -2.397649455815553665e-03 3.188990429043769836e-02 -7.397936284542083740e-02 -7.775051146745681763e-02 -3.667039871215820312e-01 -4.621848091483116150e-02 -2.437558025121688843e-01 1.336480230093002319e-01 3.201888501644134521e-02 3.105159401893615723e-01 -9.079666435718536377e-02 4.122521728277206421e-02 -8.846373856067657471e-02 -1.235746964812278748e-02 -3.040125593543052673e-02 2.284438163042068481e-01 -2.132043838500976562e-01 -1.808141618967056274e-01 -1.538440883159637451e-01 1.691347509622573853e-01 -3.638891968876123428e-03 -7.794584333896636963e-02 5.237802267074584961e-01 -1.569849997758865356e-01 9.351013228297233582e-03 2.075075358152389526e-02
-4.946752451360225677e-03 1.634654700756072998e-01 4.793570190668106079e-02 2.313784323632717133e-02 1.027431786060333252e-01 1.772888749837875366e-01 -1.372731477022171021e-01 -2.401233911514282227e-01 -1.960414350032806396e-01 -2.326306700706481934e-01 1.548420339822769165e-01 -1.905230246484279633e-02 -2.113392800092697144e-01 -3.299632295966148376e-02 2.245634980499744415e-02 -1.581813581287860870e-02 2.483084239065647125e-02 1.800306141376495361e-01 -1.229968387633562088e-03 -1.768280565738677979e-01 -6.756193935871124268e-02 7.786253094673156738e-02 1.135771274566650391e-01 -1.548263728618621826e-01 -2.969768941402435303e-01 3.179773986339569092e-01 -2.939004004001617432e-01 1.578524410724639893e-01 3.975693285465240479e-01 2.997066453099250793e-02 3.156087398529052734e-01 -1.325563937425613403e-01
-1.406026184558868408e-01 2.188115753233432770e-02 5.391014739871025085e-02 2.914782986044883728e-02 -6.317761261016130447e-03 -1.325394213199615479e-01 -2.913624346256256104e-01 -3.267909884452819824e-01 -1.912117749452590942e-01 -3.365268930792808533e-02 3.665754944086074829e-02 -3.011060319840908051e-02 -9.696578979492187500e-02 5.873171985149383545e-02 4.068531990051269531e-01 -1.985310614109039307e-01 1.426639556884765625e-01 1.131765991449356079e-01 -3.373698294162750244e-01 1.496671587228775024e-01 -3.491955101490020752e-01 1.516415774822235107e-01 1.092621907591819763e-01 3.211416304111480713e-02 -1.801081001758575439e-01 -6.162549555301666260e-02 -9.553252905607223511e-02 -1.831693202257156372e-01 2.999682426452636719e-01 -7.290843129158020020e-02 -1.905226893723011017e-02 8.430880308151245117e-02
1.259165816009044647e-02 -9.124526381492614746e-02 1.673724800348281860e-01 5.964833870530128479e-02 2.100808620452880859e-01 4.700832068920135498e-02 2.533561289310455322e-01 -6.782121956348419189e-02 -3.470501899719238281e-01 -1.083504930138587952e-01 -1.166237071156501770e-01 1.561471074819564819e-02 1.444972902536392212e-01 2.584626376628875732e-01 3.537223339080810547e-01 1.293501853942871094e-01 -1.596720963716506958e-01 2.690419554710388184e-02 1.128352656960487366e-01 1.817611604928970337e-01 -2.063515782356262207e-01 3.535708189010620117e-01 -8.362159878015518188e-02 -1.086424663662910461e-01 -3.228525221347808838e-01 5.852471664547920227e-02 -3.012807108461856842e-02 -1.584681868553161621e-01 -8.614542457507923245e-05 -5.004952847957611084e-02 -2.487865686416625977e-01 -1.131111159920692444e-01
9.873677790164947510e-02 -5.768456310033798218e-02 1.135329529643058777e-01 -1.442593336105346680e-01 8.294284343719482422e-02 1.287845708429813385e-02 3.676980733871459961e-01 -1.791455000638961792e-01 -1.325393319129943848e-01 -3.637157380580902100e-01 -4.566090926527976990e-02 1.831433922052383423e-01 1.505693495273590088e-01 1.019635349512100220e-01 1.302854418754577637e-01 1.698572784662246704e-01 -2.027545310556888580e-02 2.408591657876968384e-01 1.284045875072479248e-01 1.145614534616470337e-01 -7.679115980863571167e-02 3.568139076232910156e-01 2.249938063323497772e-02 -1.581910401582717896e-01 -3.134770393371582031e-01 2.318938374519348145e-01 -1.918347775936126709e-01 5.870656669139862061e-02 2.865863405168056488e-02 -2.938095293939113617e-02 -4.033841192722320557e-02 -2.685623764991760254e-01
1.167168957181274891e-03 1.897601038217544556e-01 -2.211550921201705933e-01 1.350698024034500122e-01 2.981376349925994873e-01 -1.898949779570102692e-02 6.462735589593648911e-03 -2.028943747282028198e-01 -9.154590219259262085e-02 -2.613877058029174805e-01 -1.925674639642238617e-02 5.763011798262596130e-02 9.656779468059539795e-02 1.316328644752502441e-01 3.552547991275787354e-01 -1.117724999785423279e-01 6.492596585303544998e-03 2.639418542385101318e-01 8.525234460830688477e-02 -4.471014440059661865e-02 3.927089273929595947e-03 3.179763630032539368e-02 -1.883490234613418579e-01 -1.547061204910278320e-01 -4.930200874805450439e-01 2.225962467491626740e-02 6.552333384752273560e-02 -2.994667887687683105e-01 2.825423143804073334e-03 -1.796903647482395172e-02 1.572849899530410767e-01 -1.364420801401138306e-01
-3.966902941465377808e-02 -2.358019500970840454e-01 -2.433535829186439514e-02 -8.806033432483673096e-02 1.463540047407150269e-01 7.034714519977569580e-02 1.882764101028442383e-01 -1.825056225061416626e-01 -1.975593715906143188e-01 1.697831973433494568e-02 -2.223266065120697021e-01 4.798947647213935852e-02 1.168564558029174805e-01 1.314021274447441101e-02 2.658151984214782715e-01 1.260395050048828125e-01 2.714638411998748779e-01 1.154409721493721008e-01 -9.012470394372940063e-02 -2.290053665637969971e-01 5.015337839722633362e-03 3.022049963474273682e-01 1.623030751943588257e-01 -8.585427701473236084e-02 9.575904160737991333e-02 -9.984809905290603638e-02 -2.714531123638153076e-01 -1.213479693979024887e-02 4.944072365760803223e-01 -5.039562005549669266e-03 1.867990791797637939e-01 -5.429508164525032043e-02
-1.135028060525655746e-02 -2.447458654642105103e-01 1.432881951332092285e-01 8.752813935279846191e-02 -2.224772609770298004e-02 -1.799020916223526001e-02 3.001295924186706543e-01 -3.293867707252502441e-01 5.406386405229568481e-02 -1.582021564245223999e-01 7.088926434516906738e-02 -4.860016331076622009e-02 -3.187919408082962036e-02 2.888936735689640045e-02 1.076056063175201416e-01 1.734705269336700439e-01 -2.343209534883499146e-01 7.425311952829360962e-02 -2.096360325813293457e-01 3.673604428768157959e-01 -4.421552270650863647e-02 1.970030516386032104e-01 1.497472673654556274e-01 -8.194876834750175476e-03 -1.992956995964050293e-01 2.358068078756332397e-01 -3.975259959697723389e-01 4.214351996779441833e-02 2.372568696737289429e-01 -1.276213675737380981e-01 3.589972853660583496e-02 4.421561956405639648e-02
2.853027582168579102e-01 -9.235860407352447510e-02 9.130159765481948853e-02 -1.998777501285076141e-02 4.199564158916473389e-01 -1.876872479915618896e-01 9.548990428447723389e-02 -1.046777814626693726e-01 1.262633651494979858e-01 -2.807797193527221680e-01 6.990374065935611725e-03 1.917700022459030151e-01 3.244209336116909981e-03 -2.202771417796611786e-02 1.091361567378044128e-01 7.641505450010299683e-02 -1.901777833700180054e-01 1.912318319082260132e-01 1.023580506443977356e-01 -6.807056814432144165e-02 -1.680192947387695312e-01 1.632450073957443237e-01 -1.362276077270507812e-01 -1.572190672159194946e-01 -3.731485903263092041e-01 1.450609713792800903e-01 -2.752601541578769684e-02 -4.893808066844940186e-02 3.581164479255676270e-01 9.343069046735763550e-02 -1.745957136154174805e-01 -5.405987799167633057e-02
-4.160888195037841797e-01 -2.344593964517116547e-02 -5.565963685512542725e-03 2.288163267076015472e-02 2.051246166229248047e-02 1.366772055625915527e-01 5.102478712797164917e-02 4.164670407772064209e-02 -1.777531765401363373e-02 1.672764569520950317e-01 2.199638336896896362e-01 2.481094934046268463e-02 -5.298852175474166870e-02 8.018779009580612183e-02 4.572219550609588623e-01 6.737855821847915649e-02 2.638950347900390625e-01 2.054359763860702515e-01 -1.984747312963008881e-02 1.809761822223663330e-01 2.125981450080871582e-01 2.020744085311889648e-01 -1.989016383886337280e-01 -1.950020790100097656e-01 -2.476298511028289795e-01 1.001399457454681396e-01 -9.410893172025680542e-02 -3.087362507358193398e-03 2.980695962905883789e-01 -1.091034263372421265e-01 8.587797731161117554e-02 7.246010750532150269e-02
-2.160870730876922607e-01 -5.729456315748393536e-04 2.561920881271362305e-01 4.785148426890373230e-02 1.525178253650665283e-01 1.843241155147552490e-01 -5.418889597058296204e-02 -1.306589543819427490e-01 7.264717016369104385e-03 -6.647369265556335449e-02 -2.746808342635631561e-02 1.233617290854454041e-01 -6.082278490066528320e-02 -4.125484265387058258e-03 1.541502028703689575e-01 2.348924726247787476e-01 -6.448266655206680298e-02 3.886370956897735596e-01 9.562694281339645386e-02 -2.231988012790679932e-01 1.766692698001861572e-01 2.557069957256317139e-01 -2.350575774908065796e-01 -2.630440294742584229e-01 -2.035274505615234375e-01 2.001407891511917114e-01 -7.117184251546859741e-02 -3.585335612297058105e-02 1.870088428258895874e-01 3.186811506748199463e-01 1.780944615602493286e-01 -1.173017919063568115e-01
-4.427292570471763611e-02 -6.304463744163513184e-02 1.203287579119205475e-02 2.304881513118743896e-01 2.912419140338897705e-01 -4.475913476198911667e-03 3.338259160518646240e-01 -1.756279170513153076e-02 -1.024723649024963379e-01 -9.433315694332122803e-02 1.058461237698793411e-02 1.526028364896774292e-01 2.700910158455371857e-02 1.734561622142791748e-01 3.064379096031188965e-01 3.457683324813842773e-01 -3.786925971508026123e-01 3.870837390422821045e-02 1.524471491575241089e-01 4.991357401013374329e-02 -2.825527489185333252e-01 2.239769548177719116e-01 7.538082450628280640e-02 -8.095826208591461182e-02 -2.072887420654296875e-01 1.250591725111007690e-01 -1.871550828218460083e-01 -9.742359071969985962e-02 6.220329180359840393e-02 -7.968362420797348022e-02 1.661798804998397827e-01 -5.738312378525733948e-02
9.139432013034820557e-02 1.948012709617614746e-01 -2.298894822597503662e-01 -8.466008305549621582e-02 -2.932912670075893402e-02 1.166420727968215942e-01 2.176985591650009155e-01 -2.445361167192459106e-01 -5.441107973456382751e-02 -1.169256195425987244e-01 2.194645255804061890e-01 -4.535373672842979431e-02 -3.417485579848289490e-02 7.077544927597045898e-02 1.326855868101119995e-01 1.121541261672973633e-01 -1.831093877553939819e-01 2.312282919883728027e-01 6.018975377082824707e-02 -2.990416884422302246e-01 -1.736132651567459106e-01 3.596053719520568848e-01 -5.161436274647712708e-02 -2.168059647083282471e-01 -2.101628333330154419e-01 5.802269652485847473e-02 7.471904903650283813e-02 1.139290258288383484e-02 3.966691792011260986e-01 9.214079380035400391e-02 8.793200552463531494e-02 -2.298368513584136963e-01
-2.672288417816162109e-01 1.204002276062965393e-01 2.273061871528625488e-01 -9.894219227135181427e-03 7.153315097093582153e-02 -8.710143715143203735e-02 6.624395400285720825e-02 -1.413917541503906250e-01 -7.928623259067535400e-02 -2.980511188507080078e-01 -5.710265040397644043e-02 1.780467629432678223e-01 -1.941721290349960327e-01 5.300395190715789795e-02 1.953668743371963501e-01 2.771602272987365723e-01 1.192095726728439331e-01 1.423884928226470947e-01 -1.326200459152460098e-02 -1.252682805061340332e-01 -5.149299278855323792e-02 2.312723994255065918e-01 -8.609662204980850220e-02 -2.021654248237609863e-01 -2.822577059268951416e-01 3.251077532768249512e-01 -3.348537534475326538e-02 1.739528815960511565e-04 2.946616113185882568e-01 2.460139989852905273e-01 1.028035208582878113e-01 -2.012081146240234375e-01
-2.147554755210876465e-01 3.611313551664352417e-02 6.330661475658416748e-02 7.933317869901657104e-02 1.527508348226547241e-01 -1.595689207315444946e-01 8.576383441686630249e-02 -2.567158639430999756e-01 -1.217861771583557129e-01 1.600720286369323730e-01 -4.850057139992713928e-02 -4.311302676796913147e-02 -8.290140330791473389e-02 2.349791824817657471e-01 1.896834820508956909e-01 -7.463901489973068237e-02 -1.475265063345432281e-02 -1.100558117032051086e-01 -1.869275420904159546e-01 5.930930003523826599e-02 1.441455185413360596e-01 4.844390749931335449e-01 1.148490756750106812e-01 2.674407139420509338e-02 -2.302282005548477173e-01 1.835488975048065186e-01 -1.216361150145530701e-01 -2.185290604829788208e-01 1.847936585545539856e-02 -4.331165850162506104e-01 -8.866382390260696411e-02 8.199823647737503052e-02
-2.291802689433097839e-02 1.329053342342376709e-01 1.376806199550628662e-01 2.090535908937454224e-01 5.625683348625898361e-03 2.480909079313278198e-01 -3.628786280751228333e-02 -3.530277013778686523e-01 -1.598540395498275757e-01 -1.118545234203338623e-01 1.981676518917083740e-01 -2.605685293674468994e-01 -1.544969230890274048e-01 2.484403401613235474e-01 1.805930733680725098e-01 2.573724463582038879e-02 2.470254898071289062e-02 2.948215045034885406e-02 -5.733851343393325806e-02 -1.546533703804016113e-01 -2.453614622354507446e-01 1.956068277359008789e-01 1.586363017559051514e-01 -3.071944415569305420e-01 -1.382499486207962036e-01 5.006165802478790283e-02 -2.735774517059326172e-01 -1.702889502048492432e-01 3.074673935770988464e-02 2.378608286380767822e-01 -1.790207177400588989e-01 -7.621903717517852783e-02
3.465426340699195862e-02 -1.034587770700454712e-01 1.355618089437484741e-01 -4.028696194291114807e-02 -3.151084110140800476e-02 8.465405553579330444e-03 3.885796666145324707e-01 -1.435896903276443481e-01 -1.051950007677078247e-01 -1.037663966417312622e-01 -1.732612401247024536e-01 9.261768311262130737e-02 8.069201372563838959e-03 2.099576443433761597e-01 3.992275297641754150e-01 1.829338669776916504e-01 -6.225767359137535095e-02 1.799050569534301758e-01 6.300179660320281982e-02 3.429756164550781250e-01 -1.558781415224075317e-01 2.359165996313095093e-01 -3.499026969075202942e-02 -2.333525568246841431e-02 -3.503851294517517090e-01 1.875504106283187866e-01 -1.260855048894882202e-01 -1.723707467317581177e-01 1.191518753767013550e-01 -7.807955890893936157e-02 -1.643534898757934570e-01 -8.698492497205734253e-02
1.432675570249557495e-01 -4.742083698511123657e-02 -4.538759589195251465e-02 -2.097628861665725708e-01 2.010799944400787354e-01 -1.017871033400297165e-02 -1.201454624533653259e-01 5.084655061364173889e-02 -4.370725154876708984e-02 2.781583182513713837e-02 -1.873109936714172363e-01 4.673076048493385315e-02 4.170287773013114929e-02 2.551834881305694580e-01 3.843475282192230225e-01 -1.590161770582199097e-02 -3.888002038002014160e-01 1.365420222282409668e-01 -8.167472481727600098e-02 -2.984397113323211670e-02 -1.042391285300254822e-01 3.581869304180145264e-01 -1.903683990240097046e-01 -1.614446938037872314e-01 -3.893458470702171326e-02 -1.379308253526687622e-01 -1.051462218165397644e-01 2.629160881042480469e-01 2.771948575973510742e-01 -1.152457371354103088e-01 6.840777397155761719e-02 -2.108620256185531616e-01
-1.316354423761367798e-01 2.673245966434478760e-02 1.988629996776580811e-01 2.629795074462890625e-01 3.173786401748657227e-01 1.045570597052574158e-01 5.373918265104293823e-02 -3.962561488151550293e-01 5.643612146377563477e-02 4.580414667725563049e-02 9.330289810895919800e-02 1.877619475126266479e-01 -1.343165189027786255e-01 1.134989969432353973e-02 1.330459266901016235e-01 -1.343224197626113892e-01 -8.242361992597579956e-02 1.230993270874023438e-01 -2.255188077688217163e-01 8.627896010875701904e-02 -1.691962480545043945e-01 2.524312436580657959e-01 5.069619044661521912e-02 -6.245631724596023560e-02 -2.446983903646469116e-01 1.013379022479057312e-01 -1.395412907004356384e-02 -4.998407140374183655e-02 7.561960816383361816e-02 -4.037947356700897217e-01 1.287807226181030273e-01 2.475188523530960083e-01
-1.352275758981704712e-01 2.026453763246536255e-01 -5.324649810791015625e-02 -5.342340841889381409e-02 1.515708565711975098e-01 -1.314636021852493286e-01 -2.640129067003726959e-02 1.884732544422149658e-01 -8.894611150026321411e-02 -9.994162619113922119e-02 -2.860408723354339600e-01 2.137790806591510773e-02 -3.034516870975494385e-01 3.135423362255096436e-02 2.144227027893066406e-01 1.028307899832725525e-01 -1.418186426162719727e-01 1.360456794500350952e-01 -9.539282321929931641e-02 -2.120948582887649536e-01 9.555228054523468018e-03 2.230464071035385132e-01 -2.991288341581821442e-02 -1.675950288772583008e-01 -3.010128140449523926e-01 2.174150347709655762e-01 -2.635256052017211914e-01 3.589690849184989929e-02 3.621518611907958984e-01 2.483440488576889038e-01 1.721216589212417603e-01 7.806591689586639404e-02
-2.991479039192199707e-01 5.783594772219657898e-02 -1.515480875968933105e-01 1.518448442220687866e-01 2.214047759771347046e-01 1.129850819706916809e-01 1.111153513193130493e-01 -3.116079568862915039e-01 -1.174337137490510941e-02 -5.798167362809181213e-02 -1.042163670063018799e-01 2.062766253948211670e-01 4.731560591608285904e-03 6.117920577526092529e-02 2.602607309818267822e-01 2.467177808284759521e-01 2.316655963659286499e-02 -9.192465245723724365e-02 -2.827688157558441162e-01 3.159413039684295654e-01 -2.221352607011795044e-01 2.928255796432495117e-01 -7.922507077455520630e-02 1.461154967546463013e-01 -1.616236120462417603e-01 -7.167409174144268036e-03 -2.789480388164520264e-01 -1.579651050269603729e-02 1.768490076065063477e-01 -2.363241836428642273e-02 7.197140902280807495e-02 8.887255936861038208e-02
-4.129311442375183105e-02 -5.241809785366058350e-02 1.486947834491729736e-01 9.558918327093124390e-02 1.279132813215255737e-01 -2.430912852287292480e-02 -1.126050055027008057e-01 -4.419002830982208252e-01 -1.763409525156021118e-01 -4.295178130269050598e-02 4.487528279423713684e-02 -2.746786922216415405e-02 -1.893157213926315308e-01 -1.149042397737503052e-01 2.744128108024597168e-01 -9.386135637760162354e-02 -7.503180298954248428e-03 1.499776393175125122e-01 -4.132387638092041016e-01 2.453021146357059479e-02 -2.868811190128326416e-01 5.746875330805778503e-02 3.625487089157104492e-01 -5.045052245259284973e-02 -3.662359341979026794e-02 -3.253994882106781006e-02 -3.107678592205047607e-01 -1.589858680963516235e-01 1.775114387273788452e-01 2.477942220866680145e-02 -1.230164244771003723e-02 2.212779596447944641e-02
-1.496341638267040253e-02 -1.818361729383468628e-01 -6.346604973077774048e-02 -1.051429584622383118e-01 3.089715540409088135e-01 -2.870258390903472900e-01 2.768313884735107422e-01 -1.872719824314117432e-01 1.862600296735763550e-01 9.041762351989746094e-02 1.196307782083749771e-02 -2.750393748283386230e-01 3.922659903764724731e-02 2.234805673360824585e-01 1.210692152380943298e-01 -4.083350673317909241e-02 -1.507149264216423035e-02 -5.319523066282272339e-02 -1.010384112596511841e-01 -3.178523853421211243e-02 -1.888162940740585327e-01 3.905826210975646973e-01 -1.391090005636215210e-01 2.718529663980007172e-03 -3.229148387908935547e-01 2.374991029500961304e-01 -1.647457927465438843e-01 -7.962514460086822510e-02 1.203707680106163025e-01 -2.029624730348587036e-01 -6.183661147952079773e-02 -1.004297751933336258e-02
6.255286745727062225e-03 -1.095313876867294312e-01 3.157294392585754395e-01 6.281489878892898560e-02 1.439144015312194824e-01 -1.916480660438537598e-01 2.234091162681579590e-01 -4.167958498001098633e-01 1.111609302461147308e-02 -1.547605544328689575e-01 2.979485318064689636e-02 1.684120148420333862e-01 5.641649663448333740e-02 4.359086230397224426e-02 1.474266350269317627e-01 1.919845938682556152e-01 -1.524664014577865601e-01 -1.687261611223220825e-01 -1.267255395650863647e-01 -7.196929305791854858e-02 -2.106727212667465210e-01 9.399601072072982788e-02 1.933282800018787384e-02 -1.110468581318855286e-01 -5.370524898171424866e-02 2.020855695009231567e-01 -2.156902253627777100e-01 -1.525937914848327637e-01 2.235308438539505005e-01 -2.924118638038635254e-01 3.132398426532745361e-01 1.627745479345321655e-02
-1.309103220701217651e-01 6.696262280456721783e-04 4.104290530085563660e-02 -7.282727956771850586e-02 3.596629798412322998e-01 1.965608000755310059e-01 2.149375081062316895e-01 -3.028170168399810791e-01 -2.811213582754135132e-02 -6.469356268644332886e-02 -1.413440555334091187e-01 -5.308704823255538940e-02 -2.027491927146911621e-01 1.078100223094224930e-02 2.142597734928131104e-01 -1.688280999660491943e-01 -9.243662655353546143e-02 2.674112319946289062e-01 3.639724850654602051e-02 1.197361499071121216e-01 5.646045506000518799e-02 3.325848877429962158e-01 1.037096679210662842e-01 7.687135785818099976e-02 -2.264671921730041504e-01 1.286993362009525299e-02 -5.959791690111160278e-02 4.685836657881736755e-02 6.400096416473388672e-02 -3.826477527618408203e-01 1.849941015243530273e-01 2.417832762002944946e-01
-2.438155114650726318e-01 -2.892901897430419922e-01 3.843047469854354858e-02 8.502496033906936646e-02 2.221646904945373535e-01 1.615213155746459961e-01 3.331482410430908203e-02 -2.159702628850936890e-01 7.844205945730209351e-03 -1.875261813402175903e-01 -2.666602730751037598e-01 5.710476264357566833e-02 2.663111872971057892e-02 -1.769961975514888763e-02 2.960525453090667725e-01 1.162488460540771484e-01 -3.312957659363746643e-02 1.770174503326416016e-02 -9.297747910022735596e-02 2.304912507534027100e-01 -1.630589812994003296e-01 3.713043332099914551e-01 -3.331000804901123047e-01 -1.345513015985488892e-01 -8.163860440254211426e-02 -4.113367758691310883e-03 -1.098710522055625916e-01 6.384889036417007446e-02 2.517328858375549316e-01 -1.718060821294784546e-01 -4.897200316190719604e-02 1.958776116371154785e-01
-1.832722425460815430e-01 -9.453148394823074341e-02 1.388712972402572632e-01 4.082551971077919006e-02 4.301992952823638916e-01 1.184315010905265808e-01 1.337991356849670410e-01 -1.826231367886066437e-02 -1.497988253831863403e-01 -1.387673616409301758e-01 -1.902938336133956909e-01 -1.595535278320312500e-01 -2.045609951019287109e-01 7.769455015659332275e-02 2.280696630477905273e-01 1.491611301898956299e-01 -4.906515032052993774e-02 1.556036919355392456e-01 -1.389463841915130615e-01 -1.388289481401443481e-01 1.428945809602737427e-01 -5.224315915256738663e-03 -1.975177414715290070e-02 -2.496182620525360107e-01 6.414896249771118164e-02 3.778605163097381592e-01 -3.231642842292785645e-01 -1.199718415737152100e-01 1.101792454719543457e-01 -1.516292095184326172e-01 -2.062770724296569824e-01 4.393370822072029114e-02
3.291856124997138977e-02 1.017851456999778748e-01 -1.443481724709272385e-02 -4.035828262567520142e-02 2.939412593841552734e-01 8.033899962902069092e-02 -2.352440059185028076e-01 -3.667164966464042664e-02 1.768483817577362061e-01 1.532541662454605103e-01 4.445166513323783875e-02 7.561312615871429443e-02 4.492932558059692383e-02 2.324896454811096191e-01 4.154620468616485596e-01 -1.434236764907836914e-01 -6.662315130233764648e-02 2.535431981086730957e-01 -2.687499821186065674e-01 -2.049355506896972656e-01 -1.210325025022029877e-02 1.961677521467208862e-01 2.388891577720642090e-01 6.333210319280624390e-02 -2.955137491226196289e-01 -1.063937991857528687e-01 -3.436035513877868652e-01 -2.417363598942756653e-02 1.219689697027206421e-01 -2.637951448559761047e-02 -8.648940175771713257e-02 -4.970391094684600830e-02
-1.779631674289703369e-01 1.042220667004585266e-01 -4.839126393198966980e-02 2.501001060009002686e-01 2.087222635746002197e-01 -2.608975954353809357e-02 1.992434561252593994e-01 -7.734752446413040161e-02 1.968233138322830200e-01 1.416543722152709961e-01 -1.169987171888351440e-01 -6.302148103713989258e-02 2.055313736200332642e-01 3.197479546070098877e-01 3.856030106544494629e-01 4.124061390757560730e-02 -3.931358084082603455e-02 -9.403093904256820679e-02 -1.349890083074569702e-01 1.061817556619644165e-01 -2.818961441516876221e-01 2.509605586528778076e-01 -1.432712525129318237e-01 6.630953401327133179e-02 -3.668574094772338867e-01 1.706347614526748657e-01 -8.963997662067413330e-02 -2.332548424601554871e-02 1.875685751438140869e-01 2.305422676727175713e-03 7.580346614122390747e-02 1.041304767131805420e-01
-3.101664036512374878e-02 7.685270905494689941e-02 1.420297026634216309e-01 1.658222973346710205e-01 2.481870949268341064e-01 -4.058258607983589172e-02 -9.379915893077850342e-02 -1.059908941388130188e-01 -2.593517005443572998e-01 -1.738819628953933716e-01 -2.338396310806274414e-01 2.264090180397033691e-01 -1.225306913256645203e-01 1.211901605129241943e-01 2.931702435016632080e-01 4.503256455063819885e-02 -4.660885781049728394e-02 2.003027796745300293e-01 2.909767031669616699e-01 -1.581857949495315552e-01 9.670263528823852539e-02 7.468522340059280396e-02 -2.245697677135467529e-01 -9.252893179655075073e-02 -3.513126373291015625e-01 6.188644096255302429e-02 -1.908544152975082397e-01 -2.405843585729598999e-01 1.602066457271575928e-01 4.870412126183509827e-02 4.926901310682296753e-03 -2.560136020183563232e-01
2.615921944379806519e-02 2.464368641376495361e-01 2.778392136096954346e-01 4.799159988760948181e-02 8.286993205547332764e-02 -2.400902360677719116e-01 2.158377915620803833e-01 8.883222937583923340e-03 -9.435003250837326050e-02 7.299194484949111938e-02 -1.609649807214736938e-01 -1.241139993071556091e-01 1.887195110321044922e-01 1.689188629388809204e-01 2.861757278442382812e-01 1.877906173467636108e-01 1.481059193611145020e-01 1.238124296069145203e-01 -8.255655877292156219e-03 1.116791218519210815e-01 -5.428503453731536865e-02 8.161687105894088745e-02 -7.546724379062652588e-02 -3.859874308109283447e-01 -2.823142409324645996e-01 -7.824199274182319641e-03 -1.191862151026725769e-01 2.218540608882904053e-01 1.314388662576675415e-01 -1.857406347990036011e-01 1.841012090444564819e-01 -2.609710097312927246e-01
2.993016503751277924e-02 -5.144150182604789734e-02 -1.252055168151855469e-02 -3.831800520420074463e-01 3.331171870231628418e-01 6.975316256284713745e-02 -2.751540951430797577e-02 -1.406567990779876709e-01 -1.337762922048568726e-02 7.284617424011230469e-02 -9.619003534317016602e-02 -2.731609903275966644e-02 -1.258754432201385498e-01 2.432290315628051758e-01 1.230623126029968262e-01 -1.209905892610549927e-01 -2.243765145540237427e-01 9.344296902418136597e-02 -4.464702308177947998e-02 4.218342900276184082e-02 -8.849333971738815308e-02 7.767159491777420044e-02 -1.337454915046691895e-01 -4.280271753668785095e-02 -1.290855556726455688e-01 -1.080202385783195496e-01 -3.133023679256439209e-01 1.900382041931152344e-01 4.731477797031402588e-01 -1.907918602228164673e-01 2.090416401624679565e-01 -1.726895868778228760e-01
-3.032536506652832031e-01 -8.686346560716629028e-02 -1.393224745988845825e-01 -2.556404657661914825e-02 -2.532682381570339203e-02 6.948719918727874756e-02 2.599164843559265137e-01 -3.121729791164398193e-01 -1.102471873164176941e-01 -9.994826465845108032e-02 1.169872805476188660e-01 7.375480979681015015e-02 -2.632094547152519226e-02 2.710791118443012238e-02 3.682387471199035645e-01 2.528690397739410400e-01 8.516250550746917725e-02 2.046909630298614502e-01 -9.916865080595016479e-02 8.287265151739120483e-02 -1.149193011224269867e-02 2.186392694711685181e-01 -2.073096781969070435e-01 -4.125058650970458984e-01 9.093172848224639893e-02 -5.725102871656417847e-02 1.472456008195877075e-01 -1.015661880373954773e-01 2.860329747200012207e-01 -3.306424617767333984e-02 6.532638520002365112e-02 -1.003168001770973206e-01
-2.090323269367218018e-01 -2.160952053964138031e-02 1.483758836984634399e-01 -1.582703739404678345e-01 1.747626960277557373e-01 1.722515970468521118e-01 2.051469236612319946e-01 -1.651137322187423706e-01 -2.780623435974121094e-01 -2.981474697589874268e-01 4.989465698599815369e-02 8.945900946855545044e-02 6.772115826606750488e-02 4.527662321925163269e-02 -1.212075166404247284e-02 2.302239835262298584e-01 8.455646038055419922e-02 2.448842823505401611e-01 -3.677357360720634460e-02 3.542292416095733643e-01 7.647596299648284912e-03 3.579525649547576904e-01 -2.071161419153213501e-01 -9.711635112762451172e-02 -1.227732598781585693e-01 1.127375811338424683e-01 -2.349991649389266968e-01 -1.806728690862655640e-01 5.678205192089080811e-02 -1.909602880477905273e-01 6.342083960771560669e-02 -9.431663155555725098e-02
-1.518683731555938721e-01 -2.039830684661865234e-01 1.893798857927322388e-01 5.417450889945030212e-02 3.361510336399078369e-01 -1.757908314466476440e-01 1.392462998628616333e-01 -1.933634132146835327e-01 7.590828835964202881e-02 -3.345519304275512695e-01 -2.165904194116592407e-01 -8.161336928606033325e-02 -2.256119251251220703e-01 1.610692292451858521e-01 2.236993759870529175e-01 1.426481269299983978e-02 -1.163693666458129883e-01 1.480425149202346802e-01 2.262386959046125412e-03 4.700310900807380676e-02 6.961315870285034180e-02 1.749365180730819702e-01 -5.664251744747161865e-02 6.533272564411163330e-02 -3.059219419956207275e-01 3.073553740978240967e-01 9.258108586072921753e-02 8.195650763809680939e-03 3.299110233783721924e-01 9.140788763761520386e-02 -1.731806783936917782e-03 5.484653636813163757e-02
2.185783088207244873e-01 -1.193528920412063599e-01 1.289188768714666367e-02 4.193870350718498230e-02 1.161443963646888733e-01 9.949544072151184082e-02 1.783161610364913940e-02 -3.367165625095367432e-01 -5.358184128999710083e-02 -2.181166969239711761e-02 2.546082735061645508e-01 -2.014380991458892822e-01 -2.184202075004577637e-01 1.029701679944992065e-01 4.198737069964408875e-02 3.668847260996699333e-03 3.340695053339004517e-02 9.328918159008026123e-02 1.380074471235275269e-01 -2.201807219535112381e-03 -2.053538523614406586e-02 1.137148216366767883e-01 -5.549531802535057068e-02 -2.242285013198852539e-01 -4.893871247768402100e-01 5.440105870366096497e-02 7.844509184360504150e-02 -1.660597324371337891e-01 3.754280209541320801e-01 1.155192852020263672e-01 2.502610385417938232e-01 -2.035718262195587158e-01
-2.352206036448478699e-02 7.133796066045761108e-02 2.699532806873321533e-01 8.986488729715347290e-02 3.385412320494651794e-02 -6.446676328778266907e-03 -1.283088475465774536e-01 -2.138510942459106445e-01 -2.658157944679260254e-01 -3.553585112094879150e-01 -1.014822870492935181e-01 -1.604356765747070312e-01 -1.320071071386337280e-01 2.392981350421905518e-01 1.761212497949600220e-01 1.674644500017166138e-01 9.078372269868850708e-02 3.352577611804008484e-02 3.271582722663879395e-02 -1.919710487127304077e-01 6.595615297555923462e-02 2.817195057868957520e-01 -2.238146811723709106e-01 -1.746452748775482178e-01 -2.332663685083389282e-01 1.222034469246864319e-01 3.280353546142578125e-02 -2.284576594829559326e-01 1.845982074737548828e-01 1.295223981142044067e-01 1.704355627298355103e-01 -2.630207538604736328e-01
2.765116281807422638e-02 -4.890777915716171265e-02 -1.225723922252655029e-01 2.992933616042137146e-02 2.453240901231765747e-01 -9.918656200170516968e-02 2.496897876262664795e-01 -4.338187351822853088e-02 -8.180677890777587891e-02 -4.645879566669464111e-01 4.909830540418624878e-02 1.873643547296524048e-01 -1.625377982854843140e-01 -4.080315306782722473e-02 1.445010751485824585e-01 -6.699733436107635498e-02 -1.742777079343795776e-01 -1.515092677436769009e-03 1.673294603824615479e-01 -6.536833196878433228e-02 -4.085988998413085938e-01 2.905500829219818115e-01 -1.748842746019363403e-01 -3.492575511336326599e-02 -2.124000191688537598e-01 1.310732662677764893e-01 -1.384536921977996826e-01 -4.758112132549285889e-03 2.434232085943222046e-01 -7.020267099142074585e-02 1.534270644187927246e-01 -1.346806734800338745e-01
1.177172809839248657e-01 -1.341644078493118286e-01 4.739637486636638641e-03 2.746520563960075378e-02 2.234026975929737091e-02 -1.639520823955535889e-01 4.313664045184850693e-03 -2.894704639911651611e-01 1.032307520508766174e-01 -1.220690384507179260e-01 1.516657918691635132e-01 -2.158661186695098877e-01 -2.775885164737701416e-01 -2.349248230457305908e-01 2.693195343017578125e-01 -1.071551293134689331e-01 -2.548474445939064026e-02 2.033434212207794189e-01 -2.407414764165878296e-01 1.372819095849990845e-01 8.366954326629638672e-02 3.445651829242706299e-01 -1.371303200721740723e-01 -3.284769654273986816e-01 8.611223846673965454e-02 -1.243106052279472351e-01 7.995072007179260254e-02 -9.290901571512222290e-02 3.289758563041687012e-01 3.552792966365814209e-02 6.986731290817260742e-02 -1.458302885293960571e-01
-1.400030851364135742e-01 5.695553496479988098e-03 -3.895707800984382629e-02 -1.830041408538818359e-02 1.912605017423629761e-01 2.496791034936904907e-01 2.239879667758941650e-01 -3.215295970439910889e-01 7.642983645200729370e-02 -1.497413814067840576e-01 1.628658026456832886e-01 2.518148124217987061e-01 1.541627496480941772e-01 1.894797086715698242e-01 1.097265034914016724e-01 -1.355286836624145508e-01 -6.132444366812705994e-02 6.628729868680238724e-03 -2.128420174121856689e-01 3.629854321479797363e-01 -4.028073046356439590e-03 1.517468243837356567e-01 6.412071734666824341e-02 -1.244772151112556458e-01 -3.810750842094421387e-01 6.948486715555191040e-02 -2.119995057582855225e-01 -9.673877805471420288e-02 2.509513683617115021e-02 -2.749354839324951172e-01 9.413675218820571899e-02 6.943866610527038574e-02
-7.728406786918640137e-02 -5.452146008610725403e-02 -1.019110456109046936e-01 6.919843703508377075e-02 3.994638621807098389e-01 -9.970843046903610229e-02 1.816459558904170990e-02 -1.816881299018859863e-01 1.155044585466384888e-01 7.397547364234924316e-02 9.269036352634429932e-02 -4.968727380037307739e-02 2.924850285053253174e-01 2.260570675134658813e-01 1.835176795721054077e-01 -1.480671167373657227e-01 -5.989047884941101074e-02 -4.332211613655090332e-02 -7.016703486442565918e-02 2.107071131467819214e-01 -3.661538362503051758e-01 1.718475520610809326e-01 -1.678271442651748657e-01 1.301623415201902390e-02 -3.483812510967254639e-01 3.144929111003875732e-01 -1.220246776938438416e-01 -2.368640527129173279e-02 2.573200762271881104e-01 -7.749494398012757301e-05 -3.038262203335762024e-02 -3.629977628588676453e-02
-1.569551825523376465e-01 -1.537228971719741821e-01 -1.157380342483520508e-01 1.432999130338430405e-02 1.189467906951904297e-01 -5.570931360125541687e-02 9.534241259098052979e-02 -2.941276133060455322e-01 -1.569206565618515015e-01 -2.047972083091735840e-01 2.308560162782669067e-01 1.130274962633848190e-02 -1.772256493568420410e-01 9.285236895084381104e-02 5.046982318162918091e-02 -1.266393512487411499e-01 -1.689202338457107544e-01 3.763355016708374023e-01 1.372985392808914185e-01 -1.416627410799264908e-02 -1.731649488210678101e-01 -1.014169491827487946e-02 1.072798743844032288e-01 -3.612500727176666260e-01 -2.533375918865203857e-01 5.295131728053092957e-02 -1.519331187009811401e-01 1.025479137897491455e-01 2.655249536037445068e-01 7.350182533264160156e-02 3.190336525440216064e-01 -8.421026170253753662e-02
1.548293232917785645e-02 9.780256450176239014e-02 -6.831727176904678345e-02 -9.212620556354522705e-02 2.953065633773803711e-01 1.744496971368789673e-01 9.760880470275878906e-02 -1.503652632236480713e-01 -3.682094812393188477e-02 7.890506833791732788e-02 8.473201841115951538e-02 -2.883744239807128906e-02 -3.581219613552093506e-01 -7.416807860136032104e-02 1.741709709167480469e-01 -8.158158510923385620e-02 -1.560062915086746216e-01 3.100964613258838654e-02 4.769310355186462402e-02 1.513865143060684204e-01 -2.033659517765045166e-01 1.783947795629501343e-01 -3.028486110270023346e-02 -2.207943052053451538e-01 -2.021498680114746094e-01 -1.808239668607711792e-01 -8.064188063144683838e-02 1.724068671464920044e-01 4.337851405143737793e-01 -3.533744812011718750e-01 8.293297141790390015e-02 -1.946186125278472900e-01
-3.055319786071777344e-01 2.060679346323013306e-02 -7.482490688562393188e-02 2.037602514028549194e-01 3.823857307434082031e-01 -9.812878817319869995e-02 3.933007270097732544e-02 -6.600417196750640869e-02 -1.848430186510086060e-01 -7.655123621225357056e-02 -7.170823961496353149e-02 -1.867832243442535400e-01 8.141247928142547607e-02 -2.193633317947387695e-01 2.812664210796356201e-01 1.226330921053886414e-01 -3.308272734284400940e-02 1.968786865472793579e-02 -2.242603451013565063e-01 3.201911151409149170e-01 1.630145907402038574e-01 2.976683974266052246e-01 -6.187680736184120178e-02 1.916360296308994293e-02 -2.131504118442535400e-01 -6.535358726978302002e-02 -3.072899281978607178e-01 -5.154943466186523438e-02 1.689889729022979736e-01 3.733063861727714539e-02 1.790911331772804260e-02 -1.329226940870285034e-01
-3.886520862579345703e-02 -2.663175389170646667e-02 -6.159251183271408081e-02 5.855407938361167908e-02 1.192349717020988464e-01 2.605958580970764160e-01 6.574594974517822266e-02 -4.812991619110107422e-01 -9.568057954311370850e-02 -5.815554782748222351e-02 1.587648242712020874e-01 -5.627164989709854126e-02 -2.156586498022079468e-01 -8.791771531105041504e-02 -9.489180892705917358e-02 2.420313470065593719e-02 -5.000085383653640747e-02 1.204149648547172546e-01 1.771093308925628662e-01 1.800397336483001709e-01 3.434910252690315247e-02 1.891873478889465332e-01 -1.863420009613037109e-01 -2.854903340339660645e-01 -2.462396323680877686e-01 2.801764942705631256e-02 -1.202165111899375916e-01 3.355427086353302002e-02 4.510613679885864258e-01 1.121237501502037048e-01 1.586511582136154175e-01 -1.246787384152412415e-01
-1.061613410711288452e-01 2.544558942317962646e-01 -5.837175995111465454e-02 -1.378499567508697510e-01 1.950267404317855835e-01 4.720428213477134705e-02 -1.571554318070411682e-02 -1.037800982594490051e-01 -2.391857504844665527e-01 -3.319253027439117432e-01 9.371658787131309509e-03 3.042360208928585052e-02 9.289063513278961182e-02 7.885114848613739014e-02 2.132457196712493896e-01 -6.725833285599946976e-03 3.971465304493904114e-02 2.134052664041519165e-01 1.096944510936737061e-01 -2.769260704517364502e-01 2.482076287269592285e-01 8.709239214658737183e-02 -1.529041081666946411e-01 -1.508506387472152710e-01 -3.842423558235168457e-01 1.686851680278778076e-01 -2.374531179666519165e-01 -1.137981116771697998e-01 1.837735474109649658e-01 -1.625897735357284546e-01 2.131831496953964233e-01 -1.388334482908248901e-01
2.067763730883598328e-02 -5.254482105374336243e-02 3.145851790904998779e-01 5.207086354494094849e-02 3.448854088783264160e-01 -6.397980451583862305e-02 2.166335731744766235e-01 -5.552803352475166321e-02 -1.242134049534797668e-01 -4.130036756396293640e-02 -2.376402169466018677e-01 1.184603348374366760e-01 2.199638932943344116e-01 4.939996823668479919e-02 2.867266535758972168e-01 1.466315388679504395e-01 -1.174917742609977722e-01 2.034706622362136841e-01 -2.738657891750335693e-01 -7.293036580085754395e-02 -1.533709019422531128e-01 1.205668225884437561e-01 -1.286292225122451782e-01 -4.415284842252731323e-02 -2.014624923467636108e-01 1.416308581829071045e-01 -6.972175091505050659e-02 -3.073135912418365479e-01 1.337110549211502075e-01 -3.089341819286346436e-01 8.524020016193389893e-02 -8.539093285799026489e-02
-3.298784792423248291e-02 2.480363398790359497e-01 -1.157642230391502380e-01 3.776619955897331238e-02 3.403197228908538818e-02 -3.374866545200347900e-01 2.498017810285091400e-02 -3.711125850677490234e-01 6.650422513484954834e-02 2.323108166456222534e-01 2.418371289968490601e-01 -1.290232837200164795e-01 -5.918934568762779236e-02 1.753033101558685303e-01 1.894209533929824829e-01 2.273132055997848511e-01 1.615217477083206177e-01 3.522152081131935120e-02 -1.396961808204650879e-01 -2.404946088790893555e-01 -2.549685537815093994e-01 1.757966428995132446e-01 7.406492531299591064e-02 -7.963428646326065063e-02 -5.611661821603775024e-02 -1.316103786230087280e-01 -3.133812546730041504e-01 -1.604823619127273560e-01 1.694540381431579590e-01 -3.343553841114044189e-02 5.534749850630760193e-02 1.552314013242721558e-01
-2.762725651264190674e-01 -1.752584874629974365e-01 -2.444780170917510986e-01 -2.509193420410156250e-01 2.568512260913848877e-01 5.535766109824180603e-02 3.744773864746093750e-01 -1.399770528078079224e-01 3.022068738937377930e-02 4.938080906867980957e-02 -8.615975081920623779e-02 9.500104188919067383e-02 -1.261203140020370483e-01 7.189241051673889160e-02 2.808694243431091309e-01 2.144899815320968628e-01 -1.734059303998947144e-02 2.875338196754455566e-01 -3.184373378753662109e-01 -1.029742658138275146e-01 -9.639144688844680786e-02 1.080179587006568909e-01 1.275429576635360718e-01 -2.581962943077087402e-01 5.346237216144800186e-03 -7.897736132144927979e-02 -1.641995310783386230e-01 -9.262009710073471069e-02 1.659865826368331909e-01 8.300907909870147705e-02 -2.116271667182445526e-02 -5.025282036513090134e-03
-7.352555543184280396e-02 3.935976698994636536e-02 -1.528777182102203369e-01 -1.441986262798309326e-01 2.405407428741455078e-01 9.339595586061477661e-02 3.072974979877471924e-01 -2.529976963996887207e-01 -6.178060546517372131e-02 -2.592122554779052734e-01 9.166870266199111938e-02 2.241916209459304810e-01 -2.054102718830108643e-02 2.989577874541282654e-02 2.779032886028289795e-01 6.565877795219421387e-02 -6.465376168489456177e-02 4.384241253137588501e-02 2.924595959484577179e-02 3.815401494503021240e-01 -9.021047502756118774e-02 1.827225834131240845e-01 -8.398760110139846802e-02 -4.680874198675155640e-02 -2.386559396982192993e-01 -1.440848316997289658e-02 -3.153764307498931885e-01 -2.926366329193115234e-01 9.790514409542083740e-02 -7.907764613628387451e-02 -1.104341819882392883e-01 1.942413747310638428e-01
5.356209352612495422e-02 -7.829464972019195557e-02 -8.978921175003051758e-02 -3.369767069816589355e-01 1.973392516374588013e-01 9.012613445520401001e-02 2.683151140809059143e-02 -1.145729646086692810e-01 -1.261943727731704712e-01 -3.425685316324234009e-02 -9.382049739360809326e-02 -1.046066880226135254e-01 -1.550959646701812744e-01 2.084968388080596924e-01 2.112072259187698364e-01 -1.524836868047714233e-01 -4.791525751352310181e-02 5.578991398215293884e-02 -4.691093042492866516e-02 5.873161181807518005e-02 -2.207895517349243164e-01 3.707209825515747070e-01 -1.359437108039855957e-01 -7.705780863761901855e-02 -7.578325271606445312e-02 -2.054323256015777588e-01 -1.849969625473022461e-01 1.817910671234130859e-01 4.879311621189117432e-01 -2.349143624305725098e-01 7.742654532194137573e-02 -1.056132744997739792e-02
-2.266507595777511597e-01 6.079270318150520325e-02 2.394386939704418182e-02 5.556407198309898376e-02 1.427967995405197144e-01 1.264861524105072021e-01 1.455517262220382690e-01 -3.426577448844909668e-01 -1.759300082921981812e-01 -4.642893373966217041e-01 1.160582229495048523e-01 5.884958431124687195e-02 1.757956854999065399e-02 2.784956395626068115e-01 3.255149722099304199e-01 -1.618464738130569458e-01 -1.541879326105117798e-01 1.045432835817337036e-01 -3.066468238830566406e-02 -2.084332257509231567e-01 1.058804541826248169e-01 6.862288713455200195e-02 -1.254974119365215302e-02 -6.908900290727615356e-02 1.190466508269309998e-01 1.651058942079544067e-01 3.449781611561775208e-02 1.285850703716278076e-01 3.190202116966247559e-01 9.966200590133666992e-02 4.052353650331497192e-02 1.427183747291564941e-01
-1.762086153030395508e-01 8.287314325571060181e-02 -1.843244023621082306e-02 1.654949039220809937e-01 4.175243675708770752e-01 6.259208172559738159e-02 5.235502496361732483e-03 -9.526591747999191284e-02 -6.703376024961471558e-02 -8.224330097436904907e-02 3.677932918071746826e-02 1.109901219606399536e-01 -6.887079775333404541e-02 2.683750391006469727e-01 2.760434746742248535e-01 1.026955470442771912e-01 -2.057178169488906860e-01 2.203563153743743896e-01 1.634119153022766113e-01 3.670605272054672241e-02 -2.854079604148864746e-01 1.559510529041290283e-01 2.433271408081054688e-01 -1.474150419235229492e-01 1.565155982971191406e-01 2.347982078790664673e-01 9.334889799356460571e-02 -1.667435616254806519e-01 2.660911679267883301e-01 -2.149705588817596436e-01 1.405563205480575562e-01 -1.998188527068123221e-04
3.957455605268478394e-02 7.639092952013015747e-02 -9.540066123008728027e-02 2.680900692939758301e-01 1.082436367869377136e-01 -1.617734581232070923e-01 -1.439964920282363892e-01 -1.183024719357490540e-01 -2.455907016992568970e-01 -2.883625328540802002e-01 3.781577944755554199e-02 -3.494070842862129211e-02 1.091970279812812805e-01 -1.769621297717094421e-02 6.673704832792282104e-02 -1.497785300016403198e-01 2.549211084842681885e-01 2.986001223325729370e-02 -3.221686780452728271e-01 4.297236353158950806e-02 2.017063498497009277e-01 4.173864126205444336e-01 1.060676574707031250e-02 -1.916254907846450806e-01 -8.298649452626705170e-03 2.174253016710281372e-01 -2.243132442235946655e-01 1.249955147504806519e-01 2.139747887849807739e-01 -2.352734804153442383e-01 1.266023069620132446e-01 8.260737173259258270e-03
7.192499935626983643e-02 1.448388844728469849e-01 -1.817089021205902100e-01 -2.550111114978790283e-01 1.751480251550674438e-01 -1.252254098653793335e-01 -1.607829891145229340e-02 -4.572272673249244690e-02 -8.564332127571105957e-02 3.279180079698562622e-02 1.104752346873283386e-01 -1.147060692310333252e-01 -1.740275472402572632e-01 7.519734650850296021e-02 2.721994221210479736e-01 -2.304015308618545532e-02 1.207436099648475647e-01 -1.406751107424497604e-02 -2.757602557539939880e-02 1.523239165544509888e-01 -1.499969512224197388e-01 6.154946982860565186e-02 -6.891366839408874512e-02 -3.451997041702270508e-01 -2.430294156074523926e-01 4.133205860853195190e-02 -1.581454277038574219e-01 2.881311476230621338e-01 5.113869905471801758e-01 -1.385675519704818726e-01 1.027881279587745667e-01 -1.836653798818588257e-01
1.192373484373092651e-01 8.132417686283588409e-03 7.160943001508712769e-03 2.738952338695526123e-01 1.109115555882453918e-01 -1.265928894281387329e-01 2.008117437362670898e-01 -7.385386154055595398e-03 -1.714046299457550049e-01 -1.609598398208618164e-01 -1.425920426845550537e-01 -1.339940577745437622e-01 3.752624243497848511e-02 3.755228817462921143e-01 1.814593560993671417e-02 6.997493654489517212e-02 -1.036236435174942017e-01 1.680893748998641968e-01 -1.965858191251754761e-01 -1.327757984399795532e-01 -3.340747654438018799e-01 3.917322456836700439e-01 1.188100650906562805e-01 -1.741786748170852661e-01 -3.870101869106292725e-01 1.019205972552299500e-01 -1.584024429321289062e-01 3.715388849377632141e-02 2.402005251497030258e-03 -9.493461251258850098e-02 1.661824248731136322e-02 -9.908616775646805763e-04
-9.964295476675033569e-02 1.619213223457336426e-01 1.797686517238616943e-01 3.263017237186431885e-01 4.181962013244628906e-01 -1.134802997112274170e-01 9.310939162969589233e-02 1.072182878851890564e-02 1.343255210667848587e-02 -1.843005865812301636e-01 2.282517030835151672e-02 5.725333839654922485e-02 -1.302817836403846741e-02 1.844993829727172852e-01 2.671068906784057617e-01 -5.188588052988052368e-02 -1.275251805782318115e-01 2.076392024755477905e-01 9.711119532585144043e-02 1.383367925882339478e-01 -2.685167491436004639e-01 2.061799168586730957e-01 9.238527715206146240e-02 -1.585800051689147949e-01 1.912186741828918457e-01 2.828001379966735840e-01 5.398227274417877197e-02 -1.020027250051498413e-01 3.044783771038055420e-01 -5.885764211416244507e-02 7.868354767560958862e-02 -1.177242398262023926e-01
-4.113135635852813721e-01 -1.539321541786193848e-01 8.489517122507095337e-02 4.105427488684654236e-02 2.296054810285568237e-01 -1.163603365421295166e-01 1.374993771314620972e-01 -1.525515466928482056e-01 1.349774003028869629e-01 -2.154850363731384277e-01 -1.522017568349838257e-01 1.438484787940979004e-01 -4.364408925175666809e-02 2.149342149496078491e-01 3.292446956038475037e-02 4.955265671014785767e-03 -1.046890094876289368e-01 1.879372298717498779e-01 -1.433435231447219849e-01 5.194210261106491089e-02 -6.130431219935417175e-02 2.154236435890197754e-01 -1.257871687412261963e-01 -1.174637526273727417e-01 -3.488704562187194824e-01 3.797348439693450928e-01 1.418652944266796112e-02 5.320369079709053040e-02 2.681323289871215820e-01 -1.202005073428153992e-01 1.305276006460189819e-01 1.021941974759101868e-01
-2.601178288459777832e-01 2.054257132112979889e-02 2.056048661470413208e-01 6.051495298743247986e-02 2.675372958183288574e-01 -3.497362136840820312e-01 1.370381712913513184e-01 -2.999498248100280762e-01 -6.997764576226472855e-03 -4.193972796201705933e-02 -1.156323701143264771e-01 1.766569167375564575e-01 1.010498329997062683e-01 1.974291503429412842e-01 1.708378791809082031e-01 -1.283100694417953491e-01 -2.300768047571182251e-01 4.448933526873588562e-02 -2.063120007514953613e-01 -1.721563562750816345e-02 1.744944751262664795e-01 8.512457460165023804e-02 1.066433563828468323e-01 -7.193423807621002197e-02 -2.544145844876766205e-02 1.752301901578903198e-01 -2.058870904147624969e-02 -1.255012899637222290e-01 2.040137648582458496e-01 -3.644489347934722900e-01 2.491295933723449707e-01 -7.784894108772277832e-02
8.775777369737625122e-02 -1.095472462475299835e-02 -2.278313226997852325e-02 -1.126142218708992004e-01 2.401357144117355347e-01 5.325444042682647705e-02 1.246481910347938538e-01 8.334097266197204590e-02 1.054594069719314575e-01 6.893184036016464233e-02 -1.301979739218950272e-02 4.848065972328186035e-02 -1.877417862415313721e-01 5.634483695030212402e-02 3.167935907840728760e-01 -2.737554609775543213e-01 -8.460785448551177979e-02 4.450082406401634216e-02 -2.497597783803939819e-02 1.046591065824031830e-02 -3.265842199325561523e-01 1.438483893871307373e-01 9.180542826652526855e-02 -3.128461539745330811e-01 -2.081133276224136353e-01 -8.794839680194854736e-02 -1.691495031118392944e-01 1.491050273180007935e-01 4.755779206752777100e-01 -1.490299254655838013e-01 2.394887432456016541e-02 -2.636435925960540771e-01
7.224263250827789307e-02 9.742748737335205078e-02 -1.544057428836822510e-01 -5.635095015168190002e-02 1.554704159498214722e-01 1.560907214879989624e-01 -8.827242255210876465e-02 -1.734806150197982788e-01 -2.088987529277801514e-01 -2.290613949298858643e-01 2.196279615163803101e-01 7.954256981611251831e-02 -6.344513595104217529e-02 1.040539443492889404e-01 3.171304473653435707e-03 1.419598609209060669e-01 -3.362606838345527649e-02 1.407662183046340942e-01 -8.056649006903171539e-03 -8.838447928428649902e-02 -7.414420694112777710e-02 2.298951894044876099e-01 -9.751714766025543213e-02 -2.826313078403472900e-01 -3.548003733158111572e-01 2.478054910898208618e-01 -1.275278776884078979e-01 1.777790635824203491e-01 4.026422202587127686e-01 2.250183746218681335e-02 2.814642488956451416e-01 -1.805335283279418945e-01
2.755243517458438873e-02 9.885577112436294556e-02 1.337420474737882614e-02 1.553072631359100342e-01 3.486870825290679932e-01 -1.131112873554229736e-01 -4.505208507180213928e-02 -2.671496868133544922e-01 9.017275273799896240e-02 -1.147521361708641052e-01 -2.447902597486972809e-02 -7.541005313396453857e-02 4.822261258959770203e-02 -3.179413825273513794e-02 4.615353047847747803e-01 2.751934528350830078e-01 -2.623521387577056885e-01 8.387396484613418579e-02 -1.180627755820751190e-02 1.192180365324020386e-01 -3.376784324645996094e-01 4.671920463442802429e-02 9.315395355224609375e-02 -1.964904658962041140e-04 9.498739242553710938e-02 2.470053434371948242e-01 -1.003850810229778290e-02 9.264653176069259644e-02 3.517105281352996826e-01 -1.174091547727584839e-01 7.551847398281097412e-02 2.677100524306297302e-02
-2.923325598239898682e-01 1.247594580054283142e-01 2.587620913982391357e-01 1.147282123565673828e-02 9.538964182138442993e-02 2.241294980049133301e-01 1.048727110028266907e-01 1.522792223840951920e-02 -1.053820252418518066e-01 8.732247352600097656e-02 1.577592194080352783e-01 2.466797642409801483e-02 6.270306557416915894e-02 2.111664712429046631e-01 4.780394434928894043e-01 -6.688811630010604858e-02 -9.677863866090774536e-02 3.470220267772674561e-01 9.219084680080413818e-02 9.732441604137420654e-02 2.203731536865234375e-01 2.226540446281433105e-01 -1.711709946393966675e-01 -1.086769476532936096e-01 1.701055467128753662e-01 1.300391256809234619e-01 -1.110499724745750427e-01 -1.259554922580718994e-01 2.134128808975219727e-01 -9.414394944906234741e-02 1.302916854619979858e-01 5.603722110390663147e-02
3.129180893301963806e-02 -1.308124363422393799e-01 5.624082684516906738e-02 -3.537695109844207764e-01 1.765179634094238281e-01 -1.173142865300178528e-01 1.282098516821861267e-02 -2.020267993211746216e-01 -1.452341824769973755e-01 -6.654641032218933105e-02 -1.439627707004547119e-01 1.654077172279357910e-01 -2.197313681244850159e-02 -7.045195251703262329e-02 3.224169909954071045e-01 -1.554966568946838379e-01 -2.297040522098541260e-01 2.103397697210311890e-01 -2.213747948408126831e-01 -4.540246352553367615e-02 -2.096350789070129395e-01 1.499317772686481476e-02 -8.571685850620269775e-02 -1.158962473273277283e-01 -9.178064018487930298e-02 6.095891818404197693e-03 -9.842374920845031738e-02 1.590525358915328979e-01 5.046246051788330078e-01 -2.880047075450420380e-02 -5.427117645740509033e-02 -2.135776132345199585e-01
-6.461608409881591797e-02 1.497907191514968872e-01 1.742157936096191406e-01 1.105301827192306519e-01 1.203597430139780045e-02 4.857383668422698975e-03 1.809659749269485474e-01 -7.183040678501129150e-02 -2.234531491994857788e-01 3.861347585916519165e-02 5.343051999807357788e-02 3.184093832969665527e-01 -9.527956135571002960e-03 2.410385161638259888e-01 1.851367056369781494e-01 2.555140256881713867e-01 -7.458156347274780273e-02 7.769566029310226440e-02 1.558606512844562531e-02 4.571511596441268921e-02 1.379736810922622681e-01 3.153466284275054932e-01 1.099248602986335754e-01 -2.299984991550445557e-01 -5.981769040226936340e-02 4.777423292398452759e-02 -1.295511983335018158e-02 -2.367391735315322876e-01 3.708345592021942139e-01 3.044087588787078857e-01 2.402727007865905762e-01 1.787322461605072021e-01
3.155449777841567993e-02 1.771068945527076721e-02 -8.551112562417984009e-02 9.018906950950622559e-02 1.476921886205673218e-01 9.099103510379791260e-02 -9.123442322015762329e-02 -1.994433403015136719e-01 -2.593665942549705505e-02 -7.424908131361007690e-02 2.060532718896865845e-01 2.179537862539291382e-01 -1.577626168727874756e-01 1.152360886335372925e-01 7.612175494432449341e-02 1.232906505465507507e-01 1.333809196949005127e-01 5.630821362137794495e-02 7.514675706624984741e-02 -1.076880916953086853e-01 -1.200652718544006348e-01 1.466923058032989502e-01 -2.122569978237152100e-01 -1.126043274998664856e-01 -4.999872148036956787e-01 3.101212084293365479e-01 -1.117954999208450317e-01 1.891807466745376587e-01 3.303980827331542969e-01 1.072871871292591095e-02 2.718071937561035156e-01 -2.006509900093078613e-01
1.102802455425262451e-01 1.147820353507995605e-01 -7.219537626951932907e-03 -3.571501001715660095e-02 2.950510978698730469e-01 1.383314728736877441e-01 4.239996969699859619e-01 -1.425800174474716187e-01 3.263504058122634888e-02 5.327510088682174683e-02 -4.833018872886896133e-03 2.111004590988159180e-01 1.157906427979469299e-01 1.851319372653961182e-01 2.617329061031341553e-01 5.880409851670265198e-02 1.774613931775093079e-02 6.462714076042175293e-02 1.455482542514801025e-01 2.821239233016967773e-01 -1.661273390054702759e-01 1.601656675338745117e-01 2.209874242544174194e-01 -7.989180833101272583e-02 -2.056686431169509888e-01 1.625067293643951416e-01 -1.120646595954895020e-01 -2.725623548030853271e-01 3.550108969211578369e-01 2.905770018696784973e-02 -3.506306186318397522e-02 -3.878407552838325500e-02
2.357647940516471863e-02 2.024052292108535767e-01 -4.319867491722106934e-02 -1.114202514290809631e-01 1.159798800945281982e-01 -9.729165583848953247e-02 -6.453988701105117798e-02 -2.973102033138275146e-01 1.928789764642715454e-01 9.071235544979572296e-03 5.392832309007644653e-02 1.915531605482101440e-01 -1.837287098169326782e-01 1.527154147624969482e-01 9.639646112918853760e-02 1.819532364606857300e-01 1.100471317768096924e-01 -1.469002962112426758e-01 -2.653000652790069580e-01 -6.338572502136230469e-02 -8.522025495767593384e-02 2.047038525342941284e-01 -2.431495785713195801e-01 -4.636245071887969971e-01 3.680874407291412354e-02 3.281501233577728271e-01 -9.562709927558898926e-02 -2.139752209186553955e-01 -2.927553094923496246e-02 -1.452230364084243774e-01 5.576327443122863770e-03 -1.873077899217605591e-01
-2.940713241696357727e-02 -1.889355666935443878e-02 -6.029590219259262085e-02 -8.479570597410202026e-02 1.527831554412841797e-01 -1.288066208362579346e-01 1.355471462011337280e-01 -2.598253786563873291e-01 -2.776301503181457520e-01 1.420528739690780640e-01 -1.071834340691566467e-01 1.482869684696197510e-01 2.113799899816513062e-01 -1.461320966482162476e-01 3.535687029361724854e-01 1.137970462441444397e-01 -1.424552947282791138e-01 9.603289514780044556e-02 -1.650891304016113281e-01 -2.320830672979354858e-01 -1.099914237856864929e-01 8.643000182928517461e-05 -1.897036656737327576e-02 -2.695412337779998779e-01 7.852009683847427368e-02 -3.753333166241645813e-02 -1.462852954864501953e-01 -1.204305887222290039e-01 4.078218042850494385e-01 -2.492867112159729004e-01 1.609475463628768921e-01 -1.838954687118530273e-01
-2.363769412040710449e-01 9.102017432451248169e-02 1.410769764333963394e-02 -2.066651880741119385e-01 2.407959196716547012e-03 -2.918899245560169220e-02 -2.553666010499000549e-02 -1.905314326286315918e-01 5.646441131830215454e-02 3.618203476071357727e-02 9.106889367103576660e-02 9.128022938966751099e-04 -1.401612162590026855e-01 1.667864061892032623e-02 1.956520527601242065e-01 6.242818757891654968e-02 -3.089787997305393219e-02 -2.279509305953979492e-01 -8.848638087511062622e-02 1.050142720341682434e-01 -8.627939224243164062e-02 2.665726840496063232e-01 -2.586418390274047852e-01 -6.482855230569839478e-02 -2.002836763858795166e-01 3.482083082199096680e-01 -3.076802492141723633e-01 -2.183749228715896606e-01 2.519138529896736145e-02 1.398992538452148438e-01 5.644281208515167236e-02 -4.813943207263946533e-01
6.529995799064636230e-02 3.667880594730377197e-02 -8.065373450517654419e-02 -1.230635121464729309e-01 3.577501773834228516e-01 -1.118910382501780987e-03 1.718169897794723511e-01 -8.272072672843933105e-02 9.766525775194168091e-02 5.863935500383377075e-02 7.519708573818206787e-02 -1.005931869149208069e-01 -4.286033213138580322e-01 2.876435755752027035e-04 3.537550866603851318e-01 4.376910999417304993e-02 -8.877369761466979980e-02 -3.488727286458015442e-02 -1.511619687080383301e-01 4.626685008406639099e-02 -1.977602541446685791e-01 1.869888305664062500e-01 -1.625163480639457703e-02 -1.381816118955612183e-01 -1.642673015594482422e-01 -1.467729061841964722e-01 2.294434467330574989e-03 1.905683726072311401e-01 3.982706367969512939e-01 -1.797777861356735229e-01 3.824838250875473022e-02 -2.531996965408325195e-01
1.155051216483116150e-02 3.957152739167213440e-02 -9.327317029237747192e-02 -7.650611549615859985e-02 1.314769089221954346e-01 6.015637516975402832e-02 4.814507961273193359e-01 -1.718644052743911743e-01 -2.776212058961391449e-02 -3.177965283393859863e-01 -4.898722097277641296e-02 1.235449314117431641e-01 1.455016881227493286e-01 2.497345060110092163e-01 2.582395374774932861e-01 2.274658344686031342e-02 1.196816489100456238e-01 2.052115201950073242e-01 -4.041763022541999817e-02 3.763223290443420410e-01 -2.452076878398656845e-03 2.053822726011276245e-01 1.114030256867408752e-01 -2.176261544227600098e-01 -8.736418187618255615e-02 -3.905017673969268799e-02 -2.453523427248001099e-01 1.581650041043758392e-02 2.144460529088973999e-01 -6.419964879751205444e-02 -9.892571717500686646e-02 1.383134908974170685e-02
-1.450283080339431763e-01 1.693362742662429810e-01 8.019308000802993774e-02 -2.852315315976738930e-03 -1.588945090770721436e-02 3.956096991896629333e-02 1.307844668626785278e-01 -3.251708447933197021e-01 -1.080741733312606812e-01 7.806631177663803101e-02 6.791135761886835098e-03 -1.734084635972976685e-02 -1.471945196390151978e-01 -3.782910108566284180e-02 1.551513969898223877e-01 -1.690390869043767452e-03 3.060089051723480225e-02 -8.035573363304138184e-02 2.251041382551193237e-01 -1.010754480957984924e-01 7.122791558504104614e-02 5.181498527526855469e-01 1.854013204574584961e-01 -1.773608773946762085e-01 3.999730572104454041e-02 9.864363074302673340e-02 -3.462201356887817383e-01 -2.497936934232711792e-01 4.374757036566734314e-02 -3.551123291254043579e-02 2.740644216537475586e-01 -2.726808786392211914e-01
-2.368883192539215088e-01 -1.523558497428894043e-01 5.369792506098747253e-02 -2.417805045843124390e-01 2.911692559719085693e-01 5.374389886856079102e-02 1.815474778413772583e-01 -1.979175657033920288e-01 -1.147536784410476685e-01 6.392947863787412643e-03 -2.466809377074241638e-02 1.624066680669784546e-01 1.788609623908996582e-01 1.343602091073989868e-01 3.953672647476196289e-01 1.728610247373580933e-01 9.897022694349288940e-02 4.029855504631996155e-02 -1.846323907375335693e-01 2.359483204782009125e-02 2.912626415491104126e-02 2.389407455921173096e-01 1.696006767451763153e-02 1.266098767518997192e-01 -1.786513328552246094e-01 -2.682652557268738747e-03 -1.243839338421821594e-01 4.256592392921447754e-01 1.973275989294052124e-01 2.427343465387821198e-02 1.853506267070770264e-01 1.764233969151973724e-02
-1.870532780885696411e-01 9.335026890039443970e-02 -1.889743469655513763e-02 -1.460970751941204071e-02 2.802075445652008057e-01 -5.841645970940589905e-02 1.100177019834518433e-01 -7.065931707620620728e-02 1.944076567888259888e-01 -1.523550897836685181e-01 -2.152297496795654297e-01 -1.745532900094985962e-01 1.365562230348587036e-01 2.909015119075775146e-01 -2.336589805781841278e-02 1.996675431728363037e-01 1.154241710901260376e-02 -5.280626006424427032e-03 -1.242513582110404968e-01 -8.717392385005950928e-02 -2.289854884147644043e-01 4.250792562961578369e-01 -1.626634299755096436e-01 -1.140236109495162964e-01 -4.200579524040222168e-01 1.568190306425094604e-01 -2.298620641231536865e-01 -4.437486454844474792e-02 9.960521757602691650e-02 6.253381073474884033e-02 -3.125717490911483765e-02 9.367870539426803589e-02
-1.272910684347152710e-01 -6.187162548303604126e-02 -1.585285062901675701e-03 4.451951477676630020e-03 7.788749039173126221e-02 1.125979870557785034e-01 1.322004199028015137e-01 -1.881725043058395386e-01 -1.228978782892227173e-01 -2.213264405727386475e-01 2.957084774971008301e-01 -1.044153124094009399e-01 4.913173243403434753e-02 8.071709424257278442e-03 2.570013999938964844e-01 3.004442751407623291e-01 -1.424524188041687012e-01 1.268820911645889282e-01 -1.702562272548675537e-01 -7.904960215091705322e-02 1.748396828770637512e-02 2.248705625534057617e-01 -2.779237031936645508e-01 -4.406684637069702148e-01 -1.361110806465148926e-01 1.344482600688934326e-01 8.089970797300338745e-02 -1.848515421152114868e-01 1.981485635042190552e-01 1.901199370622634888e-01 1.930620819330215454e-01 -5.617469921708106995e-02
-1.468233019113540649e-01 -9.004303067922592163e-02 -1.892098225653171539e-02 6.001469492912292480e-02 3.881755471229553223e-01 -1.667767316102981567e-01 2.081035077571868896e-01 -1.886859685182571411e-01 1.115342080593109131e-01 -7.431780546903610229e-02 -6.534787267446517944e-02 -2.516320347785949707e-01 2.361932545900344849e-01 3.214256763458251953e-01 3.614064753055572510e-01 -3.109467960894107819e-02 -1.069050095975399017e-02 -1.090420782566070557e-01 5.441144108772277832e-02 2.896194346249103546e-02 -2.808855175971984863e-01 1.372296661138534546e-01 -1.124623864889144897e-01 -1.009773090481758118e-01 -3.322410285472869873e-01 5.571980960667133331e-03 -1.540085077285766602e-01 -9.896075353026390076e-03 1.186831519007682800e-01 2.151171118021011353e-01 2.012583054602146149e-02 -3.689556941390037537e-02
-2.742745876312255859e-01 1.211670190095901489e-01 4.325380548834800720e-02 2.385632544755935669e-01 2.298568487167358398e-01 -2.548200264573097229e-02 1.633217185735702515e-01 -2.850593626499176025e-01 -5.307883396744728088e-02 -2.074897885322570801e-01 1.657410115003585815e-01 1.014030426740646362e-01 -3.142752498388290405e-02 1.545520573854446411e-01 8.550004661083221436e-02 1.072736307978630066e-01 -2.070901170372962952e-02 5.797861516475677490e-02 -4.782638698816299438e-02 -2.139113247394561768e-01 1.218897327780723572e-01 4.767182767391204834e-01 -7.164360489696264267e-03 -2.144827395677566528e-01 -1.101888492703437805e-01 1.044154837727546692e-01 -1.823257505893707275e-01 1.845580339431762695e-01 1.465882211923599243e-01 8.088381588459014893e-02 -3.063971400260925293e-01 1.015537455677986145e-01
-2.341002374887466431e-01 1.418714672327041626e-01 5.480570718646049500e-02 -1.586349606513977051e-01 -1.591781526803970337e-01 1.431903243064880371e-01 -2.160223573446273804e-02 -2.158986181020736694e-01 4.111523926258087158e-02 -1.064174920320510864e-01 -1.884867250919342041e-01 1.447985023260116577e-01 5.134652554988861084e-02 -1.006602272391319275e-01 3.187580406665802002e-01 1.745052337646484375e-01 -3.158354759216308594e-01 -2.299040369689464569e-02 -9.480453282594680786e-02 1.348035931587219238e-01 1.729030907154083252e-02 3.199056386947631836e-01 3.667990118265151978e-02 -2.324014753103256226e-01 -3.940676748752593994e-01 1.345172077417373657e-01 -2.284603118896484375e-01 6.132680922746658325e-02 1.222492381930351257e-01 -7.609383761882781982e-02 -1.975521594285964966e-01 -1.229144036769866943e-01
1.154143139719963074e-01 2.617530524730682373e-01 -1.697052270174026489e-01 3.167768716812133789e-01 -9.727266430854797363e-02 2.515625059604644775e-01 7.690379023551940918e-02 -1.724070757627487183e-01 -6.845948100090026855e-02 3.030397556722164154e-02 1.407318860292434692e-01 -2.042410969734191895e-01 6.621293257921934128e-03 2.948547303676605225e-01 2.482579499483108521e-01 1.504472494125366211e-01 1.527345031499862671e-01 6.894419342279434204e-02 5.876923352479934692e-02 -1.832619160413742065e-01 -6.287052482366561890e-02 2.819947004318237305e-01 -4.414080083370208740e-02 -2.310954630374908447e-01 -1.624254435300827026e-01 -2.376909600570797920e-03 -3.408950865268707275e-01 -2.086652815341949463e-01 1.712702214717864990e-01 5.987590644508600235e-03 -2.929500862956047058e-02 -1.481405198574066162e-01
-1.285642981529235840e-01 2.844064682722091675e-02 1.263702511787414551e-01 -6.273096799850463867e-02 3.244159817695617676e-01 1.878896802663803101e-01 2.229673415422439575e-01 -3.946451842784881592e-01 -1.745684891939163208e-01 1.213383227586746216e-01 -5.936789140105247498e-02 -1.345641072839498520e-02 -2.877930924296379089e-02 2.807180881500244141e-01 3.249316811561584473e-01 7.508400827646255493e-03 2.136306017637252808e-01 7.199388742446899414e-02 -1.354357004165649414e-01 4.923135042190551758e-02 -2.516485154628753662e-01 1.301672495901584625e-02 1.262693703174591064e-01 1.461721807718276978e-01 -9.756369143724441528e-02 1.709077805280685425e-01 -1.664260625839233398e-01 -1.164937540888786316e-01 3.378877341747283936e-01 1.986460573971271515e-02 -1.188349276781082153e-01 -3.878422826528549194e-02
-1.939412802457809448e-01 -3.949316591024398804e-02 5.748537182807922363e-02 -1.133575066924095154e-01 2.966839075088500977e-01 8.130486309528350830e-02 1.264896690845489502e-01 -3.984214365482330322e-01 -2.001680433750152588e-01 1.369122117757797241e-01 7.973492890596389771e-02 1.693078577518463135e-01 1.083775907754898071e-01 1.433879435062408447e-01 4.693684577941894531e-01 3.954331204295158386e-02 4.700805619359016418e-02 -1.967042498290538788e-02 -9.147838503122329712e-02 -2.084052413702011108e-01 -3.107151389122009277e-01 1.044443324208259583e-01 -5.081806331872940063e-02 1.639537066221237183e-01 -2.834340371191501617e-02 5.916985869407653809e-02 -1.153884083032608032e-01 -1.338679641485214233e-01 1.902131289243698120e-01 1.450717151165008545e-01 -1.345608085393905640e-01 -1.584416180849075317e-01
-1.265557110309600830e-01 -1.254074722528457642e-01 -6.655057519674301147e-02 -1.894859224557876587e-01 2.243667691946029663e-01 7.784606516361236572e-02 2.627533487975597382e-02 -8.862195163965225220e-02 2.295881807804107666e-01 -1.360203325748443604e-01 2.309264689683914185e-01 -5.090038850903511047e-02 2.024192661046981812e-01 3.566850721836090088e-02 3.784752786159515381e-01 1.042238026857376099e-01 1.966443359851837158e-01 1.264723688364028931e-01 -9.859018772840499878e-02 7.377461344003677368e-02 8.223626017570495605e-02 1.992610991001129150e-01 -2.801598310470581055e-01 2.202625013887882233e-02 -3.265660023316740990e-03 1.844504177570343018e-01 -2.572230398654937744e-01 2.476175427436828613e-01 3.086242675781250000e-01 1.189671009778976440e-01 2.664406895637512207e-01 4.819680005311965942e-02
-2.988568879663944244e-02 1.866013705730438232e-01 -7.952717691659927368e-02 -1.692173928022384644e-01 6.345778703689575195e-02 -1.921880804002285004e-02 3.651104122400283813e-02 -2.391872853040695190e-01 9.208059310913085938e-02 -2.860102355480194092e-01 5.431698635220527649e-02 -1.165344491600990295e-01 -2.021146863698959351e-01 -2.853511460125446320e-02 2.649511396884918213e-01 1.828879863023757935e-01 -6.039303541183471680e-02 -1.004960685968399048e-01 -8.146564662456512451e-02 -1.186005175113677979e-01 8.746329694986343384e-02 3.351282179355621338e-01 -2.344426661729812622e-01 -2.228005677461624146e-01 -4.395265132188796997e-02 3.587423861026763916e-01 -9.773195534944534302e-02 -2.738258242607116699e-01 7.460641860961914062e-02 1.931677907705307007e-01 -4.764612019062042236e-02 -3.081250786781311035e-01
2.514533884823322296e-02 4.798303171992301941e-02 -5.497038364410400391e-03 2.554808370769023895e-02 3.186052143573760986e-01 1.244672685861587524e-01 1.262766425497829914e-03 7.205403596162796021e-02 -7.713418453931808472e-02 -1.733430773019790649e-01 7.784736901521682739e-02 1.636044383049011230e-01 -4.012500941753387451e-01 4.191569238901138306e-02 1.499009877443313599e-01 -1.009196043014526367e-01 -6.149688735604286194e-02 2.304918467998504639e-01 2.055724337697029114e-02 5.297593772411346436e-02 -1.974738985300064087e-01 5.121105909347534180e-01 1.905465871095657349e-01 -1.023877635598182678e-01 -5.418699234724044800e-02 -2.259684056043624878e-01 2.513349428772926331e-02 1.320390850305557251e-01 3.225096464157104492e-01 6.012620404362678528e-02 6.064089015126228333e-02 -1.356436908245086670e-01
-4.374244064092636108e-02 1.047621294856071472e-01 5.058381706476211548e-02 1.686146259307861328e-01 2.530884444713592529e-01 1.614934504032135010e-01 -8.131646364927291870e-02 -3.371376395225524902e-01 1.071126610040664673e-01 -1.231104508042335510e-01 1.389198750257492065e-01 -9.871172718703746796e-03 -2.087557129561901093e-02 -1.770254522562026978e-01 3.968928456306457520e-01 -1.075334027409553528e-01 -4.849079623818397522e-02 1.295258998870849609e-01 -1.731068342924118042e-01 1.365182101726531982e-01 -3.517480939626693726e-02 1.788485795259475708e-01 1.177344098687171936e-01 -2.216955423355102539e-01 -1.918069124221801758e-01 -2.716275751590728760e-01 -1.346340775489807129e-01 -1.631696820259094238e-01 2.738351523876190186e-01 -9.780021011829376221e-02 3.332647308707237244e-02 3.063951134681701660e-01
-1.338345557451248169e-01 -2.288049161434173584e-01 7.395040243864059448e-02 -1.727333515882492065e-01 1.071394607424736023e-01 1.606507897377014160e-01 1.432584077119827271e-01 -2.337619811296463013e-01 -2.684210538864135742e-01 -1.702347248792648315e-01 2.970620989799499512e-01 -1.580755710601806641e-01 6.203147396445274353e-02 1.946510970592498779e-01 1.578933149576187134e-01 2.515588998794555664e-01 -1.347446739673614502e-01 2.968389093875885010e-01 -2.628742754459381104e-01 2.219050824642181396e-01 6.621256470680236816e-02 7.521724700927734375e-02 -1.341937780380249023e-01 -2.973296940326690674e-01 -6.399289518594741821e-02 -1.645932719111442566e-02 3.426638245582580566e-02 -5.102201923727989197e-02 1.281071454286575317e-01 -2.471202611923217773e-01 1.045882776379585266e-01 1.151484809815883636e-02
1.253304034471511841e-01 -1.372087597846984863e-01 -9.729098528623580933e-02 -8.089319616556167603e-02 -1.737112365663051605e-02 7.925962656736373901e-02 8.314137905836105347e-02 -1.358434855937957764e-01 4.993661120533943176e-02 -2.217557430267333984e-01 5.657054111361503601e-02 -1.728920489549636841e-01 -2.440818846225738525e-01 -6.492780894041061401e-02 2.256757169961929321e-01 -1.200202330946922302e-01 -3.659998252987861633e-02 2.349297553300857544e-01 -5.393750593066215515e-02 2.555691599845886230e-01 2.025898359715938568e-02 3.100781142711639404e-01 2.586574479937553406e-02 -2.325394600629806519e-01 -2.759424448013305664e-01 1.078140884637832642e-01 -2.999748587608337402e-01 3.468500077724456787e-01 2.477212995290756226e-01 -9.844192862510681152e-02 8.939601480960845947e-02 -2.246211767196655273e-01
-7.059992849826812744e-02 -8.619384840130805969e-03 4.191664513200521469e-03 -2.651967406272888184e-01 3.076483607292175293e-01 1.118908673524856567e-01 -1.481079962104558945e-02 -1.456686109304428101e-01 -1.662553399801254272e-01 8.556520193815231323e-02 -8.988893777132034302e-02 -1.434340327978134155e-01 -7.622157782316207886e-02 7.413168251514434814e-02 1.689335256814956665e-01 -5.302163306623697281e-03 -1.596379727125167847e-01 1.838021278381347656e-01 4.969974607229232788e-02 1.226340979337692261e-01 -2.525992691516876221e-01 1.574988849461078644e-02 1.684988662600517273e-02 -1.772567033767700195e-01 -1.038811653852462769e-01 -1.713338196277618408e-01 -2.053010761737823486e-01 5.562122166156768799e-02 5.173518657684326172e-01 -1.134873926639556885e-01 8.634337037801742554e-02 -3.828705549240112305e-01
-5.431240797042846680e-02 6.219765543937683105e-02 -8.295467495918273926e-02 9.834714233875274658e-02 1.059906333684921265e-01 1.778162121772766113e-01 1.644424349069595337e-01 -2.967660427093505859e-01 -7.589670270681381226e-02 -2.072422802448272705e-01 3.068158635869622231e-03 3.475610911846160889e-01 -4.435248672962188721e-03 -3.908833488821983337e-03 5.339830741286277771e-02 3.404523134231567383e-01 1.146003138273954391e-02 3.180528059601783752e-02 -8.175925910472869873e-02 3.273552656173706055e-01 8.427749574184417725e-02 3.351205885410308838e-01 -7.579139899462461472e-03 -2.917861342430114746e-01 -6.079861521720886230e-02 2.029645740985870361e-01 -3.971412777900695801e-02 -1.580475717782974243e-01 2.974130809307098389e-01 -2.185732871294021606e-01 -4.930415004491806030e-02 -2.551539242267608643e-02
-1.571511924266815186e-01 -2.081224322319030762e-01 -2.386557161808013916e-01 -1.585406213998794556e-01 2.570627629756927490e-01 -3.504093363881111145e-02 2.055291980504989624e-01 -1.973189115524291992e-01 9.856100380420684814e-02 -1.567091345787048340e-01 -1.592868566513061523e-02 -1.443953812122344971e-01 7.058676332235336304e-02 1.524939686059951782e-01 2.931323945522308350e-01 -1.039958819746971130e-01 1.319763660430908203e-01 1.081115230917930603e-01 -1.716921031475067139e-01 1.174766570329666138e-01 -2.153159976005554199e-01 1.996558457612991333e-01 -9.750550612807273865e-03 -6.525282561779022217e-02 -3.542337119579315186e-01 2.776500880718231201e-01 9.192939102649688721e-02 -2.447183728218078613e-01 2.213990837335586548e-01 1.136025264859199524e-01 3.447539359331130981e-02 -1.551585346460342407e-01
-1.618136763572692871e-01 -6.986988335847854614e-02 -1.127505078911781311e-01 4.068383947014808655e-02 5.084574222564697266e-01 -2.142751067876815796e-01 1.707938127219676971e-02 9.237135946750640869e-02 1.184772253036499023e-01 9.338843636214733124e-03 -1.055898889899253845e-01 1.292092502117156982e-01 -1.923080533742904663e-02 2.636279165744781494e-01 2.074178606271743774e-01 2.777089178562164307e-01 -1.378374099731445312e-01 -1.466405838727951050e-01 -1.499525606632232666e-01 1.375490278005599976e-01 1.240855157375335693e-01 1.790006011724472046e-01 -1.238201558589935303e-01 -2.443813234567642212e-01 1.117903068661689758e-01 1.511251330375671387e-01 -2.199548780918121338e-01 -1.781321018934249878e-01 8.727179467678070068e-02 -9.866020083427429199e-02 5.172463133931159973e-02 -2.635233104228973389e-01
-1.315670758485794067e-01 -2.754320204257965088e-01 1.372816860675811768e-01 1.526639163494110107e-01 2.952458560466766357e-01 7.766871899366378784e-02 3.766125068068504333e-02 -3.742143809795379639e-01 -1.071176677942276001e-01 -1.859560608863830566e-01 -4.016837105154991150e-02 -8.996266871690750122e-02 -1.400224119424819946e-01 -1.170644443482160568e-02 1.692494750022888184e-01 -6.475995481014251709e-02 -2.195142209529876709e-02 8.998373895883560181e-02 -1.942367553710937500e-01 3.028317987918853760e-01 -2.463251352310180664e-02 4.170567393302917480e-01 -2.855305969715118408e-01 -4.124617576599121094e-02 1.172803491353988647e-01 8.735206723213195801e-02 -2.272299081087112427e-01 -9.563782811164855957e-02 -3.117900574579834938e-03 -1.573735922574996948e-01 -1.165182441473007202e-01 -7.328385859727859497e-02
-2.187805622816085815e-02 9.030140936374664307e-02 1.452208459377288818e-01 9.380237013101577759e-02 4.377194046974182129e-01 -5.498420447111129761e-02 1.920431107282638550e-01 -9.451042115688323975e-02 1.608260571956634521e-01 -2.973140776157379150e-01 -8.189121633768081665e-02 9.734442830085754395e-02 -1.229265034198760986e-01 7.035872340202331543e-02 2.008756548166275024e-01 -1.266855448484420776e-01 1.712898463010787964e-01 -5.314111709594726562e-03 -9.835028648376464844e-02 1.530797034502029419e-01 1.938932090997695923e-01 3.826983869075775146e-01 1.086032912135124207e-01 -2.251844666898250580e-02 -2.828631699085235596e-01 4.698129370808601379e-02 -2.256010174751281738e-01 4.205568879842758179e-02 2.460014820098876953e-02 -2.747457027435302734e-01 1.810967624187469482e-01 -1.074319630861282349e-01
-9.023886919021606445e-02 2.130416929721832275e-01 1.100255772471427917e-01 1.273728609085083008e-01 2.531804889440536499e-02 -1.877290196716785431e-02 -7.801376283168792725e-02 -3.481796383857727051e-01 -1.970439776778221130e-02 -3.772411048412322998e-01 1.227084361016750336e-02 9.485339373350143433e-02 9.523454122245311737e-03 1.567102074623107910e-01 3.065755963325500488e-01 3.181451931595802307e-02 1.934193074703216553e-01 1.229968667030334473e-01 6.926369667053222656e-02 -9.057008475065231323e-02 1.312894374132156372e-01 -2.977960743010044098e-02 -2.437017858028411865e-01 -1.377851963043212891e-01 -2.323218584060668945e-01 1.175806894898414612e-01 -2.146430611610412598e-01 -1.598073095083236694e-01 2.576256990432739258e-01 -2.986156009137630463e-02 7.291978597640991211e-02 -3.798790872097015381e-01
-6.670081615447998047e-02 1.955774985253810883e-02 -2.086980193853378296e-01 1.667369389906525612e-03 7.655921392142772675e-03 -2.555241808295249939e-02 -8.746710419654846191e-02 -2.764938771724700928e-01 3.999691829085350037e-02 -5.390649288892745972e-02 5.349079146981239319e-02 -1.258758641779422760e-02 -1.304241865873336792e-01 -1.820556521415710449e-01 5.447224378585815430e-01 -1.218813881278038025e-01 -3.018097486346960068e-03 6.231061741709709167e-02 -2.499739378690719604e-01 9.127599745988845825e-02 -6.001368165016174316e-02 1.798391044139862061e-01 2.043212503194808960e-01 -2.646136581897735596e-01 -1.542402058839797974e-01 -2.120147496461868286e-01 -2.155899852514266968e-01 -2.775692939758300781e-01 1.854690015316009521e-01 9.775992482900619507e-02 1.050241664052009583e-01 1.669458448886871338e-01
-1.155397370457649231e-01 1.035063713788986206e-02 8.176013827323913574e-02 -1.185875907540321350e-01 6.210340559482574463e-02 4.457856714725494385e-02 4.279702529311180115e-02 -2.453644126653671265e-01 -1.134079173207283020e-01 -9.823730587959289551e-02 8.939100801944732666e-02 -1.274575591087341309e-01 -9.979305416345596313e-02 -3.582890331745147705e-02 3.494507968425750732e-01 4.497634246945381165e-02 7.366776466369628906e-02 1.842976659536361694e-01 3.547375798225402832e-01 -6.784717552363872528e-03 -8.044482767581939697e-02 2.135150134563446045e-01 -2.457465976476669312e-01 -2.216877341270446777e-01 -1.092049628496170044e-01 3.436828553676605225e-01 -7.029911875724792480e-02 -1.911778301000595093e-01 3.693174123764038086e-01 2.491451799869537354e-01 1.071757748723030090e-01 -8.615773916244506836e-02
-9.961001574993133545e-02 2.484934031963348389e-01 5.364575237035751343e-02 3.919871449470520020e-01 2.878877818584442139e-01 -7.743412256240844727e-02 1.305434107780456543e-01 -3.823978602886199951e-01 -2.191065438091754913e-02 -2.645288035273551941e-02 -1.584250852465629578e-02 -5.444015190005302429e-02 -9.199189953505992889e-03 4.119465872645378113e-02 6.666880566626787186e-03 2.702880501747131348e-01 -1.791584491729736328e-01 7.913029938936233521e-02 -1.436636298894882202e-01 -1.264363806694746017e-02 1.098922193050384521e-01 3.447529673576354980e-01 -9.216748923063278198e-02 9.570265561342239380e-02 -3.684980869293212891e-01 2.023457437753677368e-01 -1.375721395015716553e-01 -1.490938812494277954e-01 7.138737291097640991e-02 9.605334699153900146e-02 1.365430746227502823e-02 -1.530071161687374115e-02
-3.068249523639678955e-01 3.357103466987609863e-02 1.134203299880027771e-01 8.267616480588912964e-02 2.731040716171264648e-01 2.525902539491653442e-02 1.198349371552467346e-01 -1.957918554544448853e-01 -8.138988167047500610e-02 -9.044241905212402344e-02 2.954181134700775146e-01 -2.311348170042037964e-01 -9.559912979602813721e-02 -4.105228558182716370e-02 1.525027155876159668e-01 1.592624634504318237e-01 1.888265907764434814e-01 6.320371478796005249e-02 -6.711181253194808960e-02 8.163842558860778809e-02 1.913122683763504028e-01 2.511022984981536865e-01 -1.973328739404678345e-01 1.609625071287155151e-01 -8.147525042295455933e-02 2.075621634721755981e-01 -3.817671835422515869e-01 2.124379575252532959e-01 2.638866901397705078e-01 -1.375050097703933716e-02 -5.989040806889533997e-02 -1.133062019944190979e-01
-1.418076455593109131e-01 7.318663597106933594e-02 8.776406198740005493e-02 -1.309269294142723083e-02 2.952772378921508789e-01 2.183191329240798950e-01 1.623679548501968384e-01 -3.410372734069824219e-01 3.451422601938247681e-02 -9.398828446865081787e-02 -3.199104964733123779e-02 1.733260303735733032e-01 -1.235185116529464722e-01 8.062573522329330444e-02 2.845029905438423157e-02 -2.859356105327606201e-01 -2.665576897561550140e-02 2.118674805387854576e-03 -1.516900360584259033e-01 5.215818807482719421e-02 -1.680421084165573120e-01 4.664470553398132324e-01 -1.104411631822586060e-01 -1.023274287581443787e-01 -2.049954831600189209e-01 4.006330296397209167e-02 4.882736597210168839e-03 -3.235588222742080688e-02 7.001632824540138245e-03 -4.159855246543884277e-01 1.745210587978363037e-01 -2.341695129871368408e-02
-1.804726421833038330e-01 9.189135394990444183e-03 -5.106875300407409668e-02 8.381251990795135498e-02 9.135023504495620728e-02 -2.842639684677124023e-01 3.834818899631500244e-01 -1.950999796390533447e-01 -1.467403620481491089e-01 -6.188609451055526733e-02 2.762893438339233398e-01 1.293323338031768799e-01 3.609533235430717468e-02 1.720675379037857056e-01 3.420080840587615967e-01 1.947362273931503296e-01 6.453005969524383545e-02 1.025929376482963562e-01 2.271806634962558746e-02 4.052726924419403076e-02 6.656590104103088379e-02 -5.563584715127944946e-02 9.656178951263427734e-02 -3.916673064231872559e-01 -1.537438035011291504e-01 2.322854399681091309e-01 -2.059130668640136719e-01 -2.278461605310440063e-01 6.796592473983764648e-02 -9.185421466827392578e-02 -8.412775397300720215e-02 -8.303310722112655640e-03
1.899954974651336670e-01 3.318636119365692139e-02 1.215202584862709045e-01 -1.699162125587463379e-01 2.285884767770767212e-01 2.010149657726287842e-01 1.536112576723098755e-01 -1.166186854243278503e-01 -1.288243830204010010e-01 -2.055338174104690552e-01 -1.581005156040191650e-01 3.810141235589981079e-02 -2.791035547852516174e-02 7.931207120418548584e-02 3.344521522521972656e-01 2.703035473823547363e-01 2.127770185470581055e-01 -1.158670336008071899e-01 -3.231688439846038818e-01 1.167822331190109253e-01 -1.356005296111106873e-02 2.281363159418106079e-01 -5.294585600495338440e-02 -4.811412096023559570e-02 -3.439158499240875244e-01 5.971797928214073181e-02 -3.095770180225372314e-01 -6.699014455080032349e-02 -1.639723330736160278e-01 -1.116379126906394958e-01 1.094567626714706421e-01 6.634946167469024658e-02
3.291455283761024475e-02 7.144195586442947388e-02 2.570640109479427338e-02 -8.752270787954330444e-02 3.778535127639770508e-01 -4.154505580663681030e-02 7.163102924823760986e-02 -9.369218349456787109e-02 -3.167460113763809204e-02 3.439363092184066772e-02 9.339264780282974243e-02 -9.268239885568618774e-02 -4.085679650306701660e-01 -1.291745603084564209e-01 3.766521513462066650e-01 1.296002138406038284e-02 -6.376522779464721680e-02 -2.424797788262367249e-02 -1.212782338261604309e-01 8.297688513994216919e-02 -3.038948774337768555e-01 7.594542205333709717e-02 6.362994015216827393e-02 -2.326339036226272583e-01 -1.782263666391372681e-01 -1.436476111412048340e-01 -2.072265371680259705e-03 1.779720634222030640e-01 3.926583230495452881e-01 -1.789920032024383545e-01 2.438301779329776764e-02 -1.688514351844787598e-01
-4.981465265154838562e-02 -1.458628028631210327e-01 2.439802289009094238e-01 -6.513477861881256104e-02 2.893225848674774170e-01 1.283960510045289993e-02 6.300246715545654297e-02 -2.178477644920349121e-01 1.705293804407119751e-01 -7.419866323471069336e-02 -9.267799556255340576e-02 3.035349547863006592e-01 -1.481230407953262329e-01 1.330450060777366161e-03 4.445196986198425293e-01 1.464120894670486450e-01 7.251822203397750854e-02 -1.453208029270172119e-01 -2.730980217456817627e-01 1.056999713182449341e-01 8.116570860147476196e-02 1.077950298786163330e-01 2.230497002601623535e-01 2.727332338690757751e-02 -2.594700157642364502e-01 9.525519609451293945e-02 -1.912617385387420654e-01 -1.358514130115509033e-01 -3.045367263257503510e-02 -4.803668707609176636e-02 1.028898358345031738e-01 -2.734934687614440918e-01
-3.438943997025489807e-02 -1.008253470063209534e-01 2.189089655876159668e-01 1.238517686724662781e-01 -7.340005040168762207e-02 -1.129123494029045105e-01 -3.735261410474777222e-02 -2.259594798088073730e-01 -9.566229581832885742e-02 -2.588852345943450928e-01 -5.287764593958854675e-02 -9.099320322275161743e-02 -1.456064824014902115e-02 -1.127459704875946045e-01 3.782210350036621094e-01 -3.102174699306488037e-01 -5.283373594284057617e-02 2.198525816202163696e-01 -1.870941519737243652e-01 -1.099115610122680664e-01 2.236952446401119232e-02 3.991591632366180420e-01 4.202004149556159973e-02 -1.291519701480865479e-01 -3.633968904614448547e-02 -1.279640793800354004e-01 -9.892615675926208496e-02 -3.614474534988403320e-01 2.323591262102127075e-01 1.537800580263137817e-01 3.613732010126113892e-02 -4.226792976260185242e-02
-1.982400938868522644e-02 -1.307056248188018799e-01 -2.886111661791801453e-02 -2.679515779018402100e-01 2.441112399101257324e-01 2.479337342083454132e-02 -2.117358744144439697e-01 -5.857359990477561951e-02 -2.135911583900451660e-01 -3.554378077387809753e-02 -1.766192913055419922e-01 -1.007832214236259460e-01 1.082110479474067688e-01 2.481993287801742554e-01 3.482174277305603027e-01 -2.306780312210321426e-03 -1.644744724035263062e-01 2.823812328279018402e-02 -2.116230549290776253e-03 1.197916567325592041e-01 -1.630253493785858154e-01 1.280092597007751465e-01 -9.134122729301452637e-02 -2.113618105649948120e-01 -2.511193454265594482e-01 -1.330467462539672852e-01 1.213385071605443954e-02 1.088687479496002197e-01 4.575793147087097168e-01 -2.014871090650558472e-01 9.073472768068313599e-02 -1.716374307870864868e-01
-3.176735946908593178e-03 -7.153582572937011719e-02 -1.813471615314483643e-01 1.558950543403625488e-01 2.084957808256149292e-01 -1.517412662506103516e-01 -4.765133932232856750e-02 -2.548424601554870605e-01 -2.932259738445281982e-01 5.610595643520355225e-02 3.051305413246154785e-01 6.694623827934265137e-02 -9.119597380049526691e-04 1.308219879865646362e-02 2.263871282339096069e-01 -6.626242399215698242e-02 1.202742755413055420e-01 1.761295199394226074e-01 -3.409688174724578857e-01 -2.299070544540882111e-02 2.604904472827911377e-01 2.905578911304473877e-01 -2.017314136028289795e-01 -1.602836698293685913e-01 -2.132313251495361328e-01 3.583152592182159424e-02 2.281870879232883453e-02 2.413423657417297363e-01 -7.776414975523948669e-03 -9.205408394336700439e-02 1.317142546176910400e-01 -2.215824872255325317e-01
-3.781864941120147705e-01 6.987580657005310059e-02 2.350679636001586914e-01 2.786861360073089600e-01 2.049259543418884277e-01 3.948739543557167053e-02 -1.941554397344589233e-01 -3.328466117382049561e-01 -1.735043711960315704e-02 -6.327878683805465698e-02 -4.780728369951248169e-02 1.534685343503952026e-01 2.001934498548507690e-02 1.351419985294342041e-01 8.462412655353546143e-02 1.058486029505729675e-01 1.021930277347564697e-01 -8.485746383666992188e-02 -5.733949691057205200e-02 -1.739592850208282471e-01 5.521399155259132385e-02 2.610460817813873291e-01 1.287941038608551025e-01 -9.115040302276611328e-02 -4.119719564914703369e-01 3.366859257221221924e-02 -3.451390564441680908e-01 -4.426711797714233398e-02 7.170306146144866943e-02 -1.059920713305473328e-01 -1.637783949263393879e-03 6.604785472154617310e-02
-1.844976097345352173e-01 2.206883579492568970e-01 -2.199687212705612183e-01 4.490501433610916138e-02 2.321834862232208252e-02 3.882416337728500366e-02 -5.686839297413825989e-02 -1.509899646043777466e-01 -9.050323814153671265e-02 -2.535313963890075684e-01 -3.399692848324775696e-02 -2.869101986289024353e-02 -2.199472188949584961e-01 6.774403154850006104e-02 2.175653427839279175e-01 7.136671245098114014e-02 -1.824417859315872192e-01 1.549214571714401245e-01 -5.014692619442939758e-02 1.194442659616470337e-01 -9.222864359617233276e-02 4.508835673332214355e-01 -1.295188367366790771e-01 8.277703821659088135e-02 -1.152675896883010864e-01 1.451735049486160278e-01 -9.157352894544601440e-02 -3.225745558738708496e-01 -5.846944078803062439e-02 8.869353681802749634e-02 5.339336395263671875e-02 -4.341656267642974854e-01
-7.418172061443328857e-02 2.138855010271072388e-01 -8.974732831120491028e-03 -2.146785706281661987e-02 3.610222786664962769e-02 -2.218398600816726685e-01 -6.009623780846595764e-02 1.723314635455608368e-02 -1.239012554287910461e-02 -2.145942114293575287e-02 -3.656511753797531128e-02 -2.108642607927322388e-01 1.789695620536804199e-01 6.837373226881027222e-02 2.500144243240356445e-01 1.039941832423210144e-01 9.604349732398986816e-02 -1.055086404085159302e-01 1.382062882184982300e-01 1.273835301399230957e-01 3.612868860363960266e-02 5.440208911895751953e-01 -1.612046360969543457e-02 -2.839143276214599609e-01 -5.397045612335205078e-02 2.159885913133621216e-01 -2.478186339139938354e-01 -2.727043926715850830e-01 1.521531790494918823e-01 -1.475604064762592316e-02 3.029345571994781494e-01 -5.516961216926574707e-02
-2.024493366479873657e-01 2.104293853044509888e-01 6.387010216712951660e-02 6.000719964504241943e-02 3.243925571441650391e-01 1.071358770132064819e-01 6.727821379899978638e-02 -1.451342850923538208e-01 4.915833845734596252e-02 -4.823994636535644531e-02 5.914281681180000305e-02 -2.852550745010375977e-01 2.713586390018463135e-01 1.235889177769422531e-02 2.190846651792526245e-01 4.492808505892753601e-02 1.280775219202041626e-01 -6.943458318710327148e-02 1.356005221605300903e-01 4.642434045672416687e-02 -1.511214207857847214e-02 2.088472694158554077e-01 1.720976531505584717e-01 -1.746043115854263306e-01 -1.321648955345153809e-01 6.139254942536354065e-02 -3.511993587017059326e-01 1.559937838464975357e-02 4.236655533313751221e-01 9.442826360464096069e-02 -1.180173680186271667e-01 -2.417894005775451660e-01
-4.805134981870651245e-02 -1.992096938192844391e-02 -2.459871023893356323e-01 9.592375159263610840e-02 1.570739001035690308e-01 2.003959864377975464e-01 -1.161965355277061462e-01 -4.195404350757598877e-01 -1.474433094263076782e-01 -2.167635038495063782e-02 2.588435411453247070e-01 4.420773312449455261e-02 -2.340331673622131348e-01 -1.870634220540523529e-02 1.209843307733535767e-01 1.201447546482086182e-01 -1.618200689554214478e-01 1.364891231060028076e-01 3.530415147542953491e-02 1.241291165351867676e-01 -8.423840627074241638e-03 3.246961394324898720e-03 -1.361966729164123535e-01 -2.495705038309097290e-01 -3.948300480842590332e-01 1.556161344051361084e-01 -8.890061825513839722e-02 5.758975446224212646e-02 3.375558853149414062e-01 2.063512504100799561e-01 8.586183935403823853e-02 -1.641557551920413971e-02
-2.256682813167572021e-01 2.840026617050170898e-01 2.468184381723403931e-02 1.213784664869308472e-01 1.658686101436614990e-01 1.269069164991378784e-01 1.835436560213565826e-02 -4.364886283874511719e-01 -2.102356404066085815e-02 -4.850667715072631836e-02 1.396207697689533234e-02 1.200516670942306519e-01 -2.482206076383590698e-01 -3.856399282813072205e-02 1.246574893593788147e-01 1.467778980731964111e-01 7.365858647972345352e-03 -2.838175594806671143e-01 1.558580398559570312e-01 -1.165953055024147034e-01 1.941900998353958130e-01 4.917229712009429932e-01 -5.294520035386085510e-02 -1.227844879031181335e-01 8.036890067160129547e-03 1.084110662341117859e-01 -5.365682765841484070e-02 -5.854220315814018250e-02 1.912965029478073120e-01 -9.072776138782501221e-02 -1.488219797611236572e-01 6.343955639749765396e-03
3.186696022748947144e-02 1.162715908139944077e-02 2.724576368927955627e-02 -2.042047083377838135e-01 3.231268823146820068e-01 -5.376788787543773651e-03 8.904797583818435669e-02 -2.073855325579643250e-02 -2.118114568293094635e-02 3.963809087872505188e-02 -4.007154703140258789e-02 -4.488740488886833191e-02 -2.255781739950180054e-01 4.696122556924819946e-02 3.908911049365997314e-01 -2.308912873268127441e-01 3.783487528562545776e-02 8.977548032999038696e-02 -5.192098766565322876e-02 1.353071928024291992e-01 -3.395162820816040039e-01 2.042294144630432129e-01 -2.696453221142292023e-02 -2.403430491685867310e-01 -1.122017875313758850e-01 -6.549542397260665894e-02 -4.334908351302146912e-02 2.231715321540832520e-01 3.976708948612213135e-01 -1.147490292787551880e-01 1.059634685516357422e-01 -2.858336865901947021e-01
4.326554387807846069e-02 2.229000777006149292e-01 -2.097556591033935547e-01 -1.372211426496505737e-01 1.594477593898773193e-01 -6.607703119516372681e-02 -1.115028001368045807e-02 3.267085924744606018e-02 -1.219166144728660583e-01 -2.730084769427776337e-02 1.103421449661254883e-01 -1.242965161800384521e-01 -1.800105869770050049e-01 3.288629651069641113e-02 2.880912423133850098e-01 -5.661502853035926819e-02 -4.713612049818038940e-02 9.793702512979507446e-02 2.432436943054199219e-01 1.447578519582748413e-01 -2.022588104009628296e-01 3.618569970130920410e-01 -1.924710869789123535e-01 -2.965718507766723633e-01 -2.959497272968292236e-01 6.150692934170365334e-04 -7.880763150751590729e-03 1.250298172235488892e-01 2.619975805282592773e-01 -3.451369106769561768e-01 1.090114414691925049e-01 1.489214948378503323e-03
-8.478332310914993286e-02 5.117806047201156616e-02 4.648511111736297607e-02 1.294227093458175659e-01 1.772793978452682495e-01 3.718390315771102905e-02 1.073140501976013184e-01 -3.832090273499488831e-02 -7.225059717893600464e-02 -3.822050094604492188e-01 1.033190339803695679e-01 -2.242245152592658997e-02 -3.414165601134300232e-02 1.093342155218124390e-01 2.603986263275146484e-01 2.627182565629482269e-02 6.887128204107284546e-02 2.064741402864456177e-01 6.808903068304061890e-02 -2.506574690341949463e-01 1.209345683455467224e-01 -7.926705293357372284e-03 -2.194900810718536377e-01 -9.941066801548004150e-02 -4.765512347221374512e-01 7.228459417819976807e-02 -1.457259058952331543e-01 -2.232514619827270508e-01 1.802689433097839355e-01 -5.431200191378593445e-02 5.517811700701713562e-02 -3.897554278373718262e-01
1.434183865785598755e-01 -1.923797577619552612e-01 1.611066609621047974e-01 -7.446917891502380371e-02 -8.561835438013076782e-02 1.152868792414665222e-01 -2.488520592451095581e-01 -1.929967403411865234e-01 -1.877098716795444489e-02 -2.022494077682495117e-01 1.359342187643051147e-01 1.439132392406463623e-01 -6.091191247105598450e-02 1.673186868429183960e-01 2.768900096416473389e-01 3.758133649826049805e-01 4.707372561097145081e-02 1.323408335447311401e-01 1.877344585955142975e-02 -4.092379531357437372e-04 1.776647195219993591e-02 1.594238132238388062e-01 -2.470044195652008057e-01 -9.218755364418029785e-02 -2.789986133575439453e-01 2.508385665714740753e-02 -1.865853071212768555e-01 1.609576791524887085e-01 1.083008050918579102e-01 -1.575985848903656006e-01 3.918866217136383057e-01 -1.281069517135620117e-01
4.568024352192878723e-02 -4.615895450115203857e-02 1.108736842870712280e-01 -2.389085441827774048e-01 -5.856652185320854187e-02 -3.325447440147399902e-01 -6.808280944824218750e-03 -1.748539954423904419e-01 -2.024879902601242065e-01 -8.514013141393661499e-02 1.173440441489219666e-01 -2.365048602223396301e-02 6.582390516996383667e-02 2.156239002943038940e-01 1.711170971393585205e-01 -2.572350203990936279e-01 -3.681605160236358643e-01 7.592143863439559937e-02 1.270638965070247650e-02 -2.335743904113769531e-01 -5.798493325710296631e-02 2.767692208290100098e-01 -2.126028239727020264e-01 9.993758052587509155e-03 3.236557915806770325e-02 2.317261137068271637e-02 -2.842876017093658447e-01 -5.768855288624763489e-02 3.180690109729766846e-01 -1.804720424115657806e-02 2.361985743045806885e-01 -9.282509237527847290e-02
-1.932267546653747559e-01 9.149269014596939087e-02 2.334370650351047516e-02 -1.114688366651535034e-01 7.983380556106567383e-02 1.963502913713455200e-01 1.155165657401084900e-01 3.344841673970222473e-02 -1.230489909648895264e-01 5.635208263993263245e-02 4.361760243773460388e-02 -1.220518946647644043e-01 2.315822429955005646e-02 2.747653424739837646e-01 4.226624965667724609e-01 -5.520303547382354736e-02 1.684158891439437866e-01 3.564730882644653320e-01 4.138486832380294800e-02 8.621474355459213257e-02 1.833952218294143677e-01 3.633327782154083252e-01 -3.319740593433380127e-01 -5.276758968830108643e-02 -9.682063013315200806e-02 2.245744168758392334e-01 -2.276568114757537842e-01 8.575270324945449829e-02 -1.218046434223651886e-02 -1.306352764368057251e-01 9.401176869869232178e-02 -2.888048440217971802e-02
-3.472319245338439941e-01 1.731798797845840454e-01 -1.851497292518615723e-01 -4.780764877796173096e-02 2.914823293685913086e-01 4.291785508394241333e-02 3.252688050270080566e-01 -8.213026076555252075e-02 1.671266108751296997e-01 -6.212590262293815613e-02 1.419005095958709717e-01 -8.507205545902252197e-02 1.927002891898155212e-02 1.944565474987030029e-01 2.764975130558013916e-01 1.576431542634963989e-01 2.294683456420898438e-01 8.561595529317855835e-02 -1.609628349542617798e-01 -4.925023298710584641e-03 4.549532756209373474e-02 6.891350448131561279e-02 -1.203067079186439514e-01 -1.451132446527481079e-01 -1.852626539766788483e-02 2.565643489360809326e-01 -1.508489251136779785e-01 2.351932525634765625e-01 3.513050079345703125e-01 6.126813217997550964e-02 1.232422515749931335e-01 2.365944674238562584e-03
3.559923917055130005e-02 8.713471144437789917e-02 -1.181805953383445740e-01 2.717649750411510468e-02 1.145458444952964783e-01 2.547951638698577881e-01 -1.918913796544075012e-02 -1.799970716238021851e-01 1.080373749136924744e-01 1.006608009338378906e-01 1.584815829992294312e-01 -3.671702444553375244e-01 1.773482412099838257e-01 1.424045413732528687e-01 4.320773482322692871e-01 4.401895403861999512e-02 1.060940250754356384e-01 1.635110229253768921e-01 -6.012776866555213928e-02 -1.892459392547607422e-01 6.240603700280189514e-02 1.467958688735961914e-01 1.818161159753799438e-01 -1.489104777574539185e-01 -9.909087419509887695e-02 3.400140702724456787e-01 -4.529025405645370483e-02 -8.447588980197906494e-02 2.623109519481658936e-01 8.480222523212432861e-02 -1.436885595321655273e-01 -2.327544093132019043e-01
5.418831482529640198e-02 -2.739013358950614929e-02 -2.112391740083694458e-01 -4.910883307456970215e-02 4.967622831463813782e-02 5.755715072154998779e-02 -2.268851399421691895e-01 -2.208392173051834106e-01 -1.236898601055145264e-01 -1.508297771215438843e-01 -5.026337131857872009e-02 1.493553817272186279e-02 -8.517585694789886475e-02 3.687216714024543762e-02 2.575107514858245850e-01 1.732211261987686157e-01 8.347012102603912354e-03 1.242643520236015320e-01 2.046669721603393555e-01 -1.711853593587875366e-01 -9.250640869140625000e-04 2.099854052066802979e-01 -1.827033013105392456e-01 -3.293737173080444336e-01 -3.594573140144348145e-01 -6.677279621362686157e-02 -1.374867977574467659e-03 -8.698371797800064087e-02 2.263685166835784912e-01 2.733203768730163574e-02 4.187075793743133545e-01 -2.373048961162567139e-01
-1.481334716081619263e-01 -1.753731220960617065e-01 2.286796271800994873e-01 4.935145750641822815e-02 2.716178596019744873e-01 1.678285598754882812e-01 -2.132524251937866211e-01 -1.981140226125717163e-01 2.173947542905807495e-01 1.827011853456497192e-01 -6.308640353381633759e-03 8.701044321060180664e-02 2.828204073011875153e-02 1.871192157268524170e-01 3.237341344356536865e-01 -7.302892208099365234e-02 2.054598182439804077e-02 3.351214826107025146e-01 -1.790775805711746216e-01 8.671766519546508789e-02 -2.846732363104820251e-02 1.810064762830734253e-01 2.387455999851226807e-01 -3.134437277913093567e-02 -2.773120105266571045e-01 -8.609106391668319702e-02 -7.806009054183959961e-02 -1.238435804843902588e-01 2.501055300235748291e-01 1.241594702005386353e-01 5.823761224746704102e-03 -2.099563479423522949e-01
1.310594528913497925e-01 2.086720988154411316e-02 9.179982542991638184e-02 2.793827652931213379e-01 3.157285153865814209e-01 9.161116555333137512e-03 1.182516850531101227e-02 8.804545737802982330e-03 1.486125737428665161e-01 -1.217235475778579712e-01 2.097546458244323730e-01 1.582183241844177246e-01 -1.936166286468505859e-01 2.054766565561294556e-01 2.858985364437103271e-01 9.062829613685607910e-02 -2.460825294256210327e-01 2.479525208473205566e-01 -8.628498762845993042e-03 5.905883759260177612e-02 -2.404656410217285156e-01 1.236421018838882446e-01 8.193147927522659302e-02 -9.317071177065372467e-03 6.110158562660217285e-02 4.304434657096862793e-01 -1.578714847564697266e-01 -1.502001136541366577e-01 2.171699404716491699e-01 -1.708708703517913818e-01 4.289758205413818359e-02 -1.095671113580465317e-02
1.807891875505447388e-01 -5.122665688395500183e-02 -7.757134735584259033e-02 8.929891139268875122e-02 1.041110306978225708e-01 8.434467762708663940e-02 2.114038541913032532e-02 -3.644609749317169189e-01 3.251385688781738281e-02 -1.959438771009445190e-01 1.415142416954040527e-01 -1.543171256780624390e-01 -3.042159378528594971e-01 -1.115608811378479004e-01 3.521184623241424561e-01 -1.626607924699783325e-01 -5.362351983785629272e-02 2.350067943334579468e-01 -3.730753809213638306e-02 9.535745531320571899e-02 3.171060234308242798e-02 3.158974051475524902e-01 -3.837079927325248718e-02 -2.049181908369064331e-01 1.083398759365081787e-01 1.196698844432830811e-02 -3.568439185619354248e-02 2.082113474607467651e-01 2.536942958831787109e-01 -6.669623404741287231e-02 1.945739239454269409e-01 -2.910569608211517334e-01
-7.494512200355529785e-02 2.086775191128253937e-02 -1.333068162202835083e-01 3.698222339153289795e-01 2.855375409126281738e-01 1.678135432302951813e-02 2.141605913639068604e-01 -2.943051755428314209e-01 -3.788446262478828430e-02 -1.937866359949111938e-01 2.800985872745513916e-01 -4.932249709963798523e-02 -5.472060665488243103e-02 -1.940655559301376343e-01 2.358490526676177979e-01 1.978707462549209595e-01 7.614951580762863159e-02 1.551751792430877686e-01 -3.121128082275390625e-01 -1.865932643413543701e-01 1.082058325409889221e-01 1.284626573324203491e-01 2.627322450280189514e-02 -2.218213677406311035e-02 -3.442735970020294189e-02 2.565844357013702393e-01 -5.150321871042251587e-02 1.101351995021104813e-02 2.873048782348632812e-01 9.044464677572250366e-02 1.301322579383850098e-01 -2.913451008498668671e-02
-1.803373396396636963e-01 -2.213100492954254150e-01 1.210592314600944519e-02 -1.947018504142761230e-01 -8.858897536993026733e-02 -5.880096927285194397e-02 -1.157890781760215759e-01 -5.370973795652389526e-02 -1.399762332439422607e-01 -1.251142919063568115e-01 1.650772988796234131e-02 3.725087270140647888e-02 -8.392416685819625854e-02 -1.556953638792037964e-01 2.805318832397460938e-01 -3.929271921515464783e-02 -3.921684995293617249e-02 7.608222961425781250e-02 -4.209776595234870911e-02 1.505417190492153168e-02 5.537023395299911499e-02 3.217022418975830078e-01 -7.022056728601455688e-02 -3.378567993640899658e-01 -1.415106803178787231e-01 -1.446864604949951172e-01 -1.154567971825599670e-01 2.790445089340209961e-02 4.356289505958557129e-01 3.192839398980140686e-02 4.325720071792602539e-01 -1.909801065921783447e-01
-1.483705826103687286e-02 -6.679328531026840210e-02 1.080631241202354431e-01 -3.105665929615497589e-02 2.903866395354270935e-02 3.962095081806182861e-02 2.250044792890548706e-01 -1.883794665336608887e-01 -4.598392844200134277e-01 -1.386133581399917603e-01 6.260081194341182709e-03 2.354499101638793945e-01 1.883169412612915039e-01 1.564339250326156616e-01 9.582814574241638184e-02 -5.871921032667160034e-02 2.024778537452220917e-02 1.287766993045806885e-01 -1.234220042824745178e-01 2.414149791002273560e-01 -1.941240727901458740e-01 2.903689146041870117e-01 4.330081120133399963e-02 5.861752852797508240e-02 -1.297853142023086548e-01 2.434381246566772461e-01 -2.658739984035491943e-01 -2.536805272102355957e-01 2.250327169895172119e-01 -1.202671900391578674e-01 4.183360561728477478e-02 -1.990526616573333740e-01
-4.459189623594284058e-02 -8.727651834487915039e-02 -6.875818967819213867e-02 -1.049284040927886963e-01 3.730389773845672607e-01 -8.739081025123596191e-02 9.289755672216415405e-02 -9.606371074914932251e-02 5.877490714192390442e-02 -9.386234730482101440e-02 -2.935002446174621582e-01 -2.942617237567901611e-01 1.993988826870918274e-02 2.237169593572616577e-01 1.392307430505752563e-01 8.896966464817523956e-03 1.374151092022657394e-02 -5.782700330018997192e-02 3.160396218299865723e-02 -1.059037670493125916e-01 -1.354711651802062988e-01 6.803844869136810303e-02 -2.096339464187622070e-01 -1.691153049468994141e-01 -4.625047147274017334e-01 4.110289812088012695e-01 -1.727899760007858276e-01 -1.509642135351896286e-02 1.610964685678482056e-01 4.747470468282699585e-02 3.564774990081787109e-02 -3.746175765991210938e-02
-7.776290923357009888e-02 -1.269377209246158600e-02 2.743424773216247559e-01 1.841670274734497070e-01 2.355037778615951538e-01 1.326270103454589844e-01 -4.806556403636932373e-01 -2.687599062919616699e-01 1.070684418082237244e-01 1.612862050533294678e-01 8.438149094581604004e-02 -5.812717601656913757e-02 1.190516054630279541e-01 5.011853948235511780e-02 3.603825867176055908e-01 -2.326290868222713470e-02 -1.155823469161987305e-01 2.187950313091278076e-01 -1.531672328710556030e-01 -6.773433089256286621e-02 -4.364605247974395752e-02 2.953779697418212891e-01 1.617583632469177246e-02 -2.130644917488098145e-01 -1.359339952468872070e-01 -5.795064568519592285e-02 -9.253730624914169312e-02 8.831079467199742794e-04 1.035664975643157959e-01 6.290113925933837891e-02 -1.215065866708755493e-01 -1.711206883192062378e-01
-2.588567137718200684e-01 2.580660879611968994e-01 3.199630230665206909e-02 3.354326635599136353e-02 -1.081290468573570251e-01 -9.300456196069717407e-02 -1.633494794368743896e-01 -3.304106593132019043e-01 -1.183197367936372757e-02 -2.971901297569274902e-01 -1.581912785768508911e-01 -1.416007173247635365e-03 -2.469755709171295166e-01 1.826483458280563354e-01 2.534087002277374268e-01 2.170745469629764557e-02 2.699767472222447395e-03 7.174114137887954712e-02 4.801859147846698761e-03 -1.643395610153675079e-02 6.752965599298477173e-02 7.462940365076065063e-02 3.026461005210876465e-01 -2.414466142654418945e-01 -3.078522384166717529e-01 2.037775069475173950e-01 -1.692035347223281860e-01 -5.769287422299385071e-02 8.398958295583724976e-02 1.119006574153900146e-01 2.128602378070354462e-02 -2.859429419040679932e-01
-1.732988357543945312e-01 -3.216852620244026184e-02 3.183909505605697632e-02 -1.079970747232437134e-01 -1.468920409679412842e-01 2.477833069860935211e-02 3.006929904222488403e-02 -1.878460645675659180e-01 8.961787074804306030e-02 -1.195343658328056335e-01 3.320983946323394775e-01 -5.785682052373886108e-02 -2.519876509904861450e-02 -1.482743304222822189e-02 4.084687232971191406e-01 4.088960587978363037e-02 -1.079497486352920532e-02 -3.089560270309448242e-01 -1.723129004240036011e-01 -8.668886870145797729e-02 3.400652483105659485e-02 1.158395707607269287e-01 -2.356798201799392700e-01 -4.413464367389678955e-01 -2.152137458324432373e-01 2.270908653736114502e-01 -6.322657316923141479e-02 3.652603924274444580e-02 2.119043171405792236e-01 1.251416653394699097e-02 1.940245330333709717e-01 -9.452681243419647217e-02
6.197728961706161499e-02 2.727040555328130722e-03 -4.016902744770050049e-01 -1.478317528963088989e-01 -1.215169653296470642e-01 7.266687601804733276e-02 -5.151005834341049194e-02 -9.006046503782272339e-02 -8.295067399740219116e-02 -1.254131942987442017e-01 5.729104951024055481e-02 1.048804842866957188e-03 -2.501998543739318848e-01 9.843384474515914917e-02 1.945459693670272827e-01 -6.403980311006307602e-03 -3.663157522678375244e-01 1.947246342897415161e-01 1.622725576162338257e-01 3.563037887215614319e-02 -1.389018297195434570e-01 2.768087983131408691e-01 -1.559543460607528687e-01 -1.144366189837455750e-01 -2.577917575836181641e-01 -2.523426152765750885e-02 -2.432781606912612915e-01 -5.840146169066429138e-02 3.410507738590240479e-01 -2.559174299240112305e-01 -3.104999102652072906e-02 -2.360527962446212769e-02
-1.356172412633895874e-01 -1.338964235037565231e-02 5.948693677783012390e-02 1.394275575876235962e-01 3.084896802902221680e-01 2.613742649555206299e-01 7.876656949520111084e-02 -3.127034902572631836e-01 2.442283183336257935e-01 -2.438133358955383301e-01 -7.765189744532108307e-03 -7.477973401546478271e-02 2.410484850406646729e-02 1.951210051774978638e-01 2.030671536922454834e-01 -1.541045010089874268e-01 2.039138600230216980e-02 1.061977818608283997e-01 -1.412619948387145996e-01 1.776716113090515137e-01 -1.485850363969802856e-01 3.305917382240295410e-01 -4.701852425932884216e-02 1.218828484416007996e-01 -1.735186874866485596e-01 -1.182007119059562683e-01 9.623480960726737976e-03 -1.368872970342636108e-01 1.712014079093933105e-01 -3.945657908916473389e-01 3.790704533457756042e-02 -4.008572548627853394e-02
-8.852694928646087646e-02 8.233180642127990723e-02 4.082701355218887329e-02 2.252001762390136719e-01 -5.944788455963134766e-02 -3.427809476852416992e-02 -3.111548125743865967e-01 -2.225214838981628418e-01 1.628247201442718506e-01 -1.393550038337707520e-01 -1.865290552377700806e-01 -1.004337295889854431e-01 -1.313659399747848511e-01 2.181692570447921753e-01 1.127697378396987915e-01 2.678041756153106689e-01 -2.530632726848125458e-02 9.282628446817398071e-02 -1.423829942941665649e-01 -2.217274010181427002e-01 1.283462047576904297e-01 2.874912619590759277e-01 2.437470406293869019e-01 -3.315003216266632080e-01 -1.777101606130599976e-01 -1.300379075109958649e-02 -2.137351930141448975e-01 -2.309366017580032349e-01 1.317152082920074463e-01 -1.229489967226982117e-02 -3.466831520199775696e-02 -2.127652019262313843e-01
-5.044548213481903076e-02 -9.433283656835556030e-02 3.279621601104736328e-01 2.254443988204002380e-02 1.331117749214172363e-01 1.690631061792373657e-01 -3.198043704032897949e-01 -2.971443235874176025e-01 -1.310456097126007080e-01 -2.875723242759704590e-01 -1.846906840801239014e-01 -1.039381232112646103e-02 -1.049077487550675869e-03 2.432708740234375000e-01 2.678521275520324707e-01 1.977626830339431763e-01 -2.037013322114944458e-02 -1.990527287125587463e-02 -2.144288569688796997e-01 -4.947771131992340088e-02 1.864435374736785889e-01 8.044164627790451050e-02 1.598534435033798218e-01 -6.078662723302841187e-02 -3.390967845916748047e-01 3.680034354329109192e-02 -2.272372096776962280e-01 -1.865845024585723877e-01 1.123503688722848892e-02 -4.214309155941009521e-02 1.048288643360137939e-01 -6.395781785249710083e-02
-2.767222374677658081e-02 1.760819703340530396e-01 5.040877498686313629e-03 1.587762683629989624e-02 -5.789709091186523438e-02 -3.218997269868850708e-02 3.142781555652618408e-01 -1.217989027500152588e-01 -2.804482877254486084e-01 1.943140178918838501e-01 3.661325946450233459e-02 8.770206570625305176e-02 1.656612455844879150e-01 1.424037814140319824e-01 4.132274985313415527e-01 1.151289045810699463e-01 -2.079199254512786865e-01 6.137247383594512939e-02 -8.829665184020996094e-02 9.288010746240615845e-02 -1.630178838968276978e-01 6.391296535730361938e-02 -2.663715183734893799e-02 -3.703952208161354065e-02 -4.308331012725830078e-01 3.699321672320365906e-02 -7.062574476003646851e-02 5.525775253772735596e-02 4.281707853078842163e-02 -3.871665298938751221e-01 1.743492931127548218e-01 -1.395176798105239868e-01
8.294006437063217163e-02 1.107202395796775818e-01 2.342098355293273926e-01 -1.684689223766326904e-01 2.638737857341766357e-01 6.396505236625671387e-02 1.630450785160064697e-01 -1.900908350944519043e-01 -3.659014701843261719e-01 3.719670325517654419e-02 -1.140869185328483582e-01 -1.691499166190624237e-02 1.470623910427093506e-01 -1.187095493078231812e-01 3.816723227500915527e-01 -3.193566575646400452e-02 2.478395849466323853e-01 -2.153387516736984253e-01 -2.808244824409484863e-01 -7.379991561174392700e-02 -1.799421906471252441e-01 1.065965220332145691e-01 -1.184607371687889099e-01 -1.563830375671386719e-01 -2.428167015314102173e-01 7.671383023262023926e-02 -1.225930079817771912e-01 -8.730521798133850098e-02 6.310956180095672607e-02 8.141830563545227051e-03 2.440472692251205444e-01 -6.903140991926193237e-02
-2.293049246072769165e-01 -5.576971918344497681e-02 1.480553150177001953e-01 -7.580775022506713867e-02 3.524177372455596924e-01 4.060238227248191833e-02 8.358679711818695068e-02 -3.357966542243957520e-01 -2.193800956010818481e-01 1.605383902788162231e-01 -1.046368330717086792e-01 1.679548323154449463e-01 5.439333617687225342e-02 2.137636393308639526e-01 4.628773629665374756e-01 7.506694644689559937e-02 8.266265690326690674e-02 7.303290814161300659e-02 -1.839585788547992706e-02 -2.493667155504226685e-01 -3.095373511314392090e-01 8.259034156799316406e-02 -5.632835999131202698e-02 -4.289279878139495850e-02 -6.789806485176086426e-02 1.338261961936950684e-01 -1.768288761377334595e-02 -1.723434478044509888e-01 9.841106086969375610e-02 -8.149487525224685669e-02 -1.557169556617736816e-01 -1.183305457234382629e-01
-6.048800796270370483e-02 -2.945187687873840332e-02 -1.479094624519348145e-01 -1.862077265977859497e-01 1.123326271772384644e-02 -1.460645198822021484e-01 2.186940312385559082e-01 -3.221529424190521240e-01 -2.449051439762115479e-01 -2.099531143903732300e-01 1.561241596937179565e-01 1.505665853619575500e-02 -4.769545793533325195e-02 -1.654428839683532715e-01 3.650171756744384766e-01 -9.275851398706436157e-02 -2.391181141138076782e-01 2.090128362178802490e-01 2.345976233482360840e-02 1.204420551657676697e-01 8.688934892416000366e-02 1.350080817937850952e-01 -1.326495260000228882e-01 -2.125110775232315063e-01 9.984266012907028198e-02 -1.296366751194000244e-01 -9.095435589551925659e-02 -1.517229080200195312e-01 3.408936560153961182e-01 6.638086587190628052e-02 2.731469869613647461e-01 -8.921420574188232422e-02
7.197581976652145386e-02 -1.350952535867691040e-01 3.506650924682617188e-01 -9.543887339532375336e-03 3.404536247253417969e-01 -2.553617954254150391e-01 2.493981868028640747e-01 -2.445924580097198486e-01 1.311862319707870483e-01 -1.007318422198295593e-01 -1.324212849140167236e-01 2.907971441745758057e-01 7.408982515335083008e-02 1.592742204666137695e-01 2.847245633602142334e-01 -7.102160155773162842e-02 -1.414928883314132690e-01 2.076686620712280273e-01 -2.177079916000366211e-01 -1.341653764247894287e-01 -1.824228316545486450e-01 2.354161292314529419e-01 1.247572805732488632e-02 8.730360120534896851e-02 -6.479986011981964111e-02 1.613394469022750854e-01 -1.137024387717247009e-01 -1.095082089304924011e-01 1.216942593455314636e-01 -8.869551122188568115e-02 -2.826407738029956818e-02 -1.727584190666675568e-02
-1.084028407931327820e-01 4.486488923430442810e-02 9.295037388801574707e-02 -8.061870187520980835e-02 2.523711323738098145e-01 2.157840579748153687e-01 -2.111812680959701538e-01 -3.970200419425964355e-01 1.625247448682785034e-01 2.624437510967254639e-01 2.124015688896179199e-01 1.788178086280822754e-01 -4.571200162172317505e-02 3.167955875396728516e-01 1.149205863475799561e-01 8.160357177257537842e-02 -1.731238365173339844e-01 7.015435025095939636e-03 -1.256441473960876465e-01 -6.008279696106910706e-02 1.080219000577926636e-01 6.283688545227050781e-02 8.516837656497955322e-02 -1.066632643342018127e-01 -1.538872420787811279e-01 -1.922011375427246094e-01 -3.450038135051727295e-01 -2.678771615028381348e-01 -3.775647282600402832e-02 -9.650567173957824707e-02 1.015076339244842529e-01 -8.836126327514648438e-02
-5.842290446162223816e-02 3.263048529624938965e-01 1.816099137067794800e-02 -1.295532584190368652e-01 2.001982778310775757e-01 -6.351387593895196915e-03 -3.218419104814529419e-02 -3.060902357101440430e-01 7.806240767240524292e-02 -2.287765406072139740e-02 1.308890581130981445e-01 -2.081946581602096558e-01 1.314662098884582520e-01 -2.643406391143798828e-01 2.550513744354248047e-01 1.063361950218677521e-02 1.433435678482055664e-01 -1.019203918986022472e-03 2.018205970525741577e-01 1.190453469753265381e-01 1.812569797039031982e-01 1.604661792516708374e-01 1.130089238286018372e-01 -1.029859483242034912e-01 8.434735983610153198e-02 1.749962754547595978e-02 -3.082095384597778320e-01 -2.907741367816925049e-01 3.025993108749389648e-01 -1.574079543352127075e-01 7.297813892364501953e-02 -2.294956743717193604e-01
-7.723631709814071655e-02 -3.234098851680755615e-02 8.384988456964492798e-02 -1.210943982005119324e-01 1.447581797838211060e-01 8.375486731529235840e-02 2.393039762973785400e-01 -1.568162292242050171e-01 -2.421027421951293945e-01 -3.384656310081481934e-01 -3.375542536377906799e-02 5.329213663935661316e-02 -5.892109125852584839e-02 2.764575416222214699e-03 1.348416656255722046e-01 1.077218949794769287e-01 4.556300491094589233e-02 3.109493553638458252e-01 1.791134327650070190e-01 -2.278222292661666870e-01 -7.512913644313812256e-02 2.286418974399566650e-01 -1.578998416662216187e-01 -1.374310702085494995e-01 -3.440021872520446777e-01 9.019507467746734619e-02 -6.125297863036394119e-03 -6.253638863563537598e-02 3.661345839500427246e-01 8.495330065488815308e-02 2.765794694423675537e-01 -1.355302631855010986e-01
-1.559069454669952393e-01 1.755617260932922363e-01 1.567739844322204590e-01 7.441182434558868408e-02 1.468441188335418701e-01 4.990407451987266541e-02 9.461618959903717041e-02 -2.556658089160919189e-01 -9.238609112799167633e-03 -3.287687003612518311e-01 -1.189029440283775330e-01 7.981459796428680420e-02 -2.074670642614364624e-01 1.496796756982803345e-01 3.110321462154388428e-01 -4.016016423702239990e-02 -2.409604378044605255e-02 1.524400264024734497e-01 1.645189821720123291e-01 -2.613471448421478271e-01 -2.137530036270618439e-02 4.142550379037857056e-02 -1.487154662609100342e-01 -1.306648254394531250e-01 -3.691237270832061768e-01 2.423223555088043213e-01 4.594977945089340210e-03 -5.189557746052742004e-02 2.073429077863693237e-01 7.691060751676559448e-02 1.942064911127090454e-01 -2.811461687088012695e-01
-3.370352089405059814e-01 3.434285148978233337e-02 -5.966885387897491455e-02 2.250734865665435791e-01 2.122896015644073486e-01 -1.827949136495590210e-01 -2.789906226098537445e-02 -1.219784021377563477e-01 -1.332499533891677856e-01 -1.221462041139602661e-01 -9.684023261070251465e-02 1.974860392510890961e-02 1.087945848703384399e-01 -5.847367271780967712e-02 -2.973472140729427338e-02 -2.076815068721771240e-01 6.220117583870887756e-02 3.492521122097969055e-02 -3.229761421680450439e-01 2.614249009639024734e-03 -6.587324291467666626e-02 3.774954378604888916e-01 2.558316476643085480e-02 -1.273978054523468018e-01 -3.947963118553161621e-01 -4.614011570811271667e-02 -4.110870361328125000e-01 2.570522250607609749e-03 1.164391115307807922e-01 -9.280976653099060059e-02 1.018980741500854492e-01 4.973874613642692566e-02
9.347291290760040283e-02 -2.699925005435943604e-01 1.643879562616348267e-01 6.625851988792419434e-02 3.020849823951721191e-01 3.955746069550514221e-02 3.237595260143280029e-01 -1.873325258493423462e-01 6.911016255617141724e-02 1.265044957399368286e-01 -5.158729106187820435e-02 1.541016399860382080e-01 -3.976789489388465881e-02 2.119638957083225250e-02 2.525151371955871582e-01 -3.837317635770887136e-04 -1.984735280275344849e-01 -1.168657466769218445e-01 -1.298218071460723877e-01 9.462472796440124512e-02 -2.972938418388366699e-01 3.420825600624084473e-01 -2.873077429831027985e-02 -1.622969508171081543e-01 -9.461585432291030884e-02 9.360207617282867432e-02 -1.523475646972656250e-01 -1.227550283074378967e-01 8.151053637266159058e-02 -3.696871101856231689e-01 9.621676057577133179e-02 -1.457643061876296997e-01
5.961220338940620422e-02 2.637616358697414398e-02 -5.121178552508354187e-02 -1.071018427610397339e-01 3.917904198169708252e-01 9.168096631765365601e-02 -1.223261281847953796e-02 -4.015375375747680664e-01 -1.675212234258651733e-01 -3.991382122039794922e-01 1.581776887178421021e-01 -9.929428249597549438e-02 1.091642305254936218e-01 -3.181444481015205383e-02 1.481626629829406738e-01 1.229221373796463013e-01 1.051389575004577637e-01 -5.816283449530601501e-02 -1.424088925123214722e-01 -7.985416799783706665e-02 7.560776174068450928e-02 9.527143090963363647e-02 -1.727546155452728271e-01 -2.583285868167877197e-01 -1.255815923213958740e-01 4.061436653137207031e-02 -1.709416955709457397e-01 2.102813571691513062e-01 2.281237542629241943e-01 2.745820283889770508e-01 8.840294182300567627e-02 8.688747137784957886e-02
-2.771613001823425293e-01 2.533305883407592773e-01 5.992371588945388794e-03 8.409624546766281128e-02 1.151268109679222107e-01 1.298259049654006958e-01 1.548060476779937744e-01 -3.600816428661346436e-01 -1.381684988737106323e-01 -2.551082074642181396e-01 1.433696597814559937e-01 -1.664389073848724365e-01 -5.039905384182929993e-02 -3.187321126461029053e-02 -5.400725081562995911e-02 1.361858695745468140e-01 -2.618763037025928497e-02 8.000098913908004761e-02 -2.220837324857711792e-01 -1.219180673360824585e-01 9.793845564126968384e-02 4.518811702728271484e-01 -1.100960150361061096e-01 1.398495025932788849e-02 -1.767495870590209961e-01 3.936947584152221680e-01 -6.741827353835105896e-03 -8.605176210403442383e-02 1.325493901968002319e-01 2.628994174301624298e-02 -2.032667398452758789e-02 -3.132397308945655823e-02
6.572118401527404785e-02 -2.571872174739837646e-01 1.176719292998313904e-01 -1.435429006814956665e-01 3.496313989162445068e-01 -1.443909853696823120e-01 4.338967502117156982e-01 -1.835555583238601685e-01 -1.347716599702835083e-01 -2.301549613475799561e-01 -8.816043287515640259e-02 8.899427950382232666e-02 -1.038940921425819397e-01 9.095345437526702881e-02 2.019669860601425171e-01 2.825417518615722656e-01 -7.629173249006271362e-02 2.081779688596725464e-01 -3.339176625013351440e-02 -6.358420848846435547e-02 -1.316476911306381226e-01 1.681284457445144653e-01 -1.959954649209976196e-01 -3.256624639034271240e-01 1.824706792831420898e-02 1.072233393788337708e-01 -1.770376414060592651e-01 -5.252489075064659119e-02 7.037966698408126831e-02 -6.798395514488220215e-02 -4.324810579419136047e-02 -4.194011911749839783e-02
-1.943137943744659424e-01 2.300445884466171265e-01 2.065143547952175140e-02 2.024286836385726929e-01 3.402072787284851074e-01 3.942537878174334764e-04 -8.381183445453643799e-02 -7.138350605964660645e-02 -2.837230917066335678e-03 2.082236669957637787e-02 -1.473547071218490601e-01 2.495518513023853302e-02 1.114687323570251465e-01 1.255355626344680786e-01 2.574875056743621826e-01 -8.750154078006744385e-02 -1.178209409117698669e-01 1.660329699516296387e-01 -2.141332477331161499e-01 -1.111817806959152222e-01 -1.665338687598705292e-02 5.542328208684921265e-02 -1.835220158100128174e-01 -2.469460964202880859e-01 -7.952103624120354652e-04 3.101742267608642578e-01 -1.315783262252807617e-01 -3.555230200290679932e-01 2.344459891319274902e-01 -1.738043129444122314e-01 -2.606312632560729980e-01 -1.563434898853302002e-01
-7.997591048479080200e-02 6.300216913223266602e-02 -1.478871703147888184e-01 -1.229057684540748596e-01 1.141473650932312012e-01 5.682016164064407349e-02 -1.346237361431121826e-01 -2.311309725046157837e-01 -2.005800753831863403e-01 -2.619165480136871338e-01 2.487362325191497803e-01 -7.058977149426937103e-03 -4.482015594840049744e-02 -4.273385554552078247e-02 1.752570867538452148e-01 -1.611597370356321335e-03 -5.564149469137191772e-02 2.200892269611358643e-01 8.643884956836700439e-02 -1.940442621707916260e-01 -6.323648989200592041e-02 6.116091087460517883e-02 -1.263866573572158813e-01 -2.933530211448669434e-01 -3.388468623161315918e-01 1.171833947300910950e-01 -1.236932575702667236e-01 7.940751314163208008e-02 4.097074568271636963e-01 -2.921583503484725952e-02 3.344082832336425781e-01 -1.497437804937362671e-01
-2.016513198614120483e-01 2.494400739669799805e-01 3.733910620212554932e-02 -2.512448467314243317e-02 1.200674995779991150e-01 -6.496644020080566406e-02 -2.220978438854217529e-01 -6.627638638019561768e-02 -1.284349262714385986e-01 5.044855549931526184e-02 6.681764498353004456e-03 1.077252253890037537e-02 2.015876173973083496e-01 1.391386538743972778e-01 2.363590598106384277e-01 8.048194460570812225e-03 1.101534143090248108e-01 -2.707662992179393768e-02 1.073670666664838791e-02 3.637213259935379028e-02 1.087267771363258362e-01 4.138004779815673828e-01 2.421463876962661743e-01 -1.697660684585571289e-01 -4.027937352657318115e-01 -1.876090094447135925e-02 -2.155169993638992310e-01 -3.210425674915313721e-01 1.396652758121490479e-01 1.340656727552413940e-02 2.236383557319641113e-01 1.448501348495483398e-01
5.685519054532051086e-02 -1.727190464735031128e-01 1.080191731452941895e-01 -1.889993622899055481e-02 2.875638604164123535e-01 -4.908668249845504761e-02 2.103737592697143555e-01 -8.334649354219436646e-02 -9.564190357923507690e-02 -1.430515199899673462e-01 2.950072661042213440e-02 -6.216289475560188293e-02 -1.595965921878814697e-01 -6.158242374658584595e-02 2.537244558334350586e-01 3.504474088549613953e-02 2.102978676557540894e-01 1.549652069807052612e-01 2.269738912582397461e-01 -1.577073484659194946e-01 -1.279545724391937256e-01 2.338452935218811035e-01 -2.493609338998794556e-01 -2.954392433166503906e-01 -4.560847207903862000e-02 1.372788995504379272e-01 -5.106111243367195129e-02 -2.427680045366287231e-01 3.865564763545989990e-01 2.406735569238662720e-01 1.017859578132629395e-01 -1.551199406385421753e-01
-8.568303287029266357e-02 2.674869298934936523e-01 -2.514029107987880707e-02 2.698482871055603027e-01 2.587554156780242920e-01 7.364915311336517334e-02 -2.188420295715332031e-01 -4.107416868209838867e-01 -6.314978748559951782e-02 7.637888193130493164e-02 -8.593332022428512573e-02 5.365451332181692123e-03 -1.009022146463394165e-01 4.282511472702026367e-01 1.602520346641540527e-01 -9.330745041370391846e-02 -1.444100029766559601e-02 -1.732413172721862793e-01 -2.629359960556030273e-01 8.599640429019927979e-02 -7.869470119476318359e-02 1.003666073083877563e-01 1.284597516059875488e-01 -2.290611416101455688e-01 8.236528933048248291e-02 3.241240605711936951e-02 -1.396017819643020630e-01 -1.068734750151634216e-01 8.389993757009506226e-02 -1.947548091411590576e-01 1.843343079090118408e-01 -6.160872429609298706e-02
9.746045805513858795e-03 -3.637990728020668030e-02 5.485745146870613098e-02 -2.614625692367553711e-01 2.632501721382141113e-01 8.413366973400115967e-02 -1.753971725702285767e-01 -2.468121945858001709e-01 -5.280229263007640839e-03 1.030630692839622498e-01 -1.575564891099929810e-01 -5.062733590602874756e-02 -1.053190231323242188e-01 -3.812903305515646935e-03 3.703812956809997559e-01 -2.851137425750494003e-03 -1.477045565843582153e-01 1.185622140765190125e-01 -4.193032160401344299e-02 1.163543835282325745e-01 -1.680690199136734009e-01 1.440883055329322815e-02 -1.709546297788619995e-01 -2.098767012357711792e-01 2.780047059059143066e-02 -5.719618126749992371e-02 -8.329377323389053345e-02 1.788167506456375122e-01 4.303470849990844727e-01 -1.993254125118255615e-01 2.340430021286010742e-01 -3.118561804294586182e-01
-3.036061823368072510e-01 -1.081752032041549683e-01 1.674274913966655731e-02 3.862782418727874756e-01 2.453567832708358765e-01 5.548397824168205261e-02 1.197256445884704590e-01 -1.137750819325447083e-01 -9.006892144680023193e-02 -4.759373143315315247e-03 -7.927128672599792480e-02 -1.764346361160278320e-01 9.425309300422668457e-02 -2.339706383645534515e-02 2.546795904636383057e-01 2.265536338090896606e-01 -6.434442102909088135e-02 1.507212370634078979e-01 -2.763630449771881104e-01 2.641474604606628418e-01 -8.703092485666275024e-02 4.427635967731475830e-01 4.356203600764274597e-02 -5.541881173849105835e-02 -8.341810852289199829e-02 1.035097520798444748e-02 -1.447561532258987427e-01 2.910730615258216858e-02 2.207456678152084351e-01 2.865974232554435730e-02 1.557219028472900391e-01 -2.545861341059207916e-02
1.315249502658843994e-01 3.032205104827880859e-01 9.932413697242736816e-02 7.344910502433776855e-02 -4.784954339265823364e-02 -1.153509318828582764e-01 1.113924682140350342e-01 -3.609743118286132812e-01 -1.444262415170669556e-01 1.669058203697204590e-01 1.045395433902740479e-01 2.164519578218460083e-01 -1.253588348627090454e-01 -9.486605226993560791e-02 2.043979316949844360e-01 2.513224259018898010e-02 -4.740514457225799561e-01 -8.443606644868850708e-02 1.070838943123817444e-01 3.343930840492248535e-02 -9.513160586357116699e-02 1.392475217580795288e-01 -1.868151277303695679e-01 -2.862235344946384430e-02 -1.511199921369552612e-01 4.989417642354965210e-02 -2.791537344455718994e-01 -2.617137432098388672e-01 -4.251467064023017883e-03 -6.007753312587738037e-02 2.376937717199325562e-01 -5.567480251193046570e-02
9.577048569917678833e-02 2.372130751609802246e-01 -1.188798844814300537e-01 -9.250441938638687134e-02 1.700411289930343628e-01 1.917506605386734009e-01 1.045826002955436707e-01 -1.363134980201721191e-01 -9.296749532222747803e-02 -2.393497377634048462e-01 3.593514859676361084e-01 -5.986155942082405090e-02 -4.923122003674507141e-02 9.306640177965164185e-02 -1.411504810675978661e-03 2.383358329534530640e-01 -9.676865488290786743e-02 2.130013406276702881e-01 2.983443737030029297e-01 7.426244765520095825e-02 -2.989270351827144623e-02 1.471041291952133179e-01 -1.888291537761688232e-01 -2.085579335689544678e-01 -2.385362386703491211e-01 3.909939527511596680e-02 -2.384139597415924072e-01 3.466455265879631042e-02 3.567035496234893799e-01 -1.003061980009078979e-01 2.112134844064712524e-01 2.833453938364982605e-02
-3.164918422698974609e-01 4.503680020570755005e-02 -1.912477239966392517e-02 -1.353682726621627808e-01 2.048294395208358765e-01 -2.615232393145561218e-02 1.574870347976684570e-01 -3.855530619621276855e-01 -1.944798827171325684e-01 -3.317119479179382324e-01 1.544169187545776367e-01 -7.648554444313049316e-02 8.338312059640884399e-02 7.086861878633499146e-02 2.147066742181777954e-01 1.155662909150123596e-01 -2.366031408309936523e-01 3.319217264652252197e-02 -4.580403864383697510e-01 -6.337829679250717163e-02 1.123244538903236389e-01 1.461069732904434204e-01 -3.409786894917488098e-02 -2.556254900991916656e-02 -9.246604517102241516e-03 2.066206745803356171e-02 1.950161345303058624e-02 -4.443618282675743103e-02 3.174381852149963379e-01 3.511517867445945740e-02 1.270550023764371872e-02 4.830030724406242371e-02
4.234273359179496765e-02 1.301990728825330734e-02 2.050055414438247681e-01 1.720212697982788086e-01 2.155459076166152954e-01 -2.088004797697067261e-01 -9.316700696945190430e-02 -2.074981480836868286e-01 8.917629718780517578e-02 -9.525384008884429932e-02 1.042115390300750732e-01 -1.061619725078344345e-02 -3.139110282063484192e-02 2.805741131305694580e-01 3.142235279083251953e-01 3.752310276031494141e-01 -2.356884032487869263e-01 5.727401375770568848e-02 8.268347382545471191e-02 2.710423991084098816e-02 -3.755302429199218750e-01 -3.062869794666767120e-02 3.873063996434211731e-02 -1.869805008172988892e-01 -1.261187493801116943e-01 1.616530865430831909e-01 -1.065883189439773560e-01 -5.984207242727279663e-02 2.148317694664001465e-01 -2.829003334045410156e-01 -6.741125136613845825e-02 6.966108083724975586e-02
-9.987395256757736206e-02 -8.347880095243453979e-02 -9.941252321004867554e-02 -2.225018292665481567e-01 8.322639018297195435e-02 9.250906854867935181e-02 -1.076970919966697693e-01 -2.451118379831314087e-01 -7.618162035942077637e-02 -1.448128819465637207e-01 2.278262525796890259e-01 -7.912975270301103592e-04 -4.370264336466789246e-02 8.286883123219013214e-03 -9.482834488153457642e-03 1.567696183919906616e-01 2.964771585538983345e-03 1.976555734872817993e-01 1.575726717710494995e-01 -1.451198458671569824e-01 -1.863829642534255981e-01 1.395561993122100830e-01 5.075263604521751404e-02 -4.021607339382171631e-01 -3.901677429676055908e-01 1.789105087518692017e-01 -2.657339274883270264e-01 9.120912849903106689e-02 3.051242232322692871e-01 -5.153248459100723267e-02 2.339349091053009033e-01 -1.184654384851455688e-01
-2.732348740100860596e-01 1.884213238954544067e-01 1.279332637786865234e-01 -1.692083030939102173e-01 1.512621045112609863e-01 -9.557576477527618408e-02 -9.328573010861873627e-03 -2.879291176795959473e-01 -2.086429297924041748e-01 4.995436221361160278e-02 -2.953788638114929199e-02 -1.627612411975860596e-01 1.593550890684127808e-01 -5.047347769141197205e-02 1.767394095659255981e-01 1.453117728233337402e-01 5.655828863382339478e-02 7.922592014074325562e-02 1.043009608983993530e-01 2.654730677604675293e-01 -9.310663491487503052e-02 3.925991356372833252e-01 3.340057656168937683e-02 6.718908995389938354e-02 -4.018615931272506714e-02 4.688376188278198242e-02 -3.316813111305236816e-01 -1.028183996677398682e-01 1.454531587660312653e-02 -9.487438946962356567e-02 4.277105629444122314e-01 -1.849829964339733124e-02
5.703019723296165466e-02 2.358785122632980347e-01 -1.901274770498275757e-01 -2.136668562889099121e-01 9.727972000837326050e-02 -1.369275748729705811e-01 -7.794355601072311401e-02 -1.504868865013122559e-01 -4.343263804912567139e-02 -1.440285295248031616e-01 1.134596019983291626e-01 -7.889177650213241577e-02 -3.716603815555572510e-01 8.002742379903793335e-02 1.867527514696121216e-01 -1.070423275232315063e-01 -9.768088161945343018e-02 2.583062946796417236e-01 1.149555444717407227e-01 1.801528334617614746e-01 -2.126923799514770508e-01 2.189775854349136353e-01 -1.402424275875091553e-01 -2.943783700466156006e-01 -2.067745476961135864e-01 -8.610577136278152466e-02 -1.191071979701519012e-02 1.046198308467864990e-01 2.654363811016082764e-01 -2.456917762756347656e-01 4.123836010694503784e-02 2.335526049137115479e-01
1.313038617372512817e-01 1.331018954515457153e-01 2.414152771234512329e-01 -2.087241709232330322e-01 3.244502702727913857e-03 -1.548707485198974609e-01 2.245713323354721069e-01 -2.980513274669647217e-01 -1.388548612594604492e-01 1.643119752407073975e-01 6.237598136067390442e-02 4.790697246789932251e-02 -3.412262797355651855e-01 -1.437394171953201294e-01 1.405154019594192505e-01 6.775248795747756958e-02 -2.370007932186126709e-01 -4.729865491390228271e-02 -6.183446850627660751e-03 -1.880329549312591553e-01 -1.156513392925262451e-02 3.082963526248931885e-01 -7.615503668785095215e-02 1.291943807154893875e-02 -1.976879239082336426e-01 -1.012048721313476562e-01 -4.201518893241882324e-01 -1.257534623146057129e-01 -4.205090552568435669e-02 1.119608953595161438e-01 3.924565762281417847e-02 -1.832520216703414917e-01
-2.590802609920501709e-01 -3.745072335004806519e-02 8.443865925073623657e-02 1.408593952655792236e-01 2.052275091409683228e-01 -1.027496382594108582e-01 8.706741780042648315e-02 -1.807820647954940796e-01 3.776660561561584473e-02 6.288043223321437836e-04 -1.517320871353149414e-01 5.669374763965606689e-02 1.381843835115432739e-01 2.904302477836608887e-01 4.304687976837158203e-01 -1.070398911833763123e-01 -1.103533282876014709e-01 6.385060399770736694e-02 -6.915524601936340332e-02 2.050072252750396729e-01 -2.748719155788421631e-01 -3.056460432708263397e-02 -4.880129173398017883e-02 -4.277504384517669678e-01 8.840102702379226685e-02 7.504694908857345581e-02 -2.081391811370849609e-01 -2.935302555561065674e-01 2.571924775838851929e-02 -9.950347989797592163e-02 -3.123658895492553711e-02 -6.575041264295578003e-02
2.771115303039550781e-02 2.562364935874938965e-01 4.263152927160263062e-02 1.995147019624710083e-01 1.483549773693084717e-01 -1.249234378337860107e-01 -9.936742484569549561e-02 -3.527356684207916260e-02 -6.062446907162666321e-02 1.630627736449241638e-02 -3.135980665683746338e-01 -1.247194781899452209e-01 -1.964289546012878418e-01 -3.101959265768527985e-02 1.837877035140991211e-01 2.321926802396774292e-01 -1.849369704723358154e-01 7.614163309335708618e-02 -2.002617530524730682e-02 -3.028403781354427338e-02 8.860375732183456421e-03 7.860518246889114380e-02 -1.831365525722503662e-01 -1.628867238759994507e-01 -3.921574354171752930e-01 2.935905158519744873e-01 -2.803926467895507812e-01 -1.403194963932037354e-01 2.990437150001525879e-01 -1.512544811703264713e-03 2.351436764001846313e-01 8.648858219385147095e-02
-1.202018931508064270e-01 8.670745790004730225e-02 3.070615790784358978e-02 -1.312887370586395264e-01 1.240049451589584351e-01 7.042798213660717010e-03 8.693592250347137451e-02 -5.064334869384765625e-01 -1.310922205448150635e-01 -9.462538361549377441e-02 3.183587789535522461e-01 -3.348245844244956970e-02 7.458436489105224609e-02 4.115450009703636169e-02 6.792958825826644897e-02 1.182582303881645203e-01 3.605539351701736450e-02 4.855063930153846741e-02 2.015279233455657959e-02 -3.907280564308166504e-01 1.170176789164543152e-01 2.007502913475036621e-01 7.477827370166778564e-02 -2.217834070324897766e-02 -3.608225584030151367e-01 1.600594818592071533e-01 -1.526492834091186523e-01 1.267394274473190308e-01 2.739139795303344727e-01 -1.241612620651721954e-02 -1.262245923280715942e-01 1.510773152112960815e-01
-1.855862140655517578e-01 9.252805262804031372e-03 -1.150092482566833496e-01 2.030108356848359108e-03 1.669905148446559906e-02 -3.575861081480979919e-02 4.627123102545738220e-02 -2.901240997016429901e-02 -1.487676240503787994e-02 1.223820671439170837e-01 -1.621922105550765991e-01 -6.057571247220039368e-02 1.293560606427490711e-03 -4.427746310830116272e-02 7.344909757375717163e-02 2.247671484947204590e-01 6.935290247201919556e-02 -3.400912135839462280e-02 5.116117000579833984e-02 6.146198883652687073e-02 -3.592775436118245125e-03 4.853523969650268555e-01 -5.871136114001274109e-02 -2.812033891677856445e-01 8.763027191162109375e-02 9.726601094007492065e-02 -2.280789613723754883e-01 -5.261628031730651855e-01 1.632586270570755005e-01 -1.294610798358917236e-01 2.921588420867919922e-01 -1.985144466161727905e-01
-1.855263710021972656e-01 1.399418264627456665e-01 -4.245242476463317871e-02 1.122685298323631287e-01 9.540539234876632690e-02 -1.011561602354049683e-01 3.083485364913940430e-01 -1.786577701568603516e-01 -1.766091436147689819e-01 1.789476573467254639e-01 -2.768266573548316956e-02 2.317014709115028381e-02 1.654148660600185394e-02 3.543828427791595459e-01 3.741807639598846436e-01 -1.735510230064392090e-01 1.279665231704711914e-01 1.321512013673782349e-01 -1.899269968271255493e-01 1.381596773862838745e-01 2.247832715511322021e-01 1.668975949287414551e-01 -8.215462416410446167e-02 -3.253810107707977295e-01 -5.749133974313735962e-02 1.715078800916671753e-01 -2.383145391941070557e-01 -1.775223463773727417e-01 -3.276858106255531311e-02 9.328349679708480835e-02 -8.305114507675170898e-02 -8.392757177352905273e-02
1.341140717267990112e-01 -6.891389936208724976e-02 4.271139204502105713e-02 -4.396846145391464233e-02 -1.366411745548248291e-01 -1.050187423825263977e-01 -2.145695537328720093e-01 -2.028424739837646484e-01 -2.956615202128887177e-02 -3.292554616928100586e-01 2.273034453392028809e-01 -7.614629808813333511e-03 -6.220204383134841919e-02 8.455696702003479004e-02 2.782735228538513184e-01 3.324343264102935791e-01 -2.735481783747673035e-02 1.387030035257339478e-01 6.931991130113601685e-02 -1.020302325487136841e-01 9.563694149255752563e-02 4.074720144271850586e-01 -1.166189908981323242e-01 -6.244662776589393616e-02 -2.506579160690307617e-01 7.008910924196243286e-02 -3.207366168498992920e-02 7.279933895915746689e-03 3.816553056240081787e-01 -1.809752136468887329e-01 -5.301359295845031738e-02 -1.368123590946197510e-01
-1.092004403471946716e-01 1.486573666334152222e-01 2.578781247138977051e-01 1.069191098213195801e-02 -5.715271458029747009e-02 -2.418111115694046021e-01 -4.927105829119682312e-02 -2.772242128849029541e-01 -4.050736129283905029e-02 -2.611990869045257568e-01 3.247976899147033691e-01 3.830100223422050476e-02 -1.238599270582199097e-01 7.744942605495452881e-02 2.061693370342254639e-01 1.457536220550537109e-01 -1.709733605384826660e-01 -9.980805963277816772e-02 6.160453334450721741e-02 -7.690203934907913208e-02 -7.461902499198913574e-02 2.570241391658782959e-01 -1.195805817842483521e-01 -1.808467805385589600e-01 -1.824743002653121948e-01 2.552495300769805908e-01 -2.802739143371582031e-01 -7.606283575296401978e-02 -1.120465025305747986e-01 2.520820498466491699e-01 7.858053594827651978e-02 -2.526362240314483643e-01
-1.489563845098018646e-02 1.062952354550361633e-01 -2.439233660697937012e-02 3.724748194217681885e-01 2.538793981075286865e-01 -3.100978434085845947e-01 -7.569460570812225342e-02 -2.607767879962921143e-01 -1.302029192447662354e-01 -1.854220330715179443e-01 2.737562917172908783e-02 -6.725880503654479980e-02 1.692591309547424316e-01 1.484005451202392578e-01 -1.895075440406799316e-01 -8.742076158523559570e-02 8.080431260168552399e-03 1.512813866138458252e-01 -2.790761888027191162e-01 -1.209363117814064026e-01 1.518513858318328857e-01 2.593796253204345703e-01 -1.416024118661880493e-01 -1.430318057537078857e-01 -3.473140299320220947e-01 -3.023143485188484192e-02 -2.037974894046783447e-01 6.827975064516067505e-02 1.989796757698059082e-01 -1.007624790072441101e-01 5.192737095057964325e-03 -1.213059853762388229e-02
2.223338186740875244e-02 -6.902093999087810516e-03 7.992602884769439697e-03 6.886573880910873413e-02 4.520801901817321777e-01 2.941090613603591919e-02 4.507393017411231995e-02 -9.878131002187728882e-02 -7.194385677576065063e-02 -2.816960215568542480e-03 5.216652899980545044e-02 3.406255319714546204e-02 1.063615158200263977e-01 1.862113326787948608e-01 3.763320446014404297e-01 1.936910301446914673e-01 -2.369698584079742432e-01 2.439462095499038696e-01 -3.878657892346382141e-02 -1.914357021450996399e-02 -1.527180820703506470e-01 2.167417705059051514e-01 2.781249582767486572e-01 1.162568293511867523e-02 1.311652064323425293e-01 3.607166409492492676e-01 -2.517256699502468109e-02 -1.624153368175029755e-02 2.881532907485961914e-01 -1.800958365201950073e-01 7.038082927465438843e-02 9.728017449378967285e-02
-1.063398718833923340e-01 1.277527213096618652e-01 2.158089727163314819e-01 5.097466334700584412e-02 -7.984196767210960388e-03 1.663554012775421143e-01 9.621596336364746094e-02 -1.668370217084884644e-01 -1.235094591975212097e-01 -1.748905479907989502e-01 6.321782618761062622e-02 -6.259733438491821289e-02 1.644523888826370239e-01 1.803584098815917969e-01 2.025990039110183716e-01 -4.526782035827636719e-02 1.315609812736511230e-01 -2.631883919239044189e-01 -1.271903663873672485e-01 -1.299210488796234131e-01 7.983123883605003357e-03 3.551931381225585938e-01 -1.405766978859901428e-02 -9.210685640573501587e-02 -4.168069958686828613e-01 3.760775178670883179e-02 -2.574494481086730957e-01 -3.217156827449798584e-01 2.382583450525999069e-03 1.286143660545349121e-01 2.924633026123046875e-01 -1.994476467370986938e-02
-6.039978936314582825e-02 4.265355169773101807e-01 1.822922676801681519e-01 1.665021991357207298e-03 2.240624129772186279e-01 1.526318192481994629e-01 -1.669057272374629974e-02 -3.961206972599029541e-01 7.265777140855789185e-02 -9.715127199888229370e-02 -8.109202980995178223e-02 -2.697124779224395752e-01 7.786966860294342041e-02 4.418450966477394104e-02 2.923889756202697754e-01 2.178663164377212524e-01 -2.162154763936996460e-01 -2.998611144721508026e-02 -9.910456836223602295e-02 -1.022228971123695374e-01 -2.462839782238006592e-01 5.897973477840423584e-02 8.037449419498443604e-02 -7.811293751001358032e-02 -2.002946436405181885e-01 -1.400967985391616821e-01 -5.031079798936843872e-02 -1.885289698839187622e-01 1.107993498444557190e-01 1.017488688230514526e-01 4.856704175472259521e-02 -2.192284911870956421e-01
-1.686736792325973511e-01 1.933539658784866333e-01 2.117037028074264526e-01 -1.942992210388183594e-01 1.195919513702392578e-02 -4.266634210944175720e-02 1.999702453613281250e-01 -2.127634827047586441e-03 -1.352329701185226440e-01 -9.838093072175979614e-02 1.174254119396209717e-01 -9.774746373295783997e-03 1.135078147053718567e-01 2.493245452642440796e-01 2.392825186252593994e-01 -4.767918214201927185e-02 6.560134235769510269e-03 1.738881766796112061e-01 -8.197105675935745239e-02 5.166573077440261841e-02 3.689460083842277527e-02 -4.033541679382324219e-02 1.044674590229988098e-02 -1.372278481721878052e-01 -5.806067585945129395e-01 -1.426043361425399780e-01 -1.297456771135330200e-01 1.326565891504287720e-01 2.439938634634017944e-01 -1.547603011131286621e-01 2.278681397438049316e-01 -2.105528712272644043e-01
-1.682571470737457275e-01 1.131483241915702820e-01 -1.375549845397472382e-02 3.105867207050323486e-01 1.928872168064117432e-01 -1.214471459388732910e-01 9.255145676434040070e-03 -1.725627630949020386e-01 -1.778910309076309204e-01 7.960117422044277191e-03 -7.247331738471984863e-02 8.051871322095394135e-03 -7.816090434789657593e-02 1.860668361186981201e-01 2.528285682201385498e-01 3.423454239964485168e-02 -2.389002889394760132e-01 4.617337882518768311e-02 -2.705510556697845459e-01 -1.522984057664871216e-01 1.250558942556381226e-01 3.930032625794410706e-02 1.486980821937322617e-02 -2.853808701038360596e-01 -9.245311468839645386e-02 2.122628241777420044e-01 -1.333943307399749756e-01 -4.287773668766021729e-01 6.406809389591217041e-02 -1.926745325326919556e-01 -2.461715787649154663e-01 -1.613830178976058960e-01
1.058500707149505615e-01 6.096481531858444214e-02 -7.487820833921432495e-02 -3.906909748911857605e-02 1.019557565450668335e-01 -1.451778411865234375e-01 -4.455535486340522766e-02 -4.641022980213165283e-01 3.214609995484352112e-02 -2.365284413099288940e-01 1.196646764874458313e-01 -1.098902821540832520e-01 -2.480683773756027222e-01 3.851392865180969238e-02 1.417612433433532715e-01 5.033512786030769348e-02 -1.299899071455001831e-01 4.411788582801818848e-01 -7.562454789876937866e-02 1.594402454793453217e-02 -1.794774979352951050e-01 4.129185900092124939e-02 5.066267028450965881e-02 -3.195556998252868652e-01 -3.980059921741485596e-02 6.604388472624123096e-04 -2.112084329128265381e-01 2.252103537321090698e-01 -3.279342502355575562e-02 5.356427654623985291e-02 3.205391466617584229e-01 1.898326538503170013e-02
-3.031915426254272461e-01 2.607199847698211670e-01 -1.537312120199203491e-01 4.352741688489913940e-02 2.062239944934844971e-01 2.627023123204708099e-02 7.654656469821929932e-02 2.906779991462826729e-03 -4.537166282534599304e-02 -1.295557469129562378e-01 3.483725488185882568e-01 -6.696061789989471436e-02 1.763208359479904175e-01 7.335657626390457153e-02 4.208144545555114746e-01 1.115731080062687397e-03 4.969545081257820129e-02 2.125109881162643433e-01 -2.608767151832580566e-01 -2.516923006623983383e-03 2.610146105289459229e-01 4.280161857604980469e-02 -2.284187376499176025e-01 -1.374384164810180664e-01 -1.860961169004440308e-01 7.507094740867614746e-02 -4.904180392622947693e-02 -1.420986950397491455e-01 1.785900741815567017e-01 -2.724246867001056671e-02 2.268066555261611938e-01 -5.981809273362159729e-02
-2.245816439390182495e-01 1.560020595788955688e-01 -1.251416467130184174e-02 4.254673793911933899e-02 3.410380482673645020e-01 -1.877152174711227417e-01 -1.047076061367988586e-01 -2.630152553319931030e-02 4.344447050243616104e-03 1.952874474227428436e-02 -2.108459472656250000e-01 -5.096870288252830505e-02 -3.209300041198730469e-01 -1.824726164340972900e-02 2.128493338823318481e-01 2.257601618766784668e-01 -2.389668822288513184e-01 2.302712574601173401e-02 -1.137101203203201294e-01 -1.841882169246673584e-01 -1.774246245622634888e-01 5.209538713097572327e-02 -1.968907266855239868e-01 -3.026103042066097260e-02 -3.713460862636566162e-01 1.838584691286087036e-01 -7.241571694612503052e-02 -1.426914930343627930e-01 2.465778738260269165e-01 1.080889999866485596e-01 2.530217468738555908e-01 2.878043986856937408e-02
-3.032684922218322754e-01 -8.569483458995819092e-02 2.929540351033210754e-02 5.142067372798919678e-02 2.892320752143859863e-01 -1.690060049295425415e-01 1.242183223366737366e-01 -2.743299901485443115e-01 2.445615082979202271e-01 -1.963678896427154541e-01 -2.334068864583969116e-01 9.291290491819381714e-02 -7.893767952919006348e-02 2.904251515865325928e-01 1.990817189216613770e-01 -6.102501600980758667e-02 -1.632042229175567627e-01 9.853871166706085205e-02 -2.240505516529083252e-01 -2.129575610160827637e-02 -1.549567561596632004e-02 2.181032001972198486e-01 2.350328117609024048e-02 3.349686041474342346e-02 -1.657413095235824585e-01 3.811367154121398926e-01 -1.409630570560693741e-02 9.142662584781646729e-02 2.390201389789581299e-01 -1.203928962349891663e-01 -3.833349794149398804e-02 8.938973397016525269e-02
-2.177796512842178345e-01 2.498430609703063965e-01 -3.670473396778106689e-02 8.457975089550018311e-02 1.184108331799507141e-01 6.651293486356735229e-02 -2.125606238842010498e-01 -1.095405369997024536e-01 -6.464914418756961823e-03 -2.393010407686233521e-01 -2.032350003719329834e-01 7.240670174360275269e-02 -8.599458634853363037e-02 3.121420443058013916e-01 2.548933625221252441e-01 1.881261318922042847e-01 -9.602936357259750366e-02 1.783837080001831055e-01 -1.279282718896865845e-01 -1.806058138608932495e-01 1.418487131595611572e-01 3.541946411132812500e-01 1.462038010358810425e-01 3.385639935731887817e-02 -1.672059595584869385e-01 3.224320337176322937e-02 -2.464311271905899048e-01 -1.015008091926574707e-01 1.959356479346752167e-02 -3.388018161058425903e-02 -5.688261613249778748e-02 -3.661430478096008301e-01
2.638373374938964844e-01 3.010216541588306427e-02 -3.844686597585678101e-02 4.046289622783660889e-02 6.918868422508239746e-02 7.004639506340026855e-02 5.759934335947036743e-02 -2.463869303464889526e-01 -4.963386803865432739e-03 -2.261295542120933533e-02 5.072588101029396057e-02 -2.210322469472885132e-01 -3.096569180488586426e-01 5.295346304774284363e-02 2.732696533203125000e-01 -1.945402175188064575e-01 -2.029410004615783691e-01 2.917999029159545898e-01 -8.251561969518661499e-02 2.218877226114273071e-01 -1.467512398958206177e-01 3.797917366027832031e-01 -1.407881379127502441e-01 -1.168745160102844238e-01 -1.582898497581481934e-01 1.086383163928985596e-01 -3.313592448830604553e-02 1.661004126071929932e-01 2.191567569971084595e-01 -4.527761042118072510e-02 1.273907274007797241e-01 -2.756543755531311035e-01
-2.664791047573089600e-01 -7.614073809236288071e-03 6.363424658775329590e-02 3.842192888259887695e-01 2.756329476833343506e-01 -2.021056599915027618e-02 5.287587642669677734e-02 -1.304464042186737061e-01 -1.736116111278533936e-01 -9.028881043195724487e-02 1.070792321115732193e-03 2.901745773851871490e-02 3.300974518060684204e-02 -6.905455142259597778e-02 2.422540336847305298e-01 1.315095275640487671e-01 2.939543500542640686e-02 -3.965819254517555237e-03 -2.134066969156265259e-01 4.778583049774169922e-01 -7.698855549097061157e-02 3.233242332935333252e-01 -6.315380334854125977e-02 -5.213648825883865356e-02 -3.857242688536643982e-02 1.774037815630435944e-02 -3.036277294158935547e-01 6.040190905332565308e-02 1.992993503808975220e-01 8.399400860071182251e-03 1.555448174476623535e-01 8.073353767395019531e-02
-4.309741780161857605e-02 5.906778946518898010e-02 1.112816333770751953e-01 -2.911967784166336060e-02 1.734175719320774078e-02 -3.355366364121437073e-02 3.727639019489288330e-01 1.105242595076560974e-01 -2.272567152976989746e-01 1.415613078279420733e-04 -1.119720637798309326e-01 -5.148712662048637867e-04 3.397469874471426010e-03 4.614192619919776917e-02 3.945739865303039551e-01 1.113381013274192810e-01 1.753949820995330811e-01 -6.838914006948471069e-02 -1.412098556756973267e-01 -5.534278973937034607e-02 1.870311237871646881e-02 2.371038645505905151e-01 5.798831954598426819e-02 -1.487543880939483643e-01 -4.324350357055664062e-01 3.068925626575946808e-02 -1.011545136570930481e-01 -1.805415004491806030e-01 1.734220087528228760e-01 -3.181374371051788330e-01 -1.707490384578704834e-01 -2.504086196422576904e-01
-2.235396951436996460e-01 2.548217177391052246e-01 -5.659265443682670593e-03 9.261511266231536865e-02 1.252854764461517334e-01 -2.532406942918896675e-03 -2.612860202789306641e-01 -3.092703819274902344e-01 3.922762349247932434e-02 1.248364001512527466e-01 -5.703710019588470459e-02 9.267548471689224243e-02 -4.529402777552604675e-02 2.319508939981460571e-01 1.606805920600891113e-01 5.396724864840507507e-02 -3.058883845806121826e-01 2.146118730306625366e-01 -3.278754651546478271e-01 9.959926456212997437e-02 3.573764488101005554e-02 2.711450457572937012e-01 -4.073374345898628235e-02 1.677830964326858521e-01 -3.710996210575103760e-01 1.805796176195144653e-01 -1.076659187674522400e-02 -1.289913896471261978e-02 -2.422710321843624115e-02 -2.158392407000064850e-02 1.027386859059333801e-01 -1.986124217510223389e-01
-1.045638248324394226e-01 -9.992704726755619049e-03 1.174604073166847229e-01 1.520516425371170044e-01 2.261051833629608154e-01 -2.015152275562286377e-01 6.639265269041061401e-02 -1.949076205492019653e-01 -3.994967341423034668e-01 2.147502303123474121e-01 9.682551026344299316e-03 2.774692513048648834e-02 1.061158031225204468e-01 1.151246204972267151e-01 2.934888005256652832e-01 1.884287595748901367e-01 -2.689950168132781982e-01 2.029110491275787354e-01 1.570955514907836914e-01 8.546964079141616821e-02 7.744204998016357422e-02 2.532012462615966797e-01 1.750062853097915649e-01 -5.072114989161491394e-02 -3.595272079110145569e-02 2.888774685561656952e-02 -1.975551545619964600e-01 -2.693998217582702637e-01 1.550062596797943115e-01 1.485064625740051270e-01 2.139645665884017944e-01 1.037791371345520020e-01
-1.739504337310791016e-01 9.880271553993225098e-02 1.153252944350242615e-01 2.629341483116149902e-01 2.401445955038070679e-01 -7.163211703300476074e-03 -5.121573433279991150e-02 -9.655154426582157612e-04 -1.972828991711139679e-02 -1.098195239901542664e-01 5.562827736139297485e-02 1.156975328922271729e-01 -5.651761218905448914e-02 2.398602217435836792e-01 1.457058489322662354e-01 1.745892018079757690e-01 -2.708481550216674805e-01 1.396679729223251343e-01 -1.211640909314155579e-01 4.987886175513267517e-02 -3.335244953632354736e-01 2.095581740140914917e-01 1.014446690678596497e-01 -1.129146963357925415e-01 1.832421422004699707e-01 3.181767165660858154e-01 -2.854536846280097961e-02 -5.494230985641479492e-02 2.910700440406799316e-01 -2.542256116867065430e-01 3.107194900512695312e-01 5.528421327471733093e-02
-7.118710130453109741e-02 -4.913726449012756348e-02 -1.280951946973800659e-01 4.342822730541229248e-02 2.138087451457977295e-01 -1.310562808066606522e-02 9.289415180683135986e-02 -3.409937322139739990e-01 -2.093864679336547852e-01 -1.624295264482498169e-01 2.685342729091644287e-01 1.761408895254135132e-02 9.488796442747116089e-02 1.025914549827575684e-01 -6.366498023271560669e-02 9.568488597869873047e-02 -6.744903326034545898e-02 2.343549877405166626e-01 -2.451269328594207764e-01 -1.075626015663146973e-01 1.795061230659484863e-01 2.852207720279693604e-01 -1.679754853248596191e-01 -2.123880684375762939e-01 -2.293334156274795532e-01 1.331807523965835571e-01 -2.355316095054149628e-02 2.199317067861557007e-01 4.055172502994537354e-01 1.582387089729309082e-01 6.481881719082593918e-03 -3.520473092794418335e-02
-3.873147815465927124e-02 9.365519881248474121e-02 -1.568499393761157990e-02 1.406757384538650513e-01 5.185884609818458557e-02 -1.497970521450042725e-01 -3.049831651151180267e-02 -2.174514345824718475e-02 -1.441983282566070557e-01 -2.189527004957199097e-01 1.150884404778480530e-01 1.869558542966842651e-01 1.086513102054595947e-01 -8.161922544240951538e-02 1.720475405454635620e-01 -1.451909355819225311e-02 7.541426271200180054e-02 3.513246774673461914e-02 -4.330848902463912964e-02 4.129314050078392029e-02 1.248622015118598938e-01 3.371754288673400879e-01 3.786863386631011963e-02 -9.429875016212463379e-02 -9.005839936435222626e-03 -9.617846459150314331e-02 -4.444018602371215820e-01 -3.846729099750518799e-01 2.012077122926712036e-01 1.865966245532035828e-03 4.285622537136077881e-01 -2.211209535598754883e-01
5.059766583144664764e-03 -1.447331905364990234e-01 -1.204745098948478699e-01 -8.420584350824356079e-02 4.347964376211166382e-02 1.078536137938499451e-01 2.427665889263153076e-01 -1.048853099346160889e-01 7.693559676408767700e-02 -2.249023132026195526e-02 3.056506812572479248e-01 3.577419742941856384e-02 3.551914095878601074e-01 -1.364875733852386475e-01 2.363631576299667358e-01 2.533239424228668213e-01 -1.033706888556480408e-01 -1.304543949663639069e-02 -1.711690723896026611e-01 7.957738824188709259e-03 8.322212100028991699e-02 3.605937659740447998e-01 -1.080244854092597961e-01 -1.668791845440864563e-02 -2.031779140233993530e-01 2.659243643283843994e-01 -2.642691135406494141e-01 -4.687223955988883972e-02 3.117693066596984863e-01 -6.267972290515899658e-02 4.051796160638332367e-03 -1.835978180170059204e-01
-6.561138480901718140e-02 -8.012493699789047241e-02 -1.208959892392158508e-01 -7.048980146646499634e-02 4.023395851254463196e-02 5.550461634993553162e-02 -5.722672119736671448e-02 -3.390267193317413330e-01 6.207297090440988541e-03 -1.431443840265274048e-01 1.691259145736694336e-01 4.452943801879882812e-02 -2.174384146928787231e-01 -7.699473295360803604e-03 1.302823573350906372e-01 1.080043017864227295e-01 -1.927394419908523560e-01 3.478282988071441650e-01 5.080568417906761169e-02 -1.512608081102371216e-01 -9.368852525949478149e-02 1.317450851202011108e-01 9.586379677057266235e-02 -3.008786439895629883e-01 -2.671871781349182129e-01 5.394383333623409271e-03 -1.390231102705001831e-01 2.237122356891632080e-01 2.828590273857116699e-01 6.572902202606201172e-02 4.277468025684356689e-01 -4.635461792349815369e-02
-7.775771617889404297e-02 3.695095703005790710e-02 5.965234339237213135e-02 1.389659345149993896e-01 3.325311094522476196e-02 -2.788033895194530487e-02 2.833504676818847656e-01 -1.489977240562438965e-01 -2.639541923999786377e-01 1.331256628036499023e-01 8.460924960672855377e-03 -2.739907987415790558e-02 3.896146267652511597e-02 1.415911167860031128e-01 1.921963393688201904e-01 -1.927688866853713989e-01 -2.037153542041778564e-01 2.546845376491546631e-01 -9.218677133321762085e-02 -1.242011636495590210e-01 2.460626959800720215e-01 1.555070132017135620e-01 -8.990466594696044922e-02 -3.233279883861541748e-01 -1.711377054452896118e-01 2.345732003450393677e-01 -7.880601286888122559e-02 -2.874981760978698730e-01 3.713663816452026367e-01 8.478992432355880737e-02 -1.869821399450302124e-01 -2.410644292831420898e-02
-1.364956200122833252e-01 2.227936871349811554e-02 -5.955512449145317078e-02 1.824583485722541809e-02 2.579099833965301514e-01 2.587248086929321289e-01 2.907549440860748291e-01 -2.222740799188613892e-01 3.939614072442054749e-02 -9.373100101947784424e-02 -1.035774797201156616e-01 -1.370587348937988281e-01 -1.369911730289459229e-01 -7.468156516551971436e-02 2.519674599170684814e-01 7.471246272325515747e-02 4.151481669396162033e-03 4.753840342164039612e-02 -2.949533760547637939e-01 3.194397091865539551e-01 -8.858364820480346680e-02 2.309770435094833374e-01 -3.438753783702850342e-01 9.130204468965530396e-02 -1.948463171720504761e-01 1.067334562540054321e-01 -2.849669456481933594e-01 -1.675335615873336792e-01 1.194298639893531799e-01 -1.754094474017620087e-02 -1.608815975487232208e-02 1.541666090488433838e-01
4.809902980923652649e-02 -8.039176464080810547e-02 1.698475033044815063e-01 4.316446930170059204e-02 -9.101991355419158936e-02 -2.569086663424968719e-02 -9.888686239719390869e-02 -2.003831565380096436e-01 -1.997252106666564941e-01 1.032918691635131836e-01 1.527468860149383545e-01 -9.780267626047134399e-02 6.002448871731758118e-02 1.174171417951583862e-01 8.962518721818923950e-02 -2.832297049462795258e-02 -2.956306934356689453e-01 1.765900403261184692e-01 -1.249591633677482605e-02 -2.095783501863479614e-01 -3.611440584063529968e-02 3.180513978004455566e-01 -3.643492162227630615e-01 7.440927624702453613e-02 -5.976054817438125610e-02 -2.115043103694915771e-01 -4.066601991653442383e-01 -3.016850352287292480e-01 2.421258240938186646e-01 -1.061203628778457642e-01 4.526118561625480652e-02 -1.091740801930427551e-01
2.767967619001865387e-02 6.642525643110275269e-02 3.691277652978897095e-02 1.330747455358505249e-01 2.319237440824508667e-01 1.232053246349096298e-02 -6.631748378276824951e-02 -3.147249221801757812e-01 1.309274323284626007e-02 -1.126884445548057556e-01 -1.840046197175979614e-01 -4.105400666594505310e-02 3.125693649053573608e-02 4.667811095714569092e-01 3.056658506393432617e-01 6.228772178292274475e-02 -1.246410980820655823e-01 -1.736514717340469360e-01 1.391795277595520020e-02 6.493697315454483032e-02 1.915130615234375000e-01 1.542348265647888184e-01 3.033219575881958008e-01 -1.028443351387977600e-01 -2.653008699417114258e-01 -9.131966531276702881e-02 -1.537505984306335449e-01 3.383268415927886963e-02 1.139026954770088196e-01 1.089769676327705383e-01 2.054187059402465820e-01 -2.647105157375335693e-01
-2.062761485576629639e-01 2.808766365051269531e-01 -1.823776401579380035e-02 9.157034009695053101e-02 3.191253840923309326e-01 -6.843304634094238281e-02 1.793586909770965576e-01 -3.960672914981842041e-01 -1.372112482786178589e-01 -1.328568756580352783e-01 -1.383687276393175125e-02 -3.395309671759605408e-02 9.008787572383880615e-02 9.770801663398742676e-02 1.602621823549270630e-01 -3.240161016583442688e-02 -1.165188178420066833e-01 7.937187701463699341e-02 -1.286923289299011230e-01 -1.896482706069946289e-01 2.553687095642089844e-01 1.266424357891082764e-01 -3.243989124894142151e-02 -2.702291309833526611e-01 -2.924172393977642059e-02 2.557971179485321045e-01 -1.117590069770812988e-01 1.357403248548507690e-01 2.430105954408645630e-01 -2.181633375585079193e-02 -3.279681801795959473e-01 -5.544918123632669449e-03
-1.144553124904632568e-01 1.826221942901611328e-01 1.292238291352987289e-02 1.905405372381210327e-01 2.338462620973587036e-01 2.716758251190185547e-01 2.924709022045135498e-01 -4.365256726741790771e-01 1.313161104917526245e-02 -7.398087996989488602e-03 -8.768588304519653320e-02 -4.570906609296798706e-02 -6.321636587381362915e-02 -4.356400296092033386e-02 1.844055354595184326e-01 -1.323467046022415161e-01 1.238796263933181763e-01 -1.622385084629058838e-01 -6.854076683521270752e-02 6.941607594490051270e-02 2.023424580693244934e-02 3.061133921146392822e-01 3.315726295113563538e-02 9.370640851557254791e-03 -2.647746801376342773e-01 1.778380870819091797e-01 -2.406535744667053223e-01 -1.263619363307952881e-01 1.422575116157531738e-01 -2.896176874637603760e-01 1.131397187709808350e-01 7.781111449003219604e-02
1.177292838692665100e-01 2.533649802207946777e-01 1.953423768281936646e-02 -2.435710839927196503e-02 1.178163811564445496e-01 2.237748056650161743e-01 -2.951483614742755890e-02 -2.563837766647338867e-01 -1.972625851631164551e-01 -9.072168916463851929e-02 1.900221109390258789e-01 2.491278573870658875e-02 -4.152494948357343674e-03 1.237968057394027710e-01 1.064051059074699879e-03 4.050995409488677979e-02 -2.414025925099849701e-02 2.619720101356506348e-01 1.236604452133178711e-01 -1.367645710706710815e-01 -1.257429271936416626e-01 1.875162422657012939e-01 -1.706075109541416168e-02 -2.032363116741180420e-01 -3.408488631248474121e-01 2.411950379610061646e-01 -2.515825629234313965e-01 1.945099979639053345e-01 3.096637725830078125e-01 1.055681034922599792e-01 3.051573038101196289e-01 -1.346778571605682373e-01
-2.973386645317077637e-01 -4.606013745069503784e-02 6.949524581432342529e-02 7.356983423233032227e-02 3.044364750385284424e-01 -5.381850153207778931e-02 2.729889154434204102e-01 -1.325281411409378052e-01 -6.030638888478279114e-02 1.289675831794738770e-01 -7.825803756713867188e-02 -5.771142989397048950e-02 3.229011222720146179e-02 4.399826228618621826e-01 3.151691555976867676e-01 1.231913790106773376e-01 -1.249971166253089905e-01 4.073294252157211304e-02 -1.311652809381484985e-01 8.141543716192245483e-02 -2.606827616691589355e-01 1.099727600812911987e-01 -5.998005624860525131e-03 -1.321091204881668091e-01 -1.376595646142959595e-01 -5.011613294482231140e-02 -2.442331612110137939e-01 -3.655252456665039062e-01 -3.210642933845520020e-02 3.487325459718704224e-02 -1.106237471103668213e-01 6.958790868520736694e-02
-1.168716996908187866e-01 1.181607395410537720e-01 4.048954546451568604e-01 -2.703281491994857788e-02 3.020499050617218018e-01 6.511460989713668823e-02 -5.913099274039268494e-02 -7.892920076847076416e-02 2.778306789696216583e-02 -1.752092503011226654e-03 2.122286148369312286e-02 7.101041823625564575e-02 -1.863784790039062500e-01 6.934172008186578751e-03 3.374168872833251953e-01 1.963924467563629150e-01 -3.015930019319057465e-02 -1.352711766958236694e-01 -3.782289624214172363e-01 1.630831323564052582e-02 -5.532159656286239624e-02 1.084598004817962646e-01 1.091933548450469971e-01 -1.594578325748443604e-01 -3.548983484506607056e-02 4.368873313069343567e-02 -2.933797240257263184e-01 -3.239859044551849365e-01 -1.271990388631820679e-01 -2.894959151744842529e-01 -1.017808914184570312e-03 1.159057207405567169e-02
2.411713078618049622e-02 -9.662062861025333405e-03 2.894103229045867920e-01 3.246184438467025757e-02 2.077223658561706543e-01 -2.731043696403503418e-01 7.566760480403900146e-02 -3.698092699050903320e-01 2.237551659345626831e-01 -1.181441694498062134e-01 5.730589106678962708e-02 1.581600606441497803e-01 1.008549183607101440e-01 1.198897659778594971e-01 2.722312510013580322e-01 2.577944099903106689e-01 -1.179571822285652161e-01 -2.824344299733638763e-02 -1.898964792490005493e-01 -6.627619150094687939e-04 -1.988323479890823364e-01 1.128806471824645996e-01 4.186129942536354065e-02 -8.819025754928588867e-02 -9.451386332511901855e-02 2.338411360979080200e-01 -3.902805596590042114e-02 -4.265878722071647644e-02 3.475288450717926025e-01 -1.606267988681793213e-01 9.258746355772018433e-02 2.493424117565155029e-01
-2.271793596446514130e-02 2.654915750026702881e-01 1.524287015199661255e-01 1.248651146888732910e-01 3.084747120738029480e-02 -6.032550334930419922e-02 3.923313915729522705e-01 -2.404535561800003052e-01 5.956369638442993164e-02 -7.470354437828063965e-02 -1.141248494386672974e-01 -9.203691780567169189e-02 -1.665788143873214722e-02 1.757701933383941650e-01 1.530049443244934082e-01 -1.912317983806133270e-02 1.685366034507751465e-02 -1.309512555599212646e-01 -1.002897173166275024e-01 -7.918321341276168823e-02 -4.661078006029129028e-02 4.259248375892639160e-01 8.361174911260604858e-02 -1.601833999156951904e-01 -4.618571996688842773e-01 1.339360326528549194e-01 -1.833549886941909790e-01 2.948210202157497406e-02 -1.168989762663841248e-02 5.056222900748252869e-02 2.088911682367324829e-01 1.618788391351699829e-01
2.663114070892333984e-01 1.008284911513328552e-01 -8.972764015197753906e-02 -6.208897009491920471e-02 4.053282141685485840e-01 1.314453035593032837e-01 1.207663118839263916e-01 -1.780876219272613525e-01 3.714250028133392334e-02 -1.194139122962951660e-01 3.249633610248565674e-01 1.485921889543533325e-01 -3.135088682174682617e-01 1.489736139774322510e-01 1.442243903875350952e-01 6.701384484767913818e-02 -1.462982147932052612e-01 -7.260230183601379395e-02 -1.353570073843002319e-02 1.480699479579925537e-01 -1.343827396631240845e-01 3.824197128415107727e-02 6.110449135303497314e-02 -1.556891202926635742e-01 -1.775256097316741943e-01 -1.487244516611099243e-01 -1.573256552219390869e-01 1.261948794126510620e-01 3.867883682250976562e-01 -7.793292403221130371e-02 4.804623872041702271e-02 -2.036427706480026245e-01
-2.305603176355361938e-01 -5.055073276162147522e-02 8.460439741611480713e-03 2.422157824039459229e-01 5.136743932962417603e-02 -1.175093427300453186e-01 2.440867274999618530e-01 2.152405828237533569e-01 -2.265823632478713989e-01 3.998066484928131104e-02 -2.336682006716728210e-02 6.782078742980957031e-02 -1.010916382074356079e-01 2.057057768106460571e-01 3.695296347141265869e-01 2.745209932327270508e-01 4.123461991548538208e-02 2.233017049729824066e-02 -1.379604190587997437e-01 1.122655067592859268e-02 1.624190062284469604e-01 3.262832760810852051e-01 -9.066508710384368896e-02 -1.955153793096542358e-01 -1.708601564168930054e-01 -3.640491049736738205e-03 -1.904733628034591675e-01 -1.462504863739013672e-01 2.504600286483764648e-01 1.310713291168212891e-01 1.583351194858551025e-01 2.194534391164779663e-01
-2.712309360504150391e-01 -2.248705923557281494e-01 -3.925931081175804138e-02 1.533838268369436264e-02 3.432390391826629639e-01 -2.486177682876586914e-01 -4.454158619046211243e-02 -1.221507340669631958e-01 1.432443112134933472e-01 -8.764904737472534180e-02 -1.033353880047798157e-01 9.601313620805740356e-02 -8.650764822959899902e-02 2.004622071981430054e-01 3.282913863658905029e-01 -6.882237643003463745e-02 -1.736641079187393188e-01 -1.722382195293903351e-02 -1.538078337907791138e-01 3.879832476377487183e-02 3.773799538612365723e-02 2.845235168933868408e-01 6.712854653596878052e-02 1.457697600126266479e-01 -1.342310160398483276e-01 3.202212154865264893e-01 1.657543331384658813e-01 -3.073381446301937103e-02 2.868696451187133789e-01 -1.435783654451370239e-01 1.967214047908782959e-01 -1.222524270415306091e-01
8.236767351627349854e-02 1.488459296524524689e-02 1.267531812191009521e-01 1.845196783542633057e-01 5.085243610665202141e-04 -1.491912268102169037e-02 2.166321873664855957e-01 2.162176556885242462e-02 -3.368609845638275146e-01 -5.821425095200538635e-02 1.471097469329833984e-01 2.634837105870246887e-02 -9.464721381664276123e-02 2.766476869583129883e-01 3.033945858478546143e-01 -7.827737927436828613e-02 -7.546301186084747314e-02 -8.566159754991531372e-03 -2.221885770559310913e-01 4.960842430591583252e-02 -3.287955820560455322e-01 1.758954972028732300e-01 9.539677202701568604e-02 -1.062146872282028198e-01 -4.432930052280426025e-01 2.729335427284240723e-01 -2.000194936990737915e-01 -1.092551797628402710e-01 3.890952467918395996e-02 -7.357414811849594116e-02 -1.569748222827911377e-01 -2.922393009066581726e-02
-1.275183856487274170e-01 1.074480488896369934e-01 -5.584023147821426392e-02 -1.086936965584754944e-01 2.441580295562744141e-01 -2.265655435621738434e-02 1.897727847099304199e-01 -3.465102314949035645e-01 -9.824252873659133911e-02 -2.940339148044586182e-01 2.516321241855621338e-01 2.716811560094356537e-02 -1.986001618206501007e-03 2.413291335105895996e-01 3.824113905429840088e-01 7.575067132711410522e-02 -1.992257386445999146e-01 9.756752103567123413e-02 -2.203576415777206421e-01 -2.133686840534210205e-01 3.079625964164733887e-01 1.113510131835937500e-01 2.427250146865844727e-02 -6.002521142363548279e-02 6.570460647344589233e-02 2.025349810719490051e-02 1.370451152324676514e-01 6.321294605731964111e-02 1.954470276832580566e-01 1.654447987675666809e-02 1.413392275571823120e-01 1.731662601232528687e-01
-1.369387507438659668e-01 9.680335223674774170e-02 9.103790670633316040e-02 -1.066563203930854797e-01 2.968217134475708008e-01 6.777457147836685181e-02 1.316669732332229614e-01 5.593085289001464844e-02 -6.394581869244575500e-03 1.120877116918563843e-01 3.508687764406204224e-02 1.395128816366195679e-01 2.465520240366458893e-02 1.321842223405838013e-01 4.552496075630187988e-01 -1.071723327040672302e-01 2.136200815439224243e-01 2.819839119911193848e-01 4.084283113479614258e-02 1.296773999929428101e-01 3.560267090797424316e-01 3.178859651088714600e-01 -2.181793749332427979e-01 -1.522964239120483398e-01 1.184719130396842957e-01 5.750288814306259155e-02 -7.119232788681983948e-03 -1.421768665313720703e-01 2.882033586502075195e-01 -5.321833118796348572e-02 5.538763105869293213e-02 -1.140669640153646469e-02
6.735418736934661865e-02 4.644415155053138733e-02 4.627894610166549683e-02 -2.405525296926498413e-01 3.145289719104766846e-01 3.478688374161720276e-02 7.144544273614883423e-02 -5.962320417165756226e-02 1.135391816496849060e-01 2.631038799881935120e-02 5.942872911691665649e-02 -1.511817872524261475e-01 -2.737236320972442627e-01 5.275658518075942993e-02 3.515867292881011963e-01 -4.963435232639312744e-02 -5.346581712365150452e-02 4.163644462823867798e-02 -7.909215986728668213e-02 4.980719462037086487e-02 -2.358782589435577393e-01 1.937076747417449951e-01 1.116105690598487854e-01 -1.312203705310821533e-01 -1.251166760921478271e-01 -1.150177791714668274e-01 -2.342077903449535370e-02 2.577722370624542236e-01 4.468055665493011475e-01 -2.693433463573455811e-01 7.232777029275894165e-02 -2.670004963874816895e-01
-9.686908870935440063e-02 -1.073606759309768677e-01 -1.236793249845504761e-01 3.230817615985870361e-02 6.477852165699005127e-02 1.466498821973800659e-01 3.965093195438385010e-01 -3.227648138999938965e-02 8.526457101106643677e-02 7.290359586477279663e-02 1.820209622383117676e-01 1.049925833940505981e-01 1.459254175424575806e-01 -1.567124724388122559e-01 2.467008233070373535e-01 2.621223032474517822e-01 -1.452404856681823730e-01 3.634725809097290039e-01 -2.043600082397460938e-01 -2.107139118015766144e-02 -1.106182262301445007e-01 1.895098686218261719e-01 -5.459428206086158752e-02 -1.188550665974617004e-01 -2.616571485996246338e-01 2.060764282941818237e-01 -3.263988196849822998e-01 -8.091852068901062012e-02 2.363106757402420044e-01 4.057510942220687866e-02 3.169263154268264771e-02 -5.867046117782592773e-02
-7.286648452281951904e-02 1.848571002483367920e-02 1.326113492250442505e-01 1.017114296555519104e-01 1.073950454592704773e-01 1.086632981896400452e-01 1.244935765862464905e-02 -2.927712500095367432e-01 -5.072301626205444336e-02 -3.236634433269500732e-01 -1.323307901620864868e-01 9.131603688001632690e-02 -2.094341367483139038e-01 1.135948821902275085e-01 2.922311723232269287e-01 1.556962379254400730e-03 1.165729388594627380e-01 2.614422738552093506e-01 8.559344708919525146e-02 -3.117198348045349121e-01 -1.409054845571517944e-01 4.604886099696159363e-02 -2.241271734237670898e-01 -3.561712801456451416e-02 -2.850749790668487549e-01 2.197731733322143555e-01 7.232914119958877563e-02 -2.167786285281181335e-02 2.280800789594650269e-01 -6.574428826570510864e-02 3.319467604160308838e-01 -1.419278532266616821e-01
2.275243699550628662e-01 3.237970918416976929e-02 -5.760399624705314636e-02 -7.081010937690734863e-02 5.055418014526367188e-01 1.628736555576324463e-01 1.240596994757652283e-01 -1.660546064376831055e-01 -7.448552548885345459e-02 -9.140495210886001587e-02 2.059061527252197266e-01 2.702851295471191406e-01 3.416366875171661377e-03 -2.596313357353210449e-01 2.411294728517532349e-01 9.794171899557113647e-02 -5.208620801568031311e-02 3.426831066608428955e-01 1.281399726867675781e-01 1.019879803061485291e-01 -1.324048936367034912e-01 1.649391055107116699e-01 2.071536146104335785e-02 7.897065021097660065e-03 -1.079769134521484375e-01 1.517079472541809082e-01 8.845356106758117676e-02 -5.536959692835807800e-02 2.392797768115997314e-01 -5.683456733822822571e-02 2.256279736757278442e-01 1.120792143046855927e-02
-4.443352669477462769e-02 1.120058968663215637e-01 -9.284985065460205078e-02 -6.024928390979766846e-02 2.399991005659103394e-01 3.012929810211062431e-03 -2.412091568112373352e-02 1.825475692749023438e-01 -4.097232818603515625e-01 3.886965289711952209e-02 -4.985236097127199173e-03 -1.638023108243942261e-01 -1.974952816963195801e-01 6.824778765439987183e-02 1.916089802980422974e-01 2.115387171506881714e-01 -3.700799047946929932e-01 1.037217378616333008e-01 2.584440633654594421e-02 -1.212442014366388321e-02 1.037812083959579468e-01 2.969498932361602783e-01 -2.922565303742885590e-02 -2.486352324485778809e-01 -2.186648175120353699e-02 -1.959182322025299072e-02 -1.484147608280181885e-01 -2.210175618529319763e-02 4.410253167152404785e-01 4.221585392951965332e-02 9.526912868022918701e-02 -1.464764773845672607e-01
2.578683011233806610e-02 4.310660809278488159e-02 1.764644682407379150e-02 -1.443666964769363403e-01 3.495002388954162598e-01 1.066442206501960754e-01 1.921470165252685547e-01 1.071277726441621780e-02 -9.245438128709793091e-02 3.314716741442680359e-02 8.752800524234771729e-02 -2.567535042762756348e-01 -3.488769531250000000e-01 -5.841753259301185608e-02 3.930134773254394531e-01 -3.180631250143051147e-02 -7.166147232055664062e-02 7.693403959274291992e-02 -5.334104970097541809e-02 1.096778213977813721e-01 -1.933931708335876465e-01 1.459650695323944092e-01 -6.279149651527404785e-02 -1.289515942335128784e-01 -1.071199625730514526e-01 -1.769899874925613403e-01 -1.274930536746978760e-01 1.463012099266052246e-01 4.073860943317413330e-01 -2.265420556068420410e-01 -3.474595770239830017e-02 -1.943674683570861816e-01
-2.848303690552711487e-02 -8.060011267662048340e-02 -1.624952070415019989e-02 1.099125575274229050e-02 1.491755843162536621e-01 2.965396456420421600e-02 3.740758448839187622e-02 -2.785705327987670898e-01 5.459275841712951660e-02 -2.480905652046203613e-01 -1.242637038230895996e-01 3.939740359783172607e-02 2.557027386501431465e-03 2.252772450447082520e-01 2.037668228149414062e-01 -2.778713591396808624e-03 4.799456894397735596e-02 9.076878428459167480e-02 1.664960682392120361e-01 -1.632703691720962524e-01 1.475202590227127075e-01 -1.677115447819232941e-02 -1.263383924961090088e-01 -2.472802400588989258e-01 -4.712149202823638916e-01 -1.110312789678573608e-01 -1.898979842662811279e-01 -3.137994706630706787e-01 2.091064453125000000e-01 8.103063702583312988e-02 1.889048218727111816e-01 -3.121113777160644531e-01
3.697894571814686060e-04 -7.206661254167556763e-02 7.277277857065200806e-02 2.295996248722076416e-01 3.347784876823425293e-01 5.485501885414123535e-02 2.688317596912384033e-01 -3.608593940734863281e-01 1.841182261705398560e-01 4.544540867209434509e-02 -1.079349964857101440e-01 6.828305870294570923e-02 -6.506299972534179688e-02 -7.699923962354660034e-02 3.297212719917297363e-01 -5.302219837903976440e-02 -1.525771617889404297e-01 -6.766252219676971436e-02 -2.524750828742980957e-01 -2.741814963519573212e-02 -2.848173379898071289e-01 2.696098685264587402e-01 -3.262581676244735718e-02 3.582949936389923096e-02 -1.412173509597778320e-01 2.534736134111881256e-02 2.630028501152992249e-02 -2.988114356994628906e-01 7.725678384304046631e-02 -2.039850056171417236e-01 3.801146522164344788e-02 -1.927477270364761353e-01
4.504823312163352966e-02 -1.144375652074813843e-01 8.425635844469070435e-02 -8.249103091657161713e-03 1.624566614627838135e-01 -1.641715764999389648e-01 -7.845012843608856201e-02 -8.296407759189605713e-02 -1.364399958401918411e-02 9.847237914800643921e-02 2.547848224639892578e-01 1.283242553472518921e-01 3.960550203919410706e-02 1.811115741729736328e-01 4.620609879493713379e-01 6.384144723415374756e-02 2.534556686878204346e-01 3.285701870918273926e-01 -3.119513392448425293e-01 -1.246146112680435181e-01 -2.154907584190368652e-02 9.132242202758789062e-02 -9.981576353311538696e-02 -1.891753673553466797e-01 1.059207692742347717e-02 2.951581776142120361e-01 -1.970443576574325562e-01 3.491101413965225220e-02 1.418284326791763306e-01 9.809155017137527466e-02 1.537449955940246582e-01 2.187884896993637085e-01
-2.147252410650253296e-01 9.615477919578552246e-02 2.251361608505249023e-01 -8.700465410947799683e-02 1.085618585348129272e-01 1.810314208269119263e-01 -2.072956878691911697e-03 -1.474993526935577393e-01 -5.820693820714950562e-02 -2.649192325770854950e-02 -2.050119489431381226e-01 1.867594420909881592e-01 -9.177051484584808350e-02 2.407546527683734894e-02 1.451903134584426880e-01 2.053994983434677124e-01 -1.480476707220077515e-01 1.370350271463394165e-01 -1.040463075041770935e-01 2.059782110154628754e-02 1.036297082901000977e-01 2.444957792758941650e-01 4.322010576725006104e-01 -2.412447780370712280e-01 -3.397819399833679199e-01 8.089465647935867310e-02 -3.605033159255981445e-01 -2.561855316162109375e-02 5.041272193193435669e-02 -5.058424547314643860e-02 -1.580097824335098267e-01 -1.290764808654785156e-01
9.527402371168136597e-02 -1.127989590167999268e-01 2.187541127204895020e-01 5.060764029622077942e-02 2.632831633090972900e-01 -1.114704832434654236e-01 3.698795437812805176e-01 -1.373087614774703979e-01 3.189394250512123108e-02 1.697587035596370697e-02 -1.900129020214080811e-01 2.345721423625946045e-01 1.501529198139905930e-02 -3.402431309223175049e-02 3.144839107990264893e-01 2.772913277149200439e-01 -3.324926644563674927e-02 6.443125661462545395e-03 -1.929543763399124146e-01 -6.027365475893020630e-02 -2.279610186815261841e-01 2.768290042877197266e-01 -2.984078042209148407e-02 -7.696724683046340942e-02 -1.554118692874908447e-01 1.383201479911804199e-01 -1.421701759099960327e-01 -1.967038512229919434e-01 2.636904120445251465e-01 -2.068513929843902588e-01 1.670812219381332397e-01 3.026216290891170502e-02
-4.746632277965545654e-02 -6.322118919342756271e-03 5.372396484017372131e-02 1.959373801946640015e-02 1.275456100702285767e-01 -1.163299083709716797e-01 4.871755093336105347e-02 4.974593874067068100e-03 -7.037302106618881226e-02 -1.865649074316024780e-01 1.601833105087280273e-01 2.301877439022064209e-01 -2.325891330838203430e-02 3.439323231577873230e-02 2.179892510175704956e-01 -3.138310611248016357e-01 -2.286982834339141846e-01 -1.378569155931472778e-01 -2.778585851192474365e-01 -1.431739628314971924e-01 1.378301382064819336e-01 1.425066739320755005e-01 -3.204756677150726318e-01 -2.631327211856842041e-01 -2.536679804325103760e-01 -9.597921371459960938e-02 -2.946749143302440643e-02 -1.254833638668060303e-01 2.603054642677307129e-01 -2.895472757518291473e-02 3.419806659221649170e-01 -2.002967298030853271e-01
2.811759710311889648e-02 -1.220154166221618652e-01 -1.784431934356689453e-01 -3.868297636508941650e-01 2.916639745235443115e-01 4.790812090504914522e-04 -1.295723468065261841e-01 -1.879008263349533081e-01 -6.076400727033615112e-02 -8.042517118155956268e-03 1.875987462699413300e-02 -5.956945940852165222e-02 -1.333446353673934937e-01 -7.533347606658935547e-02 3.104007244110107422e-01 5.032258853316307068e-02 -1.937763690948486328e-01 1.898594647645950317e-01 -1.609198302030563354e-01 9.526794403791427612e-02 -1.705853492021560669e-01 5.194186046719551086e-02 -1.394513994455337524e-01 -1.091564297676086426e-01 -1.191093772649765015e-01 -2.066933363676071167e-01 -1.597861498594284058e-01 7.375708222389221191e-02 3.744319081306457520e-01 -2.664659917354583740e-01 1.545371562242507935e-01 -2.024646550416946411e-01
-4.187685847282409668e-01 -6.133398786187171936e-02 -6.029792129993438721e-02 2.514083683490753174e-01 3.755221366882324219e-01 2.032661251723766327e-02 -4.313684999942779541e-02 -7.677264511585235596e-02 -2.255408763885498047e-01 -1.767897233366966248e-02 -5.650959443300962448e-03 2.358721196651458740e-02 3.650302067399024963e-02 1.231651604175567627e-01 1.658093035221099854e-01 1.369953807443380356e-02 8.339208364486694336e-02 2.961610257625579834e-02 -1.579691469669342041e-01 2.574895024299621582e-01 -8.102650195360183716e-02 3.287539780139923096e-01 1.075830906629562378e-01 2.216683886945247650e-02 -1.084951385855674744e-01 7.949251681566238403e-03 -4.534631073474884033e-01 1.958270790055394173e-03 1.997714340686798096e-01 -2.410233393311500549e-02 1.548503339290618896e-01 -3.406422957777976990e-02
1.767379045486450195e-02 -1.728588491678237915e-01 3.398683369159698486e-01 6.841680407524108887e-02 2.537373900413513184e-01 -1.206025406718254089e-01 3.032777309417724609e-01 -2.174998074769973755e-01 -2.334295958280563354e-02 3.386014699935913086e-02 -4.860562458634376526e-02 1.094485446810722351e-01 1.674841940402984619e-01 -1.381446141749620438e-02 3.106414079666137695e-01 1.663099527359008789e-01 -2.979820407927036285e-02 -4.124888777732849121e-02 -6.498990207910537720e-02 1.296229846775531769e-02 -1.940380185842514038e-01 2.652159035205841064e-01 6.978194229304790497e-03 -1.674517244100570679e-01 -1.109406128525733948e-01 2.327709197998046875e-01 -1.300796419382095337e-01 -1.694812774658203125e-01 2.508451044559478760e-01 -3.259470164775848389e-01 1.965031921863555908e-01 1.355648564640432596e-04
1.166362389922142029e-01 2.228447198867797852e-01 5.247856304049491882e-02 -2.837112247943878174e-01 1.676890105009078979e-01 -9.698839485645294189e-02 1.250618696212768555e-01 -3.499781489372253418e-01 -7.648745924234390259e-02 2.282612584531307220e-02 -2.464779466390609741e-02 -4.930073395371437073e-02 -9.685736894607543945e-02 4.030153620988130569e-03 3.072837367653846741e-02 1.328192502260208130e-01 -1.587928980588912964e-01 -2.237471342086791992e-01 -1.525719016790390015e-01 3.744397684931755066e-02 6.095637008547782898e-02 4.797790348529815674e-01 -1.874129772186279297e-01 -1.080470606684684753e-01 -1.660912930965423584e-01 1.515204906463623047e-01 -1.200660169124603271e-01 -3.031425774097442627e-01 -8.747345209121704102e-02 -1.860076934099197388e-02 1.112081110477447510e-01 -2.873426973819732666e-01
1.716916263103485107e-01 2.240648679435253143e-02 -2.056661248207092285e-01 3.860484436154365540e-02 9.286199510097503662e-02 6.654915213584899902e-02 3.746437132358551025e-01 -1.555368006229400635e-01 -1.890703141689300537e-01 9.963824599981307983e-02 1.120405867695808411e-01 9.553707391023635864e-02 -2.003675550222396851e-01 1.831829734146595001e-02 7.330690324306488037e-02 5.683838203549385071e-02 -2.066142708063125610e-01 4.924181103706359863e-02 5.307836830615997314e-02 -1.016196832060813904e-01 -2.260301075875759125e-02 1.753725111484527588e-01 -2.255790084600448608e-01 -2.842563092708587646e-01 2.058869972825050354e-02 1.567657664418220520e-02 -3.701622188091278076e-01 -3.649528920650482178e-01 3.537595272064208984e-01 -1.020887419581413269e-01 -6.727575510740280151e-02 3.032336535397917032e-04
-2.086599320173263550e-01 -5.597943440079689026e-03 1.490558385848999023e-01 -1.641030758619308472e-01 1.651876717805862427e-01 -1.345291435718536377e-01 -3.390718251466751099e-02 -3.108744323253631592e-01 -1.509645134210586548e-01 -1.735415607690811157e-01 1.209581941366195679e-01 -4.108847305178642273e-02 -3.741405308246612549e-01 1.011386141180992126e-01 -5.061708018183708191e-02 2.230827659368515015e-01 6.128328386694192886e-04 2.603110969066619873e-01 1.579584628343582153e-01 -6.616096198558807373e-02 -1.520203500986099243e-01 7.786680012941360474e-02 -1.144261062145233154e-01 -1.005077585577964783e-01 -2.546127438545227051e-01 2.270846217870712280e-01 -1.572574973106384277e-01 -5.688690021634101868e-02 3.560586571693420410e-01 1.382369846105575562e-01 -5.999090895056724548e-02 -2.214362025260925293e-01
-2.080975659191608429e-02 8.429334312677383423e-02 2.319940328598022461e-01 -1.035534515976905823e-01 1.129810139536857605e-01 -1.596878021955490112e-01 1.460645347833633423e-01 -2.805844843387603760e-01 -1.584152132272720337e-01 2.699507474899291992e-01 2.994537353515625000e-01 1.044234111905097961e-01 -1.409469693899154663e-01 1.261641085147857666e-01 9.800439327955245972e-02 6.050622090697288513e-03 -1.392071247100830078e-01 2.090746015310287476e-01 2.274166606366634369e-02 1.994984894990921021e-01 1.280142813920974731e-01 3.453730940818786621e-01 -1.350652873516082764e-01 -9.500695392489433289e-03 -2.079452872276306152e-01 -1.073643192648887634e-01 -2.811645567417144775e-01 -2.323182970285415649e-01 -1.671408303081989288e-02 8.745236694812774658e-02 2.489555925130844116e-01 1.746670156717300415e-01
2.624654173851013184e-01 2.636797428131103516e-01 2.411915063858032227e-01 6.607785075902938843e-02 3.439599573612213135e-01 -1.431126892566680908e-01 1.092718839645385742e-01 -9.000197798013687134e-02 -5.925684422254562378e-02 1.211882904171943665e-01 -1.781782805919647217e-01 -1.149512231349945068e-01 -4.009216725826263428e-01 -7.765926420688629150e-02 9.106903523206710815e-02 9.176754951477050781e-02 -2.121531516313552856e-01 2.357749938964843750e-01 -2.541797421872615814e-02 -2.615254372358322144e-02 -1.237911880016326904e-01 6.662283092737197876e-02 -2.223271727561950684e-01 -5.721224099397659302e-02 -1.786814928054809570e-01 1.866414844989776611e-01 -2.603087127208709717e-01 -1.192194595932960510e-02 2.242257446050643921e-01 -2.553873928263783455e-03 1.844451427459716797e-01 -1.444285642355680466e-02
-1.679506301879882812e-01 -4.299071431159973145e-02 -1.809321716427803040e-02 7.389970123767852783e-02 3.392665982246398926e-01 -2.844650484621524811e-02 1.328012496232986450e-01 -4.431009292602539062e-01 1.908202320337295532e-01 -5.616264790296554565e-02 1.193941235542297363e-01 1.269918531179428101e-01 -1.857601106166839600e-01 1.117061674594879150e-01 1.031313985586166382e-01 -1.426413655281066895e-01 8.961629122495651245e-02 -4.010676220059394836e-02 -2.178951203823089600e-01 7.948568463325500488e-02 -1.109269708395004272e-01 3.037735819816589355e-01 -9.824911132454872131e-03 4.980102926492691040e-02 -2.338033169507980347e-01 -1.056558787822723389e-01 -4.831699654459953308e-02 -1.611920595169067383e-01 7.682967185974121094e-02 -4.542430937290191650e-01 5.139423534274101257e-02 -8.205234259366989136e-02
-3.935193177312612534e-03 9.613247960805892944e-02 -1.496737599372863770e-01 7.019079476594924927e-02 3.701395988464355469e-01 1.377589553594589233e-01 1.237314715981483459e-01 -3.174952864646911621e-01 1.122450977563858032e-01 -1.025643125176429749e-01 2.895942702889442444e-02 2.371519207954406738e-01 -5.471759289503097534e-02 4.243241995573043823e-02 3.438511490821838379e-01 -1.776897907257080078e-01 -6.336636096239089966e-02 1.300830096006393433e-01 -1.461331397294998169e-01 1.331658568233251572e-02 5.221089720726013184e-02 3.514829576015472412e-01 -2.608870342373847961e-02 3.803271800279617310e-02 -2.372935414314270020e-01 1.270309537649154663e-01 -2.894015610218048096e-02 -4.429965838789939880e-02 -3.340673819184303284e-02 -4.084160029888153076e-01 6.956530362367630005e-02 1.940471529960632324e-01
6.952802836894989014e-02 3.731851466000080109e-03 1.355331093072891235e-01 -1.941124349832534790e-01 -1.149111986160278320e-01 -1.303740441799163818e-01 -2.379675358533859253e-01 -2.224067151546478271e-01 -8.139374107122421265e-02 -4.302098453044891357e-01 2.258497625589370728e-01 1.081821396946907043e-01 -1.723060458898544312e-01 1.341019123792648315e-01 2.304398268461227417e-01 1.564678698778152466e-01 4.423744603991508484e-02 1.886581629514694214e-01 1.307325065135955811e-01 -7.985287904739379883e-02 -2.419584095478057861e-01 3.512621223926544189e-01 -1.626052558422088623e-01 -1.359528005123138428e-01 -2.845144569873809814e-01 1.058563776314258575e-02 -9.783424437046051025e-02 -2.092551440000534058e-02 1.604019105434417725e-01 -1.122145652770996094e-01 4.454488679766654968e-02 -6.236646696925163269e-02
-1.332682669162750244e-01 2.776009738445281982e-01 3.512892499566078186e-02 -1.223622038960456848e-01 -1.143953278660774231e-01 -1.024322137236595154e-01 -8.334048092365264893e-03 -1.428597867488861084e-01 -9.168823063373565674e-02 -3.203198015689849854e-01 1.430025994777679443e-01 -1.177978366613388062e-01 -2.321909964084625244e-01 8.585169911384582520e-02 2.557705938816070557e-01 5.994341522455215454e-02 -6.398408208042383194e-03 -8.594070374965667725e-02 -1.419102549552917480e-01 -7.139687240123748779e-02 4.799116775393486023e-02 3.835683763027191162e-01 -3.247148096561431885e-01 -1.775148808956146240e-01 -1.385199874639511108e-01 2.839787304401397705e-01 -2.304097563028335571e-01 -1.733397990465164185e-01 -4.367608577013015747e-02 1.010015532374382019e-01 8.683041483163833618e-02 -2.182291895151138306e-01
-4.346574470400810242e-02 7.649787515401840210e-02 4.955191910266876221e-02 -4.845185577869415283e-02 1.315427124500274658e-01 -2.228490114212036133e-01 1.572474092245101929e-01 -5.166568607091903687e-02 -1.263852268457412720e-01 2.030270844697952271e-01 -7.288902997970581055e-02 -2.637535035610198975e-01 -1.919763237237930298e-01 1.390774697065353394e-01 3.554712831974029541e-01 2.241585552692413330e-01 -2.149306237697601318e-01 -1.978435739874839783e-02 -1.002296581864356995e-01 -1.507372558116912842e-01 1.425542980432510376e-01 4.042492508888244629e-01 -7.718238979578018188e-02 2.311868593096733093e-02 2.026509121060371399e-02 2.998861111700534821e-02 -1.755999624729156494e-01 -2.245490998029708862e-02 3.665747940540313721e-01 2.420876175165176392e-01 -4.183275625109672546e-02 1.767776608467102051e-01
2.270238697528839111e-01 -4.803827404975891113e-02 2.675371617078781128e-02 1.401562690734863281e-01 9.078967571258544922e-02 -1.243670471012592316e-02 5.846562609076499939e-02 -2.757012248039245605e-01 -1.215198775753378868e-03 -2.198850810527801514e-01 1.624291837215423584e-01 -1.622169166803359985e-01 -3.589759767055511475e-01 -1.653960943222045898e-01 3.222417533397674561e-01 -1.698248088359832764e-01 -6.807734817266464233e-02 1.093509420752525330e-01 -1.869824826717376709e-01 9.411683678627014160e-02 1.438538730144500732e-01 3.136537969112396240e-01 -1.324917078018188477e-01 -1.908906400203704834e-01 -8.233023434877395630e-02 -1.467239111661911011e-01 -2.227379195392131805e-02 4.214863851666450500e-02 2.301151156425476074e-01 2.917243540287017822e-02 2.412585467100143433e-01 -2.682362794876098633e-01
-2.834673523902893066e-01 2.331510331714525819e-04 -1.587778776884078979e-01 1.073762960731983185e-02 2.771579027175903320e-01 -2.610315978527069092e-01 6.025442108511924744e-02 -1.061101257801055908e-01 2.245837152004241943e-01 1.192862093448638916e-01 -3.736324375495314598e-03 -1.392150670289993286e-01 1.897075325250625610e-01 2.596836388111114502e-01 2.512220740318298340e-01 -1.711726002395153046e-02 6.480324268341064453e-02 -9.821396321058273315e-02 -3.796828212216496468e-03 -4.116693511605262756e-02 -1.966925710439682007e-01 3.006109297275543213e-01 -6.779865175485610962e-02 -1.047562882304191589e-01 -2.613031566143035889e-01 3.596667349338531494e-01 -4.085911810398101807e-02 -1.423883587121963501e-01 3.096778094768524170e-01 -1.344123389571905136e-02 -5.567272007465362549e-02 -6.812258809804916382e-02
1.124758049845695496e-01 -1.628026664257049561e-01 -1.372889280319213867e-01 8.382399380207061768e-02 1.033855527639389038e-01 1.582261621952056885e-01 -9.040199965238571167e-02 -7.206568121910095215e-02 -3.021818026900291443e-02 -2.365774661302566528e-01 5.449204146862030029e-02 7.082117348909378052e-02 -1.156054213643074036e-01 -2.566119469702243805e-02 2.029673606157302856e-01 -1.131335552781820297e-02 -7.359443604946136475e-02 1.445733308792114258e-01 3.949751704931259155e-02 1.285548359155654907e-01 -5.533290654420852661e-02 4.490215703845024109e-02 -1.505524069070816040e-01 1.422921195626258850e-02 -4.529247879981994629e-01 2.279296368360519409e-01 -9.097694605588912964e-02 1.316008716821670532e-01 5.302582979202270508e-01 1.602644287049770355e-02 2.608999013900756836e-01 -2.472402602434158325e-01
-5.648069083690643311e-02 -4.922445490956306458e-02 2.339610308408737183e-01 -9.258281439542770386e-02 3.595226109027862549e-01 -3.242293596267700195e-01 1.449957042932510376e-01 -3.851974606513977051e-01 -2.104014158248901367e-02 -1.973969116806983948e-02 -1.704647094011306763e-01 3.762115910649299622e-02 -8.289595134556293488e-03 1.620606034994125366e-01 3.480502665042877197e-01 -6.731229275465011597e-02 -1.008420065045356750e-01 1.007507815957069397e-01 -2.420549094676971436e-01 1.760388016700744629e-01 3.967016190290451050e-02 7.443843036890029907e-02 6.328576803207397461e-02 7.507019490003585815e-02 1.270683575421571732e-02 1.072179898619651794e-01 -2.401022613048553467e-02 -5.369365587830543518e-02 1.819970607757568359e-01 -3.660329580307006836e-01 1.873764395713806152e-01 1.433461671695113182e-03
-6.796687841415405273e-02 1.381357759237289429e-01 3.787615001201629639e-01 -2.160693854093551636e-01 2.907564630731940269e-03 -2.714383602142333984e-01 -9.317654371261596680e-02 -1.297124177217483521e-01 -2.826630771160125732e-01 -1.872529536485671997e-01 1.078722551465034485e-01 -1.200081184506416321e-01 -2.388631254434585571e-01 5.180675908923149109e-02 2.806538343429565430e-01 1.900164335966110229e-01 8.630286902189254761e-03 7.676713168621063232e-02 1.311707794666290283e-01 8.662015944719314575e-02 -2.721128612756729126e-02 -6.982123106718063354e-02 1.141439601778984070e-01 -1.317865103483200073e-01 -2.594294846057891846e-01 1.326136887073516846e-01 -9.246886521577835083e-02 9.607651829719543457e-02 2.515294849872589111e-01 -1.602857410907745361e-01 2.197551876306533813e-01 -2.544308304786682129e-01
-1.251401603221893311e-01 4.083841294050216675e-02 1.998849064111709595e-01 1.601032540202140808e-02 2.602786719799041748e-01 -1.396490037441253662e-01 5.403181910514831543e-01 -3.723554685711860657e-02 -7.118214666843414307e-02 9.592086076736450195e-02 1.017974466085433960e-01 2.388832718133926392e-01 9.100639820098876953e-02 -6.319654732942581177e-02 2.279754132032394409e-01 -1.028064489364624023e-01 -1.094168275594711304e-01 -6.691494584083557129e-02 -9.199468046426773071e-02 -4.950542375445365906e-02 -1.733556240797042847e-01 6.547278724610805511e-03 1.332487910985946655e-01 3.389096260070800781e-02 -2.642330229282379150e-01 1.425605416297912598e-01 -2.620935440063476562e-01 8.700440078973770142e-02 3.042948246002197266e-01 -8.687976747751235962e-02 1.787653714418411255e-01 -1.746507436037063599e-01
-2.111660838127136230e-01 6.379618495702743530e-02 3.208726346492767334e-01 -1.768076792359352112e-02 -1.957484334707260132e-02 -2.970260381698608398e-02 -1.171306706964969635e-03 -1.427632421255111694e-01 -1.293176561594009399e-01 -2.891841232776641846e-01 -2.168398499488830566e-01 -1.011321395635604858e-01 -2.732529342174530029e-01 5.848813429474830627e-02 2.587170600891113281e-01 1.755924671888351440e-01 -1.489422842860221863e-02 6.755610555410385132e-02 -1.948081143200397491e-02 -2.202662974596023560e-01 4.852547775954008102e-03 2.066745460033416748e-01 -1.629116535186767578e-01 -2.629975974559783936e-01 -2.022145092487335205e-01 2.044503688812255859e-01 6.630077492445707321e-03 -2.642040550708770752e-01 1.852989047765731812e-01 2.282344549894332886e-01 8.612833172082901001e-02 -2.333550304174423218e-01
-2.203399688005447388e-01 -1.964295357465744019e-01 6.321725249290466309e-02 1.664010435342788696e-01 3.499828279018402100e-01 3.919599205255508423e-02 1.526528149843215942e-01 -2.823708951473236084e-01 -2.544600665569305420e-01 -1.294425278902053833e-01 2.219555154442787170e-02 1.010493282228708267e-02 6.255267560482025146e-02 8.357332646846771240e-02 1.521415170282125473e-02 -3.922030702233314514e-02 1.363444626331329346e-01 -1.469439920037984848e-02 -2.526304125785827637e-01 6.638364493846893311e-02 -1.393423825502395630e-01 3.293270766735076904e-01 -4.598850384354591370e-02 6.699307262897491455e-02 -4.153261706233024597e-02 -1.548249833285808563e-02 -4.839830398559570312e-01 8.785966783761978149e-02 2.658095657825469971e-01 -1.444115340709686279e-01 -1.954048685729503632e-02 -4.502530395984649658e-02
-9.893190860748291016e-02 2.916339039802551270e-01 2.108451724052429199e-01 -7.661157101392745972e-02 3.366862833499908447e-01 1.743170171976089478e-01 3.464847207069396973e-01 -2.593853771686553955e-01 4.683687537908554077e-02 -2.112467288970947266e-01 -3.621808439493179321e-02 -5.175730586051940918e-02 -1.325804293155670166e-01 2.370664626359939575e-01 4.433269798755645752e-02 1.510152034461498260e-02 -1.884795725345611572e-01 1.153567284345626831e-01 -2.314143627882003784e-01 -4.661973565816879272e-02 1.297689378261566162e-01 3.147995471954345703e-01 -4.436831921339035034e-02 5.739788338541984558e-02 -3.106330037117004395e-01 -6.468678265810012817e-02 -2.252260893583297729e-01 -8.765624463558197021e-02 -9.299224615097045898e-02 3.614274039864540100e-02 -6.642147433012723923e-03 -4.620181769132614136e-02
-1.950134783983230591e-01 -9.888406842947006226e-02 3.077958896756172180e-02 -9.898520261049270630e-02 4.505283236503601074e-01 -1.271406263113021851e-01 2.085597813129425049e-01 -1.419216543436050415e-01 1.326063871383666992e-01 -2.255911827087402344e-01 -1.207001060247421265e-01 1.330568045377731323e-01 3.715464845299720764e-02 2.926129400730133057e-01 3.283576965332031250e-01 1.229490190744400024e-01 -5.011558905243873596e-02 5.505423247814178467e-02 -2.492490857839584351e-01 7.824135571718215942e-02 -7.255725562572479248e-02 1.443107724189758301e-01 3.788067400455474854e-02 7.377134263515472412e-02 -2.645305395126342773e-01 3.664062619209289551e-01 2.420559711754322052e-02 -1.407914888113737106e-02 1.564348638057708740e-01 -8.754844218492507935e-02 -2.949439361691474915e-02 5.659554153680801392e-02
-1.469837576150894165e-01 -8.812981098890304565e-02 2.037034370005130768e-02 1.452226936817169189e-01 2.647230625152587891e-01 1.112205833196640015e-01 1.329472213983535767e-01 -4.696307480335235596e-01 -1.289634704589843750e-01 -2.401503771543502808e-01 -1.475541591644287109e-01 -1.825438290834426880e-01 4.092663899064064026e-02 1.504573412239551544e-02 1.796903312206268311e-01 -1.046572104096412659e-01 3.397888317704200745e-02 -1.664014719426631927e-02 -3.113422095775604248e-01 1.557430624961853027e-01 -2.510127127170562744e-01 3.509580790996551514e-01 -2.010989040136337280e-01 5.401030182838439941e-02 -1.757825762033462524e-01 -3.974888473749160767e-02 -1.145357564091682434e-01 -2.392493560910224915e-02 1.314790993928909302e-01 -1.595794707536697388e-01 -1.116300299763679504e-01 -1.909422874450683594e-02
-2.337664738297462463e-02 9.748344868421554565e-02 1.317550390958786011e-01 -4.755863547325134277e-02 7.171629369258880615e-02 -1.339828409254550934e-02 2.458254694938659668e-01 -6.430776417255401611e-02 -1.996761262416839600e-01 -1.052691787481307983e-01 -1.808247119188308716e-01 -6.638158112764358521e-02 -9.885035455226898193e-03 6.195652112364768982e-02 4.679519534111022949e-01 2.958802133798599243e-02 1.118128448724746704e-01 -1.996034532785415649e-01 -2.565688192844390869e-01 -5.351722985506057739e-02 -1.826370209455490112e-01 5.005481094121932983e-02 1.967173218727111816e-01 -1.212512701749801636e-01 -3.415258526802062988e-01 9.766568988561630249e-02 -2.970933914184570312e-01 2.866577804088592529e-01 6.003077328205108643e-02 -1.420703828334808350e-01 2.314155399799346924e-01 6.588399410247802734e-02
1.276890784502029419e-01 6.137718260288238525e-02 1.531476080417633057e-01 -1.826176233589649200e-02 1.700365692377090454e-01 -2.857632935047149658e-02 2.152272686362266541e-02 -3.060913681983947754e-01 -9.207362309098243713e-03 3.789761289954185486e-02 -3.301956057548522949e-01 -1.101415678858757019e-01 -4.104768484830856323e-02 2.927793562412261963e-01 3.020106852054595947e-01 -4.562236368656158447e-03 -2.671746537089347839e-03 -1.185422092676162720e-01 2.807518653571605682e-02 -4.476017132401466370e-02 3.844381272792816162e-01 2.531364560127258301e-01 6.569012254476547241e-02 -8.377762883901596069e-02 -4.123533666133880615e-01 -2.084812521934509277e-02 -4.509390145540237427e-02 -5.936933681368827820e-02 1.657895594835281372e-01 1.779139190912246704e-01 1.446816474199295044e-01 -1.865024119615554810e-01
-9.166378527879714966e-03 4.855605587363243103e-02 8.601001650094985962e-02 1.061217337846755981e-01 2.297795116901397705e-01 1.417927294969558716e-01 3.682291507720947266e-01 -4.003207087516784668e-01 5.511858314275741577e-02 -2.450567632913589478e-01 2.561467513442039490e-02 -2.089606076478958130e-01 -1.400720477104187012e-01 -4.348760098218917847e-02 1.127571463584899902e-01 6.928315758705139160e-02 -2.341471798717975616e-02 1.275371909141540527e-01 -3.617869615554809570e-01 3.237839043140411377e-02 2.706535458564758301e-01 2.497757524251937866e-01 -1.880017071962356567e-01 -1.381409019231796265e-01 -1.135824769735336304e-01 2.778112702071666718e-02 -3.054067790508270264e-01 -3.410810837522149086e-03 5.968084186315536499e-02 8.480639010667800903e-02 -7.717911899089813232e-02 3.491777181625366211e-02
1.327832490205764771e-01 1.956192553043365479e-01 1.086706966161727905e-01 -2.080339342355728149e-01 2.575022578239440918e-01 -1.024246066808700562e-01 -7.999065518379211426e-02 -6.535468157380819321e-03 -8.548223227262496948e-02 2.352888137102127075e-02 8.759522438049316406e-02 -2.156287431716918945e-01 -2.971627414226531982e-01 9.172458201646804810e-02 1.902636587619781494e-01 -6.497162580490112305e-02 -2.260787636041641235e-01 9.628134965896606445e-02 9.713511168956756592e-02 1.273669302463531494e-01 6.749223917722702026e-02 1.689120680093765259e-01 -1.487141400575637817e-01 -3.489037454128265381e-01 -1.147101670503616333e-01 -1.302290707826614380e-01 -2.232645303010940552e-01 1.618540585041046143e-01 3.491291403770446777e-01 -2.359955608844757080e-01 -1.556111872196197510e-01 -1.888583302497863770e-01
-1.628418415784835815e-01 7.087183743715286255e-02 -2.300859689712524414e-01 -1.071769744157791138e-01 1.486292332410812378e-01 1.790275126695632935e-01 -1.868500858545303345e-01 -9.055948257446289062e-02 8.138481527566909790e-02 -1.362873166799545288e-01 4.318168014287948608e-02 -2.741658687591552734e-01 5.675707757472991943e-02 9.069533646106719971e-02 3.754171133041381836e-01 2.312393486499786377e-01 6.348791718482971191e-02 3.786562383174896240e-01 -8.947988599538803101e-02 -2.608132362365722656e-02 4.994471743702888489e-02 1.591429710388183594e-01 1.420711129903793335e-01 -1.828227788209915161e-01 -1.192753165960311890e-01 -1.505134254693984985e-01 -3.804475963115692139e-01 -2.621339634060859680e-02 2.699920535087585449e-02 -2.748763561248779297e-01 2.795643545687198639e-02 -4.228800907731056213e-02
8.061350882053375244e-02 -1.390335243195295334e-02 -4.544311761856079102e-02 1.217468529939651489e-01 -1.105764731764793396e-01 -1.426860094070434570e-01 3.673894107341766357e-01 -2.189231067895889282e-01 2.414446696639060974e-02 -2.535388767719268799e-01 -6.440547853708267212e-02 -1.138682663440704346e-01 4.157368838787078857e-02 7.946672290563583374e-02 2.587658464908599854e-01 1.647777408361434937e-01 -2.023622989654541016e-01 1.497069895267486572e-01 6.049410626292228699e-02 8.788851648569107056e-02 -6.129714101552963257e-02 3.230104744434356689e-01 2.239088416099548340e-01 -3.727516531944274902e-02 -3.234714567661285400e-01 3.884903490543365479e-01 -2.095334082841873169e-01 -2.472204901278018951e-02 8.508266508579254150e-02 -1.480648517608642578e-01 2.998371608555316925e-02 -1.108990162611007690e-01
-2.105977088212966919e-01 2.406220417469739914e-03 -1.461681425571441650e-01 1.021918877959251404e-01 2.476407587528228760e-01 -7.107771933078765869e-02 -9.088946133852005005e-02 -3.721475005149841309e-01 -1.739506796002388000e-02 1.100048571825027466e-01 6.284057348966598511e-02 1.935259848833084106e-01 -1.477551311254501343e-01 2.900780439376831055e-01 3.802821785211563110e-02 5.698632076382637024e-02 2.616138570010662079e-02 -3.547480702400207520e-02 -1.021618545055389404e-01 1.545052081346511841e-01 -1.538480166345834732e-02 4.518647789955139160e-01 1.018256023526191711e-01 1.677780896425247192e-01 -1.487495899200439453e-01 2.076471894979476929e-01 -3.603849112987518311e-01 3.748309612274169922e-02 2.538734972476959229e-01 6.525525450706481934e-02 -4.242159798741340637e-02 -1.632755156606435776e-03
-6.267175823450088501e-02 2.030323147773742676e-01 1.559708849526941776e-03 -6.875826045870780945e-03 3.229560256004333496e-01 3.069877624511718750e-02 -2.686944976449012756e-02 -1.235613375902175903e-01 8.379665762186050415e-02 6.650503724813461304e-03 3.934211432933807373e-01 -2.972907721996307373e-01 1.889397650957107544e-01 1.581351906061172485e-01 2.676302790641784668e-01 6.630640476942062378e-02 7.947698980569839478e-02 -2.858923934400081635e-02 -7.929467409849166870e-02 8.297735452651977539e-02 -1.299264281988143921e-01 1.774738579988479614e-01 2.725377380847930908e-01 -6.981793045997619629e-02 -2.777286469936370850e-01 6.152044609189033508e-02 -3.817079067230224609e-01 -8.460939675569534302e-02 7.255633920431137085e-02 2.160449512302875519e-02 -7.240214943885803223e-02 -2.324340939521789551e-01
-7.420198619365692139e-02 -1.344991922378540039e-01 9.167501330375671387e-02 8.076400496065616608e-03 1.327745616436004639e-02 1.543519198894500732e-01 1.950718276202678680e-02 -2.316430658102035522e-01 1.619679108262062073e-02 -3.750778362154960632e-02 6.252310425043106079e-02 -1.062065660953521729e-01 -1.315958350896835327e-01 1.490234136581420898e-01 2.577207684516906738e-01 -2.707351371645927429e-02 6.648851931095123291e-02 1.860571205615997314e-01 1.913224011659622192e-01 5.493701994419097900e-02 -3.277847170829772949e-01 2.418764978647232056e-01 -1.614459007978439331e-01 -2.117504924535751343e-01 -3.399930894374847412e-01 1.213689222931861877e-01 -3.083379566669464111e-02 2.480136975646018982e-02 3.697706162929534912e-01 3.804147243499755859e-01 1.883872002363204956e-01 4.495378211140632629e-02
-1.642398834228515625e-01 -5.482022184878587723e-03 1.305751502513885498e-01 2.447782643139362335e-02 2.706983387470245361e-01 -1.487369984388351440e-01 -7.978513836860656738e-02 -1.555101275444030762e-01 2.775711007416248322e-02 -2.541115880012512207e-01 1.558114867657423019e-02 -1.676440685987472534e-01 -2.142488770186901093e-02 1.108483374118804932e-01 3.490162491798400879e-01 8.007187396287918091e-02 -3.254115879535675049e-01 8.592073619365692139e-02 -1.209947168827056885e-01 6.130843982100486755e-02 2.015091851353645325e-02 1.516940742731094360e-01 1.419817954301834106e-01 2.948500216007232666e-01 5.705695971846580505e-02 3.139263689517974854e-01 -2.372090145945549011e-02 -7.380305230617523193e-02 2.337905466556549072e-01 -3.623679578304290771e-01 7.788521051406860352e-02 -1.808324754238128662e-01
6.526720523834228516e-02 -7.543826848268508911e-02 5.841501355171203613e-01 1.786614651791751385e-03 3.012014031410217285e-01 6.398412585258483887e-02 1.885638236999511719e-01 -2.451218366622924805e-01 -1.274917926639318466e-02 -2.172164320945739746e-01 1.038270071148872375e-01 4.129767790436744690e-02 4.321116209030151367e-02 1.552087068557739258e-01 1.974558681249618530e-01 3.589494153857231140e-02 -1.358020752668380737e-01 -1.684344261884689331e-01 -1.506575047969818115e-01 -1.585344411432743073e-02 1.463707387447357178e-01 7.903738319873809814e-02 1.983136236667633057e-01 -8.124893158674240112e-02 -9.184999018907546997e-02 -3.943755105137825012e-02 -2.523923814296722412e-01 -1.434710621833801270e-01 4.644903168082237244e-02 -2.216083556413650513e-01 1.064849421381950378e-01 -1.790120005607604980e-01
-3.033509943634271622e-03 -9.727136790752410889e-02 4.529738426208496094e-02 1.420469372533261776e-03 8.737058192491531372e-02 1.861206889152526855e-01 3.034993261098861694e-02 -9.200058132410049438e-02 1.773446351289749146e-01 1.082293018698692322e-01 1.696783602237701416e-01 -2.588330507278442383e-01 -1.568863838911056519e-01 1.562307327985763550e-01 4.383045136928558350e-01 -7.165268808603286743e-02 6.118631362915039062e-02 1.875952780246734619e-01 2.008184045553207397e-02 -1.316535472869873047e-01 2.229835838079452515e-02 2.670266032218933105e-01 9.331683069467544556e-02 -2.337217777967453003e-01 -3.513690829277038574e-01 2.643351554870605469e-01 2.711991034448146820e-02 2.744900286197662354e-01 1.193105801939964294e-01 1.058753132820129395e-01 2.215160876512527466e-01 1.259583830833435059e-01
1.536680459976196289e-01 3.214800357818603516e-01 1.056324243545532227e-01 -5.597397685050964355e-02 1.634837239980697632e-01 1.684168577194213867e-01 -2.433555424213409424e-01 6.841751188039779663e-02 -2.898035943508148193e-01 -1.329734623432159424e-01 -8.843524754047393799e-02 2.369346320629119873e-01 -5.614004656672477722e-02 6.725481152534484863e-02 7.275503128767013550e-02 -3.136444091796875000e-02 -1.760161370038986206e-01 5.065919831395149231e-02 -1.550522893667221069e-01 5.676497891545295715e-02 -1.688348650932312012e-01 3.620612919330596924e-01 -3.390679880976676941e-02 -2.066979557275772095e-01 -9.764832258224487305e-02 3.318708539009094238e-01 -6.466897577047348022e-02 -2.053368091583251953e-01 1.077097952365875244e-01 6.073827669024467468e-02 2.452573925256729126e-01 -2.333095818758010864e-01
-2.663342654705047607e-01 -3.816569223999977112e-02 2.721266448497772217e-01 2.550381794571876526e-02 2.117465585470199585e-01 -4.139565676450729370e-02 -2.068379074335098267e-01 -1.608994007110595703e-01 7.677782326936721802e-02 -4.832947254180908203e-02 -1.431539095938205719e-02 1.683440618216991425e-02 -7.068223506212234497e-02 2.908606827259063721e-02 2.848008573055267334e-01 -6.554210931062698364e-02 7.201529224403202534e-04 2.667773067951202393e-01 -2.353418469429016113e-01 -6.173496693372726440e-02 -3.002031147480010986e-01 1.713130772113800049e-01 2.757067680358886719e-01 9.363893419504165649e-03 -2.635857164859771729e-01 -2.346078902482986450e-01 -3.617320954799652100e-01 -1.451795846223831177e-01 1.493691354990005493e-01 -1.071716174483299255e-01 1.810241676867008209e-02 -3.474824875593185425e-02
-4.020785093307495117e-01 3.528665602207183838e-01 7.857970893383026123e-02 -7.018744945526123047e-02 2.482936680316925049e-01 -6.475692242383956909e-02 2.507293820381164551e-01 -1.717661768198013306e-01 6.593242287635803223e-02 -1.914424449205398560e-02 1.138237193226814270e-01 -7.095035910606384277e-02 2.049784809350967407e-01 7.512428611516952515e-02 2.492606192827224731e-01 -2.082685707136988640e-03 -9.184269607067108154e-02 3.078517615795135498e-01 -1.049578748643398285e-02 1.548613701015710831e-02 -1.716937869787216187e-01 1.384961903095245361e-01 3.097267448902130127e-02 2.742271125316619873e-01 -3.027098067104816437e-02 4.609743878245353699e-02 -1.437007039785385132e-01 7.755332626402378082e-04 2.925966978073120117e-01 2.382482290267944336e-01 1.312571614980697632e-01 1.827251724898815155e-02
-2.672440111637115479e-01 4.534253105521202087e-02 2.287874370813369751e-02 2.383122742176055908e-01 3.776392340660095215e-01 1.096880584955215454e-01 5.324322730302810669e-02 -3.022914528846740723e-01 3.262838721275329590e-02 -1.813408583402633667e-01 -4.182359203696250916e-02 7.492101192474365234e-02 4.664745926856994629e-02 -1.897625625133514404e-02 7.104917615652084351e-02 7.851787842810153961e-03 -2.424878329038619995e-01 1.277278959751129150e-01 -8.533980697393417358e-02 -1.703196167945861816e-01 2.012444138526916504e-01 3.629645705223083496e-01 -1.603754982352256775e-02 -7.031135261058807373e-02 -2.686740458011627197e-01 2.045864462852478027e-01 -7.668089866638183594e-02 1.652124151587486267e-02 3.329967856407165527e-01 6.578310579061508179e-02 -2.168204933404922485e-01 -1.113543286919593811e-02
-9.295850247144699097e-02 3.029642626643180847e-02 -5.700632184743881226e-02 -1.676791757345199585e-01 2.450117617845535278e-01 2.398292273283004761e-01 -2.815018296241760254e-01 -3.043985962867736816e-01 -5.388931557536125183e-02 -6.032020598649978638e-02 9.586400538682937622e-02 -1.727602630853652954e-02 -4.067735373973846436e-02 -2.376265265047550201e-02 5.685401707887649536e-02 1.797962486743927002e-01 2.595671080052852631e-02 2.591425478458404541e-01 -1.059379577636718750e-01 -9.199706465005874634e-02 -3.428562581539154053e-01 9.574583917856216431e-02 -7.448120415210723877e-02 -2.498783618211746216e-01 -4.174726009368896484e-01 1.513139456510543823e-01 -1.717147678136825562e-01 1.253121197223663330e-01 1.798278242349624634e-01 2.698283642530441284e-02 2.405504882335662842e-01 -1.722568087279796600e-02
-2.584255635738372803e-01 9.587153047323226929e-02 5.059019476175308228e-02 -1.045081987977027893e-01 1.521524637937545776e-01 -1.496551632881164551e-01 1.875444054603576660e-01 -6.266484409570693970e-02 -2.298547625541687012e-01 1.303738057613372803e-01 1.145185157656669617e-01 7.305740565061569214e-02 -3.026667237281799316e-01 1.547310594469308853e-02 2.234468907117843628e-01 2.824923396110534668e-01 -8.062397688627243042e-02 -8.781450986862182617e-02 -1.879495233297348022e-01 2.563657611608505249e-02 2.614119946956634521e-01 3.756459355354309082e-01 8.736433461308479309e-03 9.692914038896560669e-02 2.304944954812526703e-02 -6.322055310010910034e-02 -1.759468913078308105e-01 -1.572088599205017090e-01 3.870219290256500244e-01 1.708801984786987305e-01 5.392094328999519348e-02 -6.951430439949035645e-02
2.745884656906127930e-02 -2.283220887184143066e-01 -1.036438494920730591e-01 -3.399300277233123779e-01 2.471159677952528000e-03 -3.755813091993331909e-02 3.260020539164543152e-02 -3.405976593494415283e-01 2.944193035364151001e-02 -1.146705448627471924e-01 1.997847855091094971e-01 9.261706471443176270e-02 -1.491163522005081177e-01 1.134958490729331970e-01 1.253360807895660400e-01 -3.869030624628067017e-02 -1.070669218897819519e-01 3.728654086589813232e-01 1.494974493980407715e-01 1.533216703683137894e-02 -5.667376518249511719e-02 1.265930533409118652e-01 7.329782098531723022e-02 -2.670879065990447998e-01 -3.101876080036163330e-01 9.577326476573944092e-02 -1.694152057170867920e-01 5.876872688531875610e-02 3.154966533184051514e-01 5.307220667600631714e-02 2.049091160297393799e-01 -1.912953853607177734e-01
-1.190310865640640259e-01 2.333129793405532837e-01 1.772787570953369141e-01 -3.561731800436973572e-02 1.236492991447448730e-01 5.469540134072303772e-02 -9.330315887928009033e-02 -2.818444371223449707e-01 1.838576644659042358e-01 4.417003318667411804e-02 6.075063138268887997e-04 -8.945859968662261963e-02 1.004045605659484863e-01 2.893541455268859863e-01 3.484810590744018555e-01 2.469144463539123535e-01 -1.605608016252517700e-01 -3.755470737814903259e-02 -4.304983317852020264e-01 -1.371216773986816406e-01 -1.389733403921127319e-01 9.538348764181137085e-02 5.683000758290290833e-02 -8.696393668651580811e-02 -6.335367262363433838e-02 -3.125955462455749512e-01 -2.671359777450561523e-01 -1.367377303540706635e-02 1.442482471466064453e-01 -8.525400771759450436e-04 -8.687110245227813721e-02 1.220189500600099564e-02
8.751481771469116211e-03 1.010919064283370972e-01 -4.610304906964302063e-02 -9.593336284160614014e-02 3.528290092945098877e-01 5.780160427093505859e-02 2.522628605365753174e-01 1.985324081033468246e-03 -1.186151150614023209e-02 1.427558064460754395e-01 1.162663698196411133e-01 -1.878098547458648682e-01 -3.393503725528717041e-01 7.625477015972137451e-02 2.737508416175842285e-01 -8.122914284467697144e-02 -1.346199661493301392e-01 5.426712334156036377e-02 1.503848191350698471e-02 7.617551833391189575e-02 -2.093464434146881104e-01 1.713760644197463989e-01 -5.832629278302192688e-03 -2.250224649906158447e-01 -1.960486322641372681e-01 -1.929384022951126099e-01 -1.842518150806427002e-02 1.528567075729370117e-01 4.048351943492889404e-01 -2.377277910709381104e-01 8.215928077697753906e-02 -1.939116418361663818e-01
-6.428715586662292480e-02 2.363447695970535278e-01 -9.724981337785720825e-02 6.419907510280609131e-02 8.089661598205566406e-02 2.765981554985046387e-01 -1.387851238250732422e-01 -3.000524044036865234e-01 -6.462320685386657715e-02 -2.218010872602462769e-01 1.878590285778045654e-01 1.857019960880279541e-01 1.892780512571334839e-02 -6.354454159736633301e-02 8.363127708435058594e-02 1.999594718217849731e-01 1.192606315016746521e-01 1.251077353954315186e-01 -9.965941309928894043e-02 -2.470615319907665253e-02 -6.057965755462646484e-02 2.018925845623016357e-01 -1.590059846639633179e-01 -3.014735877513885498e-01 -3.723227977752685547e-01 1.885993331670761108e-01 -2.224292792379856110e-02 7.762980461120605469e-02 3.572117686271667480e-01 -4.234458506107330322e-02 2.120502293109893799e-01 -5.892762914299964905e-02
1.842019520699977875e-02 -6.284347176551818848e-02 -2.290987819433212280e-01 -1.908704079687595367e-02 1.826907098293304443e-01 -8.120913989841938019e-03 1.526292879134416580e-02 -4.338626265525817871e-01 -2.088933996856212616e-02 -1.678230613470077515e-01 1.618583053350448608e-01 5.011289939284324646e-02 -4.970064386725425720e-02 5.021378025412559509e-02 9.773458354175090790e-03 1.634008623659610748e-02 -2.664483338594436646e-02 3.254242539405822754e-01 1.983395963907241821e-01 1.207007691264152527e-01 -1.651461422443389893e-01 1.983300149440765381e-01 -5.770694930106401443e-03 -1.868002861738204956e-01 -3.821047246456146240e-01 4.770999029278755188e-02 -2.546874166000634432e-04 -6.859177350997924805e-02 3.823891580104827881e-01 1.086410284042358398e-01 2.772429585456848145e-01 -9.142146259546279907e-02
1.305192410945892334e-01 -3.236571699380874634e-02 1.432087421417236328e-01 -3.291094675660133362e-02 -5.094039812684059143e-02 8.298224769532680511e-03 -4.690531268715858459e-02 1.545165106654167175e-02 2.857705578207969666e-02 -3.582141920924186707e-02 3.366686776280403137e-02 -6.828496605157852173e-02 -4.018760845065116882e-02 9.720353782176971436e-02 1.473053097724914551e-01 3.055203333497047424e-02 -1.251747459173202515e-01 2.333415746688842773e-01 -6.507227569818496704e-02 -3.687579631805419922e-01 1.298187524080276489e-01 2.668832540512084961e-01 -2.490166723728179932e-01 3.724860143847763538e-04 1.642009615898132324e-02 -9.497625380754470825e-02 -5.023239254951477051e-01 -3.033480644226074219e-01 2.748747766017913818e-01 -1.152841076254844666e-01 3.225636482238769531e-01 -8.169706910848617554e-02
2.238450199365615845e-01 1.016267947852611542e-02 -5.997017025947570801e-02 -2.603720501065254211e-02 2.064829617738723755e-01 5.194515734910964966e-02 1.827672719955444336e-01 -1.987639963626861572e-01 6.314547359943389893e-02 -1.008522137999534607e-01 1.325772702693939209e-01 9.448418766260147095e-02 -3.093213438987731934e-01 -2.255715429782867432e-02 2.501282393932342529e-01 1.023638620972633362e-01 -2.999383509159088135e-01 1.905331611633300781e-01 -8.722559432499110699e-04 2.448024004697799683e-01 -2.295626550912857056e-01 2.367265373468399048e-01 4.544320702552795410e-02 -1.816117316484451294e-01 -1.767482608556747437e-01 -3.475723043084144592e-02 -1.487457156181335449e-01 2.507563531398773193e-01 3.153143227100372314e-01 -1.113443635404109955e-03 -3.748679161071777344e-02 -2.628968358039855957e-01
-1.150828301906585693e-01 1.430372148752212524e-01 -6.788404285907745361e-02 1.743180453777313232e-01 4.469167292118072510e-01 -7.345371693372726440e-02 7.827578485012054443e-02 -3.092018663883209229e-01 -1.100513711571693420e-01 -9.023582935333251953e-02 1.795834749937057495e-01 -2.321455627679824829e-02 -1.967439800500869751e-02 2.266281694173812866e-01 1.173281893134117126e-01 -7.350880652666091919e-02 -2.120389342308044434e-01 2.482846975326538086e-01 -1.594760268926620483e-01 8.059187978506088257e-02 -1.618098914623260498e-01 -1.505742520093917847e-01 -2.256424278020858765e-01 -3.310580253601074219e-01 2.238954231142997742e-02 7.757599651813507080e-02 -2.986344993114471436e-01 -9.503038227558135986e-02 9.207401424646377563e-03 -3.330614790320396423e-02 -1.430781781673431396e-01 -1.617960780858993530e-01
-3.424806594848632812e-01 -1.517482399940490723e-01 -1.556437313556671143e-01 7.201474905014038086e-02 8.632325381040573120e-02 -1.411808654665946960e-02 -1.313869059085845947e-01 -5.779167264699935913e-02 2.779356669634580612e-03 1.288302615284919739e-02 2.302392125129699707e-01 -1.105374619364738464e-01 3.729746118187904358e-02 2.167354524135589600e-01 3.761916756629943848e-01 3.425207734107971191e-02 1.152198538184165955e-01 3.798893988132476807e-01 -2.679604887962341309e-01 6.266269087791442871e-02 2.820458412170410156e-01 1.788829714059829712e-01 -9.895625710487365723e-02 -1.220909431576728821e-01 -1.130468025803565979e-01 1.158945411443710327e-01 6.630140542984008789e-02 -1.009571775794029236e-01 3.162992894649505615e-01 -4.867033287882804871e-02 1.773629039525985718e-01 -3.625421971082687378e-02
-3.118187785148620605e-01 -3.593344986438751221e-01 1.068889871239662170e-01 -1.759174512699246407e-03 2.521978914737701416e-01 9.732051938772201538e-02 9.962675720453262329e-02 -3.262947201728820801e-01 -7.286192476749420166e-02 -1.151576787233352661e-01 -1.190083250403404236e-01 -2.492978796362876892e-02 -1.605453342199325562e-01 -3.610892966389656067e-02 2.649970054626464844e-01 1.060105785727500916e-01 -3.332209214568138123e-02 1.590991020202636719e-01 -3.165869414806365967e-02 2.048968076705932617e-01 -4.847273975610733032e-02 3.039057552814483643e-01 -2.920304238796234131e-01 -3.127801045775413513e-02 -2.934761904180049896e-02 7.753325998783111572e-02 -1.296889334917068481e-01 5.514261126518249512e-02 2.622607350349426270e-01 -2.239810973405838013e-01 1.083017587661743164e-01 1.518857628107070923e-01
1.281501650810241699e-01 2.477230280637741089e-01 -9.898729622364044189e-02 -9.101852029561996460e-02 1.517349034547805786e-01 -2.117741256952285767e-01 -1.784434318542480469e-01 9.426645189523696899e-02 -1.274829804897308350e-01 -1.866927146911621094e-01 2.241967022418975830e-01 1.634820015169680119e-03 -1.361324042081832886e-01 2.005304992198944092e-01 4.227491095662117004e-02 8.091127872467041016e-02 -1.475735008716583252e-01 1.570949256420135498e-01 2.086032554507255554e-02 1.962954923510551453e-02 -1.189513057470321655e-01 4.262464940547943115e-01 1.491890847682952881e-01 -3.651364147663116455e-01 -5.984517186880111694e-02 9.594833478331565857e-03 -1.312072426080703735e-01 1.190227642655372620e-01 3.857013881206512451e-01 4.747113212943077087e-02 3.225552663207054138e-02 -2.031434625387191772e-01
-3.918160125613212585e-02 6.514939665794372559e-02 2.400769740343093872e-01 2.371778190135955811e-01 1.219009310007095337e-01 2.533909678459167480e-02 -1.275470554828643799e-01 -4.249345064163208008e-01 -5.674061551690101624e-02 1.433973312377929688e-01 1.317598819732666016e-01 -4.833134636282920837e-02 3.340122348163276911e-04 1.743674091994762421e-02 4.030422866344451904e-01 9.740480035543441772e-02 1.253049075603485107e-01 1.360189169645309448e-01 -2.945126593112945557e-01 -5.790343508124351501e-02 -1.395427137613296509e-01 9.802556037902832031e-02 5.389985814690589905e-02 1.945762187242507935e-01 -8.087587356567382812e-02 -1.144516021013259888e-01 -3.585327565670013428e-01 -7.179278880357742310e-02 7.387422025203704834e-02 -1.582120731472969055e-02 3.269605711102485657e-02 -3.130829930305480957e-01
1.681482493877410889e-01 6.420812010765075684e-02 -1.814249902963638306e-01 -5.184050276875495911e-02 2.800582349300384521e-01 1.112221479415893555e-01 -2.545618414878845215e-01 -3.033823370933532715e-01 -5.221634730696678162e-02 -1.134714931249618530e-01 1.168630570173263550e-01 2.041166573762893677e-01 -7.000476121902465820e-02 4.079315438866615295e-02 -2.966594323515892029e-02 1.516698896884918213e-01 1.399240344762802124e-01 7.203782349824905396e-02 -1.795865036547183990e-02 -1.346656382083892822e-01 -6.398520618677139282e-02 1.965216547250747681e-01 -1.666932106018066406e-01 -1.086015254259109497e-01 -4.057961702346801758e-01 9.785246849060058594e-02 -2.425688654184341431e-01 4.839579015970230103e-02 4.102231264114379883e-01 -1.569419726729393005e-02 2.307863086462020874e-01 -1.560787763446569443e-02
-1.524648368358612061e-01 -1.021535694599151611e-01 2.087539732456207275e-01 4.354982078075408936e-02 3.832689225673675537e-01 -8.709051460027694702e-02 -9.074520319700241089e-02 -1.209121271967887878e-01 -1.365093737840652466e-01 7.831473648548126221e-02 -2.789131700992584229e-01 -1.066634953022003174e-01 9.862940758466720581e-02 2.059402912855148315e-01 3.257741034030914307e-01 2.003324031829833984e-02 -1.060291677713394165e-01 3.361868485808372498e-02 -1.296156272292137146e-02 1.000662967562675476e-01 -9.744348376989364624e-02 2.166356295347213745e-01 -8.950354903936386108e-02 -1.934537589550018311e-01 -8.243661373853683472e-02 -5.401796102523803711e-02 -3.156498670578002930e-01 -3.292955160140991211e-01 7.494675810448825359e-04 -8.013475686311721802e-02 1.630708128213882446e-01 3.093376159667968750e-01
5.527833849191665649e-02 -1.947100460529327393e-01 -5.394808575510978699e-02 -1.888615265488624573e-02 8.567811548709869385e-02 -1.777069759555160999e-03 1.239816993474960327e-01 -4.101054668426513672e-01 4.190721735358238220e-02 -9.219731390476226807e-02 2.854411005973815918e-01 -1.804132200777530670e-02 -7.684115320444107056e-02 1.320337951183319092e-01 4.297846183180809021e-02 4.579924792051315308e-02 1.357905007898807526e-02 3.333032131195068359e-01 2.059953957796096802e-01 3.638352826237678528e-02 -1.300443261861801147e-01 1.523761153221130371e-01 -4.924155026674270630e-02 -3.492065668106079102e-01 -3.808550834655761719e-01 1.780179142951965332e-01 -1.216976344585418701e-01 -5.735158175230026245e-02 2.640818357467651367e-01 4.651772230863571167e-02 1.822797358036041260e-01 -1.613060981035232544e-01
5.747528001666069031e-02 2.661973051726818085e-02 -2.069649472832679749e-02 -1.527092456817626953e-01 3.436608910560607910e-01 3.087944537401199341e-02 9.777741879224777222e-02 -7.394458353519439697e-02 4.316279664635658264e-02 1.000135242938995361e-01 1.036786362528800964e-01 -7.796265929937362671e-02 -3.375398516654968262e-01 -9.369563311338424683e-02 2.412846982479095459e-01 -4.152709245681762695e-02 -2.195262350142002106e-02 6.027770414948463440e-02 4.659035801887512207e-02 1.906333416700363159e-01 -1.526723206043243408e-01 2.745679020881652832e-01 -8.435525745153427124e-02 -1.843686550855636597e-01 -1.454904377460479736e-01 -6.985677871853113174e-03 -1.256979107856750488e-01 2.460039108991622925e-01 4.972465634346008301e-01 -1.964381039142608643e-01 4.232487082481384277e-02 -2.433269917964935303e-01
-9.884148836135864258e-02 -4.962097853422164917e-02 1.551516056060791016e-01 -2.614402584731578827e-02 1.165852248668670654e-01 7.673087716102600098e-02 -5.377113074064254761e-02 -1.815518885850906372e-01 -1.109561920166015625e-01 -3.116319477558135986e-01 -9.916464239358901978e-02 3.038223087787628174e-02 -1.847246885299682617e-01 1.410772502422332764e-01 1.787707358598709106e-01 1.355624571442604065e-02 1.582684665918350220e-01 2.170789092779159546e-01 1.223203465342521667e-01 -1.699158102273941040e-01 -7.639094442129135132e-02 8.205622434616088867e-02 -3.009342551231384277e-01 -4.241233691573143005e-02 -4.474953114986419678e-01 3.134465217590332031e-01 -1.585243791341781616e-01 1.655056029558181763e-01 2.026267796754837036e-01 -1.604123562574386597e-01 2.415356487035751343e-01 -6.513402611017227173e-02
3.095018565654754639e-01 -1.206483133137226105e-02 1.582807488739490509e-02 -2.351616322994232178e-02 1.349824666976928711e-01 1.846769452095031738e-01 2.116286456584930420e-01 -2.074041515588760376e-01 6.816773116588592529e-02 -3.085775673389434814e-01 -3.574127703905105591e-02 -2.071368740871548653e-03 -1.650481820106506348e-01 -5.700638517737388611e-02 1.748575717210769653e-01 4.574035853147506714e-02 -1.218793913722038269e-01 3.794183731079101562e-01 -6.257665157318115234e-02 2.185260057449340820e-01 3.093129396438598633e-02 1.331723928451538086e-01 5.755621567368507385e-02 1.037266552448272705e-01 -3.557909727096557617e-01 4.753949493169784546e-02 -1.892689615488052368e-02 1.352080851793289185e-01 4.265466630458831787e-01 8.065509027801454067e-04 7.066872715950012207e-02 -1.454460918903350830e-01
-9.502390399575233459e-03 2.265581302344799042e-02 -1.678138077259063721e-01 1.570154130458831787e-01 2.717222571372985840e-01 1.659121811389923096e-01 5.166991055011749268e-02 -5.103902816772460938e-01 6.750832498073577881e-02 -6.686531007289886475e-02 1.760263368487358093e-02 9.344940632581710815e-02 -5.427685379981994629e-02 -8.640601299703121185e-03 1.445716917514801025e-01 -1.451571732759475708e-01 1.771556288003921509e-01 -1.014491990208625793e-01 -2.429026067256927490e-01 8.710838109254837036e-02 -1.445591598749160767e-01 3.813546299934387207e-01 -1.069349721074104309e-01 1.119162291288375854e-01 -1.416696906089782715e-01 1.453142166137695312e-01 -1.314929723739624023e-01 -1.526519656181335449e-01 1.307115554809570312e-01 -3.400301933288574219e-01 1.388412620872259140e-02 -7.587528973817825317e-02
-8.161855489015579224e-02 1.161111816763877869e-01 -9.512775391340255737e-02 4.929608851671218872e-02 1.799162477254867554e-01 -1.338656693696975708e-01 1.385095715522766113e-01 -1.631845235824584961e-01 -2.105586975812911987e-01 -3.077593147754669189e-01 7.262538373470306396e-02 1.933513283729553223e-01 -5.201170593500137329e-02 1.461087316274642944e-01 2.778458297252655029e-01 -4.400203377008438110e-02 2.266287654638290405e-01 1.960721611976623535e-01 2.049867957830429077e-01 -2.793255448341369629e-01 -1.421337854117155075e-02 -7.970894128084182739e-02 -9.525205940008163452e-02 -1.329598873853683472e-01 -2.197076529264450073e-01 4.665980860590934753e-02 -1.575906574726104736e-01 -2.222698032855987549e-01 3.193078935146331787e-01 -1.756696403026580811e-01 1.428912729024887085e-01 -2.574866712093353271e-01
-2.041517496109008789e-01 2.010926231741905212e-02 2.314287424087524414e-01 -1.002354267984628677e-02 2.725484669208526611e-01 -1.845155358314514160e-01 -6.252001225948333740e-02 -3.871868848800659180e-01 9.344559907913208008e-02 1.882695406675338745e-02 -1.615544781088829041e-02 1.545778512954711914e-01 3.271705284714698792e-02 2.665692269802093506e-01 5.763453617691993713e-02 1.681689172983169556e-01 8.584827929735183716e-02 -7.231633178889751434e-03 -1.074778810143470764e-01 1.454440504312515259e-01 2.522015571594238281e-02 3.923107385635375977e-01 1.871300935745239258e-01 -2.245552651584148407e-02 -1.064302995800971985e-01 3.680739998817443848e-01 -2.457493841648101807e-01 -3.951383754611015320e-02 2.181112319231033325e-01 1.008291766047477722e-01 -8.923188596963882446e-02 2.186807245016098022e-02
6.842124462127685547e-02 1.577340960502624512e-01 -6.234795972704887390e-02 2.133713662624359131e-01 1.640650443732738495e-02 1.480834335088729858e-01 -2.042760513722896576e-02 -2.159637063741683960e-01 -1.002221778035163879e-01 -6.756263971328735352e-02 -2.561065554618835449e-01 1.461650133132934570e-01 -2.678770124912261963e-01 2.731244545429944992e-03 3.326643705368041992e-01 6.201937422156333923e-02 -1.626670360565185547e-02 1.802029311656951904e-01 -1.774172484874725342e-01 -2.291311174631118774e-01 -5.906946025788784027e-03 -1.338203549385070801e-01 -1.496419310569763184e-01 -1.441523432731628418e-01 -5.354855656623840332e-01 7.933999598026275635e-02 -1.723143309354782104e-01 -2.940528281033039093e-02 1.865921914577484131e-01 -3.586799651384353638e-02 8.623299747705459595e-02 -1.376951783895492554e-01
4.740874469280242920e-02 9.416908770799636841e-02 2.917546927928924561e-01 -6.277413666248321533e-02 2.443669885396957397e-01 6.217657029628753662e-02 1.361681222915649414e-01 -1.101927161216735840e-01 -1.001600027084350586e-01 -2.853786647319793701e-01 -6.114371493458747864e-02 2.409978806972503662e-01 -7.354813814163208008e-02 2.505116760730743408e-01 3.769637346267700195e-01 -5.809237062931060791e-02 -5.326303094625473022e-02 -3.518651798367500305e-02 -5.201755762100219727e-01 5.811335146427154541e-02 -2.026561647653579712e-03 1.709767431020736694e-01 1.955819688737392426e-02 1.292677819728851318e-01 -2.032900750637054443e-01 3.839733079075813293e-02 -2.243801355361938477e-01 1.190449856221675873e-02 -7.546670734882354736e-02 -6.952290982007980347e-02 9.288252145051956177e-02 -4.259676113724708557e-02
1.195293068885803223e-01 -4.276652634143829346e-02 -1.203284040093421936e-01 -2.540270984172821045e-01 2.172455042600631714e-01 1.375552266836166382e-01 1.041003465652465820e-01 -1.199540421366691589e-01 5.758417397737503052e-02 -2.149508446455001831e-01 2.470270097255706787e-01 6.118286401033401489e-02 -1.192750409245491028e-01 -2.880944870412349701e-03 3.262898623943328857e-01 -9.271951392292976379e-03 -2.399336546659469604e-02 1.168759241700172424e-01 7.059789448976516724e-02 -1.608067750930786133e-02 -1.173646152019500732e-01 2.913294732570648193e-01 2.461744938045740128e-03 -3.021140396595001221e-01 -8.656721562147140503e-02 -2.041141986846923828e-01 -2.239887714385986328e-01 4.358837902545928955e-01 2.191243767738342285e-01 1.516346703283488750e-03 1.327447891235351562e-01 -1.187240332365036011e-01
-8.936566859483718872e-02 6.414477527141571045e-02 -2.330445200204849243e-01 3.082590997219085693e-01 3.681595027446746826e-01 -1.191523596644401550e-01 -3.162419050931930542e-02 1.360751688480377197e-02 1.651360839605331421e-02 -6.250838190317153931e-02 -8.511483669281005859e-02 9.668651223182678223e-02 7.921158522367477417e-02 2.165896594524383545e-01 3.932804763317108154e-01 1.221784949302673340e-01 -4.846894368529319763e-02 2.548878081142902374e-02 -2.047041505575180054e-01 9.470738470554351807e-03 -2.663174271583557129e-01 3.766158362850546837e-03 -2.292290031909942627e-01 -4.057383835315704346e-01 7.404990494251251221e-02 1.249081194400787354e-01 -1.930748075246810913e-01 -1.306315958499908447e-01 1.203359514474868774e-01 -9.633785486221313477e-02 -9.859433770179748535e-02 -4.554980993270874023e-02
-1.020953431725502014e-02 1.910725384950637817e-01 1.791472733020782471e-01 2.930988967418670654e-01 7.148304581642150879e-02 8.159469068050384521e-02 1.834231913089752197e-01 -1.806236505508422852e-01 1.751879006624221802e-01 -7.350727170705795288e-02 -1.216427907347679138e-01 -8.949256688356399536e-02 7.383945398032665253e-03 2.224743515253067017e-01 7.447878271341323853e-02 1.228701621294021606e-01 -9.240418439731001854e-04 -1.948635876178741455e-01 -2.073136568069458008e-01 -5.912722647190093994e-02 6.644052267074584961e-02 4.409446716308593750e-01 2.171607464551925659e-01 -1.606079041957855225e-01 -3.952168524265289307e-01 1.129290089011192322e-01 -1.950711011886596680e-01 -1.989390850067138672e-01 8.934161067008972168e-02 -4.963876307010650635e-02 1.571763306856155396e-01 -1.671491004526615143e-02
1.413720399141311646e-01 -5.476386845111846924e-02 -6.006532907485961914e-02 1.117336601018905640e-01 3.340495526790618896e-01 7.884903997182846069e-02 1.177520230412483215e-01 -1.082970574498176575e-01 1.014112532138824463e-01 1.207035686820745468e-02 2.760506868362426758e-01 1.568869948387145996e-01 -2.727654874324798584e-01 1.825804449617862701e-02 2.370716184377670288e-01 8.339053019881248474e-03 -1.318875402212142944e-01 6.660446524620056152e-02 4.450780525803565979e-02 2.165975123643875122e-01 -1.430751979351043701e-01 1.898896396160125732e-01 2.588537894189357758e-02 -2.318602800369262695e-01 -1.912303119897842407e-01 -1.002359166741371155e-01 -1.890401840209960938e-01 2.736596465110778809e-01 4.248530864715576172e-01 -1.773172756657004356e-03 -1.299590915441513062e-01 -1.973570436239242554e-01
-9.448025375604629517e-02 -2.743743732571601868e-02 -2.243906408548355103e-01 4.798112064599990845e-02 2.672965824604034424e-02 -1.137014776468276978e-01 -1.871190033853054047e-02 -2.398157566785812378e-01 -2.405154109001159668e-01 -2.055666893720626831e-01 1.407475173473358154e-01 -4.611939191818237305e-02 1.514338403940200806e-01 -6.797338370233774185e-03 2.538471221923828125e-01 7.307673245668411255e-02 -2.537491023540496826e-01 1.382451355457305908e-01 -2.464518398046493530e-01 2.729270234704017639e-02 1.175919324159622192e-01 2.352792024612426758e-01 -2.715627849102020264e-01 -3.373199701309204102e-01 -2.216411530971527100e-01 -2.032216191291809082e-01 1.546781361103057861e-01 1.862907083705067635e-03 2.953617870807647705e-01 6.611422635614871979e-03 2.148102670907974243e-01 -4.343445971608161926e-02
4.475985839962959290e-02 -4.667396843433380127e-02 1.350150257349014282e-01 -1.108743473887443542e-01 -6.426800042390823364e-02 -2.312982380390167236e-01 -3.399573862552642822e-01 -2.691510617733001709e-01 -2.000799477100372314e-01 -2.749067842960357666e-01 1.028907001018524170e-01 1.767040044069290161e-02 -1.414786875247955322e-01 1.572260707616806030e-01 2.591173350811004639e-01 1.375109553337097168e-01 1.695451587438583374e-01 -7.183453068137168884e-03 -7.382097188383340836e-03 -2.845340035855770111e-02 1.886142343282699585e-01 2.277430593967437744e-01 -2.006609886884689331e-01 -4.080536961555480957e-02 -2.824961841106414795e-01 1.443426162004470825e-01 -4.188474640250205994e-02 -1.319410800933837891e-01 3.285675346851348877e-01 -5.858994275331497192e-02 1.964951455593109131e-01 -1.831026822328567505e-01
-9.823494404554367065e-02 -5.114125087857246399e-02 -4.565680027008056641e-02 1.057982668280601501e-01 3.734541833400726318e-01 -1.657436043024063110e-02 -3.188361180946230888e-03 -1.452601253986358643e-01 -2.559114694595336914e-01 -1.568842530250549316e-01 2.223851531744003296e-01 1.264754384756088257e-01 1.567538455128669739e-02 -1.143595501780509949e-01 1.839844286441802979e-01 2.819858491420745850e-01 5.804858729243278503e-02 -5.615593865513801575e-02 -3.719999492168426514e-01 2.680940926074981689e-02 9.092549234628677368e-02 1.154467016458511353e-01 1.231437847018241882e-01 -4.451277852058410645e-02 -1.956342756748199463e-01 1.483104526996612549e-01 -7.993865013122558594e-02 -8.032941818237304688e-02 4.169566333293914795e-01 3.105272650718688965e-01 5.230295658111572266e-02 -2.939924970269203186e-02
5.536240339279174805e-02 3.193373680114746094e-01 6.171837449073791504e-02 5.525233224034309387e-02 2.615687549114227295e-01 1.398160606622695923e-01 -3.097135014832019806e-02 -1.881709992885589600e-01 -5.555876344442367554e-02 -1.339597851037979126e-01 -1.534586846828460693e-01 1.935002394020557404e-02 -2.131149470806121826e-01 2.155710197985172272e-02 3.014115095138549805e-01 2.237151004374027252e-02 -6.939151789993047714e-03 2.368453890085220337e-01 -1.199887096881866455e-01 -2.029388546943664551e-01 5.523094534873962402e-02 -2.097249627113342285e-01 -3.153410181403160095e-02 -5.480065196752548218e-02 -5.006780028343200684e-01 1.204383969306945801e-01 -5.700974538922309875e-02 -5.947154387831687927e-02 3.309276700019836426e-01 -4.308611899614334106e-02 1.738778948783874512e-01 -7.240535318851470947e-02
-5.382567644119262695e-02 3.141636550426483154e-01 1.419992893934249878e-01 2.135987728834152222e-01 7.100562006235122681e-02 -1.662991195917129517e-02 -1.072942242026329041e-01 -1.970355510711669922e-01 -8.442868292331695557e-02 -1.791299432516098022e-01 -1.756321340799331665e-01 -8.335504680871963501e-02 -5.295611917972564697e-02 1.566617339849472046e-01 8.855256438255310059e-02 1.453420668840408325e-01 -1.608690470457077026e-01 1.416949182748794556e-01 2.991497889161109924e-02 -6.107906252145767212e-02 1.442421376705169678e-01 3.670936226844787598e-01 2.207850478589534760e-02 -3.311059474945068359e-01 -1.939027905464172363e-01 2.007718533277511597e-01 -2.445753961801528931e-01 -2.828201651573181152e-01 -2.238595485687255859e-02 -4.659335315227508545e-02 -1.734013408422470093e-01 -2.773495018482208252e-01
8.634478785097599030e-03 1.000946387648582458e-01 6.115794554352760315e-02 -2.287159413099288940e-01 1.772616803646087646e-01 -1.240038424730300903e-01 6.883171200752258301e-02 2.562366425991058350e-02 -1.728638857603073120e-01 1.367642283439636230e-01 -8.958064019680023193e-02 -1.489480584859848022e-01 -1.073852628469467163e-01 2.500743567943572998e-01 2.024975866079330444e-01 -1.674048304557800293e-01 -1.091380417346954346e-01 7.542384415864944458e-02 1.446664053946733475e-02 1.771887242794036865e-01 -2.860291860997676849e-02 1.587078422307968140e-01 -2.090088129043579102e-01 -2.578687667846679688e-01 -1.926127374172210693e-01 -1.804268211126327515e-01 -1.122721731662750244e-01 1.956214904785156250e-01 4.325167536735534668e-01 -2.065742462873458862e-01 9.463642537593841553e-02 -3.393358588218688965e-01
-1.587135195732116699e-01 -8.103681355714797974e-02 1.084490492939949036e-01 1.475920081138610840e-01 2.977972626686096191e-01 -1.441359221935272217e-01 -2.221580408513545990e-02 -1.391271501779556274e-01 1.707881540060043335e-01 -8.512663096189498901e-02 -1.700151860713958740e-01 4.120952636003494263e-02 -2.873552776873111725e-02 2.708217203617095947e-01 1.713632047176361084e-01 2.731568366289138794e-02 -6.379612535238265991e-02 1.810601949691772461e-01 -2.835967540740966797e-01 2.145717889070510864e-01 1.369161009788513184e-01 -7.067794352769851685e-02 -1.578085497021675110e-02 -2.499605417251586914e-01 3.350180760025978088e-02 2.084607481956481934e-01 -2.455176711082458496e-01 -2.326164841651916504e-01 1.342313438653945923e-01 -3.893874585628509521e-01 2.359558790922164917e-01 -3.887191880494356155e-03
3.490767255425453186e-02 -1.924989931285381317e-02 -1.338298767805099487e-01 -1.308289021253585815e-01 3.340767323970794678e-01 9.996390342712402344e-02 -1.567654162645339966e-01 -2.070022523403167725e-01 -3.719045221805572510e-02 -1.422827541828155518e-01 1.211586818099021912e-01 -1.946012256667017937e-03 8.577133528888225555e-03 2.016361616551876068e-02 -7.698818296194076538e-02 4.645669832825660706e-02 1.388675570487976074e-01 2.391859591007232666e-01 -5.471852049231529236e-02 -2.317729592323303223e-01 -1.357135623693466187e-01 1.259621083736419678e-01 1.989337056875228882e-02 -2.875549495220184326e-01 -4.048471748828887939e-01 1.567421108484268188e-01 -2.052613198757171631e-01 3.895569220185279846e-02 3.509721159934997559e-01 -1.035195365548133850e-01 3.343699574470520020e-01 -3.297561779618263245e-02
-1.675225198268890381e-01 -2.098054736852645874e-01 5.656057223677635193e-02 -2.082354873418807983e-01 1.384145766496658325e-01 -9.450622648000717163e-02 7.545046508312225342e-02 -2.055381983518600464e-01 3.104674220085144043e-01 -1.387536674737930298e-01 1.067741401493549347e-02 -4.671232774853706360e-02 3.624356538057327271e-02 1.529164910316467285e-01 1.725702732801437378e-01 -1.352790594100952148e-01 -7.015273720026016235e-02 -2.454183995723724365e-01 -1.808263808488845825e-01 2.179486118257045746e-02 -2.316560000181198120e-01 4.526371061801910400e-01 8.612824231386184692e-02 -4.502534493803977966e-02 -1.017961353063583374e-01 1.986012756824493408e-01 -2.876256108283996582e-01 -2.474211156368255615e-02 1.113181114196777344e-01 1.806557364761829376e-02 2.375438511371612549e-01 2.144888341426849365e-01
-1.118945330381393433e-01 1.939100325107574463e-01 -1.455101277679204941e-02 9.989066421985626221e-02 1.212592795491218567e-01 1.554327458143234253e-02 -7.594513241201639175e-03 -2.306839078664779663e-01 1.621215045452117920e-01 3.429935127496719360e-02 1.963088810443878174e-01 1.005292870104312897e-02 6.706795096397399902e-02 -4.639547318220138550e-03 4.504711031913757324e-01 -2.366210520267486572e-02 -4.844742268323898315e-02 3.175481557846069336e-01 -1.640412211418151855e-01 -2.277253270149230957e-01 7.487373054027557373e-02 3.462509065866470337e-02 2.196692377328872681e-01 -3.508859574794769287e-01 -5.369627475738525391e-02 -1.401631534099578857e-01 -1.355351209640502930e-01 -5.743554607033729553e-02 2.987501025199890137e-01 -8.655373007059097290e-02 -2.692428231239318848e-01 1.542835831642150879e-01
-5.705628544092178345e-02 -1.545308232307434082e-01 -7.081921398639678955e-02 -3.050159215927124023e-01 -3.090976551175117493e-02 -1.567673832178115845e-01 8.887850679457187653e-03 -2.867681980133056641e-01 6.043028458952903748e-02 -1.528597623109817505e-01 2.716956734657287598e-01 9.095875173807144165e-02 -6.630386412143707275e-02 8.170053362846374512e-02 9.596747905015945435e-02 -7.176218181848526001e-02 -1.804404258728027344e-01 3.463585674762725830e-01 1.540118604898452759e-01 -7.412856072187423706e-02 -8.672618120908737183e-02 1.553358286619186401e-01 6.319587677717208862e-02 -2.744856774806976318e-01 -3.717078566551208496e-01 4.510453343391418457e-02 -2.123028934001922607e-01 8.392295986413955688e-02 2.345268130302429199e-01 3.964008018374443054e-02 2.173533439636230469e-01 -2.087337225675582886e-01
-1.224970631301403046e-02 3.332824409008026123e-01 -3.227646276354789734e-02 -5.556434765458106995e-02 -2.077568322420120239e-02 -3.397624492645263672e-01 -1.067322026938199997e-02 -2.170911431312561035e-02 -2.361739426851272583e-01 -2.629798948764801025e-01 1.547799855470657349e-01 -1.369069218635559082e-01 -1.946831680834293365e-02 -1.220915392041206360e-01 1.408483535051345825e-01 6.533511728048324585e-02 -2.059537768363952637e-01 -8.207330852746963501e-02 6.186941266059875488e-02 1.108358502388000488e-01 -4.198697581887245178e-02 4.166051745414733887e-01 3.741490095853805542e-02 -2.431436628103256226e-02 -1.112549304962158203e-01 -4.714572057127952576e-02 -6.823937594890594482e-02 -1.694805622100830078e-01 3.331692516803741455e-01 -8.155057579278945923e-02 3.223171234130859375e-01 -2.214919477701187134e-01
2.595775015652179718e-02 1.572062373161315918e-01 6.298365443944931030e-02 1.055351123213768005e-01 1.120614930987358093e-01 -1.566252708435058594e-01 -5.014512315392494202e-02 1.089288890361785889e-01 -1.433206349611282349e-01 4.000938683748245239e-02 -2.619099617004394531e-01 -1.160830557346343994e-01 -4.449218213558197021e-01 -3.120575658977031708e-02 2.173162698745727539e-01 2.238522171974182129e-01 -1.689723730087280273e-01 1.906705051660537720e-01 -2.179531613364815712e-03 -1.388895511627197266e-01 -3.708833828568458557e-02 1.962670236825942993e-01 -7.288742810487747192e-02 -8.525098115205764771e-02 -2.891560196876525879e-01 2.669020891189575195e-01 -3.480424880981445312e-01 1.005507633090019226e-02 2.734664380550384521e-01 5.558284930884838104e-03 1.279031187295913696e-01 -6.020036339759826660e-02
6.515116896480321884e-03 8.779440075159072876e-03 -2.758459150791168213e-01 -3.666385263204574585e-02 1.553277075290679932e-01 3.281213343143463135e-02 1.414046436548233032e-01 -2.541680335998535156e-01 -1.497211605310440063e-01 -3.006926774978637695e-01 4.276786744594573975e-01 -8.328872919082641602e-02 -1.603653132915496826e-01 -9.493204951286315918e-02 2.784336209297180176e-01 -3.395435959100723267e-02 -1.175536215305328369e-01 1.701901704072952271e-01 6.744242459535598755e-02 1.537486314773559570e-01 -9.770965576171875000e-02 2.026297152042388916e-01 -3.883903101086616516e-02 -1.822889000177383423e-01 -1.140968427062034607e-01 -5.046845972537994385e-02 -1.292227804660797119e-01 2.855075001716613770e-01 2.394189089536666870e-01 -4.207760468125343323e-02 6.097989901900291443e-02 -2.523022294044494629e-01
-4.409099370241165161e-02 3.485729098320007324e-01 1.821459643542766571e-02 -9.794821590185165405e-02 -2.860767021775245667e-02 1.653896868228912354e-01 1.290029138326644897e-01 -2.158107757568359375e-01 -1.987133175134658813e-01 -1.489489674568176270e-01 1.289436817169189453e-01 2.111404389142990112e-01 -1.420913636684417725e-01 1.946033388376235962e-01 1.375566124916076660e-01 -1.848072558641433716e-02 -1.189951077103614807e-01 4.712338745594024658e-02 -8.510128408670425415e-02 -9.386312961578369141e-02 -1.962793916463851929e-01 4.020513296127319336e-01 -5.457447096705436707e-02 4.197655618190765381e-02 2.896599657833576202e-02 2.907306551933288574e-01 -2.819698154926300049e-01 -2.486744076013565063e-01 -7.448250055313110352e-02 1.162227913737297058e-01 1.758306622505187988e-01 -2.470029741525650024e-01
-2.428058683872222900e-01 2.131898701190948486e-02 -5.228534340858459473e-02 2.109917551279067993e-01 3.834732472896575928e-01 -1.087721809744834900e-01 9.024786204099655151e-02 -1.356432735919952393e-01 -2.502099573612213135e-01 -1.471453458070755005e-01 -2.597247250378131866e-02 5.440224707126617432e-02 -4.903223365545272827e-02 6.916498392820358276e-02 1.340581029653549194e-01 -1.192561611533164978e-01 -1.626857370138168335e-02 6.834486126899719238e-02 -2.320490181446075439e-01 1.296935677528381348e-01 -2.655492350459098816e-02 4.063742160797119141e-01 5.096877738833427429e-02 1.807670891284942627e-01 1.159197185188531876e-02 9.888557251542806625e-04 -4.977068006992340088e-01 1.468822360038757324e-01 1.800984442234039307e-01 1.647972874343395233e-02 4.199777916073799133e-02 -5.019900389015674591e-03
1.988748610019683838e-01 1.417645066976547241e-01 2.544733136892318726e-02 -1.375707052648067474e-02 5.078089237213134766e-02 -2.755700945854187012e-01 4.958015866577625275e-03 -2.582233771681785583e-02 -3.777967095375061035e-01 1.650425642728805542e-01 2.608221955597400665e-02 5.945073440670967102e-02 1.283180713653564453e-01 1.437905728816986084e-01 1.647476851940155029e-01 2.121148072183132172e-02 3.496873006224632263e-02 2.444106042385101318e-01 -1.138740703463554382e-01 -2.051347307860851288e-02 8.927027136087417603e-02 8.453243970870971680e-02 2.104048989713191986e-02 -1.961777359247207642e-01 -3.072033524513244629e-01 -2.163674086332321167e-01 -3.300128281116485596e-01 7.224663347005844116e-02 2.113734632730484009e-01 -2.426900267601013184e-01 1.913259774446487427e-01 -3.122472465038299561e-01
1.635534875094890594e-02 2.132577747106552124e-01 5.614834371954202652e-03 8.608101308345794678e-02 2.219331860542297363e-01 -1.150074042379856110e-02 -3.651284053921699524e-02 2.114624343812465668e-02 2.321052923798561096e-02 -5.984227731823921204e-02 -2.050426155328750610e-01 -1.150604616850614548e-02 -1.684816628694534302e-01 -1.531659066677093506e-01 2.013606429100036621e-01 2.637583017349243164e-01 -1.430238187313079834e-01 1.392056345939636230e-01 -1.666568964719772339e-01 -1.197285130620002747e-01 -2.206242084503173828e-02 -3.998201340436935425e-02 -1.651015281677246094e-01 -8.965945243835449219e-02 -4.827392995357513428e-01 2.139748930931091309e-01 -2.562544345855712891e-01 -1.275747641921043396e-02 3.533564209938049316e-01 1.340289264917373657e-01 2.829742431640625000e-01 -2.266068942844867706e-02
1.635451018810272217e-01 9.853957593441009521e-02 -9.005560725927352905e-02 3.523119166493415833e-02 -1.470269858837127686e-01 1.208742558956146240e-01 7.865570485591888428e-02 6.335636973381042480e-02 -9.626109153032302856e-02 -5.388036742806434631e-02 2.022837549448013306e-01 1.093573123216629028e-01 -3.670969009399414062e-01 -1.549495477229356766e-02 1.676166951656341553e-01 3.386214375495910645e-02 -2.878903783857822418e-02 3.510299921035766602e-01 1.258585304021835327e-01 6.412934511899948120e-02 -8.048458397388458252e-02 3.851840198040008545e-01 -2.159562110900878906e-01 -8.309321105480194092e-02 -2.055200040340423584e-01 -3.917412087321281433e-02 -2.173749953508377075e-01 -1.220147609710693359e-01 3.319988846778869629e-01 -3.190059959888458252e-01 8.629359304904937744e-02 2.715056017041206360e-02
-6.705561280250549316e-02 1.774031817913055420e-01 2.428796142339706421e-02 -9.012146294116973877e-02 7.605114579200744629e-02 -3.620021045207977295e-01 2.437276095151901245e-01 -7.423734664916992188e-02 -2.775866985321044922e-01 9.425883740186691284e-02 -1.250948756933212280e-01 1.243470534682273865e-01 7.448967546224594116e-02 1.643268018960952759e-01 2.585307061672210693e-01 9.741538763046264648e-02 -9.048341214656829834e-02 -7.988944649696350098e-02 -1.867682039737701416e-01 -1.028219461441040039e-01 -3.053748048841953278e-02 1.233473327010869980e-02 2.786898985505104065e-03 -2.308797240257263184e-01 -5.087214112281799316e-01 -6.285089068114757538e-03 -6.066644191741943359e-02 -1.603781990706920624e-02 1.469133794307708740e-01 -2.318712323904037476e-01 1.204975917935371399e-01 -2.461347132921218872e-01
1.828852146863937378e-01 -1.829309761524200439e-02 -6.901136040687561035e-02 -2.990181185305118561e-02 -8.366660773754119873e-02 -7.465093582868576050e-02 -2.106216251850128174e-01 -1.583908945322036743e-01 3.143206238746643066e-02 -4.022616744041442871e-01 2.208283394575119019e-01 -8.823511749505996704e-02 -1.745014786720275879e-01 8.749497681856155396e-02 3.077906668186187744e-01 2.875655591487884521e-01 -6.821388751268386841e-02 1.115340441465377808e-01 8.864431083202362061e-02 -1.023900583386421204e-01 -1.692711561918258667e-01 3.603228628635406494e-01 -1.736672967672348022e-01 -2.547537535429000854e-02 -2.952540516853332520e-01 -9.359343349933624268e-02 -1.379465758800506592e-01 7.049732655286788940e-02 2.739100754261016846e-01 -1.489876508712768555e-01 3.617130219936370850e-02 2.135636657476425171e-02
9.996227920055389404e-02 -2.297125905752182007e-01 1.400474160909652710e-01 -6.830596365034580231e-03 2.374577820301055908e-01 6.234628334641456604e-02 1.774327009916305542e-01 9.968168288469314575e-02 1.478322874754667282e-02 -2.065914869308471680e-01 2.255342602729797363e-01 1.485647410154342651e-01 -3.498761653900146484e-01 2.228841185569763184e-03 1.243893951177597046e-01 -1.995755918323993683e-02 -2.769966721534729004e-01 1.761555969715118408e-01 -4.032287374138832092e-02 -1.963697224855422974e-01 -3.128135502338409424e-01 3.265940248966217041e-01 5.378738045692443848e-02 -1.168975830078125000e-01 -3.251075744628906250e-01 -5.221610516309738159e-02 1.121933534741401672e-01 -1.554426699876785278e-01 5.867096036672592163e-02 -1.116408482193946838e-01 1.487595587968826294e-01 -9.765670448541641235e-02
1.924343556165695190e-01 -4.504258558154106140e-02 -6.011159718036651611e-02 1.075373440980911255e-01 1.954857856035232544e-01 2.687889151275157928e-03 5.523517355322837830e-02 -3.075024783611297607e-01 -3.070028722286224365e-01 5.455644428730010986e-02 -6.736878305673599243e-02 1.522203385829925537e-01 1.433215290307998657e-01 1.197689697146415710e-01 4.614355266094207764e-01 -2.964636310935020447e-02 4.107703268527984619e-02 -9.819608181715011597e-02 -1.168057993054389954e-01 -4.987018927931785583e-02 -1.301451325416564941e-01 1.211163327097892761e-01 -2.720347605645656586e-02 1.545865684747695923e-01 -1.602421253919601440e-01 -1.254063397645950317e-01 -3.494506478309631348e-01 -1.336744874715805054e-01 2.879639863967895508e-01 7.854504138231277466e-02 2.468012124300003052e-01 1.456404179334640503e-01
-3.150937557220458984e-01 -2.547784708440303802e-02 -1.614772528409957886e-01 2.530693113803863525e-01 -8.240637928247451782e-02 -8.721676468849182129e-02 9.352694451808929443e-02 -1.544662863016128540e-01 -5.936807021498680115e-02 -7.544977962970733643e-02 -2.707343362271785736e-02 5.255537107586860657e-02 3.575594350695610046e-02 2.876855060458183289e-02 1.558078080415725708e-01 3.474092483520507812e-01 -4.097346961498260498e-02 -6.200512498617172241e-02 -2.204025387763977051e-01 2.847943007946014404e-01 -2.557463943958282471e-01 4.002738893032073975e-01 1.516943126916885376e-01 -2.111317366361618042e-01 -1.820253580808639526e-01 5.529509857296943665e-02 -2.970258891582489014e-01 1.415568590164184570e-01 1.426409631967544556e-01 -5.649135634303092957e-02 3.715129941701889038e-02 -7.322818785905838013e-02
-1.289996355772018433e-01 1.310590505599975586e-01 1.935386955738067627e-01 -5.864107608795166016e-02 1.246739272028207779e-02 5.404774472117424011e-02 8.971104770898818970e-02 -2.351483404636383057e-01 -4.129661619663238525e-02 -2.710971534252166748e-01 4.368638247251510620e-02 1.964761614799499512e-01 -4.649942740797996521e-02 -8.228616416454315186e-02 8.090429753065109253e-02 9.985040128231048584e-02 -2.296064198017120361e-01 6.001135800033807755e-03 -3.647761046886444092e-02 3.200584948062896729e-01 2.515031397342681885e-01 3.005895018577575684e-01 2.514730989933013916e-01 1.822908595204353333e-02 -3.016581833362579346e-01 3.297744691371917725e-01 -1.430613994598388672e-01 -1.386359483003616333e-01 2.601795792579650879e-01 -6.449587643146514893e-02 -1.737580820918083191e-02 -1.800424903631210327e-01
-3.435286283493041992e-01 -3.205147683620452881e-01 6.002520024776458740e-02 1.290142256766557693e-02 2.102041244506835938e-01 -2.854504808783531189e-02 -1.180169451981782913e-02 -3.102743625640869141e-01 -1.044419705867767334e-01 -2.270131558179855347e-01 -6.963230669498443604e-02 5.832254514098167419e-02 -1.547044962644577026e-01 6.400993466377258301e-02 1.013882756233215332e-01 -1.509767174720764160e-01 1.471122652292251587e-01 1.213321387767791748e-01 -2.542328834533691406e-01 1.518367826938629150e-01 -2.428942173719406128e-01 2.298779487609863281e-01 -2.676758766174316406e-01 -1.853649914264678955e-01 -1.373553386656567454e-04 1.765582114458084106e-01 -2.352052032947540283e-01 4.061380773782730103e-02 1.568151861429214478e-01 -1.661159396171569824e-01 9.318398684263229370e-02 1.066045239567756653e-01
7.579974085092544556e-02 7.780946046113967896e-02 -2.284404486417770386e-01 -9.114066511392593384e-02 1.360339671373367310e-01 2.330063432455062866e-01 -1.979635506868362427e-01 -2.771426439285278320e-01 -1.602332293987274170e-01 6.355263292789459229e-02 1.463633775711059570e-01 1.317224837839603424e-02 -1.847431808710098267e-01 -9.776511043310165405e-02 4.850213974714279175e-02 1.061930954456329346e-01 1.750852167606353760e-01 2.244635373353958130e-01 -8.553433581255376339e-04 -5.713297426700592041e-02 -3.342669829726219177e-02 3.427788317203521729e-01 -1.820629090070724487e-01 -2.001011371612548828e-01 -4.146597087383270264e-01 1.047620698809623718e-01 -1.538115292787551880e-01 1.021054387092590332e-01 2.975317835807800293e-01 -1.803497225046157837e-02 2.101303339004516602e-01 -6.461139768362045288e-02
-6.917383521795272827e-02 2.798053920269012451e-01 1.171737238764762878e-01 -1.360225863754749298e-02 5.063478648662567139e-02 3.087739925831556320e-03 -7.975901477038860321e-03 -2.972179651260375977e-01 -5.491469055414199829e-02 6.691377609968185425e-02 -8.159779757261276245e-02 1.757246106863021851e-01 -5.854445043951272964e-03 5.510219186544418335e-02 2.928337454795837402e-01 -7.417573034763336182e-02 1.619629263877868652e-01 2.401958778500556946e-02 1.720420122146606445e-01 -3.358679413795471191e-01 -2.889001071453094482e-01 2.737148404121398926e-01 -2.480913698673248291e-01 -2.207753360271453857e-01 -4.346091300249099731e-02 -1.689308732748031616e-01 -3.642745316028594971e-01 -2.133809775114059448e-01 9.866702556610107422e-02 -8.480370789766311646e-02 9.406270831823348999e-02 1.902426965534687042e-02
2.082640677690505981e-02 1.563959866762161255e-01 1.577942632138729095e-03 7.935184240341186523e-02 2.706212997436523438e-01 -8.167531341314315796e-03 2.491045743227005005e-01 -3.462668955326080322e-01 -2.656572163105010986e-01 -3.021438717842102051e-01 4.655471444129943848e-02 -2.932269573211669922e-01 1.485164016485214233e-01 7.532838732004165649e-02 2.851361036300659180e-01 2.391856610774993896e-01 1.626993566751480103e-01 -3.697312250733375549e-02 -1.426898092031478882e-01 9.392240643501281738e-02 -2.838185131549835205e-01 2.998023293912410736e-02 1.921496912837028503e-02 -2.159942388534545898e-01 -7.354582846164703369e-02 -5.769956111907958984e-02 -4.252813383936882019e-02 -1.346996128559112549e-01 1.774283647537231445e-01 1.508449614048004150e-01 7.687492668628692627e-02 1.515357047319412231e-01
-1.689229458570480347e-01 8.212616294622421265e-02 -3.909611701965332031e-02 -2.584857679903507233e-02 3.131640851497650146e-01 -1.302050650119781494e-01 3.404271230101585388e-02 -9.585045278072357178e-02 7.160717248916625977e-02 -8.102752268314361572e-02 1.333877444267272949e-01 -3.879272146150469780e-03 -1.187813282012939453e-01 -1.527813915163278580e-02 4.016908407211303711e-01 2.392448037862777710e-01 -4.182685017585754395e-01 2.376117259263992310e-01 1.304168403148651123e-01 -2.693391740322113037e-01 -6.815714389085769653e-02 -1.091113407164812088e-02 -1.413042992353439331e-01 -1.350970268249511719e-01 -1.578149795532226562e-01 2.034091353416442871e-01 -1.085894703865051270e-01 -1.474404186010360718e-01 -7.336153835058212280e-02 -3.220578134059906006e-01 2.025606483221054077e-02 -3.806046769022941589e-02
7.722842693328857422e-02 1.375499814748764038e-01 -8.485145121812820435e-02 1.303114593029022217e-01 1.686448454856872559e-01 4.279795661568641663e-02 4.751862958073616028e-02 -2.527833282947540283e-01 1.762266010046005249e-01 1.889865547418594360e-01 -2.634035237133502960e-02 2.306528575718402863e-02 2.004785686731338501e-01 9.761604666709899902e-02 3.184929788112640381e-01 -1.611283272504806519e-01 7.808326929807662964e-02 2.947243154048919678e-01 -2.956287860870361328e-01 -5.645639449357986450e-02 1.110817417502403259e-01 -1.722103953361511230e-01 -1.955009847879409790e-01 -7.820996642112731934e-02 -2.758445739746093750e-01 1.140023246407508850e-01 -9.069554507732391357e-02 -3.626758754253387451e-01 2.603361904621124268e-01 -7.351142819970846176e-03 1.918308138847351074e-01 -7.769480347633361816e-02
-1.583182513713836670e-01 2.392840534448623657e-01 -1.270677447319030762e-01 -7.763241976499557495e-02 -1.003499981015920639e-02 1.198289822787046432e-02 5.448976531624794006e-02 -8.197136968374252319e-02 2.749785967171192169e-02 -2.314718365669250488e-01 2.469178289175033569e-02 4.908349364995956421e-02 -1.121288165450096130e-01 3.389371931552886963e-01 1.748517900705337524e-01 2.377144843339920044e-01 -9.791314601898193359e-03 1.531189382076263428e-01 -6.374246627092361450e-02 3.226799070835113525e-01 -1.876715570688247681e-01 2.921354472637176514e-01 3.744461014866828918e-02 -2.633559703826904297e-02 -1.368863731622695923e-01 2.768153548240661621e-01 -3.078759908676147461e-01 -1.784054785966873169e-01 -1.175947263836860657e-01 5.956044793128967285e-02 1.873011440038681030e-01 -2.913096845149993896e-01
-1.662239730358123779e-01 -6.387623399496078491e-02 1.857970803976058960e-01 -7.285264879465103149e-02 9.215889871120452881e-02 4.983033984899520874e-02 1.684253662824630737e-01 -1.571491062641143799e-01 -1.008019894361495972e-01 -3.879289031028747559e-01 2.616364657878875732e-01 -6.301473826169967651e-02 9.888466447591781616e-02 5.065835639834403992e-02 3.194042444229125977e-01 2.037347406148910522e-01 -1.375492513179779053e-01 1.497145593166351318e-01 -3.320846855640411377e-01 -1.930070370435714722e-01 1.926683336496353149e-01 2.656162083148956299e-01 -6.925885565578937531e-03 -2.691964209079742432e-01 -6.478652823716402054e-03 -4.710414446890354156e-03 1.681425422430038452e-01 6.392540782690048218e-02 1.852109730243682861e-01 -1.528857499361038208e-01 1.273481249809265137e-01 1.025512441992759705e-02
-1.558869034051895142e-01 1.842992305755615234e-01 1.278161257505416870e-01 2.702588438987731934e-01 1.823051720857620239e-01 -8.357324451208114624e-02 -4.030422773212194443e-03 -2.055157124996185303e-01 4.051037132740020752e-03 -3.962055221199989319e-02 3.199638426303863525e-01 -4.193722829222679138e-02 -1.788643933832645416e-02 2.203353494405746460e-01 3.736177086830139160e-01 -1.340230368077754974e-02 -9.023920446634292603e-02 1.719392538070678711e-01 -1.487008482217788696e-01 7.897648960351943970e-02 7.755275070667266846e-02 -3.321016132831573486e-01 -2.334253787994384766e-01 2.170116407796740532e-03 -9.525134414434432983e-02 1.871718764305114746e-01 -2.717811167240142822e-01 -1.608080118894577026e-01 1.658090054988861084e-01 -8.951619267463684082e-02 9.706806391477584839e-02 -2.234114408493041992e-01
-2.564261555671691895e-01 8.731468021869659424e-02 -7.774829119443893433e-02 -1.118781417608261108e-01 2.308940440416336060e-01 -5.379441380500793457e-02 5.449854582548141479e-02 -3.901735544204711914e-01 -9.409320354461669922e-02 -2.826532348990440369e-02 6.168949231505393982e-02 2.361320406198501587e-01 -8.374427258968353271e-02 2.946714460849761963e-01 2.184116095304489136e-01 5.451255291700363159e-02 2.424172684550285339e-02 -2.848125398159027100e-01 5.622687190771102905e-02 -1.992435604333877563e-01 1.157148182392120361e-01 9.601923637092113495e-03 -4.525113035924732685e-04 -3.506802618503570557e-01 -1.084651127457618713e-01 1.544470041990280151e-01 -2.215095609426498413e-01 8.021490275859832764e-02 1.606674343347549438e-01 -2.272447794675827026e-01 -2.283494472503662109e-01 -3.422528505325317383e-02
-1.914656907320022583e-01 8.000311255455017090e-02 5.427278950810432434e-02 -9.980410337448120117e-02 8.464904874563217163e-02 5.388830229640007019e-02 -1.220829710364341736e-01 6.096413731575012207e-02 -1.916104853153228760e-01 -1.475315690040588379e-01 -1.721847653388977051e-01 -4.286632314324378967e-02 -3.869700431823730469e-01 7.375832647085189819e-02 2.248021960258483887e-01 1.522725522518157959e-01 -6.982196867465972900e-02 2.004715651273727417e-01 -8.167809247970581055e-02 -3.138240873813629150e-01 -3.273103758692741394e-02 1.846982985734939575e-01 -1.910538226366043091e-01 -3.560190647840499878e-02 -3.418470621109008789e-01 2.967719733715057373e-01 -4.406023770570755005e-02 4.506230726838111877e-02 3.649305403232574463e-01 7.531091570854187012e-02 6.723754853010177612e-02 -1.449925303459167480e-01
-2.328670471906661987e-01 -2.674164017662405968e-03 2.842614054679870605e-01 1.694021522998809814e-01 5.675764381885528564e-02 -5.212270841002464294e-02 1.013751998543739319e-01 -1.764387339353561401e-01 -1.041262075304985046e-01 -3.564928770065307617e-01 2.130718342959880829e-02 -7.765285670757293701e-03 -2.563538253307342529e-01 6.596785038709640503e-02 3.014379739761352539e-01 1.238339990377426147e-01 6.391400098800659180e-02 2.444491833448410034e-01 4.777125641703605652e-02 -2.621690928936004639e-01 -5.239572748541831970e-02 7.032137364149093628e-02 -1.628968715667724609e-01 -1.648862808942794800e-01 -2.070563882589340210e-01 2.667868435382843018e-01 -4.204139113426208496e-02 -7.942762225866317749e-02 2.043301910161972046e-01 1.387981325387954712e-01 1.466734567657113075e-03 -3.078895211219787598e-01
-3.974644541740417480e-01 2.680135369300842285e-01 -4.507530480623245239e-02 -2.654905244708061218e-02 2.502761036157608032e-02 2.140019685029983521e-01 -4.626535251736640930e-02 -3.717044135555624962e-03 -1.288388818502426147e-01 -2.069322466850280762e-01 -1.345113962888717651e-01 2.441100776195526123e-02 -6.854154169559478760e-02 2.558209002017974854e-01 3.207709491252899170e-01 8.736607432365417480e-02 -4.209544509649276733e-02 1.981643736362457275e-01 -1.547862589359283447e-01 -9.771867655217647552e-03 -1.716989465057849884e-02 2.271102219820022583e-01 1.976451426744461060e-01 2.091342955827713013e-02 -3.393217027187347412e-01 1.553243547677993774e-01 -1.672685891389846802e-01 -1.577329933643341064e-01 3.393827006220817566e-02 1.279047280550003052e-01 3.904638439416885376e-02 -3.040858805179595947e-01
1.360422819852828979e-01 -1.087112873792648315e-01 -1.543383896350860596e-01 9.858170151710510254e-02 1.078509241342544556e-01 -1.106501277536153793e-02 1.090770661830902100e-01 -3.919864296913146973e-01 -1.255141049623489380e-01 -1.931721270084381104e-01 8.519994467496871948e-02 2.386990338563919067e-01 -2.857722342014312744e-01 1.420876011252403259e-02 4.424814600497484207e-03 1.570665687322616577e-01 4.466683045029640198e-02 2.215101718902587891e-01 3.763042762875556946e-02 4.321470111608505249e-02 1.043100878596305847e-01 2.077405154705047607e-01 -2.178463488817214966e-01 -2.647230625152587891e-01 -2.282726317644119263e-01 1.668541133403778076e-02 -8.355229347944259644e-02 2.292352467775344849e-01 4.053630530834197998e-01 3.950797393918037415e-02 1.450449973344802856e-01 -1.010722219944000244e-01
-1.787340492010116577e-01 -1.383604016155004501e-02 -8.191538602113723755e-02 -2.129320204257965088e-01 6.786999851465225220e-02 2.030607014894485474e-01 -2.119367718696594238e-01 -3.018428981304168701e-01 2.777796983718872070e-01 2.753753364086151123e-01 -1.871372573077678680e-02 1.283390969038009644e-01 -1.288310885429382324e-01 3.050586283206939697e-01 5.483175441622734070e-02 -1.852188408374786377e-01 -7.337380945682525635e-02 9.980509988963603973e-03 -2.494473457336425781e-01 -1.335395276546478271e-01 -1.331195831298828125e-01 1.036533564329147339e-01 -1.347265541553497314e-01 -2.871353626251220703e-01 -5.241453647613525391e-02 3.743354603648185730e-02 -3.246407508850097656e-01 -1.887010633945465088e-01 1.921385675668716431e-01 -4.349546507000923157e-02 1.282281726598739624e-01 -4.645891115069389343e-02
3.723678365349769592e-02 -1.810289621353149414e-01 1.347596198320388794e-01 -3.989054635167121887e-02 -6.188654154539108276e-02 -1.286868751049041748e-01 7.278935611248016357e-02 4.607501998543739319e-02 -3.331499546766281128e-02 -1.186020895838737488e-01 1.573579609394073486e-01 4.656811803579330444e-02 -2.955569140613079071e-02 5.820625275373458862e-02 2.268890887498855591e-01 -1.801370680332183838e-01 -3.684734702110290527e-01 -6.661551445722579956e-02 -2.483399510383605957e-01 -4.564801976084709167e-02 6.190102919936180115e-02 1.498224288225173950e-01 -3.294179737567901611e-01 -1.659221351146697998e-01 -8.869117498397827148e-02 7.962878793478012085e-02 -3.880858719348907471e-01 -1.902506314218044281e-02 2.926689088344573975e-01 -7.025124877691268921e-02 3.977441489696502686e-01 -8.787095546722412109e-02
-8.522254973649978638e-02 5.537154898047447205e-02 1.194343119859695435e-01 1.366920322179794312e-01 1.553803235292434692e-01 1.793251782655715942e-01 2.304070293903350830e-01 -3.289185464382171631e-01 1.639806777238845825e-01 -2.787953019142150879e-01 1.868901774287223816e-02 -7.798486202955245972e-02 -7.486522942781448364e-02 3.706167638301849365e-02 1.486976593732833862e-01 -1.955750733613967896e-01 1.344792842864990234e-01 9.796188026666641235e-02 -3.979763984680175781e-01 4.319357499480247498e-02 -7.947450876235961914e-02 3.392598032951354980e-01 -3.830903396010398865e-02 3.115307306870818138e-03 -1.710022240877151489e-01 1.250663399696350098e-01 -6.996696442365646362e-02 -6.949673593044281006e-02 1.078794524073600769e-01 -4.221505224704742432e-01 7.079602032899856567e-02 -2.162993513047695160e-02
-1.693440675735473633e-01 1.570166498422622681e-01 -7.578856498003005981e-02 -3.326565027236938477e-03 2.700113654136657715e-01 -6.746709346771240234e-02 1.629280894994735718e-01 -1.285970360040664673e-01 3.592297434806823730e-02 -2.457787841558456421e-02 2.493225634098052979e-01 -6.317183375358581543e-02 -1.283127814531326294e-01 1.890655979514122009e-02 2.546931803226470947e-01 3.052706718444824219e-01 -3.462092280387878418e-01 7.543530315160751343e-02 1.559126675128936768e-01 -2.673271596431732178e-01 -6.798392534255981445e-02 -1.357180590275675058e-04 -1.830290853977203369e-01 -7.969304919242858887e-02 -1.373971551656723022e-01 2.586682140827178955e-01 -9.948360919952392578e-02 -1.169224083423614502e-01 2.662320435047149658e-02 -4.243503212928771973e-01 1.377240270376205444e-01 -5.043812096118927002e-02
-2.855921350419521332e-02 -3.394586965441703796e-02 2.085473388433456421e-01 -2.850110083818435669e-02 5.794766545295715332e-02 -2.287346273660659790e-01 2.981190383434295654e-01 -2.615164518356323242e-01 2.223459780216217041e-01 1.511192228645086288e-02 -1.267650276422500610e-01 2.928251028060913086e-02 -9.238190948963165283e-03 1.841333955526351929e-01 7.247371599078178406e-03 -1.998843401670455933e-01 6.065451726317405701e-02 -1.530924886465072632e-01 -2.064626514911651611e-01 1.691622473299503326e-02 -2.190090864896774292e-01 3.780995607376098633e-01 2.434959635138511658e-02 -3.664402291178703308e-02 -3.159898221492767334e-01 2.187680155038833618e-01 -2.838437259197235107e-01 -1.129203513264656067e-01 1.898554414510726929e-01 5.693977698683738708e-02 2.387213855981826782e-01 -1.845255726948380470e-03
-2.194143682718276978e-01 -5.647632479667663574e-02 -8.489377051591873169e-02 -1.675691306591033936e-01 2.243405729532241821e-01 1.468790173530578613e-01 -2.546277344226837158e-01 -2.073364704847335815e-01 -1.332598626613616943e-01 -1.437769383192062378e-01 8.645409345626831055e-02 -3.302270770072937012e-01 7.929980009794235229e-02 9.861777722835540771e-02 4.021450579166412354e-01 -1.741541363298892975e-02 6.779833883047103882e-02 1.834524571895599365e-01 1.506488323211669922e-01 -4.495733976364135742e-02 7.263261824846267700e-02 4.143075942993164062e-01 6.947054713964462280e-02 -1.036057025194168091e-01 -5.943905934691429138e-02 -2.026577144861221313e-01 -1.731886714696884155e-01 -1.782862544059753418e-01 7.519419491291046143e-02 -1.098606511950492859e-01 -5.532512813806533813e-02 -1.343184709548950195e-01
3.325258195400238037e-02 2.204738259315490723e-01 -2.644803822040557861e-01 -7.538234442472457886e-02 2.018755376338958740e-01 1.032241731882095337e-01 -2.727571725845336914e-01 -1.822797954082489014e-01 -2.092354744672775269e-01 -1.056626960635185242e-01 -1.508955657482147217e-01 -1.132856979966163635e-01 -4.534149914979934692e-02 3.664516657590866089e-02 3.036398589611053467e-01 9.080605953931808472e-02 -2.620024085044860840e-01 -1.494313497096300125e-02 1.128932982683181763e-01 7.536304742097854614e-02 1.920800805091857910e-01 3.235467672348022461e-01 1.416364591568708420e-02 -5.193477869033813477e-02 -1.646361649036407471e-01 9.074086695909500122e-02 -1.795457601547241211e-01 -2.464183717966079712e-01 1.655482798814773560e-01 2.445907890796661377e-01 2.718429863452911377e-01 -6.128956098109483719e-03
-9.515160322189331055e-02 2.582765556871891022e-02 1.217599883675575256e-01 -1.401526331901550293e-01 5.493937432765960693e-02 -4.744305089116096497e-02 1.119765192270278931e-01 -1.920868903398513794e-01 -1.075541879981756210e-02 3.962835967540740967e-01 6.295561045408248901e-02 6.857673823833465576e-02 -6.204647943377494812e-02 7.809599488973617554e-02 1.202817261219024658e-01 1.996275186538696289e-01 -1.363834273070096970e-02 2.391107231378555298e-01 -1.471531838178634644e-01 1.570173799991607666e-01 9.735595434904098511e-02 2.875913381576538086e-01 6.873210519552230835e-02 1.138333044946193695e-02 -1.900624036788940430e-01 -1.313470155000686646e-01 -1.661589592695236206e-01 -4.174788892269134521e-01 1.972408145666122437e-01 -1.864436268806457520e-01 3.196786940097808838e-01 1.979233175516128540e-01
7.848699390888214111e-02 8.259304612874984741e-02 -2.768520265817642212e-02 -3.899341821670532227e-02 6.793522834777832031e-02 -2.256073355674743652e-01 1.037033274769783020e-01 1.589684486389160156e-01 -4.578851461410522461e-01 -6.657789647579193115e-02 7.242616266012191772e-03 1.983072906732559204e-01 -5.606286227703094482e-02 5.498844664543867111e-03 2.406821101903915405e-01 1.927104741334915161e-01 -1.154293790459632874e-01 -8.328174240887165070e-03 1.054899021983146667e-01 1.910025253891944885e-02 -9.212346374988555908e-02 3.893052935600280762e-01 -1.263810396194458008e-01 -1.405218690633773804e-01 -2.994566559791564941e-01 -2.088941484689712524e-01 -2.123870849609375000e-01 -4.179817624390125275e-04 2.306142449378967285e-01 -2.648615092039108276e-02 1.588719636201858521e-01 -2.515742480754852295e-01
-1.893744766712188721e-01 -6.190588325262069702e-02 4.978067427873611450e-02 1.496632695198059082e-01 4.259850382804870605e-01 2.645443752408027649e-02 2.518485672771930695e-02 6.898767501115798950e-02 -3.212626278400421143e-02 -2.825945429503917694e-02 -2.425521239638328552e-02 6.487407535314559937e-02 -3.996124118566513062e-02 3.249683380126953125e-01 3.622749745845794678e-01 6.680822372436523438e-02 -1.308978050947189331e-01 -8.113316446542739868e-02 -2.224932163953781128e-01 5.689062178134918213e-02 5.185027793049812317e-02 7.356064021587371826e-02 -8.497648872435092926e-03 -1.030307337641716003e-01 2.112827450037002563e-01 1.856158971786499023e-01 -2.756638228893280029e-01 -3.399432003498077393e-01 2.581312358379364014e-01 -2.316088378429412842e-01 6.053498759865760803e-02 -9.223611652851104736e-02
-1.659662723541259766e-01 -3.978097066283226013e-02 3.480279147624969482e-01 -5.252462625503540039e-02 2.296578586101531982e-01 2.929389178752899170e-01 8.832245133817195892e-03 -2.470217794179916382e-01 -2.016881704330444336e-01 -1.013226620852947235e-02 2.805506065487861633e-02 -1.091885790228843689e-01 1.523391902446746826e-01 1.725344061851501465e-01 3.576689362525939941e-01 4.392496496438980103e-02 7.281556725502014160e-02 -5.468713119626045227e-02 -1.130847558379173279e-01 -7.491273432970046997e-02 -1.540781408548355103e-01 1.764634996652603149e-01 1.987740844488143921e-01 2.082171738147735596e-01 -4.755407944321632385e-02 7.844346016645431519e-02 -2.306919842958450317e-01 -1.557504236698150635e-01 3.357290923595428467e-01 -1.568921953439712524e-01 -1.375512927770614624e-01 -6.659968197345733643e-02
-1.907314956188201904e-01 -3.267653882503509521e-01 3.662959486246109009e-02 -2.237239852547645569e-03 1.523119360208511353e-01 5.042134970426559448e-02 -1.173762455582618713e-01 -3.564971983432769775e-01 -9.488720446825027466e-02 -2.952696084976196289e-01 -9.851715713739395142e-02 1.606858670711517334e-01 -1.903115659952163696e-01 1.194698438048362732e-01 3.160266876220703125e-01 1.013537123799324036e-01 -9.753815829753875732e-02 3.290940821170806885e-02 -1.285291016101837158e-01 1.902286112308502197e-01 -1.462711542844772339e-01 2.690789103507995605e-01 -3.010910153388977051e-01 -3.649485111236572266e-02 -2.066314965486526489e-02 1.505008637905120850e-01 -2.091064304113388062e-01 7.273904979228973389e-02 1.029130071401596069e-01 -1.442851573228836060e-01 -1.608160557225346565e-03 2.096292972564697266e-01
-4.218741357326507568e-01 3.362544178962707520e-01 5.517612025141716003e-02 -4.082843288779258728e-02 1.598797887563705444e-01 4.534784704446792603e-03 8.669552393257617950e-03 -7.935710251331329346e-02 1.892790384590625763e-02 -6.703589111566543579e-02 8.018768578767776489e-02 -4.163364693522453308e-02 1.861795783042907715e-02 3.332387506961822510e-01 1.208060681819915771e-01 2.203048020601272583e-01 -1.603183448314666748e-01 2.322405278682708740e-01 -2.288849204778671265e-01 1.359282881021499634e-01 -2.897986397147178650e-02 2.669466137886047363e-01 1.309989988803863525e-01 1.140917241573333740e-01 -2.314283326268196106e-02 5.228216946125030518e-02 -2.535378634929656982e-01 -2.534543573856353760e-01 2.406024374067783356e-03 -4.973702505230903625e-02 1.142127960920333862e-01 -2.909576892852783203e-01
8.380404114723205566e-02 -9.857122600078582764e-02 -4.800395295023918152e-02 -2.436415404081344604e-01 2.047896385192871094e-02 -1.358513999730348587e-02 -1.312638353556394577e-02 -2.207465469837188721e-01 -1.601052582263946533e-01 7.360164821147918701e-02 -7.984998077154159546e-02 -2.184422686696052551e-02 -2.308909036219120026e-02 -1.928608119487762451e-01 3.359467685222625732e-01 1.483468711376190186e-01 -3.855875879526138306e-02 4.338675439357757568e-01 -3.276465237140655518e-01 6.959790480323135853e-04 -1.389654725790023804e-01 3.669998422265052795e-02 1.737996377050876617e-02 -1.939526796340942383e-01 1.274731457233428955e-01 1.128527894616127014e-02 -2.333672344684600830e-01 -6.020057015120983124e-03 2.416154891252517700e-01 -1.649413853883743286e-01 2.632496654987335205e-01 -2.831507623195648193e-01
5.681140720844268799e-02 -9.286423772573471069e-02 -1.549189090728759766e-01 -2.598449289798736572e-01 -4.542869329452514648e-02 1.431477367877960205e-01 3.040129244327545166e-01 -2.745130360126495361e-01 -3.912109881639480591e-02 -1.691725999116897583e-01 4.550149664282798767e-02 5.401089414954185486e-02 6.005234271287918091e-02 3.924020379781723022e-02 1.421921402215957642e-01 1.145045831799507141e-01 8.325413800776004791e-03 4.336448609828948975e-01 1.467707566916942596e-02 3.345319628715515137e-02 -1.110610812902450562e-01 2.062966227531433105e-01 7.763702422380447388e-02 -1.524909883737564087e-01 -4.555103182792663574e-01 1.041001826524734497e-01 1.229341048747301102e-02 -9.320741146802902222e-02 2.484485208988189697e-01 -8.772326260805130005e-02 1.162100881338119507e-01 -2.212738990783691406e-01
5.861692130565643311e-02 -1.155715957283973694e-01 6.444580107927322388e-02 3.333549201488494873e-02 1.450518071651458740e-01 8.453682065010070801e-02 -2.153443694114685059e-01 -2.380948066711425781e-01 1.451797932386398315e-01 1.454476565122604370e-01 1.310879290103912354e-01 1.469488143920898438e-01 4.806386306881904602e-02 1.422624289989471436e-01 4.175086617469787598e-01 -1.895937025547027588e-01 6.915440782904624939e-03 3.312803208827972412e-01 -1.561388969421386719e-01 -8.140450716018676758e-02 -1.112810149788856506e-01 2.872862815856933594e-01 2.985852360725402832e-01 1.399448513984680176e-02 -2.337909042835235596e-01 -2.093744091689586639e-02 -2.494308501482009888e-01 -1.202239319682121277e-01 6.153280287981033325e-02 8.324841409921646118e-02 -1.081316322088241577e-01 -2.315907627344131470e-01
1.412096619606018066e-02 -4.634017124772071838e-02 3.805275633931159973e-02 -1.789414286613464355e-01 8.168388903141021729e-02 -2.732150629162788391e-02 7.704755663871765137e-02 -1.088979691267013550e-01 -3.396394252777099609e-01 -6.463053822517395020e-02 -1.997788995504379272e-01 -9.352594614028930664e-02 2.891000211238861084e-01 -3.941174224019050598e-02 2.692574560642242432e-01 -1.518988460302352905e-01 -2.172535061836242676e-01 2.921688603237271309e-03 -8.278576284646987915e-02 -8.008485659956932068e-03 2.043206430971622467e-02 2.430827766656875610e-01 -2.256716936826705933e-01 -6.186520308256149292e-02 6.481236219406127930e-02 8.580004423856735229e-02 -1.733922809362411499e-01 7.988824695348739624e-02 3.952091336250305176e-01 -2.671940922737121582e-01 2.563077807426452637e-01 -2.835541367530822754e-01
-1.501605808734893799e-01 1.960165947675704956e-01 4.204689711332321167e-02 1.380083411931991577e-01 4.432883858680725098e-01 1.062394380569458008e-01 2.245250940322875977e-01 -2.437716126441955566e-01 -1.403864473104476929e-01 5.977394990622997284e-03 2.034562379121780396e-01 -6.300660222768783569e-02 1.449845731258392334e-03 2.698417901992797852e-01 1.585584282875061035e-01 9.443367831408977509e-03 -2.696374356746673584e-01 1.558320373296737671e-01 5.024943035095930099e-03 7.240431010723114014e-02 -2.576674818992614746e-01 -6.929840147495269775e-02 -9.898563846945762634e-03 -2.834181189537048340e-01 1.653471589088439941e-02 8.379472792148590088e-02 -2.713946104049682617e-01 -1.205076724290847778e-01 -2.063629217445850372e-02 8.248978108167648315e-02 -1.324066221714019775e-01 -2.516431510448455811e-01
1.930639892816543579e-01 1.771274507045745850e-01 -1.383150368928909302e-02 1.929039508104324341e-02 -1.341745406389236450e-01 4.707662016153335571e-02 7.384539581835269928e-03 -2.864999175071716309e-01 5.728441104292869568e-02 6.055627018213272095e-02 5.471264943480491638e-03 3.327807411551475525e-02 -3.576763346791267395e-02 3.612607717514038086e-01 2.179430425167083740e-01 2.558255195617675781e-01 -1.344909071922302246e-01 -1.925468146800994873e-01 -8.866147696971893311e-02 -1.249679625034332275e-01 3.329535573720932007e-02 3.419467806816101074e-01 -3.350234329700469971e-01 -1.972334980964660645e-01 1.518705044873058796e-03 3.203418254852294922e-01 -1.937528848648071289e-01 -9.129266440868377686e-02 9.752938151359558105e-02 -7.009416073560714722e-02 2.145665436983108521e-01 -1.372412592172622681e-01
-3.275662660598754883e-01 -1.128166913986206055e-01 -4.163371399044990540e-02 -1.439147591590881348e-01 1.053687334060668945e-01 -6.907570641487836838e-03 -1.398259960114955902e-02 -1.468067318201065063e-01 -1.771404743194580078e-01 1.121303066611289978e-01 2.850917577743530273e-01 1.580033823847770691e-02 -8.751598000526428223e-02 1.924572139978408813e-01 3.804092407226562500e-01 -5.182551965117454529e-02 7.047243416309356689e-02 3.328188955783843994e-01 -1.223198100924491882e-01 -1.062892153859138489e-01 4.598150253295898438e-01 2.051192224025726318e-01 -4.503412917256355286e-02 -9.431566298007965088e-02 -9.557104110717773438e-02 2.123666554689407349e-01 -8.640237897634506226e-02 2.565871924161911011e-02 1.807842105627059937e-01 -6.874183565378189087e-02 2.810976840555667877e-02 8.834550157189369202e-03
-7.964195311069488525e-02 -1.421389132738113403e-01 1.832387894392013550e-01 -3.916252031922340393e-02 2.470958083868026733e-01 1.160961482673883438e-02 -1.473064906895160675e-02 -9.498918801546096802e-02 -2.341087907552719116e-01 1.519988626241683960e-01 1.966066360473632812e-01 -5.819567665457725525e-02 -6.031936034560203552e-02 3.294076025485992432e-01 4.269797503948211670e-01 -1.132636666297912598e-01 6.651771068572998047e-02 2.201722562313079834e-01 1.410062015056610107e-01 2.230869419872760773e-02 2.614119648933410645e-01 1.149050742387771606e-01 -2.825227379798889160e-01 -2.394509017467498779e-01 -3.160573169589042664e-02 2.971501052379608154e-01 -1.704259514808654785e-01 1.242756024003028870e-01 4.892681911587715149e-02 -6.399233639240264893e-02 5.864334851503372192e-02 7.058546692132949829e-02
-2.174499817192554474e-02 8.902040310204029083e-03 9.203533083200454712e-02 9.038785099983215332e-02 4.265381097793579102e-01 2.174853533506393433e-02 1.120663657784461975e-01 -1.223677545785903931e-01 2.969479188323020935e-02 6.912859622389078140e-03 2.238468378782272339e-01 -8.497624099254608154e-02 1.736630052328109741e-01 1.018479168415069580e-01 1.646362245082855225e-01 -1.043514385819435120e-01 -1.656933128833770752e-01 1.872374564409255981e-01 -3.048784472048282623e-02 -1.323965340852737427e-01 -1.664125472307205200e-01 2.993153966963291168e-02 -1.837490648031234741e-01 -2.727322280406951904e-01 1.301001310348510742e-01 7.926099747419357300e-02 -5.160562396049499512e-01 -2.009258270263671875e-01 3.661334281787276268e-03 6.541606038808822632e-02 1.316138654947280884e-01 -2.585893571376800537e-01
-8.749597519636154175e-02 1.027124971151351929e-01 5.684975907206535339e-02 -1.557838469743728638e-01 3.571492433547973633e-01 6.650091707706451416e-02 -2.994716912508010864e-02 -1.210594028234481812e-01 6.831557024270296097e-03 -5.765390768647193909e-02 2.501860558986663818e-01 -3.910359442234039307e-01 1.995418369770050049e-01 1.737342774868011475e-01 1.349614858627319336e-01 -6.475497037172317505e-02 7.458216696977615356e-02 -2.181504815816879272e-01 -1.588268727064132690e-01 2.136855386197566986e-02 6.050531193614006042e-02 6.586144678294658661e-03 2.301651239395141602e-02 -1.526661813259124756e-01 -2.058938145637512207e-01 8.282539993524551392e-02 -3.924416601657867432e-01 -3.971323370933532715e-03 4.131209254264831543e-01 -4.180882126092910767e-03 -1.217750832438468933e-01 -1.769289188086986542e-02
-9.966880828142166138e-02 -7.072854787111282349e-02 1.669671386480331421e-01 -2.656342983245849609e-01 1.165315583348274231e-01 -3.006029725074768066e-01 4.112157505005598068e-03 -3.093470335006713867e-01 7.491984963417053223e-02 1.578906551003456116e-02 -1.420086473226547241e-01 -7.405864447355270386e-02 -2.415860593318939209e-01 -4.508838802576065063e-02 3.095158040523529053e-01 -2.655372619628906250e-01 -2.134775370359420776e-01 1.591678857803344727e-01 -9.082484990358352661e-02 2.631270587444305420e-01 -6.396500021219253540e-02 2.517898380756378174e-01 3.994872048497200012e-02 3.764666989445686340e-02 -1.400319635868072510e-01 3.451464176177978516e-01 -5.748227704316377640e-03 -1.579563319683074951e-01 1.439075767993927002e-01 -6.819587945938110352e-02 -5.327193811535835266e-02 -1.339341253042221069e-01
-2.361779510974884033e-01 -1.147802025079727173e-01 2.481942176818847656e-01 6.895738840103149414e-02 2.656171023845672607e-01 1.504890527576208115e-02 1.026454940438270569e-01 -1.709079593420028687e-01 -4.579051584005355835e-02 2.944188416004180908e-01 2.289219759404659271e-02 2.098008543252944946e-01 -5.315917730331420898e-02 1.431525498628616333e-01 8.431016653776168823e-02 3.214516118168830872e-02 -4.208387434482574463e-02 1.345164328813552856e-01 -5.449730530381202698e-02 3.700408339500427246e-02 1.869731992483139038e-01 2.291587889194488525e-01 7.793993502855300903e-02 1.401086896657943726e-01 -2.795513272285461426e-01 1.471599191427230835e-01 -3.156389594078063965e-01 -2.690261416137218475e-02 7.444527000188827515e-02 -4.174543917179107666e-01 1.742387413978576660e-01 -2.041492015123367310e-01
-1.556404083967208862e-01 1.815414726734161377e-01 1.544684320688247681e-01 2.122995704412460327e-01 2.008405923843383789e-01 8.902302943170070648e-03 -9.591734409332275391e-02 -3.654015064239501953e-02 1.064825430512428284e-01 1.073871180415153503e-02 1.666880548000335693e-01 1.274250298738479614e-01 2.582338154315948486e-01 2.145184725522994995e-01 1.131846532225608826e-01 1.137446165084838867e-01 2.197075933218002319e-01 3.159027397632598877e-01 -1.741150468587875366e-01 -2.351232767105102539e-01 -1.326340138912200928e-01 3.171273469924926758e-01 6.983828544616699219e-02 -2.661562263965606689e-01 -1.105101127177476883e-02 -6.750396639108657837e-02 -8.024225383996963501e-02 -3.166431561112403870e-02 2.453913539648056030e-01 -8.649663999676704407e-03 2.080259770154953003e-01 -2.928798496723175049e-01
-3.999910131096839905e-02 -3.705562651157379150e-01 7.429459691047668457e-02 -4.165298119187355042e-02 2.325013428926467896e-01 -1.605100929737091064e-01 2.644467949867248535e-01 1.528844535350799561e-01 -2.424787580966949463e-01 -2.069840133190155029e-01 1.547052264213562012e-01 8.672852814197540283e-02 -2.450910955667495728e-01 -1.584632135927677155e-02 8.195733278989791870e-02 1.006336603313684464e-02 -1.951511949300765991e-01 1.578297652304172516e-02 -6.548680365085601807e-02 -1.581840962171554565e-01 -2.837999165058135986e-01 4.138205349445343018e-01 4.935718700289726257e-02 -1.118692606687545776e-01 -2.187362462282180786e-01 8.878602087497711182e-02 -1.548797190189361572e-01 -1.647843979299068451e-02 2.122107744216918945e-01 -8.436142653226852417e-02 1.052767932415008545e-01 5.355967581272125244e-02
-3.275802731513977051e-01 -5.868420470505952835e-03 1.015119180083274841e-01 2.538972496986389160e-01 2.809503376483917236e-01 1.650852710008621216e-01 2.843719422817230225e-01 -3.746796250343322754e-01 -1.124088019132614136e-01 -1.667381972074508667e-01 1.251151598989963531e-02 3.839202970266342163e-02 -2.229462862014770508e-01 -3.766930894926190376e-03 4.004966001957654953e-03 2.588438689708709717e-01 -4.801835119724273682e-02 1.590408980846405029e-01 -1.789500862360000610e-01 1.765248030424118042e-01 2.198328636586666107e-02 2.583242654800415039e-01 -2.610041573643684387e-02 -2.641974687576293945e-01 -1.386582851409912109e-01 1.319244801998138428e-01 -1.995988190174102783e-01 -8.544933050870895386e-02 9.765440970659255981e-02 9.573617577552795410e-02 -1.077059004455804825e-02 -2.402093820273876190e-02
1.766178160905838013e-01 1.367740780115127563e-01 2.616751492023468018e-01 -8.657111227512359619e-02 -3.754330053925514221e-02 8.830965310335159302e-02 -3.194911777973175049e-01 -2.145032435655593872e-01 -2.669806778430938721e-02 -3.719653785228729248e-01 2.323894053697586060e-01 9.783724090084433556e-04 -1.917223334312438965e-01 2.395281195640563965e-01 2.238204926252365112e-01 2.171542793512344360e-01 -8.093617111444473267e-02 2.969357967376708984e-01 -1.096881777048110962e-01 9.270957112312316895e-02 1.479152441024780273e-01 9.666156768798828125e-02 -6.238801032304763794e-02 -7.269866298884153366e-03 -7.188756763935089111e-02 2.029541879892349243e-01 -1.471526324748992920e-01 -5.675943568348884583e-02 2.495681494474411011e-01 -1.946021467447280884e-01 9.816170483827590942e-02 -2.893640659749507904e-02
-1.905021518468856812e-01 -1.915361136198043823e-01 1.523984968662261963e-01 8.575028926134109497e-02 2.815570235252380371e-01 1.341044306755065918e-01 2.604782879352569580e-01 -3.690835237503051758e-01 -7.899978756904602051e-02 1.861104182898998260e-02 -2.760636247694492340e-02 -5.028070509433746338e-02 -1.409176038578152657e-03 -5.394281446933746338e-02 3.773199319839477539e-01 -6.371123343706130981e-02 -3.097236156463623047e-02 -1.690966039896011353e-01 -2.043301463127136230e-01 -3.129716590046882629e-02 -2.345649749040603638e-01 3.673578798770904541e-01 -8.419603109359741211e-02 1.244541034102439880e-01 -1.275689750909805298e-01 1.158265322446823120e-01 -1.792588233947753906e-01 -1.717449873685836792e-01 9.539592266082763672e-02 -1.072532609105110168e-01 -1.956937015056610107e-01 -2.902643568813800812e-02
-1.950599998235702515e-02 1.026815176010131836e-01 -1.851721256971359253e-01 2.955266237258911133e-01 -3.723170235753059387e-02 7.418185472488403320e-02 7.150554656982421875e-02 -2.621656060218811035e-01 1.036160662770271301e-01 2.950415015220642090e-02 1.866027861833572388e-01 1.323931384831666946e-02 8.400949835777282715e-02 -7.868012040853500366e-02 4.317845106124877930e-01 -1.425809860229492188e-01 1.479814946651458740e-01 2.311302870512008667e-01 -2.210062444210052490e-01 -1.015783175826072693e-01 1.563157141208648682e-02 1.465143859386444092e-01 6.983539462089538574e-02 -3.798449933528900146e-01 -1.740318834781646729e-01 -3.610980510711669922e-02 -1.887233108282089233e-01 -1.915560066699981689e-01 2.657511234283447266e-01 -1.346274316310882568e-01 -5.138237774372100830e-02 1.394961476325988770e-01
-2.173834145069122314e-01 1.260921061038970947e-01 -1.454366892576217651e-01 4.171987995505332947e-02 1.062910556793212891e-01 1.933035254478454590e-02 -1.402760297060012817e-01 -3.450054824352264404e-01 8.860868215560913086e-02 3.918600976467132568e-01 7.082086801528930664e-02 -2.286149002611637115e-02 -2.160103321075439453e-01 2.704516053199768066e-01 2.434456050395965576e-01 -8.734729140996932983e-02 -2.409146167337894440e-02 1.027341037988662720e-01 -1.968192160129547119e-01 -1.296558231115341187e-01 -2.777914106845855713e-01 4.046413302421569824e-02 -2.043549716472625732e-02 -1.904804855585098267e-01 -1.018346473574638367e-01 -1.426056623458862305e-01 -3.503715991973876953e-01 -1.663254499435424805e-01 -2.927454560995101929e-02 -1.571196019649505615e-01 3.946584463119506836e-02 -1.396787911653518677e-01
-6.580370664596557617e-02 -1.321227848529815674e-01 1.180536597967147827e-01 2.645635232329368591e-02 -8.024828135967254639e-02 -1.076304689049720764e-01 -1.326819956302642822e-01 -1.533101778477430344e-02 -1.521739065647125244e-01 -3.131031095981597900e-01 1.784299761056900024e-01 9.506616741418838501e-03 8.182276040315628052e-03 7.683999091386795044e-02 2.566038966178894043e-01 1.930591315031051636e-01 -4.662378877401351929e-02 5.804857239127159119e-02 -1.508811209350824356e-02 -1.844811588525772095e-01 8.350926637649536133e-02 1.736452132463455200e-01 -9.187690913677215576e-02 9.202454239130020142e-03 -1.255778782069683075e-02 -2.573188543319702148e-01 -3.607721626758575439e-01 -3.006747663021087646e-01 3.004574477672576904e-01 4.379924014210700989e-02 4.004305601119995117e-01 -2.014429569244384766e-01
5.501008033752441406e-02 -2.418470829725265503e-01 6.368605792522430420e-02 7.510376721620559692e-02 3.431357741355895996e-01 -7.530440390110015869e-02 4.491435363888740540e-02 -4.757822453975677490e-01 -2.786791883409023285e-02 -2.311236113309860229e-01 -2.272517830133438110e-01 7.964392006397247314e-02 3.982342407107353210e-02 -2.281936444342136383e-02 2.284743487834930420e-01 -1.131850555539131165e-01 -1.031741723418235779e-01 -5.805697664618492126e-02 -3.314491212368011475e-01 -3.916542232036590576e-02 -2.027394175529479980e-01 2.762422561645507812e-01 -7.425747811794281006e-02 -6.863405555486679077e-02 -1.618731319904327393e-01 8.517439477145671844e-03 -8.906856179237365723e-02 -2.026671171188354492e-01 6.716537475585937500e-02 -2.101992219686508179e-01 1.260884553194046021e-01 6.904651224613189697e-02
-5.089245364069938660e-02 3.122492432594299316e-01 5.121112987399101257e-02 1.809608004987239838e-02 5.794161558151245117e-02 -5.769321322441101074e-02 -3.547127544879913330e-01 -2.046062797307968140e-01 -1.761736273765563965e-01 6.818301975727081299e-02 3.921638429164886475e-02 1.263987459242343903e-02 -2.729664444923400879e-01 1.961470991373062134e-01 2.239695191383361816e-01 1.541466861963272095e-01 -2.087053358554840088e-01 -2.282018810510635376e-01 -2.871611416339874268e-01 4.746114835143089294e-02 1.316795051097869873e-01 2.268337607383728027e-01 1.340378969907760620e-01 -3.023374974727630615e-01 6.991624832153320312e-04 1.322581060230731964e-02 -2.010906040668487549e-01 -1.445282548666000366e-01 1.213724166154861450e-02 -1.762117445468902588e-01 1.902936398983001709e-01 -1.042686551809310913e-01
-1.135308947414159775e-02 2.212237417697906494e-01 -2.366610988974571228e-02 -1.160949170589447021e-01 2.196651697158813477e-01 3.122929036617279053e-01 -2.874002754688262939e-01 -1.887753307819366455e-01 -1.063107699155807495e-01 -1.606797724962234497e-01 3.132948577404022217e-01 1.260633766651153564e-01 -1.329300105571746826e-01 1.148915067315101624e-01 7.070960104465484619e-02 1.405195891857147217e-01 5.899473652243614197e-02 3.096192181110382080e-01 9.593177586793899536e-03 -6.632599234580993652e-02 4.489833023399114609e-03 1.360499560832977295e-01 1.899032108485698700e-02 -2.597581446170806885e-01 -1.925849914550781250e-01 8.822216838598251343e-02 -1.152197569608688354e-01 -1.887619867920875549e-02 2.813368737697601318e-01 5.917832721024751663e-03 3.602154254913330078e-01 -9.193294495344161987e-02
-1.939382851123809814e-01 5.915260687470436096e-02 3.996619954705238342e-02 -1.105104107409715652e-02 -3.865793347358703613e-02 1.416759844869375229e-02 5.674860253930091858e-02 -2.376676797866821289e-01 -1.224946007132530212e-01 -2.454444766044616699e-01 1.026910617947578430e-01 -2.816586792469024658e-01 9.748058073455467820e-05 1.329049617052078247e-01 3.265316784381866455e-01 1.745144426822662354e-01 -5.574887618422508240e-04 -1.092296317219734192e-01 -2.947082519531250000e-01 -5.970616266131401062e-02 5.901784822344779968e-02 3.964327648282051086e-02 -4.271782040596008301e-01 -2.702646255493164062e-01 -1.361225992441177368e-01 2.425173968076705933e-01 1.434578374028205872e-02 -2.523878216743469238e-01 1.666079461574554443e-01 4.489771556109189987e-03 2.093213349580764771e-01 -1.138782221823930740e-02
-1.490496993064880371e-01 1.802454143762588501e-02 1.363745778799057007e-01 -9.822607040405273438e-02 1.657617241144180298e-01 1.256610006093978882e-01 5.570282042026519775e-02 -1.920608580112457275e-01 -1.874563395977020264e-01 4.496850818395614624e-02 -1.397817730903625488e-01 3.133746981620788574e-02 6.466200575232505798e-03 1.894321143627166748e-01 4.248217120766639709e-02 1.300564259290695190e-01 1.045845929183997214e-04 9.781236946582794189e-02 -3.165351748466491699e-01 1.192279830574989319e-01 5.569684505462646484e-02 2.145662456750869751e-01 -9.813221171498298645e-03 2.139085084199905396e-01 -3.781915009021759033e-01 4.499482512474060059e-01 -2.569674253463745117e-01 7.760808616876602173e-02 1.660658791661262512e-02 -1.912913918495178223e-01 1.408838033676147461e-01 -2.457669079303741455e-01
-2.069480121135711670e-01 2.709428369998931885e-01 1.155502498149871826e-01 -1.003286838531494141e-01 2.641466557979583740e-01 -2.978503406047821045e-01 8.610707521438598633e-02 -1.653749793767929077e-01 8.019318431615829468e-02 -3.066528737545013428e-01 -2.025642395019531250e-01 1.443097591400146484e-01 -1.870598644018173218e-01 3.906149789690971375e-02 8.889059722423553467e-02 1.611264795064926147e-01 -2.612797543406486511e-02 1.390605717897415161e-01 5.084742791950702667e-03 -6.759425252676010132e-02 -1.686581037938594818e-02 1.161414682865142822e-01 7.914766669273376465e-02 -1.424727886915206909e-01 -2.425111830234527588e-01 4.256688356399536133e-01 -3.092542849481105804e-02 4.754554107785224915e-02 3.512208461761474609e-01 -3.657751157879829407e-02 3.323402255773544312e-02 -2.039476670324802399e-02
-1.120037510991096497e-01 2.357345819473266602e-01 1.760595291852951050e-01 1.689047925174236298e-02 1.501185540109872818e-02 -6.418520957231521606e-02 -9.352363646030426025e-02 -3.420171737670898438e-01 2.157832123339176178e-02 -2.811077982187271118e-02 1.514014452695846558e-01 4.779182001948356628e-02 -2.070088982582092285e-01 9.237003326416015625e-02 4.078506827354431152e-01 -3.276505321264266968e-02 -1.685900241136550903e-02 1.466514617204666138e-01 -2.455500662326812744e-01 -9.300968796014785767e-02 -1.621752232313156128e-01 3.446582704782485962e-02 3.413206040859222412e-01 6.677560159005224705e-04 -2.584487497806549072e-01 -1.442769318819046021e-01 -2.491507083177566528e-01 -2.922536432743072510e-01 2.016990780830383301e-01 -4.584224149584770203e-02 -1.147519215010106564e-03 1.125208139419555664e-01
-1.766475886106491089e-01 1.018103435635566711e-01 9.507498145103454590e-02 2.244714349508285522e-01 2.459729015827178955e-01 -4.883220419287681580e-02 1.953417360782623291e-01 -1.308038234710693359e-01 -3.648852184414863586e-02 -6.504991650581359863e-02 -1.525993198156356812e-01 1.378941833972930908e-01 1.187624037265777588e-01 4.400251805782318115e-01 3.592933118343353271e-01 -1.290435343980789185e-01 -3.264097869396209717e-02 1.262612920254468918e-02 -1.768874228000640869e-01 6.476783007383346558e-02 -2.928267717361450195e-01 6.501966714859008789e-02 -5.476792529225349426e-02 -3.432004451751708984e-01 5.677874758839607239e-02 7.485090196132659912e-02 -2.431222051382064819e-01 -2.005919367074966431e-01 7.581940293312072754e-02 -6.916498392820358276e-02 -9.659019112586975098e-02 6.332090497016906738e-02
2.760441601276397705e-01 -3.668458759784698486e-02 -1.435265541076660156e-01 4.034132510423660278e-02 2.533977031707763672e-01 5.085947737097740173e-02 9.016302973031997681e-02 -1.129122897982597351e-01 -1.311064064502716064e-01 -1.367177218198776245e-01 2.778465151786804199e-01 -1.213809773325920105e-01 -2.237874865531921387e-01 -2.116009593009948730e-02 2.995133996009826660e-01 -8.212456107139587402e-02 -2.118667364120483398e-01 1.807730346918106079e-01 -6.332778930664062500e-02 2.279737740755081177e-01 -2.292963564395904541e-01 2.654196321964263916e-01 -6.472214311361312866e-02 -5.778377503156661987e-02 -1.114913299679756165e-01 -7.356508076190948486e-02 -1.682825684547424316e-01 1.656513661146163940e-01 2.958645224571228027e-01 -1.144945695996284485e-01 -4.288147762417793274e-02 -3.123631477355957031e-01
5.361262708902359009e-02 -1.073566265404224396e-02 -9.124614298343658447e-02 5.224692076444625854e-02 5.722296237945556641e-02 -2.389555983245372772e-02 1.458900123834609985e-01 -2.702905423939228058e-02 -9.866585582494735718e-02 1.412616819143295288e-01 -9.233584254980087280e-02 -1.239531040191650391e-01 -2.302332520484924316e-01 1.895453929901123047e-01 3.568594157695770264e-01 3.679368495941162109e-01 3.861584141850471497e-02 1.375473663210868835e-02 -1.575020700693130493e-02 1.304539293050765991e-01 1.824128925800323486e-01 5.049803256988525391e-01 -1.621523872017860413e-02 2.301145531237125397e-02 1.357082184404134750e-02 -2.073772996664047241e-02 -2.018684744834899902e-01 -1.622356027364730835e-01 1.646465361118316650e-01 2.721014320850372314e-01 2.719362974166870117e-01 -6.366061419248580933e-02
-5.167268589138984680e-02 -2.379077859222888947e-02 6.149537488818168640e-02 1.314559876918792725e-01 3.047659099102020264e-01 2.380625456571578979e-01 2.518849968910217285e-01 -2.745968103408813477e-01 1.754867099225521088e-02 -1.308638718910515308e-03 4.497374221682548523e-02 6.550820171833038330e-02 -7.615594565868377686e-02 -8.987866342067718506e-02 4.008424282073974609e-02 3.631348162889480591e-02 8.953700214624404907e-02 -8.254790306091308594e-02 -3.496185839176177979e-01 3.010132014751434326e-01 -1.053793206810951233e-01 3.399190604686737061e-01 -2.600638568401336670e-01 -8.657062798738479614e-02 -2.654068470001220703e-01 -5.921275913715362549e-02 -2.988779246807098389e-01 -1.650194674730300903e-01 1.868529915809631348e-01 3.365381807088851929e-02 8.605054579675197601e-03 8.826888352632522583e-02
-7.497745007276535034e-02 1.034727171063423157e-01 -5.509316921234130859e-02 -2.012413442134857178e-01 2.198731303215026855e-01 1.367142349481582642e-01 1.438412964344024658e-01 -9.769941121339797974e-02 -1.117497310042381287e-02 8.195552974939346313e-02 -1.046114563941955566e-01 2.046321053057909012e-03 -3.869357407093048096e-01 2.772842161357402802e-02 2.440627366304397583e-01 1.027460023760795593e-02 -9.711904078722000122e-02 4.053489863872528076e-02 -9.466376155614852905e-02 5.125750228762626648e-02 -2.111663818359375000e-01 1.485904604196548462e-01 3.174773976206779480e-02 -1.954795867204666138e-01 -1.247015744447708130e-01 -2.225180119276046753e-01 -9.532413631677627563e-02 1.943636089563369751e-01 3.945251405239105225e-01 -2.829076349735260010e-01 1.348663419485092163e-01 -3.472167253494262695e-01
-1.628154963254928589e-01 1.447196006774902344e-01 1.971847862005233765e-01 2.445094883441925049e-01 -1.573139429092407227e-01 -4.865862056612968445e-02 -5.901463329792022705e-03 -2.425469309091567993e-01 1.172197312116622925e-01 -2.675476074218750000e-01 1.286842525005340576e-01 -3.114148601889610291e-02 -6.333081400953233242e-04 2.397300302982330322e-02 4.601645469665527344e-01 -2.155742645263671875e-01 -9.505685418844223022e-02 -2.343177981674671173e-02 8.359702676534652710e-02 2.084647305309772491e-02 -3.306390345096588135e-02 1.932711899280548096e-01 5.050509795546531677e-02 -1.284070611000061035e-01 4.253407195210456848e-02 -7.424214482307434082e-02 -3.298972547054290771e-01 -2.966344356536865234e-01 2.880263328552246094e-01 2.068938612937927246e-01 3.429563716053962708e-02 -2.591170743107795715e-02
-5.320946499705314636e-02 2.561094760894775391e-01 1.512094438076019287e-01 1.263465732336044312e-01 5.276443064212799072e-02 -3.387952148914337158e-01 1.982515305280685425e-01 -9.794148802757263184e-02 -1.150077357888221741e-01 1.419056020677089691e-02 6.730113178491592407e-02 4.228638857603073120e-02 1.134166792035102844e-01 5.792345106601715088e-02 3.165502548217773438e-01 2.882082201540470123e-02 1.873695254325866699e-01 1.208457574248313904e-01 -8.092602342367172241e-02 4.973960667848587036e-02 -9.572422504425048828e-02 -3.229276463389396667e-02 6.337556988000869751e-02 -1.015848964452743530e-01 -4.250360727310180664e-01 -1.158679276704788208e-01 -1.815703660249710083e-01 1.218211799860000610e-01 2.389869540929794312e-01 -1.971914917230606079e-01 2.858591377735137939e-01 -2.939516007900238037e-01
-1.790540516376495361e-01 2.974377274513244629e-01 1.871910877525806427e-02 4.563350602984428406e-02 -3.662345185875892639e-02 2.282897382974624634e-02 -6.975285708904266357e-02 -2.447413355112075806e-01 4.194612056016921997e-02 -2.729808986186981201e-01 6.611602753400802612e-02 -7.746384292840957642e-02 2.855267375707626343e-02 -8.427132666110992432e-02 2.435228228569030762e-01 -2.421493828296661377e-01 -1.886192858219146729e-01 2.119473367929458618e-02 5.446608737111091614e-02 -1.357954591512680054e-01 2.063043043017387390e-02 2.120500355958938599e-01 1.113204434514045715e-01 -1.354758162051439285e-02 -8.411561697721481323e-02 -1.351868063211441040e-01 -2.767327725887298584e-01 -4.553171694278717041e-01 4.090153872966766357e-01 -7.660391926765441895e-02 5.070803686976432800e-03 -8.462596684694290161e-03
-1.929211467504501343e-01 -7.281665503978729248e-02 3.029980063438415527e-01 1.638190448284149170e-01 1.784749180078506470e-01 -3.036402352154254913e-02 -2.106914371252059937e-01 -1.990354955196380615e-01 1.775220036506652832e-01 8.758375793695449829e-02 -5.580795928835868835e-02 -1.101416721940040588e-01 -1.060643866658210754e-01 1.358844488859176636e-01 3.311479091644287109e-01 -1.285394132137298584e-01 1.296604275703430176e-01 2.863510549068450928e-01 -3.388246297836303711e-01 -1.551490426063537598e-01 -7.110872864723205566e-02 3.068072795867919922e-01 2.000802606344223022e-01 2.733163302764296532e-03 -1.945157349109649658e-01 -1.357146650552749634e-01 -2.424613535404205322e-01 3.370822221040725708e-02 1.098579242825508118e-01 -1.446753181517124176e-02 1.803743839263916016e-02 -7.769346982240676880e-02
2.734365686774253845e-02 -1.576402932405471802e-01 -1.592559739947319031e-02 1.554477214813232422e-01 -8.310233801603317261e-02 1.776263713836669922e-01 -5.075391754508018494e-02 -9.333802759647369385e-02 -1.369474455714225769e-02 6.285509467124938965e-02 1.565186977386474609e-01 3.492708131670951843e-02 -2.237275540828704834e-01 -1.154283806681632996e-01 3.323616981506347656e-01 -1.053663417696952820e-01 -1.569116115570068359e-01 2.796309590339660645e-01 -7.681799679994583130e-02 2.350727319717407227e-01 -2.090183459222316742e-02 4.185565114021301270e-01 -2.401126474142074585e-01 -1.469334512948989868e-01 -1.087569743394851685e-01 -3.743747994303703308e-02 -1.101467087864875793e-01 1.970264017581939697e-01 1.405376940965652466e-01 -2.407582402229309082e-01 1.850306689739227295e-01 -3.007670938968658447e-01
3.402964770793914795e-02 3.990000486373901367e-02 2.641181945800781250e-01 -6.246009841561317444e-02 1.251134127378463745e-01 -4.357722401618957520e-01 -8.662908524274826050e-02 -3.588083982467651367e-01 -2.338514924049377441e-01 7.617328781634569168e-03 6.954065710306167603e-02 1.898423284292221069e-01 -1.808697283267974854e-01 3.871049359440803528e-02 2.239781469106674194e-01 1.234884932637214661e-01 1.314511708915233612e-02 7.922884076833724976e-03 -8.982684463262557983e-02 3.489052131772041321e-02 2.821376360952854156e-02 9.902435354888439178e-03 2.697399072349071503e-02 -2.106714695692062378e-01 -3.392078280448913574e-01 -1.465841196477413177e-02 -8.943516761064529419e-03 2.029892206192016602e-01 4.319106414914131165e-02 -3.224030882120132446e-02 2.658318877220153809e-01 -3.176226019859313965e-01
-7.321890443563461304e-02 -9.736879914999008179e-02 2.389577031135559082e-02 -1.039532348513603210e-01 5.863860994577407837e-02 1.428422927856445312e-01 7.355163246393203735e-02 -4.626022279262542725e-01 6.801281869411468506e-02 -1.666559875011444092e-01 1.217849031090736389e-01 -2.407234609127044678e-01 -2.051388174295425415e-01 7.607712410390377045e-03 2.432332634925842285e-01 6.207777932286262512e-02 -6.831300258636474609e-02 3.538143336772918701e-01 6.233226507902145386e-02 -1.312396228313446045e-01 -1.081226617097854614e-01 5.888522136956453323e-03 -3.672901168465614319e-02 -1.076944917440414429e-01 -7.518801838159561157e-02 -6.644459068775177002e-02 -1.629587113857269287e-01 8.306367695331573486e-02 -1.933422870934009552e-02 6.194969639182090759e-03 4.869971573352813721e-01 -2.519094049930572510e-01
-9.393805265426635742e-02 -1.049709022045135498e-01 4.106276929378509521e-01 -6.244995165616273880e-03 8.146972954273223877e-02 8.664389699697494507e-02 -4.010364040732383728e-02 -8.096448332071304321e-02 -3.197392821311950684e-02 -3.487260639667510986e-02 -2.997855655848979950e-02 2.077305167913436890e-01 -1.142595186829566956e-01 2.052696049213409424e-01 4.238240718841552734e-01 -1.170344837009906769e-02 -5.028551816940307617e-02 1.106170043349266052e-01 -1.952441781759262085e-01 -1.063023805618286133e-01 -2.516761422157287598e-02 1.515581458806991577e-01 3.420543968677520752e-01 1.465608775615692139e-01 -2.687452435493469238e-01 -1.225681677460670471e-01 -3.263809680938720703e-01 -1.874143779277801514e-01 7.667802274227142334e-02 -1.803789585828781128e-01 2.130385115742683411e-02 -1.179637089371681213e-01
-1.974489772692322731e-03 2.510145604610443115e-01 -4.368172958493232727e-03 -2.593246698379516602e-01 2.178620994091033936e-01 -7.605682313442230225e-02 -4.308070987462997437e-02 -8.126018196344375610e-02 -4.612784087657928467e-02 -9.943857043981552124e-02 1.553004533052444458e-01 -2.648556530475616455e-01 -3.478931784629821777e-01 -3.783890604972839355e-02 2.245647609233856201e-01 -8.584295958280563354e-02 -1.170741617679595947e-01 8.338819444179534912e-02 1.184936612844467163e-01 2.362058013677597046e-01 -2.491080611944198608e-01 2.791233360767364502e-01 -1.287449058145284653e-02 -2.570482194423675537e-01 -1.149566024541854858e-01 -5.656972527503967285e-02 -9.319135546684265137e-02 1.576090306043624878e-01 2.306436449289321899e-01 -3.208212256431579590e-01 6.064434349536895752e-02 -1.225985065102577209e-01
-5.397386103868484497e-02 -7.923661172389984131e-02 -2.439361624419689178e-02 1.730516850948333740e-01 2.575505971908569336e-01 7.006344944238662720e-02 2.396041750907897949e-01 -3.822551369667053223e-01 -4.333344846963882446e-02 -3.123471438884735107e-01 -6.205770373344421387e-02 -3.350889086723327637e-01 -1.322134956717491150e-02 1.260469555854797363e-01 1.464407294988632202e-01 4.620308056473731995e-02 1.082528196275234222e-02 -1.745939552783966064e-01 -2.689647674560546875e-01 4.990328848361968994e-02 -1.193608120083808899e-01 2.815012633800506592e-01 -1.604055762290954590e-01 4.137604683637619019e-02 -2.572159171104431152e-01 -8.458079397678375244e-02 -4.747314751148223877e-02 -1.310695614665746689e-02 1.295378506183624268e-01 -3.221516609191894531e-01 4.905638471245765686e-02 -7.216258347034454346e-02
-1.543928869068622589e-02 9.637559205293655396e-02 2.845319211483001709e-01 -1.102220937609672546e-01 6.955830752849578857e-02 -3.550711646676063538e-02 9.877509623765945435e-02 -2.259397506713867188e-01 -1.196202188730239868e-01 3.216416239738464355e-01 9.879302233457565308e-02 1.737370938062667847e-01 -2.194343060255050659e-01 2.186431549489498138e-02 5.203688517212867737e-02 1.202993169426918030e-01 -9.098979085683822632e-02 2.668603695929050446e-02 1.418649852275848389e-01 -3.242112696170806885e-02 6.651192903518676758e-02 3.825238347053527832e-01 -1.019530296325683594e-01 -2.145856767892837524e-01 -1.474747359752655029e-01 -1.521692574024200439e-01 -2.958879172801971436e-01 -3.404616415500640869e-01 1.379891186952590942e-01 2.078830264508724213e-02 2.449063062667846680e-01 2.043699771165847778e-01
7.632658630609512329e-02 2.008322328329086304e-01 2.662596702575683594e-01 7.223705947399139404e-02 3.484792709350585938e-01 2.187385559082031250e-01 -5.723890662193298340e-02 -5.416124314069747925e-02 1.830118596553802490e-01 1.929747760295867920e-01 1.202913522720336914e-01 -1.281588152050971985e-02 1.291416883468627930e-01 8.943200111389160156e-02 3.692795336246490479e-01 -2.595211267471313477e-01 -9.074511379003524780e-02 2.200619876384735107e-01 1.224823854863643646e-02 -6.164175271987915039e-02 3.917694464325904846e-02 2.223909050226211548e-01 2.417464852333068848e-01 -2.242174893617630005e-01 -1.075151860713958740e-01 -5.812185630202293396e-02 -3.450506627559661865e-01 -2.789652161300182343e-02 1.135579049587249756e-01 3.871827572584152222e-02 -5.067091807723045349e-02 -1.281252801418304443e-01
-8.893837034702301025e-02 -3.844675794243812561e-02 2.396478354930877686e-01 7.018422335386276245e-02 2.992182075977325439e-01 -2.895581424236297607e-01 8.186548203229904175e-02 -3.652020096778869629e-01 7.577396929264068604e-02 -4.645998775959014893e-02 -1.799502819776535034e-01 8.134066127240657806e-03 1.539504714310169220e-02 1.389788389205932617e-01 3.015845715999603271e-01 -2.147292718291282654e-03 -1.827942878007888794e-01 -1.271956041455268860e-02 -1.559854596853256226e-01 1.845804303884506226e-01 1.320118904113769531e-01 1.009646728634834290e-01 -5.660611763596534729e-02 -1.554404851049184799e-02 1.610951498150825500e-02 2.584069371223449707e-01 -2.299390286207199097e-01 -1.142760813236236572e-01 1.617912203073501587e-01 -3.863417804241180420e-01 1.555494368076324463e-01 9.113755822181701660e-02
-2.944498956203460693e-01 3.800456225872039795e-01 -1.190399825572967529e-01 -1.766060739755630493e-01 -1.983597502112388611e-02 -1.122001049225218594e-04 -6.688355654478073120e-02 4.145164042711257935e-02 -3.463067114353179932e-02 -1.449065804481506348e-01 -5.081360414624214172e-02 2.828457579016685486e-02 -8.872376382350921631e-02 8.705531060695648193e-02 2.242109477519989014e-01 1.027373522520065308e-01 -5.164138972759246826e-03 7.495602965354919434e-02 -1.423798203468322754e-01 2.836788445711135864e-02 1.337606608867645264e-01 4.845102727413177490e-01 -9.059416130185127258e-03 8.261444419622421265e-02 -1.808535456657409668e-01 2.176537364721298218e-01 -2.306349575519561768e-01 -2.416702210903167725e-01 1.376722473651170731e-02 -1.043115779757499695e-01 1.095593050122261047e-01 -3.376994729042053223e-01
1.899028429761528969e-03 3.123026899993419647e-02 1.794827878475189209e-01 1.312296092510223389e-02 1.947322040796279907e-01 -2.890923293307423592e-03 -1.913159713149070740e-02 -2.560167312622070312e-01 -3.023466467857360840e-01 1.652860939502716064e-01 -2.436207532882690430e-01 2.051740139722824097e-01 -1.242359355092048645e-01 1.019500121474266052e-01 4.827452823519706726e-02 4.561762791126966476e-03 5.873934924602508545e-02 3.717980533838272095e-02 -3.409938216209411621e-01 4.697660356760025024e-02 -1.344059966504573822e-02 3.085864484310150146e-01 1.723812520503997803e-01 1.328203529119491577e-01 -2.818746268749237061e-01 1.314955502748489380e-01 -3.747407793998718262e-01 -8.856388181447982788e-02 1.224178075790405273e-01 -1.750633716583251953e-01 1.142494305968284607e-01 -2.113085538148880005e-01
6.189729087054729462e-03 2.216435968875885010e-01 2.302518337965011597e-01 5.566498264670372009e-02 5.960373207926750183e-02 1.232193335890769958e-01 5.584437400102615356e-02 -1.748314648866653442e-01 9.383210912346839905e-03 -3.031624853610992432e-02 2.248927056789398193e-01 1.537781059741973877e-01 4.235365241765975952e-02 2.302166521549224854e-01 1.457254141569137573e-01 2.188767194747924805e-01 -8.271212875843048096e-02 -8.828898519277572632e-02 -2.132164090871810913e-01 -3.623944148421287537e-02 -2.029053419828414917e-01 4.717063009738922119e-01 -2.190043777227401733e-01 -1.159561052918434143e-01 3.340392559766769409e-02 -1.970976823940873146e-03 -1.142307072877883911e-01 -2.352169603109359741e-01 5.468228086829185486e-02 3.488175272941589355e-01 -7.884345203638076782e-02 -2.371930330991744995e-01
-4.124509394168853760e-01 -9.480854123830795288e-02 7.054653018712997437e-02 2.936216294765472412e-01 3.730361163616180420e-01 -1.621623188257217407e-01 1.343999058008193970e-01 -5.788594111800193787e-02 -1.144736930727958679e-01 3.583897650241851807e-02 -3.339375555515289307e-02 -1.199324876070022583e-01 -5.790396407246589661e-02 -1.052967980504035950e-01 1.887820214033126831e-01 1.331629753112792969e-01 2.185296965762972832e-03 1.181882619857788086e-01 -2.536057531833648682e-01 1.175374835729598999e-01 -7.269841153174638748e-03 3.869049251079559326e-01 8.912450820207595825e-02 -8.095993101596832275e-02 -8.780439943075180054e-02 -8.856301009654998779e-02 -3.113412857055664062e-01 -4.836725071072578430e-02 7.819568365812301636e-02 -1.209445521235466003e-01 2.260621637105941772e-01 4.601364210247993469e-02
-1.034850999712944031e-01 -5.734657496213912964e-02 2.576106041669845581e-02 -6.735140085220336914e-02 2.652494609355926514e-01 -4.628298431634902954e-02 4.077280685305595398e-02 -7.471565157175064087e-02 2.864778041839599609e-02 -3.897789493203163147e-02 3.495348691940307617e-01 -2.143915370106697083e-02 -9.029714763164520264e-02 9.559314697980880737e-02 1.378541886806488037e-01 1.007281057536602020e-02 -1.713800430297851562e-01 2.243712991476058960e-01 5.737352743744850159e-02 -3.234855458140373230e-02 -1.818649619817733765e-01 3.223630785942077637e-01 -3.489798605442047119e-01 -1.023189947009086609e-01 -3.385421931743621826e-01 2.226677387952804565e-01 7.634435594081878662e-02 1.555189043283462524e-01 3.449473679065704346e-01 2.125860601663589478e-01 1.284624189138412476e-01 1.072190031409263611e-01
-1.553674601018428802e-02 -8.497032523155212402e-02 -6.191448122262954712e-02 1.342240571975708008e-01 1.023347750306129456e-01 -1.620168089866638184e-01 -1.135319396853446960e-01 -2.196720987558364868e-01 1.756603568792343140e-01 -2.050622403621673584e-01 1.574907749891281128e-01 -9.072031825780868530e-02 -2.570143938064575195e-01 -1.603282839059829712e-01 3.091005682945251465e-01 -1.542521566152572632e-01 -9.435948729515075684e-02 3.771277144551277161e-02 -7.220208644866943359e-02 1.360206604003906250e-01 1.761101186275482178e-01 2.232289165258407593e-01 -3.372707590460777283e-02 -3.793080747127532959e-01 -3.222585469484329224e-02 -1.800891458988189697e-01 8.683101087808609009e-02 -9.042003005743026733e-02 3.154070377349853516e-01 -7.620200980454683304e-03 3.112367093563079834e-01 -2.242548614740371704e-01
-2.583668231964111328e-01 -2.653999328613281250e-01 1.904309242963790894e-01 5.692646652460098267e-02 2.033623605966567993e-01 -1.872571110725402832e-01 -5.010708421468734741e-02 -3.026344478130340576e-01 6.271643191576004028e-02 -2.049428969621658325e-01 -3.200419545173645020e-01 2.940258476883172989e-03 -1.196854934096336365e-01 2.991265654563903809e-01 2.102439850568771362e-01 -1.050003618001937866e-01 -9.982076287269592285e-02 1.615220457315444946e-01 -8.304794877767562866e-02 1.650515757501125336e-02 -8.203279227018356323e-02 3.164513111114501953e-01 -8.544321358203887939e-02 4.483769461512565613e-02 -2.046456933021545410e-01 9.413087368011474609e-02 -3.029588051140308380e-02 4.859029501676559448e-02 1.754405796527862549e-01 -2.720143198966979980e-01 1.295842528343200684e-01 1.019719615578651428e-01
-5.137716978788375854e-02 -2.475901395082473755e-01 1.140163242816925049e-01 -5.077789351344108582e-02 -7.972341775894165039e-02 -2.464288026094436646e-01 -1.756582222878932953e-02 -8.435139805078506470e-02 -1.301448941230773926e-01 1.377301383763551712e-02 -2.794165350496768951e-02 -1.776966080069541931e-02 -1.525710970163345337e-01 1.491810008883476257e-02 1.499017775058746338e-01 -6.126473471522331238e-02 -1.931705176830291748e-01 2.693189382553100586e-01 -3.678521141409873962e-02 -1.855028867721557617e-01 1.548573095351457596e-02 2.882133126258850098e-01 -2.671557962894439697e-01 -3.633898794651031494e-01 -1.037507131695747375e-02 -1.247455030679702759e-01 -4.048723280429840088e-01 1.427249461412429810e-01 2.136001139879226685e-01 -1.450826078653335571e-01 2.074141204357147217e-01 -1.898091435432434082e-01
-1.315180510282516479e-01 -1.307414378970861435e-02 -4.031710699200630188e-02 5.428055673837661743e-02 2.405362129211425781e-01 6.034228578209877014e-02 1.699330061674118042e-01 -3.135790228843688965e-01 -1.854452937841415405e-01 -1.912159174680709839e-01 -1.238312274217605591e-01 3.759247437119483948e-02 2.455456368625164032e-02 6.707730144262313843e-02 6.117848306894302368e-02 8.981598168611526489e-02 -2.413447014987468719e-02 4.116209223866462708e-02 -2.152863442897796631e-01 -6.695020943880081177e-02 7.002665102481842041e-02 2.096379548311233521e-01 -1.335729807615280151e-01 -3.504223003983497620e-02 -3.811853704974055290e-03 5.673133209347724915e-02 -5.499238967895507812e-01 9.446858614683151245e-02 3.681022226810455322e-01 -1.014444380998611450e-01 -3.166456222534179688e-01 5.461265519261360168e-02
6.238983944058418274e-02 2.797923423349857330e-02 -2.157806046307086945e-02 -4.003196954727172852e-02 1.773342937231063843e-01 2.326607406139373779e-01 -5.568199604749679565e-02 -2.191358059644699097e-01 4.305968061089515686e-02 7.001732289791107178e-02 2.332554161548614502e-01 -1.264466196298599243e-01 -3.238376975059509277e-01 1.413403302431106567e-01 4.302420616149902344e-01 -1.038108542561531067e-01 -3.827068954706192017e-02 2.053471654653549194e-01 2.718321047723293304e-02 -2.013743966817855835e-01 5.293717142194509506e-03 3.435535430908203125e-01 1.307087540626525879e-01 -1.714356094598770142e-01 -2.250703722238540649e-01 1.254714280366897583e-01 3.257763385772705078e-02 2.008559852838516235e-01 1.301806867122650146e-01 -7.589917629957199097e-03 2.206865251064300537e-01 1.889571547508239746e-01
-7.709316164255142212e-02 1.388164013624191284e-01 6.447293609380722046e-02 6.087998859584331512e-03 1.231340467929840088e-01 2.016834765672683716e-01 2.374722510576248169e-01 -3.114500641822814941e-01 -8.714368939399719238e-02 1.075242012739181519e-01 3.726344183087348938e-02 -5.352678243070840836e-03 -6.057683750987052917e-02 7.439406961202621460e-02 2.935311198234558105e-01 1.786483228206634521e-01 -1.379685699939727783e-01 4.295395612716674805e-01 1.048924848437309265e-01 -1.129211043007671833e-03 2.132533192634582520e-01 2.251335680484771729e-01 -2.556250989437103271e-01 -1.557410359382629395e-01 -1.898508332669734955e-02 1.565719395875930786e-01 5.454203486442565918e-02 1.501416862010955811e-01 3.429395556449890137e-01 1.307355612516403198e-01 -1.592787057161331177e-01 -5.235987156629562378e-02
-5.615474656224250793e-02 -1.901457756757736206e-01 3.325520753860473633e-01 1.370109617710113525e-01 2.502927482128143311e-01 -1.195316836237907410e-01 -1.665926277637481689e-01 -2.136752456426620483e-01 1.344316154718399048e-01 4.700382426381111145e-02 -2.600532770156860352e-02 -1.085389405488967896e-01 -3.941266238689422607e-02 1.646352857351303101e-01 4.477911591529846191e-01 2.294217199087142944e-01 1.244066730141639709e-01 -5.734374746680259705e-02 -7.568717002868652344e-02 -1.188618242740631104e-01 -1.412251889705657959e-01 2.936795949935913086e-01 -5.167527869343757629e-02 -7.951512932777404785e-03 1.537551544606685638e-02 -2.727840244770050049e-01 -2.858457863330841064e-01 1.296405494213104248e-02 9.202549606561660767e-02 -5.617223680019378662e-02 -5.721631273627281189e-02 -2.178701162338256836e-01
-4.328590258955955505e-02 -2.573492005467414856e-02 -4.270892217755317688e-02 -2.068266272544860840e-01 1.363534182310104370e-01 -1.708589494228363037e-01 6.866560131311416626e-02 -2.964404225349426270e-01 1.287980973720550537e-01 -8.737778663635253906e-02 1.611949503421783447e-02 -1.287376582622528076e-01 -1.558009535074234009e-01 1.237989291548728943e-01 2.084303647279739380e-01 -1.400739401578903198e-01 -3.284408748149871826e-01 2.104153335094451904e-01 -1.379059404134750366e-01 2.721138298511505127e-01 -3.181766346096992493e-02 1.408230662345886230e-01 1.584873050451278687e-01 1.590111106634140015e-01 -3.157652914524078369e-02 5.265964865684509277e-01 -1.868906319141387939e-01 -4.626208916306495667e-02 1.684954017400741577e-01 -3.570551797747612000e-02 6.704369187355041504e-02 -5.269593372941017151e-02
3.166455924510955811e-01 3.194797635078430176e-01 -1.198144862428307533e-03 2.247909083962440491e-02 2.361194640398025513e-01 -1.664197146892547607e-01 1.703197360038757324e-01 -2.956699728965759277e-01 -1.563570499420166016e-01 1.359090656042098999e-01 -5.071318522095680237e-02 -6.586899608373641968e-02 -7.109104841947555542e-02 -1.195666193962097168e-01 8.381982147693634033e-02 -1.752035506069660187e-02 -4.415863752365112305e-02 1.833207309246063232e-01 3.305713832378387451e-02 -3.551192581653594971e-02 -3.137635439634323120e-02 2.265800833702087402e-01 -3.157613277435302734e-01 -2.053350210189819336e-01 -1.328547112643718719e-02 4.248011484742164612e-02 -4.569888114929199219e-02 -4.126863777637481689e-01 3.283587992191314697e-01 1.580278575420379639e-02 7.888077199459075928e-02 -1.147559814853593707e-04
3.181068599224090576e-01 -8.463948220014572144e-02 -2.845724225044250488e-01 -2.590601705014705658e-02 7.842607051134109497e-02 1.190464664250612259e-02 1.006704568862915039e-01 -2.668986916542053223e-01 -5.761525407433509827e-02 -1.103616580367088318e-01 1.175323054194450378e-01 -2.019408196210861206e-01 -2.357763499021530151e-01 6.344190984964370728e-02 3.381153643131256104e-01 -1.382305324077606201e-01 -1.325215101242065430e-01 1.943347305059432983e-01 6.651592254638671875e-02 2.628561854362487793e-01 1.299833357334136963e-01 1.387231200933456421e-01 7.188694924116134644e-02 -5.987943336367607117e-02 -2.507329881191253662e-01 1.089555397629737854e-01 -2.030082643032073975e-01 1.870105862617492676e-01 3.437011837959289551e-01 -6.898831576108932495e-03 7.877141982316970825e-02 -1.007281243801116943e-01
7.820212282240390778e-03 2.258469611406326294e-01 1.381886601448059082e-01 6.825004518032073975e-02 2.182521969079971313e-01 -2.138644158840179443e-01 1.042016670107841492e-01 -2.065072953701019287e-02 -3.796038329601287842e-01 2.386256158351898193e-01 -1.555163506418466568e-02 2.252748459577560425e-01 -1.511356979608535767e-02 5.879411101341247559e-02 2.527910768985748291e-01 7.005518674850463867e-02 -6.507805734872817993e-02 2.213800996541976929e-01 -8.051060140132904053e-02 2.975287847220897675e-03 1.009716838598251343e-01 4.594074189662933350e-02 -4.785191267728805542e-02 3.691351786255836487e-02 -3.277341723442077637e-01 -1.652861088514328003e-01 -1.790867447853088379e-01 8.684680610895156860e-02 2.150775194168090820e-01 -1.852574348449707031e-01 2.773456275463104248e-01 -2.974174022674560547e-01
-1.278945356607437134e-01 3.212273120880126953e-01 1.306483298540115356e-01 1.754844635725021362e-01 8.084977418184280396e-02 1.786234378814697266e-01 -1.677804440259933472e-01 -3.427762985229492188e-01 1.056365221738815308e-01 -6.578787416219711304e-02 -4.985576495528221130e-02 -1.620323657989501953e-01 1.451028585433959961e-01 1.405365914106369019e-01 3.599985837936401367e-01 2.396154105663299561e-01 -1.175689101219177246e-01 8.020485937595367432e-02 -1.185571327805519104e-01 -5.451964214444160461e-02 -1.037896424531936646e-01 1.735070496797561646e-01 -1.495065391063690186e-01 -2.747383415699005127e-01 -2.493957281112670898e-01 -3.029623813927173615e-02 -5.633770301938056946e-02 -1.259773373603820801e-01 1.454561203718185425e-01 2.934579253196716309e-01 -9.697658568620681763e-02 -4.028259590268135071e-02
-1.715867370367050171e-01 6.386300921440124512e-02 -3.022973984479904175e-02 2.831827700138092041e-01 2.688598036766052246e-01 -1.278711855411529541e-01 2.167730778455734253e-01 -2.598538994789123535e-01 1.508464813232421875e-01 -6.045714765787124634e-02 1.753207445144653320e-01 -1.481127589941024780e-01 -3.744768723845481873e-02 4.768805205821990967e-02 3.882067203521728516e-01 8.394113928079605103e-02 -2.323129773139953613e-02 1.094329208135604858e-01 1.052910238504409790e-01 1.669512689113616943e-02 1.037193685770034790e-01 -2.440300583839416504e-01 -1.657921522855758667e-01 -3.080795109272003174e-01 -9.570049494504928589e-02 1.490492075681686401e-01 -4.230491220951080322e-01 -1.443781331181526184e-02 7.741954643279314041e-03 -8.327654004096984863e-02 8.690607547760009766e-02 4.599443636834621429e-03
-1.247768327593803406e-01 1.463163495063781738e-01 2.085372805595397949e-01 2.223516851663589478e-01 4.654604196548461914e-02 1.267590373754501343e-01 -1.147365719079971313e-01 -3.095937371253967285e-01 7.884505204856395721e-03 -8.865924179553985596e-02 7.964784651994705200e-02 5.725136026740074158e-02 2.946682274341583252e-02 -2.456411272287368774e-01 3.571288585662841797e-01 2.782618813216686249e-02 1.000825837254524231e-01 6.659590452909469604e-02 -1.576237976551055908e-01 -1.316503286361694336e-01 -1.640143841505050659e-01 1.702898144721984863e-01 1.597747653722763062e-01 -2.623673081398010254e-01 -2.023751288652420044e-01 -6.055366247892379761e-02 -2.861313223838806152e-01 -2.858072221279144287e-01 3.029817342758178711e-01 7.606217265129089355e-02 -7.008831202983856201e-02 1.349518448114395142e-01
1.699854135513305664e-01 6.091009080410003662e-02 4.960267990827560425e-02 4.904758185148239136e-02 1.015508547425270081e-01 2.343025803565979004e-01 -8.851815015077590942e-02 -2.213139086961746216e-01 -1.211076155304908752e-01 -1.373327076435089111e-01 1.582040488719940186e-01 -7.224768400192260742e-02 -6.944814324378967285e-02 1.811429411172866821e-01 1.045060977339744568e-01 1.605179756879806519e-01 5.876848846673965454e-02 1.454005986452102661e-01 1.114012226462364197e-01 8.304421603679656982e-02 -1.834814995527267456e-01 1.347159445285797119e-01 -3.521336987614631653e-02 -3.787078857421875000e-01 -3.574562370777130127e-01 9.150873869657516479e-02 2.064969018101692200e-02 -1.109063029289245605e-01 3.613339364528656006e-01 1.687995791435241699e-01 3.584385514259338379e-01 -1.600622981786727905e-01
-1.445023864507675171e-01 7.668197154998779297e-02 1.095408201217651367e-01 1.643922626972198486e-01 2.988614141941070557e-01 -1.046135649085044861e-01 -1.857548952102661133e-01 -2.031413614749908447e-01 1.329902708530426025e-01 1.273561567068099976e-01 -7.360615581274032593e-02 -1.753674149513244629e-01 8.120149374008178711e-02 2.371453195810317993e-01 3.378810286521911621e-01 3.656785190105438232e-02 1.377120912075042725e-01 5.961326509714126587e-02 -6.297109276056289673e-02 -1.855668276548385620e-01 6.186085566878318787e-02 2.453504353761672974e-01 -9.302230179309844971e-02 -6.686874479055404663e-02 6.579793244600296021e-02 -2.672519385814666748e-01 -3.921199142932891846e-01 -4.817848280072212219e-02 2.505280375480651855e-01 -1.774280816316604614e-01 -1.331066638231277466e-01 -1.670628041028976440e-01
-1.900243014097213745e-01 2.020284235477447510e-01 -1.220230851322412491e-02 1.006382182240486145e-01 1.951064914464950562e-01 2.541091665625572205e-02 -4.359381645917892456e-02 -1.827923953533172607e-01 1.186012104153633118e-02 3.646151721477508545e-02 -9.360709041357040405e-02 2.008253037929534912e-01 1.342591792345046997e-01 1.489980891346931458e-02 1.259042024612426758e-01 2.166057229042053223e-01 -1.579857766628265381e-01 -1.273339241743087769e-01 1.326300650835037231e-01 2.336638420820236206e-01 1.225435547530651093e-02 5.166308879852294922e-01 -3.352990001440048218e-02 -3.928334414958953857e-01 -2.102199941873550415e-01 1.205440908670425415e-01 -6.627699732780456543e-02 2.085417360067367554e-01 1.022266224026679993e-02 -1.070755422115325928e-01 -1.734795607626438141e-02 -2.298973351716995239e-01
-9.704896062612533569e-02 -2.609295547008514404e-01 3.307355940341949463e-01 -8.023421280086040497e-03 3.565531671047210693e-01 3.237303346395492554e-02 1.548599749803543091e-01 -2.924713492393493652e-01 4.256322234869003296e-02 4.881637170910835266e-03 -1.907484084367752075e-01 4.892053082585334778e-02 1.407575905323028564e-01 6.524698436260223389e-02 2.835960686206817627e-01 1.035992652177810669e-01 -1.955792605876922607e-01 1.217540130019187927e-01 -4.503739625215530396e-02 -3.758141398429870605e-02 -4.150630533695220947e-02 2.709092497825622559e-01 -2.729505896568298340e-01 8.604726195335388184e-02 -2.379423007369041443e-02 -5.869027599692344666e-02 -3.319937288761138916e-01 -4.945028573274612427e-02 -1.885414496064186096e-02 -4.138508345931768417e-03 2.944464981555938721e-01 4.712225124239921570e-02
2.843946814537048340e-01 -1.195365414023399353e-01 6.918001919984817505e-02 4.337189719080924988e-02 6.136405467987060547e-02 -8.795233070850372314e-02 8.722509443759918213e-02 -2.510018646717071533e-01 -6.069642677903175354e-02 -2.073315382003784180e-01 2.353416383266448975e-01 -3.529960811138153076e-01 -1.096005141735076904e-01 1.658188551664352417e-02 2.469719499349594116e-01 9.041923913173377514e-04 -1.568468958139419556e-01 2.934280037879943848e-01 1.623040623962879181e-02 7.947871088981628418e-02 2.645141631364822388e-02 2.618396878242492676e-01 1.263471134006977081e-02 -2.210250794887542725e-01 1.456805318593978882e-02 -5.613689497113227844e-02 -1.523770540952682495e-01 1.569015234708786011e-01 1.549905985593795776e-01 -2.765365540981292725e-01 -1.739322580397129059e-02 -3.585483729839324951e-01
-1.541154831647872925e-01 1.380311101675033569e-01 -3.629462793469429016e-02 -1.070558577775955200e-01 7.574966549873352051e-02 -7.646737992763519287e-02 -1.995978504419326782e-01 -1.520094871520996094e-01 -2.167864292860031128e-01 1.872068494558334351e-01 1.582381427288055420e-01 -3.113265633583068848e-01 5.639435350894927979e-02 -1.191113740205764771e-01 3.304556906223297119e-01 1.224210783839225769e-01 -1.451678127050399780e-01 1.109376102685928345e-01 -2.733424864709377289e-02 -4.636625200510025024e-02 3.224617987871170044e-02 4.773335158824920654e-01 2.238209843635559082e-01 -8.230176568031311035e-02 -1.824896186590194702e-01 1.171974837779998779e-01 -2.718091905117034912e-01 -5.167970061302185059e-02 -9.723868221044540405e-02 -2.151750773191452026e-01 1.477328985929489136e-01 3.347091749310493469e-02
-1.438131481409072876e-01 -1.739848554134368896e-01 -7.550012320280075073e-02 -1.462918221950531006e-01 2.560474574565887451e-01 2.941161394119262695e-02 3.677211403846740723e-01 -2.342833876609802246e-01 -1.194760277867317200e-01 -6.865663826465606689e-02 7.461716234683990479e-02 -1.720032468438148499e-02 -1.470512747764587402e-01 -5.763218924403190613e-02 3.895740509033203125e-01 1.341875642538070679e-01 -7.295017689466476440e-02 4.782410264015197754e-01 -2.374707758426666260e-01 6.809816509485244751e-02 -2.070897258818149567e-02 6.580231338739395142e-02 -2.101370543241500854e-01 -1.576607674360275269e-01 -3.896247223019599915e-02 -8.300397545099258423e-02 -4.060297086834907532e-02 -9.851446747779846191e-02 1.952138692140579224e-01 -1.662512868642807007e-02 -1.229650527238845825e-01 6.111558154225349426e-02
-1.616680771112442017e-01 1.100637987256050110e-01 -8.794624358415603638e-02 1.107033267617225647e-01 4.982174336910247803e-01 3.317083045840263367e-02 4.194025695323944092e-02 -3.171389922499656677e-02 8.570385165512561798e-03 -9.018549323081970215e-02 8.083505928516387939e-02 -4.943135194480419159e-03 -1.358786225318908691e-01 2.847491502761840820e-01 2.639965713024139404e-01 -3.941156715154647827e-02 -2.467818260192871094e-01 2.722052633762359619e-01 -2.249882668256759644e-01 1.085527837276458740e-01 -8.493687212467193604e-02 -1.228576749563217163e-01 -1.193454414606094360e-01 -3.274690210819244385e-01 9.118454903364181519e-02 2.059388458728790283e-01 -2.665468752384185791e-01 -9.644390642642974854e-02 -2.451590262353420258e-02 -1.053416430950164795e-01 -4.562248662114143372e-02 -1.344417482614517212e-01
-1.934670209884643555e-01 -1.063593029975891113e-01 2.204526513814926147e-01 -1.668855100870132446e-01 -3.688948601484298706e-02 -1.313795894384384155e-01 2.202889919281005859e-01 -1.106434762477874756e-01 -2.392581552267074585e-01 -3.359135687351226807e-01 1.944131702184677124e-01 -2.190630733966827393e-01 4.193693026900291443e-02 3.233203664422035217e-02 1.364110261201858521e-01 1.963299512863159180e-01 -2.179472893476486206e-01 1.095765009522438049e-01 -1.077633425593376160e-01 -4.582728445529937744e-02 1.464831829071044922e-01 3.365324139595031738e-01 -2.748355083167552948e-02 -3.076156079769134521e-01 5.601963773369789124e-02 -1.303922235965728760e-01 -7.961095124483108521e-02 3.082988969981670380e-02 2.594503462314605713e-01 -2.928784815594553947e-03 2.788920998573303223e-01 6.119345501065254211e-02
-8.890044689178466797e-02 4.715543985366821289e-02 1.539173871278762817e-01 -1.437738686800003052e-01 3.061779141426086426e-01 -7.303522527217864990e-02 4.380850121378898621e-02 -3.333724737167358398e-01 -1.580096483230590820e-01 1.994597613811492920e-01 4.010777547955513000e-02 2.737550735473632812e-01 1.061666160821914673e-01 3.238719403743743896e-01 3.594436347484588623e-01 8.223413676023483276e-02 3.184700012207031250e-02 3.370164334774017334e-02 -2.819000370800495148e-02 -3.036330342292785645e-01 -2.563632428646087646e-01 1.700430922210216522e-02 1.171851158142089844e-01 -1.601753383874893188e-01 1.121295429766178131e-02 2.319689840078353882e-01 -6.081247329711914062e-02 -1.238031312823295593e-01 1.531311124563217163e-01 2.951783593744039536e-03 -1.059623658657073975e-01 -1.782236844301223755e-01
1.412573307752609253e-01 5.365268886089324951e-02 8.277922868728637695e-02 1.131982505321502686e-01 1.036575138568878174e-01 1.439244393259286880e-02 1.878441125154495239e-02 -1.253490746021270752e-01 -1.892933696508407593e-01 2.386808246374130249e-01 -6.728980690240859985e-02 2.673992514610290527e-01 9.091231226921081543e-02 8.744787424802780151e-02 2.827441990375518799e-01 3.160227835178375244e-01 6.604372058063745499e-03 -2.921159192919731140e-02 -2.508359551429748535e-01 -1.731223762035369873e-01 -7.969849556684494019e-02 1.917555481195449829e-01 -7.243978977203369141e-02 -1.629757508635520935e-02 -1.348190903663635254e-01 2.962269634008407593e-02 -4.335824549198150635e-01 -1.523979455232620239e-01 3.602897822856903076e-01 -6.965497136116027832e-02 7.348091900348663330e-02 2.305902242660522461e-01
-8.965456485748291016e-02 1.705006062984466553e-01 2.578411400318145752e-01 -1.178979501128196716e-01 -2.072325907647609711e-03 -1.380583941936492920e-01 3.395810723304748535e-01 -1.596679836511611938e-01 -3.304028511047363281e-01 -6.898478604853153229e-03 1.772544682025909424e-01 1.844118833541870117e-01 1.445059031248092651e-01 1.954845935106277466e-01 2.418012171983718872e-01 -7.904734462499618530e-02 2.313342541456222534e-01 8.084224164485931396e-02 9.821096062660217285e-02 2.804712355136871338e-01 -1.001012921333312988e-01 1.610412448644638062e-01 7.171607762575149536e-02 -1.503091901540756226e-01 -2.702509462833404541e-01 -1.331952363252639771e-01 -2.041130065917968750e-01 2.068242244422435760e-02 1.985163837671279907e-01 -1.240542307496070862e-01 1.314437538385391235e-01 -8.479253202676773071e-02
-2.016731053590774536e-01 -1.169365718960762024e-01 1.642091721296310425e-01 2.028361428529024124e-03 2.678438127040863037e-01 -9.973735362291336060e-02 1.972120404243469238e-01 -4.008426666259765625e-01 -1.054089665412902832e-01 -3.203614428639411926e-02 1.466433107852935791e-01 -1.243278384208679199e-01 -4.944242909550666809e-02 2.865875363349914551e-01 1.740586161613464355e-01 -1.410305052995681763e-01 -2.420934140682220459e-01 2.358773350715637207e-01 -8.283282071352005005e-02 6.867668777704238892e-02 -1.791371405124664307e-01 -1.246511712670326233e-01 -7.077779620885848999e-03 -2.557617127895355225e-01 4.468864947557449341e-02 1.355863809585571289e-01 -3.784267008304595947e-01 -9.722505509853363037e-02 -1.871856153011322021e-01 -6.050320342183113098e-02 -5.048498976975679398e-03 -5.371749028563499451e-02
-1.674879193305969238e-01 -4.656847938895225525e-02 3.009857982397079468e-02 -1.174808442592620850e-01 1.724028438329696655e-01 -8.335550874471664429e-02 2.322067469358444214e-01 -3.494581952691078186e-02 -1.110739409923553467e-01 -2.309837788343429565e-01 1.101429983973503113e-01 2.571314759552478790e-02 -9.733762592077255249e-02 -3.036167658865451813e-02 3.419725298881530762e-01 -1.110671553760766983e-02 1.627842187881469727e-01 1.615453809499740601e-01 3.207757472991943359e-01 -8.297049254179000854e-02 -6.015730276703834534e-02 2.544333040714263916e-01 -9.466864168643951416e-02 -3.291218280792236328e-01 -2.070765569806098938e-02 2.503875494003295898e-01 -1.443424969911575317e-01 -1.789751350879669189e-01 3.582395911216735840e-01 2.132895141839981079e-01 1.023068502545356750e-01 -9.492668509483337402e-02
[truncated: 3,272,491 more chars]
