# Supplementary material for: The Language of Innovation
Source: PLoS One. 2020 Apr 30;15(4):e0230107. doi: 10.1371/journal.pone.0230107 (PMC7194493; doi:10.1371/journal.pone.0230107)
Supplement: S11 File — (GZ) [file pone.0230107.s011.tar.gz › 1989-1993/V2Run_2_VS_4500_embeddings1989-1993ED32.txt]

-6.499652564525604248e-02 -2.418722063302993774e-01 3.147330135107040405e-02 -1.683200150728225708e-01 -3.865286111831665039e-01 4.188298434019088745e-02 3.331761360168457031e-01 9.070779383182525635e-02 3.039345517754554749e-02 -2.082722727209329605e-03 1.642589271068572998e-02 -1.307820975780487061e-01 -2.007437348365783691e-01 1.218309812247753143e-02 -1.483816355466842651e-01 9.106818586587905884e-03 3.016764670610427856e-02 2.043684720993041992e-01 9.725722670555114746e-02 2.176485657691955566e-01 -4.824180528521537781e-02 3.344499766826629639e-01 -2.105471938848495483e-01 -2.312984913587570190e-01 -2.486286684870719910e-02 1.717207431793212891e-01 -2.577998042106628418e-01 -8.285882882773876190e-03 -2.554964125156402588e-01 9.947593510150909424e-02 2.350588738918304443e-01 1.346420645713806152e-01
1.232380941510200500e-01 -1.120249181985855103e-01 1.228301152586936951e-01 1.388959437608718872e-01 7.106821238994598389e-02 2.086602151393890381e-01 1.830374598503112793e-01 1.101195663213729858e-01 -1.768587529659271240e-01 -8.134578913450241089e-02 -5.409090965986251831e-02 -2.542610839009284973e-02 -1.219588741660118103e-01 1.980113834142684937e-01 -1.802754588425159454e-02 -3.890931606292724609e-01 -1.275179088115692139e-01 4.802109897136688232e-01 1.587632857263088226e-02 1.792787760496139526e-01 -1.875605136156082153e-01 4.141730666160583496e-01 -2.170389890670776367e-01 -9.378112107515335083e-02 1.443264335393905640e-01 1.037162989377975464e-01 -5.630273371934890747e-02 -5.369944497942924500e-02 -7.037342339754104614e-02 -9.968821704387664795e-02 5.965165910311043262e-04 -4.459210485219955444e-02
-6.695224344730377197e-02 -1.093401238322257996e-01 2.956622242927551270e-01 3.752654790878295898e-01 1.099869161844253540e-01 2.180655747652053833e-01 -1.211169809103012085e-01 9.340658038854598999e-02 -7.457298785448074341e-02 9.672609157860279083e-03 1.079973280429840088e-01 -1.208462119102478027e-01 -1.384661346673965454e-02 -1.212474927306175232e-01 -1.474004834890365601e-01 -1.661288738250732422e-01 1.594384163618087769e-01 2.325381189584732056e-01 -5.494237691164016724e-02 3.488548994064331055e-01 -1.723381876945495605e-01 1.466661542654037476e-01 2.100569158792495728e-01 -4.090477898716926575e-02 -2.195550054311752319e-01 1.087698861956596375e-01 -2.086543589830398560e-01 6.339819729328155518e-02 -3.490131199359893799e-01 -2.504493482410907745e-02 -4.086999595165252686e-02 2.078876793384552002e-01
-3.207227215170860291e-02 7.708447426557540894e-02 -1.222976390272378922e-02 -9.112195111811161041e-03 1.095843017101287842e-01 3.508860170841217041e-01 1.227856203913688660e-01 -1.416690945625305176e-01 2.569006569683551788e-02 1.102449595928192139e-01 -2.471487596631050110e-02 3.133196830749511719e-01 -4.530614241957664490e-02 -2.144106924533843994e-01 -1.180762723088264465e-01 -2.253372818231582642e-01 2.491779625415802002e-01 3.529590964317321777e-01 1.035811305046081543e-01 -8.837561309337615967e-02 -1.482269912958145142e-01 3.336802423000335693e-01 -1.901268064975738525e-01 3.360653296113014221e-02 7.841475307941436768e-02 1.978234052658081055e-01 -8.126091212034225464e-02 -2.827689982950687408e-02 -3.770250380039215088e-01 -5.321356467902660370e-03 -1.119908168911933899e-01 -1.223876476287841797e-01
-9.452836215496063232e-02 -9.154168516397476196e-02 1.029878407716751099e-01 1.041942909359931946e-01 -7.016923744231462479e-03 1.923566162586212158e-01 6.319185346364974976e-02 1.638610363006591797e-01 1.389237344264984131e-01 2.162647545337677002e-01 -1.181573644280433655e-01 8.134127408266067505e-02 -4.058526828885078430e-02 -9.543026238679885864e-02 -2.597518451511859894e-02 -1.132002249360084534e-01 2.884497940540313721e-01 2.295057922601699829e-01 7.082425802946090698e-02 2.869182229042053223e-01 -7.844495028257369995e-02 2.834974825382232666e-01 -3.107141256332397461e-01 1.772306486964225769e-02 -2.826698422431945801e-01 -3.936872258782386780e-02 -3.736530840396881104e-01 3.032327862456440926e-03 -3.549067378044128418e-01 7.863285951316356659e-03 -1.425749361515045166e-01 -9.173021465539932251e-02
-1.437041610479354858e-01 -6.246531754732131958e-02 3.918972983956336975e-02 6.760716438293457031e-02 -3.896483033895492554e-02 1.613476872444152832e-01 2.280198335647583008e-01 1.381327211856842041e-01 -1.372627168893814087e-02 -9.730297327041625977e-02 -1.460967957973480225e-01 9.321246296167373657e-02 -2.553707659244537354e-01 -6.017155479639768600e-03 -1.375997066497802734e-01 -2.277261912822723389e-01 8.817857503890991211e-02 4.570692777633666992e-01 -1.848395019769668579e-01 8.297134190797805786e-02 -1.487292796373367310e-01 1.306003928184509277e-01 6.137929856777191162e-02 -1.381331235170364380e-01 -1.837342232465744019e-01 -4.585614893585443497e-03 9.317995607852935791e-02 -1.836902499198913574e-01 -3.713974654674530029e-01 -2.626320123672485352e-01 1.238055005669593811e-01 2.770867347717285156e-01
-1.644142568111419678e-01 4.920792952179908752e-02 2.974225878715515137e-01 -1.274525225162506104e-01 -9.735120832920074463e-02 2.011992335319519043e-01 -8.683566004037857056e-02 -3.659081831574440002e-02 1.427622437477111816e-01 8.655560761690139771e-02 -2.391036152839660645e-01 9.433208405971527100e-02 -2.327876538038253784e-01 -9.712431579828262329e-02 4.612239450216293335e-02 -2.075054347515106201e-01 4.916109144687652588e-02 2.588464878499507904e-02 -6.205852329730987549e-02 -2.347391471266746521e-02 3.780584037303924561e-02 3.980330526828765869e-01 -8.635225147008895874e-02 -2.419178336858749390e-01 1.236130073666572571e-01 -1.560761332511901855e-01 -1.644588112831115723e-01 -4.793026149272918701e-01 -2.655191123485565186e-01 4.729236010462045670e-03 -5.316549167037010193e-02 3.401290252804756165e-02
-1.064648702740669250e-01 -2.291062027215957642e-01 2.760481275618076324e-02 1.420852541923522949e-01 1.069181263446807861e-01 2.626695930957794189e-01 8.313687890768051147e-02 1.182309258729219437e-02 7.910230010747909546e-02 -2.407474666833877563e-01 1.236260831356048584e-01 1.870050653815269470e-02 3.118453361093997955e-02 -8.457932621240615845e-02 4.748119413852691650e-02 -1.922970414161682129e-01 3.851594775915145874e-02 2.392746359109878540e-01 1.503628492355346680e-01 1.398275643587112427e-01 -1.469191312789916992e-01 5.208520293235778809e-01 1.094793677330017090e-01 -1.600883752107620239e-01 -3.541565239429473877e-01 -1.121173948049545288e-01 -2.123688161373138428e-01 -7.700055837631225586e-02 -1.976181864738464355e-01 -1.897871345281600952e-01 1.372553221881389618e-02 6.977634876966476440e-02
1.281602866947650909e-02 -1.384292542934417725e-01 1.193147525191307068e-01 2.009881138801574707e-01 7.204994093626737595e-03 6.967014074325561523e-02 2.811196148395538330e-01 2.610028684139251709e-01 -1.285137534141540527e-01 -1.711412370204925537e-01 -2.722352184355258942e-02 1.728484630584716797e-01 1.107480153441429138e-01 9.416562318801879883e-02 -1.727007329463958740e-01 -3.118294179439544678e-01 2.641192972660064697e-01 2.481396347284317017e-01 -4.144900664687156677e-02 4.018285498023033142e-02 -9.418320655822753906e-02 1.262531727552413940e-01 -1.626603901386260986e-01 -8.255788683891296387e-02 -1.367416977882385254e-01 -2.832702398300170898e-01 1.656017638742923737e-02 -1.517644822597503662e-01 -3.958415687084197998e-01 9.417071938514709473e-02 -8.303952217102050781e-02 2.488279789686203003e-01
1.390469968318939209e-01 -1.317136883735656738e-01 1.493414342403411865e-01 2.092713415622711182e-01 -1.506087034940719604e-01 3.074046075344085693e-01 7.368931174278259277e-02 1.732749342918395996e-01 5.140259489417076111e-02 3.071517869830131531e-02 2.134451270103454590e-02 -1.243834849447011948e-02 -3.217594325542449951e-01 -2.526043355464935303e-02 1.381757259368896484e-01 -2.932567298412322998e-01 7.450951635837554932e-02 3.221459090709686279e-01 -1.255976557731628418e-01 7.166342437267303467e-02 -1.894838958978652954e-01 1.396295130252838135e-01 -7.569178473204374313e-03 -9.736099094152450562e-02 1.866005361080169678e-01 2.759044170379638672e-01 1.408468335866928101e-01 -2.708810865879058838e-01 -2.416926622390747070e-01 7.035664469003677368e-02 -2.228207141160964966e-01 -1.370435506105422974e-01
-2.751520276069641113e-01 -2.518929541110992432e-01 3.362663984298706055e-01 7.915479689836502075e-02 -1.331301629543304443e-01 7.814323157072067261e-02 9.584535658359527588e-02 3.008835949003696442e-02 1.509159058332443237e-01 -1.448261290788650513e-01 1.303647160530090332e-01 3.287662565708160400e-02 -1.767594665288925171e-01 1.784171760082244873e-01 -7.430592924356460571e-02 -3.196398913860321045e-01 8.308027684688568115e-02 4.645924270153045654e-01 -1.211365088820457458e-01 4.412333294749259949e-02 -3.205393627285957336e-02 1.904375404119491577e-01 1.640304835746064782e-04 -2.518681585788726807e-01 -9.423674643039703369e-02 2.376599796116352081e-02 2.957803755998611450e-02 -5.156207084655761719e-02 -3.373672068119049072e-01 -2.067165262997150421e-02 8.272666484117507935e-02 2.859970740973949432e-02
-1.073555499315261841e-01 -7.122244685888290405e-03 1.451282799243927002e-01 1.622064113616943359e-01 3.497624024748802185e-02 2.322953790426254272e-01 -5.430522933602333069e-02 5.715754628181457520e-02 -1.091772243380546570e-01 -4.218344986438751221e-01 -3.402109071612358093e-02 -2.703758142888545990e-02 -2.551023662090301514e-01 6.711026281118392944e-02 -2.087290585041046143e-02 -3.167918920516967773e-01 9.297624975442886353e-02 3.609384894371032715e-01 -3.271150887012481689e-01 1.073981747031211853e-01 -1.654817312955856323e-01 -3.970434144139289856e-02 -2.170855998992919922e-01 7.475364953279495239e-03 -8.202259428799152374e-03 1.077658534049987793e-01 2.579694986343383789e-02 -2.461252957582473755e-01 -2.833728194236755371e-01 3.490343689918518066e-02 -1.709422320127487183e-01 -1.606606692075729370e-02
-1.339657306671142578e-01 -5.269082263112068176e-02 -1.018600817769765854e-02 8.275704085826873779e-02 -1.862505823373794556e-01 2.711936533451080322e-01 4.365345090627670288e-02 6.061048433184623718e-02 1.500324625521898270e-02 -1.579111814498901367e-01 -1.086047887802124023e-01 -4.001266509294509888e-02 1.639937609434127808e-01 -7.752968370914459229e-02 8.829616010189056396e-02 -7.478881627321243286e-02 9.039231389760971069e-02 2.307412177324295044e-01 1.552870124578475952e-01 2.907707989215850830e-01 -1.104745268821716309e-01 3.329183757305145264e-01 -1.025882065296173096e-01 -1.774871647357940674e-01 -3.649144768714904785e-01 2.359579689800739288e-02 5.347046628594398499e-02 -9.620895236730575562e-02 -3.899546563625335693e-01 -5.960974469780921936e-02 -2.790962159633636475e-01 2.432526946067810059e-01
1.604082286357879639e-01 -1.038360502570867538e-02 1.678973287343978882e-01 4.831863567233085632e-02 -7.508848793804645538e-03 2.609223499894142151e-02 2.448860555887222290e-01 -1.589832156896591187e-01 1.252433359622955322e-01 -1.013410240411758423e-01 -1.440022420138120651e-02 1.694370657205581665e-01 1.915933936834335327e-02 -1.617041826248168945e-01 -6.516590714454650879e-02 -1.695916503667831421e-01 3.807221949100494385e-01 1.674428433179855347e-01 -1.872216165065765381e-01 2.520221173763275146e-01 -3.221645057201385498e-01 2.271247059106826782e-01 -1.479185372591018677e-01 -2.104535698890686035e-01 -4.614504426717758179e-02 1.231521815061569214e-01 -2.646207213401794434e-01 3.464325889945030212e-02 -2.995058894157409668e-01 -2.075693011283874512e-01 -1.329374909400939941e-01 1.057291701436042786e-01
-4.079726338386535645e-02 -7.675144588574767113e-04 4.115200042724609375e-02 1.838601231575012207e-01 -1.490565538406372070e-01 2.284896224737167358e-01 2.693573832511901855e-01 2.593317925930023193e-01 1.131704077124595642e-01 -3.876839205622673035e-02 -8.218581229448318481e-02 -2.110375314950942993e-01 -2.059979289770126343e-01 1.096482425928115845e-01 -2.365895509719848633e-01 -4.292344674468040466e-02 1.831775456666946411e-01 2.286662580445408821e-03 4.545019567012786865e-02 6.139951571822166443e-02 -2.025970816612243652e-01 2.122253626585006714e-01 4.678180441260337830e-02 -1.419447213411331177e-01 -2.981657087802886963e-01 1.928497552871704102e-01 -2.243724614381790161e-01 1.011544764041900635e-01 -4.441758394241333008e-01 -2.966260723769664764e-02 -1.227885633707046509e-01 1.516357362270355225e-01
-9.586098045110702515e-02 -3.513793349266052246e-01 1.561100929975509644e-01 1.049914509057998657e-01 4.148009046912193298e-02 2.261419147253036499e-01 1.767961531877517700e-01 2.994238734245300293e-01 -2.443237900733947754e-01 -7.498440146446228027e-02 -3.814834728837013245e-02 -1.626922786235809326e-01 -5.719919875264167786e-02 -1.196709647774696350e-01 7.698810659348964691e-03 -2.967260777950286865e-01 1.675122976303100586e-01 1.217301115393638611e-01 -2.187690734863281250e-01 2.564850151538848877e-01 -2.127550244331359863e-01 8.127129822969436646e-02 -2.711994946002960205e-01 -9.542771428823471069e-02 -6.855268776416778564e-02 2.730965912342071533e-01 7.309107482433319092e-02 -1.658347249031066895e-01 -2.180374860763549805e-01 3.846878930926322937e-02 2.276834100484848022e-02 -8.078403770923614502e-02
-1.882054656744003296e-01 1.097181439399719238e-01 -3.189624100923538208e-02 1.671055555343627930e-01 -1.652247756719589233e-01 2.157868593931198120e-01 -1.112065394409000874e-03 -6.090016663074493408e-02 5.995642021298408508e-02 -1.789288669824600220e-01 2.673428691923618317e-02 -7.706341892480850220e-02 -1.581729650497436523e-01 -1.129792109131813049e-01 1.951565742492675781e-01 -3.415133059024810791e-01 2.564628124237060547e-01 2.301603406667709351e-01 2.049433998763561249e-02 1.125719994306564331e-01 -2.250674217939376831e-01 1.961048394441604614e-01 -1.839222609996795654e-01 -8.420556038618087769e-02 -3.155976533889770508e-01 -2.385910153388977051e-01 -1.564656794071197510e-01 -1.795627474784851074e-01 -2.909662723541259766e-01 -9.408995509147644043e-02 -1.351352632045745850e-01 1.560897082090377808e-01
-1.659860759973526001e-01 7.824043929576873779e-02 2.252763509750366211e-01 -3.745120018720626831e-02 -2.563100159168243408e-01 1.100880056619644165e-01 -9.449896961450576782e-02 6.592606008052825928e-02 -1.378288120031356812e-01 -1.258496101945638657e-02 1.047207564115524292e-01 1.036985777318477631e-02 -3.269067108631134033e-01 1.190090775489807129e-01 -1.181204691529273987e-01 -1.913135200738906860e-01 9.681568294763565063e-02 -7.217336446046829224e-02 3.133909702301025391e-01 -1.339964568614959717e-01 -1.224909648299217224e-01 3.818651735782623291e-01 -4.084643423557281494e-01 -7.163193821907043457e-02 5.680138710886240005e-03 7.783628534525632858e-03 6.859126966446638107e-03 2.208466455340385437e-02 -3.434948921203613281e-01 1.158823147416114807e-01 -5.310700461268424988e-02 1.511791050434112549e-01
-2.691777981817722321e-02 2.125834971666336060e-01 -1.778478026390075684e-01 3.878593444824218750e-02 -8.795346319675445557e-02 9.802256524562835693e-02 1.107227876782417297e-01 1.887453347444534302e-02 9.903866052627563477e-02 1.932245120406150818e-02 2.272836305201053619e-02 1.457009315490722656e-01 -4.009899869561195374e-02 -2.366761118173599243e-01 -2.356654107570648193e-01 -1.421823501586914062e-01 3.488652706146240234e-01 2.632047235965728760e-01 -4.336499422788619995e-02 2.142125666141510010e-01 -1.747776567935943604e-01 1.713195592164993286e-01 -1.957151442766189575e-01 -1.105579882860183716e-01 -1.182325631380081177e-01 9.387291222810745239e-02 -2.378416508436203003e-01 -2.387780696153640747e-01 -4.535253942012786865e-01 8.440081775188446045e-02 -2.136068791151046753e-02 -1.639160662889480591e-01
-1.474244147539138794e-01 -4.387736320495605469e-02 -3.472480922937393188e-02 -6.882318109273910522e-02 -2.815919816493988037e-01 2.319888025522232056e-01 1.039783805608749390e-01 1.624196022748947144e-01 1.215225607156753540e-01 -2.398408055305480957e-01 -1.949394792318344116e-01 -4.680433124303817749e-02 9.450878202915191650e-02 -1.536439508199691772e-01 -4.675259115174412727e-04 -3.978484272956848145e-01 3.315265104174613953e-02 1.481483578681945801e-01 1.700424402952194214e-02 3.792101889848709106e-02 -2.974230945110321045e-01 3.041250109672546387e-01 -2.086312919855117798e-01 -2.229724377393722534e-01 -2.593092024326324463e-01 -1.577886641025543213e-01 -1.419915407896041870e-01 -5.446791276335716248e-02 -1.838685572147369385e-01 -1.905902326107025146e-01 -1.114347130060195923e-01 -1.121107605285942554e-03
-5.627057701349258423e-02 1.618070006370544434e-01 -7.892828434705734253e-02 1.049614027142524719e-01 -1.035000830888748169e-01 3.379034698009490967e-01 5.035601928830146790e-02 1.206691190600395203e-01 1.284683942794799805e-01 -1.589335054159164429e-01 -2.450440376996994019e-01 -1.623997837305068970e-01 1.857690662145614624e-01 -1.188855171203613281e-01 -3.117685206234455109e-02 -2.343852072954177856e-01 1.588698476552963257e-01 2.838512659072875977e-01 -1.633156649768352509e-02 1.536781936883926392e-01 -2.065525501966476440e-01 2.463942319154739380e-01 -2.061629667878150940e-02 -1.163101866841316223e-01 -3.524288237094879150e-01 4.500451683998107910e-02 -3.070300817489624023e-01 -1.339153945446014404e-01 -1.173026636242866516e-01 5.283734574913978577e-02 -6.405431777238845825e-02 2.693921625614166260e-01
8.007559925317764282e-02 -3.282670080661773682e-01 -1.041062641888856888e-02 2.570864371955394745e-02 -1.376517117023468018e-01 1.595212072134017944e-01 -2.506009861826896667e-02 4.403206706047058105e-01 2.746030315756797791e-02 -2.706847488880157471e-01 3.444564044475555420e-01 3.503418713808059692e-02 -1.404130011796951294e-01 -1.041187904775142670e-02 -1.214005518704652786e-02 -2.253409177064895630e-01 -4.230918362736701965e-03 2.161264568567276001e-01 2.364010959863662720e-01 3.736275807023048401e-02 -2.287129610776901245e-01 8.308230340480804443e-02 -1.618853062391281128e-01 1.059025004506111145e-01 -1.619905047118663788e-02 1.266727596521377563e-01 -5.402601510286331177e-02 -2.013376653194427490e-01 -3.363693952560424805e-01 -1.971363322809338570e-03 8.463464677333831787e-02 2.796574681997299194e-02
-6.589228659868240356e-02 7.553023844957351685e-02 2.600446045398712158e-01 -8.611598610877990723e-02 7.571988552808761597e-02 1.435270160436630249e-01 2.047381997108459473e-01 1.713296622037887573e-01 -1.890454590320587158e-01 1.124736592173576355e-01 -1.183675900101661682e-01 1.735377609729766846e-01 -2.026601284742355347e-01 4.380834847688674927e-02 -1.049829274415969849e-01 -4.512700736522674561e-01 1.825304478406906128e-01 2.715303599834442139e-01 -1.922532021999359131e-01 -1.603215634822845459e-01 -3.212383985519409180e-01 1.390705108642578125e-01 1.092561781406402588e-01 7.890680432319641113e-02 -2.710765693336725235e-03 1.472516357898712158e-01 -1.471592951565980911e-02 -9.531476348638534546e-02 -7.027827948331832886e-02 2.531546652317047119e-01 -1.654558330774307251e-01 1.712780445814132690e-01
4.807221889495849609e-02 -2.218250185251235962e-02 -2.911824733018875122e-02 2.435066103935241699e-01 -1.590743958950042725e-01 1.431485563516616821e-01 3.018869273364543915e-02 7.339632511138916016e-02 -2.161118835210800171e-01 -1.162982583045959473e-01 -1.629328429698944092e-01 5.898163840174674988e-02 -1.544497758150100708e-01 -6.637317687273025513e-02 -1.050445139408111572e-01 -1.214839667081832886e-01 5.091295577585697174e-03 1.270538419485092163e-01 1.346143186092376709e-01 1.247574090957641602e-01 -2.716363072395324707e-01 2.593895792961120605e-01 2.346993051469326019e-02 -3.053341209888458252e-01 -2.610881328582763672e-01 1.575873047113418579e-01 -2.373401671648025513e-01 -1.446725279092788696e-01 -4.657586216926574707e-01 -1.092290654778480530e-01 -2.220203280448913574e-01 8.678241074085235596e-02
-1.066807135939598083e-01 1.154928505420684814e-01 2.218765914440155029e-01 5.552055314183235168e-02 1.188605371862649918e-02 2.682532370090484619e-01 5.906513705849647522e-02 2.393672801554203033e-02 -5.782264471054077148e-02 -1.161767691373825073e-01 -1.061935126781463623e-01 -3.809910640120506287e-02 -2.816872298717498779e-01 -3.581308573484420776e-02 1.259273886680603027e-01 -3.014563918113708496e-01 2.010260522365570068e-01 1.853896528482437134e-01 -1.848282217979431152e-01 -6.349751353263854980e-02 3.544985956978052855e-04 2.610836327075958252e-01 -2.020947784185409546e-01 -2.333064228296279907e-01 -4.164349734783172607e-01 3.502246737480163574e-01 -8.358059078454971313e-02 -2.728746039792895317e-03 -1.386122703552246094e-01 -7.341784983873367310e-02 1.810175180435180664e-02 1.595623046159744263e-01
5.860993266105651855e-02 -1.848495900630950928e-01 1.820324957370758057e-01 2.781427800655364990e-01 -2.155492454767227173e-01 3.718394087627530098e-03 -4.158629104495048523e-02 -1.296903472393751144e-02 -1.887030452489852905e-01 1.106201112270355225e-01 -1.350307464599609375e-01 2.514955699443817139e-01 -2.289829030632972717e-02 -1.382423639297485352e-01 -1.551017165184020996e-01 -2.988396584987640381e-01 -4.307014122605323792e-02 2.412422001361846924e-01 -1.237984299659729004e-01 5.867464840412139893e-02 6.113696470856666565e-02 1.842894107103347778e-01 -1.910825520753860474e-01 -4.935131594538688660e-02 -1.050346642732620239e-01 2.505921125411987305e-01 -9.298387914896011353e-02 -2.113023400306701660e-01 -4.714452028274536133e-01 1.101616621017456055e-01 4.327403753995895386e-02 1.494507491588592529e-01
-1.388886570930480957e-01 -1.721030622720718384e-01 3.182796537876129150e-01 1.629117131233215332e-01 -4.340511932969093323e-02 2.061043530702590942e-01 -5.185873061418533325e-02 5.017159879207611084e-02 -1.231071799993515015e-01 9.422701597213745117e-02 -2.210502326488494873e-01 -4.567970335483551025e-01 8.016261458396911621e-02 -3.414240181446075439e-01 -1.210357844829559326e-01 -1.471021920442581177e-01 1.996406614780426025e-01 1.279306262731552124e-01 -3.121932968497276306e-02 -1.912163943052291870e-02 5.073048546910285950e-02 1.055143103003501892e-01 -1.361842453479766846e-01 -1.180824730545282364e-02 1.237533837556838989e-01 5.050177127122879028e-02 6.760473549365997314e-02 -5.742940120398998260e-03 -1.797744929790496826e-01 4.143886864185333252e-01 -1.041211634874343872e-01 7.436887174844741821e-02
1.410031169652938843e-01 1.974294632673263550e-01 3.457026779651641846e-01 1.508391648530960083e-01 -2.524051964282989502e-01 2.546349763870239258e-01 1.727251708507537842e-01 3.037413209676742554e-02 4.130878299474716187e-02 -1.353826373815536499e-01 8.992858976125717163e-02 1.267089843750000000e-01 1.812879741191864014e-01 -1.113729625940322876e-01 -2.158271223306655884e-01 -7.431653887033462524e-02 -4.607010632753372192e-02 1.373781412839889526e-01 6.470418721437454224e-02 2.150863111019134521e-01 -9.989889711141586304e-02 3.059207499027252197e-01 -2.053573578596115112e-01 -1.120459139347076416e-01 9.256654977798461914e-02 -1.901684403419494629e-01 3.183035925030708313e-02 5.889507941901683807e-03 5.727332457900047302e-02 1.062551587820053101e-01 2.211267650127410889e-01 3.987945020198822021e-01
-1.516204029321670532e-01 -2.219503819942474365e-01 2.113927602767944336e-01 -8.550482988357543945e-02 -2.124877087771892548e-02 1.648507565259933472e-01 1.227075010538101196e-01 9.977340698242187500e-02 1.401271522045135498e-01 -4.475460201501846313e-02 -1.124159768223762512e-01 4.548476636409759521e-02 -5.919462814927101135e-02 -9.764205664396286011e-02 2.647050917148590088e-01 -2.347326725721359253e-01 7.892531342804431915e-03 1.510935649275779724e-02 -4.009603857994079590e-01 1.191560775041580200e-01 -1.745259165763854980e-01 2.195524573326110840e-01 -1.335995942354202271e-01 -2.054295130074024200e-02 1.771894693374633789e-01 2.073118388652801514e-01 -1.994989514350891113e-01 -1.890908926725387573e-01 -3.576726317405700684e-01 5.247296020388603210e-02 7.453402876853942871e-02 3.003362715244293213e-01
-1.902879923582077026e-01 2.379493862390518188e-01 1.848129034042358398e-01 2.097939103841781616e-01 1.396119743585586548e-01 -1.315410733222961426e-01 8.526404201984405518e-02 1.838761419057846069e-01 -1.178816258907318115e-01 -9.436368197202682495e-02 -1.052353605628013611e-01 1.164587289094924927e-01 -2.806928455829620361e-01 -9.163327515125274658e-02 -2.165196463465690613e-03 -9.702114015817642212e-02 2.510959655046463013e-02 1.209152266383171082e-01 1.840294450521469116e-01 2.041966617107391357e-01 -1.226167529821395874e-01 1.984442472457885742e-01 -2.320681661367416382e-01 -9.248533286154270172e-03 -9.706827253103256226e-02 3.027523402124643326e-03 7.851990312337875366e-02 2.353238873183727264e-02 -5.263863205909729004e-01 1.210275478661060333e-02 -2.151607871055603027e-01 2.612312436103820801e-01
-2.051558643579483032e-01 1.376075297594070435e-01 -8.907238394021987915e-02 2.515646815299987793e-01 -1.786388307809829712e-01 3.761299252510070801e-01 1.408697962760925293e-01 1.994919329881668091e-01 1.107263639569282532e-01 -7.503211498260498047e-02 1.341326087713241577e-01 -5.222591385245323181e-02 2.284761518239974976e-03 -2.509194314479827881e-01 -3.339545428752899170e-02 -3.231859207153320312e-01 1.527255624532699585e-01 2.788999974727630615e-01 -4.017654806375503540e-02 7.537785917520523071e-02 -2.616687715053558350e-01 3.393170535564422607e-01 -9.420089423656463623e-02 -2.769817039370536804e-02 -2.579299211502075195e-01 -9.851135313510894775e-03 -1.108046025037765503e-01 -6.397499889135360718e-02 -1.129638329148292542e-01 -1.186370700597763062e-01 -1.269079465419054031e-02 1.262705326080322266e-01
3.666552156209945679e-02 -2.380294650793075562e-01 2.243330925703048706e-01 3.300872072577476501e-02 -6.229417026042938232e-02 2.336855083703994751e-01 1.739621162414550781e-01 1.665147989988327026e-01 1.736655458807945251e-02 2.285475283861160278e-02 -3.392494097352027893e-02 -2.214564755558967590e-02 -4.524799296632409096e-04 -3.939333558082580566e-01 -7.477021962404251099e-02 1.276181787252426147e-01 1.658421307802200317e-01 2.034078389406204224e-01 -3.898217678070068359e-01 -8.663419634103775024e-02 -6.870448589324951172e-02 3.323433995246887207e-01 -1.966753005981445312e-01 3.996946290135383606e-02 6.445935368537902832e-02 1.960625499486923218e-01 -1.366146504878997803e-01 5.299955978989601135e-02 -2.996001839637756348e-01 1.478664129972457886e-01 5.737923085689544678e-02 1.783143579959869385e-01
-3.577202931046485901e-02 9.082515537738800049e-02 8.925765007734298706e-02 1.312359720468521118e-01 -1.973409801721572876e-01 2.097231298685073853e-01 1.810677349567413330e-01 1.688216328620910645e-01 6.802922487258911133e-02 -8.258579671382904053e-02 -1.133147627115249634e-01 -1.031160727143287659e-01 1.349608879536390305e-02 -1.945117861032485962e-01 2.728163897991180420e-01 -3.829740881919860840e-01 -9.334351867437362671e-02 1.022031381726264954e-01 5.685871839523315430e-02 1.441041231155395508e-01 -1.807460635900497437e-01 3.260947763919830322e-01 5.380006507039070129e-02 -1.417277902364730835e-01 -4.196310639381408691e-01 -5.784149840474128723e-02 -8.379814028739929199e-02 -8.032700046896934509e-03 -2.388205975294113159e-01 -1.228904258459806442e-02 1.854636818170547485e-01 2.092373818159103394e-01
1.072158440947532654e-01 -3.760873675346374512e-01 1.393888294696807861e-01 -8.156589232385158539e-03 -3.024653494358062744e-01 -1.095700785517692566e-01 2.348901890218257904e-02 1.705702692270278931e-01 -2.217932194471359253e-01 -2.502474002540111542e-02 2.827001810073852539e-01 -4.631206765770912170e-02 -1.380849778652191162e-01 -1.209991127252578735e-01 -2.342368103563785553e-02 -3.001038730144500732e-01 2.276708930730819702e-01 1.673835217952728271e-01 1.513446215540170670e-02 1.147977858781814575e-01 -1.851278245449066162e-01 3.329627215862274170e-01 -5.292359739542007446e-02 1.647973507642745972e-01 7.918066345155239105e-03 5.892974510788917542e-02 -2.032520622014999390e-01 -1.641015894711017609e-02 -3.167631030082702637e-01 -1.130745261907577515e-01 7.595767080783843994e-02 7.657448947429656982e-02
-2.346288114786148071e-01 -1.723632514476776123e-01 1.865389291197061539e-03 7.454659044742584229e-02 4.726543277502059937e-02 -7.782917469739913940e-02 2.053720317780971527e-02 1.919230818748474121e-01 1.934818625450134277e-01 -4.171666502952575684e-01 7.199668884277343750e-02 1.579401642084121704e-01 -1.968626976013183594e-01 -3.438020646572113037e-01 -2.651641331613063812e-02 -2.227829545736312866e-01 -8.901575207710266113e-02 2.859479784965515137e-01 -3.126439154148101807e-01 1.099690347909927368e-01 -2.248210459947586060e-01 2.636738717555999756e-01 2.841717563569545746e-02 5.273915454745292664e-02 -1.165132224559783936e-01 2.095882035791873932e-02 9.759406000375747681e-02 -4.968380555510520935e-02 -1.102950498461723328e-01 1.060975417494773865e-01 1.002105232328176498e-02 2.062356173992156982e-01
-1.073082461953163147e-01 -1.944365352392196655e-01 1.412469893693923950e-02 6.930171512067317963e-04 1.150154173374176025e-01 9.798729419708251953e-02 3.750022500753402710e-02 2.462992519140243530e-01 -1.197712719440460205e-01 -1.434192508459091187e-01 6.852186471223831177e-02 -1.532949656248092651e-01 -6.300329416990280151e-02 -4.745872914791107178e-01 -5.635273084044456482e-02 -2.008389532566070557e-01 -1.671423316001892090e-01 1.436219271272420883e-02 -4.091370105743408203e-01 8.655276149511337280e-02 -3.028155267238616943e-01 4.019751548767089844e-01 -1.004709750413894653e-01 2.149758860468864441e-02 3.598788380622863770e-02 1.169601082801818848e-01 -1.099334880709648132e-01 -1.042282730340957642e-01 -6.000717729330062866e-02 1.150865480303764343e-01 -8.063048869371414185e-02 4.025841876864433289e-02
1.306264102458953857e-01 -1.007226258516311646e-01 1.570125669240951538e-01 -1.982167363166809082e-02 2.259131669998168945e-01 1.447753906250000000e-01 1.885369718074798584e-01 -1.642722487449645996e-01 8.601071685552597046e-02 1.369909048080444336e-01 2.597240805625915527e-01 -1.226530894637107849e-01 -2.193415164947509766e-01 -1.445546895265579224e-01 -4.605714976787567139e-02 -1.254643034189939499e-02 -1.056114863604307175e-02 1.464402377605438232e-01 -1.023957356810569763e-01 2.011008262634277344e-01 -3.057939708232879639e-01 1.776321530342102051e-01 -2.754559814929962158e-01 -2.162509709596633911e-01 -3.419181704521179199e-02 -2.114964090287685394e-02 3.114567101001739502e-01 -3.509384766221046448e-02 -3.164665997028350830e-01 1.618604809045791626e-01 -5.280505865812301636e-03 2.947030067443847656e-01
-2.740310132503509521e-01 8.632362005300819874e-05 2.932467162609100342e-01 3.474153578281402588e-02 -5.445010215044021606e-02 4.778752103447914124e-02 1.301103234291076660e-01 6.297505646944046021e-02 2.273794263601303101e-02 -1.289989948272705078e-01 -8.637166023254394531e-02 5.065060779452323914e-02 8.456721156835556030e-02 -1.512251496315002441e-01 -2.470576912164688110e-01 -9.490504860877990723e-02 -6.190304644405841827e-03 9.823941439390182495e-02 -7.654541730880737305e-02 1.743559539318084717e-01 -2.622449398040771484e-01 1.614389568567276001e-01 -5.047134160995483398e-01 -3.798784613609313965e-01 3.394827246665954590e-02 -2.175889909267425537e-01 5.781463161110877991e-02 5.151521041989326477e-02 -3.272376582026481628e-02 1.305859386920928955e-01 2.436317056417465210e-01 -1.118678301572799683e-01
-7.103689014911651611e-02 6.865042448043823242e-02 1.278658807277679443e-01 3.664117306470870972e-02 -5.413396749645471573e-03 1.983209401369094849e-01 2.118292748928070068e-01 -8.318334072828292847e-02 -1.330580860376358032e-01 -1.690271198749542236e-01 -3.668086603283882141e-02 1.181147322058677673e-01 -2.781909406185150146e-01 -2.413933873176574707e-01 1.736643314361572266e-01 -1.891367882490158081e-01 -1.324508935213088989e-01 -1.722412258386611938e-01 -1.393085569143295288e-01 -3.127496317028999329e-02 -2.792342007160186768e-02 3.281778395175933838e-01 -1.893436536192893982e-02 -6.964018195867538452e-02 4.205968696624040604e-03 -2.592599689960479736e-01 1.228977069258689880e-01 -3.305601477622985840e-01 -3.844864666461944580e-01 1.107162013649940491e-01 2.293688803911209106e-01 1.806752681732177734e-01
9.912545979022979736e-02 -2.027617953717708588e-02 1.229763552546501160e-01 6.538516283035278320e-02 6.407430022954940796e-02 3.085416555404663086e-01 -1.554846856743097305e-02 2.801604270935058594e-01 2.662317827343940735e-02 -1.004640087485313416e-01 -1.372798234224319458e-01 1.028818637132644653e-01 -2.435749582946300507e-02 -2.173184007406234741e-01 -1.621184200048446655e-01 -8.847717195749282837e-02 2.043324261903762817e-01 2.250195443630218506e-01 1.272986978292465210e-01 1.156568899750709534e-01 -3.455507755279541016e-01 3.877372443675994873e-01 -3.130763536319136620e-03 -1.938550919294357300e-01 -2.222177386283874512e-01 -1.948730200529098511e-01 -1.498185545206069946e-01 1.640480011701583862e-02 -1.459268480539321899e-01 -2.220539301633834839e-01 -1.128430739045143127e-01 2.178462743759155273e-01
-9.252228774130344391e-03 1.738893538713455200e-01 2.084589898586273193e-01 -1.664479635655879974e-02 -1.171490624547004700e-01 4.191248416900634766e-01 1.547427847981452942e-02 -1.503372192382812500e-01 -7.595258951187133789e-02 -3.916339948773384094e-02 5.910684913396835327e-02 3.148071700707077980e-03 -3.546074926853179932e-01 -1.774367131292819977e-02 -4.202657192945480347e-02 -2.846774160861968994e-01 -1.963115334510803223e-01 -1.783738136291503906e-01 -8.761812746524810791e-02 4.863910004496574402e-02 -1.290038228034973145e-01 3.781139254570007324e-01 -1.962392416317015886e-04 8.514445275068283081e-02 1.667388379573822021e-01 1.960391104221343994e-01 -2.227241843938827515e-01 -2.364699542522430420e-01 -1.522828638553619385e-02 5.927025526762008667e-02 2.669579982757568359e-01 3.282099729403853416e-03
-4.556173831224441528e-02 1.366349402815103531e-02 4.864887893199920654e-02 -6.933964788913726807e-02 -1.225637644529342651e-01 -2.325811328773852438e-05 6.259668618440628052e-02 -2.114178389310836792e-01 -1.142980232834815979e-01 -3.380195498466491699e-01 -7.008513808250427246e-02 -3.082771599292755127e-02 -2.186828404664993286e-01 -8.478686958551406860e-02 -3.266713023185729980e-02 -1.024033688008785248e-02 1.578554511070251465e-01 3.059305995702743530e-02 2.038441002368927002e-01 3.897285759449005127e-01 5.943575501441955566e-02 3.457199335098266602e-01 -2.953031659126281738e-01 -1.660913228988647461e-01 -4.599903151392936707e-02 2.500265836715698242e-01 -1.038888543844223022e-01 -1.832585781812667847e-01 -1.247640773653984070e-01 2.780157327651977539e-01 -2.801297903060913086e-01 8.992259390652179718e-03
9.674546122550964355e-02 -1.275221407413482666e-01 3.004153966903686523e-01 3.042418509721755981e-02 -5.202290788292884827e-02 -1.130095049738883972e-01 -1.381555795669555664e-01 1.823908239603042603e-01 -3.513028100132942200e-02 -1.348663717508316040e-01 -3.243882060050964355e-01 -1.167007088661193848e-01 -1.076375022530555725e-01 -8.639492094516754150e-02 -1.495898962020874023e-01 -1.728093475103378296e-01 2.104311138391494751e-01 1.281923800706863403e-01 2.605711221694946289e-01 1.954671591520309448e-01 -1.840699911117553711e-01 3.429746627807617188e-01 -9.660573303699493408e-02 -1.023725718259811401e-01 -2.287044674158096313e-01 2.776580750942230225e-01 1.083682924509048462e-01 1.101172044873237610e-01 -2.152173370122909546e-01 1.234179809689521790e-01 -1.218811571598052979e-01 1.949165165424346924e-01
-1.020358726382255554e-01 8.966239541769027710e-02 2.921537123620510101e-02 -2.252827435731887817e-01 -4.178488254547119141e-02 2.235462665557861328e-01 1.148348748683929443e-01 1.925652623176574707e-01 4.621211439371109009e-02 -7.809545099735260010e-02 6.667901575565338135e-02 -2.474789619445800781e-01 7.149603217840194702e-02 -1.634951122105121613e-02 -1.697064749896526337e-02 -4.192002713680267334e-01 3.890858218073844910e-02 1.075375527143478394e-01 -6.662119925022125244e-02 9.839154779911041260e-02 -2.924835383892059326e-01 2.769877612590789795e-01 1.753644496202468872e-01 -1.895892024040222168e-01 -2.332399934530258179e-01 -5.175721645355224609e-02 -3.478470444679260254e-01 -9.507033228874206543e-02 -3.477681577205657959e-01 7.265161722898483276e-02 -1.177651342004537582e-02 -5.473094061017036438e-02
1.353758871555328369e-01 1.609105914831161499e-01 3.179781436920166016e-01 -2.088747173547744751e-01 -1.022982969880104065e-01 1.420169323682785034e-01 -7.442069053649902344e-02 1.362860947847366333e-01 1.547099743038415909e-02 -1.201969236135482788e-01 -5.231870338320732117e-02 -1.034361273050308228e-01 -3.562600612640380859e-01 7.296738214790821075e-03 3.169840574264526367e-02 -8.914447389543056488e-04 -1.911882311105728149e-01 1.562513262033462524e-01 2.320660054683685303e-01 -6.307586282491683960e-02 -8.361303806304931641e-02 3.650877773761749268e-01 -1.511397659778594971e-01 1.176430471241474152e-02 -2.944360021501779556e-03 -2.691396474838256836e-01 -2.993043959140777588e-01 -1.651557981967926025e-01 -2.834929227828979492e-01 9.722787141799926758e-02 -7.144636008888483047e-03 1.973678618669509888e-01
-1.612742841243743896e-01 1.892203465104103088e-02 7.834734022617340088e-02 -7.578255236148834229e-02 2.664563059806823730e-02 3.136740922927856445e-01 1.402085572481155396e-01 -1.720462925732135773e-03 -5.799010396003723145e-02 6.286650896072387695e-02 1.824101991951465607e-02 -4.454189240932464600e-01 -1.641865223646163940e-01 3.487016260623931885e-02 1.337157636880874634e-01 3.370460867881774902e-02 2.405251264572143555e-01 7.489299029111862183e-02 -2.741426974534988403e-02 2.039619237184524536e-01 -2.839386463165283203e-01 1.873465776443481445e-01 1.042730268090963364e-02 -4.353798180818557739e-02 -2.070170938968658447e-01 2.657058089971542358e-02 -3.115944862365722656e-01 -2.744565904140472412e-02 -4.573877751827239990e-01 3.142356872558593750e-02 -6.610424816608428955e-02 1.012365072965621948e-01
-9.641484171152114868e-02 9.615952521562576294e-02 3.292753100395202637e-01 1.035098731517791748e-01 -4.957330971956253052e-02 1.198865845799446106e-02 9.096959233283996582e-02 3.288895636796951294e-02 1.927101463079452515e-01 -2.173781991004943848e-01 -1.098377481102943420e-01 -1.096958070993423462e-01 -3.357154130935668945e-01 -1.324613392353057861e-01 1.117880940437316895e-01 -1.326330453157424927e-01 -2.768967449665069580e-01 -9.452129155397415161e-02 1.123819127678871155e-01 2.435716614127159119e-02 -9.680376388132572174e-03 3.787705898284912109e-01 -2.607762813568115234e-01 3.163127601146697998e-02 1.608851924538612366e-02 -2.255097776651382446e-01 -3.090106546878814697e-01 -1.850553154945373535e-01 -2.116481065750122070e-01 6.746876984834671021e-02 1.089395135641098022e-01 1.675698310136795044e-01
1.166948489844799042e-02 -1.318542361259460449e-01 8.131200447678565979e-03 -1.187279745936393738e-01 -2.399864792823791504e-01 3.580909073352813721e-01 -1.334603130817413330e-01 2.578745782375335693e-01 1.941524296998977661e-01 -1.323599964380264282e-01 5.697586759924888611e-02 -1.212471202015876770e-01 1.304573863744735718e-01 -1.074013411998748779e-01 -1.238440498709678650e-01 -9.117960184812545776e-02 1.279841512441635132e-01 4.098822772502899170e-01 2.460227459669113159e-01 5.799892544746398926e-02 -8.577271550893783569e-02 1.169812381267547607e-01 -4.447081591933965683e-03 1.436824202537536621e-01 -1.213908568024635315e-01 1.094866469502449036e-01 -2.509004175662994385e-01 2.377855964004993439e-02 -3.708853423595428467e-01 6.835456471890211105e-03 -9.606691449880599976e-02 2.139262109994888306e-01
1.226479113101959229e-01 -1.838130690157413483e-02 1.419393867254257202e-01 5.530392751097679138e-02 4.156777262687683105e-02 3.649611473083496094e-01 3.027788177132606506e-02 7.740384340286254883e-02 2.269521504640579224e-01 -1.576517075300216675e-01 -1.526247113943099976e-01 1.629731804132461548e-01 -1.154664158821105957e-02 -4.481141269207000732e-01 -2.857139334082603455e-02 -2.291565537452697754e-01 4.005768895149230957e-01 8.038804680109024048e-02 8.351055532693862915e-02 1.268087625503540039e-01 -1.319418996572494507e-01 1.884053349494934082e-01 -8.617630600929260254e-02 -6.697830278426408768e-03 -1.763440221548080444e-01 8.717679977416992188e-02 -4.709690436720848083e-02 -2.296672016382217407e-01 -2.509719729423522949e-01 -1.451014876365661621e-01 -3.575268387794494629e-02 -9.879443049430847168e-02
-1.554799824953079224e-01 1.452217698097229004e-01 1.012935414910316467e-01 -3.122128359973430634e-02 -5.416523292660713196e-02 2.296774536371231079e-01 -6.631647795438766479e-02 1.914568096399307251e-01 -5.634475871920585632e-02 -1.343141943216323853e-01 -2.243846505880355835e-01 -1.142346113920211792e-02 -3.503703176975250244e-01 3.751468658447265625e-02 9.181170910596847534e-02 -1.454667896032333374e-01 4.928511381149291992e-02 1.678269356489181519e-03 2.230252325534820557e-01 4.838696494698524475e-02 5.561512429267168045e-03 3.521809279918670654e-01 -3.755363523960113525e-01 -3.102490305900573730e-02 1.760589480400085449e-01 -1.808406114578247070e-01 -3.516763150691986084e-01 -2.091103792190551758e-01 -1.747683286666870117e-01 6.194995343685150146e-02 2.446847967803478241e-02 1.861768513917922974e-01
2.679903432726860046e-02 -9.208202362060546875e-02 -5.720519647002220154e-02 4.210824146866798401e-02 -3.064703643321990967e-01 8.884932845830917358e-02 2.509732730686664581e-02 1.158640533685684204e-01 1.883651167154312134e-01 -1.617339253425598145e-01 6.016319990158081055e-02 -9.278661012649536133e-02 -1.231764405965805054e-01 -9.487327933311462402e-02 -5.379853770136833191e-02 -5.187783241271972656e-01 1.173851490020751953e-01 2.155198752880096436e-01 8.639495819807052612e-03 9.756357967853546143e-02 4.934851825237274170e-02 3.405674099922180176e-01 -6.242792308330535889e-02 -1.964078992605209351e-01 -3.673624098300933838e-01 2.016470432281494141e-01 -1.154459938406944275e-01 -1.235493794083595276e-01 9.664225392043590546e-03 2.133977860212326050e-01 -9.950134903192520142e-02 9.674789756536483765e-02
-1.497002243995666504e-01 1.423732377588748932e-03 3.391626179218292236e-01 -6.643998622894287109e-02 -1.617366224527359009e-01 2.307733744382858276e-01 -4.658389464020729065e-02 6.047008931636810303e-02 9.884133934974670410e-02 -2.808615565299987793e-01 -7.272011041641235352e-02 9.920288622379302979e-02 -2.462512105703353882e-01 1.626848429441452026e-01 4.578702896833419800e-02 -6.562201678752899170e-02 -3.271397575736045837e-02 2.515833079814910889e-02 1.629168391227722168e-01 4.996278882026672363e-02 1.569748669862747192e-01 2.806370556354522705e-01 -1.660763174295425415e-01 -1.661718338727951050e-01 2.188473567366600037e-02 -1.626051366329193115e-01 -2.329272627830505371e-01 -3.481981754302978516e-01 -1.931696683168411255e-01 2.779721915721893311e-01 -1.122418418526649475e-02 2.629638910293579102e-01
-2.263600379228591919e-02 -4.375000298023223877e-02 -1.408499181270599365e-01 8.253936655819416046e-03 8.003643900156021118e-02 5.017592310905456543e-01 -1.470321565866470337e-01 1.619808673858642578e-01 -1.241493150591850281e-01 4.756893962621688843e-03 1.003927141427993774e-01 -2.252126932144165039e-01 -2.250375896692276001e-01 5.988734960556030273e-02 -1.245775595307350159e-01 -9.082003682851791382e-02 2.129222452640533447e-01 2.958631217479705811e-01 9.813286364078521729e-03 5.917281657457351685e-02 -2.164660245180130005e-01 4.428189620375633240e-02 3.037501685321331024e-02 -9.875648468732833862e-02 -1.705689132213592529e-01 1.723547466099262238e-02 -2.586384415626525879e-01 -1.310124099254608154e-01 -3.868676424026489258e-01 2.156774699687957764e-01 -9.708494693040847778e-02 4.889383912086486816e-02
-1.320686489343643188e-01 -3.354831337928771973e-01 -4.124290868639945984e-02 -1.011720448732376099e-01 1.217696219682693481e-01 3.019819557666778564e-01 1.197916939854621887e-01 4.705684632062911987e-02 1.184125691652297974e-01 -5.425410345196723938e-02 1.004675477743148804e-01 8.490283042192459106e-02 -8.240540511906147003e-03 -1.249237656593322754e-01 1.328144669532775879e-01 -1.863082200288772583e-01 -2.161161415278911591e-02 1.466488689184188843e-01 -2.689228355884552002e-01 7.280398160219192505e-02 -5.317853018641471863e-02 3.016955256462097168e-01 -1.708470582962036133e-01 3.144935145974159241e-02 -4.064077138900756836e-02 9.281549602746963501e-02 8.316244930028915405e-02 -2.199687808752059937e-01 -3.160103559494018555e-01 2.186794281005859375e-01 2.074693888425827026e-01 3.915112912654876709e-01
6.138285622000694275e-02 -3.156102895736694336e-01 8.898574113845825195e-02 2.135884016752243042e-02 8.564959280192852020e-03 2.478820085525512695e-01 4.465279728174209595e-02 1.240392923355102539e-01 -3.056265786290168762e-02 -1.343348175287246704e-01 -1.374703794717788696e-01 -1.488073030486702919e-03 -1.618128865957260132e-01 -1.919484734535217285e-01 -4.149736091494560242e-02 -2.209084928035736084e-01 6.372694671154022217e-02 1.223011985421180725e-01 -3.386523127555847168e-01 -2.049073725938796997e-01 -1.990751028060913086e-01 2.611199319362640381e-01 -3.007165789604187012e-01 1.152558699250221252e-01 1.630323678255081177e-01 1.851430088281631470e-01 7.578843273222446442e-03 -1.855024397373199463e-01 -1.430276930332183838e-01 8.231089264154434204e-02 -4.888196662068367004e-02 3.817737400531768799e-01
1.088779866695404053e-01 4.662028327584266663e-02 6.312557309865951538e-02 2.040248513221740723e-01 -1.919082850217819214e-01 4.605020880699157715e-01 8.659555017948150635e-02 6.372293457388877869e-03 1.760926656424999237e-02 -8.459720760583877563e-02 2.041984163224697113e-02 -1.008451953530311584e-01 1.097426414489746094e-01 -2.457613646984100342e-01 3.310715779662132263e-02 -3.441223502159118652e-01 3.239227533340454102e-01 4.053408205509185791e-01 -5.205170810222625732e-02 -7.202868163585662842e-02 -1.436235308647155762e-01 1.434930115938186646e-01 6.982469931244850159e-04 -1.440672725439071655e-01 -2.461348325014114380e-01 9.484204649925231934e-02 -1.470080167055130005e-01 2.801222540438175201e-02 -1.802405714988708496e-01 4.977788776159286499e-02 8.176604658365249634e-02 3.459818661212921143e-02
7.402295619249343872e-02 -6.789445877075195312e-02 2.843949794769287109e-01 1.494476012885570526e-02 1.098966822028160095e-01 2.055334150791168213e-01 -1.684408076107501984e-02 5.164052918553352356e-02 -1.038254201412200928e-01 -1.274529993534088135e-01 9.675960987806320190e-02 -1.659659594297409058e-01 1.185484975576400757e-01 -1.405578702688217163e-01 1.642877161502838135e-01 1.553245931863784790e-01 -7.805583626031875610e-02 2.829229831695556641e-01 -1.480909883975982666e-01 1.504396051168441772e-01 1.599266007542610168e-02 2.011751085519790649e-01 -1.321626603603363037e-01 1.548504829406738281e-01 8.313522674143314362e-03 7.704208791255950928e-02 -1.983184665441513062e-01 -3.707119524478912354e-01 -4.758203327655792236e-01 1.376705914735794067e-01 6.362844258546829224e-02 2.400725334882736206e-01
-7.585752010345458984e-02 -1.140673756599426270e-01 -6.723221391439437866e-02 1.076717674732208252e-01 2.012113481760025024e-01 4.437792599201202393e-01 4.043430387973785400e-01 -1.025470253080129623e-02 -8.376243710517883301e-02 -1.108054295182228088e-01 1.061952784657478333e-01 -5.422893911600112915e-02 -1.201099678874015808e-01 -2.936665117740631104e-01 6.845778971910476685e-02 -1.536235213279724121e-01 6.082874536514282227e-02 4.176221191883087158e-01 -1.373260766267776489e-01 2.039961665868759155e-01 -5.532999336719512939e-02 4.510018974542617798e-02 -9.079248458147048950e-02 -1.657646596431732178e-01 -1.950087398290634155e-01 -6.974181160330772400e-04 2.169733121991157532e-02 6.367360800504684448e-02 -1.668645441532135010e-01 9.475044906139373779e-02 -1.889696568250656128e-01 8.454756438732147217e-02
-1.000052988529205322e-01 -1.459545046091079712e-01 -3.523959591984748840e-02 4.174405708909034729e-02 6.204140931367874146e-02 4.410429596900939941e-01 1.031475886702537537e-01 -9.731560200452804565e-02 1.270832717418670654e-01 -1.164608821272850037e-01 1.407517935149371624e-03 -2.610695660114288330e-01 -5.574722774326801300e-03 7.425777614116668701e-02 -2.005784511566162109e-01 -2.659022212028503418e-01 2.134916931390762329e-01 1.323373615741729736e-01 -1.169996634125709534e-01 2.608456611633300781e-01 -2.594838142395019531e-01 7.101137191057205200e-02 2.331272512674331665e-01 -1.371485739946365356e-01 -4.931519925594329834e-02 8.234746009111404419e-02 -3.766396939754486084e-01 -1.793188005685806274e-01 -2.119085788726806641e-01 -7.925844192504882812e-02 -7.533270120620727539e-02 -4.938185587525367737e-02
-1.355347335338592529e-01 1.373996287584304810e-01 1.440500188618898392e-02 -2.286597192287445068e-01 8.120140433311462402e-02 4.705035090446472168e-01 1.522414982318878174e-01 1.251339167356491089e-01 7.276722788810729980e-02 -1.287257224321365356e-01 -1.271169781684875488e-01 -8.676661550998687744e-02 -3.586165606975555420e-02 -6.675102561712265015e-02 -1.509645394980907440e-02 -2.026022821664810181e-01 4.319310933351516724e-02 -4.999973997473716736e-02 4.068375751376152039e-02 2.725374698638916016e-01 -3.928150236606597900e-01 2.209075391292572021e-01 1.766725480556488037e-01 7.333333045244216919e-02 -2.180519104003906250e-01 -1.036362498998641968e-01 -2.054150402545928955e-01 1.270021591335535049e-02 -3.206740021705627441e-01 6.264767795801162720e-02 -1.529873758554458618e-01 -9.383396245539188385e-03
2.651384286582469940e-02 3.462929278612136841e-02 -5.728498101234436035e-02 5.291577428579330444e-02 1.594054400920867920e-01 4.013938903808593750e-01 4.020498394966125488e-01 2.163302749395370483e-01 -2.213031202554702759e-01 -5.882728472352027893e-02 8.875764906406402588e-03 -4.564636945724487305e-02 -1.925356835126876831e-01 -2.830297350883483887e-01 -3.439436433836817741e-03 -2.537433803081512451e-01 2.113257199525833130e-01 1.423717662692070007e-02 -1.554199010133743286e-01 1.793463081121444702e-01 -1.060953438282012939e-01 -9.844899922609329224e-02 -1.463239639997482300e-01 -2.578434348106384277e-01 -1.892272084951400757e-01 7.547351717948913574e-02 -1.337682306766510010e-01 -1.969176381826400757e-01 -1.546809375286102295e-01 8.205891400575637817e-02 -1.143451109528541565e-01 9.456486999988555908e-02
-7.497861981391906738e-02 -1.672712564468383789e-01 3.246711790561676025e-01 5.618016794323921204e-02 1.082120537757873535e-01 2.284376025199890137e-01 1.396456509828567505e-01 2.161055505275726318e-01 -3.248644527047872543e-03 -1.282634679228067398e-02 1.559844315052032471e-01 -1.823011972010135651e-02 6.762628443539142609e-03 -3.452468663454055786e-03 -2.112559229135513306e-01 5.257631465792655945e-02 1.259144693613052368e-01 1.723426878452301025e-01 1.558790206909179688e-01 3.430650830268859863e-01 -2.994998097419738770e-01 2.233797013759613037e-01 7.680841255933046341e-03 -2.750691212713718414e-02 -1.753174215555191040e-01 -1.121266931295394897e-01 -7.563196122646331787e-02 1.413902193307876587e-01 -4.504015445709228516e-01 -1.636831909418106079e-01 -1.175718207377940416e-04 1.697317510843276978e-01
6.884040776640176773e-03 -3.021216988563537598e-01 3.763084411621093750e-01 4.780804738402366638e-02 7.285410165786743164e-02 2.998479604721069336e-01 7.229910790920257568e-02 1.677422225475311279e-01 -1.548528820276260376e-01 -2.210665196180343628e-01 -1.700112670660018921e-01 2.303785979747772217e-01 -9.568936377763748169e-02 -1.418160647153854370e-01 -1.534370426088571548e-02 -9.304089099168777466e-02 1.543246209621429443e-01 2.832953631877899170e-01 -1.323654651641845703e-01 2.105403244495391846e-01 -2.227805107831954956e-01 3.484603762626647949e-02 2.193767018616199493e-02 -2.437687665224075317e-01 -1.620768457651138306e-01 -1.229686811566352844e-01 -1.849418580532073975e-01 1.380239278078079224e-01 -2.208503335714340210e-01 -2.001452259719371796e-02 -1.220520958304405212e-01 8.846209943294525146e-02
3.479915112257003784e-02 -4.479048028588294983e-02 3.057192564010620117e-01 -1.047873049974441528e-01 5.198917165398597717e-02 -5.693427845835685730e-02 1.199176609516143799e-01 -1.396015882492065430e-01 -4.396963864564895630e-02 -9.023868292570114136e-02 1.414780169725418091e-01 -4.348351620137691498e-03 -5.459596961736679077e-02 -4.034410417079925537e-02 -2.088985741138458252e-01 -3.707752330228686333e-03 1.584909856319427490e-01 4.598536789417266846e-01 -1.426065117120742798e-01 1.048843264579772949e-01 -2.246403694152832031e-01 1.795813739299774170e-01 -1.305319219827651978e-01 3.278604894876480103e-02 2.743632346391677856e-02 3.614280223846435547e-01 1.064451336860656738e-01 -1.570680290460586548e-01 -2.858037054538726807e-01 8.372806943953037262e-03 6.219072639942169189e-02 3.903831839561462402e-01
-2.148275524377822876e-01 -1.356592681258916855e-02 2.333398908376693726e-01 -9.398926980793476105e-03 -1.035904064774513245e-01 2.069129347801208496e-01 -2.622205913066864014e-01 3.048018813133239746e-01 -1.525827944278717041e-01 -8.688317239284515381e-02 1.548977941274642944e-01 1.186552196741104126e-01 -2.362469732761383057e-01 6.345491111278533936e-02 5.156937241554260254e-02 -1.009019538760185242e-01 7.511560805141925812e-03 4.348922520875930786e-02 4.782720282673835754e-02 1.256887167692184448e-01 -2.468093335628509521e-01 3.153161704540252686e-01 8.182908594608306885e-02 -3.393021523952484131e-01 -1.286284029483795166e-01 2.262357771396636963e-01 -1.924092322587966919e-01 -2.702416181564331055e-01 -1.437970846891403198e-01 -6.066377740353345871e-03 -1.541533768177032471e-01 1.337456256151199341e-01
-1.808557361364364624e-01 1.732625514268875122e-01 1.444911062717437744e-01 -3.609286248683929443e-02 -4.829783365130424500e-02 4.951158463954925537e-01 5.866003781557083130e-02 6.123264506459236145e-02 3.344039991497993469e-02 1.339684426784515381e-01 -5.521196499466896057e-02 -2.372698634862899780e-01 5.418553948402404785e-02 4.869049042463302612e-02 -2.139848843216896057e-02 -3.275895416736602783e-01 3.067025542259216309e-01 1.343222684226930141e-04 6.218581274151802063e-02 2.363713830709457397e-01 -2.220406532287597656e-01 1.509714722633361816e-01 7.043832540512084961e-02 -1.129637882113456726e-01 -1.407802999019622803e-01 -5.234161764383316040e-02 -1.689047664403915405e-01 -3.049415051937103271e-01 -2.733873426914215088e-01 -1.150303147733211517e-02 -7.901981472969055176e-02 1.102811750024557114e-02
1.303550004959106445e-01 -1.146937385201454163e-01 3.058890402317047119e-01 -6.076782569289207458e-02 -5.793393775820732117e-02 2.494442015886306763e-01 -3.627113997936248779e-02 1.004601866006851196e-01 1.027126759290695190e-01 -1.279924809932708740e-01 -1.406787335872650146e-01 -3.445203974843025208e-02 -9.706362336874008179e-02 -1.866405159235000610e-01 -2.558535933494567871e-01 -2.714343369007110596e-01 2.393127977848052979e-02 5.762833170592784882e-03 -2.017179727554321289e-01 1.715030372142791748e-01 -1.245370060205459595e-01 2.527295984327793121e-02 -2.865873873233795166e-01 -1.942769438028335571e-01 1.586881875991821289e-01 -2.585265338420867920e-01 -2.405325770378112793e-01 -2.271435558795928955e-01 -1.868749558925628662e-01 -3.082117140293121338e-01 1.269290745258331299e-01 1.003653183579444885e-01
-1.472813040018081665e-01 -1.018891334533691406e-01 -1.493085827678442001e-02 -6.912332773208618164e-02 -1.075301691889762878e-01 2.463870346546173096e-01 7.278959453105926514e-02 7.981099933385848999e-02 -1.236551627516746521e-01 -4.412559419870376587e-02 1.257727891206741333e-01 1.994067579507827759e-01 -1.350167095661163330e-01 1.660307683050632477e-02 2.223506942391395569e-02 -1.920207142829895020e-01 -1.326389908790588379e-01 3.043131902813911438e-02 1.352523919194936752e-02 -1.055996641516685486e-01 -1.273958683013916016e-01 4.567471146583557129e-01 -1.578009873628616333e-01 -2.042667865753173828e-01 2.136053331196308136e-02 -2.247946411371231079e-01 -2.201146036386489868e-01 -5.047526955604553223e-01 -1.057198923081159592e-02 1.383541524410247803e-01 1.807914972305297852e-01 1.510518789291381836e-01
-2.218396961688995361e-01 -3.124113976955413818e-01 6.779080629348754883e-02 -2.100789546966552734e-01 -9.122680127620697021e-02 -5.878802761435508728e-02 1.133081391453742981e-01 5.077910423278808594e-02 -4.722890630364418030e-02 -3.175869584083557129e-01 -3.954947367310523987e-02 -1.096723042428493500e-02 1.097171660512685776e-02 -3.985779583454132080e-01 -1.428275406360626221e-01 -1.761515587568283081e-01 7.447998970746994019e-02 2.688128352165222168e-01 -3.769581615924835205e-01 2.165334112942218781e-02 -1.089496463537216187e-01 2.930607497692108154e-01 -3.614898305386304855e-04 -7.310745865106582642e-02 4.321131855249404907e-02 2.578762173652648926e-01 -1.101013273000717163e-02 -9.709119051694869995e-02 -1.275383383035659790e-01 5.150298774242401123e-02 -1.349311321973800659e-01 1.534855216741561890e-01
1.145030651241540909e-02 -8.049567043781280518e-02 1.629566699266433716e-01 2.039099782705307007e-01 -1.158256158232688904e-01 3.076219260692596436e-01 4.093852639198303223e-02 -3.596911579370498657e-02 -1.615322567522525787e-02 -2.567483782768249512e-01 1.573059707880020142e-01 2.012546658515930176e-01 -4.100985825061798096e-01 -2.879328131675720215e-01 -7.479207962751388550e-02 -1.895098574459552765e-02 3.552407622337341309e-01 8.431044220924377441e-02 -4.368423298001289368e-02 7.748358696699142456e-02 2.303548455238342285e-01 2.634643018245697021e-01 -1.656093746423721313e-01 2.865942195057868958e-02 -7.650073617696762085e-02 1.344025880098342896e-01 7.944735884666442871e-02 -1.188667863607406616e-02 -3.001187369227409363e-02 1.730927973985671997e-01 1.595370173454284668e-01 2.171309143304824829e-01
-1.944727003574371338e-01 -2.172653973102569580e-01 2.720434777438640594e-02 -1.849315464496612549e-01 2.381256222724914551e-01 2.927807271480560303e-01 -6.394505500793457031e-02 6.135928560979664326e-04 1.273377835750579834e-01 -1.787821799516677856e-01 -1.651352494955062866e-01 8.329984545707702637e-02 -1.462412476539611816e-01 -5.635618045926094055e-02 -7.388273626565933228e-02 -5.864558741450309753e-02 9.110092371702194214e-02 -8.912776410579681396e-02 -2.501656711101531982e-01 1.110955625772476196e-01 -6.389994174242019653e-02 2.493443489074707031e-01 -3.072341978549957275e-01 8.966539055109024048e-02 1.435172259807586670e-01 2.080048769712448120e-01 -4.097019881010055542e-02 -5.934862792491912842e-02 -3.893107473850250244e-01 3.175599575042724609e-01 1.043046358972787857e-02 1.903651207685470581e-01
-1.050084829330444336e-01 5.628031119704246521e-02 -8.936012163758277893e-04 1.763613820075988770e-01 -8.728207089006900787e-03 3.028508722782135010e-01 -1.312801986932754517e-01 -2.065830081701278687e-01 5.548645555973052979e-02 -1.386350137181580067e-03 3.918379172682762146e-02 6.728738080710172653e-03 -2.485798746347427368e-01 -1.885405033826828003e-01 -3.441624045372009277e-01 -2.781673073768615723e-01 8.424546569585800171e-02 2.965904772281646729e-02 1.033430248498916626e-01 -1.758439093828201294e-01 -1.907597184181213379e-01 -7.915488630533218384e-02 -1.794453859329223633e-01 -3.100115954875946045e-01 -2.747009992599487305e-01 4.078768566250801086e-02 -1.374959051609039307e-01 -8.848895877599716187e-02 -2.726740539073944092e-01 1.088601872324943542e-01 1.470242440700531006e-01 2.700966000556945801e-01
-3.182392194867134094e-02 -1.991860568523406982e-01 8.817046135663986206e-02 1.027794927358627319e-01 1.737344861030578613e-01 -2.514364570379257202e-02 2.551394104957580566e-01 2.082344442605972290e-01 7.897615432739257812e-02 2.170795388519763947e-02 -1.799885630607604980e-01 6.251831352710723877e-02 -1.423683762550354004e-01 -8.905087411403656006e-02 -3.781323730945587158e-01 -1.287541538476943970e-01 1.686715036630630493e-01 2.153974771499633789e-01 2.660621404647827148e-01 1.093516126275062561e-01 -1.097308918833732605e-01 2.506804168224334717e-01 1.361486166715621948e-01 9.385582059621810913e-02 -2.468361705541610718e-01 9.813192486763000488e-02 2.626363746821880341e-02 -4.077928140759468079e-02 -3.187988698482513428e-01 1.523041874170303345e-01 3.854882717132568359e-02 3.344871103763580322e-01
-5.764155089855194092e-02 -2.405548542737960815e-01 3.802205920219421387e-01 1.024775803089141846e-01 1.120441332459449768e-01 2.201860584318637848e-02 2.176174223423004150e-01 2.215399742126464844e-01 -7.805953174829483032e-02 -1.154199764132499695e-01 -1.035994663834571838e-01 1.885963976383209229e-01 -1.430554538965225220e-01 1.589402258396148682e-01 -2.527000755071640015e-02 -1.262763440608978271e-01 2.854971289634704590e-01 1.821397244930267334e-01 -1.738088764250278473e-02 3.697175532579421997e-03 -1.817300319671630859e-01 2.981398403644561768e-01 8.618097752332687378e-02 1.564188748598098755e-01 -9.931041300296783447e-02 7.944782823324203491e-02 -1.076949238777160645e-01 -9.282341599464416504e-02 -3.742201030254364014e-01 2.561715841293334961e-01 -8.403545618057250977e-02 1.682732850313186646e-01
-1.138822883367538452e-01 -2.796401977539062500e-01 3.238867595791816711e-02 -9.110158309340476990e-03 7.285973429679870605e-02 -1.495098471641540527e-01 -1.029397547245025635e-01 -5.797187238931655884e-02 9.689370542764663696e-02 -3.111065328121185303e-01 1.816194877028465271e-02 -1.123282685875892639e-01 -4.430259391665458679e-02 -1.513409316539764404e-01 -9.417816251516342163e-02 -4.183091223239898682e-02 -1.634394526481628418e-01 4.027030766010284424e-01 -2.582885921001434326e-01 5.263863503932952881e-02 -2.158289551734924316e-01 5.029546618461608887e-01 1.621116138994693756e-02 -2.120029367506504059e-02 2.515063621103763580e-02 6.365133076906204224e-02 -1.672742366790771484e-01 -2.323954850435256958e-01 -6.862822175025939941e-02 1.308804899454116821e-01 -1.713988929986953735e-01 1.223055645823478699e-01
-9.654399752616882324e-02 2.364507317543029785e-01 2.362972646951675415e-01 -1.547942459583282471e-01 -3.527255356311798096e-02 -4.683364927768707275e-02 4.390596970915794373e-02 2.431746125221252441e-01 5.632378533482551575e-02 -1.780673265457153320e-01 -1.140769273042678833e-01 -6.845027953386306763e-02 -1.115137934684753418e-01 1.088081970810890198e-01 3.995634242892265320e-02 1.159524358808994293e-02 1.765314340591430664e-01 7.092305272817611694e-02 6.486994773149490356e-02 1.120618730783462524e-01 -1.819686740636825562e-01 1.744199246168136597e-01 -4.377337992191314697e-01 -4.245508909225463867e-01 -4.556694626808166504e-02 1.863017231225967407e-01 -4.543029144406318665e-02 9.079655259847640991e-02 -3.498469591140747070e-01 2.113521285355091095e-02 6.685781478881835938e-02 2.216710448265075684e-01
6.466986238956451416e-02 -1.547776758670806885e-01 4.126816689968109131e-01 2.001242525875568390e-02 -1.043865829706192017e-01 3.858273625373840332e-01 1.191258952021598816e-01 1.107262521982192993e-01 2.120624668896198273e-02 -9.862309694290161133e-02 -6.525861471891403198e-02 2.734220623970031738e-01 -1.466570645570755005e-01 -8.896225690841674805e-02 -1.570566557347774506e-02 -1.400631517171859741e-01 1.163362488150596619e-01 3.377017080783843994e-01 5.932853370904922485e-02 1.419000029563903809e-01 -1.474197208881378174e-01 1.371781826019287109e-01 1.959899216890335083e-01 -2.126964926719665527e-01 -1.844075769186019897e-01 -1.837815940380096436e-01 -1.386706233024597168e-01 1.387252211570739746e-01 -3.002518415451049805e-01 5.071856454014778137e-02 8.925060974434018135e-04 4.525592550635337830e-02
3.135983273386955261e-02 -1.231654509902000427e-01 2.282863408327102661e-01 2.481640577316284180e-01 8.376535028219223022e-02 6.253951787948608398e-02 7.133433967828750610e-02 -1.372318714857101440e-03 1.390780508518218994e-02 -1.251203417778015137e-01 -1.698852628469467163e-01 2.302094250917434692e-01 4.381106793880462646e-02 -2.742516100406646729e-01 3.758468478918075562e-02 -3.205826133489608765e-02 4.022069275379180908e-02 1.783783286809921265e-01 -3.538482263684272766e-02 4.236605018377304077e-02 -3.819839358329772949e-01 2.434997856616973877e-01 8.627798408269882202e-03 2.761379182338714600e-01 -7.551278173923492432e-02 -2.808831818401813507e-02 -1.606627404689788818e-01 -4.302520155906677246e-01 -2.937692701816558838e-01 -1.093996167182922363e-01 1.573915481567382812e-01 1.355493217706680298e-01
9.035063534975051880e-02 8.070386014878749847e-03 2.534104883670806885e-01 1.350781321525573730e-01 1.932030767202377319e-01 4.122916981577873230e-02 2.570236027240753174e-01 -1.341915577650070190e-01 1.414306312799453735e-01 -1.614764481782913208e-01 3.846825063228607178e-01 -1.643746197223663330e-01 7.790483534336090088e-02 -1.038029715418815613e-01 -2.052949070930480957e-01 -2.198197692632675171e-01 7.828729599714279175e-02 3.294493257999420166e-01 -4.124862700700759888e-02 2.223647981882095337e-01 -3.646358251571655273e-01 -7.280963938683271408e-03 -1.012283116579055786e-01 6.665090564638376236e-03 5.850447714328765869e-02 9.776490740478038788e-03 -1.584243774414062500e-01 -1.484130620956420898e-01 -3.460672497749328613e-02 2.852466702461242676e-01 6.993872672319412231e-02 1.030047833919525146e-01
1.107789948582649231e-01 -2.421337813138961792e-01 2.094721049070358276e-01 1.329100281000137329e-01 1.511945575475692749e-01 1.687542051076889038e-01 2.727491594851016998e-02 1.571349203586578369e-01 1.387273222208023071e-01 -2.406325191259384155e-01 2.757863327860832214e-02 -1.123122423887252808e-01 3.915624320507049561e-02 -3.387484252452850342e-01 -1.008515581488609314e-01 1.134883463382720947e-01 1.177441999316215515e-01 4.189525842666625977e-01 -1.871653795242309570e-01 -1.468378603458404541e-01 6.926566362380981445e-02 2.258196473121643066e-01 -3.172374069690704346e-01 -6.544782221317291260e-02 1.418163478374481201e-01 9.607543051242828369e-02 2.714955620467662811e-02 -8.025711774826049805e-02 -2.131588608026504517e-01 2.368123233318328857e-01 3.205827623605728149e-02 1.231526583433151245e-01
-5.575891584157943726e-02 1.769541576504707336e-02 3.018167614936828613e-01 6.757151335477828979e-02 -6.526433676481246948e-02 8.444177918136119843e-03 3.207125961780548096e-01 2.032513022422790527e-01 -9.184882789850234985e-02 3.857497870922088623e-02 -2.407700121402740479e-01 2.336359322071075439e-01 -3.266011597588658333e-03 -3.108506500720977783e-01 -1.760588884353637695e-01 -1.410163938999176025e-01 1.954403221607208252e-01 1.510897725820541382e-01 1.115256249904632568e-01 2.260084897279739380e-01 -9.319458901882171631e-02 3.090862929821014404e-01 4.621966555714607239e-02 8.092992939054965973e-03 -6.206374615430831909e-02 2.779333293437957764e-01 -2.788257002830505371e-01 -1.303718774579465389e-03 -2.892353832721710205e-01 -9.124413132667541504e-02 -2.457190863788127899e-02 4.876582883298397064e-03
3.341414779424667358e-02 -3.491559922695159912e-01 1.780216991901397705e-01 -8.019117265939712524e-02 -1.005035415291786194e-01 1.864084452390670776e-01 2.905016541481018066e-01 1.602160483598709106e-01 -3.321469947695732117e-02 -2.345650084316730499e-02 -7.770544290542602539e-02 4.184533655643463135e-02 1.964820548892021179e-02 7.633796334266662598e-02 1.380174537189304829e-03 -3.549349680542945862e-02 -1.043311059474945068e-01 1.464472035877406597e-03 -6.053608283400535583e-02 1.052231043577194214e-01 -1.039691492915153503e-01 1.986448317766189575e-01 -1.750612854957580566e-01 -2.450703382492065430e-01 3.930417597293853760e-01 3.764801099896430969e-02 2.962356433272361755e-02 -8.059458434581756592e-02 -4.254368543624877930e-01 1.684437841176986694e-01 1.170327290892601013e-01 3.377663791179656982e-01
-2.309015952050685883e-02 -2.917511761188507080e-01 2.793596386909484863e-01 9.870956093072891235e-02 5.136492475867271423e-02 2.799634039402008057e-01 1.100206971168518066e-01 2.656976282596588135e-01 -1.520766466856002808e-01 -1.517612785100936890e-01 -5.990237742662429810e-02 -1.252960413694381714e-02 -1.007620245218276978e-02 -3.924781978130340576e-01 -4.022336751222610474e-02 8.316236734390258789e-02 2.791855335235595703e-01 1.684547960758209229e-01 -1.952894926071166992e-01 -7.853702455759048462e-02 -1.669340580701828003e-01 2.829382419586181641e-01 -1.271917521953582764e-01 4.683856666088104248e-02 1.700155735015869141e-01 2.515767216682434082e-01 -3.396291285753250122e-02 -8.510779589414596558e-02 -1.201017871499061584e-01 1.070205643773078918e-01 3.808692470192909241e-02 2.131309807300567627e-01
-1.500141620635986328e-01 1.522721052169799805e-01 -1.085199713706970215e-01 -4.651673883199691772e-02 -3.507305309176445007e-02 2.776267826557159424e-01 3.134452998638153076e-01 2.381097078323364258e-01 1.938126422464847565e-02 -1.352655589580535889e-01 -3.637371212244033813e-02 -2.577628493309020996e-01 -3.144132718443870544e-02 -9.773012995719909668e-02 -2.218499481678009033e-01 -2.063434720039367676e-01 2.443646490573883057e-01 2.416490763425827026e-01 1.265356689691543579e-01 2.334207743406295776e-01 -7.487918436527252197e-02 1.081599444150924683e-01 5.825709179043769836e-02 -1.900822222232818604e-01 -3.381361067295074463e-01 -1.540310531854629517e-01 -2.700685560703277588e-01 7.575290650129318237e-02 -1.213112995028495789e-01 8.456709235906600952e-02 -4.821702092885971069e-02 1.788296103477478027e-01
-2.992761135101318359e-01 -2.859466373920440674e-01 -1.460655331611633301e-01 1.190398260951042175e-01 4.303071275353431702e-02 1.468393057584762573e-01 2.012633383274078369e-01 1.634815484285354614e-01 3.545001745223999023e-01 -1.088104620575904846e-01 8.558773994445800781e-02 -1.779033094644546509e-01 3.783661127090454102e-02 -2.385178804397583008e-01 -1.497158687561750412e-02 -2.228158116340637207e-01 1.077876687049865723e-01 1.172802150249481201e-01 1.667752116918563843e-01 1.240231283009052277e-02 -1.147351562976837158e-01 2.232428640127182007e-02 -1.800384670495986938e-01 -7.911677658557891846e-02 9.547611325979232788e-02 3.445701897144317627e-01 -1.029663626104593277e-02 1.209407225251197815e-01 -3.077255785465240479e-01 1.480175703763961792e-01 4.951955378055572510e-02 2.247842103242874146e-01
-1.863587764091789722e-03 -2.380690276622772217e-01 3.735676705837249756e-01 4.331241175532341003e-02 2.921028248965740204e-02 4.420386161655187607e-03 2.312540262937545776e-01 2.586256265640258789e-01 6.687169522047042847e-02 -8.086851239204406738e-02 -5.312044173479080200e-02 9.973597526550292969e-02 -2.791281230747699738e-02 3.608731180429458618e-02 -2.700909376144409180e-01 -1.810407489538192749e-01 7.140858471393585205e-02 1.548023968935012817e-01 3.397929668426513672e-02 -2.209907956421375275e-02 -2.469159215688705444e-01 3.110685050487518311e-01 1.227863878011703491e-01 1.359054446220397949e-02 -3.206153810024261475e-01 -3.428467363119125366e-02 -3.668210282921791077e-02 8.089196681976318359e-02 -3.959594368934631348e-01 2.159036844968795776e-01 -1.471945643424987793e-01 9.189200401306152344e-02
8.289645612239837646e-02 2.178620249032974243e-01 2.616692185401916504e-01 -2.824732102453708649e-02 -1.636817678809165955e-02 1.453201323747634888e-01 4.726515337824821472e-02 5.394764244556427002e-02 1.503801941871643066e-01 -4.932311177253723145e-02 3.653614840004593134e-05 6.411262322217226028e-03 -1.369875818490982056e-01 -1.453009247779846191e-01 -1.861245371401309967e-02 -7.392797619104385376e-02 -1.611549556255340576e-01 -1.162452995777130127e-01 1.107320263981819153e-01 6.608909927308559418e-03 -1.639669202268123627e-02 4.380193650722503662e-01 -3.756440281867980957e-01 -6.718865036964416504e-02 -1.149566005915403366e-02 -2.795599997043609619e-01 -2.878522872924804688e-01 2.219579648226499557e-03 -2.829073965549468994e-01 3.377661406993865967e-01 1.322975903749465942e-01 1.295031309127807617e-01
-1.667795330286026001e-02 1.192650422453880310e-01 -8.924466371536254883e-02 -6.710798293352127075e-02 -1.140130832791328430e-01 4.298501014709472656e-01 1.525055766105651855e-01 1.100233644247055054e-01 -3.718614345416426659e-03 2.913981676101684570e-02 -8.630625903606414795e-02 -2.413901090621948242e-01 -1.784715428948402405e-02 -1.271789073944091797e-01 2.930714376270771027e-02 -4.128240346908569336e-01 1.216858550906181335e-01 9.012303501367568970e-02 -3.102634509559720755e-04 2.795250341296195984e-02 -7.208987371996045113e-04 3.039660751819610596e-01 1.674807369709014893e-01 -4.752575233578681946e-02 -1.857547610998153687e-01 8.075684309005737305e-02 -3.158648014068603516e-01 -6.056723743677139282e-02 -4.288687705993652344e-01 1.051622536033391953e-02 -5.689992755651473999e-02 8.592133224010467529e-02
7.787711918354034424e-02 -1.153030246496200562e-01 2.101125419139862061e-01 5.722772330045700073e-02 -6.856800988316535950e-03 2.671844959259033203e-01 -1.296575963497161865e-01 3.013539500534534454e-02 2.063388936221599579e-02 -1.324880570173263550e-01 1.578807532787322998e-01 -2.548660524189472198e-02 -2.037785649299621582e-01 -3.219171762466430664e-01 -1.531157046556472778e-01 1.786825358867645264e-01 8.157262951135635376e-02 9.783594310283660889e-02 -1.853446811437606812e-01 1.898558735847473145e-01 1.336943060159683228e-01 4.426742196083068848e-01 -2.083746194839477539e-01 -1.086910590529441833e-01 2.008160054683685303e-01 2.079794257879257202e-01 -2.021275609731674194e-01 7.645755261182785034e-02 -7.955171912908554077e-02 2.939815865829586983e-03 2.903693318367004395e-01 1.528185456991195679e-01
-2.364438325166702271e-01 -2.548838406801223755e-02 2.398406714200973511e-01 -6.962428987026214600e-02 4.642755724489688873e-03 1.996422410011291504e-01 1.807077415287494659e-02 3.963961824774742126e-02 -2.444902807474136353e-01 -4.347119107842445374e-02 -3.389387577772140503e-02 -7.863608747720718384e-02 -1.527518928050994873e-01 -1.073575094342231750e-01 4.675245657563209534e-02 -2.092593163251876831e-01 2.053877115249633789e-01 4.877105653285980225e-01 -8.523430675268173218e-02 1.955873817205429077e-01 -1.723122894763946533e-01 1.107131466269493103e-01 5.083046481013298035e-02 -1.655766218900680542e-01 -3.522719144821166992e-01 8.775229565799236298e-03 -1.705264747142791748e-01 -6.789475679397583008e-02 -1.272537708282470703e-01 -1.580747365951538086e-01 1.099178791046142578e-01 2.843021750450134277e-01
-1.209048032760620117e-01 -4.509037733078002930e-02 9.920082241296768188e-02 2.908346988260746002e-02 1.635119020938873291e-01 3.605142235755920410e-01 -6.605012714862823486e-02 -1.783064454793930054e-01 2.043575644493103027e-01 -1.750937253236770630e-01 -1.313303411006927490e-01 -6.714689731597900391e-02 -8.060432970523834229e-02 -9.961465746164321899e-02 -2.173520326614379883e-01 -1.692570000886917114e-01 -1.061275303363800049e-01 1.050121709704399109e-01 1.022535711526870728e-01 -2.290718704462051392e-01 -3.244423866271972656e-01 1.338673532009124756e-01 -1.310218274593353271e-01 -4.803404510021209717e-01 -1.519388258457183838e-01 4.138919711112976074e-02 -1.554288417100906372e-01 7.842931151390075684e-02 -1.441323757171630859e-01 -7.967622578144073486e-02 2.010612189769744873e-01 1.198349967598915100e-01
-7.604232057929039001e-03 -2.674656212329864502e-01 2.729180268943309784e-02 -5.600791424512863159e-02 -1.903458237648010254e-01 1.968557685613632202e-01 -2.619716897606849670e-02 1.574523597955703735e-01 1.841262876987457275e-01 -3.058906197547912598e-01 7.191041111946105957e-02 -1.317335944622755051e-02 -1.482790261507034302e-01 -1.451255679130554199e-01 -4.356539994478225708e-02 -4.381678998470306396e-02 9.023420512676239014e-02 2.420202046632766724e-01 1.707330197095870972e-01 1.819511055946350098e-01 -3.921177983283996582e-01 1.244596764445304871e-01 5.447553470730781555e-02 1.370548158884048462e-01 -2.013847678899765015e-01 -2.671911939978599548e-02 -3.261539041996002197e-01 1.538133472204208374e-01 -2.566827833652496338e-01 -4.039284959435462952e-02 -4.872574657201766968e-02 2.884658575057983398e-01
2.718220092356204987e-02 6.645366549491882324e-02 1.040096506476402283e-01 2.681955993175506592e-01 -8.007192611694335938e-02 2.848311066627502441e-01 9.782401844859123230e-03 9.354953467845916748e-02 1.973157227039337158e-01 -1.540871411561965942e-01 -8.644523471593856812e-02 1.619167476892471313e-01 -1.382728219032287598e-01 -1.405982226133346558e-01 6.233516708016395569e-02 5.459475889801979065e-02 9.885238856077194214e-02 1.483584046363830566e-01 1.717784255743026733e-01 1.801060438156127930e-01 -4.100505709648132324e-01 3.217619359493255615e-01 4.355432838201522827e-02 -2.944512367248535156e-01 -2.722486853599548340e-01 -4.005970433354377747e-02 -6.987841427326202393e-02 -7.294146716594696045e-02 -2.810381948947906494e-01 1.871793158352375031e-02 -1.394390165805816650e-01 1.867849230766296387e-01
-2.780320942401885986e-01 -8.769649080932140350e-03 1.327493935823440552e-01 -5.727430433034896851e-02 5.301410332322120667e-02 3.961077034473419189e-01 1.856309771537780762e-01 -4.214889556169509888e-02 1.148812323808670044e-01 8.655136451125144958e-03 -1.234503909945487976e-01 -1.182324662804603577e-01 -3.023882769048213959e-02 1.900872439146041870e-01 7.428766787052154541e-02 -2.024154514074325562e-01 -5.310935527086257935e-02 1.273567825555801392e-01 -1.362862586975097656e-01 1.440563201904296875e-01 -9.720677882432937622e-02 2.641789913177490234e-01 7.906165719032287598e-02 -7.483401894569396973e-02 -3.827765583992004395e-01 -5.240934342145919800e-02 -2.970489859580993652e-01 -1.496368050575256348e-01 -3.733208179473876953e-01 1.513590514659881592e-01 -6.083871424198150635e-02 6.641680002212524414e-02
-3.067299127578735352e-01 7.548550516366958618e-02 3.160407841205596924e-01 1.782941818237304688e-01 -9.782510250806808472e-02 2.094809561967849731e-01 1.062377914786338806e-01 3.947437554597854614e-02 4.775056615471839905e-02 -2.456247359514236450e-01 -5.953224841505289078e-03 -1.086350381374359131e-01 2.151395939290523529e-02 2.176562324166297913e-02 5.668171495199203491e-02 -2.122073471546173096e-01 1.855742335319519043e-01 4.454375207424163818e-01 9.889726340770721436e-02 3.027556277811527252e-02 4.318030551075935364e-02 1.351736932992935181e-01 -2.336629666388034821e-02 7.910672575235366821e-03 -2.304286211729049683e-01 -6.086409091949462891e-03 -1.232717111706733704e-01 -1.470392346382141113e-01 -3.630581498146057129e-01 -2.247095704078674316e-01 7.621265947818756104e-02 1.904257237911224365e-01
2.581530809402465820e-01 1.085425633937120438e-02 1.190543547272682190e-02 1.052660644054412842e-01 -8.533774316310882568e-02 1.417153179645538330e-01 1.538694947957992554e-01 6.309226155281066895e-02 7.886862009763717651e-02 -2.522228360176086426e-01 -5.050309002399444580e-02 -9.777667373418807983e-02 -1.700508296489715576e-01 -5.427160486578941345e-02 4.584749415516853333e-02 -3.081584274768829346e-01 2.347899377346038818e-01 1.355552673339843750e-01 -9.630486369132995605e-02 4.099929332733154297e-01 1.527736079879105091e-03 2.926394939422607422e-01 -1.123776286840438843e-01 -1.981818377971649170e-01 1.446249932050704956e-01 3.688200116157531738e-01 -1.108854077756404877e-02 -5.420679971575737000e-02 -1.277796626091003418e-01 -5.627816915512084961e-02 -2.836036980152130127e-01 8.816658705472946167e-02
-8.503431826829910278e-02 -1.126339957118034363e-01 -2.343449974432587624e-03 -6.178760435432195663e-03 3.338384926319122314e-01 1.759025305509567261e-01 6.294669955968856812e-02 4.642020910978317261e-02 -7.585398107767105103e-02 -3.058977797627449036e-02 -5.579976364970207214e-02 -1.161560565233230591e-01 -4.562347382307052612e-02 -3.578241169452667236e-01 -8.186008036136627197e-02 -9.632025659084320068e-02 -2.273671329021453857e-01 -8.281355351209640503e-02 3.666221201419830322e-01 -2.179426550865173340e-01 -8.353406190872192383e-02 2.034582197666168213e-01 -1.076534241437911987e-01 -2.251819819211959839e-01 -1.202356964349746704e-01 -2.926699630916118622e-02 -2.722211480140686035e-01 -3.303837031126022339e-02 -3.858494460582733154e-01 1.820063591003417969e-01 8.179004490375518799e-02 1.783239543437957764e-01
5.612355098128318787e-02 -1.624743193387985229e-01 -6.374534219503402710e-02 -1.905776709318161011e-01 -1.321997046470642090e-01 3.224632441997528076e-01 1.552407443523406982e-01 1.224223151803016663e-01 -1.155545562505722046e-01 -1.592381596565246582e-01 1.417147070169448853e-01 -7.098970562219619751e-02 -5.907905846834182739e-02 -2.875197529792785645e-01 -2.547227144241333008e-01 -1.204291954636573792e-01 7.036834955215454102e-02 1.207391321659088135e-01 1.882203072309494019e-01 1.335758119821548462e-01 2.926248498260974884e-02 1.239102333784103394e-01 -2.914641238749027252e-02 1.068082973361015320e-01 -2.648889124393463135e-01 2.417699545621871948e-01 -2.589433193206787109e-01 2.427831739187240601e-01 -3.253487348556518555e-01 -2.196521731093525887e-03 -1.240596175193786621e-01 2.510329782962799072e-01
-1.588960736989974976e-01 -1.850133389234542847e-01 -6.491946429014205933e-02 9.988086670637130737e-02 1.843079775571823120e-01 1.077032983303070068e-01 5.010092258453369141e-02 2.362834662199020386e-01 9.680194407701492310e-02 -2.751975655555725098e-01 3.753425925970077515e-02 7.094617933034896851e-03 -1.159937158226966858e-01 -4.332409799098968506e-01 -2.006139606237411499e-01 3.466968983411788940e-02 -8.223859965801239014e-02 2.579517662525177002e-01 -1.749409437179565430e-01 1.849017478525638580e-02 9.355758875608444214e-02 4.706444740295410156e-01 -6.367028504610061646e-02 1.307535637170076370e-02 -7.292627543210983276e-02 1.743267178535461426e-01 6.151229143142700195e-03 -8.690936118364334106e-02 -1.949854940176010132e-01 2.013417780399322510e-01 -1.544530540704727173e-01 9.387678653001785278e-02
-1.708790212869644165e-01 -1.435262262821197510e-01 3.054800629615783691e-01 7.519079744815826416e-02 -1.154357418417930603e-01 9.331938810646533966e-03 -1.697075068950653076e-01 1.515578180551528931e-01 -1.658205837011337280e-01 1.502100080251693726e-01 -1.232741028070449829e-02 -1.006918326020240784e-01 -1.527065634727478027e-01 -3.862067312002182007e-02 -2.984103262424468994e-01 -1.065575256943702698e-01 6.830179691314697266e-02 -1.386453062295913696e-01 -7.958769798278808594e-02 -6.250570714473724365e-02 -7.092393934726715088e-03 2.847387194633483887e-01 -1.057037636637687683e-01 -2.258903235197067261e-01 -2.506245970726013184e-01 1.071062162518501282e-01 -2.339709103107452393e-01 -3.084605634212493896e-01 -5.181941017508506775e-02 3.041046857833862305e-01 -2.530988454818725586e-01 1.990681588649749756e-01
6.789856404066085815e-02 2.520884573459625244e-01 2.149589657783508301e-01 7.209391333162784576e-03 -1.762048900127410889e-01 1.928000897169113159e-01 -1.158590167760848999e-01 7.749528158456087112e-03 1.671770960092544556e-01 -1.631486117839813232e-01 -1.490807235240936279e-01 -4.261820763349533081e-02 -3.753097057342529297e-01 7.412327826023101807e-02 -7.725957036018371582e-02 -1.112733185291290283e-01 1.098286882042884827e-01 4.729185625910758972e-02 9.316565096378326416e-02 5.653987452387809753e-02 4.225930199027061462e-02 3.784437477588653564e-01 -3.135248124599456787e-01 -5.489764735102653503e-02 -4.526698961853981018e-02 -2.629313170909881592e-01 -3.095405101776123047e-01 -2.291651368141174316e-01 -1.579736322164535522e-01 1.153751313686370850e-01 3.382380679249763489e-02 1.707372367382049561e-01
6.203024089336395264e-02 -5.177063867449760437e-02 1.672154366970062256e-01 -1.623235195875167847e-01 -7.582995295524597168e-02 -2.027951031923294067e-01 1.250330358743667603e-01 4.072926007211208344e-03 4.378524050116539001e-02 -3.553116694092750549e-02 -6.460100412368774414e-02 -7.246386259794235229e-02 -2.002107501029968262e-01 -3.227720037102699280e-02 -2.040456235408782959e-01 1.766411960124969482e-02 5.839010328054428101e-02 5.939873456954956055e-01 -9.947758913040161133e-02 1.284627467393875122e-01 -2.057667821645736694e-01 1.808300018310546875e-01 -2.445744872093200684e-01 -1.278969645500183105e-01 3.638032451272010803e-02 7.132807374000549316e-02 1.126165241003036499e-01 -1.416080445051193237e-01 -3.811283707618713379e-01 3.971130028367042542e-02 1.310661733150482178e-01 2.096570432186126709e-01
-1.478559970855712891e-01 -2.874873951077461243e-02 2.547824382781982422e-01 -1.279086917638778687e-01 5.711046606302261353e-02 3.329646214842796326e-02 1.350913047790527344e-01 -1.257624477148056030e-02 -1.615946367383003235e-02 -1.144504249095916748e-01 -1.513988822698593140e-01 -5.127755552530288696e-02 -8.125536888837814331e-02 1.604547053575515747e-01 -9.144437313079833984e-02 -7.181622833013534546e-02 3.266631960868835449e-01 5.787934660911560059e-01 -4.998119547963142395e-02 2.855573892593383789e-01 -1.601108610630035400e-01 1.722017824649810791e-01 5.870096385478973389e-02 -4.414521530270576477e-02 -1.579419374465942383e-01 8.515027910470962524e-02 2.732563391327857971e-02 7.910290732979774475e-03 -3.365797400474548340e-01 9.155075252056121826e-02 -3.871295601129531860e-02 2.141811847686767578e-01
-1.158658713102340698e-01 -2.290241271257400513e-01 2.409849464893341064e-01 1.312357336282730103e-01 -1.921492815017700195e-01 3.874944150447845459e-01 2.390819936990737915e-01 3.122593648731708527e-02 -8.563434332609176636e-02 -2.916420698165893555e-01 -2.254171110689640045e-02 -3.516692295670509338e-02 -4.349072650074958801e-02 -1.044514253735542297e-01 1.305896937847137451e-01 1.461302489042282104e-01 7.555872946977615356e-02 1.973370462656021118e-01 3.791141137480735779e-02 -1.629153266549110413e-02 -3.143436908721923828e-01 2.653100788593292236e-01 -2.176188230514526367e-01 2.609516680240631104e-01 -2.438013106584548950e-01 1.108580529689788818e-01 -7.328776270151138306e-02 -8.861042559146881104e-03 -2.342101484537124634e-01 1.064820564351975918e-03 -4.745242372155189514e-02 -5.460099875926971436e-02
8.406689763069152832e-02 -2.244555056095123291e-01 5.327204987406730652e-02 6.648892909288406372e-02 1.102443039417266846e-01 2.431832402944564819e-01 -9.101925790309906006e-02 2.695215046405792236e-01 -7.371547073125839233e-02 1.511445175856351852e-02 -8.419373631477355957e-02 -1.085921972990036011e-01 -6.062524020671844482e-02 -1.199166923761367798e-01 -5.392270162701606750e-02 -2.443524152040481567e-01 -1.049716472625732422e-01 1.701310127973556519e-01 -2.721043527126312256e-01 5.669657513499259949e-02 -1.240455135703086853e-01 2.655824720859527588e-01 -1.691070944070816040e-01 1.747160255908966064e-01 2.134626507759094238e-01 -1.775400638580322266e-01 -2.722424268722534180e-01 -2.920768260955810547e-01 -2.451060265302658081e-01 3.017418086528778076e-01 1.294656693935394287e-01 1.058290824294090271e-01
-1.854855865240097046e-01 -2.240315228700637817e-01 9.454035013914108276e-02 1.249179430305957794e-02 1.582597792148590088e-01 1.857424229383468628e-01 3.372954577207565308e-02 3.042859733104705811e-01 3.269185498356819153e-02 -1.465850323438644409e-01 -2.133821994066238403e-01 -2.204357385635375977e-01 -2.089413115754723549e-03 -3.688364923000335693e-01 -5.632937699556350708e-02 1.187875866889953613e-01 1.691172719001770020e-01 1.769989579916000366e-01 -2.399600297212600708e-01 -1.413467675447463989e-01 -1.407938599586486816e-01 4.293698668479919434e-01 -1.007735431194305420e-01 -1.374003738164901733e-01 2.022135108709335327e-01 9.128078073263168335e-02 5.110142379999160767e-02 -1.090433299541473389e-01 -6.508158054202795029e-03 1.352111063897609711e-02 1.272910833358764648e-01 1.793656349182128906e-01
-1.119623258709907532e-01 -2.011347413063049316e-01 2.416272461414337158e-01 3.139463365077972412e-01 -1.742373406887054443e-01 1.887775142677128315e-03 1.074091047048568726e-01 6.137081608176231384e-02 1.509758383035659790e-01 9.317284822463989258e-02 -5.091767385601997375e-02 1.766830086708068848e-01 1.021554097533226013e-01 4.130369052290916443e-02 -1.948113888502120972e-01 -7.984004169702529907e-02 1.239012479782104492e-01 1.733852326869964600e-01 5.850351229310035706e-02 2.249675691127777100e-01 -1.048652902245521545e-01 3.264922797679901123e-01 -4.067403078079223633e-02 2.081177681684494019e-01 6.513486802577972412e-02 2.030125856399536133e-01 -8.329752832651138306e-02 -3.335368931293487549e-01 -3.556672334671020508e-01 -1.026472914963960648e-02 1.663817614316940308e-01 2.066590934991836548e-01
-9.931982494890689850e-03 1.815998693928122520e-03 3.471487760543823242e-01 -4.035793244838714600e-02 -2.530815303325653076e-01 1.401025950908660889e-01 -1.017597168684005737e-01 -7.980174571275711060e-02 1.891656816005706787e-01 1.434450745582580566e-01 -3.811139613389968872e-02 -1.295756548643112183e-01 -1.138806417584419250e-01 -3.217577040195465088e-01 -1.865942031145095825e-01 -1.913752853870391846e-01 1.652127690613269806e-02 1.982147395610809326e-01 -8.591794222593307495e-02 1.098720878362655640e-01 -1.921299844980239868e-01 -5.458818376064300537e-02 -2.127320319414138794e-01 -1.493707597255706787e-01 6.647749245166778564e-02 -1.833611577749252319e-01 3.773456066846847534e-02 -3.261420428752899170e-01 -3.298369348049163818e-01 -1.489151418209075928e-01 2.338044941425323486e-01 1.298905164003372192e-01
3.088939376175403595e-02 -7.104771584272384644e-02 1.565857082605361938e-01 -5.362360551953315735e-02 3.670951724052429199e-02 2.529580593109130859e-01 -3.824704512953758240e-02 9.251332283020019531e-02 -1.386431455612182617e-01 1.760611087083816528e-01 -1.205578073859214783e-01 -1.854581385850906372e-01 -2.227571904659271240e-01 -7.567694783210754395e-02 -1.717823743820190430e-01 -4.548003077507019043e-01 1.982603818178176880e-01 1.755092293024063110e-01 -1.650815606117248535e-01 1.644971668720245361e-01 -8.575865626335144043e-02 2.257785946130752563e-01 8.313111215829849243e-02 8.812624961137771606e-02 -3.576091527938842773e-01 -1.318972408771514893e-01 -1.359194889664649963e-02 4.938506707549095154e-02 -3.040145039558410645e-01 1.672523319721221924e-01 -1.429625749588012695e-01 1.192782744765281677e-01
-1.080269291996955872e-01 -1.122899502515792847e-01 -6.797049194574356079e-02 -1.667060256004333496e-01 -1.041902825236320496e-01 2.150099724531173706e-01 1.776416897773742676e-01 1.639754325151443481e-01 -1.012922003865242004e-01 -2.980249822139739990e-01 2.541471719741821289e-01 2.097388729453086853e-03 7.822602987289428711e-02 -2.710118889808654785e-01 -1.915473937988281250e-01 -1.905637532472610474e-01 9.127873927354812622e-02 2.493050396442413330e-01 2.474596053361892700e-01 1.435412019491195679e-01 -1.287888288497924805e-01 6.771311163902282715e-02 -8.376309275627136230e-02 2.110583335161209106e-01 -2.865191698074340820e-01 6.806651502847671509e-02 -1.780926138162612915e-01 -1.242532283067703247e-01 -1.593472212553024292e-01 -1.102609261870384216e-01 -4.823457822203636169e-02 3.357359468936920166e-01
-4.182782024145126343e-02 -1.672690361738204956e-02 2.523482441902160645e-01 -1.536823511123657227e-01 4.351822286844253540e-02 2.072946280241012573e-01 -2.858765795826911926e-02 -1.998060941696166992e-02 -2.801187932491302490e-01 -2.178935855627059937e-01 -1.823986917734146118e-01 1.970544308423995972e-01 -3.869053442031145096e-03 -1.893204301595687866e-01 1.136479154229164124e-01 -1.083799302577972412e-01 -1.811182200908660889e-01 2.029919028282165527e-01 -1.289701461791992188e-01 1.417338401079177856e-01 -2.609932124614715576e-01 2.026210874319076538e-01 -3.051178157329559326e-01 1.503443717956542969e-01 2.943721711635589600e-01 -1.267771422863006592e-02 -8.633273094892501831e-02 -1.442945599555969238e-01 -3.234205842018127441e-01 1.363458186388015747e-01 -9.829948097467422485e-02 1.499333381652832031e-01
-2.558077871799468994e-01 -8.361718617379665375e-03 3.042738139629364014e-01 -5.068027228116989136e-02 -1.175714097917079926e-02 2.589360475540161133e-01 -6.429337430745363235e-03 8.163707703351974487e-02 1.636648178100585938e-01 5.245570465922355652e-02 2.571048960089683533e-02 -7.204177230596542358e-02 -2.547119259834289551e-01 9.435658901929855347e-02 9.207237511873245239e-02 -2.807779312133789062e-01 4.917183890938758850e-02 -5.569949001073837280e-02 1.243488341569900513e-01 5.446685478091239929e-02 8.958235383033752441e-03 3.301749825477600098e-01 -5.750137940049171448e-02 -1.281787306070327759e-01 1.222291216254234314e-01 -1.587944030761718750e-01 -1.940591037273406982e-01 -4.339058995246887207e-01 -2.971179485321044922e-01 1.358740925788879395e-01 1.524195373058319092e-01 1.418549418449401855e-01
-9.225425869226455688e-02 -1.968518085777759552e-02 2.945766150951385498e-01 -1.397886574268341064e-01 9.745368361473083496e-02 1.473503857851028442e-01 -7.113640755414962769e-02 2.851146757602691650e-01 -2.870130911469459534e-02 -2.368820272386074066e-02 -1.796150952577590942e-01 -2.210566699504852295e-01 -6.240701302886009216e-02 -2.632461488246917725e-01 -1.638368517160415649e-01 -1.786327958106994629e-01 2.580256462097167969e-01 3.445334732532501221e-01 8.477996289730072021e-02 2.441892623901367188e-01 7.211054116487503052e-02 -2.204864140367135406e-04 -2.905834913253784180e-01 -2.033667415380477905e-01 -2.380218654870986938e-01 2.382083237171173096e-02 -1.945993006229400635e-01 -1.253338158130645752e-01 3.754474595189094543e-02 -5.615958198904991150e-02 2.238722741603851318e-01 -6.474914401769638062e-02
-8.346503227949142456e-02 -3.015295565128326416e-01 2.627391219139099121e-01 -6.031447276473045349e-02 5.850175395607948303e-02 1.207643840461969376e-02 7.104928046464920044e-02 8.751957863569259644e-02 3.585319221019744873e-02 -4.704839736223220825e-02 -6.425899267196655273e-02 -1.203686073422431946e-01 -4.356322810053825378e-02 -1.843645125627517700e-01 2.999786436557769775e-01 -3.395385742187500000e-01 7.736683636903762817e-02 3.190230429172515869e-01 -2.683032751083374023e-01 2.722414433956146240e-01 1.851722784340381622e-02 1.655851304531097412e-01 -3.151063024997711182e-01 5.752042308449745178e-02 1.424999237060546875e-01 5.522509291768074036e-02 -1.564929932355880737e-01 -2.576898038387298584e-01 -1.758285909891128540e-01 2.834707871079444885e-02 5.657280609011650085e-02 1.284303218126296997e-01
-1.802627579309046268e-03 -9.259761124849319458e-02 -7.263731956481933594e-02 -1.702848970890045166e-01 6.601195037364959717e-02 9.435083717107772827e-02 2.991619333624839783e-02 1.728198528289794922e-01 3.632995858788490295e-02 -3.782817721366882324e-01 1.321151107549667358e-01 -3.880929574370384216e-02 -8.647260814905166626e-02 -1.575713157653808594e-01 -1.053593829274177551e-01 -1.657304018735885620e-01 -2.248693816363811493e-02 1.472833603620529175e-01 -2.482169866561889648e-01 -1.257494837045669556e-01 -1.850978434085845947e-01 5.569568872451782227e-01 -1.575998067855834961e-01 1.220296844840049744e-01 1.435994952917098999e-01 8.336003124713897705e-02 6.376621127128601074e-02 -6.914840638637542725e-02 -6.480194628238677979e-02 2.669560313224792480e-01 -1.026699468493461609e-01 2.695177793502807617e-01
2.080884389579296112e-02 9.938203729689121246e-03 7.304757833480834961e-02 3.142291307449340820e-01 -1.014432981610298157e-01 9.792535006999969482e-02 -2.999366074800491333e-02 1.382933557033538818e-01 -3.104349039494991302e-02 -1.989006102085113525e-01 -1.136820763349533081e-01 -9.940567612648010254e-02 -1.151233986020088196e-01 8.003924740478396416e-04 -1.488791704177856445e-01 -1.713880300521850586e-01 7.918980717658996582e-02 1.329621970653533936e-01 1.792137920856475830e-01 1.534029492177069187e-03 -3.394276499748229980e-01 4.024872779846191406e-01 -2.534710057079792023e-02 -1.118348538875579834e-01 -2.177529931068420410e-01 6.335170008242130280e-03 -2.958150021731853485e-02 -6.622877717018127441e-02 -4.616898596286773682e-01 9.089644998311996460e-03 -3.276053667068481445e-01 8.749059587717056274e-02
-6.580722332000732422e-02 1.353856027126312256e-01 2.082616090774536133e-01 -6.198291108012199402e-02 1.214422658085823059e-01 1.647855192422866821e-01 3.520472720265388489e-02 -3.263979256153106689e-01 1.289930343627929688e-01 -1.363881826400756836e-01 1.874970793724060059e-01 -2.664250321686267853e-02 5.818788893520832062e-03 -4.022456705570220947e-01 -2.696711122989654541e-01 -1.170870009809732437e-02 -7.707492262125015259e-02 2.445883452892303467e-01 1.316303759813308716e-01 -3.269413113594055176e-02 8.217159658670425415e-02 2.363639771938323975e-01 1.895393729209899902e-01 -3.711140155792236328e-01 -1.685545891523361206e-01 -2.987821586430072784e-02 3.108630701899528503e-02 4.070908762514591217e-03 -1.917934417724609375e-01 1.771255731582641602e-01 -7.048149406909942627e-02 2.253989279270172119e-01
1.275470554828643799e-01 4.571028985083103180e-03 3.276053071022033691e-01 -1.747899204492568970e-01 -1.050366684794425964e-01 -3.463963046669960022e-02 9.420221298933029175e-02 5.383254960179328918e-02 1.443227976560592651e-01 -3.191318213939666748e-01 1.285182684659957886e-01 8.276633918285369873e-02 -2.888087928295135498e-01 -6.576324254274368286e-02 -2.142679244279861450e-01 -3.238019719719886780e-02 4.051946103572845459e-02 5.021742582321166992e-01 4.870101436972618103e-02 -5.166306719183921814e-02 -4.889808595180511475e-02 3.170043528079986572e-01 -1.560978591442108154e-01 -1.926283389329910278e-01 -2.816433645784854889e-02 -5.885738134384155273e-02 4.178201407194137573e-02 8.921186625957489014e-02 -2.788234353065490723e-01 -1.487157940864562988e-01 -6.366052478551864624e-02 -1.795580843463540077e-03
6.004064157605171204e-02 -3.245636075735092163e-02 2.460756450891494751e-01 -1.384460330009460449e-01 6.006451696157455444e-02 7.777603715658187866e-02 1.841250061988830566e-01 -9.545903652906417847e-02 -1.509482860565185547e-01 9.643442183732986450e-02 -2.521401941776275635e-01 3.516374528408050537e-02 -9.849214926362037659e-03 3.180449455976486206e-02 -1.222542002797126770e-01 -2.765239775180816650e-01 1.531083285808563232e-01 4.753880798816680908e-01 4.035820066928863525e-02 1.790998578071594238e-01 -6.557340919971466064e-02 2.218307554721832275e-01 1.048290356993675232e-01 1.296211220324039459e-02 -2.906754016876220703e-01 2.197497338056564331e-02 3.991565480828285217e-02 -1.732203662395477295e-01 -3.285966515541076660e-01 2.324694097042083740e-01 6.473154760897159576e-03 2.170083522796630859e-01
-3.831125795841217041e-02 2.015669345855712891e-01 1.484657824039459229e-01 -6.814035028219223022e-02 -1.252148300409317017e-01 8.765175938606262207e-02 6.675908714532852173e-02 1.782715879380702972e-02 7.508113235235214233e-02 -1.377792358398437500e-01 -5.756201222538948059e-02 -9.474758058786392212e-03 -3.422327339649200439e-01 6.802252680063247681e-02 5.758899450302124023e-02 -2.623851299285888672e-01 -9.276703000068664551e-02 1.109768003225326538e-01 7.716006040573120117e-02 1.815571188926696777e-01 1.053666472434997559e-01 4.618029296398162842e-01 -2.489252537488937378e-01 -3.285245224833488464e-02 1.894814223051071167e-01 -2.013799995183944702e-01 -2.643613815307617188e-01 -8.303952217102050781e-02 -3.569861650466918945e-01 1.117553263902664185e-01 1.392928808927536011e-01 1.460466086864471436e-01
5.277672037482261658e-02 -1.348018795251846313e-01 1.127915531396865845e-01 -2.770012617111206055e-01 1.447224169969558716e-01 1.390395462512969971e-01 3.468087613582611084e-01 2.219637623056769371e-03 -2.244089692831039429e-01 -1.639832369983196259e-02 7.808030396699905396e-02 -1.140242367982864380e-01 -1.332865506410598755e-01 2.391226403415203094e-02 -1.202772855758666992e-01 -2.183919548988342285e-01 8.347830735146999359e-03 5.674524977803230286e-02 -7.047721743583679199e-02 7.535964250564575195e-02 -2.325834184885025024e-01 1.346018463373184204e-01 -1.876394450664520264e-01 -1.246398165822029114e-01 8.420689404010772705e-02 2.341202944517135620e-01 1.136087849736213684e-01 -1.986892670392990112e-01 -4.253898561000823975e-01 2.816231250762939453e-01 -1.827994138002395630e-01 -1.842415779829025269e-01
-8.042722195386886597e-02 4.854361340403556824e-02 2.369861900806427002e-01 9.476606547832489014e-02 4.677742719650268555e-02 -4.532302170991897583e-02 1.657160073518753052e-01 -5.324329063296318054e-02 -4.166284576058387756e-02 -3.042535185813903809e-01 2.581955678761005402e-02 2.864096462726593018e-01 -5.571627244353294373e-02 -3.760336041450500488e-01 6.437189877033233643e-02 -1.887989193201065063e-01 1.465677320957183838e-01 4.955647885799407959e-02 2.751790285110473633e-01 1.664267927408218384e-01 -1.225774511694908142e-01 2.358929812908172607e-01 -1.873639412224292755e-02 2.491608820855617523e-02 -3.050753287971019745e-02 2.590127885341644287e-01 -1.896293610334396362e-01 -2.626117765903472900e-01 -3.271731734275817871e-01 1.232572719454765320e-01 -1.748877465724945068e-01 -7.369336485862731934e-02
9.314569085836410522e-02 -8.742762356996536255e-02 1.168132126331329346e-01 -1.905492246150970459e-01 1.344156712293624878e-01 4.608519673347473145e-01 1.219898536801338196e-01 1.842935979366302490e-01 2.814904749393463135e-01 -2.123273015022277832e-01 -1.426767259836196899e-01 -1.115528345108032227e-01 -2.115751206874847412e-01 6.442020833492279053e-02 4.690732061862945557e-02 -1.193630397319793701e-01 -2.325818315148353577e-02 1.559958159923553467e-01 5.872565135359764099e-02 8.095614612102508545e-02 -2.368784695863723755e-01 1.053183302283287048e-01 -7.673610001802444458e-02 1.961803995072841644e-02 -1.675981432199478149e-01 6.649403274059295654e-02 1.413264721632003784e-01 5.021372810006141663e-02 -1.375288516283035278e-01 2.144610583782196045e-01 4.478093981742858887e-01 5.608057975769042969e-02
-3.068504855036735535e-02 2.166188322007656097e-03 2.274627387523651123e-01 -1.060586720705032349e-01 6.137344986200332642e-02 2.984848916530609131e-01 8.037155121564865112e-02 1.652324944734573364e-01 -2.885906398296356201e-02 -1.309133768081665039e-01 -4.591828212141990662e-02 -5.255718249827623367e-03 -1.842312365770339966e-01 1.175858080387115479e-01 -4.989507142454385757e-04 -1.144610717892646790e-01 4.798553138971328735e-02 -1.976729929447174072e-01 -2.930980175733566284e-02 1.055596023797988892e-01 1.992584206163883209e-02 4.659600257873535156e-01 -2.047566920518875122e-01 -1.583211869001388550e-02 3.198814392089843750e-02 -1.397550106048583984e-01 -6.008648872375488281e-02 -5.471548438072204590e-01 -1.147786900401115417e-01 9.948929399251937866e-02 1.455527395009994507e-01 2.181649655103683472e-01
1.626530140638351440e-01 -2.376010715961456299e-01 1.579195111989974976e-01 1.988571137189865112e-01 1.129901707172393799e-01 1.890127658843994141e-01 1.273249983787536621e-01 9.046512097120285034e-02 -1.039614528417587280e-01 1.795211583375930786e-01 3.640473261475563049e-02 -9.270367026329040527e-02 -2.544188499450683594e-01 -1.337963640689849854e-01 -1.363307535648345947e-01 1.162155345082283020e-01 2.148372381925582886e-01 1.372586339712142944e-01 2.528758645057678223e-01 1.948992758989334106e-01 -5.146928504109382629e-02 1.885536909103393555e-01 3.636983036994934082e-02 -7.546267937868833542e-03 -1.094814389944076538e-01 1.606337875127792358e-01 -3.371602892875671387e-01 1.468580812215805054e-01 -3.725623190402984619e-01 2.858532965183258057e-01 8.699752390384674072e-02 6.645173579454421997e-02
-4.364366084337234497e-02 4.887726530432701111e-02 -2.235997002571821213e-03 6.451965868473052979e-02 1.102388184517621994e-02 -5.534874647855758667e-02 2.465593814849853516e-01 -4.805076122283935547e-02 -1.848165988922119141e-01 -3.540661036968231201e-01 -1.874840073287487030e-02 2.605451941490173340e-01 -2.525652647018432617e-01 -2.737809717655181885e-01 -1.807021796703338623e-01 -2.200842052698135376e-01 2.211429923772811890e-01 1.114386394619941711e-01 1.528590768575668335e-01 2.211574763059616089e-01 -1.429530978202819824e-01 1.751547455787658691e-01 -1.669947057962417603e-01 -3.061833418905735016e-02 1.595793664455413818e-02 7.398179173469543457e-02 -2.453886419534683228e-01 -3.078459203243255615e-01 -2.384099960327148438e-01 -1.061566546559333801e-01 -4.803967103362083435e-02 -1.816442161798477173e-01
-5.180267989635467529e-02 -1.167225688695907593e-01 -3.331641899421811104e-03 1.152704358100891113e-01 -2.254485338926315308e-01 2.001989185810089111e-01 1.996437907218933105e-01 1.374386101961135864e-01 -1.762530356645584106e-01 -2.716184556484222412e-01 1.844494417309761047e-02 -2.228862941265106201e-01 8.739624917507171631e-02 4.504476115107536316e-02 1.909729987382888794e-01 -4.122738540172576904e-02 2.256563305854797363e-01 2.932192087173461914e-01 5.548179522156715393e-02 1.355693340301513672e-01 -2.772504389286041260e-01 1.642245799303054810e-01 -1.759283989667892456e-01 9.367382526397705078e-02 -2.132400423288345337e-01 2.775692641735076904e-01 -2.974445819854736328e-01 -2.336483448743820190e-01 -2.037726789712905884e-01 7.548926025629043579e-02 -9.537045843899250031e-03 5.683310702443122864e-02
-7.115387916564941406e-02 1.244204565882682800e-01 4.628789424896240234e-02 9.040808677673339844e-02 -1.662750840187072754e-01 1.289719194173812866e-01 2.131758183240890503e-01 7.552120089530944824e-02 -1.834632642567157745e-02 -2.556989789009094238e-01 5.193824321031570435e-02 -2.799479365348815918e-01 -1.176042109727859497e-01 -9.125339984893798828e-02 -1.116134300827980042e-01 -6.682635284960269928e-03 -3.800991922616958618e-02 1.188391372561454773e-01 8.473192155361175537e-02 2.723013460636138916e-01 -2.033037692308425903e-01 4.047996103763580322e-01 -3.750031441450119019e-02 -1.761454343795776367e-01 -4.735011160373687744e-01 -1.923161000013351440e-01 -1.414097994565963745e-01 -1.414877176284790039e-01 -3.620209405198693275e-03 -4.361967742443084717e-02 -2.337104678153991699e-01 6.198606570251286030e-04
-1.803259402513504028e-01 -5.021280422806739807e-02 1.986858695745468140e-01 -2.013774663209915161e-01 -8.248941972851753235e-03 2.033022493124008179e-01 5.455560167320072651e-04 7.092967629432678223e-02 2.446557283401489258e-01 -5.532629787921905518e-02 -1.540262997150421143e-01 6.096420809626579285e-02 -3.289589881896972656e-01 -9.800196858122944832e-04 -9.709291905164718628e-02 -7.440241426229476929e-02 7.132966537028551102e-03 -1.964118778705596924e-01 3.559191524982452393e-02 3.134994208812713623e-02 -2.901650033891201019e-02 3.554292917251586914e-01 -8.076589554548263550e-02 -7.521542161703109741e-02 -9.398248046636581421e-02 -3.032787144184112549e-01 -2.189694046974182129e-01 -1.616421639919281006e-01 -3.941206336021423340e-01 4.690047726035118103e-02 2.411329448223114014e-01 2.327495813369750977e-01
3.663603961467742920e-02 -2.929697632789611816e-01 1.489519625902175903e-01 -3.701138496398925781e-02 -6.676612794399261475e-02 1.245685890316963196e-01 5.171839147806167603e-02 2.771201916038990021e-02 6.528177857398986816e-02 -9.692589938640594482e-02 -4.403714090585708618e-02 -2.635174803435802460e-02 -1.115099713206291199e-01 -8.710177242755889893e-02 1.042932346463203430e-01 -7.868101447820663452e-02 1.365461200475692749e-01 -3.373974189162254333e-02 -3.655254244804382324e-01 6.835447996854782104e-02 -6.250083446502685547e-02 3.754500746726989746e-01 -3.380777537822723389e-01 1.190710463561117649e-03 5.435434356331825256e-02 9.619163721799850464e-02 -1.229131445288658142e-01 -1.014262959361076355e-01 -3.892173767089843750e-01 2.629697620868682861e-01 1.597645580768585205e-01 3.338735401630401611e-01
2.007076740264892578e-01 2.519167028367519379e-02 5.848342925310134888e-02 -5.024706199765205383e-02 -3.367834910750389099e-02 1.822419762611389160e-01 9.097279608249664307e-02 -7.321129739284515381e-02 6.779444217681884766e-02 -1.591097116470336914e-01 -4.032671451568603516e-02 2.098719924688339233e-01 6.456905603408813477e-02 -4.004792273044586182e-01 -2.343409955501556396e-01 -2.743294835090637207e-01 1.173591315746307373e-01 1.165544316172599792e-01 1.456917822360992432e-01 2.139945775270462036e-01 -2.402711212635040283e-01 4.160416126251220703e-01 -1.211486160755157471e-01 3.124107420444488525e-02 -1.511183083057403564e-01 -3.735947236418724060e-02 -2.969552874565124512e-01 -1.938220411539077759e-01 -8.466513454914093018e-02 -4.960366711020469666e-02 -9.191122651100158691e-02 -1.610431522130966187e-01
1.803897880017757416e-02 1.184524297714233398e-01 2.699288427829742432e-01 1.578376591205596924e-01 3.727258145809173584e-01 -4.736584052443504333e-02 1.515314429998397827e-01 -1.074778735637664795e-01 -7.322188466787338257e-02 5.316278710961341858e-02 1.111291497945785522e-01 -2.964355349540710449e-01 -2.932520806789398193e-01 -2.077328860759735107e-01 -3.583335876464843750e-01 -1.800821870565414429e-01 -9.224154055118560791e-02 2.242322266101837158e-01 9.344280511140823364e-02 1.703287363052368164e-01 -3.218354657292366028e-02 4.481728374958038330e-02 -2.056899219751358032e-01 1.337767839431762695e-01 1.200268492102622986e-01 1.774567067623138428e-01 -1.431271582841873169e-01 -1.083636283874511719e-01 -2.520495653152465820e-01 1.101391389966011047e-01 9.571224451065063477e-03 -1.168688479810953140e-02
-8.448710292577743530e-02 2.210190594196319580e-01 3.605932593345642090e-01 1.371604856103658676e-02 -1.042047441005706787e-01 -3.126252442598342896e-02 -2.445992529392242432e-01 2.535575628280639648e-01 2.065457999706268311e-01 -4.536525905132293701e-02 -9.097102284431457520e-02 1.276042610406875610e-01 -3.102534711360931396e-01 -3.045227564871311188e-02 -1.635888367891311646e-01 -2.337772697210311890e-01 6.220576539635658264e-02 -4.081165790557861328e-02 1.866605728864669800e-01 -1.997150294482707977e-02 -5.607326328754425049e-02 3.021903336048126221e-01 -2.503165602684020996e-01 -9.464699774980545044e-02 5.203318223357200623e-02 -3.532503172755241394e-02 -1.837070286273956299e-01 -1.044230833649635315e-01 -3.078759908676147461e-01 1.094714254140853882e-01 9.904307872056961060e-02 2.406664937734603882e-01
-1.215261518955230713e-01 -1.304038017988204956e-01 1.526699513196945190e-01 -1.564668267965316772e-01 4.692963848356157541e-04 7.320933789014816284e-02 1.313002854585647583e-01 1.565442085266113281e-01 4.594476427882909775e-03 5.218080058693885803e-02 9.510501474142074585e-02 4.384670406579971313e-02 -1.096429601311683655e-01 -1.971554607152938843e-01 -1.986472606658935547e-01 7.082329690456390381e-02 8.333100378513336182e-02 1.766718626022338867e-01 -2.022377401590347290e-01 3.731303513050079346e-01 -1.732884533703327179e-02 1.912394911050796509e-01 -6.713231652975082397e-02 -3.673256933689117432e-01 -9.496408700942993164e-02 2.260228097438812256e-01 9.066923707723617554e-02 6.170057132840156555e-02 -2.962049543857574463e-01 2.684325575828552246e-01 3.313574194908142090e-01 -1.671405285596847534e-01
-6.835527718067169189e-02 -3.214295506477355957e-01 9.804267436265945435e-02 7.875604927539825439e-02 1.056726276874542236e-01 1.424362957477569580e-01 -4.839402809739112854e-02 -7.155862450599670410e-02 6.625851988792419434e-02 3.090970451012253761e-03 5.651291832327842712e-02 3.338967217132449150e-03 -1.506196111440658569e-01 -2.398613393306732178e-01 8.136963844299316406e-02 -1.426617950201034546e-01 -1.484473934397101402e-03 4.050068557262420654e-02 -3.125060796737670898e-01 8.368016034364700317e-02 -1.216870769858360291e-01 2.891708016395568848e-01 -3.231870830059051514e-01 2.112854421138763428e-01 2.599947620183229446e-03 7.681456208229064941e-02 -2.544728219509124756e-01 -6.244355440139770508e-02 -3.327144384384155273e-01 2.307778894901275635e-01 5.871012806892395020e-03 3.606963753700256348e-01
1.917711086571216583e-02 -1.394666731357574463e-01 2.327960878610610962e-01 -8.198355883359909058e-02 1.576094627380371094e-01 -1.353036761283874512e-01 4.160500168800354004e-01 1.928289532661437988e-01 -1.356057822704315186e-01 1.092650834470987320e-02 1.308986917138099670e-02 1.076345965266227722e-01 8.876790106296539307e-02 -1.301670372486114502e-01 -2.119432985782623291e-01 -2.564859688282012939e-01 9.772547334432601929e-02 9.604360908269882202e-02 1.683919280767440796e-01 3.571956977248191833e-02 -1.619659066200256348e-01 3.186888098716735840e-01 8.203867077827453613e-02 -6.161441281437873840e-02 -3.657523989677429199e-01 6.352138519287109375e-02 -4.495969414710998535e-02 -2.449060231447219849e-01 -3.178305029869079590e-01 -1.963113620877265930e-02 2.398322522640228271e-02 1.073730364441871643e-01
-5.095432698726654053e-02 -7.101195305585861206e-02 1.944087632000446320e-02 -9.217392653226852417e-02 -4.859225451946258545e-02 1.170205101370811462e-01 2.863799594342708588e-02 1.700940914452075958e-02 -8.240529894828796387e-02 -1.103314980864524841e-01 -2.752589583396911621e-01 -3.011786937713623047e-01 4.088363796472549438e-02 -2.618201076984405518e-01 6.530599296092987061e-02 -1.900089085102081299e-01 1.266388297080993652e-01 8.141232281923294067e-02 2.429820597171783447e-01 1.554322391748428345e-01 -2.280936986207962036e-01 3.600126206874847412e-01 -8.724762126803398132e-03 -6.286748498678207397e-02 3.563901185989379883e-01 -7.278949767351150513e-02 7.568609714508056641e-02 -1.243788823485374451e-01 -1.033755540847778320e-01 2.480019629001617432e-01 -3.864691555500030518e-01 6.085700914263725281e-02
-8.523925393819808960e-02 2.219646424055099487e-01 4.156237244606018066e-01 8.259811997413635254e-02 -1.650380492210388184e-01 -4.129130765795707703e-02 -2.146059572696685791e-01 1.489027291536331177e-01 3.688571276143193245e-03 -1.641110777854919434e-01 2.702230773866176605e-02 7.527171401306986809e-04 -3.150591552257537842e-01 -8.871600031852722168e-02 -1.668154150247573853e-01 -5.198537185788154602e-02 -4.988263174891471863e-02 3.782826289534568787e-02 1.058081388473510742e-01 1.865369975566864014e-01 -1.975924223661422729e-01 3.057174682617187500e-01 -2.928320765495300293e-01 -2.049827277660369873e-01 -4.560776799917221069e-02 2.555480897426605225e-01 -1.999307423830032349e-02 -1.209222152829170227e-02 -2.128731012344360352e-01 -5.889609456062316895e-02 -1.915052533149719238e-02 2.722579240798950195e-01
-1.083089504390954971e-02 -1.497008800506591797e-01 2.165542989969253540e-01 8.387407287955284119e-03 -5.781814083456993103e-02 4.213408827781677246e-01 5.603207275271415710e-02 -3.137248102575540543e-03 1.276927888393402100e-01 5.547308921813964844e-02 -4.918345436453819275e-02 -1.379919350147247314e-01 1.998541653156280518e-01 -1.688412874937057495e-01 -1.727088838815689087e-01 -2.894286811351776123e-01 2.788797318935394287e-01 1.331378221511840820e-01 2.066310495138168335e-02 5.989577155560255051e-03 -2.090214341878890991e-01 2.980903983116149902e-01 -6.372042745351791382e-02 -1.151771545410156250e-01 2.628314197063446045e-01 -1.090564429759979248e-01 4.619224742054939270e-02 8.570830523967742920e-02 3.028688253834843636e-03 4.168296754360198975e-01 -1.129140481352806091e-01 2.829363197088241577e-02
-1.786649823188781738e-01 -7.723459601402282715e-02 1.392173171043395996e-01 -1.369717419147491455e-01 4.023217037320137024e-02 2.101159095764160156e-01 -2.072862386703491211e-01 -6.242062523961067200e-02 8.343464136123657227e-02 1.264377124607563019e-02 -8.959716558456420898e-02 1.966957002878189087e-02 -2.209653854370117188e-01 2.800126560032367706e-02 -5.721811577677726746e-02 -3.346088230609893799e-01 -2.851888723671436310e-02 1.899902150034904480e-02 2.102372944355010986e-01 1.994351893663406372e-01 8.900535851716995239e-02 3.994348347187042236e-01 3.333936631679534912e-02 -7.081877440214157104e-02 1.049786657094955444e-01 -2.394842952489852905e-01 -3.986560180783271790e-02 -3.488333523273468018e-01 -3.479152619838714600e-01 1.590627878904342651e-01 1.499666273593902588e-01 1.781247854232788086e-01
-1.142397150397300720e-02 -6.210494041442871094e-02 4.102269113063812256e-01 -7.019270211458206177e-02 1.687188148498535156e-01 -8.758330717682838440e-03 1.687173992395401001e-01 1.117717102169990540e-01 3.177881985902786255e-02 1.258274912834167480e-01 -1.188220642507076263e-02 1.016746759414672852e-01 -2.223020941019058228e-01 4.903444647789001465e-02 -3.022890090942382812e-01 -3.421479463577270508e-01 8.959104865789413452e-02 3.124694526195526123e-01 -1.416109353303909302e-01 -4.452466964721679688e-02 -1.275864988565444946e-01 2.090954482555389404e-01 1.865139156579971313e-01 -3.748408332467079163e-02 -2.551036477088928223e-01 -5.058576352894306183e-03 2.265066094696521759e-02 -2.711726725101470947e-01 -1.665877848863601685e-01 4.875749349594116211e-02 -1.322348266839981079e-01 2.346335947513580322e-01
-4.331200122833251953e-01 -8.914233744144439697e-02 2.307967245578765869e-01 2.766733057796955109e-02 -1.773614436388015747e-01 1.841172575950622559e-01 5.699410289525985718e-02 -1.618250459432601929e-01 -1.509804725646972656e-01 -2.197512984275817871e-01 -2.139008417725563049e-02 -2.664470970630645752e-01 1.373928487300872803e-01 -3.669006526470184326e-01 -6.933616846799850464e-02 -4.988053441047668457e-02 9.762207977473735809e-03 2.459707707166671753e-01 -1.715271323919296265e-01 2.156157493591308594e-01 2.402724931016564369e-03 6.088765338063240051e-02 9.189990162849426270e-02 -2.874286174774169922e-01 9.783715941011905670e-03 -9.890138357877731323e-02 -1.250404585152864456e-02 -1.478979438543319702e-01 -4.124417155981063843e-02 1.979404389858245850e-01 -2.153196483850479126e-01 4.331717267632484436e-02
-9.138392657041549683e-02 1.008931323885917664e-01 4.223000705242156982e-01 -8.694348484277725220e-02 2.609851658344268799e-01 1.500133574008941650e-01 4.044466651976108551e-03 -1.113850772380828857e-01 -1.646109670400619507e-01 -2.051466852426528931e-01 2.578081786632537842e-01 -1.479492932558059692e-01 -1.529911458492279053e-01 -3.960660658776760101e-03 -3.867071121931076050e-02 -4.809501394629478455e-02 -5.996983498334884644e-02 5.202370509505271912e-02 1.254946589469909668e-01 -2.357296086847782135e-02 -8.020201325416564941e-02 3.325141966342926025e-01 -1.042318642139434814e-01 -1.265895459800958633e-02 -3.651673793792724609e-01 9.607516229152679443e-03 2.675611898303031921e-02 -6.732831150293350220e-02 -3.276140987873077393e-01 -1.674378514289855957e-01 -1.093943119049072266e-01 2.666721642017364502e-01
3.466321900486946106e-02 -3.096822202205657959e-01 1.136752776801586151e-02 9.232662618160247803e-02 -6.754217669367790222e-03 4.105056524276733398e-01 3.294569998979568481e-02 1.089093089103698730e-02 -1.268249154090881348e-01 -3.742508292198181152e-01 4.467316344380378723e-02 -2.260134741663932800e-02 -1.756074652075767517e-02 -1.667356342077255249e-01 -6.553357839584350586e-02 -1.732330918312072754e-01 1.741582900285720825e-01 3.505936563014984131e-01 1.265143603086471558e-01 1.961077302694320679e-01 3.972023352980613708e-02 1.058691646903753281e-02 1.988203264772891998e-02 6.733912974596023560e-02 -4.372365772724151611e-02 1.861222386360168457e-01 -3.783124685287475586e-01 1.005079150199890137e-01 -1.806200444698333740e-01 -1.663367077708244324e-02 -8.573801070451736450e-02 2.430055141448974609e-01
1.907348185777664185e-01 -1.989686936140060425e-01 2.754510343074798584e-01 -1.573005914688110352e-01 3.198957815766334534e-02 1.259077638387680054e-01 7.595609873533248901e-02 8.715335279703140259e-03 9.258016361854970455e-04 -1.896476559340953827e-02 -4.582619294524192810e-03 -1.573555022478103638e-01 6.506251543760299683e-02 -1.016354635357856750e-01 1.006949245929718018e-01 1.154805496335029602e-01 -3.816202655434608459e-02 3.304457664489746094e-01 -1.786453090608119965e-02 6.626545637845993042e-02 -2.472218573093414307e-01 2.797912955284118652e-01 -2.150859236717224121e-01 -2.262743115425109863e-01 8.872116357088088989e-02 1.082168892025947571e-01 3.080112040042877197e-01 -2.273778617382049561e-01 -2.480546236038208008e-01 2.524155378341674805e-01 2.307290770113468170e-02 3.055444657802581787e-01
8.906979858875274658e-02 -1.957899034023284912e-01 1.950257457792758942e-02 -1.864282637834548950e-01 -1.573777496814727783e-01 3.443270549178123474e-02 1.910232156515121460e-01 -4.248194396495819092e-03 -5.615636706352233887e-03 -1.417855322360992432e-01 1.731067895889282227e-01 -1.514585465192794800e-01 1.240010187029838562e-01 -2.953510582447052002e-01 -3.082028031349182129e-01 -3.633898496627807617e-01 -3.094818815588951111e-02 2.873840332031250000e-01 1.645939201116561890e-01 8.261082321405410767e-02 -1.767533868551254272e-01 2.022967785596847534e-01 3.339449316263198853e-02 2.097612619400024414e-01 -1.668222397565841675e-01 4.991102963685989380e-02 -1.944156587123870850e-01 7.987023144960403442e-02 -2.682137787342071533e-01 -1.076186001300811768e-01 2.250117622315883636e-02 2.453118413686752319e-01
-8.519466966390609741e-02 1.055276319384574890e-01 2.405197918415069580e-01 -4.390991106629371643e-02 3.248268663883209229e-01 2.256187796592712402e-01 2.729650139808654785e-01 1.937451958656311035e-01 -1.414919942617416382e-01 -8.879221975803375244e-02 -1.405284646898508072e-02 -1.194033250212669373e-01 -1.625170111656188965e-01 -2.852387130260467529e-01 1.517371386289596558e-01 -1.177679672837257385e-01 1.808801740407943726e-01 1.656609624624252319e-01 -2.345580160617828369e-01 9.810409694910049438e-02 -1.436045467853546143e-01 -5.228731036186218262e-02 -1.635896861553192139e-01 -3.331927359104156494e-01 5.098856613039970398e-02 1.550300419330596924e-01 -1.391827464103698730e-01 -1.621690839529037476e-01 -2.192049175500869751e-01 1.318160742521286011e-01 -1.969261318445205688e-01 -6.237145140767097473e-02
-1.545382738113403320e-01 -8.107743412256240845e-02 2.622078955173492432e-01 1.897044628858566284e-01 1.567051708698272705e-01 3.651361167430877686e-02 2.562638819217681885e-01 -9.816673584282398224e-03 -2.153513878583908081e-01 -2.529765069484710693e-01 -2.696117758750915527e-01 -1.383622270077466965e-02 -1.273361742496490479e-01 -1.730630695819854736e-01 -1.494734734296798706e-01 -2.399625629186630249e-01 1.583641022443771362e-01 1.161384861916303635e-03 -2.622281014919281006e-01 1.294570416212081909e-01 -2.470543831586837769e-01 1.403167992830276489e-01 1.457024812698364258e-01 -5.978159233927726746e-02 -2.546404600143432617e-01 -1.921797990798950195e-01 -1.092935353517532349e-01 -6.046785414218902588e-02 1.488058269023895264e-02 2.558176517486572266e-01 1.051376461982727051e-01 2.314652949571609497e-01
-9.581262618303298950e-02 -9.579003602266311646e-02 6.076868250966072083e-02 -8.757082745432853699e-03 -9.347295016050338745e-02 -2.190858358517289162e-03 3.979448676109313965e-01 9.229975938796997070e-02 1.501993685960769653e-01 -3.160438537597656250e-01 2.450544089078903198e-01 1.265803128480911255e-01 1.112178936600685120e-01 -2.680254280567169189e-01 -1.130342856049537659e-01 -2.345055937767028809e-01 -3.297924622893333435e-02 5.935465171933174133e-02 -1.837631338275969028e-03 -1.208998039364814758e-01 -1.681751310825347900e-01 5.532686039805412292e-02 5.111789330840110779e-02 -2.207628339529037476e-01 1.356797665357589722e-01 1.086728647351264954e-01 6.606224924325942993e-02 -1.601325422525405884e-01 -1.133121773600578308e-01 3.606996536254882812e-01 5.881540849804878235e-02 3.784261643886566162e-01
1.467057168483734131e-01 -4.109118133783340454e-02 2.030684947967529297e-01 -1.607538312673568726e-01 2.113674730062484741e-01 1.323628891259431839e-02 -2.863963693380355835e-02 -4.881616681814193726e-02 9.250310808420181274e-02 -1.764796972274780273e-01 8.356109261512756348e-02 5.346693471074104309e-02 -1.890525072813034058e-01 -6.617498397827148438e-02 -2.234237082302570343e-02 -2.637281119823455811e-01 1.907116733491420746e-02 2.299417406320571899e-01 1.996274292469024658e-01 5.771704763174057007e-02 6.901814485900104046e-04 1.974839717149734497e-01 2.027931362390518188e-01 -3.060142695903778076e-01 -2.621553838253021240e-01 1.857664585113525391e-01 -2.163978666067123413e-01 -7.262119650840759277e-02 -3.232088983058929443e-01 -5.044466257095336914e-02 -7.027222961187362671e-02 4.055467844009399414e-01
1.665761768817901611e-01 -4.301535896956920624e-03 3.263339698314666748e-01 7.914069294929504395e-02 7.291530817747116089e-02 -4.437150433659553528e-02 -2.594870887696743011e-02 8.503973484039306641e-02 -7.673347741365432739e-02 -2.529486119747161865e-01 8.086170256137847900e-02 -1.242398377507925034e-02 -3.185303136706352234e-02 -1.668041944503784180e-01 -5.385936796665191650e-02 -3.354445397853851318e-01 7.868598401546478271e-02 2.104927748441696167e-01 2.780200541019439697e-01 -1.945493966341018677e-01 -4.749195277690887451e-02 3.019177913665771484e-01 -1.161464005708694458e-01 -3.052621185779571533e-01 -1.297446191310882568e-01 2.499046623706817627e-01 -1.646691262722015381e-01 9.429869800806045532e-02 -1.587009131908416748e-01 -3.489199327304959297e-03 -2.020832709968090057e-02 3.418061435222625732e-01
-1.231706961989402771e-01 -1.545894742012023926e-01 2.687083780765533447e-01 -7.347708195447921753e-02 1.490626782178878784e-01 4.921953752636909485e-02 -9.936153143644332886e-02 5.291464924812316895e-02 7.838016003370285034e-02 -1.303691565990447998e-01 4.335238039493560791e-01 -1.602013558149337769e-01 1.218788847327232361e-01 -1.096534505486488342e-01 -1.438024640083312988e-01 -2.526782751083374023e-01 -1.149777770042419434e-01 2.319039553403854370e-01 -3.054366633296012878e-02 -1.228698808699846268e-02 -1.385529488325119019e-01 1.201629638671875000e-01 -2.377165257930755615e-01 -1.713831722736358643e-02 -1.999557316303253174e-01 7.648340612649917603e-02 -6.273570656776428223e-02 -2.465748786926269531e-01 -4.110546410083770752e-01 1.394885182380676270e-01 1.823731064796447754e-01 -8.420369774103164673e-02
-1.506955027580261230e-01 -2.596305310726165771e-01 2.573783993721008301e-01 2.998969890177249908e-02 1.022561192512512207e-01 2.777912318706512451e-01 2.628855407238006592e-01 -4.127034451812505722e-03 8.371873758733272552e-03 -2.769541554152965546e-02 -1.925209164619445801e-01 -2.910744547843933105e-01 2.326428331434726715e-02 -3.351885378360748291e-01 6.268211454153060913e-02 1.205184385180473328e-01 -1.460291258990764618e-02 1.432863324880599976e-01 8.191288262605667114e-02 2.718990147113800049e-01 -2.514740228652954102e-01 2.422199100255966187e-01 -1.077501382678747177e-02 1.636080443859100342e-01 1.374481022357940674e-01 -3.718521445989608765e-02 2.008638679981231689e-01 -5.554663762450218201e-02 -1.318555325269699097e-01 3.133288919925689697e-01 -4.480735212564468384e-02 2.379434183239936829e-02
-3.750152653083205223e-03 2.071458846330642700e-02 1.195501908659934998e-01 -1.618155837059020996e-01 -1.856126934289932251e-01 1.206762343645095825e-01 4.369817674160003662e-02 -1.540576815605163574e-01 1.697526723146438599e-01 2.150179445743560791e-01 -2.472524344921112061e-02 -5.958867073059082031e-02 -7.828826457262039185e-02 -1.771072596311569214e-01 -1.005512326955795288e-01 -3.110283315181732178e-01 3.452690318226814270e-02 -1.422535628080368042e-01 -1.052456721663475037e-01 -4.159781336784362793e-02 1.285345703363418579e-01 3.279548287391662598e-01 -1.253911992534995079e-03 1.492624264210462570e-02 5.441224575042724609e-02 -4.079937934875488281e-02 -2.602147758007049561e-01 -2.326627224683761597e-01 -4.564383924007415771e-01 3.217463940382003784e-02 3.184090554714202881e-02 4.067887067794799805e-01
-4.471004381775856018e-02 -2.154856920242309570e-01 1.580323427915573120e-01 3.002445958554744720e-02 -1.387911140918731689e-01 3.147871196269989014e-01 3.531045839190483093e-02 -1.085575670003890991e-01 2.196142673492431641e-01 -7.385912537574768066e-02 -1.079920753836631775e-01 -4.178932309150695801e-02 3.626042604446411133e-02 -3.639296069741249084e-02 -2.793284058570861816e-01 -5.422532185912132263e-02 2.298749238252639771e-02 3.036862015724182129e-01 1.435449421405792236e-01 -2.559734880924224854e-01 -1.600700616836547852e-01 -9.359601885080337524e-02 -1.847188025712966919e-01 -3.231666386127471924e-01 -7.939774543046951294e-02 9.461008012294769287e-02 -3.674076199531555176e-01 -1.765393614768981934e-01 -3.844089061021804810e-02 1.054221913218498230e-01 -4.450996220111846924e-02 3.095212876796722412e-01
1.347820460796356201e-01 -6.821016967296600342e-02 1.246133223176002502e-01 -1.257909238338470459e-01 1.108675152063369751e-01 1.081818044185638428e-01 3.460823744535446167e-02 -3.367722034454345703e-01 -5.285474658012390137e-02 -3.763760626316070557e-02 6.100041791796684265e-02 3.550262749195098877e-02 -1.780318170785903931e-01 1.121815815567970276e-01 -1.749877631664276123e-01 -1.492169350385665894e-01 -8.910167217254638672e-02 4.304815530776977539e-01 -1.289353668689727783e-01 -1.543326023966073990e-02 -2.185627073049545288e-01 2.649304270744323730e-01 -8.765923976898193359e-02 -1.125744283199310303e-01 -9.140111505985260010e-02 4.600031767040491104e-03 2.661997973918914795e-01 -1.414655297994613647e-01 -3.816040456295013428e-01 1.519283205270767212e-01 -4.340637475252151489e-03 2.906185984611511230e-01
7.861375063657760620e-02 -2.349616587162017822e-01 3.914359509944915771e-01 -5.003450065851211548e-02 -4.698157683014869690e-02 2.847497463226318359e-01 5.991975590586662292e-02 -9.132542461156845093e-02 -3.067657724022865295e-02 3.039835207164287567e-02 1.223299428820610046e-01 2.024938613176345825e-01 -3.171867430210113525e-01 -1.651283055543899536e-01 -5.856461450457572937e-02 -3.993527889251708984e-01 -1.738048717379570007e-02 1.873084157705307007e-02 -6.917379051446914673e-02 1.101862415671348572e-01 9.941176325082778931e-02 8.587168157100677490e-02 -2.433269917964935303e-01 3.393961489200592041e-02 1.127333492040634155e-01 -2.827351093292236328e-01 -6.351970881223678589e-02 -1.564487814903259277e-01 -2.033178210258483887e-01 7.092374563217163086e-02 -4.666952788829803467e-02 2.722967565059661865e-01
-1.915713399648666382e-01 2.114160954952239990e-01 2.008330672979354858e-01 -2.060214728116989136e-01 -3.499150648713111877e-02 1.326058059930801392e-01 1.918815076351165771e-02 7.308507710695266724e-02 1.013347059488296509e-01 -1.893407404422760010e-01 -2.133159339427947998e-01 1.447484195232391357e-01 -2.487755864858627319e-01 2.138593643903732300e-01 -6.378389149904251099e-02 -6.980368494987487793e-02 1.162436883896589279e-02 8.121968060731887817e-02 1.226867660880088806e-01 9.298412501811981201e-02 -8.214920014142990112e-02 3.426103889942169189e-01 -3.427486717700958252e-01 6.979069858789443970e-02 -2.355972677469253540e-02 -1.688721776008605957e-01 -2.985439300537109375e-01 -3.093736469745635986e-01 -1.876566112041473389e-01 1.513281166553497314e-01 -2.190089412033557892e-02 1.809699386358261108e-01
-1.021684799343347549e-02 -8.726695179939270020e-02 8.449828624725341797e-02 9.142777323722839355e-02 2.006545811891555786e-01 1.029826030135154724e-01 2.042630463838577271e-01 2.623409964144229889e-02 -5.121764540672302246e-02 -1.744071841239929199e-01 -2.489058300852775574e-02 3.096129558980464935e-02 -1.376866251230239868e-01 5.876690521836280823e-02 -1.136574521660804749e-01 -1.777622103691101074e-01 4.247869551181793213e-01 3.835179209709167480e-01 -1.658828407526016235e-01 1.086905524134635925e-01 -9.598954021930694580e-02 3.755592703819274902e-01 2.057202532887458801e-02 -3.824404627084732056e-02 -3.119515776634216309e-01 -1.286513507366180420e-01 1.471767276525497437e-01 -2.689358890056610107e-01 -1.860543042421340942e-01 8.380068838596343994e-02 9.000118821859359741e-02 7.319317013025283813e-02
5.629540607333183289e-02 -2.674351632595062256e-01 1.572865843772888184e-01 -1.728016436100006104e-01 -7.915280014276504517e-02 -2.254012972116470337e-02 -5.624540150165557861e-02 9.768222272396087646e-02 -1.310005336999893188e-01 -2.440892457962036133e-01 2.790958583354949951e-01 7.777657359838485718e-02 9.994579106569290161e-02 -6.601877510547637939e-02 -2.359522283077239990e-01 -2.592583000659942627e-01 9.053231775760650635e-02 2.394207566976547241e-01 4.913336131721735001e-03 2.057750970125198364e-01 -3.370307087898254395e-01 2.647134065628051758e-01 -9.546688944101333618e-02 1.605150103569030762e-01 -1.397568285465240479e-01 8.878023177385330200e-02 -2.051566839218139648e-01 2.253352850675582886e-02 -2.958422899246215820e-01 -4.191713780164718628e-02 1.944660246372222900e-01 1.725553870201110840e-01
-1.818248331546783447e-01 -1.441610753536224365e-01 4.695366322994232178e-02 1.494436562061309814e-01 -2.768452465534210205e-01 3.121838532388210297e-02 7.697912305593490601e-02 -1.190118938684463501e-01 -2.861822843551635742e-01 -2.331458777189254761e-01 -1.077755838632583618e-01 -1.348311305046081543e-01 -6.419722735881805420e-02 -1.269791573286056519e-01 1.069633811712265015e-01 -3.095146417617797852e-01 2.012053579092025757e-01 5.122276395559310913e-02 2.000883817672729492e-01 4.768632650375366211e-01 7.799796015024185181e-02 3.574672639369964600e-01 -1.586490720510482788e-01 -6.187523901462554932e-02 -7.300239801406860352e-02 1.687268316745758057e-01 -5.961445346474647522e-02 1.932790875434875488e-02 -5.475546792149543762e-02 1.272812187671661377e-01 -8.726029191166162491e-04 6.580878049135208130e-03
-8.391874842345714569e-03 1.385152637958526611e-01 2.478072047233581543e-01 -1.799331512302160263e-03 -1.842435151338577271e-01 2.892082929611206055e-01 -1.084825322031974792e-01 1.550754308700561523e-01 8.850508183240890503e-02 -2.236407697200775146e-01 -3.515161946415901184e-02 -2.184126824140548706e-01 -1.397608816623687744e-01 -5.613393336534500122e-02 -1.175293028354644775e-01 -2.823242545127868652e-01 7.869726419448852539e-02 4.371607899665832520e-01 -1.796183735132217407e-01 1.563786268234252930e-01 -1.026138290762901306e-01 1.387711763381958008e-01 8.925703167915344238e-02 5.069620441645383835e-03 -2.614839076995849609e-01 -1.007608547806739807e-01 3.971568495035171509e-02 -1.677417159080505371e-01 -2.629198133945465088e-01 -2.325166910886764526e-01 4.527363181114196777e-02 1.328689008951187134e-01
-6.654386222362518311e-02 -1.812431961297988892e-01 -4.400010406970977783e-02 5.788896977901458740e-02 2.602735757827758789e-01 4.350002110004425049e-01 1.326896101236343384e-01 1.140448302030563354e-01 2.428099513053894043e-02 4.967737942934036255e-02 -6.708852201700210571e-02 -3.027651011943817139e-01 -1.175317466259002686e-01 1.538347154855728149e-01 -3.044992685317993164e-02 -3.630454242229461670e-01 2.705513127148151398e-02 1.434100698679685593e-02 1.095465198159217834e-01 8.204256743192672729e-02 -3.523883521556854248e-01 2.647059559822082520e-01 -4.658475518226623535e-02 -7.566490769386291504e-02 -1.638846695423126221e-01 -1.621857471764087677e-02 -3.287023305892944336e-01 -7.750900834798812866e-02 -1.504387408494949341e-01 9.176721423864364624e-02 7.980887591838836670e-02 3.811893286183476448e-03
-2.257355898618698120e-01 -3.556335866451263428e-01 4.680135101079940796e-02 9.087416343390941620e-03 5.288925394415855408e-02 -1.111579388380050659e-01 6.366932392120361328e-02 2.919195890426635742e-01 1.427266299724578857e-01 3.616644069552421570e-02 7.536670565605163574e-02 -8.817043155431747437e-02 -1.110404729843139648e-01 -3.581214547157287598e-01 -1.353376209735870361e-01 -1.580174267292022705e-01 3.932303562760353088e-02 2.020833790302276611e-01 -2.735733687877655029e-01 -4.534538835287094116e-03 -1.967840790748596191e-01 4.396277368068695068e-01 -1.041522622108459473e-01 -1.540461778640747070e-01 1.483329236507415771e-01 1.271852105855941772e-01 -2.763491310179233551e-02 -1.793306618928909302e-01 -9.685461968183517456e-02 1.371749788522720337e-01 -1.152174398303031921e-01 2.179915085434913635e-02
-7.187590748071670532e-02 -1.965434290468692780e-02 1.189685016870498657e-01 2.856645360589027405e-02 -6.831263005733489990e-02 2.989362478256225586e-01 5.692398548126220703e-02 -3.183072805404663086e-01 1.233480349183082581e-01 -1.156181469559669495e-01 -1.787206381559371948e-01 -2.198669761419296265e-01 2.908710762858390808e-02 -8.925150334835052490e-02 -3.434996008872985840e-01 -3.818434476852416992e-02 -7.278553210198879242e-03 1.837419532239437103e-02 1.367926746606826782e-01 -3.591875731945037842e-02 -3.432342410087585449e-01 -1.529045253992080688e-01 -2.233574837446212769e-01 -3.646908104419708252e-01 -3.330860286951065063e-02 -8.095642551779747009e-04 -2.637082338333129883e-02 -2.401582896709442139e-01 -1.377403885126113892e-01 1.880115568637847900e-01 5.772941559553146362e-02 2.866292297840118408e-01
2.991469018161296844e-02 -5.365677177906036377e-02 8.331608027219772339e-02 5.476125329732894897e-02 -2.640004456043243408e-02 1.609088778495788574e-01 5.984761565923690796e-02 2.058850824832916260e-01 -9.135430306196212769e-02 -2.448289692401885986e-01 -1.598287373781204224e-01 -1.555001288652420044e-01 3.565772250294685364e-02 -2.573377192020416260e-01 -1.523090749979019165e-01 9.981018491089344025e-03 1.101337466388940811e-02 3.254492580890655518e-01 -7.030339539051055908e-02 1.140837557613849640e-02 -6.243989616632461548e-02 2.445927262306213379e-01 -9.790239483118057251e-02 2.308129966259002686e-01 2.672740519046783447e-01 2.066319286823272705e-01 6.961710005998611450e-02 -2.289426773786544800e-01 -4.666593968868255615e-01 2.083696275949478149e-01 1.851040422916412354e-01 1.953333616256713867e-02
7.198321074247360229e-02 -2.325408011674880981e-01 -3.412343328818678856e-03 1.607179343700408936e-01 8.899436891078948975e-02 5.516002774238586426e-01 2.436138689517974854e-01 9.738959372043609619e-02 -2.297836095094680786e-01 -1.631115525960922241e-01 5.119121633470058441e-04 -7.049991935491561890e-02 -6.987654138356447220e-03 -3.068278133869171143e-01 3.573996573686599731e-02 -2.953930497169494629e-01 1.114928051829338074e-01 3.200327754020690918e-01 -4.416175931692123413e-02 9.722701460123062134e-02 -1.564300954341888428e-01 3.751748427748680115e-02 -1.768565364181995392e-02 -1.170590519905090332e-01 -2.505509555339813232e-02 1.524077653884887695e-01 -1.426966637372970581e-01 1.575813591480255127e-01 -9.973628073930740356e-02 1.280954629182815552e-01 -6.802655011415481567e-02 2.451266348361968994e-02
-1.228435188531875610e-01 2.183035202324390411e-02 2.922805845737457275e-01 1.287479698657989502e-01 2.726669907569885254e-01 3.567235469818115234e-01 -6.400458514690399170e-02 1.008806899189949036e-01 1.995030324906110764e-03 1.059290692210197449e-01 2.458937913179397583e-01 -7.490913569927215576e-02 -2.144313752651214600e-01 -3.556576371192932129e-01 -2.101072482764720917e-02 -3.135247826576232910e-01 -5.299441516399383545e-02 1.659805029630661011e-01 -7.121631503105163574e-02 1.915609240531921387e-01 -4.794996231794357300e-02 -1.347470134496688843e-01 -7.899264991283416748e-02 -4.694065824151039124e-02 -1.961549669504165649e-01 1.538450866937637329e-01 6.871822476387023926e-02 -3.384506106376647949e-01 -1.658767610788345337e-01 2.370703592896461487e-02 -4.318210855126380920e-02 7.524320483207702637e-02
-1.063706576824188232e-01 -6.182327400892972946e-03 -4.257288202643394470e-02 -7.259623706340789795e-02 6.974379718303680420e-02 3.261495828628540039e-01 -3.492776677012443542e-02 1.203248500823974609e-01 2.018381953239440918e-01 -1.345125734806060791e-01 -8.026325702667236328e-02 -2.358843684196472168e-01 3.558210656046867371e-02 1.215865537524223328e-01 -6.754232943058013916e-02 -3.926322460174560547e-01 1.761820018291473389e-01 9.469331800937652588e-02 -4.231977462768554688e-02 1.162579953670501709e-01 -1.261260658502578735e-01 9.180493652820587158e-02 1.034369766712188721e-01 -5.186265334486961365e-02 -1.918445974588394165e-01 -1.148919984698295593e-01 -2.446493953466415405e-01 -9.056227654218673706e-02 -5.286439657211303711e-01 1.206418275833129883e-01 -2.117144316434860229e-02 2.310327589511871338e-01
2.802387475967407227e-01 -2.179760783910751343e-01 2.281802892684936523e-01 4.112381488084793091e-02 -1.669405549764633179e-01 3.791392082348465919e-03 1.122014895081520081e-01 3.914217930287122726e-03 -1.754593849182128906e-01 8.990771323442459106e-02 4.342067241668701172e-02 -1.963954791426658630e-02 2.193674817681312561e-02 -1.821186840534210205e-01 -3.016566932201385498e-01 -2.728667557239532471e-01 4.431628808379173279e-02 3.890295624732971191e-01 8.139203302562236786e-03 1.091738939285278320e-01 -1.517516374588012695e-01 1.655437797307968140e-01 -8.012904226779937744e-02 -1.407507210969924927e-01 -2.033404409885406494e-01 1.596864312887191772e-01 -8.639980107545852661e-03 -1.415455341339111328e-01 -7.373983971774578094e-03 3.157617151737213135e-01 -3.169532120227813721e-01 1.016426607966423035e-01
-9.516090154647827148e-02 -3.792589157819747925e-02 1.080083250999450684e-01 1.052692309021949768e-01 -6.799077242612838745e-02 4.748511314392089844e-02 -1.512715518474578857e-01 -8.087813854217529297e-02 -1.836257427930831909e-01 6.693255901336669922e-02 -1.298350989818572998e-01 -3.966186046600341797e-01 -1.775782108306884766e-01 -8.671241253614425659e-02 -2.896115481853485107e-01 -1.382623165845870972e-01 2.722453176975250244e-01 2.115740031003952026e-01 -1.015318334102630615e-01 -3.649244830012321472e-02 -2.209208160638809204e-01 1.674017310142517090e-01 9.415616095066070557e-02 -2.251893579959869385e-01 -1.315777748823165894e-01 1.273785978555679321e-01 -1.897508800029754639e-01 -2.890494838356971741e-02 -2.693372666835784912e-01 -8.742658793926239014e-02 -2.416713684797286987e-01 3.164715468883514404e-01
-1.824412494897842407e-01 -1.743386499583721161e-02 2.039232701063156128e-01 -3.881572186946868896e-02 6.589011754840612411e-03 1.787922084331512451e-01 -1.502097696065902710e-01 -8.182763308286666870e-02 6.748320907354354858e-02 -4.024182632565498352e-02 -1.723460555076599121e-01 1.872077025473117828e-02 -1.972765773534774780e-01 1.430435222573578358e-03 1.415599230676889420e-02 -3.144846558570861816e-01 3.601340577006340027e-02 -3.885389119386672974e-02 5.724877864122390747e-02 1.956057846546173096e-01 -8.128901012241840363e-03 3.374007046222686768e-01 2.356624417006969452e-02 -1.442202180624008179e-01 -6.328821182250976562e-02 -2.529208362102508545e-01 -1.894595175981521606e-01 -4.465173184871673584e-01 -2.187221348285675049e-01 1.222190856933593750e-01 2.709156572818756104e-01 2.622557282447814941e-01
-6.201232224702835083e-02 -2.118922173976898193e-01 4.906419292092323303e-02 1.835572868585586548e-01 -6.750173121690750122e-02 3.728438541293144226e-02 -1.593742072582244873e-01 1.200985088944435120e-01 5.826596170663833618e-02 -3.540247082710266113e-01 -1.835786402225494385e-01 -2.934302389621734619e-01 -1.755370795726776123e-01 9.592705965042114258e-02 -1.102114915847778320e-01 -9.400886297225952148e-02 3.604896366596221924e-01 9.045089781284332275e-02 6.434152275323867798e-02 -9.477471932768821716e-03 -2.259874194860458374e-01 2.326875478029251099e-01 -1.015028655529022217e-01 -3.097248375415802002e-01 -2.615980803966522217e-01 -1.470844000577926636e-01 -2.953957021236419678e-01 -4.175420384854078293e-03 -1.007523462176322937e-01 9.224934130907058716e-02 -7.120098173618316650e-02 7.050562649965286255e-02
-1.573383957147598267e-01 -1.958805024623870850e-01 1.077527627348899841e-01 -3.970585018396377563e-02 -3.087343573570251465e-01 2.430359423160552979e-01 8.143244683742523193e-02 3.314762935042381287e-02 7.678002119064331055e-02 -1.845965534448623657e-01 1.331960856914520264e-01 -8.536481857299804688e-02 7.359410077333450317e-02 -2.432288080453872681e-01 -2.936166822910308838e-01 2.096397988498210907e-02 -6.753945350646972656e-02 2.466538250446319580e-01 -6.131384149193763733e-02 -3.133591264486312866e-02 -3.034921586513519287e-01 -1.325637400150299072e-01 -1.767438352108001709e-01 -3.999562561511993408e-01 -1.175857484340667725e-01 -9.250008314847946167e-02 -4.079834371805191040e-02 -1.016041487455368042e-01 -2.285181134939193726e-01 5.479975417256355286e-02 2.686860561370849609e-01 1.119709312915802002e-01
-7.963845878839492798e-02 1.996566504240036011e-01 2.264222800731658936e-01 -1.725993752479553223e-01 1.551223546266555786e-02 2.342831157147884369e-02 -1.615014858543872833e-02 2.404385656118392944e-01 1.000296324491500854e-01 -1.460659652948379517e-01 7.818948477506637573e-02 1.341923233121633530e-02 -4.039169251918792725e-01 4.133063182234764099e-02 -3.144877403974533081e-02 -5.688500776886940002e-02 9.095410257577896118e-02 -1.820429414510726929e-02 1.442814916372299194e-01 4.563403874635696411e-02 -9.788350760936737061e-02 3.210362493991851807e-01 -2.098856270313262939e-01 5.744609236717224121e-02 2.181237787008285522e-01 -1.881671845912933350e-01 -3.158018290996551514e-01 -1.918452084064483643e-01 -2.430169582366943359e-01 2.895819842815399170e-01 -4.866196587681770325e-02 2.255103886127471924e-01
2.320612818002700806e-01 -6.466002762317657471e-02 2.465741634368896484e-01 9.632730856537818909e-03 1.327648758888244629e-01 6.780242919921875000e-02 2.116956189274787903e-02 6.374878436326980591e-02 -1.915431208908557892e-02 -3.917706012725830078e-02 -1.254371255636215210e-01 -1.376180499792098999e-01 -1.830530166625976562e-01 -1.109257489442825317e-01 -1.456681638956069946e-01 -3.378185927867889404e-01 1.900278925895690918e-01 -8.586078137159347534e-02 -6.332708150148391724e-02 4.927477985620498657e-02 -3.534621596336364746e-01 3.494124161079525948e-03 -3.487060666084289551e-01 -6.501256674528121948e-02 -9.841232001781463623e-02 9.482093900442123413e-02 -4.964018007740378380e-04 -8.454438298940658569e-03 -1.287336200475692749e-01 2.754390835762023926e-01 4.628776013851165771e-01 1.023575067520141602e-01
-1.677775830030441284e-01 -1.801338233053684235e-02 -1.957923173904418945e-01 2.397416159510612488e-02 1.575497090816497803e-01 3.577308058738708496e-01 1.694265753030776978e-01 1.061071008443832397e-01 1.327190455049276352e-02 -9.217199683189392090e-02 -3.254393115639686584e-02 -9.770446270704269409e-02 -2.239467650651931763e-01 -2.726076543331146240e-01 8.878672868013381958e-02 -3.305069804191589355e-01 3.057684302330017090e-01 9.177739173173904419e-02 -2.495261281728744507e-02 -1.097293421626091003e-01 -2.842383645474910736e-02 6.301674246788024902e-02 3.926886990666389465e-02 -3.404204547405242920e-01 -2.768499553203582764e-01 9.581510722637176514e-02 -1.144527941942214966e-01 1.019959338009357452e-02 -2.389051616191864014e-01 2.724362909793853760e-01 4.992790520191192627e-02 9.690182656049728394e-02
-2.132953703403472900e-01 -8.653862029314041138e-02 2.965846061706542969e-01 -8.964008837938308716e-02 -6.169808283448219299e-02 2.899162173271179199e-01 3.257637619972229004e-01 -1.527391672134399414e-01 -8.527880907058715820e-02 -1.542289704084396362e-01 6.830018758773803711e-02 -1.611688733100891113e-01 -1.768657378852367401e-02 -2.429094761610031128e-01 3.688797354698181152e-02 -1.033723726868629456e-01 1.448242962360382080e-01 2.620014548301696777e-01 -2.818548493087291718e-02 -6.999418139457702637e-02 -1.660855486989021301e-02 3.434929251670837402e-01 -1.092847287654876709e-01 2.016677409410476685e-01 1.188981160521507263e-01 -8.959892392158508301e-02 5.302963778376579285e-02 2.328959256410598755e-01 -7.668774574995040894e-02 2.106010615825653076e-01 -3.039933741092681885e-01 1.122210547327995300e-01
-3.314521610736846924e-01 -7.995046675205230713e-02 6.204368919134140015e-02 -1.702549010515213013e-01 -2.264149636030197144e-01 4.142752587795257568e-01 4.478417336940765381e-02 6.739538162946701050e-02 -3.043346479535102844e-02 -2.133582383394241333e-01 1.372199505567550659e-01 -1.842364370822906494e-01 2.939483821392059326e-01 -1.049144342541694641e-01 -2.584537565708160400e-01 -9.609285742044448853e-02 4.028040915727615356e-02 2.050745487213134766e-01 -8.556053973734378815e-03 1.859476864337921143e-01 9.156483411788940430e-02 1.643152087926864624e-01 -2.335562109947204590e-01 -2.253275215625762939e-01 -5.862212181091308594e-02 9.869089722633361816e-02 2.895429730415344238e-02 -9.601488709449768066e-03 -1.458124965429306030e-01 3.061572313308715820e-01 -5.327839404344558716e-03 -2.548579685389995575e-02
-8.773396909236907959e-02 -2.140002101659774780e-01 2.543564140796661377e-01 -2.303981035947799683e-01 1.157452017068862915e-01 2.936662435531616211e-01 4.397933185100555420e-01 4.785018786787986755e-02 4.901504889130592346e-02 -2.537374496459960938e-01 1.402043551206588745e-01 -2.026937529444694519e-02 2.207580208778381348e-01 -1.369470804929733276e-01 -6.469694525003433228e-02 -1.913957446813583374e-01 9.581079334020614624e-02 1.611624956130981445e-01 3.142588734626770020e-01 1.170185431838035583e-01 5.538735538721084595e-03 4.314449429512023926e-02 -1.838063746690750122e-01 -1.519811898469924927e-01 -1.191950123757123947e-02 2.334279417991638184e-01 -1.993154436349868774e-01 1.004882063716650009e-02 -2.797768637537956238e-02 5.366406589746475220e-02 1.376586258411407471e-01 1.215345785021781921e-01
-1.686328500509262085e-01 -3.605042994022369385e-01 1.164452880620956421e-01 5.492296814918518066e-02 -3.319968655705451965e-02 3.116174936294555664e-01 1.770400553941726685e-01 6.338053941726684570e-02 2.535183541476726532e-02 -2.584624337032437325e-03 -1.857974231243133545e-01 -1.468440443277359009e-01 -2.718732059001922607e-01 -6.565393507480621338e-02 2.116329967975616455e-01 -1.678499281406402588e-01 -5.696463212370872498e-02 2.616731226444244385e-01 -2.462029755115509033e-01 2.160830944776535034e-01 4.518000781536102295e-02 8.356626331806182861e-02 -2.135803997516632080e-01 8.408217132091522217e-02 1.643826216459274292e-01 1.470790356397628784e-01 -4.436952620744705200e-02 -1.253167092800140381e-01 -3.336400687694549561e-01 3.247847408056259155e-02 -1.375679858028888702e-02 2.528077363967895508e-01
-5.936659872531890869e-02 2.012075111269950867e-02 2.214006520807743073e-02 -1.207354888319969177e-01 4.031780660152435303e-01 4.678912162780761719e-01 2.518637776374816895e-01 3.366845250129699707e-01 1.949271745979785919e-02 -2.574955523014068604e-01 -2.086105793714523315e-01 -1.385708302259445190e-01 7.577602565288543701e-02 -2.624838352203369141e-01 -1.144757792353630066e-01 -1.364850252866744995e-01 2.524289768189191818e-03 8.709139376878738403e-02 -1.231201440095901489e-01 1.393721252679824829e-01 1.478374004364013672e-01 9.688898921012878418e-02 1.642887294292449951e-02 -1.386205554008483887e-01 6.642092764377593994e-02 -4.466141015291213989e-02 -7.152791321277618408e-02 1.287522353231906891e-02 -1.346525549888610840e-01 9.744483977556228638e-02 -1.968621611595153809e-01 1.264392137527465820e-01
-9.319834411144256592e-02 3.803984727710485458e-03 2.243969589471817017e-01 -2.110565900802612305e-01 3.829428181052207947e-02 1.569782197475433350e-01 1.440084190107882023e-03 1.581635475158691406e-01 1.213689073920249939e-01 -1.083846017718315125e-02 -2.407620847225189209e-01 9.732365608215332031e-02 -2.923073172569274902e-01 2.385395020246505737e-02 -1.481238603591918945e-01 -2.904256582260131836e-01 -3.453262150287628174e-02 -9.338818490505218506e-02 1.297948956489562988e-01 6.741791218519210815e-02 1.344574242830276489e-02 3.097844421863555908e-01 -1.715806424617767334e-01 -4.888172447681427002e-02 -8.668006956577301025e-02 -2.513311803340911865e-01 -1.877946108579635620e-01 -3.671226203441619873e-01 -2.649767696857452393e-01 6.673958152532577515e-02 2.610337734222412109e-01 1.669534891843795776e-01
4.669417627155780792e-03 8.307319134473800659e-02 6.447360664606094360e-02 3.332537040114402771e-02 7.221433520317077637e-02 2.193563580513000488e-01 3.180328011512756348e-01 -1.152508053928613663e-02 1.734319888055324554e-02 -2.268286980688571930e-02 -6.904330104589462280e-03 1.130817458033561707e-01 -2.645938992500305176e-01 -6.838620640337467194e-03 -1.005649939179420471e-02 -1.881080418825149536e-01 7.944246381521224976e-02 3.870005486533045769e-03 -9.840846806764602661e-02 -1.504852473735809326e-01 1.863943040370941162e-02 3.640765845775604248e-01 -8.452059328556060791e-02 -1.593826562166213989e-01 2.050262987613677979e-01 -1.898692548274993896e-01 -9.840030223131179810e-02 -3.589228391647338867e-01 -3.696428835391998291e-01 1.209417581558227539e-01 3.121159672737121582e-01 2.112616598606109619e-01
-1.512711495161056519e-01 -3.105336427688598633e-01 4.654055088758468628e-02 2.534609101712703705e-02 1.096553280949592590e-01 -1.230529546737670898e-01 9.987290948629379272e-02 2.205401211977005005e-01 1.279000844806432724e-02 -2.648454606533050537e-01 8.797885477542877197e-02 -9.750761836767196655e-02 -1.224493905901908875e-01 -4.234816730022430420e-01 -8.350470662117004395e-02 -1.231665760278701782e-01 -1.415489017963409424e-01 1.347359567880630493e-01 -1.016054898500442505e-01 -8.993484079837799072e-02 -2.046000212430953979e-01 4.871625006198883057e-01 -1.605118662118911743e-01 1.027952656149864197e-01 -2.250278927385807037e-02 1.167388632893562317e-01 1.063887327909469604e-01 -2.019878923892974854e-01 -1.297411322593688965e-01 1.084874123334884644e-01 -8.101885020732879639e-02 1.205438598990440369e-01
-1.047084480524063110e-02 -1.205885037779808044e-01 -8.692603558301925659e-02 -3.778583928942680359e-02 -1.648835651576519012e-02 9.806662052869796753e-02 1.408888958394527435e-02 1.116067692637443542e-01 -2.860694006085395813e-02 8.543993532657623291e-02 -3.077126145362854004e-01 -2.474881708621978760e-02 -4.729822650551795959e-02 -2.260677218437194824e-01 -1.244077533483505249e-01 -8.060477674007415771e-02 1.052950099110603333e-01 -2.251394279301166534e-02 -3.986365795135498047e-01 1.297155171632766724e-01 -2.767237722873687744e-01 2.636592686176300049e-01 -4.260161221027374268e-01 5.663666874170303345e-03 -6.497142463922500610e-02 6.583529710769653320e-02 -1.189521923661231995e-01 -1.651407629251480103e-01 -6.506732851266860962e-02 -2.572494558990001678e-02 7.151698227971792221e-03 4.530087113380432129e-01
-1.247586160898208618e-01 1.561393886804580688e-01 3.191713988780975342e-01 4.322452843189239502e-02 -4.626620411872863770e-01 1.262577772140502930e-01 9.388291835784912109e-02 1.517850458621978760e-01 2.558692395687103271e-01 6.421945989131927490e-02 -2.727329358458518982e-02 -7.687699794769287109e-02 -1.756371706724166870e-01 -2.198636829853057861e-01 -9.929187595844268799e-02 1.280402541160583496e-01 -1.005956381559371948e-01 1.309951245784759521e-01 1.784383654594421387e-01 1.693862676620483398e-01 -1.977616399526596069e-01 2.035987526178359985e-01 -2.563324868679046631e-01 -2.555636130273342133e-02 1.802270561456680298e-01 -1.173071265220642090e-01 1.254561007954180241e-03 8.911179006099700928e-02 -1.431018263101577759e-01 2.442177385091781616e-01 5.960978195071220398e-02 2.004662007093429565e-01
1.215980872511863708e-01 1.541978958994150162e-02 1.748391687870025635e-01 2.227876931428909302e-01 2.528948485851287842e-01 1.143713444471359253e-01 1.279300451278686523e-01 -5.122597515583038330e-02 -6.746727507561445236e-03 -1.001913100481033325e-01 2.889963388442993164e-01 -2.749910652637481689e-01 -1.199581176042556763e-01 5.863029137253761292e-02 -3.339658677577972412e-01 -1.481653749942779541e-01 1.159284338355064392e-01 2.493194490671157837e-01 1.805109828710556030e-01 -7.711898535490036011e-02 -5.037569440901279449e-03 1.585792005062103271e-01 -1.589176207780838013e-01 7.167370617389678955e-02 9.556782990694046021e-02 1.973071098327636719e-01 -1.784605234861373901e-01 -2.695555090904235840e-01 -1.466908305883407593e-01 3.476115763187408447e-01 1.452703122049570084e-02 1.529033184051513672e-01
2.031281143426895142e-01 -2.553075253963470459e-01 2.903552949428558350e-01 -1.560250818729400635e-01 2.017363160848617554e-01 1.303898841142654419e-01 8.820681273937225342e-02 8.131597936153411865e-02 -1.140027195215225220e-01 -3.923225030303001404e-02 4.260788559913635254e-01 -7.640378177165985107e-02 -2.382122538983821869e-02 -2.341334074735641479e-01 -1.133963391184806824e-01 -3.461580276489257812e-01 -2.568276822566986084e-01 2.155556082725524902e-01 -1.797980163246393204e-03 6.002757698297500610e-02 -1.952555626630783081e-01 2.128133624792098999e-01 -1.270251572132110596e-01 -3.339010477066040039e-02 -6.782577931880950928e-02 1.124258339405059814e-01 -1.066082566976547241e-01 -1.274009943008422852e-01 -2.108544111251831055e-01 3.199382126331329346e-02 -2.914556115865707397e-02 -1.223277971148490906e-01
-2.348168939352035522e-01 -3.106167018413543701e-01 1.634834706783294678e-01 7.110532373189926147e-02 2.153691053390502930e-01 3.263092786073684692e-02 1.814092397689819336e-01 1.200314760208129883e-01 2.727584242820739746e-01 -3.934510648250579834e-01 1.419540494680404663e-01 4.237228631973266602e-02 4.035664349794387817e-02 -7.034341990947723389e-02 -2.141971439123153687e-01 -1.911017596721649170e-01 -2.957486175000667572e-02 6.419309973716735840e-02 1.659674048423767090e-01 1.424984782934188843e-01 -2.318189591169357300e-01 7.161152083426713943e-03 -2.430548369884490967e-01 -5.294325575232505798e-02 1.581880301237106323e-01 3.031903207302093506e-01 -8.621115237474441528e-02 -2.162004858255386353e-01 -3.315843269228935242e-02 -1.789066940546035767e-02 7.844568043947219849e-02 1.857233494520187378e-01
-8.014602959156036377e-02 -1.614886969327926636e-01 1.139336153864860535e-01 -9.748636186122894287e-02 -2.158129066228866577e-01 1.335866898298263550e-01 -2.373079396784305573e-02 2.737730145454406738e-01 1.260002404451370239e-01 -1.587572693824768066e-01 -2.373842000961303711e-01 5.097023770213127136e-02 7.674442231655120850e-02 -1.861584335565567017e-01 -8.353892713785171509e-02 -1.642631739377975464e-01 -8.689445257186889648e-02 1.011140644550323486e-01 -4.692059159278869629e-01 -1.024454683065414429e-01 -1.907414644956588745e-01 2.634301483631134033e-01 -1.937811225652694702e-01 -9.643655270338058472e-02 1.061014086008071899e-01 -9.578185155987739563e-03 -8.071653544902801514e-02 -1.439695507287979126e-01 -6.943833082914352417e-02 2.909491360187530518e-01 1.550976485013961792e-01 2.781552076339721680e-01
-3.142221644520759583e-02 2.522684633731842041e-02 -5.873261950910091400e-03 -1.244053337723016739e-02 2.005630582571029663e-01 1.067440286278724670e-01 -1.168303117156028748e-01 1.144228205084800720e-01 -5.265419185161590576e-02 -2.899177968502044678e-01 -1.468963176012039185e-02 -1.276539564132690430e-01 -5.963554233312606812e-02 -4.736661612987518311e-01 -2.230726182460784912e-01 -4.396769031882286072e-02 -5.743420496582984924e-02 3.900397568941116333e-02 2.069529891014099121e-01 -1.491311192512512207e-01 -2.158325612545013428e-01 -1.096959505230188370e-02 -5.924810096621513367e-02 -2.959709763526916504e-01 -9.328632056713104248e-02 5.917194113135337830e-02 -3.381207585334777832e-01 -1.798345595598220825e-01 -3.677451908588409424e-01 -3.721125423908233643e-02 1.450676918029785156e-01 1.124289706349372864e-01
2.438379265367984772e-02 6.747070699930191040e-02 8.212029188871383667e-02 4.091313481330871582e-02 -9.839516133069992065e-02 -4.058673977851867676e-02 4.161571562290191650e-01 -1.048745438456535339e-01 -1.234093010425567627e-01 -1.828689426183700562e-01 -3.307882323861122131e-02 1.498968526721000671e-02 -1.113406941294670105e-01 -4.266944229602813721e-01 -1.502892076969146729e-01 -7.669962197542190552e-02 5.058153718709945679e-02 -2.158331125974655151e-02 2.434262931346893311e-01 2.166803181171417236e-01 -4.867309331893920898e-02 3.755901455879211426e-01 -8.682911098003387451e-02 1.131404787302017212e-01 -1.478327810764312744e-01 9.703200310468673706e-02 -1.517760306596755981e-01 -2.251081466674804688e-01 -3.332117199897766113e-01 -5.854446440935134888e-02 -5.934886634349822998e-02 -1.484231501817703247e-01
-4.748251661658287048e-02 -1.107676774263381958e-01 3.019222021102905273e-01 -2.368275821208953857e-01 -6.880149245262145996e-02 1.880034953355789185e-01 -7.156124711036682129e-02 1.690756902098655701e-02 9.653539210557937622e-02 -8.343671448528766632e-03 -1.844564080238342285e-01 6.601072102785110474e-02 -1.854906380176544189e-01 -3.019381165504455566e-01 -1.203836575150489807e-01 -2.996028661727905273e-01 1.623304747045040131e-02 1.009977012872695923e-01 -5.794507637619972229e-02 1.760078519582748413e-01 -1.162387728691101074e-01 -8.785622566938400269e-02 -2.764196395874023438e-01 -1.165033951401710510e-01 2.481976002454757690e-01 -1.806390583515167236e-01 -2.604269795119762421e-02 -2.785966098308563232e-01 -3.721154034137725830e-01 -8.931211382150650024e-02 7.259775698184967041e-02 1.867961287498474121e-01
-6.003953889012336731e-02 -2.040183544158935547e-01 4.197234213352203369e-01 3.227852284908294678e-02 1.346380561590194702e-01 3.100959956645965576e-01 9.189266711473464966e-02 2.173821181058883667e-01 1.750336587429046631e-01 -1.461728364229202271e-01 1.355457454919815063e-01 -2.944878637790679932e-01 -8.971469104290008545e-02 4.142164811491966248e-02 -5.710520595312118530e-02 -1.154130473732948303e-01 6.884855777025222778e-02 1.232813522219657898e-01 -2.382343411445617676e-01 1.190569773316383362e-01 -4.016179963946342468e-02 1.862860023975372314e-01 -2.018591165542602539e-01 -1.315524876117706299e-01 -5.833355709910392761e-02 1.615742444992065430e-01 1.884559243917465210e-01 -1.916085183620452881e-01 -3.293159604072570801e-01 -1.144549623131752014e-01 -8.005895651876926422e-03 -1.246700137853622437e-01
-1.180700138211250305e-01 4.649010673165321350e-02 9.253735095262527466e-02 -6.359200924634933472e-02 -3.925021886825561523e-01 2.484370321035385132e-01 -7.534848898649215698e-02 1.483862698078155518e-01 7.362824678421020508e-02 -1.120023429393768311e-01 -3.841809183359146118e-02 1.333176996558904648e-02 -2.377123087644577026e-01 2.817941270768642426e-02 -1.439462751150131226e-01 1.326594687998294830e-02 8.926279842853546143e-02 7.487342506647109985e-02 -8.883687108755111694e-02 3.571978583931922913e-02 -1.639415919780731201e-01 6.220493838191032410e-02 -3.761821985244750977e-01 -1.187600418925285339e-01 1.339512914419174194e-01 -2.246887683868408203e-01 1.781141161918640137e-01 -2.379720211029052734e-01 -2.366007268428802490e-01 2.663682401180267334e-01 2.034662663936614990e-01 3.094839751720428467e-01
-1.137628480792045593e-01 1.401415765285491943e-01 1.795693784952163696e-01 -4.177492577582597733e-03 4.869564250111579895e-02 5.071459710597991943e-02 7.967955619096755981e-02 9.435489773750305176e-02 -6.164600700139999390e-02 -5.095651745796203613e-02 -1.326086670160293579e-01 5.131621845066547394e-03 -3.596891164779663086e-01 1.053028032183647156e-01 -2.554862797260284424e-01 -1.359945535659790039e-01 1.204254403710365295e-01 3.097069859504699707e-01 2.984057925641536713e-02 1.665666848421096802e-01 -3.088629245758056641e-01 1.968486607074737549e-01 1.043696701526641846e-01 -1.686076074838638306e-02 -2.505104541778564453e-01 1.488395966589450836e-02 5.833198130130767822e-02 1.376033425331115723e-01 -4.861240983009338379e-01 2.174961268901824951e-01 8.682648092508316040e-02 7.659593969583511353e-02
2.395936399698257446e-01 -3.877763748168945312e-01 -3.850098326802253723e-02 1.266029477119445801e-01 -1.864187233150005341e-02 2.328476607799530029e-01 3.381181973963975906e-03 6.683779507875442505e-02 -1.101912409067153931e-01 -3.474703133106231689e-01 1.687886118888854980e-01 -1.307153422385454178e-02 6.521629542112350464e-02 -1.502880603075027466e-01 -1.746079623699188232e-01 -1.097656339406967163e-01 -6.462425738573074341e-02 3.072967827320098877e-01 1.458204388618469238e-01 2.382568418979644775e-01 -2.526382803916931152e-01 2.749060392379760742e-01 -6.967034935951232910e-02 1.687296479940414429e-01 3.278871998190879822e-02 7.431355863809585571e-02 -3.226699531078338623e-01 6.537352502346038818e-02 -5.755605176091194153e-02 2.763721533119678497e-02 -4.578271135687828064e-02 1.193088293075561523e-01
-1.055500507354736328e-01 -1.686313748359680176e-01 -7.327491790056228638e-02 -9.884109348058700562e-02 1.645692139863967896e-01 1.190094724297523499e-01 8.996999240480363369e-04 1.112527400255203247e-01 1.201898902654647827e-01 -4.579112827777862549e-01 -2.221383452415466309e-01 -2.530235648155212402e-01 -7.720979396253824234e-03 -2.836670875549316406e-01 -2.145351767539978027e-01 2.808331325650215149e-02 -1.168809309601783752e-01 4.944209009408950806e-02 3.644553422927856445e-01 -2.024367749691009521e-01 -7.192490994930267334e-02 8.703678846359252930e-02 -1.749587059020996094e-01 -3.529319167137145996e-02 3.856248781085014343e-02 9.582502394914627075e-02 -2.840979397296905518e-01 -1.785730719566345215e-01 -1.511757969856262207e-01 1.182260587811470032e-01 1.478926986455917358e-01 1.016485914587974548e-01
-3.832879364490509033e-01 -3.688303530216217041e-01 6.890166550874710083e-02 1.532150059938430786e-01 6.905471533536911011e-02 5.610397085547447205e-02 1.664146929979324341e-01 5.865226499736309052e-03 -2.151488661766052246e-01 -3.043214380741119385e-01 8.478195965290069580e-02 -1.737817674875259399e-01 -1.463812738656997681e-01 -3.194572627544403076e-01 -1.418849974870681763e-01 6.026879325509071350e-02 1.192177981138229370e-01 1.158220171928405762e-01 -1.314217001199722290e-01 -1.302594840526580811e-01 -2.233775854110717773e-01 1.659352183341979980e-01 -8.958514034748077393e-02 3.155410056933760643e-03 3.627140820026397705e-02 -8.536519855260848999e-02 -3.736151009798049927e-02 5.345652252435684204e-02 -2.626743018627166748e-01 2.997401356697082520e-01 -3.574554994702339172e-02 -9.666820615530014038e-02
-1.832424476742744446e-02 -8.082255721092224121e-02 7.808062434196472168e-02 -1.755106300115585327e-01 -9.636015444993972778e-02 9.438545256853103638e-02 1.502194069325923920e-02 -5.373687669634819031e-02 -6.340970844030380249e-02 -1.261694580316543579e-01 -6.011111661791801453e-02 -3.486343026161193848e-01 7.352656871080398560e-02 -2.445375174283981323e-01 3.236853703856468201e-02 -1.647942066192626953e-01 -2.732384204864501953e-02 1.107755675911903381e-01 -7.783392816781997681e-02 1.365276277065277100e-01 -3.459175825119018555e-01 2.652393877506256104e-01 -6.354213505983352661e-02 1.186572983860969543e-01 -4.831084609031677246e-02 -2.191784232854843140e-01 2.529426813125610352e-01 -1.399366557598114014e-01 -1.814643293619155884e-01 3.686804771423339844e-01 1.063252165913581848e-01 3.694281876087188721e-01
2.267582118511199951e-01 1.422179583460092545e-02 1.344885230064392090e-01 2.716566920280456543e-01 -2.545208632946014404e-01 1.443071216344833374e-01 3.051526546478271484e-01 -5.958901345729827881e-02 -8.141210675239562988e-02 1.141444444656372070e-01 -5.496908351778984070e-02 3.767430549487471581e-03 -2.559996247291564941e-01 -1.308941841125488281e-01 3.775098919868469238e-02 -1.985979080200195312e-01 3.189494088292121887e-02 -1.225529890507459641e-02 -1.407069563865661621e-01 -1.281227916479110718e-01 9.018237888813018799e-02 2.532818019390106201e-01 -2.559367120265960693e-01 -1.257426291704177856e-01 4.537977650761604309e-02 -1.283284276723861694e-01 -5.832403153181076050e-02 -1.847535669803619385e-01 -2.804798185825347900e-01 2.371237725019454956e-01 1.231964901089668274e-01 3.617646396160125732e-01
-2.422090433537960052e-02 1.422567218542098999e-01 -1.150427036918699741e-03 3.480419889092445374e-02 1.843777485191822052e-02 3.710354268550872803e-01 2.074347808957099915e-02 3.304854035377502441e-01 -3.441992402076721191e-02 -1.282617747783660889e-01 3.872168809175491333e-02 -3.282377123832702637e-01 -3.444740921258926392e-02 5.068259313702583313e-02 -2.289621159434318542e-02 -1.910104751586914062e-01 1.676192879676818848e-01 1.842678040266036987e-01 -1.374646723270416260e-01 5.895232781767845154e-02 -1.019881144165992737e-01 2.707718312740325928e-01 8.418827503919601440e-02 5.428904667496681213e-02 -1.072335988283157349e-01 -1.814099103212356567e-01 -4.297224581241607666e-01 -6.369886547327041626e-02 -2.910981178283691406e-01 -6.908556818962097168e-02 6.683056056499481201e-02 2.395500391721725464e-01
-2.026184946298599243e-01 -1.509422361850738525e-01 2.064346894621849060e-02 7.373893260955810547e-02 -3.506072610616683960e-02 1.423673182725906372e-01 5.070621147751808167e-02 -1.394561976194381714e-01 -9.075647592544555664e-02 -3.706059455871582031e-01 -1.393235921859741211e-01 -2.401168346405029297e-01 -1.620327383279800415e-01 -3.252319395542144775e-01 -8.923709392547607422e-02 -2.098133414983749390e-01 2.251600474119186401e-01 2.227912843227386475e-01 -6.801796704530715942e-02 -3.119757175445556641e-01 -3.289104998111724854e-02 1.030479371547698975e-01 -4.477388039231300354e-02 -1.026666387915611267e-01 1.654728949069976807e-01 2.816887013614177704e-02 -2.429883182048797607e-01 5.281820148229598999e-02 -2.382623851299285889e-01 2.930632531642913818e-01 9.426929801702499390e-02 -1.096817776560783386e-01
-2.791258394718170166e-01 -3.260795772075653076e-01 -1.634742021560668945e-01 1.078745797276496887e-01 1.386741697788238525e-01 -9.070337563753128052e-02 -3.403334692120552063e-02 5.763702839612960815e-02 -1.628322601318359375e-01 -2.552390992641448975e-01 -1.325179636478424072e-01 -2.223247587680816650e-01 -2.596192359924316406e-01 -2.339542359113693237e-01 -2.419609017670154572e-02 -1.639029085636138916e-01 1.718833893537521362e-01 4.988513886928558350e-02 -2.704224607441574335e-04 -3.693618997931480408e-02 -3.125872015953063965e-01 2.640110552310943604e-01 -1.272985488176345825e-01 -2.279780954122543335e-01 8.017348498106002808e-02 -8.564297854900360107e-02 5.849572643637657166e-02 2.140012010931968689e-02 -3.292538821697235107e-01 -1.590628623962402344e-01 6.833597272634506226e-02 -1.105246394872665405e-01
-2.865989506244659424e-01 -9.682178497314453125e-02 2.795479297637939453e-01 -1.203589979559183121e-02 1.414934098720550537e-01 1.290468722581863403e-01 5.675726756453514099e-02 4.328756332397460938e-01 -8.101186156272888184e-02 -4.701551049947738647e-02 1.855278946459293365e-02 9.126136451959609985e-02 -2.113186717033386230e-01 3.357357531785964966e-02 -3.691095113754272461e-01 -1.565475165843963623e-01 1.171079203486442566e-01 -8.000563085079193115e-02 -1.916079223155975342e-02 6.359582394361495972e-02 -1.043611392378807068e-01 2.270265817642211914e-01 1.007867008447647095e-01 -9.897889941930770874e-02 -1.188934892416000366e-01 1.409461200237274170e-01 -2.270050942897796631e-01 -1.804003119468688965e-01 5.129163619130849838e-03 -1.653218269348144531e-02 -2.283537536859512329e-01 3.185977339744567871e-01
-1.468530297279357910e-01 9.892110712826251984e-03 2.107599526643753052e-01 4.574518650770187378e-02 -1.708316355943679810e-01 1.772622317075729370e-01 -1.220577512867748737e-03 1.890330314636230469e-01 -1.595569252967834473e-01 3.758806362748146057e-02 2.015948668122291565e-02 -3.923755288124084473e-01 -2.256294935941696167e-01 1.695144549012184143e-02 -1.992796957492828369e-01 -1.424521952867507935e-01 -2.087611705064773560e-01 2.974696690216660500e-03 1.245977506041526794e-01 -4.943656921386718750e-02 -1.706677079200744629e-01 3.438455462455749512e-01 6.669427454471588135e-02 -1.922239065170288086e-01 -8.149930089712142944e-02 3.801765143871307373e-01 5.396757274866104126e-02 1.181294396519660950e-02 -2.777068316936492920e-01 -5.796371772885322571e-02 -1.254663616418838501e-01 2.056246250867843628e-01
1.718423068523406982e-01 2.654192782938480377e-02 1.306855380535125732e-01 4.341471567749977112e-02 2.889254130423069000e-02 -1.079921200871467590e-01 1.092376708984375000e-01 1.207264363765716553e-01 8.068598061800003052e-02 -2.362413257360458374e-01 -9.703926742076873779e-02 -8.635835349559783936e-02 -2.020486444234848022e-01 -2.037910372018814087e-01 5.543986335396766663e-03 -2.487740665674209595e-01 2.598122321069240570e-02 2.844856679439544678e-01 2.104159444570541382e-01 -1.127928420901298523e-01 -1.899330019950866699e-01 3.977579474449157715e-01 -5.905868113040924072e-02 -1.558557152748107910e-01 -1.656805872917175293e-01 3.137094080448150635e-01 -1.778972148895263672e-01 1.872700303792953491e-01 -2.025396823883056641e-01 2.234625164419412613e-03 -1.066499054431915283e-01 2.875367701053619385e-01
-3.224741294980049133e-02 4.495226219296455383e-02 1.678340882062911987e-01 -1.505978107452392578e-01 -3.420775234699249268e-01 5.096453428268432617e-02 -2.999104373157024384e-02 6.869344413280487061e-02 -6.245997920632362366e-02 -1.912444680929183960e-01 2.123626321554183960e-02 1.578560322523117065e-01 -9.380578994750976562e-02 -4.222274944186210632e-02 -3.568449020385742188e-01 -1.135703846812248230e-01 -1.424986869096755981e-01 4.068997800350189209e-01 -6.142114847898483276e-02 1.159042343497276306e-01 -2.070921808481216431e-01 1.812034100294113159e-01 -2.990282177925109863e-01 -1.124412044882774353e-01 1.412288099527359009e-01 -7.713977992534637451e-02 1.154606565833091736e-01 -1.076797991991043091e-01 -2.706079483032226562e-01 1.241341233253479004e-01 2.584092915058135986e-01 1.307551562786102295e-01
-9.520585834980010986e-02 1.451246291399002075e-01 1.149828508496284485e-01 5.792608112096786499e-02 -2.525735497474670410e-01 6.350474059581756592e-02 1.255145967006683350e-01 7.694135606288909912e-02 -2.077017351984977722e-02 -7.721099071204662323e-03 -5.594300478696823120e-02 -9.212560951709747314e-02 -2.227579951286315918e-01 -1.572080403566360474e-01 2.044097520411014557e-02 6.351662334054708481e-03 1.908895671367645264e-01 2.499119937419891357e-01 2.130620181560516357e-01 6.115374341607093811e-02 -4.835476279258728027e-01 3.198534548282623291e-01 9.717319160699844360e-02 -8.327273279428482056e-02 -2.570611536502838135e-01 5.828478932380676270e-02 -2.209528535604476929e-01 -1.671967655420303345e-01 -2.583228647708892822e-01 -1.221144646406173706e-01 -2.069220244884490967e-01 7.518738508224487305e-02
-2.560237348079681396e-01 4.068591818213462830e-02 8.439752459526062012e-02 -5.689110234379768372e-02 1.309005618095397949e-01 2.321353927254676819e-02 1.552561074495315552e-01 1.493498776108026505e-02 -1.099409013986587524e-01 -1.752448230981826782e-01 -2.358351945877075195e-01 -3.992423415184020996e-02 -7.400543242692947388e-02 -3.787876367568969727e-01 -7.880979776382446289e-02 -3.628789186477661133e-01 -1.140821948647499084e-01 1.023040637373924255e-01 1.244921609759330750e-01 -1.642699390649795532e-01 -2.415944486856460571e-01 1.817893832921981812e-01 1.311539858579635620e-01 -2.571333348751068115e-01 1.841484010219573975e-01 -7.515410333871841431e-02 -4.091736674308776855e-01 1.478148698806762695e-01 -1.669843867421150208e-02 9.433501958847045898e-02 -2.618279866874217987e-02 1.190977469086647034e-01
-3.720066547393798828e-01 5.469955131411552429e-02 2.697848975658416748e-01 5.679847672581672668e-04 1.189871206879615784e-01 2.077412754297256470e-01 1.547512263059616089e-01 -2.728709951043128967e-02 8.479177951812744141e-03 -2.788935899734497070e-01 4.412156343460083008e-02 -1.080325320363044739e-01 1.138832643628120422e-01 -1.959152072668075562e-01 -2.938349545001983643e-01 -1.167404428124427795e-01 -2.850461751222610474e-03 1.436536908149719238e-01 -3.305146843194961548e-02 1.552786082029342651e-01 2.856435440480709076e-02 -4.335435479879379272e-02 -1.406605094671249390e-01 -1.591358482837677002e-01 8.195244520902633667e-02 2.177623808383941650e-01 -2.689020633697509766e-01 -3.452752530574798584e-01 2.959079742431640625e-01 2.153701148927211761e-02 -5.892934743314981461e-03 1.834765523672103882e-01
1.132630854845046997e-01 -2.339553087949752808e-01 2.449401170015335083e-01 -3.444810584187507629e-02 3.930813819169998169e-02 1.708040535449981689e-01 3.564774617552757263e-02 2.863015234470367432e-01 -1.146378368139266968e-01 -2.194245159626007080e-01 5.496652796864509583e-02 1.163457557559013367e-01 8.753560483455657959e-03 -1.454530358314514160e-01 -8.960937708616256714e-02 1.796974986791610718e-02 3.600569441914558411e-02 2.360485941171646118e-01 -2.188528031110763550e-01 -1.126624122262001038e-01 -8.076842129230499268e-02 4.393090307712554932e-01 -2.589266896247863770e-01 1.187463849782943726e-01 1.669954657554626465e-01 1.475369185209274292e-01 -7.843841612339019775e-02 -1.323482692241668701e-01 -2.746286392211914062e-01 1.317946910858154297e-01 1.414929628372192383e-01 2.558597922325134277e-01
-9.609071165323257446e-02 -3.273405134677886963e-01 1.490469425916671753e-01 2.042994834482669830e-02 -5.747524648904800415e-02 1.936856359243392944e-01 1.583699733018875122e-01 1.577806919813156128e-01 8.510146290063858032e-03 -1.960122287273406982e-01 4.533966537564992905e-03 -1.072959695011377335e-02 1.250438974238932133e-03 -3.941552639007568359e-01 -2.184313088655471802e-01 -1.278554201126098633e-01 -3.002225980162620544e-02 1.850794702768325806e-01 -3.171477913856506348e-01 -1.205503046512603760e-01 -1.553331464529037476e-01 4.049228727817535400e-01 -1.983111500740051270e-01 1.346893608570098877e-01 1.596408933401107788e-01 1.991869062185287476e-01 -1.561413854360580444e-01 -4.106830805540084839e-02 -2.651920169591903687e-02 5.274442210793495178e-02 -1.461722254753112793e-01 1.521970238536596298e-02
-1.583788841962814331e-01 -1.054098643362522125e-02 7.860729843378067017e-02 1.106109097599983215e-02 1.102181524038314819e-01 3.482641577720642090e-01 2.219912409782409668e-01 1.470674276351928711e-01 -1.727845221757888794e-01 -3.186798188835382462e-03 -2.571572959423065186e-01 -1.759777516126632690e-01 -1.883466094732284546e-01 -1.293696612119674683e-01 8.397870510816574097e-02 -2.577436864376068115e-01 1.354907900094985962e-01 1.935407370328903198e-01 2.623632550239562988e-01 9.210094809532165527e-02 -1.901159435510635376e-01 -5.606439337134361267e-02 -7.568006962537765503e-02 -1.207397282123565674e-01 -2.402401864528656006e-01 1.073462236672639847e-02 -1.374697429127991199e-03 -2.068701386451721191e-02 -1.746698021888732910e-01 1.312278509140014648e-01 4.587945640087127686e-01 4.787435382604598999e-02
-1.526558101177215576e-01 -4.513484239578247070e-02 9.602456539869308472e-02 1.033295169472694397e-01 3.090454265475273132e-02 3.591324090957641602e-01 -1.450847536325454712e-01 1.829382181167602539e-01 2.891530394554138184e-01 -1.538283377885818481e-01 -1.731214374303817749e-01 4.849112778902053833e-02 -9.499733895063400269e-02 -6.733213365077972412e-02 -1.965169608592987061e-01 -1.652406901121139526e-01 3.350745886564254761e-02 8.108834177255630493e-02 1.321476846933364868e-01 1.298777908086776733e-01 -2.666804492473602295e-01 2.839380204677581787e-01 1.149409264326095581e-01 -1.494460459798574448e-02 -1.240564435720443726e-01 6.898044049739837646e-02 -2.249392569065093994e-01 6.694447714835405350e-03 -4.049336314201354980e-01 -2.123811095952987671e-01 -2.121062725782394409e-01 1.384833008050918579e-01
-1.086583882570266724e-01 -2.816461026668548584e-01 1.156469136476516724e-01 -2.614513635635375977e-01 5.889684706926345825e-02 3.828757107257843018e-01 9.003414213657379150e-02 1.739605069160461426e-01 -4.144451394677162170e-02 -1.712707132101058960e-01 1.029650270938873291e-01 2.016555983573198318e-03 7.178636640310287476e-02 -1.643912401050329208e-03 -4.538325592875480652e-02 -2.655660510063171387e-01 -2.530278824269771576e-02 1.980227679014205933e-01 -2.101726531982421875e-01 -6.677831709384918213e-02 -1.687780469655990601e-01 6.393542885780334473e-02 -3.178765177726745605e-01 -4.459693282842636108e-02 -7.743120193481445312e-03 1.915466487407684326e-01 1.059393808245658875e-01 -3.748931288719177246e-01 -1.913117915391921997e-01 1.211484968662261963e-01 -3.921477496623992920e-02 2.321258932352066040e-01
-1.946839317679405212e-02 -1.967165619134902954e-01 8.848952502012252808e-02 1.199302896857261658e-01 1.660423725843429565e-01 4.164078533649444580e-01 1.462088674306869507e-01 2.524355947971343994e-01 -2.216196507215499878e-01 -1.253375709056854248e-01 3.071228563785552979e-01 -1.976445019245147705e-01 1.306088119745254517e-01 -7.557862251996994019e-02 1.323018819093704224e-01 -1.424189656972885132e-01 2.147365659475326538e-01 1.693750470876693726e-01 -4.864070937037467957e-02 1.804582476615905762e-01 -2.010862380266189575e-01 1.234056055545806885e-01 -1.139058619737625122e-01 -1.409103572368621826e-01 1.852684020996093750e-01 2.071992307901382446e-01 9.727998077869415283e-02 -1.458071023225784302e-01 -1.901978552341461182e-01 4.606325179338455200e-02 -1.114906966686248779e-01 1.922016739845275879e-01
9.416183829307556152e-02 -6.788018345832824707e-02 1.992445588111877441e-01 3.783743456006050110e-02 -3.094641268253326416e-01 4.903228580951690674e-02 1.935692727565765381e-01 4.505391046404838562e-02 -4.108563810586929321e-02 -1.296309977769851685e-01 -1.617629379034042358e-01 1.604564487934112549e-01 -2.005578428506851196e-01 4.576312378048896790e-02 -6.387040764093399048e-02 -2.740362659096717834e-02 8.988235890865325928e-02 3.477324545383453369e-01 -1.712988913059234619e-01 1.842429041862487793e-01 -2.247147709131240845e-01 3.962569236755371094e-01 -8.127053827047348022e-02 -1.343632638454437256e-01 -2.188695408403873444e-02 2.532950639724731445e-01 -9.066848456859588623e-02 -6.470573693513870239e-02 -3.039020001888275146e-01 -1.398463845252990723e-01 -2.528441548347473145e-01 1.132351234555244446e-01
-6.984403729438781738e-02 -2.618027329444885254e-01 1.606707647442817688e-02 1.808549016714096069e-01 1.401847600936889648e-01 -2.545642107725143433e-02 1.111450493335723877e-01 -1.168472468852996826e-01 6.922157108783721924e-02 -1.722787320613861084e-01 -1.508014500141143799e-01 2.332537807524204254e-02 -2.987678349018096924e-01 -2.279064655303955078e-01 -2.049899995326995850e-01 -3.555518388748168945e-01 1.104862168431282043e-01 9.785716980695724487e-02 1.337050050497055054e-01 2.550037801265716553e-01 6.750782579183578491e-02 1.790306568145751953e-01 -1.066771522164344788e-01 -3.084055483341217041e-01 8.116246014833450317e-02 1.710818260908126831e-01 1.117735728621482849e-01 -1.451177746057510376e-01 -1.330021023750305176e-01 1.361848860979080200e-01 -3.548151850700378418e-01 2.409832738339900970e-02
-1.090829744935035706e-01 -9.991583973169326782e-02 6.935153901576995850e-02 -1.295297890901565552e-01 -1.431586891412734985e-01 1.859159618616104126e-01 4.461694508790969849e-02 1.065967157483100891e-01 5.513566359877586365e-02 -1.325834989547729492e-01 5.334193352609872818e-03 1.429513543844223022e-01 -1.384393423795700073e-01 -5.920463055372238159e-02 9.104387462139129639e-02 -1.351964175701141357e-01 -1.492576748132705688e-01 8.694388717412948608e-02 -2.694742977619171143e-01 4.881763085722923279e-02 -2.174752056598663330e-01 3.760554492473602295e-01 -3.795524239540100098e-01 6.536245346069335938e-02 1.861343383789062500e-01 1.020190641283988953e-01 1.246083993464708328e-04 -2.783741652965545654e-01 -2.969182729721069336e-01 2.736562788486480713e-01 -4.069731803610920906e-04 2.651814222335815430e-01
-4.412052333354949951e-01 -7.926130667328834534e-03 -1.164325177669525146e-01 -2.507100999355316162e-01 8.048844337463378906e-02 2.289795875549316406e-01 4.631609097123146057e-02 -2.498995885252952576e-02 8.830500766634941101e-03 -3.075169324874877930e-01 -5.924079194664955139e-02 -5.926162749528884888e-02 3.250147029757499695e-02 -1.402539163827896118e-01 -2.502025663852691650e-01 -2.945298254489898682e-01 9.639548137784004211e-03 2.955608367919921875e-01 -1.081888973712921143e-01 1.735245622694492340e-02 -2.776573225855827332e-02 1.289446651935577393e-01 -1.211210712790489197e-01 -2.606659531593322754e-01 6.974184513092041016e-02 1.296179443597793579e-01 -1.206125840544700623e-01 2.211351245641708374e-01 -2.696031332015991211e-01 1.258309930562973022e-01 1.433032602071762085e-01 -4.245945811271667480e-02
1.101853772997856140e-01 -5.685438215732574463e-02 2.105685770511627197e-01 -3.933062776923179626e-02 -1.441883146762847900e-01 5.794594436883926392e-02 4.354566335678100586e-02 2.721009217202663422e-02 -1.634308099746704102e-01 -2.352320551872253418e-01 -3.453022539615631104e-01 -1.308520436286926270e-01 2.475176751613616943e-02 -2.156698405742645264e-01 -1.341769695281982422e-01 7.077144086360931396e-02 -4.839243367314338684e-02 3.693226277828216553e-01 -7.197526842355728149e-02 -3.837441653013229370e-02 -8.098199218511581421e-02 3.274128139019012451e-01 -4.058963060379028320e-02 1.555574536323547363e-01 1.152722314000129700e-01 2.270014286041259766e-01 9.009227156639099121e-02 -2.384337037801742554e-01 -4.137620925903320312e-01 1.701510101556777954e-01 7.621476799249649048e-02 5.174541845917701721e-02
-1.983734667301177979e-01 8.721031248569488525e-02 -2.322801202535629272e-02 -3.891278430819511414e-02 1.355719715356826782e-01 9.305839985609054565e-02 1.641289889812469482e-02 -4.727667663246393204e-03 -6.917635351419448853e-02 -3.366216719150543213e-01 -6.338054314255714417e-03 -3.440099060535430908e-01 -2.795833051204681396e-01 -3.404265940189361572e-01 4.757215082645416260e-02 -1.588469296693801880e-01 1.490856558084487915e-01 5.567614361643791199e-02 3.005353808403015137e-01 -6.187233328819274902e-02 -7.325067184865474701e-03 3.243687450885772705e-01 4.648403078317642212e-02 -1.969156861305236816e-01 4.962192475795745850e-02 3.623406961560249329e-02 -2.673050165176391602e-01 -2.267538756132125854e-01 1.158815845847129822e-01 1.846872717142105103e-01 -1.591463238000869751e-01 -2.075848914682865143e-02
-1.239778250455856323e-01 1.104484125971794128e-01 1.778506338596343994e-01 -1.354501545429229736e-01 -4.488902166485786438e-02 1.014985218644142151e-01 -1.800385862588882446e-01 5.875626578927040100e-02 9.999384731054306030e-02 -1.457382589578628540e-01 1.312267594039440155e-02 8.206478506326675415e-02 -3.871835172176361084e-01 4.913729429244995117e-02 6.590978801250457764e-02 -9.762413799762725830e-02 -6.642313301563262939e-02 1.011997684836387634e-01 6.664920598268508911e-02 8.521902561187744141e-02 -1.151125133037567139e-01 4.182702898979187012e-01 -4.044429659843444824e-01 -5.662263720296323299e-04 -7.554554939270019531e-02 -2.579876780509948730e-01 -3.308221995830535889e-01 -1.230553165078163147e-01 -2.457600682973861694e-01 5.803176015615463257e-02 6.239508744329214096e-03 1.764542907476425171e-01
-7.733249664306640625e-02 -1.149189025163650513e-01 2.207694798707962036e-01 -2.343403175473213196e-02 6.593573838472366333e-03 2.569875419139862061e-01 6.491513922810554504e-03 1.510696709156036377e-01 6.450122594833374023e-02 -4.026110097765922546e-02 -1.411206573247909546e-01 -8.729594200849533081e-02 -1.982291638851165771e-01 -2.157390564680099487e-01 -1.845386326313018799e-01 -1.788019537925720215e-01 1.187297031283378601e-01 5.035495758056640625e-01 2.467719279229640961e-02 1.738912761211395264e-01 5.774397868663072586e-03 -2.856681682169437408e-02 -1.090848818421363831e-03 -1.695601940155029297e-01 -3.640371263027191162e-01 1.583689749240875244e-01 -1.912423223257064819e-01 -1.848537325859069824e-01 -1.573071926832199097e-01 -9.537240117788314819e-02 2.554621100425720215e-01 -4.286032542586326599e-02
-3.407751619815826416e-01 9.171944111585617065e-02 9.960087388753890991e-02 1.971344053745269775e-01 6.645147502422332764e-02 3.172889947891235352e-01 1.967127472162246704e-01 2.426706850528717041e-01 -1.105825081467628479e-01 4.247955232858657837e-02 -1.310628373175859451e-02 9.187536686658859253e-02 3.611712902784347534e-02 -2.687054276466369629e-01 -2.896172106266021729e-01 -1.164496131241321564e-02 -1.921131461858749390e-01 2.838143613189458847e-03 1.866412162780761719e-01 2.344020903110504150e-01 9.005314111709594727e-02 3.182934820652008057e-01 5.112094059586524963e-02 -1.344850957393646240e-01 1.749148517847061157e-01 6.474667042493820190e-02 9.456297755241394043e-02 9.991559386253356934e-02 -1.908173859119415283e-01 2.427979260683059692e-01 -2.590911835432052612e-02 1.930731534957885742e-01
-4.867985472083091736e-02 -3.129308521747589111e-01 1.248006001114845276e-01 -5.410150811076164246e-02 5.847195163369178772e-02 5.822851881384849548e-02 2.916199564933776855e-01 -2.718246541917324066e-02 -3.863411024212837219e-03 -1.782935559749603271e-01 7.622931618243455887e-03 1.371279507875442505e-01 -1.928928345441818237e-01 8.998075872659683228e-02 1.502892673015594482e-01 -8.500339835882186890e-02 -2.724778652191162109e-02 1.386387348175048828e-01 -2.629923522472381592e-01 4.712638258934020996e-02 1.183958537876605988e-02 2.599400877952575684e-01 -1.777367591857910156e-01 -1.471314877271652222e-01 1.850028336048126221e-01 7.271013222634792328e-03 -6.356199085712432861e-02 -2.893297672271728516e-01 -4.525450170040130615e-01 2.939516901969909668e-01 1.118560582399368286e-01 1.574363857507705688e-01
-8.701454848051071167e-02 8.327383548021316528e-03 9.358369559049606323e-02 -2.872928678989410400e-01 8.028925210237503052e-02 6.127905473113059998e-02 6.249992921948432922e-02 1.223248839378356934e-01 -1.512702405452728271e-01 -1.499229371547698975e-01 1.918484419584274292e-01 -1.023931652307510376e-01 1.044462993741035461e-01 7.943876087665557861e-02 -2.352591231465339661e-02 -1.758045405149459839e-01 1.732727736234664917e-01 4.311156272888183594e-01 -3.559424728155136108e-02 -3.683248534798622131e-02 -3.660244941711425781e-01 1.110520139336585999e-01 -2.404126077890396118e-01 -2.942545413970947266e-01 9.897360950708389282e-02 4.852426052093505859e-02 7.128842175006866455e-02 -3.376315534114837646e-01 -2.867454290390014648e-01 -2.444928698241710663e-02 -1.394150312989950180e-03 8.610911667346954346e-02
1.970212757587432861e-01 -7.800997793674468994e-02 -6.333617120981216431e-02 -1.012908592820167542e-01 2.371840029954910278e-01 1.987389624118804932e-01 2.179895937442779541e-01 -8.738745748996734619e-02 1.085304468870162964e-01 -1.347450911998748779e-01 -8.036249130964279175e-02 2.197812870144844055e-02 -1.565200835466384888e-01 -3.072459697723388672e-01 -2.781014516949653625e-02 -5.621383339166641235e-02 1.258751600980758667e-01 2.392595633864402771e-02 1.704995036125183105e-01 1.680606603622436523e-01 -2.258480638265609741e-01 4.066326022148132324e-01 -2.387199252843856812e-01 1.339866816997528076e-01 -2.229560166597366333e-01 -4.462561383843421936e-02 -2.628634870052337646e-01 -1.820380240678787231e-01 -2.515566051006317139e-01 -7.391707599163055420e-02 -1.894533634185791016e-01 -8.128105103969573975e-02
-1.555626243352890015e-01 -1.787984222173690796e-01 5.691283196210861206e-02 -1.365471333265304565e-01 -3.089439123868942261e-02 1.284862458705902100e-01 1.843992620706558228e-01 1.209260895848274231e-02 -2.896707877516746521e-02 -1.959778368473052979e-01 -1.939122676849365234e-01 1.338705867528915405e-01 -6.024065986275672913e-02 -4.645704850554466248e-02 1.395146846771240234e-01 -1.248355433344841003e-01 1.017721518874168396e-01 8.779163658618927002e-02 -1.175011172890663147e-01 5.308281630277633667e-02 -1.194461956620216370e-01 2.700248062610626221e-01 -2.380106449127197266e-01 1.981717348098754883e-01 1.985186785459518433e-01 1.206323206424713135e-01 -4.616040270775556564e-03 -2.096646279096603394e-01 -3.734341263771057129e-01 3.264422118663787842e-01 -3.555925190448760986e-02 4.143839776515960693e-01
-3.780991733074188232e-01 1.780875176191329956e-01 9.527323395013809204e-02 -2.750813663005828857e-01 -1.526211947202682495e-01 3.519251346588134766e-01 -1.341953724622726440e-01 -1.857092231512069702e-01 -5.805535987019538879e-02 7.044550962746143341e-03 -1.400829702615737915e-01 -5.328164622187614441e-02 -6.755550205707550049e-02 -2.008856534957885742e-01 -1.086522713303565979e-01 -3.751090764999389648e-01 8.535733073949813843e-02 2.490326911211013794e-01 -1.635062396526336670e-01 2.336890697479248047e-01 -1.331128627061843872e-01 6.371539831161499023e-02 -4.283875226974487305e-03 -2.499455362558364868e-01 -1.230430901050567627e-01 8.827269822359085083e-02 -4.028185456991195679e-02 1.699216850101947784e-02 1.816320791840553284e-02 1.687684953212738037e-01 -1.292711496353149414e-01 1.110882163047790527e-01
-9.610895812511444092e-02 1.352544277906417847e-01 1.953269392251968384e-01 -3.793102502822875977e-02 -5.014355480670928955e-02 5.198412761092185974e-02 3.596598207950592041e-01 -3.439689427614212036e-02 -1.945487596094608307e-02 6.179305166006088257e-02 9.143473207950592041e-02 4.631080850958824158e-02 -3.124239444732666016e-01 -1.325181275606155396e-01 1.395997852087020874e-01 -2.153998017311096191e-01 2.670857012271881104e-01 -5.299309268593788147e-03 -2.499602586030960083e-01 -1.770536042749881744e-02 -7.000186480581760406e-03 3.008321821689605713e-01 -3.992986306548118591e-02 -9.853769093751907349e-02 1.511918753385543823e-01 -1.160758510231971741e-01 -1.871272176504135132e-01 -3.488872349262237549e-01 -2.567706406116485596e-01 -7.532084733247756958e-02 2.695159316062927246e-01 1.674570888280868530e-01
-1.820347607135772705e-01 2.156918048858642578e-01 3.249701261520385742e-01 1.584189683198928833e-01 -1.871448308229446411e-01 3.093884587287902832e-01 3.235599771142005920e-02 1.238269135355949402e-01 -3.208532035350799561e-01 6.297549605369567871e-02 -1.496632248163223267e-01 2.034352160990238190e-02 -1.380720287561416626e-01 -4.025323688983917236e-01 -2.028018087148666382e-01 4.803518950939178467e-02 -2.391939237713813782e-02 2.093311399221420288e-01 -1.165175810456275940e-01 2.178181335330009460e-02 -5.963213369250297546e-02 1.870834976434707642e-01 9.103661775588989258e-02 1.592957042157649994e-02 7.882836461067199707e-02 -6.637952476739883423e-02 -6.526654958724975586e-02 1.846038103103637695e-01 -3.829418122768402100e-02 2.676249444484710693e-01 4.611177742481231689e-02 2.419541478157043457e-01
-5.659969151020050049e-02 -7.672948390245437622e-02 8.489631116390228271e-02 9.646669030189514160e-02 -7.693504542112350464e-02 -1.558208316564559937e-01 2.460719645023345947e-02 -3.784320503473281860e-02 -8.737735450267791748e-02 -1.724934577941894531e-01 -1.771521419286727905e-01 -4.807415977120399475e-02 -1.358666121959686279e-01 -3.205996155738830566e-01 -1.365311592817306519e-01 -4.530754387378692627e-01 1.087865084409713745e-01 3.046839833259582520e-01 1.787324398756027222e-01 1.367581188678741455e-01 -2.434937059879302979e-01 1.848000735044479370e-01 -8.436171710491180420e-02 -3.093207478523254395e-01 -8.853244781494140625e-02 5.256654322147369385e-02 -7.951024919748306274e-02 -1.969799697399139404e-01 1.903367191553115845e-01 4.679067432880401611e-02 -2.771964669227600098e-01 5.816916003823280334e-02
2.574945427477359772e-02 -9.518771618604660034e-02 -3.957147523760795593e-02 2.888171076774597168e-01 -7.325506210327148438e-02 3.713107705116271973e-01 1.789138615131378174e-01 1.201400086283683777e-01 8.616560697555541992e-02 -3.567190468311309814e-01 2.579017281532287598e-01 8.235464990139007568e-02 -1.235458254814147949e-01 -3.216733038425445557e-01 -1.326353698968887329e-01 5.120566859841346741e-02 1.783275455236434937e-01 -3.483914211392402649e-02 -7.211839407682418823e-02 1.167724579572677612e-01 5.779938772320747375e-02 4.059441685676574707e-01 -4.662393033504486084e-02 -1.576265394687652588e-01 1.415762454271316528e-01 1.046007424592971802e-01 -1.475131064653396606e-01 6.428398191928863525e-02 -1.381776779890060425e-01 9.463495016098022461e-02 1.221009492874145508e-01 1.478360146284103394e-01
7.899978011846542358e-02 2.155145816504955292e-02 -7.510381191968917847e-02 -2.331454306840896606e-01 2.203274965286254883e-01 2.564552426338195801e-01 2.528869807720184326e-01 3.933787643909454346e-01 -7.434374839067459106e-02 -1.123565211892127991e-01 2.487207651138305664e-01 -1.107308715581893921e-01 -1.371040642261505127e-01 -1.364244371652603149e-01 -3.150296164676547050e-03 -1.614209264516830444e-01 2.181297242641448975e-01 5.785183981060981750e-02 -2.373187988996505737e-01 9.825692325830459595e-02 2.523601800203323364e-02 6.450552493333816528e-02 -3.260106742382049561e-01 -2.255810424685478210e-02 4.186697304248809814e-02 4.354014992713928223e-02 -1.118051558732986450e-01 -8.332837373018264771e-02 -3.850054144859313965e-01 1.855777651071548462e-01 -8.207061886787414551e-02 5.955330282449722290e-02
-2.945418655872344971e-01 -1.080748885869979858e-01 1.409175544977188110e-01 -6.139524281024932861e-02 -3.036877810955047607e-01 2.865640521049499512e-01 2.365624308586120605e-01 4.040426015853881836e-02 -1.671527177095413208e-01 -2.631532549858093262e-01 4.600539430975914001e-02 -1.634838283061981201e-01 1.928534060716629028e-01 -6.748923659324645996e-02 -1.761589199304580688e-01 -1.021266356110572815e-01 1.780960708856582642e-01 3.294391036033630371e-01 1.709322482347488403e-01 1.770064830780029297e-01 9.170812368392944336e-02 1.480135917663574219e-01 -1.185755953192710876e-01 -3.063297867774963379e-01 -8.473704569041728973e-03 -7.998146861791610718e-02 1.887513101100921631e-01 -1.003724485635757446e-01 4.533688724040985107e-02 2.005613595247268677e-01 -1.127869449555873871e-02 5.625072494149208069e-02
2.088771909475326538e-01 5.495702382177114487e-03 2.974508143961429596e-02 -4.759375005960464478e-02 1.957716187462210655e-03 1.776170134544372559e-01 4.802924767136573792e-02 7.071754336357116699e-02 1.682120934128761292e-02 -1.706689894199371338e-01 -5.015851184725761414e-02 -1.470975279808044434e-01 -1.397789567708969116e-01 -1.506254374980926514e-01 -3.433461487293243408e-01 -3.751612305641174316e-01 -7.750758528709411621e-02 4.741424918174743652e-01 1.725057661533355713e-01 1.999369077384471893e-02 -2.498782724142074585e-01 -2.544879913330078125e-02 9.095109254121780396e-02 -1.258404403924942017e-01 4.933423548936843872e-02 1.459035128355026245e-01 7.756515406072139740e-03 -2.120330780744552612e-01 3.086706064641475677e-02 3.420348465442657471e-01 -1.307488828897476196e-01 8.922298997640609741e-02
1.613803505897521973e-01 -1.862512081861495972e-01 -8.235611021518707275e-02 -1.860767416656017303e-02 -8.657301217317581177e-02 5.892139673233032227e-02 1.292326301336288452e-01 1.318067312240600586e-01 -1.498003751039505005e-01 2.206698358058929443e-01 -2.325900942087173462e-01 -1.323373019695281982e-01 -1.289706528186798096e-01 -1.889215260744094849e-01 7.673930842429399490e-03 -1.988303847610950470e-02 2.066554427146911621e-01 1.602168232202529907e-01 -9.972347319126129150e-02 -8.947740495204925537e-02 -1.852466464042663574e-01 3.311232328414916992e-01 -3.478523194789886475e-01 -1.757373064756393433e-01 1.842729449272155762e-01 1.103995591402053833e-01 -2.997234463691711426e-02 -2.991244196891784668e-01 -1.225948557257652283e-01 4.582452028989791870e-02 1.149723455309867859e-01 3.775376975536346436e-01
-2.102481126785278320e-01 -6.994351744651794434e-02 1.156584639102220535e-02 -2.378879114985466003e-02 -1.513763368129730225e-01 2.875415980815887451e-01 1.271450519561767578e-01 1.598880589008331299e-01 7.620710134506225586e-02 1.246813982725143433e-01 -1.183973252773284912e-01 -1.846168786287307739e-01 1.254649739712476730e-02 -4.852391481399536133e-01 -2.535410225391387939e-02 -1.601458638906478882e-01 3.097444176673889160e-01 1.782343834638595581e-01 -3.103557787835597992e-02 9.786452353000640869e-02 1.262874342501163483e-02 2.068433612585067749e-01 3.855664981529116631e-03 6.284897774457931519e-02 1.485319137573242188e-01 7.116962969303131104e-02 2.259012311697006226e-01 -2.076805830001831055e-01 -1.420407742261886597e-02 3.681685030460357666e-01 1.316212862730026245e-01 1.095397025346755981e-01
-6.099748238921165466e-02 -5.713353678584098816e-02 7.881853729486465454e-02 1.672561764717102051e-01 2.932816445827484131e-01 3.972041010856628418e-01 5.283209308981895447e-02 3.213696479797363281e-01 -2.544089965522289276e-02 -2.287980467081069946e-01 -2.069468349218368530e-01 -1.412956714630126953e-01 -3.041992783546447754e-01 -2.252025306224822998e-01 1.302319765090942383e-01 -1.834309250116348267e-01 5.577177926898002625e-02 8.146246895194053650e-03 -3.005848079919815063e-02 1.428253054618835449e-01 -3.521857261657714844e-01 -3.424829337745904922e-03 3.659447422251105309e-03 -3.007545880973339081e-02 -6.359724700450897217e-02 1.899344325065612793e-01 1.539349369704723358e-02 -1.725523360073566437e-02 -5.358168110251426697e-02 -2.012471295893192291e-02 3.204266428947448730e-01 5.725219473242759705e-02
5.517379194498062134e-02 7.237274944782257080e-02 2.124353349208831787e-01 6.146426778286695480e-03 -4.438449069857597351e-02 -1.988653093576431274e-02 6.552226841449737549e-02 -1.496457010507583618e-01 -4.688803851604461670e-02 -2.335949242115020752e-01 -5.904396995902061462e-02 1.631876528263092041e-01 -1.077254936099052429e-01 -3.247062861919403076e-01 -8.617764711380004883e-02 -2.172620594501495361e-01 9.657441824674606323e-02 1.417426168918609619e-01 1.384585201740264893e-01 1.456158757209777832e-01 -2.071726918220520020e-01 4.077119529247283936e-01 -1.222413182258605957e-01 -7.063329964876174927e-02 -1.736919283866882324e-01 2.121758311986923218e-01 -3.933592438697814941e-01 3.700533509254455566e-02 -2.998169958591461182e-01 -5.107914097607135773e-03 -1.101648658514022827e-01 -1.635062247514724731e-01
-5.020871162414550781e-01 -2.591709196567535400e-01 -9.256272017955780029e-02 -8.587345480918884277e-02 -1.765726059675216675e-01 3.033660352230072021e-01 2.088908255100250244e-01 1.019804179668426514e-01 8.251396566629409790e-02 -2.906749397516250610e-02 1.968681346625089645e-03 -3.334245085716247559e-01 -1.712349206209182739e-01 -1.263101398944854736e-01 -7.275985181331634521e-02 -7.049364596605300903e-02 1.459279209375381470e-01 1.041258126497268677e-01 -5.901902541518211365e-02 -2.032093144953250885e-02 -1.697788089513778687e-01 1.972764283418655396e-01 2.717287279665470123e-02 -1.278786957263946533e-01 1.331485509872436523e-01 2.398172914981842041e-01 1.144961714744567871e-01 1.206897124648094177e-01 -1.578252464532852173e-01 -1.331844925880432129e-01 -1.002641469240188599e-01 1.915751546621322632e-01
-1.563430130481719971e-01 -1.990513354539871216e-01 1.659532450139522552e-02 -5.021045729517936707e-02 -2.451609447598457336e-02 1.828679740428924561e-01 -2.592085115611553192e-02 -9.336438030004501343e-02 -7.397840172052383423e-02 -2.049589604139328003e-01 4.812837019562721252e-02 1.496658567339181900e-02 -1.911849081516265869e-01 -2.708657979965209961e-01 -2.100200504064559937e-01 -1.922334879636764526e-01 1.423840671777725220e-01 2.824475467205047607e-01 3.525811731815338135e-01 5.145975947380065918e-02 6.143579259514808655e-02 3.975502029061317444e-02 2.332370579242706299e-01 2.336751203984022141e-03 2.964830696582794189e-01 2.558932602405548096e-01 -7.716229557991027832e-02 1.095663849264383316e-02 -2.165227532386779785e-01 1.655000746250152588e-01 8.248779922723770142e-02 3.484242558479309082e-01
-2.112667113542556763e-01 -2.051681727170944214e-01 1.234720870852470398e-01 -1.057272776961326599e-01 2.052236907184123993e-02 -1.960607711225748062e-03 -3.784639760851860046e-02 3.007177412509918213e-01 -1.891644299030303955e-01 -4.623499512672424316e-02 -2.564535848796367645e-02 -4.246098175644874573e-02 -3.016469478607177734e-01 1.506771594285964966e-01 -2.330565899610519409e-01 -9.631318598985671997e-02 -9.886207431554794312e-02 1.536345630884170532e-01 -1.384006887674331665e-01 -1.434473246335983276e-01 -8.730641007423400879e-02 4.476440846920013428e-01 -6.278678774833679199e-02 -1.475950181484222412e-01 -3.747063502669334412e-02 -1.065963953733444214e-01 -2.293734848499298096e-01 -1.902265399694442749e-01 3.238979727029800415e-03 2.794368863105773926e-01 5.785906687378883362e-02 2.950276732444763184e-01
-1.709541678428649902e-02 -1.582115292549133301e-01 -1.052825078368186951e-01 1.720719337463378906e-01 2.237996645271778107e-02 1.891986131668090820e-01 1.695728451013565063e-01 -3.787033632397651672e-02 5.303055047988891602e-02 -3.640110790729522705e-01 -1.703959554433822632e-01 -5.050995387136936188e-03 -1.066720411181449890e-01 -2.351777702569961548e-01 1.669530384242534637e-02 -1.941422820091247559e-01 1.143997013568878174e-01 2.113775759935379028e-01 3.276112377643585205e-01 6.736162304878234863e-02 -1.117782592773437500e-01 2.315165996551513672e-01 -6.852812319993972778e-02 -1.732829809188842773e-01 -6.425368785858154297e-02 1.424323022365570068e-01 2.271201014518737793e-01 -1.348581463098526001e-01 -5.470672249794006348e-02 3.167811036109924316e-01 -3.339500427246093750e-01 1.376957297325134277e-01
-3.011702746152877808e-02 2.734392136335372925e-02 3.255655765533447266e-01 -1.723285466432571411e-01 1.241141743957996368e-02 2.541247606277465820e-01 -1.610279083251953125e-01 1.550384610891342163e-02 -1.216861903667449951e-01 -1.829205751419067383e-01 -1.236435025930404663e-01 2.393740117549896240e-01 -3.134274110198020935e-02 -3.259589374065399170e-01 -9.824038296937942505e-02 -3.482260406017303467e-01 1.392836775630712509e-02 -2.597692050039768219e-02 -2.110035568475723267e-01 -5.140303075313568115e-02 -2.619245946407318115e-01 -3.068211674690246582e-02 -3.248517513275146484e-01 1.055803522467613220e-01 8.775657415390014648e-02 -4.909740388393402100e-02 -1.548297405242919922e-01 -2.366740107536315918e-01 -1.567546278238296509e-01 2.262813448905944824e-01 -9.945555776357650757e-02 5.226271972060203552e-02
3.486595302820205688e-02 -1.926074624061584473e-01 3.352066874504089355e-01 3.993873670697212219e-02 1.332465261220932007e-01 -1.057248264551162720e-01 1.402741577476263046e-02 -8.676152676343917847e-02 1.633867025375366211e-01 -1.472572088241577148e-01 2.869566380977630615e-01 -2.944364845752716064e-01 -5.998222902417182922e-02 -1.138758510351181030e-01 -1.435692757368087769e-01 -4.999366402626037598e-02 -2.486556395888328552e-02 1.494188010692596436e-01 -8.590294420719146729e-02 1.332207173109054565e-01 -2.115509510040283203e-01 3.339255452156066895e-01 -1.128249242901802063e-01 -1.841057837009429932e-01 8.405893296003341675e-02 2.047314643859863281e-01 7.738855481147766113e-02 -4.732449352741241455e-01 -5.093912035226821899e-02 5.349670350551605225e-02 8.211639523506164551e-02 1.090471744537353516e-01
-3.060107817873358727e-03 -1.490160673856735229e-01 2.961814217269420624e-02 2.292982339859008789e-01 2.748340554535388947e-02 4.168841540813446045e-01 -7.530804723501205444e-02 -2.816621772944927216e-02 2.007492817938327789e-02 -1.728735119104385376e-01 2.124722301959991455e-01 1.276237308047711849e-03 -3.898400068283081055e-01 -2.926171720027923584e-01 -1.282968819141387939e-01 1.835873723030090332e-01 2.035515308380126953e-01 -8.287062495946884155e-02 -9.084556251764297485e-02 1.656976044178009033e-01 -1.051974892616271973e-01 2.904330492019653320e-01 -1.576725989580154419e-01 6.830675993114709854e-03 7.095234841108322144e-02 2.092231065034866333e-01 -2.727370262145996094e-01 -5.917883291840553284e-02 -1.490262597799301147e-01 1.596906036138534546e-01 -3.310702741146087646e-03 -3.697393462061882019e-02
-1.284997910261154175e-01 5.247085168957710266e-02 6.640906631946563721e-02 5.382241308689117432e-02 -1.054066419601440430e-01 2.957370579242706299e-01 1.870047152042388916e-01 2.200376689434051514e-01 -1.183852106332778931e-01 -2.758677303791046143e-01 5.604161322116851807e-02 -8.650463819503784180e-02 6.514232140034437180e-03 -1.447427570819854736e-01 1.343937367200851440e-01 -1.231310069561004639e-01 1.023034527897834778e-01 3.104484677314758301e-01 1.882458925247192383e-01 1.107747033238410950e-01 -2.735246121883392334e-01 2.216248065233230591e-01 -5.267253890633583069e-02 1.433494091033935547e-01 -2.668423056602478027e-01 2.063666731119155884e-01 -4.175263047218322754e-01 -1.094251796603202820e-01 -9.534219652414321899e-02 9.522700309753417969e-02 -1.208009943366050720e-01 -4.310299456119537354e-02
-8.644987642765045166e-02 -7.455173879861831665e-02 -8.709131926298141479e-02 -2.035879902541637421e-02 -7.467155903577804565e-02 1.532184779644012451e-01 2.661016583442687988e-01 -1.027618050575256348e-01 -8.927937597036361694e-02 -3.637404739856719971e-01 -4.286986589431762695e-02 -2.391790747642517090e-01 -1.950657367706298828e-01 -3.322868645191192627e-01 3.716975823044776917e-02 -5.795349180698394775e-02 1.070645675063133240e-01 2.996736466884613037e-01 -3.307269513607025146e-02 -2.789059877395629883e-01 1.127190887928009033e-02 2.024449110031127930e-01 -2.799453400075435638e-02 -3.527481853961944580e-02 -2.064331434667110443e-02 -6.489311158657073975e-02 -1.261102557182312012e-01 2.726410627365112305e-01 -3.341895937919616699e-01 2.483176738023757935e-01 -1.564832776784896851e-01 5.052335560321807861e-03
-8.535734564065933228e-02 -1.372043341398239136e-01 4.820571541786193848e-01 -2.151446416974067688e-03 -1.586794853210449219e-02 1.557127535343170166e-01 6.882490962743759155e-02 6.107773631811141968e-02 7.839863747358322144e-02 -2.278239578008651733e-01 -1.397773325443267822e-01 6.345136463642120361e-02 -3.961646556854248047e-02 -1.388207077980041504e-01 -1.264672577381134033e-01 -3.340659141540527344e-01 -9.967000782489776611e-02 5.027310177683830261e-02 -6.065010279417037964e-02 6.810895353555679321e-02 -6.329669803380966187e-02 -5.174828402232378721e-05 -1.471277028322219849e-01 -1.361568123102188110e-01 3.529797494411468506e-01 -2.707854211330413818e-01 -1.682570427656173706e-01 -2.001418173313140869e-01 -2.737977504730224609e-01 -9.375958889722824097e-02 4.123247042298316956e-02 2.485519349575042725e-01
-2.917870879173278809e-01 3.468712419271469116e-02 3.210524320602416992e-01 -1.124820858240127563e-01 2.678415365517139435e-02 1.844720393419265747e-01 4.591588303446769714e-02 1.810700893402099609e-01 1.631631748750805855e-04 -2.680619060993194580e-02 -7.920481264591217041e-02 -1.094337031245231628e-01 -2.967260777950286865e-01 -2.203254699707031250e-01 -1.044186297804117203e-02 -1.506095975637435913e-01 1.049220636487007141e-01 4.337845742702484131e-01 1.640055701136589050e-02 1.552627980709075928e-01 -2.013093680143356323e-01 1.022858358919620514e-02 -1.389308571815490723e-01 -9.514322131872177124e-02 -3.543489575386047363e-01 -6.097102910280227661e-02 -1.090485155582427979e-01 -6.079790741205215454e-02 -1.588341593742370605e-01 -1.825882196426391602e-01 2.074165493249893188e-01 -1.046146005392074585e-01
-8.364766091108322144e-02 -1.414131522178649902e-01 1.661809533834457397e-01 9.637235105037689209e-02 9.982024133205413818e-02 1.147104948759078979e-01 4.249949008226394653e-02 2.685189843177795410e-01 -1.290169954299926758e-01 1.488130986690521240e-01 8.666718006134033203e-02 2.842149697244167328e-02 -2.824939554557204247e-03 1.686953306198120117e-01 -3.359359204769134521e-01 -9.262792766094207764e-02 6.604594737291336060e-02 1.221036761999130249e-01 7.454032450914382935e-02 2.196526676416397095e-01 -2.005135267972946167e-01 3.822332322597503662e-01 8.331207931041717529e-02 -2.349101603031158447e-01 -7.299689948558807373e-02 2.179604917764663696e-01 -2.385314851999282837e-01 2.858052495867013931e-03 -1.309041082859039307e-01 2.933508455753326416e-01 -1.646475344896316528e-01 2.837519645690917969e-01
-1.427603214979171753e-01 -5.375283211469650269e-02 7.349963765591382980e-03 5.099487304687500000e-02 5.305216461420059204e-02 1.359487920999526978e-01 2.707090079784393311e-01 -4.714671056717634201e-03 -1.830498427152633667e-01 -3.599514961242675781e-01 2.919448912143707275e-01 -1.549827456474304199e-01 -4.426049441099166870e-02 -2.159627676010131836e-01 1.035542711615562439e-01 -2.409481704235076904e-01 1.184081807732582092e-01 8.362388610839843750e-02 1.654457449913024902e-01 -1.507401932030916214e-02 -1.748918145895004272e-01 2.531335353851318359e-01 8.194023394025862217e-04 -8.156684786081314087e-02 -2.639971673488616943e-02 -3.203706443309783936e-01 -2.581706047058105469e-01 2.203712463378906250e-01 -1.378942430019378662e-01 2.757746875286102295e-01 1.109478473663330078e-01 1.179613023996353149e-01
-1.849222183227539062e-01 1.557396054267883301e-01 2.413847856223583221e-02 -1.244330927729606628e-01 -1.174730900675058365e-02 5.507422611117362976e-02 -3.213283047080039978e-02 -4.348215088248252869e-02 2.145902812480926514e-02 -1.031833216547966003e-01 1.003511995077133179e-01 2.324838042259216309e-01 -3.902304917573928833e-02 -3.405311107635498047e-01 -1.179452762007713318e-01 -1.138277575373649597e-01 2.800286374986171722e-02 4.055130481719970703e-01 -2.816758491098880768e-02 3.454159200191497803e-01 1.715518720448017120e-02 2.506526708602905273e-01 -1.398950517177581787e-01 -4.103761613368988037e-01 -1.801166087388992310e-01 9.823827072978019714e-03 -1.225154399871826172e-01 1.182257682085037231e-01 -1.167691722512245178e-01 2.120828032493591309e-01 2.069120109081268311e-01 -2.064735442399978638e-02
-1.043760683387517929e-02 1.765001863241195679e-01 1.779074519872665405e-01 7.312112301588058472e-02 -1.200472936034202576e-01 -3.289897367358207703e-02 1.745063066482543945e-01 -2.519253827631473541e-02 -1.045229732990264893e-01 -3.264488875865936279e-01 -9.938181191682815552e-02 1.405621170997619629e-01 -1.925534009933471680e-01 -3.465774953365325928e-01 -3.472906723618507385e-02 -8.844502270221710205e-02 2.393653690814971924e-01 1.205525919795036316e-01 1.831276565790176392e-01 1.958869695663452148e-01 6.315135955810546875e-02 4.439634382724761963e-01 6.738399714231491089e-02 1.287542730569839478e-01 -1.376826763153076172e-01 7.673222571611404419e-02 -2.767921090126037598e-01 -1.244465708732604980e-01 -2.728813588619232178e-01 6.666731089353561401e-02 5.194547772407531738e-02 -8.551144599914550781e-02
1.597257107496261597e-01 -9.228641539812088013e-02 2.218286842107772827e-01 -3.537814319133758545e-02 1.736445277929306030e-01 2.842559218406677246e-01 -1.229477487504482269e-02 1.258990913629531860e-01 -3.396920487284660339e-02 -1.435633003711700439e-01 -8.900213241577148438e-02 -2.645991556346416473e-02 -2.026250585913658142e-02 -4.690572991967201233e-02 1.477465033531188965e-01 -3.141812980175018311e-01 1.712079942226409912e-01 1.270687133073806763e-01 -2.828050255775451660e-01 -8.596877008676528931e-02 -2.342822998762130737e-01 7.587852329015731812e-02 -3.072989583015441895e-01 -1.560237109661102295e-01 3.066483698785305023e-02 1.486637443304061890e-01 9.567139297723770142e-02 -2.565748393535614014e-01 -3.771518468856811523e-01 1.840492933988571167e-01 1.887770891189575195e-01 1.139786541461944580e-01
-4.066562652587890625e-01 6.369915604591369629e-02 2.314983308315277100e-01 1.054613739252090454e-01 -3.204179108142852783e-01 1.767961382865905762e-01 9.914483875036239624e-03 5.071198195219039917e-02 -3.344626352190971375e-02 -1.906817555427551270e-01 -3.125955909490585327e-02 -5.968232080340385437e-02 -1.486100405454635620e-01 -2.319575250148773193e-01 -1.760824918746948242e-01 -8.574251085519790649e-02 1.550958007574081421e-01 1.831952333450317383e-01 -7.465752959251403809e-02 1.750029041431844234e-03 -3.213646411895751953e-01 3.461634740233421326e-02 -3.706446886062622070e-01 -2.872365415096282959e-01 7.655346393585205078e-02 1.461009085178375244e-01 4.628236591815948486e-02 6.664475891739130020e-03 1.795749664306640625e-01 1.393000036478042603e-01 -6.156032904982566833e-02 -2.489573694765567780e-02
8.004935830831527710e-02 -1.475264579057693481e-01 2.765015661716461182e-01 1.615511924028396606e-01 1.118034049868583679e-01 1.734303981065750122e-01 9.860710054636001587e-02 3.246253728866577148e-01 8.590868860483169556e-02 -3.502111136913299561e-02 2.197727560997009277e-01 1.733910292387008667e-01 -8.108629286289215088e-02 8.514097332954406738e-02 -2.025626897811889648e-01 1.983045786619186401e-02 1.732650548219680786e-01 4.113494753837585449e-01 2.204579114913940430e-02 -5.990273505449295044e-02 6.154753267765045166e-02 3.370188176631927490e-02 -7.395889144390821457e-03 -2.239890247583389282e-01 3.768931329250335693e-02 6.926498562097549438e-02 -1.811155527830123901e-01 -2.321135103702545166e-01 -3.716612458229064941e-01 2.365766316652297974e-01 7.961650192737579346e-02 1.325995773077011108e-01
7.610963657498359680e-03 -1.227772980928421021e-01 3.312760293483734131e-01 -1.877078115940093994e-01 -1.074506118893623352e-01 3.607139885425567627e-01 -9.654287993907928467e-02 2.441923879086971283e-02 -1.119383871555328369e-01 -1.006025001406669617e-01 -1.203956082463264465e-01 2.089440226554870605e-01 -1.040561422705650330e-01 -7.366160303354263306e-02 3.289079293608665466e-02 -5.881656706333160400e-02 -2.886678837239742279e-02 5.181335285305976868e-02 -1.178629398345947266e-01 5.647683888673782349e-02 -1.454651355743408203e-01 1.235350072383880615e-01 -2.847796976566314697e-01 1.860958486795425415e-01 2.386750131845474243e-01 2.495380677282810211e-02 -1.662254184484481812e-01 -2.212699651718139648e-01 -2.704967558383941650e-01 1.843109428882598877e-01 -9.768226742744445801e-02 4.038590490818023682e-01
2.096671611070632935e-01 2.217209432274103165e-03 6.934533268213272095e-02 2.365965396165847778e-01 1.256570369005203247e-01 2.026405930519104004e-01 2.334604263305664062e-01 8.557514846324920654e-02 -6.906918436288833618e-02 -2.132721692323684692e-01 -2.554850652813911438e-02 -1.036025956273078918e-01 -2.173188626766204834e-01 -2.857033610343933105e-01 -2.973349988460540771e-01 -5.101549625396728516e-02 -1.795947253704071045e-01 3.323177993297576904e-01 -1.006558090448379517e-01 2.382955700159072876e-01 -8.506488800048828125e-02 -8.829808980226516724e-02 -2.108799070119857788e-01 -2.513046860694885254e-01 9.901838004589080811e-02 6.245356425642967224e-02 1.604572832584381104e-01 -1.046013161540031433e-01 -2.829529345035552979e-01 9.348099678754806519e-02 -1.463006138801574707e-01 4.691679775714874268e-02
-2.030280977487564087e-01 -1.474527269601821899e-01 1.625107824802398682e-01 -7.022912148386240005e-03 8.624128997325897217e-02 3.135643601417541504e-01 4.805764928460121155e-02 7.694753259420394897e-02 8.462311699986457825e-03 -7.494099438190460205e-02 8.852957934141159058e-02 -2.081526368856430054e-01 -2.453174740076065063e-01 1.351283937692642212e-01 -1.641390472650527954e-01 -9.969083964824676514e-02 1.463601589202880859e-01 4.956341683864593506e-01 5.004834756255149841e-02 8.951665461063385010e-02 7.098539173603057861e-02 -3.319635987281799316e-03 -4.084704071283340454e-02 1.166848372668027878e-02 -2.739390134811401367e-01 -1.551140844821929932e-02 -1.366462558507919312e-01 -2.408565580844879150e-01 -2.465717643499374390e-01 -1.203379780054092407e-01 -8.280849456787109375e-02 3.253678381443023682e-01
-2.224111109972000122e-01 2.626951038837432861e-01 2.211480736732482910e-01 2.499264031648635864e-01 -2.015606909990310669e-01 1.528585851192474365e-01 3.395231068134307861e-01 2.160258293151855469e-01 2.213417589664459229e-01 -3.107390552759170532e-02 2.091227769851684570e-01 -6.718985736370086670e-02 -1.603935360908508301e-01 -3.255352377891540527e-01 -5.614784359931945801e-02 1.773113906383514404e-01 -1.212936360388994217e-02 1.522184014320373535e-01 7.478687912225723267e-02 9.069454669952392578e-02 -7.425343245267868042e-02 1.240172088146209717e-01 -2.112100422382354736e-01 -2.536930143833160400e-01 6.154181435704231262e-02 -6.773682311177253723e-03 4.765605181455612183e-02 -1.373543888330459595e-01 -7.559406571090221405e-03 1.009689196944236755e-01 -2.909880504012107849e-02 2.768656909465789795e-01
-1.755259186029434204e-01 -2.633684873580932617e-01 -2.033954951912164688e-03 -1.544818188995122910e-02 3.771686553955078125e-02 6.002559512853622437e-02 -1.076058521866798401e-01 1.086592376232147217e-01 -2.075541168451309204e-01 -2.493000924587249756e-01 -2.086654007434844971e-01 -1.090412065386772156e-01 -8.659006655216217041e-02 -4.088055193424224854e-01 -2.109431922435760498e-01 -1.477686613798141479e-01 -6.089899316430091858e-02 3.121773004531860352e-01 1.678744256496429443e-01 2.073930110782384872e-03 -2.785930223762989044e-02 2.470048516988754272e-01 -7.189614232629537582e-03 -9.237414598464965820e-02 8.104956895112991333e-02 -2.352464646100997925e-01 -3.003950119018554688e-01 1.870895922183990479e-01 -1.926728338003158569e-01 -1.937223784625530243e-02 1.232801079750061035e-01 -1.731850653886795044e-01
7.713241130113601685e-02 5.500840768218040466e-02 9.390794485807418823e-02 -1.071030944585800171e-01 2.448723465204238892e-01 2.452990114688873291e-01 4.283878505229949951e-01 2.576444149017333984e-01 -1.588220149278640747e-02 -3.358593285083770752e-01 4.429950192570686340e-02 -1.073477119207382202e-01 -2.206815630197525024e-01 -1.415523141622543335e-01 7.030677050352096558e-02 -6.278895586729049683e-02 3.769376501441001892e-02 1.765098422765731812e-01 2.167445607483386993e-02 1.484419852495193481e-01 -4.246490821242332458e-02 1.273347437381744385e-01 -6.012914702296257019e-02 -2.056721448898315430e-01 2.854588092304766178e-04 2.805497944355010986e-01 4.795173183083534241e-02 -2.406473606824874878e-01 -1.734302639961242676e-01 1.723606288433074951e-01 -2.804963588714599609e-01 -1.195220183581113815e-02
-2.226553559303283691e-01 3.340626507997512817e-02 -2.525724656879901886e-02 -1.945337206125259399e-01 1.384778916835784912e-01 4.121435582637786865e-01 1.017580181360244751e-01 1.724211424589157104e-01 3.399630263447761536e-02 8.824695646762847900e-02 -3.230008855462074280e-02 -2.674406766891479492e-01 -9.138938039541244507e-03 -1.254810094833374023e-01 -1.417075693607330322e-01 -1.742865741252899170e-01 -8.505781739950180054e-02 2.460687756538391113e-01 -3.525068983435630798e-02 1.856909692287445068e-01 -6.317251920700073242e-02 9.269077330827713013e-02 9.526310861110687256e-02 -1.163579523563385010e-01 -2.918784022331237793e-01 7.595790922641754150e-02 -2.338776439428329468e-01 1.194727420806884766e-02 -3.696250021457672119e-01 -3.807102888822555542e-02 -2.100715488195419312e-01 2.592236399650573730e-01
-1.531145423650741577e-01 -2.737314999103546143e-01 1.074008867144584656e-01 -1.636049151420593262e-01 1.563076376914978027e-01 1.062211319804191589e-01 1.166438311338424683e-01 2.807545475661754608e-02 1.599450409412384033e-01 -2.120679318904876709e-01 4.710158705711364746e-02 -1.271705888211727142e-02 -3.503191471099853516e-02 2.071561478078365326e-02 4.994874447584152222e-02 -1.436560973525047302e-02 1.344901025295257568e-01 1.098434776067733765e-01 -2.215596735477447510e-01 7.171781361103057861e-02 6.610481441020965576e-02 2.685230672359466553e-01 -3.603981733322143555e-01 1.111361309885978699e-01 1.183381229639053345e-01 9.528758376836776733e-02 -1.732974350452423096e-01 -8.556350320577621460e-02 -3.853530883789062500e-01 3.654002547264099121e-01 -3.503521159291267395e-02 2.985748648643493652e-01
-1.900852620601654053e-01 -2.053593397140502930e-01 1.667696610093116760e-02 -1.133191809058189392e-01 1.088375970721244812e-02 -2.098344564437866211e-01 3.656250610947608948e-02 7.129042595624923706e-02 6.765707582235336304e-02 -8.863744884729385376e-02 -9.017035365104675293e-02 -6.348690390586853027e-02 -5.052644386887550354e-02 -2.860127091407775879e-01 -1.561162620782852173e-01 -3.804056346416473389e-01 1.542287319898605347e-01 4.002489447593688965e-01 2.211100310087203979e-01 1.477835178375244141e-01 -1.265109479427337646e-01 2.615420818328857422e-01 -4.959972947835922241e-02 -2.236833721399307251e-01 -2.980224490165710449e-01 1.729063987731933594e-01 -1.414563804864883423e-01 -3.826346248388290405e-03 -5.178056657314300537e-02 -1.973178423941135406e-02 -1.624937206506729126e-01 1.419260054826736450e-01
-2.133745849132537842e-01 -1.029152236878871918e-02 -5.503417924046516418e-02 1.527808457612991333e-01 1.015731766819953918e-01 -1.156289875507354736e-01 1.098744338378310204e-03 -3.318373486399650574e-02 1.134754195809364319e-01 -3.341961652040481567e-02 -2.013086080551147461e-01 -3.425507247447967529e-01 -1.317776143550872803e-01 -3.842516615986824036e-02 2.564748562872409821e-02 -1.641260534524917603e-01 2.605848908424377441e-01 1.388890147209167480e-01 2.663658261299133301e-01 7.648903131484985352e-02 -2.130173742771148682e-01 4.226979017257690430e-01 3.405006974935531616e-02 -4.032600820064544678e-01 -1.852906197309494019e-01 1.255072802305221558e-01 -1.751811355352401733e-01 -1.053092554211616516e-01 -1.240625903010368347e-01 1.197078227996826172e-01 9.825255721807479858e-02 -4.296752437949180603e-02
4.897869378328323364e-02 4.977442324161529541e-02 -1.000551506876945496e-01 1.733439601957798004e-02 -8.495452813804149628e-03 3.922871053218841553e-01 1.738318502902984619e-01 5.903789401054382324e-02 6.827285140752792358e-02 -1.334900707006454468e-01 -1.124365068972110748e-02 1.848334521055221558e-01 1.747621223330497742e-02 -2.833836376667022705e-01 6.561883538961410522e-02 8.723345398902893066e-02 2.039705961942672729e-01 2.005495727062225342e-01 1.039226278662681580e-01 2.388623207807540894e-01 -3.222720623016357422e-01 3.793547749519348145e-01 -1.139866933226585388e-01 -1.466534137725830078e-01 -2.880645692348480225e-01 1.037219390273094177e-01 -1.791452616453170776e-01 -1.143260896205902100e-01 -1.573114842176437378e-01 -3.560748323798179626e-02 -9.527616202831268311e-02 2.047099024057388306e-01
-2.866844236850738525e-01 -4.366370141506195068e-01 -6.341952085494995117e-02 1.111789955757558346e-03 -1.120958626270294189e-01 4.509920179843902588e-01 1.995190083980560303e-01 2.134619802236557007e-01 -3.075842261314392090e-01 7.527431100606918335e-02 1.451599970459938049e-02 -1.607766151428222656e-01 -1.831603348255157471e-01 -1.359196752309799194e-01 -1.556049734354019165e-01 -9.743981063365936279e-02 5.570329725742340088e-02 1.196022555232048035e-01 2.353182621300220490e-02 1.105405613780021667e-01 -8.548147231340408325e-02 1.613394618034362793e-01 -2.626117551699280739e-03 -1.569017618894577026e-01 3.791924193501472473e-02 4.910425748676061630e-03 -7.851500809192657471e-02 9.319435805082321167e-02 -1.644162535667419434e-01 -1.157171949744224548e-01 -2.010223269462585449e-01 1.563723087310791016e-01
-1.189580708742141724e-01 -2.243644446134567261e-01 7.979208976030349731e-02 -5.048578232526779175e-02 1.950362324714660645e-02 1.407668739557266235e-01 -1.070086732506752014e-01 -2.975277006626129150e-01 1.732992939651012421e-02 -8.606020361185073853e-02 -5.782872438430786133e-02 -8.964046835899353027e-02 -5.546990782022476196e-02 6.380588561296463013e-02 -9.597147256135940552e-02 -3.364513516426086426e-01 4.646132513880729675e-02 -1.729463189840316772e-01 -5.763242766261100769e-02 1.939850896596908569e-01 -1.084711402654647827e-01 4.137977659702301025e-01 -1.237085536122322083e-01 -1.161649823188781738e-01 2.823024615645408630e-02 -2.527218461036682129e-01 -2.567317187786102295e-01 -3.703031837940216064e-01 -3.144379258155822754e-01 1.442495360970497131e-02 -3.444577008485794067e-02 7.071087509393692017e-02
8.023538440465927124e-02 -1.439659595489501953e-01 1.520204842090606689e-01 -1.264215856790542603e-01 -4.850377887487411499e-02 2.162681519985198975e-01 7.775591313838958740e-02 -1.966120675206184387e-02 -1.547016501426696777e-01 1.573278196156024933e-02 3.069995641708374023e-01 -9.534806013107299805e-02 -3.749370872974395752e-01 -1.338720917701721191e-01 -2.969316542148590088e-01 -1.346303522586822510e-01 -7.256112992763519287e-02 3.068656027317047119e-01 -2.277435660362243652e-01 3.013842105865478516e-01 3.234627889469265938e-03 1.905594170093536377e-01 2.402246370911598206e-02 -2.302479296922683716e-01 -4.993162676692008972e-02 1.361189633607864380e-01 9.754830971360206604e-03 -3.933842480182647705e-02 -8.026347495615482330e-03 2.063421607017517090e-01 2.664663195610046387e-01 -1.323525905609130859e-01
-1.119680926203727722e-01 3.995227813720703125e-02 1.793059557676315308e-01 1.319195181131362915e-01 -2.517140805721282959e-01 3.574654161930084229e-01 7.201025635004043579e-02 -2.848047390580177307e-02 -1.082914471626281738e-01 -1.160720735788345337e-01 2.042683213949203491e-01 -1.921290755271911621e-01 1.026735454797744751e-02 -1.608475893735885620e-01 7.131359726190567017e-02 -8.056938648223876953e-02 2.313069254159927368e-02 8.794020116329193115e-02 1.439085453748703003e-01 1.706729978322982788e-01 -3.766106963157653809e-01 2.573897242546081543e-01 -1.283949613571166992e-01 4.252548888325691223e-02 -1.878485977649688721e-01 2.544334530830383301e-01 -3.892729878425598145e-01 -4.576447606086730957e-02 -1.125975996255874634e-01 3.241873905062675476e-02 -2.797318994998931885e-02 -2.124451994895935059e-01
8.505924046039581299e-02 -3.299602270126342773e-01 1.164047718048095703e-01 5.918294563889503479e-02 -4.949551075696945190e-02 -1.099498942494392395e-01 9.376871585845947266e-02 2.614960670471191406e-01 2.539502084255218506e-02 2.730856239795684814e-01 -5.379442870616912842e-02 4.017208237200975418e-03 -2.319432049989700317e-01 -1.215439140796661377e-01 -2.407618463039398193e-01 -1.815850734710693359e-01 1.307203471660614014e-01 6.259229034185409546e-02 1.244496554136276245e-01 1.532394289970397949e-01 -3.196610212326049805e-01 1.753150671720504761e-01 1.736378222703933716e-01 -2.162440121173858643e-01 -1.229492053389549255e-01 1.247088089585304260e-01 -2.611252665519714355e-01 -4.457490891218185425e-02 -2.388568967580795288e-01 2.222672253847122192e-01 1.563795804977416992e-01 1.895484477281570435e-01
6.351923942565917969e-02 7.545195519924163818e-02 1.082174554467201233e-01 -3.250613510608673096e-01 2.287060618400573730e-01 1.678886711597442627e-01 3.033827841281890869e-01 -2.272908389568328857e-02 -1.292523741722106934e-01 -1.442085951566696167e-01 8.872812241315841675e-02 -1.331783831119537354e-01 -9.141796082258224487e-02 -1.138790603727102280e-02 -2.483525723218917847e-01 -1.462786048650741577e-01 1.750560849905014038e-01 1.846043914556503296e-01 3.755522519350051880e-02 7.940497249364852905e-02 -3.295350372791290283e-01 6.390449404716491699e-02 -1.035794839262962341e-01 -7.992425560951232910e-02 1.128630116581916809e-01 1.305629909038543701e-01 2.130686789751052856e-01 -3.895072937011718750e-01 -3.246428668498992920e-01 7.616793364286422729e-02 -4.310832172632217407e-02 5.464759469032287598e-02
-8.563908934593200684e-02 3.234890848398208618e-02 1.764947623014450073e-01 1.537609547376632690e-01 2.656965553760528564e-01 -4.331779107451438904e-02 4.147362336516380310e-02 -2.073195576667785645e-01 -7.010092586278915405e-02 -1.543113291263580322e-01 1.953103542327880859e-01 -5.577221885323524475e-02 -2.316603213548660278e-01 -3.439962863922119141e-02 -3.675569891929626465e-01 -1.126305386424064636e-01 -5.032968148589134216e-02 3.879131674766540527e-01 1.170113161206245422e-01 2.167961746454238892e-01 -1.299740076065063477e-01 6.050368398427963257e-02 -3.015460073947906494e-01 7.253976911306381226e-02 4.497523605823516846e-02 9.893667697906494141e-02 -3.841550648212432861e-02 -1.745547950267791748e-01 -1.867420524358749390e-01 3.625481724739074707e-01 -7.494509220123291016e-02 3.005125373601913452e-02
-1.300760358572006226e-01 7.109845522791147232e-03 2.668952643871307373e-01 -1.370146274566650391e-01 5.526367574930191040e-02 1.914286315441131592e-01 -9.571832418441772461e-02 -1.855623908340930939e-02 6.214279308915138245e-02 -2.914066612720489502e-02 -9.030235558748245239e-02 1.246922649443149567e-02 -3.669888377189636230e-01 -3.453138843178749084e-02 2.383587695658206940e-02 -2.641991376876831055e-01 6.440142542123794556e-02 -9.203873574733734131e-02 6.183281540870666504e-02 1.493214219808578491e-01 1.508934646844863892e-01 3.883294165134429932e-01 -1.122011765837669373e-01 -6.533889472484588623e-02 -2.808910608291625977e-02 -3.393948078155517578e-01 -2.264302670955657959e-01 -2.627747058868408203e-01 -3.162172436714172363e-01 1.037481799721717834e-01 8.796132355928421021e-02 2.014842033386230469e-01
1.854077875614166260e-01 4.528278857469558716e-02 3.371083736419677734e-01 1.356709748506546021e-01 2.159092277288436890e-01 -8.346911519765853882e-03 2.836434245109558105e-01 4.318817853927612305e-01 9.844573214650154114e-03 -2.631446719169616699e-01 8.739351294934749603e-03 3.858888521790504456e-02 -4.525818675756454468e-02 -1.362999551929533482e-03 -2.789869308471679688e-01 -1.024652924388647079e-02 -4.137267917394638062e-02 2.937562167644500732e-01 -2.931151911616325378e-02 8.985856175422668457e-02 -9.711880236864089966e-02 2.050323784351348877e-01 6.430944055318832397e-02 -1.185613051056861877e-01 8.433781564235687256e-02 -9.329849481582641602e-02 -1.089579090476036072e-01 -1.456582397222518921e-01 -3.522268533706665039e-01 -5.538316443562507629e-02 1.315461546182632446e-01 8.381152153015136719e-02
-1.568932235240936279e-01 -2.994748950004577637e-01 1.545907557010650635e-01 4.574836231768131256e-03 -8.807921409606933594e-02 1.505303978919982910e-01 1.748984158039093018e-01 7.097875326871871948e-02 1.589003503322601318e-01 -6.179549917578697205e-02 -5.394466593861579895e-02 -8.365329355001449585e-03 -5.832395702600479126e-02 -2.067231833934783936e-01 -2.290107458829879761e-01 -1.018745899200439453e-01 2.415771409869194031e-02 1.021636724472045898e-01 -3.972964286804199219e-01 2.821953967213630676e-02 -2.806431353092193604e-01 3.782897591590881348e-01 -2.675292789936065674e-01 2.698812484741210938e-01 -7.502643764019012451e-02 2.021778821945190430e-01 -1.391462981700897217e-01 -1.462975051254034042e-02 -1.196250692009925842e-01 1.060061007738113403e-01 -1.294878423213958740e-01 1.019725129008293152e-01
-7.091587875038385391e-03 -1.014685556292533875e-01 -6.626615673303604126e-02 -6.672009825706481934e-02 1.929097995162010193e-02 -4.402001202106475830e-02 3.170476108789443970e-02 6.466401368379592896e-02 2.741219941526651382e-03 -2.077907919883728027e-01 -1.748378127813339233e-01 2.688278257846832275e-01 1.681009074673056602e-03 -8.275955170392990112e-02 -1.056914404034614563e-01 -3.227905929088592529e-01 2.550518214702606201e-01 7.946862280368804932e-02 2.019966021180152893e-03 2.270302772521972656e-01 -1.402799487113952637e-01 2.496551424264907837e-01 -1.003962457180023193e-01 -1.418418483808636665e-03 1.923746019601821899e-01 6.868334859609603882e-02 5.207349732518196106e-02 -1.599435806274414062e-01 -5.761390328407287598e-01 -1.154004782438278198e-01 2.734802663326263428e-01 3.478590631857514381e-03
-9.287733584642410278e-03 1.733342111110687256e-01 1.978507637977600098e-01 -1.461529135704040527e-01 3.411310911178588867e-02 4.110304713249206543e-01 1.929304599761962891e-01 -1.855741739273071289e-01 1.686825789511203766e-02 -3.114927411079406738e-01 9.889259934425354004e-02 3.262132778763771057e-02 -2.293883562088012695e-01 -1.375818401575088501e-01 -8.656520396471023560e-02 1.293764561414718628e-01 -1.295258104801177979e-01 6.010663136839866638e-02 -1.197311878204345703e-01 1.495247185230255127e-01 1.798487752676010132e-01 3.992950022220611572e-01 -1.917686164379119873e-01 -3.103926777839660645e-02 2.172395437955856323e-01 3.025312907993793488e-02 -3.427369054406881332e-03 -1.225302591919898987e-01 -7.708167284727096558e-02 7.640667259693145752e-02 2.872540056705474854e-01 1.400934755802154541e-01
-1.730777621269226074e-01 -8.730554953217506409e-03 2.689974606037139893e-01 -4.822823777794837952e-02 9.275431931018829346e-02 3.217726051807403564e-01 -6.198968365788459778e-02 2.162729157134890556e-03 1.682128310203552246e-01 1.229967996478080750e-01 -1.384364664554595947e-01 1.033232361078262329e-01 -1.569907516241073608e-01 -5.526465922594070435e-02 -6.565050035715103149e-02 -3.245068192481994629e-01 -1.094989180564880371e-01 -4.750548303127288818e-02 1.474292874336242676e-01 6.714516133069992065e-02 1.130290627479553223e-01 3.885746598243713379e-01 -2.014833688735961914e-01 -1.574087888002395630e-01 6.021678820252418518e-02 -1.886614114046096802e-01 -1.185551658272743225e-01 -3.700693249702453613e-01 -1.779027432203292847e-01 1.105741336941719055e-01 2.297836244106292725e-01 1.103754937648773193e-01
-1.474341005086898804e-01 -3.393615782260894775e-01 7.618441246449947357e-03 -5.933852493762969971e-02 8.290208876132965088e-02 -5.161410570144653320e-02 -5.109311640262603760e-02 2.457477897405624390e-01 1.601887121796607971e-02 -2.282035797834396362e-01 -6.540705263614654541e-02 7.648479193449020386e-02 -5.570881441235542297e-02 -3.025158047676086426e-01 -1.846465766429901123e-01 -2.537035048007965088e-01 -1.156727075576782227e-01 3.051382303237915039e-01 -2.072276026010513306e-01 4.713235422968864441e-02 -1.559684574604034424e-01 5.162974596023559570e-01 7.008973509073257446e-02 6.452585011720657349e-02 1.529575288295745850e-01 -5.612391978502273560e-02 1.938411407172679901e-02 -2.742157876491546631e-02 -3.249989449977874756e-02 1.319612115621566772e-01 1.355732530355453491e-01 1.236716732382774353e-01
-2.194728106260299683e-01 -9.442490525543689728e-03 3.312003612518310547e-02 7.194533199071884155e-02 9.817226976156234741e-02 3.102234899997711182e-01 -6.984423100948333740e-02 3.110969066619873047e-01 1.358652114868164062e-01 -3.943591192364692688e-02 1.519801169633865356e-01 -6.899818032979965210e-02 6.116576865315437317e-02 2.348129637539386749e-02 1.170183066278696060e-02 -2.851160764694213867e-01 1.406459808349609375e-01 2.020433731377124786e-02 1.118583455681800842e-01 1.882340945303440094e-02 -3.790425062179565430e-01 3.060594797134399414e-01 1.378900110721588135e-01 2.206023782491683960e-02 -5.407922435551881790e-03 1.436068862676620483e-01 -1.372826397418975830e-01 -1.774065345525741577e-01 -3.227353096008300781e-01 -1.821786314249038696e-01 -7.071584463119506836e-03 3.256822228431701660e-01
8.915495127439498901e-02 5.297277122735977173e-02 1.876455098390579224e-01 -1.844188868999481201e-01 2.117293775081634521e-01 -3.005563654005527496e-02 -5.808409675955772400e-02 -1.842327266931533813e-01 6.382734328508377075e-02 -3.670166134834289551e-01 9.046208858489990234e-02 -3.671281635761260986e-01 -2.848924398422241211e-01 -5.542862042784690857e-02 -3.715870380401611328e-01 -1.114297956228256226e-01 -6.101228296756744385e-02 1.640214771032333374e-01 -2.482107095420360565e-02 1.117199882864952087e-01 -1.961179971694946289e-01 1.741440147161483765e-01 -6.879991292953491211e-02 7.998843491077423096e-02 -1.794525682926177979e-01 4.627612605690956116e-02 1.297101676464080811e-01 -9.612615406513214111e-02 -6.986606121063232422e-02 2.372146546840667725e-01 1.124690398573875427e-01 2.503015995025634766e-01
-2.024750262498855591e-01 -1.898940652608871460e-01 1.459601223468780518e-01 -9.526594728231430054e-02 2.998967766761779785e-01 2.040081284940242767e-02 1.777582019567489624e-01 -1.801599375903606415e-02 -2.695830166339874268e-01 -3.167237639427185059e-01 -2.812174558639526367e-01 -1.491829305887222290e-01 -1.646354645490646362e-01 -3.947682678699493408e-02 -3.062212467193603516e-01 -1.507653445005416870e-01 3.061351776123046875e-01 2.953845635056495667e-02 -5.129220709204673767e-02 -1.269780285656452179e-02 -1.281600147485733032e-01 9.937085211277008057e-02 1.833245158195495605e-02 -1.602268666028976440e-01 -1.894542723894119263e-01 -3.525642678141593933e-02 -2.471422255039215088e-01 6.464619934558868408e-02 -2.743014991283416748e-01 1.183574199676513672e-01 7.558714598417282104e-02 -6.119875609874725342e-02
-2.091165184974670410e-01 -2.893595397472381592e-02 8.293186128139495850e-02 2.133156508207321167e-01 -1.869077049195766449e-02 1.653000563383102417e-01 6.012963503599166870e-02 1.137164160609245300e-01 9.445311129093170166e-02 -3.017983399331569672e-02 -1.045149415731430054e-01 1.258745491504669189e-01 -1.282690316438674927e-01 -1.282113939523696899e-01 -1.427077651023864746e-01 4.489956423640251160e-02 1.857309192419052124e-01 2.181481122970581055e-01 1.499606966972351074e-01 1.312636882066726685e-01 -3.326983749866485596e-01 3.019743859767913818e-01 5.037579685449600220e-02 -2.072509080171585083e-01 -1.957648545503616333e-01 1.669023185968399048e-01 -1.138505861163139343e-01 -1.874638646841049194e-01 -3.692028820514678955e-01 -2.178115993738174438e-01 -2.571646571159362793e-01 1.833494752645492554e-01
2.220933698117733002e-02 -3.927986137568950653e-03 4.076714441180229187e-02 -1.382219195365905762e-01 -2.210868746042251587e-01 2.601422369480133057e-01 1.089927628636360168e-01 1.538766473531723022e-01 3.269949927926063538e-02 -2.476407401263713837e-02 -3.447560360655188560e-03 -3.151396512985229492e-01 -2.799784243106842041e-01 -1.973887681961059570e-01 -3.543896079063415527e-01 -2.190537750720977783e-02 -2.710053920745849609e-01 -4.938410222530364990e-02 -7.966442406177520752e-02 9.182711690664291382e-02 -3.644018173217773438e-01 2.454519867897033691e-01 -1.767107397317886353e-01 2.198830619454383850e-02 9.257900714874267578e-02 -1.826139837503433228e-01 1.385599374771118164e-01 -3.282181546092033386e-02 -8.648768812417984009e-02 2.998723387718200684e-01 8.271005004644393921e-02 -1.837701536715030670e-02
-1.273747831583023071e-01 1.336004436016082764e-01 4.168998897075653076e-01 -9.976089000701904297e-02 -4.064173996448516846e-02 2.276746332645416260e-01 -1.870537847280502319e-01 1.138217933475971222e-02 1.151366010308265686e-01 -8.756467700004577637e-02 -5.510404333472251892e-02 5.867587029933929443e-02 -1.968231946229934692e-01 7.579543441534042358e-02 6.082712858915328979e-02 -1.213747486472129822e-01 1.418125778436660767e-01 1.447561234235763550e-01 2.695795595645904541e-01 8.560311794281005859e-02 -5.179329216480255127e-02 3.677125275135040283e-01 -3.989830911159515381e-01 4.179409518837928772e-02 1.255759745836257935e-01 -2.112247943878173828e-01 -9.855359047651290894e-02 -1.746252775192260742e-01 -1.932241320610046387e-01 7.808760553598403931e-02 8.924528211355209351e-02 1.770809441804885864e-01
-7.566884905099868774e-02 1.146731227636337280e-01 2.488667815923690796e-01 -3.065684735774993896e-01 4.124315083026885986e-02 2.419687211513519287e-01 5.863723903894424438e-02 9.754320979118347168e-02 -8.768231607973575592e-03 -1.066583469510078430e-01 3.051253966987133026e-03 -2.834542654454708099e-02 -3.475746214389801025e-01 -2.821156084537506104e-01 4.500444233417510986e-02 -3.874462842941284180e-01 2.140974402427673340e-01 2.978338897228240967e-01 4.308803752064704895e-02 1.591876596212387085e-01 -4.262923821806907654e-02 -3.188122436404228210e-02 -1.334318369626998901e-01 -1.848278641700744629e-01 -2.835915982723236084e-01 3.971004392951726913e-03 -1.734845638275146484e-01 -8.043282665312290192e-03 -1.023049131035804749e-01 -5.192721262574195862e-02 2.122085988521575928e-01 -4.316996037960052490e-02
-7.764063030481338501e-02 -7.881510257720947266e-02 8.633477985858917236e-02 8.546403050422668457e-02 -2.405821159482002258e-02 2.400893718004226685e-01 2.938804775476455688e-02 1.922614127397537231e-01 1.245541498064994812e-01 -1.891374140977859497e-01 2.284684590995311737e-02 1.639178693294525146e-01 -2.192417345941066742e-02 -1.332424879074096680e-01 7.189957424998283386e-03 2.877642214298248291e-02 1.876483112573623657e-01 1.641155928373336792e-01 1.939946711063385010e-01 3.381592035293579102e-02 -4.176270067691802979e-01 3.736771345138549805e-01 1.814825087785720825e-02 -2.945739328861236572e-01 -1.427086293697357178e-01 8.849141001701354980e-02 -1.316626518964767456e-01 -5.672628059983253479e-02 -4.010978043079376221e-01 -7.046358287334442139e-02 -2.033668756484985352e-01 1.453802436590194702e-01
-1.934974342584609985e-01 -8.356011658906936646e-02 3.024708926677703857e-01 8.232807740569114685e-03 -5.249934270977973938e-02 4.863876402378082275e-01 1.027612686157226562e-01 9.299526363611221313e-02 1.980623044073581696e-02 -1.369910500943660736e-02 -2.003941982984542847e-01 -7.699233293533325195e-02 -7.255956530570983887e-02 -2.085548043251037598e-01 -1.871960423886775970e-02 2.995822764933109283e-02 2.758588790893554688e-01 1.620366871356964111e-01 1.694200932979583740e-01 2.759901881217956543e-01 -9.101313352584838867e-02 2.203380018472671509e-01 4.296597093343734741e-02 -1.212780550122261047e-01 1.430651545524597168e-01 -1.488760411739349365e-01 1.310215443372726440e-01 1.028130874037742615e-01 1.078260317444801331e-01 2.476279884576797485e-01 -1.735544502735137939e-01 2.340058386325836182e-01
-8.854063600301742554e-02 1.221268922090530396e-01 3.231441676616668701e-01 3.024291992187500000e-01 -3.382149040699005127e-01 5.871115718036890030e-03 2.925446629524230957e-01 -1.408957177773118019e-03 -2.334520220756530762e-01 -3.549776971340179443e-02 -1.739650964736938477e-01 -1.397286653518676758e-01 -1.442442834377288818e-01 -1.932877749204635620e-01 -1.464081704616546631e-01 -6.491710990667343140e-02 -1.706235855817794800e-01 1.652356088161468506e-01 -9.317830204963684082e-02 1.074627339839935303e-01 1.328392028808593750e-01 3.024249374866485596e-01 -2.080384045839309692e-01 -2.054238766431808472e-01 -4.156702756881713867e-02 1.697858422994613647e-01 2.597687765955924988e-02 4.269362241029739380e-02 -2.541281580924987793e-01 1.469143033027648926e-01 -3.632395341992378235e-02 1.481237355619668961e-02
-8.514739573001861572e-02 -1.891495585441589355e-01 1.171265691518783569e-01 1.514839660376310349e-02 -4.989946633577346802e-02 2.948414683341979980e-01 2.556870281696319580e-01 2.170492261648178101e-01 -8.656480908393859863e-02 -2.426219284534454346e-01 -1.848225146532058716e-01 2.502664625644683838e-01 -5.519843101501464844e-02 -2.795813083648681641e-01 1.231627985835075378e-01 1.264474093914031982e-01 1.658847332000732422e-01 2.453285455703735352e-01 -1.653070747852325439e-01 7.514073699712753296e-02 6.519453972578048706e-02 2.330476641654968262e-01 -2.414687871932983398e-01 5.665797367691993713e-02 6.987345963716506958e-02 5.617449805140495300e-02 -5.989362671971321106e-02 -3.202520906925201416e-01 -1.641318798065185547e-01 2.798816859722137451e-01 1.387222856283187866e-02 7.202215492725372314e-02
-2.246386557817459106e-01 2.588798403739929199e-01 5.209232121706008911e-02 -1.168372258543968201e-01 -1.516839861869812012e-01 2.434819042682647705e-01 5.440745502710342407e-02 -1.444394737482070923e-01 -4.889699816703796387e-02 1.365245878696441650e-01 9.815868735313415527e-02 -7.578411698341369629e-02 -2.557158768177032471e-01 -2.335448861122131348e-01 -1.270323544740676880e-01 7.311467826366424561e-02 8.201569318771362305e-02 4.326879978179931641e-01 -3.350236266851425171e-02 3.361705541610717773e-01 -5.116843432188034058e-02 1.315787583589553833e-01 1.189871206879615784e-01 -1.568834111094474792e-02 -5.980359762907028198e-02 4.339431226253509521e-02 -7.474285364151000977e-02 8.811470866203308105e-02 -3.112444840371608734e-02 2.411620616912841797e-01 1.790964007377624512e-01 3.602600395679473877e-01
1.169168576598167419e-01 1.078483015298843384e-01 1.308123022317886353e-01 2.078203260898590088e-01 -4.805916175246238708e-02 2.314698398113250732e-01 -1.451804637908935547e-01 -4.005435481667518616e-02 -1.481884717941284180e-01 -3.625364303588867188e-01 -3.856555849779397249e-05 7.948289066553115845e-02 -1.211149543523788452e-01 -3.694708347320556641e-01 -3.565618097782135010e-01 3.151117637753486633e-02 1.645020842552185059e-01 -1.646976470947265625e-01 -1.942282766103744507e-01 9.448201954364776611e-02 -3.575101122260093689e-02 4.314167201519012451e-01 4.971582442522048950e-02 -1.238568052649497986e-01 5.989748984575271606e-02 -1.451792381703853607e-02 -1.495919823646545410e-01 -1.894447505474090576e-01 -1.402215659618377686e-01 1.777169480919837952e-02 8.027363568544387817e-02 -4.770668223500251770e-02
-3.185927867889404297e-03 -3.181303665041923523e-02 4.764226451516151428e-02 -1.046205759048461914e-01 1.194971054792404175e-01 3.774247169494628906e-01 1.952120102941989899e-02 1.728882938623428345e-01 1.172983571887016296e-01 -1.526189446449279785e-01 -2.376156859099864960e-03 -3.551936447620391846e-01 5.892013758420944214e-02 -5.830801557749509811e-03 -7.720138877630233765e-02 -3.058696687221527100e-01 1.181458085775375366e-01 -1.324658840894699097e-02 -9.587797522544860840e-02 -2.004889957606792450e-02 -1.508883982896804810e-01 3.013611137866973877e-01 7.025431096553802490e-02 -9.607941657304763794e-02 -3.328393697738647461e-01 1.668032072484493256e-02 -3.548061549663543701e-01 -8.477385342121124268e-02 -2.745921015739440918e-01 -5.718404427170753479e-02 -8.867083489894866943e-02 2.244367450475692749e-01
-5.972217023372650146e-02 -7.773420773446559906e-03 2.968889847397804260e-02 4.127479717135429382e-02 -5.499350279569625854e-02 3.307145833969116211e-01 2.343459129333496094e-01 1.572882384061813354e-01 3.718504309654235840e-02 1.153544187545776367e-01 -1.182415336370468140e-01 -2.103146910667419434e-01 9.584886580705642700e-02 1.370526701211929321e-01 1.007931306958198547e-02 -3.575270175933837891e-01 7.522118836641311646e-02 7.868169806897640228e-03 -1.949100643396377563e-01 2.695702612400054932e-01 -1.574831753969192505e-01 2.291880398988723755e-01 4.858477413654327393e-02 -8.676941692829132080e-02 -1.498586535453796387e-01 -2.652461826801300049e-02 -2.847732305526733398e-01 -1.376461386680603027e-01 -3.840292692184448242e-01 8.239702880382537842e-02 -8.641086518764495850e-02 2.905164361000061035e-01
9.206795692443847656e-02 -1.094376593828201294e-01 -1.837217807769775391e-02 -1.131325867027044296e-02 -9.204787760972976685e-02 -1.160086411982774734e-02 1.388344019651412964e-01 1.390976905822753906e-01 -1.978786885738372803e-01 -1.402989961206912994e-02 -1.279253810644149780e-01 -5.253053456544876099e-02 -9.862703830003738403e-02 -4.000345170497894287e-01 5.577865242958068848e-02 -1.551716215908527374e-02 2.277871221303939819e-01 4.569530114531517029e-02 -1.706341058015823364e-01 1.052302774041891098e-02 -5.456228181719779968e-02 3.181318938732147217e-01 -3.133955001831054688e-01 -2.153868414461612701e-02 1.467734128236770630e-01 -1.646846905350685120e-02 -7.031403481960296631e-02 -3.265155255794525146e-01 -1.503240019083023071e-01 1.127580106258392334e-01 1.352095603942871094e-01 4.766925871372222900e-01
-2.177614420652389526e-01 -1.387705504894256592e-01 3.240169286727905273e-01 -5.471489578485488892e-02 1.499194372445344925e-02 1.723929494619369507e-01 1.460582669824361801e-02 9.102962166070938110e-02 4.362513124942779541e-02 -4.847521334886550903e-02 1.009752042591571808e-02 -3.300673961639404297e-01 5.161029845476150513e-02 -4.069570004940032959e-01 -9.825980663299560547e-02 -7.880265265703201294e-02 2.825228273868560791e-01 1.600679755210876465e-01 -5.911163985729217529e-03 2.399013638496398926e-01 -1.219444200396537781e-01 2.467727065086364746e-01 -2.838077023625373840e-02 1.613825857639312744e-01 1.675405651330947876e-01 1.197253260761499405e-02 2.093116194009780884e-01 -1.397418677806854248e-01 2.724003978073596954e-02 3.303963541984558105e-01 -5.030208453536033630e-02 1.407983005046844482e-01
-6.681860983371734619e-02 -5.783224105834960938e-02 -6.402087211608886719e-02 6.548599898815155029e-02 7.692956179380416870e-02 3.797782361507415771e-01 -1.122101396322250366e-01 -6.249260623008012772e-03 -4.764166101813316345e-02 3.688433766365051270e-02 1.124359592795372009e-01 4.950968176126480103e-02 -3.913278579711914062e-01 -1.489876210689544678e-01 -1.015607863664627075e-01 -1.079923659563064575e-01 -2.456515096127986908e-02 3.271730542182922363e-01 1.262456923723220825e-02 2.069883942604064941e-01 -6.077319756150245667e-02 3.480847477912902832e-01 -1.376486122608184814e-01 -3.623166680335998535e-01 2.136590778827667236e-01 3.108657523989677429e-02 -5.462982133030891418e-02 7.502358406782150269e-02 1.174411177635192871e-02 -5.769279226660728455e-02 3.466264605522155762e-01 2.041915617883205414e-02
3.535389155149459839e-02 -1.028395965695381165e-01 4.291347265243530273e-01 -9.278240799903869629e-02 -2.039728462696075439e-01 1.866881102323532104e-01 5.387820675969123840e-02 -2.462963014841079712e-02 1.944533288478851318e-01 5.392391979694366455e-02 -1.226931810379028320e-01 -1.151194125413894653e-01 -1.134456619620323181e-01 -1.546925157308578491e-01 -1.830063611268997192e-01 -2.323235422372817993e-01 3.888847772032022476e-03 1.004515290260314941e-01 -1.081089004874229431e-01 1.461006104946136475e-01 -1.368632018566131592e-01 -1.504956036806106567e-01 -2.543820738792419434e-01 -1.515842527151107788e-01 1.309734284877777100e-01 -2.086426168680191040e-01 -1.097236275672912598e-01 -2.602127790451049805e-01 -3.866098821163177490e-01 -3.522375598549842834e-02 1.104199513792991638e-01 2.158879041671752930e-01
-6.805110722780227661e-02 -1.610112637281417847e-01 9.681139141321182251e-02 -1.051251962780952454e-01 -2.143934071063995361e-01 2.186212688684463501e-01 -2.866565715521574020e-03 1.413152180612087250e-02 2.989749610424041748e-02 -2.750883102416992188e-01 2.514591515064239502e-01 -8.007539808750152588e-02 -6.382661312818527222e-02 -3.807023763656616211e-01 -8.203326910734176636e-02 -6.692110002040863037e-02 1.316785812377929688e-01 3.342948555946350098e-01 3.673695027828216553e-01 1.787611693143844604e-01 -1.636034548282623291e-01 1.746974140405654907e-01 6.324280053377151489e-02 2.483142167329788208e-01 -1.209888160228729248e-01 2.460574507713317871e-01 -9.448511153459548950e-02 -7.387896627187728882e-02 -1.765886992216110229e-01 -3.766975924372673035e-02 2.535097859799861908e-02 8.282121270895004272e-02
1.690716668963432312e-02 -2.406777739524841309e-01 2.552496083080768585e-02 8.206785470247268677e-02 3.232240676879882812e-02 1.713902354240417480e-01 -1.481131557375192642e-02 5.394737422466278076e-02 6.442622095346450806e-02 -1.086650565266609192e-01 -6.609289348125457764e-02 1.782635003328323364e-01 -1.544020175933837891e-01 -1.322258561849594116e-01 2.034723013639450073e-02 -7.928492873907089233e-02 -8.180917054414749146e-02 2.248852998018264771e-01 -2.778296470642089844e-01 4.103085398674011230e-02 -1.701923310756683350e-01 3.239747285842895508e-01 -4.158594012260437012e-01 1.402081102132797241e-01 9.607730060815811157e-02 -3.114167451858520508e-01 -2.650523483753204346e-01 -9.702440351247787476e-02 -2.846474051475524902e-01 -6.566846370697021484e-02 5.308990553021430969e-02 2.530412375926971436e-01
-1.003818586468696594e-01 6.865882873535156250e-02 6.356252357363700867e-03 5.221050977706909180e-02 -2.742992043495178223e-01 1.232323572039604187e-01 1.234339475631713867e-01 1.287063956260681152e-01 -1.000050306320190430e-01 -2.268657386302947998e-01 4.481304809451103210e-02 -5.552922841161489487e-03 -1.381548643112182617e-01 -6.497649848461151123e-02 -3.961287438869476318e-02 -2.347688376903533936e-01 1.108419895172119141e-01 -2.960072830319404602e-02 1.117497459053993225e-01 1.031181514263153076e-01 -3.292098343372344971e-01 4.980919659137725830e-01 -1.012547910213470459e-01 -1.763444393873214722e-01 -4.355895221233367920e-01 -9.323487430810928345e-02 -2.157731205224990845e-01 -1.539308577775955200e-01 1.273163687437772751e-02 -7.591196894645690918e-02 -6.616786122322082520e-02 6.015316769480705261e-02
-1.751280277967453003e-01 -1.925366073846817017e-01 1.388336271047592163e-01 -1.330315619707107544e-01 -1.292222291231155396e-01 1.347111761569976807e-01 9.048023493960499763e-04 2.269665896892547607e-01 -1.811593770980834961e-01 -1.048170402646064758e-01 -2.377909868955612183e-01 2.818149514496326447e-03 -2.104992568492889404e-01 -1.534181088209152222e-01 -2.365215122699737549e-01 2.248616814613342285e-01 2.596659362316131592e-01 -8.100494742393493652e-02 -1.020904257893562317e-01 -5.377575010061264038e-02 1.053080260753631592e-01 3.313905298709869385e-01 -3.402012288570404053e-01 -8.791350573301315308e-02 -1.090610492974519730e-02 9.161207079887390137e-02 -8.828455954790115356e-02 -3.840345740318298340e-01 -6.332136690616607666e-02 1.045682355761528015e-01 -1.175143383443355560e-02 1.538479775190353394e-01
-1.339618712663650513e-01 -1.854295097291469574e-02 2.795668244361877441e-01 -6.220027804374694824e-02 -2.250454947352409363e-02 1.786632835865020752e-01 -1.576482690870761871e-02 1.827180683612823486e-01 -1.788581907749176025e-02 2.803527750074863434e-02 1.378284394741058350e-01 1.107493788003921509e-01 -2.091268151998519897e-01 4.885229840874671936e-02 -2.834752500057220459e-01 1.319916248321533203e-01 3.284116685390472412e-01 2.748264372348785400e-01 3.044683635234832764e-01 3.804593143286183476e-05 -1.230512410402297974e-01 4.105464220046997070e-01 8.011266589164733887e-02 -1.463924646377563477e-01 9.392137639224529266e-03 1.425621565431356430e-03 -1.629763841629028320e-01 -1.890636831521987915e-01 -1.122166290879249573e-01 -6.430365145206451416e-02 -3.006078600883483887e-01 1.552497129887342453e-02
-1.286027207970619202e-02 -3.139868974685668945e-01 1.972271203994750977e-01 8.073998987674713135e-02 -7.052418589591979980e-02 2.573713660240173340e-01 1.072661280632019043e-01 1.924077272415161133e-01 1.158790662884712219e-01 -1.003166288137435913e-01 -3.522711247205734253e-02 -1.798088401556015015e-01 -2.843159250915050507e-02 -4.658690094947814941e-01 -1.905052810907363892e-01 1.067436635494232178e-01 1.899274736642837524e-01 2.295674383640289307e-01 -1.960310935974121094e-01 -8.686064183712005615e-02 -7.236553728580474854e-02 3.340578973293304443e-01 -1.547636389732360840e-01 -1.875678263604640961e-02 1.293336749076843262e-01 9.733809530735015869e-02 1.694292873144149780e-01 1.433676015585660934e-02 2.501522749662399292e-02 1.596781611442565918e-01 2.138959914445877075e-01 1.030876040458679199e-01
7.258007675409317017e-02 2.082367986440658569e-01 2.573800384998321533e-01 -4.869107156991958618e-02 5.952772870659828186e-02 3.703610301017761230e-01 7.400481402873992920e-02 1.073478236794471741e-01 -2.058462426066398621e-02 -1.261528115719556808e-02 -2.036193758249282837e-02 -4.765624552965164185e-02 -4.025361537933349609e-01 -1.226404532790184021e-01 1.403537690639495850e-01 -2.383601963520050049e-01 1.257706433534622192e-01 3.582210242748260498e-01 1.233691498637199402e-01 1.067382916808128357e-01 -1.686768047511577606e-02 4.425058141350746155e-02 -9.245340712368488312e-03 -1.740805804729461670e-01 -3.367798328399658203e-01 6.094175949692726135e-02 -5.137556418776512146e-02 -8.126927167177200317e-02 -2.816157042980194092e-01 -5.306641384959220886e-02 1.005879491567611694e-01 2.148908078670501709e-01
-2.819223105907440186e-01 -1.190312802791595459e-01 -7.459869235754013062e-02 2.562990598380565643e-02 3.430309593677520752e-01 2.444209754467010498e-01 1.076058894395828247e-01 1.399281024932861328e-01 -2.100323140621185303e-01 -6.162952631711959839e-02 -1.507806926965713501e-01 -5.600562691688537598e-01 -8.206985145807266235e-02 -1.956594735383987427e-02 -4.124224558472633362e-02 -7.707641460001468658e-03 1.084959730505943298e-01 1.613369435071945190e-01 -4.758051037788391113e-02 1.110587492585182190e-01 -2.428304404020309448e-01 1.372685283422470093e-01 -1.469958126544952393e-01 -1.685430482029914856e-02 -1.881708800792694092e-01 9.212503582239151001e-02 -9.257795661687850952e-02 -7.234629988670349121e-02 -1.964144706726074219e-01 1.102104261517524719e-01 -8.717934787273406982e-02 1.739115566015243530e-01
-1.354915648698806763e-01 -3.334861993789672852e-02 1.107129752635955811e-01 1.113421097397804260e-01 -5.203212494961917400e-04 1.798579692840576172e-01 1.704959571361541748e-01 -1.074699219316244125e-02 -1.837652176618576050e-01 -1.473520845174789429e-01 8.950349688529968262e-02 -2.540341019630432129e-02 -8.524388074874877930e-02 -1.079991906881332397e-01 6.929615139961242676e-02 -2.524534463882446289e-01 2.551922798156738281e-01 1.912283897399902344e-01 7.373448461294174194e-02 7.658651471138000488e-02 -4.619159698486328125e-01 2.057067900896072388e-01 -8.587328344583511353e-02 1.854718029499053955e-01 -3.288290500640869141e-01 3.015376329421997070e-01 -2.624809443950653076e-01 -3.224383341148495674e-03 -9.214153140783309937e-02 8.805470913648605347e-02 -2.028935402631759644e-01 8.318301290273666382e-02
-1.008957996964454651e-01 -1.662377826869487762e-02 1.758836656808853149e-01 -6.769210100173950195e-02 -3.002472035586833954e-02 3.073107600212097168e-01 -1.031539812684059143e-01 2.176229804754257202e-01 2.179359272122383118e-02 -2.106977999210357666e-01 -1.076222397387027740e-02 -1.600426882505416870e-01 -1.553374677896499634e-01 -1.000878512859344482e-01 1.768807694315910339e-02 -2.441096752882003784e-01 1.269227266311645508e-01 4.740736186504364014e-01 8.215771988034248352e-03 -3.489026427268981934e-02 -4.311043769121170044e-02 6.302088499069213867e-02 -1.399085670709609985e-02 -4.452144354581832886e-02 -3.120495378971099854e-01 -1.557419300079345703e-01 -1.129301041364669800e-01 5.022124201059341431e-02 -2.901383936405181885e-01 -1.280719935894012451e-01 1.410157531499862671e-01 3.584897518157958984e-01
-3.970362544059753418e-01 -1.493007987737655640e-01 9.120559692382812500e-02 9.704928100109100342e-02 1.104035507887601852e-02 1.569201201200485229e-01 -3.907223418354988098e-02 6.178610771894454956e-02 -1.366157382726669312e-01 4.238948225975036621e-02 8.779534697532653809e-02 -1.905756741762161255e-01 -9.192354977130889893e-02 9.719998389482498169e-02 -1.343138068914413452e-01 1.306791137903928757e-02 1.312691271305084229e-01 2.271240949630737305e-02 1.653780192136764526e-01 8.612314611673355103e-02 1.526329517364501953e-01 3.816510736942291260e-01 -1.205316334962844849e-01 -2.211807817220687866e-01 -1.127637848258018494e-01 2.469680905342102051e-01 -1.315131038427352905e-01 -1.090053468942642212e-01 -1.572214365005493164e-01 -1.581533998250961304e-01 -2.140217423439025879e-01 4.339436292648315430e-01
-3.391154408454895020e-01 -1.313712298870086670e-01 6.467882543802261353e-02 8.816936612129211426e-02 -1.127125099301338196e-01 1.260675936937332153e-01 -3.626560419797897339e-02 1.914029866456985474e-01 -7.817652076482772827e-02 -7.830029726028442383e-02 -2.519076168537139893e-01 -1.755871921777725220e-01 -1.372822970151901245e-01 -5.158190131187438965e-01 -1.713798940181732178e-01 -9.638284146785736084e-02 -1.715361326932907104e-02 1.220216006040573120e-01 -1.935955882072448730e-01 9.491941332817077637e-02 1.419173739850521088e-02 3.479618728160858154e-01 1.294488012790679932e-01 -3.803295316174626350e-03 -8.638034015893936157e-02 -7.613065838813781738e-02 -1.098081022500991821e-01 1.243331208825111389e-01 -3.117658197879791260e-01 -5.038065463304519653e-02 4.193843901157379150e-02 -1.309149116277694702e-01
7.656666636466979980e-02 -2.069984823465347290e-01 7.270756363868713379e-02 -1.426188368350267410e-02 2.377120554447174072e-01 2.765573859214782715e-01 1.395790129899978638e-01 1.061728596687316895e-01 -9.142061322927474976e-02 2.741787396371364594e-02 2.991418587043881416e-03 -4.271434545516967773e-01 -1.700734347105026245e-01 -7.368692010641098022e-02 -2.315244525671005249e-01 -2.045839577913284302e-01 1.585497558116912842e-01 3.238894045352935791e-01 -7.192964106798171997e-02 7.735003530979156494e-02 -1.020476594567298889e-01 6.083146482706069946e-02 -1.557178199291229248e-01 -1.628542244434356689e-01 -6.046617031097412109e-02 -3.790542483329772949e-02 4.470526054501533508e-02 -3.038747012615203857e-01 -2.028425782918930054e-01 -2.145164757966995239e-01 -2.290680110454559326e-01 1.245847195386886597e-01
-1.643311530351638794e-01 1.316608786582946777e-01 3.131837546825408936e-01 -1.101222932338714600e-01 4.035637527704238892e-02 3.404971361160278320e-01 2.109351456165313721e-01 -3.105226345360279083e-02 4.858687892556190491e-02 -6.145539507269859314e-02 -9.284900128841400146e-02 1.240409538149833679e-01 -2.354719489812850952e-01 -2.011781558394432068e-02 3.016010671854019165e-02 -1.297388672828674316e-01 -6.251124292612075806e-02 -1.276804357767105103e-01 1.367732137441635132e-01 -4.687529429793357849e-02 -3.080390207469463348e-02 3.528358936309814453e-01 -1.387986838817596436e-01 -2.766245305538177490e-01 2.401546537876129150e-01 -1.736831665039062500e-01 -9.683032333850860596e-02 -4.359065294265747070e-01 -3.587478399276733398e-02 1.473934650421142578e-01 3.865374252200126648e-02 6.787937879562377930e-02
-6.142668053507804871e-02 -1.524531375616788864e-02 2.606411874294281006e-01 -9.756223112344741821e-02 1.457668691873550415e-01 1.611501574516296387e-01 -4.444652050733566284e-02 -2.184135466814041138e-01 9.624278172850608826e-03 -1.521466821432113647e-01 -1.214020475745201111e-01 -2.831156253814697266e-01 6.851828098297119141e-02 -2.514308989048004150e-01 -1.997832655906677246e-01 -3.375106751918792725e-01 -1.344900131225585938e-01 -2.228897623717784882e-02 -6.835616379976272583e-02 9.059280902147293091e-02 -1.037527993321418762e-01 5.508351698517799377e-02 -3.320100903511047363e-01 -1.333541423082351685e-01 -5.053579062223434448e-02 2.871216237545013428e-01 -2.659723162651062012e-01 -1.007773354649543762e-01 1.796941012144088745e-01 -1.453823596239089966e-02 4.832514002919197083e-02 3.282805681228637695e-01
8.722067624330520630e-02 -2.948002815246582031e-01 2.901163995265960693e-01 1.282363981008529663e-01 6.605472881346940994e-03 1.733239889144897461e-01 3.013184070587158203e-01 2.740412950515747070e-01 -2.658922784030437469e-02 -2.890932746231555939e-02 -5.103769246488809586e-03 2.637846767902374268e-01 -2.048701047897338867e-01 -9.083847701549530029e-02 -1.604265272617340088e-01 -1.370051205158233643e-01 2.315738350152969360e-01 1.630284786224365234e-01 2.929951436817646027e-02 2.133128792047500610e-02 -9.650339186191558838e-02 2.921754419803619385e-01 1.081724613904953003e-01 3.176314756274223328e-02 -1.662109494209289551e-01 -7.919929176568984985e-02 -2.973597347736358643e-01 1.143648475408554077e-01 -2.854373157024383545e-01 1.774937510490417480e-01 -4.755831323564052582e-03 -7.553664594888687134e-02
1.147020012140274048e-01 -1.736996695399284363e-02 9.084247052669525146e-02 -1.067281514406204224e-01 1.548453271389007568e-01 4.550771713256835938e-01 1.476202458143234253e-01 -4.605239629745483398e-02 -2.501289844512939453e-01 -2.061677724123001099e-01 4.954890161752700806e-02 -1.387921124696731567e-01 -1.059398800134658813e-01 -3.607057631015777588e-01 3.705210611224174500e-02 -1.717935353517532349e-01 1.587015390396118164e-01 2.141994982957839966e-01 -1.912902295589447021e-02 1.105899438261985779e-01 5.328140780329704285e-02 1.475594937801361084e-01 2.924774587154388428e-01 -2.490155696868896484e-01 -2.172209024429321289e-01 -8.678957074880599976e-02 4.407974891364574432e-03 -1.888565868139266968e-01 -1.783169806003570557e-01 1.349374800920486450e-01 3.549967333674430847e-02 1.241404861211776733e-01
-3.131926953792572021e-01 -2.022228091955184937e-01 1.014581769704818726e-01 -2.229038029909133911e-01 9.521441161632537842e-02 1.201927885413169861e-01 3.988316357135772705e-01 3.836356848478317261e-02 1.655516922473907471e-01 -9.886290878057479858e-02 1.639165878295898438e-01 -8.378570526838302612e-02 -1.026683021336793900e-02 -1.897978931665420532e-01 -5.669857189059257507e-02 -1.316796094179153442e-01 3.001519739627838135e-01 1.755993366241455078e-01 3.735277652740478516e-01 7.413779199123382568e-02 2.760684862732887268e-02 1.078920215368270874e-01 -2.249382287263870239e-01 -6.597031652927398682e-02 -1.241631358861923218e-01 1.744472533464431763e-01 -1.816319525241851807e-01 -6.363062560558319092e-02 -3.516932576894760132e-02 -9.594181925058364868e-02 1.192376762628555298e-01 2.199739515781402588e-01
2.055863291025161743e-01 -2.832975685596466064e-01 1.888497024774551392e-01 -1.775319725275039673e-01 -1.316673606634140015e-01 1.042115613818168640e-01 -1.174648851156234741e-02 2.298951894044876099e-01 1.614877954125404358e-02 -1.445554494857788086e-01 -9.727451950311660767e-02 -2.168999165296554565e-01 1.353723555803298950e-01 -3.274135887622833252e-01 4.693794623017311096e-02 -2.061890671029686928e-03 -9.561928361654281616e-02 2.443484514951705933e-01 -9.640251845121383667e-02 1.073718145489692688e-01 -9.298486635088920593e-03 8.864072710275650024e-02 -2.137750685214996338e-01 1.646165251731872559e-01 -3.941151127219200134e-02 -8.003485947847366333e-02 -2.095268815755844116e-01 -1.448238939046859741e-01 -4.289236366748809814e-01 2.227799743413925171e-01 6.636758148670196533e-02 2.060395181179046631e-01
-9.758605062961578369e-02 1.609318107366561890e-01 8.825421333312988281e-02 6.952419877052307129e-02 -2.111169397830963135e-01 4.183286130428314209e-01 4.438142105937004089e-02 -9.499777853488922119e-02 -1.497373282909393311e-01 -1.724889725446701050e-01 -1.077700257301330566e-01 4.634698480367660522e-02 -5.808446928858757019e-02 -2.679377496242523193e-01 -9.506995975971221924e-02 -1.666813194751739502e-01 1.184502393007278442e-01 -7.039494812488555908e-02 2.789964377880096436e-01 3.783852560445666313e-03 -2.322946935892105103e-01 3.087824583053588867e-01 -2.420433461666107178e-01 4.751875251531600952e-02 -2.511648237705230713e-01 1.265899389982223511e-01 -2.900321483612060547e-01 -8.448380231857299805e-02 -6.201529130339622498e-02 1.108414530754089355e-01 -1.016861796379089355e-01 -1.991081684827804565e-01
-7.236164808273315430e-02 -2.428406476974487305e-01 -6.150284409523010254e-02 2.932175099849700928e-01 1.826414167881011963e-01 1.059160009026527405e-01 -1.308860182762145996e-01 4.780517145991325378e-02 6.984994560480117798e-02 -5.509014055132865906e-02 -8.725578337907791138e-02 -1.910538524389266968e-01 -2.451312690973281860e-01 -9.905101358890533447e-02 1.673452109098434448e-01 -1.481641083955764771e-01 8.936173468828201294e-02 5.321354791522026062e-02 1.441082358360290527e-01 1.308902949094772339e-01 -3.750383257865905762e-01 3.183861970901489258e-01 -1.023820694535970688e-02 -3.900050222873687744e-01 -2.373329550027847290e-01 -1.907741725444793701e-01 -3.875668346881866455e-02 -4.091831389814615250e-03 -2.043508142232894897e-01 9.451698511838912964e-02 -3.285447880625724792e-02 1.455764174461364746e-01
3.925633803009986877e-02 -3.016460537910461426e-01 2.765880227088928223e-01 6.252448260784149170e-02 -1.485469341278076172e-01 3.125461339950561523e-01 -5.981109291315078735e-02 -5.027853325009346008e-02 2.442582398653030396e-01 -1.083283722400665283e-01 2.112171202898025513e-01 -1.148475855588912964e-01 2.101744059473276138e-03 -8.608869463205337524e-02 -9.968072175979614258e-02 -1.391074657440185547e-01 -2.423734217882156372e-01 -1.348161417990922928e-02 6.155348941683769226e-02 2.896085381507873535e-01 -1.600940525531768799e-02 -5.681983754038810730e-02 -1.281177699565887451e-01 6.562387943267822266e-02 8.788400888442993164e-02 2.222981601953506470e-01 -1.699472069740295410e-01 -2.297206372022628784e-01 -3.467932641506195068e-01 2.037788182497024536e-01 1.207926049828529358e-01 2.221023887395858765e-01
-3.383390605449676514e-01 1.847139298915863037e-01 2.228804081678390503e-01 1.732207462191581726e-02 -1.588256843388080597e-02 7.133208215236663818e-02 2.937169075012207031e-01 1.428965181112289429e-01 -4.954057186841964722e-02 -1.939032822847366333e-01 -6.053118407726287842e-02 -2.264097630977630615e-01 1.351604461669921875e-01 -1.133751794695854187e-01 4.190123826265335083e-02 4.118996858596801758e-02 2.358667403459548950e-01 -5.895857140421867371e-02 -1.970563828945159912e-01 2.169218957424163818e-01 4.418590292334556580e-02 4.289788603782653809e-01 -1.595191061496734619e-01 1.018876656889915466e-01 2.104595303535461426e-01 1.201180294156074524e-01 -2.399055361747741699e-01 -5.875980854034423828e-02 -1.412109285593032837e-01 1.775318682193756104e-01 -3.028274280950427055e-03 1.478339582681655884e-01
-1.452489197254180908e-01 -1.056162044405937195e-01 5.975176393985748291e-02 -2.704650908708572388e-02 -6.764516234397888184e-02 1.669923663139343262e-01 -3.221201011911034584e-03 -6.376513838768005371e-02 9.333985298871994019e-02 -1.106346696615219116e-01 -1.545805782079696655e-01 -1.454915702342987061e-01 -1.259693354368209839e-01 -3.330663740634918213e-01 -1.988789588212966919e-01 -1.029897034168243408e-01 -8.310864120721817017e-02 4.791406914591789246e-02 1.741455197334289551e-01 -1.870153546333312988e-01 -1.119634956121444702e-01 1.359886229038238525e-01 1.554467435926198959e-02 -4.199324548244476318e-01 -3.411309421062469482e-01 4.096800088882446289e-02 -2.164331227540969849e-01 -1.973337866365909576e-02 -3.717690408229827881e-01 1.231117695569992065e-01 2.700150310993194580e-01 1.012663617730140686e-01
-2.168340235948562622e-02 -6.537341326475143433e-02 2.153055667877197266e-01 -5.202803015708923340e-02 1.566848307847976685e-01 -2.931688539683818817e-02 1.421943008899688721e-01 -1.130237989127635956e-02 -1.856863945722579956e-01 -4.740889742970466614e-02 4.893647730350494385e-01 1.109947413206100464e-01 -1.844222247600555420e-01 -3.031030297279357910e-01 -6.910859793424606323e-02 1.962888985872268677e-02 2.445657700300216675e-01 1.154054701328277588e-01 1.493967920541763306e-01 2.612072974443435669e-02 -9.368433803319931030e-02 2.106733024120330811e-01 -1.129742115736007690e-01 -2.917094230651855469e-01 -2.925574481487274170e-01 1.421080678701400757e-01 -1.246846169233322144e-01 -2.591432332992553711e-01 -6.848824024200439453e-02 4.750384390354156494e-02 1.239248514175415039e-01 1.514142900705337524e-01
2.508493326604366302e-02 1.441751513630151749e-02 2.180467545986175537e-01 4.701789095997810364e-02 2.789786458015441895e-01 3.317071795463562012e-01 3.323479294776916504e-01 1.825726628303527832e-01 -8.935473859310150146e-02 -3.233333826065063477e-01 -1.180073544383049011e-01 -2.272407412528991699e-01 -1.675149984657764435e-02 -1.846581548452377319e-01 3.676666319370269775e-02 -1.231336742639541626e-01 2.102734595537185669e-01 2.207364290952682495e-01 -7.121746242046356201e-02 8.723995834589004517e-02 -9.075465798377990723e-02 3.046507388353347778e-02 -9.037383645772933960e-02 -1.625228375196456909e-01 -1.155482456088066101e-01 1.246340125799179077e-01 -9.972022473812103271e-02 -3.112942278385162354e-01 -1.052515506744384766e-01 -2.020163275301456451e-02 -3.023183643817901611e-01 -2.814126387238502502e-02
-1.168932691216468811e-01 -6.625295430421829224e-02 -4.475044086575508118e-02 -1.444521993398666382e-01 -7.553110271692276001e-02 3.321177065372467041e-01 8.382175117731094360e-02 -4.952815175056457520e-02 1.047012507915496826e-01 -8.916693925857543945e-02 -1.739939153194427490e-01 4.790670424699783325e-02 -2.324681878089904785e-01 -5.020688474178314209e-02 2.165181785821914673e-01 -2.148323208093643188e-01 1.957323551177978516e-01 1.169130280613899231e-01 -2.145920544862747192e-01 1.248419210314750671e-01 -1.850402057170867920e-01 1.756400614976882935e-01 -2.039175033569335938e-01 3.287032544612884521e-01 1.407689154148101807e-01 1.016550585627555847e-01 -1.373135894536972046e-01 -1.219927445054054260e-01 -2.049699425697326660e-01 3.228875696659088135e-01 -8.639183826744556427e-03 3.065139949321746826e-01
3.597239032387733459e-02 -1.333469599485397339e-01 -8.900798112154006958e-02 -4.964764788746833801e-02 -2.298677898943424225e-02 2.381277829408645630e-01 -1.899830698966979980e-01 6.013444811105728149e-02 -2.310075610876083374e-01 -4.910134151577949524e-02 1.053014919161796570e-01 3.709553927183151245e-02 -1.727330982685089111e-01 -1.540627032518386841e-01 -1.175312474370002747e-01 -8.753707259893417358e-02 7.641254365444183350e-02 4.713269770145416260e-01 1.150090713053941727e-02 2.998879253864288330e-01 3.850033134222030640e-02 1.869149357080459595e-01 -1.660254001617431641e-01 -4.083890318870544434e-01 8.779069781303405762e-02 2.376504428684711456e-02 -1.281439810991287231e-01 -9.676734358072280884e-02 3.415101021528244019e-02 1.175861954689025879e-01 3.581464588642120361e-01 6.456877291202545166e-02
-6.042125096428208053e-05 -1.301915943622589111e-01 3.536462783813476562e-01 -7.571930438280105591e-02 -9.896832704544067383e-02 1.640482395887374878e-01 2.366191707551479340e-02 1.118433773517608643e-01 -3.564866185188293457e-01 -3.680450096726417542e-02 -1.198903843760490417e-01 1.939323246479034424e-01 -6.879664957523345947e-02 -1.067842990159988403e-01 -2.401946671307086945e-02 -2.063913941383361816e-01 -5.021168664097785950e-02 9.900782257318496704e-02 2.463517710566520691e-02 1.673693507909774780e-01 -7.620543241500854492e-02 1.567315012216567993e-01 -2.350989729166030884e-01 2.493573576211929321e-01 1.982311755418777466e-01 -1.042810082435607910e-02 -8.576338738203048706e-02 -2.500502765178680420e-01 -2.049746513366699219e-01 2.148199975490570068e-01 4.928117990493774414e-02 4.172566533088684082e-01
-2.670888602733612061e-01 -7.384517043828964233e-02 2.465637773275375366e-01 1.483477056026458740e-01 6.206728145480155945e-02 1.988389492034912109e-01 -7.733602821826934814e-02 -9.752216935157775879e-02 2.308653891086578369e-01 -3.367666900157928467e-01 -1.888270527124404907e-01 -7.482091337442398071e-02 -9.979550540447235107e-02 -1.722230464220046997e-01 3.622874617576599121e-02 -2.208079546689987183e-01 6.475712358951568604e-02 8.683079481124877930e-02 2.793658673763275146e-01 -1.991708874702453613e-01 9.258680045604705811e-02 1.688302606344223022e-01 2.424858957529067993e-01 -2.877592444419860840e-01 1.542339920997619629e-01 1.976022869348526001e-01 -1.511580049991607666e-01 -4.393485188484191895e-02 -2.342635989189147949e-01 -7.021823897957801819e-03 4.239773005247116089e-02 1.772220730781555176e-01
-1.299745589494705200e-01 -6.482388824224472046e-02 2.671333849430084229e-01 -7.888901233673095703e-02 -5.256451200693845749e-03 2.096525877714157104e-01 -4.358803853392601013e-02 -2.163237705826759338e-02 1.821621358394622803e-01 1.292784512042999268e-01 -1.334058195352554321e-01 4.575809836387634277e-02 -2.615641355514526367e-01 4.061035066843032837e-02 -3.791868314146995544e-02 -3.044586479663848877e-01 1.780341146513819695e-03 5.349663272500038147e-02 5.609222501516342163e-02 7.540971040725708008e-02 9.366990625858306885e-02 4.506709575653076172e-01 -4.212537407875061035e-02 -1.965346932411193848e-01 6.147690489888191223e-02 -2.049738466739654541e-01 -1.422526836395263672e-01 -3.901522159576416016e-01 -1.308025717735290527e-01 1.442178934812545776e-01 2.528502345085144043e-01 1.921456903219223022e-01
-1.226440370082855225e-01 -3.904991447925567627e-01 -5.365965515375137329e-02 -7.418557256460189819e-02 4.228539019823074341e-02 2.160816788673400879e-01 1.522759497165679932e-01 4.549328610301017761e-02 5.748979374766349792e-02 -1.626887917518615723e-01 -5.444236099720001221e-02 1.544926501810550690e-02 -1.571459770202636719e-01 -1.120226383209228516e-01 1.928692311048507690e-01 -1.979254633188247681e-01 -2.365810796618461609e-02 1.728813350200653076e-02 -3.054683506488800049e-01 6.804792582988739014e-02 -3.531550765037536621e-01 1.950378865003585815e-01 -2.966316342353820801e-01 -1.529276650398969650e-02 6.886694580316543579e-02 1.073528081178665161e-01 2.880871482193470001e-02 -1.439286768436431885e-01 -2.921699583530426025e-01 1.688241958618164062e-01 7.011032849550247192e-02 3.120596706867218018e-01
6.345374137163162231e-02 -1.416066884994506836e-01 1.151852235198020935e-01 -4.352704435586929321e-02 3.768859803676605225e-02 1.320700645446777344e-01 -3.437037765979766846e-02 2.866508960723876953e-01 -2.773395478725433350e-01 -7.629337161779403687e-02 -2.239994704723358154e-01 1.068790107965469360e-01 -1.152400150895118713e-01 -1.788349002599716187e-01 7.035756856203079224e-02 -3.407399654388427734e-01 -3.055739682167768478e-03 1.480309367179870605e-01 -1.864741891622543335e-01 1.671770364046096802e-01 -8.686583489179611206e-02 1.831068247556686401e-01 -1.724463850259780884e-01 1.807645112276077271e-01 1.310292482376098633e-01 8.263986557722091675e-02 -2.566155791282653809e-01 -3.044840097427368164e-01 -3.390548229217529297e-01 1.281254887580871582e-01 4.126902297139167786e-02 2.100591212511062622e-01
-1.658118665218353271e-01 1.613187789916992188e-01 7.663105428218841553e-02 3.197591602802276611e-01 -2.376715391874313354e-01 1.969796419143676758e-01 2.295687049627304077e-01 1.679595857858657837e-01 1.471891254186630249e-01 -8.062504976987838745e-02 1.894816607236862183e-01 -5.975401028990745544e-03 -1.278011202812194824e-01 -2.203816324472427368e-01 -1.655557751655578613e-01 1.310606114566326141e-02 -1.392663419246673584e-01 2.248640209436416626e-01 -5.981800146400928497e-03 -1.672059297561645508e-02 -1.941128969192504883e-01 2.279738038778305054e-01 -3.542738258838653564e-01 -1.244743242859840393e-01 1.566650271415710449e-01 -9.527235478162765503e-02 -1.441248208284378052e-01 -1.343504786491394043e-01 1.779613792896270752e-01 1.630560755729675293e-01 -7.120880484580993652e-02 2.624436318874359131e-01
-1.407726556062698364e-01 -3.747678995132446289e-01 3.782169222831726074e-01 -3.368058428168296814e-02 -5.108155682682991028e-02 1.631695032119750977e-01 2.839956991374492645e-02 -2.036719173192977905e-01 3.101813048124313354e-02 -1.911617815494537354e-02 -4.584077000617980957e-02 1.212525442242622375e-01 -8.906124532222747803e-02 2.695050835609436035e-02 -2.640112303197383881e-02 -2.221551239490509033e-01 9.749447926878929138e-04 -3.185261448379606009e-04 3.834277391433715820e-02 1.649815589189529419e-01 2.252759598195552826e-02 2.949593067169189453e-01 -1.437390744686126709e-01 -1.274484395980834961e-01 1.088049858808517456e-01 -3.280020356178283691e-01 -9.917692095041275024e-02 -2.222506552934646606e-01 -4.061234295368194580e-01 -9.080894291400909424e-02 -3.873478621244430542e-02 2.018596380949020386e-01
-4.670069739222526550e-02 -2.157142013311386108e-01 2.660101056098937988e-01 5.120666697621345520e-02 -1.700513064861297607e-01 -4.297624528408050537e-02 1.761597096920013428e-01 -8.335675299167633057e-02 -7.461796700954437256e-02 -2.476445287466049194e-01 -3.843040391802787781e-02 -9.471748955547809601e-03 -3.794569969177246094e-01 -2.213156670331954956e-01 9.250508248805999756e-02 -2.616525590419769287e-01 -1.430819779634475708e-01 2.484837174415588379e-01 1.013409271836280823e-01 1.206759363412857056e-01 -3.510186076164245605e-02 3.708864748477935791e-02 -2.643417716026306152e-01 -6.506898999214172363e-02 -8.060439676046371460e-02 1.918137967586517334e-01 -1.048313677310943604e-01 -1.047431752085685730e-01 2.475578524172306061e-02 2.499217838048934937e-01 -3.921486437320709229e-01 6.954152137041091919e-02
2.216612994670867920e-01 -1.051832139492034912e-01 2.316886186599731445e-01 1.786900497972965240e-02 2.126371413469314575e-01 -4.917381331324577332e-02 3.011164814233779907e-02 -2.104502916336059570e-01 1.623191833496093750e-01 -3.103172481060028076e-01 1.773197054862976074e-01 -2.823232710361480713e-01 -8.911067992448806763e-02 -3.523769974708557129e-02 -3.310285136103630066e-02 -8.954380452632904053e-02 4.272355511784553528e-02 1.907964199781417847e-01 -1.263683438301086426e-01 1.976446509361267090e-01 -3.646025657653808594e-01 7.901512831449508667e-02 -1.151520609855651855e-01 -2.770383656024932861e-01 7.831214368343353271e-02 1.249764785170555115e-01 -7.529333978891372681e-02 -1.711003333330154419e-01 -2.202344983816146851e-01 9.968837350606918335e-02 2.935629487037658691e-01 1.308418065309524536e-01
-2.941851317882537842e-01 2.733754739165306091e-02 1.820723265409469604e-01 1.025786101818084717e-01 -1.034275740385055542e-01 3.032894730567932129e-01 2.029429376125335693e-01 -5.061733350157737732e-02 2.485257945954799652e-02 -3.338588178157806396e-01 -2.552758902311325073e-02 -1.687770523130893707e-02 2.602587640285491943e-02 -3.214768134057521820e-03 -1.177134513854980469e-01 -1.296160817146301270e-01 -8.982019871473312378e-02 5.214935541152954102e-01 1.330511178821325302e-02 7.887388765811920166e-02 -1.569304913282394409e-01 2.492411881685256958e-01 -1.253773421049118042e-01 -1.251585083082318306e-03 -2.762495577335357666e-01 -4.318206757307052612e-02 -1.469197217375040054e-02 -3.878928022459149361e-03 -2.204458415508270264e-01 -1.974208056926727295e-01 1.220088750123977661e-01 9.212767332792282104e-02
-6.122001633048057556e-02 -3.461389243602752686e-02 5.138934776186943054e-02 -7.915839552879333496e-02 -1.993899792432785034e-01 2.139745205640792847e-01 1.894977390766143799e-01 -5.290391296148300171e-02 1.175963431596755981e-01 -1.210786253213882446e-01 -1.917180418968200684e-01 -1.006639003753662109e-01 1.653349995613098145e-01 2.374342270195484161e-02 -1.270849853754043579e-01 -7.319736480712890625e-02 -5.982939526438713074e-02 -7.384800165891647339e-02 -7.485797256231307983e-02 -2.475825548171997070e-01 1.000503599643707275e-01 4.819071888923645020e-01 -2.905866801738739014e-01 -1.000030040740966797e-01 6.123203039169311523e-02 -3.526189923286437988e-02 -3.434214368462562561e-02 -2.840274870395660400e-01 -3.020166456699371338e-01 1.476806402206420898e-01 -3.851053304970264435e-03 3.530007600784301758e-01
7.585255894809961319e-03 -1.105997338891029358e-01 -6.764839403331279755e-03 -1.590071916580200195e-01 3.730114549398422241e-02 2.245556712150573730e-01 3.280002390965819359e-03 1.676525324583053589e-01 8.401572704315185547e-03 -2.643266916275024414e-01 -1.450847089290618896e-01 3.489963943138718605e-03 -2.855160236358642578e-01 -1.992925852537155151e-01 -2.067645341157913208e-01 -1.712457537651062012e-01 1.492549628019332886e-01 8.463433384895324707e-02 3.134031295776367188e-01 -2.659092247486114502e-01 -7.186103612184524536e-02 1.316135972738265991e-01 9.172517061233520508e-02 -4.950280785560607910e-01 4.022002592682838440e-02 5.926270969212055206e-03 -8.955775946378707886e-02 -1.031181365251541138e-01 -8.016050793230533600e-03 -2.205057442188262939e-02 1.777877956628799438e-01 2.671041190624237061e-01
-6.220092996954917908e-02 -2.713710367679595947e-01 -1.286443173885345459e-01 5.837019905447959900e-02 7.350227236747741699e-02 2.511847913265228271e-01 6.829342991113662720e-02 -4.459899291396141052e-02 8.654870092868804932e-02 -1.558062136173248291e-01 -9.396415948867797852e-02 3.857817873358726501e-02 -9.676121920347213745e-02 -2.432639710605144501e-03 1.197431981563568115e-01 -2.102582901716232300e-01 5.883019044995307922e-02 1.579354405403137207e-01 -3.463984727859497070e-01 -1.640018075704574585e-02 -1.692151874303817749e-01 3.206045627593994141e-01 -4.432559013366699219e-01 -2.138209762051701546e-03 5.302892997860908508e-02 1.131055280566215515e-01 -1.758452504873275757e-01 -7.755710184574127197e-02 -2.170641869306564331e-01 1.893421858549118042e-01 5.485625471919775009e-03 3.244647383689880371e-01
-1.379799544811248779e-01 8.885718882083892822e-02 -1.629743427038192749e-01 1.401987671852111816e-02 -2.886015474796295166e-01 4.777831584215164185e-02 -1.494199335575103760e-01 -1.543501764535903931e-01 1.227270588278770447e-01 -1.320525631308555603e-02 7.548651099205017090e-02 -1.967743635177612305e-01 -1.412939876317977905e-01 -3.323931097984313965e-01 -3.034008108079433441e-02 -3.288280069828033447e-01 -5.151106417179107666e-02 3.440020978450775146e-01 1.680149286985397339e-01 6.579867750406265259e-02 -2.283235341310501099e-01 3.064389824867248535e-01 3.104962036013603210e-02 -2.515992820262908936e-01 -2.431539148092269897e-01 1.259007602930068970e-01 2.630786737427115440e-03 -9.724926203489303589e-02 -2.433944642543792725e-01 4.233914241194725037e-02 7.806883752346038818e-02 3.677792148664593697e-03
3.693251637741923332e-03 -6.912489980459213257e-02 1.693999320268630981e-01 4.959046375006437302e-03 3.868999704718589783e-02 1.890608519315719604e-01 3.174620447680354118e-03 9.222079068422317505e-02 -2.635006606578826904e-01 -2.534711547195911407e-02 -1.265622079372406006e-01 2.004763334989547729e-01 1.202771626412868500e-02 -2.274035364389419556e-01 1.158078834414482117e-01 -2.720170915126800537e-01 -1.430330723524093628e-01 2.698499262332916260e-01 -2.124959528446197510e-01 1.969486474990844727e-01 -8.666174858808517456e-02 2.057684957981109619e-01 -1.804774105548858643e-01 1.885321885347366333e-01 1.265408247709274292e-01 -1.397776305675506592e-01 -1.600126326084136963e-01 -2.256040126085281372e-01 -3.301233053207397461e-01 2.382640987634658813e-01 1.382071711122989655e-02 2.863633036613464355e-01
-2.697228491306304932e-01 -7.840152829885482788e-02 2.807904183864593506e-01 -1.714724451303482056e-01 2.159694023430347443e-02 1.743566542863845825e-01 -1.012061834335327148e-01 1.029088124632835388e-01 1.568507850170135498e-01 -1.037933006882667542e-01 -7.262597791850566864e-03 8.659020066261291504e-02 -2.084971666336059570e-01 4.691747575998306274e-02 -3.928883001208305359e-02 -3.102398514747619629e-01 -1.323812548071146011e-02 -2.380946092307567596e-02 1.440882831811904907e-01 1.078807786107063293e-01 6.972856819629669189e-02 3.924879431724548340e-01 -3.786763176321983337e-02 -6.284741312265396118e-02 1.262350678443908691e-01 -1.650594025850296021e-01 -1.451408565044403076e-01 -4.279217422008514404e-01 -3.310138583183288574e-01 -4.489937052130699158e-02 1.284435987472534180e-01 4.342438653111457825e-02
-6.296169757843017578e-02 -2.194133251905441284e-01 1.069116890430450439e-01 5.853680148720741272e-02 6.171323731541633606e-02 2.313556820154190063e-01 -1.326745375990867615e-02 1.210298687219619751e-01 1.162373870611190796e-01 -3.822275204584002495e-03 -3.736155480146408081e-02 5.306798219680786133e-02 -1.403873562812805176e-01 -2.541744709014892578e-01 -1.706386506557464600e-01 -5.897598341107368469e-02 5.362086370587348938e-02 2.246624603867530823e-02 -3.312962949275970459e-01 4.695228859782218933e-02 -2.365353405475616455e-01 4.211568534374237061e-01 -3.565523326396942139e-01 2.908268272876739502e-01 -2.529972419142723083e-02 1.715344190597534180e-01 -9.061057120561599731e-02 7.079798728227615356e-02 -1.404924094676971436e-01 8.820053189992904663e-02 -1.532515287399291992e-01 2.675217390060424805e-01
-1.844050884246826172e-01 -2.161087244749069214e-01 3.203643560409545898e-01 1.760489493608474731e-01 3.681343048810958862e-03 2.256099879741668701e-01 9.464433044195175171e-02 1.879161037504673004e-02 6.382296234369277954e-02 9.717299789190292358e-02 -7.080522179603576660e-02 3.310258686542510986e-01 -1.620487272739410400e-01 -4.142224043607711792e-02 -1.894906908273696899e-02 -3.586893975734710693e-01 3.974187746644020081e-02 -1.089889090508222580e-02 -3.429229557514190674e-01 1.533647626638412476e-01 -1.782144159078598022e-01 1.671859771013259888e-01 -9.161471971310675144e-04 -6.539262365549802780e-03 3.204467147588729858e-02 -1.978305876255035400e-01 -1.342112869024276733e-01 -1.455300748348236084e-01 -3.398988246917724609e-01 -3.446981310844421387e-02 -3.797573596239089966e-02 2.006329894065856934e-01
-1.000933200120925903e-01 1.126185730099678040e-01 1.651837257668375969e-03 -1.208657622337341309e-01 8.845879882574081421e-02 2.966502308845520020e-01 2.774609066545963287e-02 2.452839910984039307e-01 1.430759578943252563e-01 6.827723234891891479e-02 -4.586581490002572536e-04 -2.786701321601867676e-01 -6.876276433467864990e-02 -1.522786468267440796e-01 2.515891380608081818e-02 -2.236575335264205933e-01 8.256551623344421387e-02 3.301941752433776855e-01 -6.021772325038909912e-02 6.245834380388259888e-02 -9.113553166389465332e-02 1.985891163349151611e-01 3.770891577005386353e-02 1.571318693459033966e-02 -3.153508007526397705e-01 -1.334029883146286011e-01 -2.681541144847869873e-01 -1.595877669751644135e-02 -4.152920544147491455e-01 -5.286318808794021606e-02 -1.521226763725280762e-02 2.947578430175781250e-01
-1.016821637749671936e-01 -9.181459248065948486e-02 1.092529594898223877e-01 -7.475256919860839844e-02 -3.160390630364418030e-02 -2.789510414004325867e-02 -6.706319004297256470e-02 1.206816211342811584e-01 -5.861146748065948486e-02 -6.516259163618087769e-02 1.540190726518630981e-02 5.732623115181922913e-02 -2.916083633899688721e-01 -2.929320633411407471e-01 -2.610703408718109131e-01 -2.220065742731094360e-01 -7.493222504854202271e-02 2.701260149478912354e-01 -3.229363858699798584e-01 -7.947962731122970581e-02 -2.085742801427841187e-01 4.639103114604949951e-01 -7.406253367662429810e-02 1.014603748917579651e-01 6.661942601203918457e-02 1.956585198640823364e-01 -7.768461108207702637e-02 -2.061419636011123657e-01 -1.314165890216827393e-01 2.187172919511795044e-01 -1.513602882623672485e-01 -2.057045511901378632e-02
4.880533087998628616e-03 -8.963956683874130249e-02 3.829797357320785522e-02 -8.253641426563262939e-02 9.943760186433792114e-02 2.782748341560363770e-01 4.599511250853538513e-02 1.052850633859634399e-01 -2.088360488414764404e-01 -2.921367883682250977e-01 3.088010102510452271e-02 -6.418233737349510193e-03 -2.491037547588348389e-02 -4.310278892517089844e-01 1.362843066453933716e-01 -1.591709554195404053e-01 3.957248032093048096e-01 1.814046353101730347e-01 -6.033037230372428894e-02 2.261195033788681030e-01 -2.013410478830337524e-01 3.068455681204795837e-02 2.410085648298263550e-01 -2.506297826766967773e-01 -9.296258538961410522e-02 -1.086471751332283020e-01 -3.845027834177017212e-02 -1.153636351227760315e-01 -1.797939985990524292e-01 -5.173455551266670227e-02 2.544311806559562683e-02 2.129136323928833008e-01
-3.264722824096679688e-01 -1.606122702360153198e-01 -5.182454735040664673e-02 1.113789603114128113e-01 -3.128621727228164673e-02 5.472476035356521606e-02 1.727640777826309204e-01 1.291403919458389282e-01 1.265975832939147949e-01 -2.740444242954254150e-01 3.165526688098907471e-01 1.822298467159271240e-01 -8.648996055126190186e-02 -2.064899504184722900e-01 -1.573323011398315430e-01 -2.531842887401580811e-01 5.837656557559967041e-02 6.060806661844253540e-02 -4.119960665702819824e-01 4.517241194844245911e-02 -1.219517067074775696e-01 4.144097268581390381e-01 -4.709194600582122803e-02 1.552224974147975445e-03 9.789455682039260864e-02 -2.848203526809811592e-03 -1.105243042111396790e-01 -1.358346492052078247e-01 -8.669815957546234131e-02 2.513666078448295593e-02 -4.943319410085678101e-02 1.413327008485794067e-01
-4.910435155034065247e-02 -8.274620026350021362e-02 -7.233581691980361938e-02 1.411131322383880615e-01 1.082266643643379211e-01 1.582486480474472046e-01 4.838851839303970337e-02 -1.346027851104736328e-01 -1.397911012172698975e-01 -1.234372481703758240e-01 -5.201758816838264465e-02 -4.364507794380187988e-01 -3.723650872707366943e-01 5.584851279854774475e-02 -1.069035455584526062e-01 1.001375243067741394e-01 1.313820481300354004e-01 2.824403643608093262e-01 1.870175600051879883e-01 -1.117566153407096863e-01 -1.915759444236755371e-01 3.493501842021942139e-01 4.479834064841270447e-02 -1.254598945379257202e-01 -2.379525452852249146e-01 -4.457683116197586060e-02 -2.233792096376419067e-01 -5.884975660592317581e-03 -2.173149436712265015e-01 8.387507870793342590e-03 -1.316251754760742188e-01 1.517286449670791626e-01
1.533547043800354004e-01 -2.137758284807205200e-01 2.381325364112854004e-01 -2.405259162187576294e-01 -1.183041110634803772e-01 1.335223615169525146e-01 -4.708427190780639648e-02 -8.830638229846954346e-02 8.290180563926696777e-02 -1.686215251684188843e-01 -1.188449934124946594e-01 9.880938380956649780e-02 -1.708623021841049194e-01 1.441413760185241699e-01 -2.432215958833694458e-02 -2.902154624462127686e-01 -4.204876720905303955e-02 4.818148910999298096e-02 2.636139094829559326e-02 1.554784085601568222e-02 -1.313969492912292480e-01 1.922402381896972656e-01 -1.224733963608741760e-01 -3.450155630707740784e-02 1.800360232591629028e-01 -2.222891896963119507e-01 -9.066700190305709839e-02 -4.334804415702819824e-01 -2.771181762218475342e-01 1.148731857538223267e-01 4.393656179308891296e-02 3.675499558448791504e-01
-8.092162758111953735e-02 -1.126477643847465515e-01 1.239210367202758789e-01 1.421834379434585571e-01 -8.222989737987518311e-02 -1.869889497756958008e-01 -1.877504028379917145e-02 -1.585253179073333740e-01 -1.040855050086975098e-01 -3.865774571895599365e-01 -2.289608120918273926e-01 1.607264876365661621e-01 -1.230508238077163696e-01 -1.678199470043182373e-01 -1.099194288253784180e-01 -3.961199820041656494e-01 1.072039082646369934e-01 2.628394961357116699e-01 1.564596295356750488e-01 1.967023313045501709e-01 3.293317556381225586e-02 3.362845778465270996e-01 -1.671812236309051514e-01 -4.081722348928451538e-02 -5.933579057455062866e-03 1.021627634763717651e-01 -4.730285331606864929e-02 -8.951394259929656982e-02 9.314422309398651123e-02 2.299814969301223755e-01 -1.954245865345001221e-01 1.383218169212341309e-01
-3.130204975605010986e-01 -3.262408971786499023e-01 -7.006949186325073242e-02 2.063259631395339966e-01 9.421040117740631104e-02 3.751354217529296875e-01 1.325702369213104248e-01 7.013138383626937866e-02 -1.277673393487930298e-01 -9.385832399129867554e-02 9.098759293556213379e-02 -2.961496412754058838e-01 -1.805123537778854370e-01 -1.781055778264999390e-01 -1.905301660299301147e-01 -1.037440001964569092e-01 1.800278276205062866e-01 1.831908077001571655e-01 -1.740871375659480691e-04 1.141656339168548584e-01 -2.180092036724090576e-01 8.819217979907989502e-02 8.041361719369888306e-02 -9.790870547294616699e-02 -1.796517521142959595e-02 -6.653638929128646851e-02 -1.788944751024246216e-01 2.105281800031661987e-01 -3.255458176136016846e-01 -5.792839825153350830e-02 -6.315155886113643646e-03 -5.205274745821952820e-02
-1.542956531047821045e-01 -1.991331577301025391e-01 3.236250579357147217e-01 -5.680663511157035828e-02 6.533901393413543701e-02 9.582827799022197723e-03 -5.856582894921302795e-02 -2.261160463094711304e-01 6.300164759159088135e-02 2.303303033113479614e-02 1.432737335562705994e-03 -7.821025699377059937e-02 -1.133373528718948364e-01 -1.962433569133281708e-02 -1.204023435711860657e-01 -2.907617688179016113e-01 -1.703706383705139160e-02 -1.304412037134170532e-01 -9.641108661890029907e-02 1.809669137001037598e-01 -2.245490439236164093e-02 3.401039540767669678e-01 -5.382245406508445740e-02 -2.714868821203708649e-02 4.481581971049308777e-02 -2.725359499454498291e-01 -2.248556166887283325e-01 -3.752977252006530762e-01 -3.979216217994689941e-01 5.197856575250625610e-02 -1.277994513511657715e-01 1.501468569040298462e-01
1.071602222509682178e-03 -3.215925768017768860e-02 3.069524765014648438e-01 -1.896889805793762207e-01 -4.301308840513229370e-02 1.327598392963409424e-01 7.577361166477203369e-02 -1.021911650896072388e-01 -9.267058968544006348e-02 -1.167732104659080505e-01 -7.630692422389984131e-02 -1.073202937841415405e-01 -3.074481785297393799e-01 -1.701911836862564087e-01 -1.136343255639076233e-01 -4.643699154257774353e-02 -8.100786805152893066e-02 9.960699826478958130e-02 -1.203310489654541016e-01 2.303640246391296387e-01 -3.381165266036987305e-01 1.670230738818645477e-02 -3.303045630455017090e-01 -3.029938787221908569e-02 4.704922065138816833e-02 1.312450319528579712e-01 2.581404149532318115e-01 -8.082529157400131226e-02 -1.469574123620986938e-01 -7.224361598491668701e-02 3.714555501937866211e-01 2.982034087181091309e-01
-1.398618817329406738e-01 -1.689768880605697632e-01 6.363700330257415771e-02 1.818072982132434845e-03 -1.205460131168365479e-01 1.564951092004776001e-01 -4.537212103605270386e-02 2.614253163337707520e-01 -1.494313478469848633e-01 6.486028432846069336e-03 -2.524478733539581299e-01 -3.372312290593981743e-03 -1.705001741647720337e-01 -4.032866060733795166e-01 -4.690238088369369507e-02 2.823083475232124329e-02 1.698321700096130371e-01 1.649460345506668091e-01 -1.429125517606735229e-01 -3.693392127752304077e-02 -2.176503837108612061e-01 2.974692583084106445e-01 -2.786771357059478760e-01 -1.542063355445861816e-01 1.468908637762069702e-01 7.510394603013992310e-02 7.376658171415328979e-02 -2.642615735530853271e-01 1.118147745728492737e-01 1.156759113073348999e-01 5.758130550384521484e-02 3.328026831150054932e-01
-1.511777937412261963e-01 -9.100674092769622803e-02 2.129857540130615234e-01 -2.042896896600723267e-01 2.921905517578125000e-01 4.043928980827331543e-01 -5.841578915715217590e-02 2.610212005674839020e-02 -3.067315742373466492e-02 -2.317015640437602997e-02 -1.086419075727462769e-01 -1.325116399675607681e-02 5.672869831323623657e-02 -1.024987325072288513e-01 1.136026997119188309e-02 -2.012795656919479370e-01 -2.319876551628112793e-01 3.143170177936553955e-01 -1.202666759490966797e-01 -9.569560177624225616e-03 -2.006778419017791748e-01 1.667619347572326660e-01 -1.719775497913360596e-01 -2.551618814468383789e-01 -3.532261401414871216e-02 1.942899227142333984e-01 1.724682897329330444e-01 -1.299540102481842041e-01 -3.409791588783264160e-01 4.111960157752037048e-02 7.637207955121994019e-02 -1.469226777553558350e-01
-2.726395428180694580e-01 -3.054385781288146973e-01 5.076368525624275208e-02 -1.547358278185129166e-02 -9.270254522562026978e-02 9.445177018642425537e-02 9.502101689577102661e-02 -5.555195733904838562e-02 9.444423764944076538e-02 -3.222300708293914795e-01 1.912332773208618164e-01 -3.575343172997236252e-03 -2.951627075672149658e-01 -3.060325682163238525e-01 -1.331836134195327759e-01 -4.910425469279289246e-02 -2.434707805514335632e-02 4.584953188896179199e-02 -3.674812018871307373e-01 5.501679703593254089e-02 -1.588156819343566895e-01 3.573112785816192627e-01 4.283370915800333023e-03 7.089347392320632935e-02 1.553576290607452393e-01 1.254470348358154297e-01 -1.619368046522140503e-01 -9.782402962446212769e-02 -1.421403884887695312e-01 -7.042414695024490356e-02 -1.909333318471908569e-01 1.169635206460952759e-01
-1.333620548248291016e-01 -2.809538245201110840e-01 3.467397764325141907e-02 7.638342678546905518e-02 2.260351032018661499e-01 2.309435606002807617e-01 3.660616874694824219e-01 -4.264015704393386841e-02 -7.121186703443527222e-02 -3.045118749141693115e-01 -8.330260962247848511e-02 -1.522247493267059326e-01 -2.279995474964380264e-03 -3.261536955833435059e-01 -2.595382034778594971e-01 -1.618021279573440552e-01 2.993681430816650391e-01 2.164955884218215942e-01 -9.067425876855850220e-02 -2.619385253638029099e-03 -3.276702389121055603e-02 1.419305950403213501e-01 3.257605060935020447e-02 -1.266355216503143311e-01 2.002197355031967163e-01 -1.125662326812744141e-01 -4.121092706918716431e-02 3.743011876940727234e-02 -1.345183700323104858e-01 2.353369295597076416e-01 -1.118958815932273865e-01 -5.719358474016189575e-02
-1.462838053703308105e-01 9.671786427497863770e-02 2.833900749683380127e-01 -8.287646621465682983e-02 -9.200733155012130737e-02 2.756953537464141846e-01 9.698656946420669556e-02 1.668460816144943237e-01 6.652407348155975342e-02 -1.585882902145385742e-02 -1.587576270103454590e-01 -5.724503844976425171e-02 -3.210339546203613281e-01 1.049671620130538940e-01 -7.195733487606048584e-02 -7.301475852727890015e-02 -1.949458569288253784e-01 -2.849145419895648956e-02 4.596156626939773560e-02 -9.812977910041809082e-02 9.526809677481651306e-03 4.410749375820159912e-01 -2.063356637954711914e-01 -2.232586145401000977e-01 4.786889627575874329e-02 -2.829494178295135498e-01 -1.793663501739501953e-01 -3.183845877647399902e-01 -2.446570247411727905e-02 1.453861594200134277e-01 4.984079673886299133e-02 1.577221900224685669e-01
-6.737197935581207275e-02 -1.151965856552124023e-01 -1.165423244237899780e-01 3.536184132099151611e-02 -2.332998812198638916e-01 5.268639326095581055e-02 1.135678589344024658e-01 -1.092081889510154724e-01 -1.071035712957382202e-01 -1.924205273389816284e-01 1.079966574907302856e-01 -1.462368369102478027e-01 -1.279336661100387573e-01 -1.168540269136428833e-01 1.053214073181152344e-01 -2.762386798858642578e-01 5.616954714059829712e-02 7.862214744091033936e-02 1.364106386899948120e-01 4.085254371166229248e-01 -1.845017820596694946e-01 3.659065663814544678e-01 -1.586083769798278809e-01 -2.976080179214477539e-01 -2.238148152828216553e-01 -6.547734886407852173e-02 -1.244650632143020630e-01 -2.086833864450454712e-01 -2.044564299285411835e-02 1.071486920118331909e-01 -2.819619774818420410e-01 -7.104126363992691040e-02
-1.019194349646568298e-01 -1.396968960762023926e-01 -2.085345610976219177e-02 -2.681864798069000244e-02 -6.614153087139129639e-02 2.290700525045394897e-01 8.853518962860107422e-02 -1.157347671687602997e-02 6.373953819274902344e-02 -1.210118830204010010e-01 -1.653416901826858521e-01 1.544373035430908203e-01 -1.655582189559936523e-01 -5.345017462968826294e-02 1.186505332589149475e-01 -2.281758785247802734e-01 -1.424884237349033356e-02 -2.236317377537488937e-03 -2.447614222764968872e-01 1.494504660367965698e-01 -2.022162079811096191e-01 2.319633811712265015e-01 -2.418019175529479980e-01 1.667899489402770996e-01 8.678393810987472534e-02 1.845004409551620483e-01 -1.735788732767105103e-01 -1.751336827874183655e-02 -2.802231311798095703e-01 4.815425872802734375e-01 2.560542523860931396e-02 3.021751344203948975e-01
6.094232574105262756e-02 -7.846514880657196045e-02 -7.593418657779693604e-02 -3.431324288249015808e-02 -2.455366998910903931e-01 4.545777142047882080e-01 1.748233102262020111e-02 2.528655156493186951e-02 -7.516697794198989868e-02 -1.157740429043769836e-01 9.967002272605895996e-02 -1.334856301546096802e-01 -1.200987845659255981e-01 -1.373077481985092163e-01 -1.377957314252853394e-01 -3.411868587136268616e-02 -1.452591922134160995e-02 3.104997575283050537e-01 2.026440650224685669e-01 2.045078575611114502e-02 -2.661869227886199951e-01 2.117457389831542969e-01 4.081275165081024170e-01 8.302108943462371826e-02 -2.198429405689239502e-02 -1.884242296218872070e-01 -6.485797464847564697e-02 -1.857408285140991211e-01 -1.546306014060974121e-01 -7.877052575349807739e-02 2.621652185916900635e-02 2.869221270084381104e-01
6.360113620758056641e-02 -2.540387511253356934e-01 1.314019262790679932e-01 1.769794225692749023e-01 2.603130042552947998e-02 -5.701634660363197327e-02 8.248692005872726440e-02 -2.522121369838714600e-01 2.805999517440795898e-01 -2.851280570030212402e-02 -1.315632164478302002e-01 6.881705485284328461e-04 -2.569870650768280029e-02 -2.673588395118713379e-01 -4.261790215969085693e-01 -8.235087990760803223e-02 3.375450149178504944e-02 3.506479561328887939e-01 1.704883873462677002e-01 -7.182034105062484741e-02 -9.194802492856979370e-02 1.072192285209894180e-02 -2.093209028244018555e-01 -2.458908408880233765e-01 -1.693636029958724976e-01 -1.721505820751190186e-02 -1.693701446056365967e-01 -7.781041413545608521e-02 -6.929610669612884521e-02 2.002265751361846924e-01 4.526667669415473938e-02 2.631540894508361816e-01
-7.529478520154953003e-02 -6.005546823143959045e-02 2.716154158115386963e-01 -1.490608695894479752e-02 -7.412540167570114136e-02 1.266449093818664551e-01 1.205379515886306763e-02 3.827548585832118988e-03 -4.322635531425476074e-01 -1.352225095033645630e-01 -1.137468814849853516e-01 1.783299297094345093e-01 -6.930183619260787964e-02 -1.234009489417076111e-01 4.717698320746421814e-02 -9.397093206644058228e-02 -2.716071344912052155e-02 1.157771125435829163e-01 3.992817178368568420e-02 1.395782232284545898e-01 -1.630767732858657837e-01 1.084410920739173889e-01 -1.457680165767669678e-01 2.491947710514068604e-01 1.816198378801345825e-01 -5.810688436031341553e-02 -1.106822788715362549e-01 -2.643411159515380859e-01 -2.843393385410308838e-01 2.963638305664062500e-01 -1.032268162816762924e-02 4.121599197387695312e-01
-2.269704192876815796e-01 6.668815854936838150e-03 1.403758674860000610e-01 -1.505007445812225342e-01 -3.664072453975677490e-01 4.299623072147369385e-01 2.440933734178543091e-01 4.900651983916759491e-04 -1.308261156082153320e-01 -1.172763109207153320e-01 -4.900948703289031982e-02 -5.455177649855613708e-02 2.777402661740779877e-02 -1.808536946773529053e-01 -1.520056575536727905e-01 -9.309827350080013275e-03 1.313208192586898804e-01 -4.150296747684478760e-02 -2.812789082527160645e-01 -5.544279888272285461e-02 1.703377626836299896e-02 3.166467249393463135e-01 -2.757865786552429199e-01 -2.225283533334732056e-01 3.372098319232463837e-03 -1.783187687397003174e-01 1.251428574323654175e-01 -1.352301239967346191e-01 -9.353864938020706177e-02 1.145221367478370667e-01 1.391569525003433228e-01 -1.355459541082382202e-02
1.272729933261871338e-01 -9.643757343292236328e-02 1.006195843219757080e-01 2.920682728290557861e-01 -1.249197050929069519e-01 3.533733785152435303e-01 -5.487155914306640625e-02 7.368574291467666626e-02 4.414359107613563538e-02 -2.125091105699539185e-01 3.190705925226211548e-02 2.167291194200515747e-01 -3.397209048271179199e-01 -3.808376491069793701e-01 -2.386672645807266235e-01 -7.480773143470287323e-03 1.261701285839080811e-01 -4.270255938172340393e-02 -8.069970458745956421e-02 7.770909368991851807e-02 6.327235605567693710e-03 2.928330302238464355e-01 -3.945324197411537170e-02 -1.314294040203094482e-01 2.627445757389068604e-01 2.021781057119369507e-01 -1.318962574005126953e-01 7.284290622919797897e-03 -2.800795994699001312e-02 1.011948436498641968e-01 1.276851296424865723e-01 1.672942340373992920e-01
1.135329753160476685e-01 -2.446109950542449951e-01 3.542639613151550293e-01 -2.365968525409698486e-01 5.854495987296104431e-02 6.485032290220260620e-02 3.241649270057678223e-02 1.583434827625751495e-02 4.458403959870338440e-02 -2.263881079852581024e-02 -2.880863286554813385e-02 1.441929042339324951e-01 -1.193107739090919495e-01 -1.177054271101951599e-01 -9.357728064060211182e-02 -2.226891070604324341e-01 -1.228568479418754578e-01 1.186790838837623596e-01 -1.596851646900177002e-01 9.121811389923095703e-02 -1.207160856574773788e-02 1.813938766717910767e-01 -1.884565651416778564e-01 -9.309054166078567505e-02 4.767549037933349609e-02 -2.698567211627960205e-01 -1.096060872077941895e-02 -3.515583574771881104e-01 -4.837854504585266113e-01 1.627667397260665894e-01 8.119715005159378052e-02 1.418745517730712891e-01
-3.337363302707672119e-01 5.316999927163124084e-02 1.643666923046112061e-01 1.374183148145675659e-01 -1.356385368853807449e-02 1.706132888793945312e-01 1.316799074411392212e-01 5.338983610272407532e-02 7.730273157358169556e-02 1.151524931192398071e-01 -1.725016385316848755e-01 -2.398810386657714844e-01 -3.093561343848705292e-02 -2.858149260282516479e-02 -5.070393532514572144e-02 -1.697404980659484863e-01 3.057954013347625732e-01 4.822288155555725098e-01 5.922305211424827576e-02 1.465237932279706001e-03 -9.287979453802108765e-02 2.336474061012268066e-01 -1.015642881393432617e-01 1.525477468967437744e-01 3.059663772583007812e-01 -4.648905619978904724e-02 -5.666729435324668884e-02 6.364636123180389404e-02 -3.809659928083419800e-02 3.136902153491973877e-01 -1.218076869845390320e-01 8.136542886495590210e-02
-1.740397363901138306e-01 1.120107769966125488e-01 2.098935693502426147e-01 -2.807734608650207520e-01 9.035134315490722656e-02 3.545333147048950195e-01 1.809695512056350708e-01 8.207707107067108154e-02 1.913848216645419598e-03 -4.865708202123641968e-02 -1.060377806425094604e-01 -1.096582636237144470e-01 -2.514116764068603516e-01 -1.646433919668197632e-01 8.650530129671096802e-02 -2.374242097139358521e-01 9.309259057044982910e-02 3.031897842884063721e-01 1.067754849791526794e-01 1.662646681070327759e-01 2.315802872180938721e-01 1.564887315034866333e-01 4.028024151921272278e-02 -2.026402354240417480e-01 -3.136469423770904541e-01 -3.439881652593612671e-02 -4.021044820547103882e-02 -8.555699884891510010e-02 -2.941937148571014404e-01 -1.036228016018867493e-01 1.213193610310554504e-01 1.351162884384393692e-02
-4.483848810195922852e-01 9.220403432846069336e-02 2.892367243766784668e-01 9.785203263163566589e-03 -1.268830448389053345e-01 1.211899369955062866e-01 -2.511994913220405579e-03 2.391896247863769531e-01 -8.825513720512390137e-02 -7.497458159923553467e-02 2.589170038700103760e-01 1.467366367578506470e-01 -1.246034651994705200e-01 -3.593575581908226013e-02 -2.559527456760406494e-01 -1.052673012018203735e-01 -3.754978626966476440e-02 -3.703992441296577454e-02 -6.907717138528823853e-02 -4.343489557504653931e-02 -1.352577097713947296e-02 2.962431013584136963e-01 -2.252222746610641479e-01 -1.047567650675773621e-01 -4.200967773795127869e-02 -8.511848747730255127e-02 -8.944506943225860596e-02 -2.313446253538131714e-01 9.580340236425399780e-02 1.753169894218444824e-01 -8.610010892152786255e-02 3.825712800025939941e-01
3.881540149450302124e-02 -2.175543010234832764e-01 7.582541555166244507e-03 2.077702581882476807e-01 -9.005910158157348633e-02 1.544827222824096680e-01 -3.985135629773139954e-02 2.878089621663093567e-02 1.483362466096878052e-01 -2.963288128376007080e-01 3.297571539878845215e-01 7.455200701951980591e-02 -2.636281847953796387e-01 -2.584305405616760254e-01 -6.439752876758575439e-02 6.020108610391616821e-02 1.781132370233535767e-01 9.528058022260665894e-02 -2.075555175542831421e-01 -1.330481003969907761e-02 -1.124256998300552368e-01 3.855317234992980957e-01 -1.000950559973716736e-01 -4.471119120717048645e-02 3.545956015586853027e-01 5.479131266474723816e-02 -2.277380675077438354e-01 1.188444532454013824e-02 -1.443065851926803589e-01 6.508723646402359009e-02 -6.891888100653886795e-03 2.053542733192443848e-01
4.200555384159088135e-02 -3.341396572068333626e-03 1.133629679679870605e-01 1.710376888513565063e-01 -2.278068661689758301e-01 9.800296276807785034e-02 3.628827333450317383e-01 -1.182138323783874512e-01 -2.482733577489852905e-01 2.163947373628616333e-02 6.110724061727523804e-02 -5.101934820413589478e-02 -1.925025433301925659e-01 -1.184634491801261902e-01 1.719362661242485046e-02 -2.924215197563171387e-01 1.496518589556217194e-02 -3.074636682868003845e-02 -5.037078261375427246e-02 -4.988165199756622314e-02 1.198250055313110352e-01 1.730455309152603149e-01 -2.407109439373016357e-01 -1.515565216541290283e-01 2.591150104999542236e-01 -3.752792999148368835e-02 -1.045562103390693665e-01 -3.823106586933135986e-01 -2.989865243434906006e-01 1.968649774789810181e-01 7.519302517175674438e-02 2.297062426805496216e-01
-2.118550240993499756e-01 -9.252182394266128540e-02 2.485894858837127686e-01 2.471753507852554321e-01 -3.657298535108566284e-02 1.657844930887222290e-01 8.033314347267150879e-02 2.740128934383392334e-01 -2.844757437705993652e-01 2.900226227939128876e-02 9.640930593013763428e-02 -3.587262704968452454e-02 -3.826073110103607178e-01 -3.630799800157546997e-02 -1.269980370998382568e-01 1.406775135546922684e-02 3.776517882943153381e-02 -3.668124554678797722e-03 -4.772752523422241211e-02 -1.351085454225540161e-01 6.436130404472351074e-02 5.038368701934814453e-01 2.103229053318500519e-03 -1.887408643960952759e-01 -1.224524006247520447e-01 2.017229050397872925e-02 -1.391221433877944946e-01 -1.081642583012580872e-01 3.755034506320953369e-02 1.570389866828918457e-01 -1.439804881811141968e-01 2.192557901144027710e-01
6.970516592264175415e-02 -1.785999387502670288e-01 -5.300156027078628540e-02 4.175259917974472046e-02 -4.020394291728734970e-03 3.336248174309730530e-02 1.902497410774230957e-01 2.649418823421001434e-02 -2.057468146085739136e-01 5.500273406505584717e-02 -2.283268868923187256e-01 -1.642740145325660706e-02 -6.368489563465118408e-02 -3.348711729049682617e-01 6.191477924585342407e-02 -4.582601785659790039e-02 1.375044435262680054e-01 1.700471527874469757e-02 -1.364981979131698608e-01 2.875648904591798782e-03 -5.503876879811286926e-02 3.044245243072509766e-01 -3.731667995452880859e-01 -1.986370235681533813e-01 2.176040112972259521e-01 -9.753443300724029541e-02 -6.081329658627510071e-02 -3.441010713577270508e-01 -1.999903768301010132e-01 6.701710820198059082e-02 7.539191842079162598e-02 3.992325365543365479e-01
5.969591811299324036e-02 -1.267495155334472656e-01 3.287095129489898682e-01 2.049329578876495361e-01 -4.012419283390045166e-02 1.168016120791435242e-01 -3.277193382382392883e-02 -8.626598864793777466e-02 7.019796874374151230e-03 2.123134732246398926e-01 -3.257329463958740234e-01 3.201734274625778198e-02 5.680457130074501038e-02 -1.590857058763504028e-01 -3.395280241966247559e-01 -2.062042243778705597e-02 -1.279923133552074432e-02 -9.727437049150466919e-02 9.833419322967529297e-02 4.824845492839813232e-02 -1.852318942546844482e-01 2.608350515365600586e-01 -2.366435714066028595e-02 -1.589403487741947174e-02 1.651681661605834961e-01 1.115995571017265320e-01 -2.209765017032623291e-01 -8.026009798049926758e-02 -4.476815164089202881e-01 -9.747465699911117554e-02 1.589698046445846558e-01 2.346947938203811646e-01
-2.480214387178421021e-01 6.865736842155456543e-02 1.809422522783279419e-01 -1.588565260171890259e-01 6.554315332323312759e-04 7.767216861248016357e-02 1.554144173860549927e-01 3.192039206624031067e-02 4.987616921425797045e-05 -2.350198477506637573e-01 -6.733559072017669678e-02 -4.571121931076049805e-02 3.453663364052772522e-02 6.374584883451461792e-02 -2.191583812236785889e-01 6.161440536379814148e-02 -1.437496691942214966e-01 -5.234610289335250854e-03 5.086428299546241760e-02 2.418822497129440308e-01 -1.500550508499145508e-01 1.512007564306259155e-01 -4.293162748217582703e-02 -4.111352264881134033e-01 -1.326564401388168335e-01 1.520883291959762573e-01 -4.772545397281646729e-02 1.111158356070518494e-01 -4.088698625564575195e-01 -8.238142728805541992e-02 -9.761518239974975586e-02 4.344733655452728271e-01
8.410394936800003052e-02 -8.320461958646774292e-02 4.401861131191253662e-01 8.544828742742538452e-02 8.469260297715663910e-03 2.076860368251800537e-01 1.488329023122787476e-01 9.527066349983215332e-02 -2.131383419036865234e-01 -1.032019704580307007e-01 -1.283302605152130127e-01 -3.604525327682495117e-02 -3.640431463718414307e-01 -1.879855990409851074e-01 -1.627464592456817627e-01 -1.114953234791755676e-01 1.246016621589660645e-01 1.718490719795227051e-01 5.887447390705347061e-03 1.828111708164215088e-02 -9.216634929180145264e-02 -3.205489739775657654e-02 2.031574994325637817e-01 -1.533803492784500122e-01 -4.224869608879089355e-01 -3.006123192608356476e-02 -1.414828002452850342e-01 -1.907770931720733643e-01 -8.073037117719650269e-02 1.011751368641853333e-01 2.210985571146011353e-01 -9.315306693315505981e-02
9.916344285011291504e-02 -2.402928024530410767e-01 2.966393232345581055e-01 -9.895295649766921997e-02 1.200200319290161133e-01 2.419079244136810303e-01 9.087321907281875610e-02 9.938788414001464844e-02 -1.194125935435295105e-01 -2.571570575237274170e-01 -1.803192198276519775e-01 4.029551893472671509e-02 -6.606763601303100586e-02 -9.459964931011199951e-02 -1.487864702939987183e-01 -4.591035470366477966e-02 4.645096063613891602e-01 1.745954006910324097e-01 -1.548620462417602539e-01 4.864490032196044922e-02 -2.056924998760223389e-01 1.603385359048843384e-01 5.228246748447418213e-02 -1.345739513635635376e-01 -1.176472976803779602e-01 -2.915326654911041260e-01 -1.803267896175384521e-01 6.403452157974243164e-02 -1.465564817190170288e-01 2.442197203636169434e-01 -1.071358919143676758e-01 -4.448666423559188843e-02
-2.179535478353500366e-02 1.905507296323776245e-01 5.518176779150962830e-02 8.721848577260971069e-02 -2.393956333398818970e-01 3.640183806419372559e-01 1.143397539854049683e-01 1.540253609418869019e-01 8.168226480484008789e-02 -2.116363048553466797e-01 9.602697193622589111e-02 -7.971229404211044312e-02 -3.947460278868675232e-02 4.666208475828170776e-02 -1.011129096150398254e-01 -2.542623281478881836e-01 -9.430731832981109619e-02 3.776685297489166260e-01 -5.232772976160049438e-02 1.946092993021011353e-01 -5.266163125634193420e-02 1.795875579118728638e-01 -2.114197164773941040e-01 -1.453614830970764160e-01 -2.956491708755493164e-01 -2.077880129218101501e-02 -1.042395308613777161e-01 1.246480084955692291e-02 -3.010761737823486328e-01 -1.053816154599189758e-01 2.107822448015213013e-01 2.055874019861221313e-01
1.729131489992141724e-02 -2.762187123298645020e-01 6.329067796468734741e-02 -1.118391677737236023e-01 1.038014963269233704e-01 2.937082648277282715e-01 1.699275374412536621e-01 -6.896216422319412231e-02 1.623369008302688599e-01 -1.608165502548217773e-01 -2.722078263759613037e-01 6.497933715581893921e-02 -1.228860542178153992e-01 -3.075471892952919006e-02 7.320609688758850098e-02 -3.399078547954559326e-01 -1.819157227873802185e-02 3.655011951923370361e-02 -2.245754748582839966e-01 1.354313045740127563e-01 -1.550448536872863770e-01 1.813072711229324341e-01 -3.006939589977264404e-01 1.240535452961921692e-01 1.251710206270217896e-01 6.225526705384254456e-02 -4.662420228123664856e-02 -1.411898434162139893e-01 -2.053004354238510132e-01 1.357965767383575439e-01 1.682058125734329224e-01 3.808519244194030762e-01
-1.635312438011169434e-01 2.493005944415926933e-03 -2.020115777850151062e-02 -1.144107580184936523e-01 -7.159297168254852295e-02 2.114602625370025635e-01 8.840934187173843384e-02 2.464414089918136597e-01 -3.338604420423507690e-02 -7.752242684364318848e-02 7.986413687467575073e-02 -6.776805967092514038e-02 -6.605294346809387207e-02 -3.277692794799804688e-01 -1.595248878002166748e-01 8.852144330739974976e-02 -2.454270422458648682e-01 1.751153171062469482e-01 1.484571397304534912e-01 1.796648465096950531e-02 -1.497689336538314819e-01 1.200883314013481140e-01 3.400525823235511780e-02 -3.184115290641784668e-01 1.513747274875640869e-01 2.728717923164367676e-01 -4.435922205448150635e-02 2.341615408658981323e-02 -2.259712368249893188e-01 3.044993579387664795e-01 -3.479877114295959473e-01 2.465032935142517090e-01
-1.773713678121566772e-01 -4.469124078750610352e-01 2.034341245889663696e-01 -2.024571970105171204e-02 1.194140538573265076e-01 1.938000135123729706e-02 3.537942841649055481e-02 1.490113977342844009e-02 6.741637736558914185e-02 -1.537276897579431534e-02 3.803166374564170837e-02 -9.133308380842208862e-02 1.104203239083290100e-01 3.570516780018806458e-02 -3.209655284881591797e-01 -1.019483730196952820e-01 6.013545766472816467e-02 2.108937501907348633e-01 1.806328892707824707e-01 5.713240057229995728e-02 -1.569232791662216187e-01 2.727270722389221191e-01 -1.438900828361511230e-01 -1.960493922233581543e-01 -2.475032508373260498e-01 2.205311208963394165e-01 2.349201738834381104e-01 -1.832616031169891357e-01 -2.881006598472595215e-01 -1.705252081155776978e-01 3.320993483066558838e-02 1.244094371795654297e-01
1.725059151649475098e-01 -2.244647592306137085e-02 9.444987773895263672e-02 -7.456602156162261963e-02 -9.856884181499481201e-02 1.504136621952056885e-01 2.038930803537368774e-01 -1.194694545120000839e-02 2.145985215902328491e-01 -2.116509228944778442e-01 -2.251754701137542725e-01 -9.190686792135238647e-02 -4.308886528015136719e-01 -3.798629343509674072e-01 -5.033161863684654236e-02 6.359543651342391968e-03 -9.979166835546493530e-02 -4.774207994341850281e-02 -1.012443527579307556e-01 1.547969430685043335e-01 -4.078536108136177063e-02 3.085989654064178467e-01 -1.659347712993621826e-01 1.248208433389663696e-01 -2.381470352411270142e-01 1.071677058935165405e-01 7.636554539203643799e-02 -1.446184664964675903e-01 -1.593236774206161499e-01 2.123702503740787506e-02 -2.987057566642761230e-01 -4.691448807716369629e-02
-1.834370344877243042e-01 -1.413874328136444092e-01 -8.520276099443435669e-02 -7.233444601297378540e-02 9.011051803827285767e-02 -2.125626504421234131e-01 2.008189260959625244e-01 -1.913130730390548706e-01 -1.273751631379127502e-02 -2.792395353317260742e-01 1.685250699520111084e-01 -1.483002156019210815e-01 -3.560712933540344238e-01 -7.514291256666183472e-02 -5.536678805947303772e-02 9.726270101964473724e-03 -1.698991805315017700e-01 3.064094483852386475e-01 -5.805956572294235229e-02 1.653982102870941162e-01 -3.816882669925689697e-01 2.667213678359985352e-01 1.263425201177597046e-01 5.237898323684930801e-03 2.355022542178630829e-02 1.440270990133285522e-01 -1.839757263660430908e-01 -2.029971182346343994e-01 3.782428801059722900e-02 1.057078465819358826e-01 5.979004874825477600e-02 2.017024904489517212e-01
-1.904637664556503296e-01 -1.143258139491081238e-01 4.436153173446655273e-01 -7.924744486808776855e-02 -5.198599770665168762e-02 7.563247531652450562e-02 2.184482216835021973e-01 -6.139532476663589478e-02 -9.227860718965530396e-02 2.545404806733131409e-02 5.016386881470680237e-02 -1.209015995264053345e-01 -3.825653344392776489e-02 -2.430459409952163696e-01 9.005159139633178711e-02 -1.763119399547576904e-01 4.199953675270080566e-01 2.676100432872772217e-01 -2.085765264928340912e-02 3.881347551941871643e-02 -7.132945209741592407e-02 2.957272827625274658e-01 6.412357091903686523e-02 -1.227211207151412964e-02 4.066344350576400757e-02 2.709532901644706726e-02 -7.528308779001235962e-02 2.613130509853363037e-01 -1.180085018277168274e-01 3.187972307205200195e-01 -7.930787652730941772e-02 1.292087882757186890e-01
1.238521561026573181e-01 3.905129805207252502e-02 1.021108776330947876e-01 -3.074895739555358887e-01 1.741981506347656250e-01 1.581126600503921509e-01 2.078287899494171143e-01 4.841331392526626587e-02 -9.149719774723052979e-02 -1.900478303432464600e-01 1.241897642612457275e-01 -1.972031891345977783e-01 -3.262128680944442749e-02 2.875257283449172974e-02 -1.345172822475433350e-01 -1.141174510121345520e-01 -4.113411530852317810e-03 2.135589420795440674e-01 -4.063383489847183228e-02 6.354725360870361328e-02 -4.009821116924285889e-01 1.093191429972648621e-01 -1.212647110223770142e-01 -2.359001934528350830e-01 1.567520499229431152e-01 -8.998543024063110352e-02 1.884007155895233154e-01 -2.601875662803649902e-01 -4.281312823295593262e-01 2.727174013853073120e-02 4.827764630317687988e-02 1.697948276996612549e-01
4.791048541665077209e-02 -1.822349131107330322e-01 1.948173195123672485e-01 9.293838590383529663e-02 -8.649872243404388428e-02 -1.830305308103561401e-01 1.884323656558990479e-01 -1.073595061898231506e-01 9.813955426216125488e-02 -3.634822666645050049e-01 1.356934458017349243e-01 -3.086288869380950928e-01 -1.751705259084701538e-01 -4.415971040725708008e-01 -7.916171848773956299e-02 -1.662932187318801880e-01 -1.001800820231437683e-01 1.617856025695800781e-01 2.778084762394428253e-02 -7.348351925611495972e-02 -1.015736386179924011e-01 3.594701886177062988e-01 -9.935718774795532227e-02 -7.052837405353784561e-03 -2.249466814100742340e-02 1.542124809930101037e-04 9.763735532760620117e-02 -1.852223277091979980e-01 4.290680587291717529e-02 -1.395750194787979126e-01 -1.927676498889923096e-01 1.421011686325073242e-01
1.846734583377838135e-01 4.603566229343414307e-02 3.700424730777740479e-02 -2.549260854721069336e-01 1.658423691987991333e-01 1.735841780900955200e-01 1.591822952032089233e-01 3.855351805686950684e-01 -2.531141638755798340e-01 -1.044344305992126465e-01 -9.810788929462432861e-02 -1.280372291803359985e-01 -3.677553236484527588e-01 -1.791609078645706177e-01 -2.811723016202449799e-02 -2.763659358024597168e-01 8.066952973604202271e-02 -9.297108650207519531e-02 1.532545406371355057e-02 9.575269371271133423e-02 2.750221639871597290e-02 1.402648538351058960e-01 -6.662207841873168945e-02 -1.414121091365814209e-01 4.037327319383621216e-02 1.017364859580993652e-01 -1.101172044873237610e-01 -1.169213056564331055e-01 -8.377379924058914185e-02 3.063359558582305908e-01 -3.226028382778167725e-01 9.041506797075271606e-02
9.030935168266296387e-02 -1.932527124881744385e-01 1.471667736768722534e-01 2.118121087551116943e-02 7.527302205562591553e-02 2.871128618717193604e-01 1.038850545883178711e-01 1.077747866511344910e-01 1.250076591968536377e-01 -2.110213339328765869e-01 1.199058629572391510e-02 1.280990689992904663e-01 -3.045284152030944824e-01 -3.214051127433776855e-01 -5.676614865660667419e-02 2.040107548236846924e-01 1.596518903970718384e-01 8.793431334197521210e-03 -1.333333402872085571e-01 2.342306077480316162e-03 -8.377236127853393555e-02 4.327702224254608154e-01 -2.100408375263214111e-01 1.242381110787391663e-01 2.033627927303314209e-01 2.079566121101379395e-01 -3.929241746664047241e-02 -6.417690217494964600e-02 7.328852079808712006e-03 1.006029993295669556e-01 2.206579148769378662e-01 2.407339662313461304e-01
5.631410982459783554e-03 -2.833614945411682129e-01 2.571705281734466553e-01 6.221735849976539612e-02 -2.311520092189311981e-02 1.847178041934967041e-01 2.617641389369964600e-01 2.296233922243118286e-01 -2.181211952120065689e-03 -9.581865370273590088e-02 -7.342011481523513794e-02 -1.224233433604240417e-01 -4.932158812880516052e-02 -4.731992781162261963e-01 -1.592094153165817261e-01 5.611133947968482971e-02 1.153061017394065857e-01 1.986848711967468262e-01 -2.130918502807617188e-01 -3.788110986351966858e-02 -6.650533527135848999e-02 3.619657456874847412e-01 -1.493610590696334839e-01 9.893481433391571045e-02 6.174175441265106201e-02 2.887279391288757324e-01 6.912288069725036621e-02 -1.324630379676818848e-01 -6.665791571140289307e-02 1.001017019152641296e-01 -1.302105337381362915e-01 3.581094741821289062e-02
-1.731429845094680786e-01 -2.171769589185714722e-01 1.165340095758438110e-01 -2.177003473043441772e-01 7.788465917110443115e-02 -1.049890220165252686e-01 3.598264455795288086e-01 -5.266999080777168274e-02 -1.222193762660026550e-01 -1.801439672708511353e-01 8.137675374746322632e-02 -1.278770565986633301e-01 -1.083409711718559265e-01 -2.016421556472778320e-01 1.065899804234504700e-01 -2.760124392807483673e-03 1.592716723680496216e-01 4.386636018753051758e-01 -4.439177736639976501e-02 -1.599161624908447266e-01 -1.418948173522949219e-01 3.212300837039947510e-01 -9.386871941387653351e-03 -8.669516444206237793e-02 3.278249129652976990e-02 -6.002843379974365234e-02 -1.548149883747100830e-01 1.735326349735260010e-01 -2.895590364933013916e-01 2.394565343856811523e-01 -3.119367361068725586e-02 -3.511899709701538086e-02
1.201503723859786987e-01 -3.206951320171356201e-01 3.360309600830078125e-01 1.506946235895156860e-01 6.968531012535095215e-02 1.307591646909713745e-01 -7.510074973106384277e-02 1.342237144708633423e-01 2.826680243015289307e-02 -2.726783789694309235e-02 -2.473840266466140747e-01 6.255175918340682983e-02 -2.578407824039459229e-01 3.582486184313893318e-03 7.967104762792587280e-02 -1.802129745483398438e-01 9.228406846523284912e-02 2.209569513797760010e-01 -2.065699398517608643e-01 1.692356169223785400e-01 -5.450603365898132324e-02 2.286125719547271729e-01 -3.597791194915771484e-01 5.930786579847335815e-02 8.892622590065002441e-02 -7.032289355993270874e-02 3.074138611555099487e-02 -2.519058883190155029e-01 -2.135963737964630127e-01 3.402020782232284546e-02 2.686573890969157219e-03 2.976973652839660645e-01
7.299440354108810425e-02 -1.478334795683622360e-02 -4.588847514241933823e-03 -7.592264562845230103e-02 -1.875143051147460938e-01 -8.275736868381500244e-02 1.830436736345291138e-01 7.278352975845336914e-02 -8.562374860048294067e-02 -3.046400547027587891e-01 -1.481362730264663696e-01 -4.389620423316955566e-01 -2.129400894045829773e-02 -3.141856193542480469e-01 -5.956390127539634705e-02 -1.033443585038185120e-01 -2.091761529445648193e-01 -1.488656550645828247e-01 9.746201336383819580e-02 1.307922601699829102e-01 -1.936673074960708618e-01 1.782495826482772827e-01 1.269583553075790405e-01 -2.655584514141082764e-01 9.798315167427062988e-02 1.925011537969112396e-02 -3.412418961524963379e-01 -4.069716483354568481e-02 -1.246616542339324951e-01 2.299047857522964478e-01 3.182162344455718994e-02 1.837620586156845093e-01
-9.020140767097473145e-02 1.619020551443099976e-01 1.733569502830505371e-01 1.689297556877136230e-01 -2.078329175710678101e-01 2.757351994514465332e-01 1.143412142992019653e-01 1.872765570878982544e-01 -5.459146201610565186e-02 -2.234582901000976562e-01 -1.172879189252853394e-01 -2.657068371772766113e-01 -4.789188131690025330e-02 -1.792147606611251831e-01 -2.204713821411132812e-01 -2.746054902672767639e-02 -3.995264470577239990e-01 -1.078642606735229492e-01 4.828399047255516052e-02 1.165522485971450806e-01 -3.934921920299530029e-01 1.814102083444595337e-01 -1.525200456380844116e-01 -2.509165368974208832e-02 2.322330176830291748e-01 -1.009040996432304382e-01 3.153347969055175781e-02 -8.391244709491729736e-02 -1.237958967685699463e-01 4.426685720682144165e-02 1.327189654111862183e-01 1.130865737795829773e-01
3.625092562288045883e-03 -7.314947247505187988e-02 1.178716495633125305e-01 -4.890101030468940735e-02 -2.595789358019828796e-02 3.704417645931243896e-01 -5.175188928842544556e-02 2.430864274501800537e-01 8.397478610277175903e-02 3.737134113907814026e-02 8.436516672372817993e-02 -4.400548934936523438e-01 -1.133566945791244507e-01 9.594152122735977173e-02 -7.068501412868499756e-02 -1.607008576393127441e-01 1.747718006372451782e-01 1.430074274539947510e-01 7.189217954874038696e-02 -6.016792356967926025e-02 -8.750794827938079834e-02 1.624865382909774780e-01 1.397617161273956299e-01 -7.753727585077285767e-02 -2.696995735168457031e-01 -1.039095781743526459e-02 -2.048374116420745850e-01 -1.919360160827636719e-01 -4.594289958477020264e-01 7.431189715862274170e-02 -1.379454974085092545e-02 1.696170270442962646e-01
2.536214888095855713e-01 -5.817387625575065613e-02 1.351239234209060669e-01 -2.263460606336593628e-01 -8.897942304611206055e-02 2.483922094106674194e-01 2.165022492408752441e-01 6.369836628437042236e-02 1.979589909315109253e-01 -1.347513049840927124e-01 -3.930660337209701538e-02 -7.846686244010925293e-02 -3.418316543102264404e-01 -2.942671775817871094e-01 -6.808008998632431030e-02 2.153458632528781891e-02 -2.006017565727233887e-01 -5.807741358876228333e-02 -1.180930957198143005e-01 2.072686702013015747e-01 -1.617269963026046753e-02 3.843245804309844971e-01 -2.872391603887081146e-02 7.872768491506576538e-02 -3.164391517639160156e-01 1.559059470891952515e-01 6.035431474447250366e-02 -9.106402844190597534e-02 -1.827498972415924072e-01 1.586476266384124756e-01 -1.308436244726181030e-01 -3.305989131331443787e-02
-2.440803200006484985e-01 -2.622951269149780273e-01 1.089354697614908218e-02 2.057971060276031494e-02 -3.925480246543884277e-01 4.259605705738067627e-01 1.415959000587463379e-01 1.114070862531661987e-01 -4.174426198005676270e-02 -1.347644776105880737e-01 1.359951943159103394e-01 -1.202880516648292542e-01 -5.125879496335983276e-02 -6.890467368066310883e-03 -1.328651458024978638e-01 2.934860438108444214e-02 1.174428835511207581e-01 1.615981459617614746e-01 8.454178273677825928e-02 2.668591141700744629e-01 -1.108392328023910522e-01 2.156784683465957642e-01 1.817571222782135010e-01 9.924265556037425995e-03 -1.283086687326431274e-01 4.463886842131614685e-02 -1.136984825134277344e-01 9.925825148820877075e-02 -2.115010023117065430e-01 -7.500052452087402344e-02 7.169059012085199356e-03 3.566234707832336426e-01
-8.262115716934204102e-02 -6.962041556835174561e-02 2.416844069957733154e-01 3.343203663825988770e-02 -9.493981301784515381e-02 1.646444052457809448e-01 1.457281559705734253e-01 1.428021863102912903e-02 1.276872586458921432e-02 -2.890260219573974609e-01 -4.832779616117477417e-02 -2.677123844623565674e-01 1.252523362636566162e-01 -4.297938346862792969e-01 -1.150388568639755249e-01 -3.292163312435150146e-01 -2.864464819431304932e-01 -5.168700963258743286e-02 -9.963292628526687622e-02 1.232276484370231628e-01 -1.289222538471221924e-01 -5.803645774722099304e-02 -2.484844624996185303e-01 -1.935497224330902100e-01 -7.580885291099548340e-02 1.225051656365394592e-01 -2.304361164569854736e-01 -1.142265857197344303e-03 6.709419190883636475e-02 5.304138362407684326e-02 2.175005525350570679e-01 1.843761652708053589e-01
-2.016854584217071533e-01 -2.603753283619880676e-02 1.079212725162506104e-01 -1.799029111862182617e-01 8.550959825515747070e-02 3.439218997955322266e-01 -9.054607152938842773e-02 -1.736343055963516235e-01 2.616113051772117615e-02 -3.841385543346405029e-01 1.326902657747268677e-01 -6.319703161716461182e-02 -7.233010977506637573e-02 -2.539863586425781250e-01 -2.201821282505989075e-02 -9.476252645254135132e-02 1.009021177887916565e-01 2.147299200296401978e-01 -2.142920345067977905e-01 2.294936925172805786e-01 -7.571965456008911133e-02 3.525775969028472900e-01 -2.075777351856231689e-01 -1.020544096827507019e-01 2.816050127148628235e-02 -1.715184748172760010e-01 8.723599021323025227e-04 1.942661106586456299e-01 3.553867340087890625e-02 2.679449915885925293e-01 1.480288058519363403e-01 -1.703367196023464203e-02
-7.789877802133560181e-02 1.825311034917831421e-01 2.125464528799057007e-01 -1.271316707134246826e-01 -1.263750046491622925e-01 2.488197386264801025e-01 8.167371153831481934e-02 -8.881769329309463501e-02 -6.636058539152145386e-02 -2.306819148361682892e-02 -5.462811514735221863e-02 -7.989013940095901489e-02 -8.384600281715393066e-02 -1.107752621173858643e-01 -3.566633760929107666e-01 -1.841299980878829956e-01 -8.151087164878845215e-02 2.308402806520462036e-01 9.379397332668304443e-02 3.448462188243865967e-01 -2.541300654411315918e-01 1.204224452376365662e-01 1.346063017845153809e-01 -2.632709145545959473e-01 -1.365292519330978394e-01 1.479502767324447632e-01 -8.334891498088836670e-02 2.193692475557327271e-01 -4.715301468968391418e-02 1.817962974309921265e-01 3.356244564056396484e-01 1.201664879918098450e-01
-1.677839607000350952e-01 -4.170518368482589722e-02 2.069649398326873779e-01 6.854540109634399414e-02 -2.179366797208786011e-01 2.122388184070587158e-01 1.863696426153182983e-01 5.554017052054405212e-02 -2.157492190599441528e-01 9.706764668226242065e-02 6.850039213895797729e-02 2.703458070755004883e-02 -8.764166384935379028e-02 7.435642182826995850e-02 -1.991260498762130737e-01 5.710912495851516724e-02 -1.334041059017181396e-01 -2.675019949674606323e-02 -1.706431210041046143e-01 1.498815268278121948e-01 1.664766669273376465e-01 5.142661929130554199e-01 -2.593670487403869629e-01 -2.050197571516036987e-01 -8.037935197353363037e-02 -8.282694220542907715e-02 -5.195924267172813416e-02 3.221782296895980835e-02 -1.885500997304916382e-01 1.487579345703125000e-01 2.153561115264892578e-01 2.863545715808868408e-01
-1.248722746968269348e-01 3.665333613753318787e-02 9.225837141275405884e-02 -1.913967914879322052e-02 -6.209558993577957153e-02 -1.353972405195236206e-02 1.406190842390060425e-01 -9.249145537614822388e-02 -2.009311132133007050e-02 -2.333213835954666138e-01 -9.220973402261734009e-02 -1.398658454418182373e-01 -2.154906690120697021e-01 -1.454123407602310181e-01 -3.006909787654876709e-02 -1.486355364322662354e-01 1.100225821137428284e-01 5.551381409168243408e-02 4.238209426403045654e-01 4.093526601791381836e-01 -1.162525936961174011e-01 4.005581140518188477e-01 -8.703834563493728638e-02 -2.025840431451797485e-01 -1.356623917818069458e-01 2.911632061004638672e-01 4.329735413193702698e-02 -2.046204805374145508e-01 -9.914072602987289429e-02 1.116522848606109619e-01 -7.933027297258377075e-02 -8.866748213768005371e-02
-9.680392593145370483e-02 -2.404822260141372681e-01 2.233396619558334351e-01 -1.597677171230316162e-01 1.295545995235443115e-01 -1.743094064295291901e-02 4.672913998365402222e-02 1.310954093933105469e-01 1.111625954508781433e-01 -2.747796177864074707e-01 -8.961229585111141205e-03 -1.741269417107105255e-02 -1.569748073816299438e-01 -2.036629021167755127e-01 -5.489500239491462708e-02 -2.649303376674652100e-01 1.367880553007125854e-01 9.461081027984619141e-02 2.841355204582214355e-01 -1.380810290575027466e-01 -2.606731355190277100e-01 1.278039366006851196e-01 2.004995010793209076e-02 -2.771101295948028564e-01 -3.245162367820739746e-01 1.507753133773803711e-01 -5.009221285581588745e-02 8.926667273044586182e-03 -1.634529531002044678e-01 -9.508562833070755005e-02 -3.039131127297878265e-02 3.702900707721710205e-01
-2.109387218952178955e-01 2.425343692302703857e-01 2.125799506902694702e-01 2.190718948841094971e-01 -1.395310610532760620e-01 1.941009014844894409e-01 1.124694049358367920e-01 3.794971108436584473e-02 -1.530313938856124878e-01 -2.744674086570739746e-01 -7.328298687934875488e-02 -4.680179804563522339e-02 -2.758441865444183350e-02 1.185943931341171265e-02 -4.279080405831336975e-02 -3.797020614147186279e-01 -4.781742021441459656e-02 3.689527809619903564e-01 -8.857336640357971191e-02 7.194998860359191895e-02 -1.335280984640121460e-01 6.278597563505172729e-02 -1.007222905755043030e-01 -2.538821659982204437e-02 -2.784367799758911133e-01 2.955222502350807190e-02 -2.375334650278091431e-01 -2.525906562805175781e-01 -2.380215078592300415e-01 -1.050063222646713257e-01 1.396444439888000488e-01 9.615483134984970093e-02
-2.853447198867797852e-01 4.059508442878723145e-02 1.585828512907028198e-01 -2.172341942787170410e-01 1.642721146345138550e-02 9.469916671514511108e-02 2.492206394672393799e-01 -1.615868359804153442e-01 -4.969100281596183777e-02 -3.143992424011230469e-01 5.139780789613723755e-02 -2.545516192913055420e-01 -1.143304929137229919e-01 -2.256973683834075928e-01 7.709836959838867188e-02 -1.645120829343795776e-01 3.796682059764862061e-01 2.979696094989776611e-01 2.169744670391082764e-01 -1.251614391803741455e-01 -7.893961668014526367e-02 3.036530911922454834e-01 1.579506695270538330e-02 9.047240018844604492e-03 -5.424277484416961670e-02 -1.259793527424335480e-03 1.067455857992172241e-02 2.081939578056335449e-01 -6.877178698778152466e-02 1.048951148986816406e-01 -5.505231022834777832e-02 1.474715918302536011e-01
-1.482020616531372070e-01 2.269071042537689209e-01 2.317969202995300293e-01 -1.236539706587791443e-01 -1.712095290422439575e-01 2.101833373308181763e-01 -1.718443818390369415e-02 2.523811459541320801e-01 -3.114766441285610199e-02 -6.173521652817726135e-02 1.244411915540695190e-01 2.054686546325683594e-01 -2.355871647596359253e-01 -2.890065498650074005e-02 -1.837733089923858643e-01 -2.596124410629272461e-01 1.296750456094741821e-01 -6.199913099408149719e-02 1.336736083030700684e-01 1.172667071223258972e-01 -1.906823813915252686e-01 2.425706237554550171e-01 -4.053711295127868652e-01 1.155540067702531815e-02 7.973123341798782349e-03 6.564821302890777588e-02 1.626232564449310303e-01 -7.591501623392105103e-02 -1.916509270668029785e-01 -1.430871635675430298e-01 1.353598088026046753e-01 2.756947278976440430e-01
-1.503564696758985519e-02 -2.144736945629119873e-01 3.031098246574401855e-01 8.343817666172981262e-03 2.082491666078567505e-02 -6.413695216178894043e-02 1.209051311016082764e-01 2.705961763858795166e-01 -3.555126190185546875e-01 -9.981676191091537476e-02 1.360635366290807724e-02 1.558360755443572998e-01 -1.047034412622451782e-01 3.147561848163604736e-02 -1.572808027267456055e-01 -2.209503650665283203e-01 1.056779474020004272e-01 2.268586903810501099e-01 -1.597982496023178101e-01 -8.168004453182220459e-03 -2.567183971405029297e-01 2.137089818716049194e-01 -1.421688199043273926e-01 1.351589411497116089e-01 1.062058284878730774e-01 -4.807576537132263184e-02 -1.913666725158691406e-01 -6.325925886631011963e-02 -3.403966724872589111e-01 1.831005066633224487e-01 9.045822918415069580e-02 2.702348232269287109e-01
-6.851744651794433594e-02 -6.770154833793640137e-02 -9.314920008182525635e-02 -1.981528103351593018e-01 1.904428899288177490e-01 1.448310762643814087e-01 4.740599542856216431e-02 5.906660109758377075e-02 -1.077390462160110474e-02 -1.414437294006347656e-01 3.358136117458343506e-02 -9.030334651470184326e-02 -1.869205236434936523e-01 -3.574776947498321533e-01 -2.598121166229248047e-01 -4.669648129492998123e-03 -5.969987064599990845e-02 -1.419322192668914795e-01 2.704944312572479248e-01 -1.123366132378578186e-01 -2.718960940837860107e-01 5.212480947375297546e-02 -2.127785831689834595e-01 -2.174032330513000488e-01 -7.624782621860504150e-02 9.105800092220306396e-02 -3.728308677673339844e-01 -3.320403024554252625e-02 -3.921166956424713135e-01 1.719972304999828339e-02 9.913872182369232178e-02 1.528788655996322632e-01
-4.006348177790641785e-02 2.991174161434173584e-01 2.575182318687438965e-01 -2.867407351732254028e-02 -3.467881977558135986e-01 9.345741569995880127e-02 7.736443728208541870e-02 2.208642512559890747e-01 4.643387347459793091e-02 -2.807183563709259033e-01 -6.793323904275894165e-02 1.347091197967529297e-01 -3.297240734100341797e-01 7.693354785442352295e-02 -1.285831481218338013e-01 -1.187213286757469177e-01 -1.200225725769996643e-01 8.968768268823623657e-02 5.494051054120063782e-02 7.669467478990554810e-02 -2.138697952032089233e-01 3.892140388488769531e-01 -2.180253416299819946e-01 -3.485151380300521851e-02 1.079286411404609680e-01 -9.183517098426818848e-02 -1.095386967062950134e-01 1.428367346525192261e-01 -1.753031015396118164e-01 3.240119665861129761e-02 1.789443194866180420e-02 2.170852571725845337e-01
-7.487119734287261963e-02 -3.227271139621734619e-01 2.937156856060028076e-01 1.304325908422470093e-01 -6.839564442634582520e-02 -3.120664041489362717e-03 2.769393026828765869e-01 -2.288402058184146881e-03 7.300344109535217285e-02 -1.906265690922737122e-02 -3.200609982013702393e-02 5.600704997777938843e-02 -2.883618772029876709e-01 -1.516248136758804321e-01 -9.348111599683761597e-02 -3.437441289424896240e-01 -8.242428302764892578e-02 1.789460182189941406e-01 3.233709633350372314e-01 1.077738329768180847e-01 5.191452801227569580e-02 6.240545585751533508e-02 -1.933020353317260742e-01 -1.350367963314056396e-01 -8.957383781671524048e-02 1.991228163242340088e-01 -5.901093780994415283e-02 -1.291937530040740967e-01 2.540002390742301941e-02 1.746575683355331421e-01 -3.272959291934967041e-01 1.984106302261352539e-01
1.247498486191034317e-02 8.053158223628997803e-02 2.347808629274368286e-01 -6.733989715576171875e-02 -2.227447479963302612e-01 1.514919102191925049e-01 1.063829511404037476e-01 2.047028541564941406e-01 -2.346095629036426544e-02 1.137536671012639999e-02 -2.062139473855495453e-02 -3.101338148117065430e-01 -5.218691378831863403e-02 -3.137803077697753906e-01 -3.242766857147216797e-02 -1.948985904455184937e-01 1.191898584365844727e-01 -3.005777858197689056e-02 -3.048542514443397522e-02 2.679882049560546875e-01 -1.487107723951339722e-01 1.648525148630142212e-01 5.700384825468063354e-02 -4.601558670401573181e-02 3.900822699069976807e-01 -7.762113958597183228e-02 -7.096245884895324707e-02 1.865517944097518921e-01 -1.811512559652328491e-01 3.115993738174438477e-01 -2.051827609539031982e-01 2.405387610197067261e-01
2.637866735458374023e-01 1.307821571826934814e-01 2.786526456475257874e-02 3.354835882782936096e-02 2.334588170051574707e-01 1.264892052859067917e-02 1.322373151779174805e-01 -2.273906171321868896e-01 -3.273317590355873108e-02 -3.291438221931457520e-01 6.362023204565048218e-02 -2.730057239532470703e-01 3.300530090928077698e-02 7.864692248404026031e-03 -1.789790689945220947e-01 -1.767991930246353149e-01 1.302272081375122070e-01 2.705513834953308105e-01 -9.052964299917221069e-02 1.934543251991271973e-01 -1.433306336402893066e-01 4.221434146165847778e-02 -6.760662049055099487e-02 -7.499340921640396118e-02 -1.737401587888598442e-03 1.492152661085128784e-01 -3.882141038775444031e-02 -2.704799473285675049e-01 -2.873829305171966553e-01 3.229098916053771973e-01 1.538063734769821167e-01 2.436726242303848267e-01
1.078493893146514893e-01 3.109716251492500305e-02 1.543108522891998291e-01 2.213278114795684814e-01 1.389137804508209229e-01 7.870795577764511108e-02 9.791217744350433350e-02 1.479001529514789581e-02 2.729583382606506348e-01 -3.015024960041046143e-01 7.611549645662307739e-02 -2.310988008975982666e-01 -1.226619854569435120e-01 -1.129938662052154541e-02 -4.277220666408538818e-01 -3.930344879627227783e-01 1.102549806237220764e-01 9.795278310775756836e-02 -4.223556444048881531e-02 1.676808446645736694e-01 -6.764884293079376221e-02 1.104543954133987427e-01 -2.431257814168930054e-01 1.768817752599716187e-01 -9.897703677415847778e-02 3.617332130670547485e-02 1.282593980431556702e-02 -3.522401675581932068e-02 -1.570356637239456177e-01 3.217865228652954102e-01 -2.054347842931747437e-02 4.621313884854316711e-02
-1.104937046766281128e-01 -9.934013336896896362e-02 2.478711605072021484e-01 1.266532689332962036e-01 -1.350418180227279663e-01 9.192965924739837646e-02 3.401338160037994385e-01 -1.354651339352130890e-02 1.552244573831558228e-01 -2.196366637945175171e-01 -1.572865061461925507e-03 -1.057073473930358887e-01 -3.137302994728088379e-01 -1.190521568059921265e-01 -8.125956356525421143e-02 -1.549994349479675293e-01 -2.176866680383682251e-01 2.022926062345504761e-01 2.240149378776550293e-01 2.008695006370544434e-01 -7.202284783124923706e-02 7.959875464439392090e-02 -2.720000743865966797e-01 -1.148868948221206665e-01 1.198532059788703918e-02 1.272659748792648315e-01 9.986118413507938385e-03 -5.791932810097932816e-03 1.306208223104476929e-01 9.076739847660064697e-02 -3.684018552303314209e-01 2.758602797985076904e-01
-6.309408694505691528e-02 -5.162656679749488831e-02 2.684189379215240479e-01 -2.358712106943130493e-01 -3.329152986407279968e-02 3.269745707511901855e-01 3.115637898445129395e-01 1.261721551418304443e-02 1.174412444233894348e-01 -5.777865275740623474e-02 2.950573861598968506e-01 -2.076558023691177368e-01 2.474778518080711365e-02 -1.212738603353500366e-01 -1.702794134616851807e-01 -2.689625918865203857e-01 1.444874703884124756e-01 9.820396453142166138e-02 3.048445582389831543e-01 1.429208368062973022e-01 6.337941437959671021e-02 1.538443118333816528e-01 -7.316921651363372803e-02 9.055191278457641602e-02 8.966906368732452393e-02 2.434022575616836548e-01 -5.949976667761802673e-02 -2.363642007112503052e-01 -9.761386364698410034e-02 -1.795465946197509766e-01 1.957360804080963135e-01 6.756005436182022095e-02
2.601914666593074799e-02 -1.504639089107513428e-01 2.631887793540954590e-01 -3.271926939487457275e-02 -3.328446149826049805e-01 3.327498435974121094e-01 9.472204744815826416e-02 1.401226818561553955e-01 1.717096120119094849e-01 -3.501004278659820557e-01 9.302240610122680664e-02 -1.174279227852821350e-01 5.349810421466827393e-02 -1.624976657330989838e-02 -2.014583945274353027e-01 7.877838611602783203e-02 3.158223032951354980e-01 -1.591317653656005859e-01 1.247963309288024902e-01 2.614572085440158844e-02 -3.120423257350921631e-01 3.247733116149902344e-01 2.549723163247108459e-02 -2.026120424270629883e-01 -7.802157849073410034e-02 5.868694186210632324e-02 -1.075260937213897705e-01 -1.437124311923980713e-01 -6.330750882625579834e-03 -3.717357292771339417e-02 -5.252829566597938538e-02 3.651194740086793900e-03
-2.228207737207412720e-01 1.430428177118301392e-01 1.152404919266700745e-01 -3.051967173814773560e-02 -5.834550131112337112e-03 3.349402248859405518e-01 9.429726004600524902e-02 -3.627728298306465149e-02 1.353901922702789307e-01 -1.502328068017959595e-01 2.610291121527552605e-04 -2.030650377273559570e-01 -1.912332773208618164e-01 5.506127327680587769e-02 -2.264650762081146240e-01 -4.064404666423797607e-01 2.794831693172454834e-01 2.211343497037887573e-02 2.235108762979507446e-01 1.689752042293548584e-01 -2.709084749221801758e-01 2.262900769710540771e-01 6.942348927259445190e-02 -1.633898019790649414e-01 -1.948903501033782959e-01 -1.177353709936141968e-01 -1.101719364523887634e-01 1.876737177371978760e-01 -1.616699546575546265e-01 1.106305122375488281e-01 -4.875718802213668823e-02 4.303560033440589905e-02
6.109217181801795959e-02 -3.770992159843444824e-01 1.436489820480346680e-01 -1.025485992431640625e-01 5.789731815457344055e-02 9.756214171648025513e-02 1.967739015817642212e-01 7.795605808496475220e-02 1.511026769876480103e-01 -1.348850131034851074e-01 -9.817039966583251953e-02 -1.421782374382019043e-01 -2.873832583427429199e-01 -2.156256586313247681e-01 -2.984139621257781982e-01 1.017165649682283401e-02 1.545385122299194336e-01 2.058370504528284073e-03 3.815897703170776367e-01 -2.342945039272308350e-01 -2.569763958454132080e-01 5.522793531417846680e-02 -7.554468512535095215e-02 -1.792133897542953491e-01 1.825096756219863892e-01 1.039473861455917358e-01 8.107236772775650024e-02 -2.924040257930755615e-01 -6.633646041154861450e-02 1.584877073764801025e-02 -5.291998013854026794e-02 3.445008024573326111e-02
4.222780093550682068e-02 6.841382943093776703e-03 2.672429382801055908e-01 4.020529389381408691e-01 -2.506943978369235992e-02 1.561492830514907837e-01 1.203444004058837891e-01 9.771531820297241211e-02 5.443084985017776489e-02 1.892792433500289917e-01 -9.642089158296585083e-02 1.285208314657211304e-01 2.719755843281745911e-02 -7.705441862344741821e-02 -2.614065110683441162e-01 9.110321104526519775e-02 -6.191473454236984253e-02 7.691713422536849976e-02 -8.698509074747562408e-03 5.429346486926078796e-02 -3.395304679870605469e-01 1.881460845470428467e-01 -6.858010590076446533e-02 7.749019563198089600e-02 1.647225022315979004e-01 1.231936514377593994e-01 -2.895220816135406494e-01 -1.221945062279701233e-01 -4.995535016059875488e-01 4.146864265203475952e-02 4.755287431180477142e-03 4.033373296260833740e-02
-3.166349977254867554e-02 -2.428048104047775269e-01 3.008565902709960938e-01 1.971104592084884644e-01 3.250444680452346802e-02 2.930574119091033936e-01 2.243725955486297607e-01 -5.332322418689727783e-02 -8.582144230604171753e-02 -1.013068556785583496e-01 -7.523100078105926514e-02 -2.335832267999649048e-01 -1.566056013107299805e-01 -1.074855849146842957e-01 4.438241943717002869e-02 -6.285670399665832520e-02 2.248942404985427856e-01 5.147886872291564941e-01 -1.496120691299438477e-01 1.906330287456512451e-01 -2.851743996143341064e-02 9.541391581296920776e-02 -9.543272852897644043e-02 -2.056755423545837402e-01 -1.845298260450363159e-01 1.048701778054237366e-01 -6.324798613786697388e-02 -9.506133943796157837e-02 -1.527863442897796631e-01 -1.477744728326797485e-01 -9.155579656362533569e-02 5.844739452004432678e-02
6.647894531488418579e-02 -1.139821186661720276e-01 -1.031051948666572571e-01 -1.914249360561370850e-01 1.288896948099136353e-01 8.125855773687362671e-02 -5.894457176327705383e-02 6.177554652094841003e-02 -1.361504793167114258e-01 1.260653883218765259e-01 -1.560744494199752808e-01 -8.220292627811431885e-02 -1.684015989303588867e-01 -3.105391860008239746e-01 -1.824718713760375977e-02 -1.100792642682790756e-02 2.727785706520080566e-01 1.930151432752609253e-01 -7.201383262872695923e-02 1.685450971126556396e-01 -3.043381571769714355e-01 4.061768352985382080e-01 -2.472668886184692383e-01 2.445250563323497772e-02 1.287824213504791260e-01 4.059213399887084961e-02 -9.116488695144653320e-02 -2.106825262308120728e-01 1.397718638181686401e-01 -9.241618216037750244e-02 2.495586685836315155e-02 3.870239853858947754e-01
-8.669226616621017456e-02 -9.074153495021164417e-04 2.214114814996719360e-01 -1.047704443335533142e-01 2.899998426437377930e-02 3.649582564830780029e-01 1.409175060689449310e-02 2.251177728176116943e-01 5.222677811980247498e-02 -4.617721959948539734e-02 3.524905303493142128e-03 -1.215553842484951019e-02 -1.289726942777633667e-01 -1.716026961803436279e-01 -8.470798283815383911e-02 -3.420889377593994141e-01 3.965349122881889343e-02 3.019092977046966553e-01 1.664334088563919067e-01 -8.544106781482696533e-02 -1.956770569086074829e-01 1.170722320675849915e-01 5.027730762958526611e-02 -9.402541071176528931e-02 -3.603219389915466309e-01 2.481346949934959412e-02 -2.732551097869873047e-02 4.426652938127517700e-02 -3.210519850254058838e-01 -1.914486885070800781e-01 -8.643656969070434570e-02 3.175406157970428467e-01
-5.412166193127632141e-02 -1.214324235916137695e-01 1.929340958595275879e-01 5.073537304997444153e-02 9.876132756471633911e-02 9.720320999622344971e-02 2.515020072460174561e-01 -2.483502030372619629e-01 2.803679108619689941e-01 -1.742362161166965961e-03 -1.195136234164237976e-01 3.845483809709548950e-02 -1.332856565713882446e-01 -1.785684227943420410e-01 -2.808102965354919434e-01 -4.531387239694595337e-02 -9.415080398321151733e-02 3.323695063591003418e-01 -7.249593734741210938e-02 -8.701458573341369629e-02 -3.962655365467071533e-01 -6.338222324848175049e-02 -1.510175764560699463e-01 -2.454807162284851074e-01 -7.687201350927352905e-02 1.934383213520050049e-01 -2.022977024316787720e-01 -7.900158315896987915e-02 -3.671905025839805603e-02 2.540349066257476807e-01 -2.312085963785648346e-02 2.007021456956863403e-01
-1.038091108202934265e-01 -4.948697518557310104e-03 9.581717103719711304e-02 -9.264039248228073120e-02 -7.295463699847459793e-03 -1.289525181055068970e-01 1.968390941619873047e-01 -1.136591061949729919e-01 -7.318861037492752075e-02 -2.047137469053268433e-01 3.575922921299934387e-02 -1.902493536472320557e-01 -1.225180700421333313e-01 -4.458707273006439209e-01 5.986434966325759888e-02 -1.539567559957504272e-01 -9.738921374082565308e-02 -6.458783894777297974e-02 1.061336621642112732e-01 8.468141313642263412e-04 -1.190552711486816406e-01 3.331959545612335205e-01 1.629907488822937012e-01 -3.963003754615783691e-01 -2.604613779112696648e-03 1.962616592645645142e-01 -3.154731988906860352e-01 -9.836036711931228638e-02 7.215571403503417969e-02 5.391746759414672852e-02 3.083512000739574432e-02 2.945019006729125977e-01
-3.003514409065246582e-01 2.957645803689956665e-03 1.219931989908218384e-01 1.064986363053321838e-01 -2.214944213628768921e-01 1.138768643140792847e-01 6.968613713979721069e-02 2.177904993295669556e-01 -3.021551109850406647e-02 -1.438756287097930908e-01 1.448443811386823654e-02 -1.627756208181381226e-01 -1.089516207575798035e-01 -1.524483263492584229e-01 -1.357399970293045044e-01 1.029230952262878418e-01 7.363358885049819946e-02 1.303613930940628052e-01 -1.104557737708091736e-01 5.596426129341125488e-02 -2.891449928283691406e-01 7.933444529771804810e-02 -5.153028368949890137e-01 -2.599378824234008789e-01 9.761088341474533081e-02 3.172941878437995911e-02 2.697295509278774261e-02 -2.130003124475479126e-01 1.705912500619888306e-01 2.226472645998001099e-01 1.139220744371414185e-01 2.185321301221847534e-01
-1.049460619688034058e-01 6.870533525943756104e-02 8.985550701618194580e-02 1.545865088701248169e-01 -4.086028784513473511e-02 3.092171847820281982e-01 -1.228995025157928467e-01 1.039634123444557190e-01 2.107858061790466309e-01 -1.994799971580505371e-01 -2.272360958158969879e-02 -1.468086242675781250e-01 -6.234320998191833496e-02 1.054146047681570053e-02 1.612093299627304077e-01 -1.383726596832275391e-01 -2.067970484495162964e-02 4.200109839439392090e-01 8.467366546392440796e-02 -2.148719504475593567e-02 -1.851516366004943848e-01 4.007907807826995850e-01 5.981297045946121216e-02 -8.052503317594528198e-02 -2.932980656623840332e-01 -8.182302117347717285e-02 -1.895383745431900024e-01 -1.583264172077178955e-01 -2.399866729974746704e-01 -9.368089586496353149e-02 -1.446456015110015869e-01 2.079054266214370728e-01
-3.855134248733520508e-01 1.514746397733688354e-01 -1.420555412769317627e-01 5.238235741853713989e-02 1.495927292853593826e-02 1.129384413361549377e-01 3.413774073123931885e-02 -4.317736998200416565e-02 -1.234427168965339661e-01 -2.467459440231323242e-01 -1.056465357542037964e-01 -3.030425012111663818e-01 -1.934686154127120972e-01 -2.201514095067977905e-01 -1.444592028856277466e-01 -1.187542229890823364e-01 2.869387865066528320e-01 -8.836864726617932320e-04 1.831665188074111938e-01 1.101047843694686890e-01 1.120561212301254272e-01 3.395272493362426758e-01 -6.225778535008430481e-02 -7.833337783813476562e-02 2.917228043079376221e-01 -7.363642752170562744e-02 -1.799719929695129395e-01 1.801627501845359802e-02 -2.276298552751541138e-01 2.129726856946945190e-01 5.603886023163795471e-02 1.048135664314031601e-02
-1.760552376508712769e-01 -3.461075723171234131e-01 5.687854439020156860e-02 -2.121270298957824707e-01 7.947725057601928711e-02 1.972324997186660767e-01 -5.943051353096961975e-02 8.124493062496185303e-02 2.580122649669647217e-01 -1.053581535816192627e-01 -9.625373035669326782e-02 6.606743484735488892e-02 -1.237803772091865540e-01 -2.041743993759155273e-01 1.999026536941528320e-01 -1.012487113475799561e-01 -3.070647269487380981e-02 6.978251785039901733e-02 -1.944334656000137329e-01 -3.900701412931084633e-03 -9.427491575479507446e-02 2.578977048397064209e-01 -2.558173239231109619e-01 -6.673945486545562744e-02 5.994900688529014587e-02 1.661682724952697754e-01 -1.277896910905838013e-01 -1.124080717563629150e-01 -3.150987923145294189e-01 3.655865490436553955e-01 1.351533532142639160e-01 2.163399606943130493e-01
8.374503254890441895e-02 -1.280123442411422729e-01 2.915492057800292969e-01 -2.010543942451477051e-01 5.257700756192207336e-02 -4.951840266585350037e-03 7.134633604437112808e-03 -2.414410747587680817e-02 5.174411460757255554e-02 -8.202468603849411011e-02 7.172764837741851807e-02 -3.515975177288055420e-01 1.775859147310256958e-01 -2.063648849725723267e-01 5.485260859131813049e-03 -1.011272072792053223e-01 4.507876560091972351e-02 5.972192808985710144e-02 -7.985281199216842651e-02 1.316572129726409912e-01 -3.996839523315429688e-01 4.279425442218780518e-01 -1.758200377225875854e-01 -1.447509825229644775e-01 5.580425634980201721e-02 1.666713207960128784e-01 2.338005155324935913e-01 -1.211163476109504700e-01 -1.560858935117721558e-01 1.889176666736602783e-01 -1.208177879452705383e-01 1.620817929506301880e-01
-2.532167732715606689e-01 1.050653755664825439e-01 2.008257210254669189e-01 5.458809435367584229e-02 8.200129866600036621e-02 2.136768549680709839e-01 -3.015133738517761230e-02 2.139625400304794312e-01 -1.832791864871978760e-01 -3.287496268749237061e-01 6.024326011538505554e-02 -2.351086884737014771e-01 -2.767865955829620361e-01 -2.894795127213001251e-02 -1.460070908069610596e-01 -2.121455818414688110e-01 2.640521526336669922e-01 1.384047269821166992e-01 2.084100693464279175e-01 1.363571882247924805e-01 -3.669945597648620605e-01 1.989036202430725098e-01 1.007191166281700134e-01 5.456513911485671997e-02 -1.178331524133682251e-01 -2.481365809217095375e-03 -5.885905772447586060e-02 1.939788013696670532e-01 -1.655859202146530151e-01 1.155545189976692200e-01 -5.451405793428421021e-02 3.334974870085716248e-02
-9.226086735725402832e-02 -2.169350236654281616e-01 1.249214634299278259e-01 1.494788825511932373e-01 5.417576432228088379e-02 3.217247426509857178e-01 5.882503092288970947e-02 7.452299445867538452e-02 -2.366176694631576538e-01 -3.244280517101287842e-01 4.163652658462524414e-02 7.678982615470886230e-02 -1.248289644718170166e-01 -2.773078382015228271e-01 -3.193739429116249084e-02 2.253859043121337891e-01 3.292510807514190674e-01 1.468936949968338013e-01 -1.586924493312835693e-01 2.216097339987754822e-02 -2.546497583389282227e-01 1.974338740110397339e-01 -1.747864037752151489e-01 4.739813879132270813e-02 -5.792931839823722839e-02 1.368686258792877197e-01 -2.762706875801086426e-01 -1.659669280052185059e-01 -1.051441654562950134e-01 6.900775432586669922e-02 -2.090608775615692139e-01 -9.182528592646121979e-03
-1.999930143356323242e-01 -2.870813608169555664e-01 1.069416776299476624e-01 -4.338943585753440857e-02 2.908799611032009125e-02 1.891922205686569214e-01 -2.954612299799919128e-02 -1.227375045418739319e-01 1.980176940560340881e-02 -1.483709216117858887e-01 -2.480208426713943481e-01 4.455451294779777527e-02 -9.812266379594802856e-02 -2.964195907115936279e-01 -3.145404160022735596e-01 4.696437716484069824e-02 -6.332340836524963379e-02 -1.957622123882174492e-03 1.733474284410476685e-01 -5.029353499412536621e-02 -2.256153523921966553e-01 -2.634114958345890045e-02 -3.225838392972946167e-02 -4.508206248283386230e-01 -2.177021056413650513e-01 -3.996125981211662292e-02 -1.849682182073593140e-01 -1.756169460713863373e-02 -1.241914406418800354e-01 2.304457575082778931e-01 1.245010644197463989e-01 2.591149508953094482e-01
-1.665346026420593262e-01 -2.414191327989101410e-02 4.473201930522918701e-02 3.556144237518310547e-02 1.052307412028312683e-01 -1.106620579957962036e-01 1.074748635292053223e-01 1.603028625249862671e-01 -5.407541990280151367e-02 -2.403175830841064453e-01 -2.291426062583923340e-01 2.160540223121643066e-02 -1.330698132514953613e-01 -1.492654532194137573e-01 -1.360775232315063477e-01 -5.165681838989257812e-01 1.534268558025360107e-01 2.570663988590240479e-01 2.363995760679244995e-01 4.763215035200119019e-02 -1.778907477855682373e-01 1.809803545475006104e-01 -8.570906519889831543e-02 -1.987638026475906372e-01 -5.881114676594734192e-02 1.895870268344879150e-01 -9.986793249845504761e-02 -2.230087667703628540e-01 1.041300743818283081e-01 7.542408257722854614e-02 -2.730630040168762207e-01 1.400735974311828613e-01
-1.522415727376937866e-01 -1.529576927423477173e-01 4.161840081214904785e-01 7.930345833301544189e-03 1.204005703330039978e-01 2.107926160097122192e-01 -4.265123046934604645e-03 -1.588068008422851562e-01 9.103135019540786743e-02 -1.512590982019901276e-02 -9.670908749103546143e-02 1.153719052672386169e-01 -1.513366103172302246e-01 -4.946408793330192566e-02 -2.011634856462478638e-01 -3.382485508918762207e-01 -2.768083289265632629e-02 -2.270666137337684631e-02 -7.627136260271072388e-02 4.245383664965629578e-03 5.503722280263900757e-02 2.572487294673919678e-01 -2.806276977062225342e-01 -5.205940455198287964e-02 1.644505411386489868e-01 -3.051378130912780762e-01 -1.456526368856430054e-01 -1.879771947860717773e-01 -3.485879898071289062e-01 7.940676063299179077e-02 1.338447183370590210e-01 6.601312011480331421e-02
-1.247519701719284058e-01 -7.759059220552444458e-02 1.094590723514556885e-01 8.892702311277389526e-02 5.702300369739532471e-02 4.115861654281616211e-01 4.518463835120201111e-02 -4.599176347255706787e-02 -2.296169698238372803e-01 1.244277060031890869e-01 2.990337833762168884e-02 -1.391842216253280640e-01 -1.708942465484142303e-02 -1.608247756958007812e-01 -4.124163463711738586e-02 -1.774729043245315552e-01 -1.010839641094207764e-01 3.023856878280639648e-01 -3.448604792356491089e-02 2.560133635997772217e-01 -1.429904550313949585e-01 2.335612326860427856e-01 -2.215154096484184265e-02 -4.096855819225311279e-01 2.247928828001022339e-01 1.262427493929862976e-02 -9.989044815301895142e-02 -5.604399740695953369e-02 1.428341120481491089e-01 1.333728730678558350e-01 3.317784368991851807e-01 -1.004708558320999146e-01
-2.435669302940368652e-01 -4.834832251071929932e-02 1.025571525096893311e-01 -2.259381264448165894e-01 -2.456939406692981720e-02 3.226350843906402588e-01 9.465727023780345917e-03 6.657105684280395508e-02 -2.072791904211044312e-01 3.321851044893264771e-02 9.442215412855148315e-02 -2.525022327899932861e-01 -1.898403018712997437e-01 -1.458190008997917175e-02 -1.846385002136230469e-01 -2.446936964988708496e-01 -1.414257194846868515e-02 4.412803649902343750e-01 3.938619047403335571e-02 1.277375370264053345e-01 -1.821659207344055176e-01 1.110336277633905411e-02 9.278357028961181641e-03 5.402261018753051758e-02 -1.856169551610946655e-01 2.012589760124683380e-02 -8.899118006229400635e-02 -1.042627319693565369e-01 -3.647404611110687256e-01 -1.487990021705627441e-01 1.895676553249359131e-02 2.496001422405242920e-01
-2.012834101915359497e-01 -3.211045637726783752e-02 3.232604265213012695e-01 5.735335126519203186e-02 -2.175229787826538086e-02 2.514739632606506348e-01 -1.340162158012390137e-01 7.278837263584136963e-02 1.225009858608245850e-01 1.122031658887863159e-01 -3.286286816000938416e-02 -1.975005865097045898e-02 -2.259130924940109253e-01 8.643876761198043823e-02 -4.913012031465768814e-03 -3.272326290607452393e-01 -4.544997215270996094e-02 5.702362582087516785e-02 1.305210292339324951e-01 1.336641758680343628e-01 1.059297472238540649e-01 3.595398664474487305e-01 -1.405581086874008179e-01 1.943714544177055359e-02 4.001700878143310547e-02 -1.921590268611907959e-01 -2.253844439983367920e-01 -3.597758114337921143e-01 -2.325363159179687500e-01 1.368793845176696777e-01 2.167565226554870605e-01 1.720967590808868408e-01
-1.717371195554733276e-01 -2.451768666505813599e-01 2.646742574870586395e-02 -6.947438418865203857e-02 -1.938457190990447998e-01 1.684249043464660645e-01 -4.071640316396951675e-03 -1.401566993445158005e-02 1.362075060606002808e-01 1.848113350570201874e-02 1.336682438850402832e-01 -2.776048481464385986e-01 1.564539968967437744e-01 -2.634836733341217041e-01 -4.400537908077239990e-01 -1.566410064697265625e-02 -8.259864896535873413e-02 1.775423139333724976e-01 -5.589658394455909729e-02 -9.862602502107620239e-02 -2.213536053895950317e-01 -2.807920426130294800e-02 -2.070634812116622925e-02 -3.321348130702972412e-01 8.370561897754669189e-02 8.640480041503906250e-02 -1.843990981578826904e-01 -9.856364130973815918e-02 -1.786599159240722656e-01 2.853026092052459717e-01 1.960203349590301514e-01 1.242452412843704224e-01
-4.416776895523071289e-01 -9.582868218421936035e-02 2.016705870628356934e-01 -1.454178337007761002e-02 -9.530260413885116577e-02 1.764349937438964844e-01 6.919648498296737671e-02 1.647077500820159912e-01 -2.394304573535919189e-01 -1.224966272711753845e-01 5.124851688742637634e-02 4.171730950474739075e-03 -1.081092357635498047e-01 1.123754233121871948e-01 -2.583153843879699707e-01 -1.538675557821989059e-02 -7.592932134866714478e-02 -7.634460180997848511e-02 -1.648897379636764526e-01 -1.863016039133071899e-01 -6.743740290403366089e-02 3.680923283100128174e-01 -8.170020766556262970e-03 -1.378080695867538452e-01 -1.272971928119659424e-01 7.985305041074752808e-02 -1.700921058654785156e-01 -2.089537680149078369e-01 -1.795824468135833740e-01 2.250354290008544922e-01 -2.634374499320983887e-01 1.908363699913024902e-01
-3.180192410945892334e-01 -2.195840030908584595e-01 -1.761126071214675903e-01 6.145652383565902710e-02 -4.106499254703521729e-02 3.243952989578247070e-01 7.502784579992294312e-02 -3.976164758205413818e-02 1.867530122399330139e-02 -2.423406951129436493e-02 1.190911084413528442e-01 1.014307588338851929e-01 5.066650360822677612e-02 -1.606722027063369751e-01 -3.346213996410369873e-01 1.241875533014535904e-02 -6.961276382207870483e-02 3.730402886867523193e-01 7.174152880907058716e-02 -2.709462344646453857e-01 -2.981567382812500000e-01 8.043916523456573486e-02 -1.199148893356323242e-01 -2.134999036788940430e-01 8.170314133167266846e-02 -6.219102814793586731e-02 -2.167804986238479614e-01 -6.622771173715591431e-02 -3.762971237301826477e-02 2.386526763439178467e-01 8.645343035459518433e-02 1.736328601837158203e-01
-5.847975239157676697e-02 -7.357617467641830444e-02 -3.552878275513648987e-02 -1.060354560613632202e-01 1.008030399680137634e-01 1.178295239806175232e-01 3.847085684537887573e-02 3.627463802695274353e-02 5.117268115282058716e-02 1.218454726040363312e-02 -1.334128081798553467e-01 -1.619271188974380493e-01 -3.097805380821228027e-01 -3.421680331230163574e-01 -1.663310527801513672e-01 -1.029699519276618958e-01 -5.161031708121299744e-02 -1.236648950725793839e-02 2.355854809284210205e-01 -2.137164771556854248e-01 -8.242601901292800903e-02 5.934676527976989746e-02 -7.415615022182464600e-02 -4.355312585830688477e-01 -1.969081610441207886e-01 8.632465451955795288e-02 -2.862725257873535156e-01 -1.060357242822647095e-01 -3.359774649143218994e-01 1.436724364757537842e-01 2.663632631301879883e-01 1.829983480274677277e-02
-2.414266765117645264e-02 -1.091241240501403809e-01 5.589290857315063477e-01 -4.297209903597831726e-03 -1.252588778734207153e-01 2.538374960422515869e-01 6.759646534919738770e-02 6.074110418558120728e-02 9.862507134675979614e-02 -5.145391076803207397e-02 1.409529298543930054e-01 4.649086296558380127e-02 -1.462306380271911621e-01 -3.367142081260681152e-01 -1.204841956496238708e-01 -2.100677490234375000e-01 -1.418177783489227295e-01 -6.601729989051818848e-02 8.178207278251647949e-02 1.347095668315887451e-01 1.089735925197601318e-01 1.538647571578621864e-03 -1.541428714990615845e-01 -1.110217645764350891e-01 2.297412455081939697e-01 -2.415831238031387329e-01 5.915565788745880127e-02 -2.792449891567230225e-01 -2.163806110620498657e-01 -8.792207576334476471e-03 -6.254059728235006332e-03 1.485653966665267944e-01
-4.214557409286499023e-01 -1.168263852596282959e-01 1.121454164385795593e-01 -5.886941682547330856e-03 -6.834554672241210938e-02 1.785995662212371826e-01 -7.210733741521835327e-02 1.554669439792633057e-01 -3.331459760665893555e-01 2.594793401658535004e-02 -6.308818608522415161e-02 3.293089196085929871e-02 -3.712647557258605957e-01 -2.790815532207489014e-01 1.846013404428958893e-02 1.711333543062210083e-01 8.049447089433670044e-03 4.260417073965072632e-02 -1.556424200534820557e-01 1.310277134180068970e-01 -1.183123514056205750e-01 2.283569723367691040e-01 -6.158489361405372620e-02 -5.797520279884338379e-02 -1.774886436760425568e-02 -1.693027764558792114e-01 -2.200079560279846191e-01 -3.118651211261749268e-01 -6.945970235392451286e-04 2.476819977164268494e-02 -2.208829224109649658e-01 1.657867729663848877e-01
4.344999045133590698e-02 -2.167745977640151978e-01 2.750235795974731445e-01 -3.983831703662872314e-01 -3.977267071604728699e-02 2.568789422512054443e-01 -7.090985029935836792e-02 5.865763127803802490e-02 -1.333687007427215576e-01 -2.517748475074768066e-01 7.652800530195236206e-02 2.238707095384597778e-01 -3.825672715902328491e-02 -2.638558447360992432e-01 -3.103533089160919189e-01 -1.026753932237625122e-01 -3.687867894768714905e-02 -1.072687655687332153e-01 -1.720367521047592163e-01 3.503059595823287964e-02 -4.861215129494667053e-02 1.309834122657775879e-01 -3.054314553737640381e-01 -1.520427875220775604e-02 7.984775304794311523e-02 -2.641303464770317078e-02 -1.617588251829147339e-01 1.686180941760540009e-02 -2.768844664096832275e-01 2.293969094753265381e-01 2.154890634119510651e-02 7.505469024181365967e-02
-1.591183245182037354e-01 -1.365589052438735962e-01 -1.600175164639949799e-02 -4.068838432431221008e-02 8.293750882148742676e-02 6.297899037599563599e-02 -1.816246211528778076e-01 -7.119357585906982422e-02 -1.376565732061862946e-02 -1.218549832701683044e-01 -2.647495865821838379e-01 -1.296025961637496948e-01 -3.870009779930114746e-01 -2.865851521492004395e-01 -4.827563092112541199e-02 4.858652129769325256e-02 2.275295406579971313e-01 -1.347971241921186447e-02 1.446851938962936401e-01 -6.108495593070983887e-02 -1.431591361761093140e-01 1.344571411609649658e-01 -8.984876424074172974e-02 -3.202376961708068848e-01 -2.307931780815124512e-01 -4.922778159379959106e-02 -1.742108911275863647e-01 1.187468022108078003e-01 -4.582335054874420166e-01 4.961111396551132202e-02 -3.954617679119110107e-02 1.635365784168243408e-01
-2.564782202243804932e-01 7.316654920578002930e-02 2.055826634168624878e-01 -7.686077058315277100e-02 8.386697620153427124e-02 1.620285063982009888e-01 2.834929823875427246e-01 -6.284798681735992432e-02 2.898706682026386261e-02 -5.143396928906440735e-02 -1.878790110349655151e-01 9.192366153001785278e-02 -2.719383239746093750e-01 8.519808202981948853e-02 -7.668401300907135010e-02 -1.718665808439254761e-01 -4.959855228662490845e-02 4.600016772747039795e-02 2.428311109542846680e-02 -1.097008809447288513e-01 8.761229366064071655e-02 3.212282657623291016e-01 -5.498782917857170105e-02 -3.965447098016738892e-02 9.217792749404907227e-02 -3.032746016979217529e-01 -1.179540604352951050e-01 -4.682140946388244629e-01 -2.944133877754211426e-01 1.137108653783798218e-01 1.250177770853042603e-01 1.331115067005157471e-01
-7.435813080519437790e-03 -1.554649323225021362e-01 6.921666115522384644e-02 -9.431418031454086304e-02 -2.209792099893093109e-02 2.600806057453155518e-01 -1.150695458054542542e-01 2.563643753528594971e-01 -7.969082146883010864e-02 -1.537968218326568604e-01 -6.727503240108489990e-02 -1.590065360069274902e-01 -2.402658462524414062e-01 -9.120390564203262329e-02 8.430151641368865967e-02 -1.618319898843765259e-01 2.110581398010253906e-01 1.991970837116241455e-01 -1.557369902729988098e-02 -3.799076750874519348e-02 -3.021156489849090576e-01 -8.953580260276794434e-02 1.244110707193613052e-02 -4.181699827313423157e-02 -2.814354300498962402e-01 -4.494555294513702393e-02 -2.482034862041473389e-01 -1.493182927370071411e-01 -3.668264746665954590e-01 -1.319968700408935547e-01 1.070370003581047058e-01 3.743883967399597168e-01
-1.952777057886123657e-01 2.421814352273941040e-01 1.999656558036804199e-01 -1.231561079621315002e-01 -1.001359373331069946e-01 2.730827331542968750e-01 1.808604896068572998e-01 1.577199697494506836e-01 -3.886986151337623596e-02 -3.266767412424087524e-02 8.967601507902145386e-02 -6.234748288989067078e-02 -1.246369779109954834e-01 -3.564600050449371338e-01 -1.085300073027610779e-01 1.106362715363502502e-01 -1.024485155940055847e-01 3.762248754501342773e-01 -7.390035688877105713e-02 3.028490245342254639e-01 -1.032302901148796082e-01 1.134237498044967651e-01 9.338443167507648468e-03 -2.000952363014221191e-01 -1.309879589825868607e-02 8.865473419427871704e-02 -7.947731018066406250e-02 1.687717586755752563e-01 1.573298871517181396e-02 2.565293014049530029e-01 1.748539209365844727e-01 2.691137492656707764e-01
-2.610957920551300049e-01 -1.410322487354278564e-01 1.699248850345611572e-01 -5.113441869616508484e-02 2.331679463386535645e-01 -8.845268934965133667e-02 2.044178694486618042e-01 6.182321533560752869e-02 2.034279555082321167e-01 -2.552582919597625732e-01 2.812155708670616150e-02 -1.169775053858757019e-01 -5.514622479677200317e-02 -3.972044587135314941e-01 -1.188611835241317749e-01 1.112064346671104431e-01 -6.387075781822204590e-02 1.628126949071884155e-01 3.646657466888427734e-01 9.651613072492182255e-04 -2.756582386791706085e-02 4.498596116900444031e-02 -3.279207050800323486e-01 -1.663012802600860596e-01 -2.025365643203258514e-02 3.093775548040866852e-02 -3.531120121479034424e-01 1.961368136107921600e-02 -1.455145478248596191e-01 8.347191661596298218e-02 -2.448652498424053192e-02 8.720848709344863892e-02
2.618867531418800354e-02 -4.607090959325432777e-04 2.859380282461643219e-02 2.592303231358528137e-02 -2.306386530399322510e-01 3.317467272281646729e-01 1.191768795251846313e-01 3.953241184353828430e-02 -6.183297559618949890e-02 -2.495161443948745728e-01 -1.533161010593175888e-02 -5.106885731220245361e-02 -2.874951250851154327e-02 -7.567442208528518677e-02 3.334861248731613159e-02 -2.692445516586303711e-01 3.205386921763420105e-02 1.380137354135513306e-01 1.323191821575164795e-01 2.498383522033691406e-01 -2.334057986736297607e-01 4.325472414493560791e-01 3.521637525409460068e-03 -1.451016217470169067e-01 -3.288768529891967773e-01 -8.244705945253372192e-02 -2.521281540393829346e-01 -1.593385189771652222e-01 5.871308967471122742e-02 1.296612247824668884e-02 -3.071546554565429688e-01 7.215666770935058594e-02
-3.720741868019104004e-01 -5.087459459900856018e-02 2.386996299028396606e-01 -7.510591298341751099e-02 -8.235411345958709717e-02 2.918490469455718994e-01 2.048567980527877808e-01 2.279641292989253998e-02 -6.460405420511960983e-03 -2.257575392723083496e-01 -4.238963499665260315e-02 -1.156058385968208313e-01 -3.876003995537757874e-02 -7.789412885904312134e-02 9.059777855873107910e-02 -8.844283223152160645e-02 1.518677771091461182e-01 2.591201364994049072e-01 2.566603012382984161e-02 -9.331216663122177124e-02 -1.163153126835823059e-01 3.906364738941192627e-01 4.359299689531326294e-02 -2.431669645011425018e-02 6.894448399543762207e-02 -8.250074088573455811e-02 8.513114601373672485e-02 2.121156752109527588e-01 -1.169448196887969971e-01 4.483511447906494141e-01 -1.570425331592559814e-01 -2.814964391291141510e-02
-1.645091772079467773e-01 1.637590229511260986e-01 7.502298057079315186e-02 -6.509444676339626312e-03 2.315170690417289734e-02 3.707872033119201660e-01 -3.276987373828887939e-02 2.022030800580978394e-01 -2.445521950721740723e-01 -2.650670707225799561e-01 -2.114487290382385254e-01 -1.790533959865570068e-01 -3.037323355674743652e-01 -7.935527712106704712e-03 -2.296695709228515625e-01 -2.014736980199813843e-01 2.409628927707672119e-01 -8.387834765017032623e-03 1.350871175527572632e-01 6.413422524929046631e-02 -8.311302214860916138e-02 1.647858023643493652e-01 1.795015297830104828e-02 -3.140601217746734619e-01 -1.529618501663208008e-01 3.665172681212425232e-02 -1.096730902791023254e-01 2.020175158977508545e-01 -2.453629225492477417e-01 9.433250129222869873e-02 1.517122052609920502e-02 8.690179884433746338e-02
-1.648231297731399536e-01 -1.849850267171859741e-01 1.547301262617111206e-01 -1.065235733985900879e-01 5.813601240515708923e-02 1.870506852865219116e-01 1.117259114980697632e-01 2.184379287064075470e-02 8.927644789218902588e-02 -1.425564736127853394e-01 -3.539159893989562988e-01 -2.439705282449722290e-01 7.229800522327423096e-02 -3.255963623523712158e-01 2.233599498867988586e-02 -1.257577836513519287e-01 1.719306111335754395e-01 3.093722164630889893e-01 2.449488937854766846e-01 1.351997554302215576e-01 -4.833459481596946716e-02 -2.771716751158237457e-02 -1.040848046541213989e-01 -9.654512256383895874e-02 2.186031490564346313e-01 7.851405069231987000e-03 1.040311232209205627e-01 2.046742588281631470e-01 -2.058896869421005249e-01 7.601092010736465454e-02 -6.823753565549850464e-02 3.621821999549865723e-01
-1.904778778553009033e-01 1.360813081264495850e-01 1.974623501300811768e-01 -2.144802361726760864e-01 -1.141052916646003723e-01 3.747534751892089844e-01 8.487810939550399780e-02 -8.718095719814300537e-02 -5.220453068614006042e-02 1.000661551952362061e-01 -9.729979187250137329e-02 -7.026690989732742310e-02 -2.388968914747238159e-01 -2.526992559432983398e-01 1.755744218826293945e-02 -3.010374903678894043e-01 1.819497346878051758e-01 4.156233966350555420e-01 1.636440157890319824e-01 6.320622563362121582e-02 -9.455110877752304077e-03 6.052856519818305969e-02 7.913317531347274780e-03 -7.779571413993835449e-02 -3.919726908206939697e-01 -2.135911397635936737e-02 -7.392770797014236450e-02 -1.689424961805343628e-01 -5.082216486334800720e-02 9.711495041847229004e-02 7.338012009859085083e-02 3.070699982345104218e-02
1.536805182695388794e-01 -1.746076792478561401e-01 2.198435813188552856e-01 4.535824805498123169e-02 -1.685595065355300903e-01 1.742286682128906250e-01 9.049236029386520386e-02 -2.472821623086929321e-02 -9.588707238435745239e-02 -1.341057270765304565e-01 1.767709106206893921e-01 -1.551283895969390869e-01 1.041345521807670593e-01 -1.954603344202041626e-01 2.092024087905883789e-01 -5.392642319202423096e-02 -2.026472389698028564e-01 1.660696119070053101e-01 2.335539646446704865e-02 -2.338962070643901825e-02 -2.638880908489227295e-01 2.119788527488708496e-01 -2.859012186527252197e-01 1.610841751098632812e-01 -5.871435999870300293e-02 3.086761571466922760e-02 -1.733584105968475342e-01 -1.721811443567276001e-01 -4.091674387454986572e-01 1.280785053968429565e-01 3.043486773967742920e-01 1.310603469610214233e-01
-1.482406407594680786e-01 1.580414175987243652e-02 3.689604401588439941e-01 -9.154611080884933472e-02 -2.208389341831207275e-01 1.436517387628555298e-01 1.033605858683586121e-01 7.256927341222763062e-02 1.235436275601387024e-01 8.517418056726455688e-02 -1.344403475522994995e-01 -9.773040562868118286e-02 -1.442111730575561523e-01 -3.175022304058074951e-01 -2.322194129228591919e-01 -1.771889044903218746e-03 9.329877048730850220e-02 1.730774641036987305e-01 -5.883107334375381470e-02 -1.564813591539859772e-02 -2.507637739181518555e-01 -1.727047115564346313e-01 -3.369279801845550537e-01 -4.315503686666488647e-02 4.701905325055122375e-02 -1.829907894134521484e-01 3.576569631695747375e-02 -3.372266292572021484e-01 -2.389131784439086914e-01 -1.571886390447616577e-01 5.309491232037544250e-02 1.909649968147277832e-01
-1.862749755382537842e-01 6.837461143732070923e-02 -1.967372838407754898e-03 2.647690176963806152e-01 -1.194987148046493530e-01 3.295607566833496094e-01 1.238593384623527527e-01 6.869207322597503662e-02 1.973424106836318970e-02 -2.880147397518157959e-01 -1.102257054299116135e-02 -9.804798662662506104e-02 9.179673343896865845e-02 -1.138610988855361938e-01 8.657699823379516602e-02 -3.277915120124816895e-01 -3.735268115997314453e-02 2.518144249916076660e-01 1.824998110532760620e-01 6.697814166545867920e-02 -2.906244695186614990e-01 1.309221237897872925e-01 -6.370841711759567261e-02 7.339765131473541260e-02 -3.558895885944366455e-01 -3.031434863805770874e-02 -3.528959751129150391e-01 -6.442506611347198486e-02 -1.593782901763916016e-01 6.870159506797790527e-02 -4.148060828447341919e-02 1.280932426452636719e-01
-2.244321703910827637e-01 2.334268093109130859e-01 2.570696175098419189e-01 2.970481216907501221e-01 -1.516793072223663330e-01 8.766606450080871582e-02 1.593716815114021301e-02 1.394979953765869141e-01 2.077806591987609863e-01 3.619535267353057861e-02 6.846449524164199829e-02 -1.131713576614856720e-02 -2.095223069190979004e-01 -1.497545689344406128e-01 -8.116199076175689697e-02 -1.919823139905929565e-01 -1.599456071853637695e-01 1.733004152774810791e-01 -1.414180099964141846e-01 1.258148401975631714e-01 -8.720988035202026367e-02 1.795189976692199707e-01 -3.521952927112579346e-01 -3.235694766044616699e-02 7.580196857452392578e-02 -1.303516626358032227e-01 2.209754195064306259e-03 -1.165184006094932556e-01 -7.688417285680770874e-02 1.462390273809432983e-01 2.362347096204757690e-01 3.944075107574462891e-01
8.016973733901977539e-02 8.347377926111221313e-02 3.119552433490753174e-01 -6.635585427284240723e-02 -2.698109112679958344e-02 2.977044284343719482e-01 2.032912671566009521e-01 2.330579310655593872e-01 2.230817452073097229e-02 -2.712446451187133789e-01 4.543338343501091003e-02 -5.873409286141395569e-02 -2.610159814357757568e-01 4.046209156513214111e-02 2.381445020437240601e-01 -9.932705760002136230e-02 1.928797960281372070e-01 2.417774200439453125e-01 6.583560258150100708e-02 8.695377409458160400e-02 1.877355426549911499e-01 1.708350926637649536e-01 -1.065302547067403793e-02 -2.995222508907318115e-01 -1.343966573476791382e-01 2.164644598960876465e-01 3.567773476243019104e-02 -1.236345153301954269e-02 -3.313885629177093506e-01 7.904737442731857300e-02 -7.674890011548995972e-02 1.839654445648193359e-01
1.281428933143615723e-01 -2.675109505653381348e-01 3.843459188938140869e-01 -8.223655819892883301e-02 -2.216814309358596802e-01 2.397397458553314209e-01 -2.201635837554931641e-01 -1.758003383874893188e-01 3.104414045810699463e-01 -1.407515108585357666e-01 7.509051263332366943e-02 -6.508886069059371948e-02 5.293826106935739517e-03 -1.073946431279182434e-01 -6.251322478055953979e-02 -2.151496857404708862e-01 -3.296032920479774475e-02 3.050176426768302917e-02 -4.988498240709304810e-02 2.848899066448211670e-01 -2.228329516947269440e-02 2.291782386600971222e-02 -1.175063252449035645e-01 4.593762010335922241e-02 1.666244864463806152e-01 1.925721913576126099e-01 -2.347999215126037598e-01 -2.048092335462570190e-01 -2.005252391099929810e-01 1.663167923688888550e-01 1.215242221951484680e-02 2.261986583471298218e-01
9.822261333465576172e-02 1.750954538583755493e-01 3.318454325199127197e-01 7.278098911046981812e-02 1.165179312229156494e-01 -8.437827229499816895e-02 2.254360169172286987e-01 2.520954608917236328e-01 1.640347242355346680e-01 -1.048046946525573730e-01 -2.933320403099060059e-02 -6.925009191036224365e-02 -2.037109248340129852e-02 -1.671438068151473999e-01 9.352850727736949921e-03 -1.042463704943656921e-01 1.076654419302940369e-01 3.824256062507629395e-01 -1.139967292547225952e-01 1.714514344930648804e-01 -1.360691636800765991e-01 8.951302617788314819e-02 -3.258844017982482910e-01 -5.532148480415344238e-02 8.762509375810623169e-02 3.124424219131469727e-01 -1.135065630078315735e-01 -2.355817854404449463e-01 -1.700179874897003174e-01 2.696388959884643555e-01 1.050534471869468689e-01 6.326666474342346191e-02
3.156610950827598572e-02 9.919213503599166870e-02 -7.640279084444046021e-02 1.274467259645462036e-01 5.009621754288673401e-02 3.820270299911499023e-02 -1.091709882020950317e-01 8.772317320108413696e-02 2.254222929477691650e-01 -2.391496598720550537e-01 -1.465711444616317749e-01 -1.402964442968368530e-01 -3.337174654006958008e-01 -3.007181286811828613e-01 7.838916033506393433e-03 -1.574361622333526611e-01 5.684974044561386108e-02 2.487417012453079224e-01 2.345477044582366943e-01 -1.712265014648437500e-01 -3.592324629426002502e-02 1.223028972744941711e-01 1.871592253446578979e-01 -2.059152275323867798e-01 -1.557664573192596436e-01 -1.554373353719711304e-01 -2.438824027776718140e-01 -2.224840670824050903e-01 -1.684607118368148804e-01 1.394518762826919556e-01 1.946860700845718384e-01 2.853727340698242188e-01
-1.793388724327087402e-01 3.028123453259468079e-02 4.360178709030151367e-01 1.164811030030250549e-01 -2.251340746879577637e-01 2.736790180206298828e-01 1.148946136236190796e-01 2.006380558013916016e-01 5.454487726092338562e-02 -3.246423304080963135e-01 -9.966348856687545776e-02 2.812043391168117523e-02 -9.721028804779052734e-02 -8.828654885292053223e-02 -1.273077726364135742e-01 -2.011203020811080933e-01 3.508689999580383301e-01 1.667380519211292267e-02 1.490187942981719971e-01 5.291423201560974121e-02 -3.503724336624145508e-01 8.186796307563781738e-02 -6.554462760686874390e-02 9.574757888913154602e-03 -6.651272624731063843e-02 1.726601421833038330e-01 -1.907211989164352417e-01 -5.920868739485740662e-02 1.277075856924057007e-01 -3.843365237116813660e-02 -6.946583092212677002e-02 -1.106105372309684753e-01
7.441933453083038330e-02 2.046145051717758179e-01 1.734184324741363525e-01 1.766308099031448364e-01 -1.204737871885299683e-01 1.204786375164985657e-01 3.948531299829483032e-02 2.171307802200317383e-03 5.002309009432792664e-02 -1.228431239724159241e-01 -1.220830976963043213e-01 -1.360447108745574951e-01 1.106852293014526367e-01 -2.354199886322021484e-01 -4.035466015338897705e-01 2.810601294040679932e-01 -5.181553959846496582e-02 2.149165570735931396e-01 -3.535168617963790894e-02 1.362276077270507812e-01 -6.856061983853578568e-03 4.054581820964813232e-01 3.604894131422042847e-02 -2.548093795776367188e-01 -1.340328603982925415e-01 6.695035099983215332e-02 1.881060004234313965e-01 -2.146460413932800293e-01 -1.959469020366668701e-01 1.836505681276321411e-01 1.125628687441349030e-02 1.571627706289291382e-01
2.187108062207698822e-02 -1.510462611913681030e-01 4.280110597610473633e-01 6.538216024637222290e-02 9.558272361755371094e-02 2.815523743629455566e-01 1.962793618440628052e-01 -5.179120972752571106e-02 -1.852636598050594330e-02 -9.329937165603041649e-04 3.159999102354049683e-02 1.140059232711791992e-01 -1.148085966706275940e-01 -2.075406312942504883e-01 8.860804140567779541e-03 -3.255724012851715088e-01 -7.680977135896682739e-02 -3.813970834016799927e-02 -1.988453716039657593e-01 4.589548334479331970e-02 -1.431492567062377930e-01 8.176483958959579468e-02 -2.326353937387466431e-01 -4.334594309329986572e-02 1.855247318744659424e-01 -3.834458589553833008e-01 -1.281471848487854004e-01 -1.314212977886199951e-01 -3.010394275188446045e-01 -2.696197666227817535e-02 -1.207748651504516602e-01 1.723238676786422729e-01
-3.194043040275573730e-01 6.682710349559783936e-02 1.328438669443130493e-01 1.110845804214477539e-01 4.039687104523181915e-03 1.452367901802062988e-01 -1.302329599857330322e-01 1.095241531729698181e-01 -1.948183923959732056e-01 -1.721475124359130859e-01 3.298255503177642822e-01 -7.141988724470138550e-02 -2.234480082988739014e-01 -5.052307620644569397e-02 -2.585283815860748291e-01 -1.017133519053459167e-01 -3.222373872995376587e-02 -1.215157285332679749e-01 -1.392593532800674438e-01 -1.114388853311538696e-01 4.013676196336746216e-02 4.259549677371978760e-01 -3.713108599185943604e-02 -2.295984327793121338e-01 -6.172424927353858948e-02 -2.576470561325550079e-02 -2.265878617763519287e-01 -2.065535038709640503e-01 -1.606159470975399017e-02 1.319090276956558228e-01 -1.634482592344284058e-01 2.733323276042938232e-01
-6.466633081436157227e-02 -3.974876105785369873e-01 -1.611933298408985138e-02 2.953269705176353455e-02 -6.696296390146017075e-03 2.292760908603668213e-01 4.196845740079879761e-02 -6.787574291229248047e-02 1.044780761003494263e-01 -1.612080633640289307e-01 -2.670569159090518951e-02 -7.443621009588241577e-02 -8.183199912309646606e-02 -3.027693629264831543e-01 -5.985306203365325928e-02 -2.743653655052185059e-01 1.070798933506011963e-01 2.671318054199218750e-01 2.162694931030273438e-01 -1.155465915799140930e-01 -7.251358591020107269e-03 8.229467272758483887e-02 5.518503114581108093e-02 -7.255137711763381958e-02 2.470740824937820435e-01 3.577344715595245361e-01 -4.638363793492317200e-02 4.283967614173889160e-02 -3.069977164268493652e-01 2.911227345466613770e-01 1.255242079496383667e-01 1.071510091423988342e-01
1.308346539735794067e-01 -1.287561208009719849e-01 1.385489553213119507e-01 1.185168474912643433e-01 -1.256871670484542847e-01 -3.418750315904617310e-02 4.842620491981506348e-01 -7.950312644243240356e-02 1.725473105907440186e-01 -2.333738803863525391e-01 1.240325570106506348e-01 -3.068971633911132812e-01 -2.186267971992492676e-01 -3.206292986869812012e-01 -4.482997953891754150e-02 -1.577224731445312500e-01 -1.417743787169456482e-02 2.440731823444366455e-01 1.186857745051383972e-02 3.337318822741508484e-02 2.696177922189235687e-02 1.409498453140258789e-01 7.722546160221099854e-02 4.610155895352363586e-02 -1.432447880506515503e-01 3.530450165271759033e-02 7.544241845607757568e-02 -2.447402626276016235e-01 -8.304031193256378174e-02 4.586925357580184937e-02 -2.721239924430847168e-01 2.094196379184722900e-01
-1.652096509933471680e-01 -1.181412860751152039e-01 1.559158116579055786e-01 1.163738891482353210e-01 -2.039421536028385162e-02 2.924406230449676514e-01 1.933501213788986206e-01 -6.252831965684890747e-02 5.726549401879310608e-02 -1.489073038101196289e-01 -2.400108277797698975e-01 -6.580259650945663452e-03 8.951027691364288330e-02 -2.299483716487884521e-01 -1.985239535570144653e-01 -1.661654859781265259e-01 -6.372188031673431396e-02 2.832834124565124512e-01 2.014446407556533813e-01 -2.444449216127395630e-01 -2.132165580987930298e-01 -1.284087598323822021e-01 -1.385692209005355835e-01 -2.968973219394683838e-01 -7.484771194867789745e-04 1.604688614606857300e-01 -4.762337356805801392e-02 1.434867531061172485e-01 -2.990593314170837402e-01 1.751035451889038086e-01 1.381959170103073120e-01 2.022524178028106689e-01
5.623478814959526062e-02 -2.669182121753692627e-01 2.270033583045005798e-02 -7.501038163900375366e-02 6.049805879592895508e-02 6.310246139764785767e-02 -4.010226204991340637e-02 2.200668007135391235e-01 1.194710284471511841e-01 -1.933162957429885864e-01 -2.495695501565933228e-01 -9.839791059494018555e-02 9.174509905278682709e-03 -1.531139910221099854e-01 9.301551431417465210e-02 -2.560908906161785126e-02 -1.095697358250617981e-01 8.981262892484664917e-02 -3.135447204113006592e-01 1.740914732217788696e-01 -1.102954745292663574e-01 2.493307888507843018e-01 -1.348898261785507202e-01 1.076997593045234680e-01 1.516887843608856201e-01 -2.549194172024726868e-02 -2.609208524227142334e-01 -1.809880435466766357e-01 -3.427945375442504883e-01 2.774283289909362793e-01 1.176236048340797424e-01 3.459807038307189941e-01
1.774445874616503716e-03 -8.737741038203239441e-03 -9.191025048494338989e-02 2.957084029912948608e-02 1.223672628402709961e-01 1.060707420110702515e-01 1.622925847768783569e-01 1.737869828939437866e-01 6.353236734867095947e-02 -3.400059044361114502e-01 -1.082242950797080994e-01 -7.228478789329528809e-02 -9.339641779661178589e-02 -3.160511851310729980e-01 3.380196541547775269e-02 -1.395196318626403809e-01 -2.017476707696914673e-01 3.470273315906524658e-01 3.065561652183532715e-01 -1.166319027543067932e-01 9.306220710277557373e-02 1.636669337749481201e-01 3.601410612463951111e-02 -3.637929856777191162e-01 2.587071061134338379e-02 -9.362678974866867065e-02 -1.808171272277832031e-01 -1.064204275608062744e-01 8.067347109317779541e-03 1.248971074819564819e-01 2.298681437969207764e-01 2.868393063545227051e-01
-2.426109313964843750e-01 -9.435141086578369141e-02 2.204590141773223877e-01 5.063575506210327148e-02 1.498555392026901245e-01 2.644852399826049805e-01 4.165598750114440918e-01 2.811699733138084412e-02 -7.832667231559753418e-02 -1.315725743770599365e-01 -2.378226369619369507e-01 -1.797707080841064453e-01 -2.161254733800888062e-01 -1.299849599599838257e-01 -1.697065979242324829e-01 -1.427710056304931641e-01 3.432735204696655273e-01 -2.472060918807983398e-02 -1.042436137795448303e-01 2.339587658643722534e-01 -3.037972375750541687e-02 1.445376873016357422e-01 1.450788676738739014e-01 -8.685074746608734131e-02 -2.225588262081146240e-01 -2.631237916648387909e-02 -7.183356583118438721e-02 -1.321421116590499878e-01 6.914608925580978394e-02 2.776192128658294678e-01 5.731529672630131245e-04 -8.915112353861331940e-03
-3.129984140396118164e-01 -2.547125518321990967e-02 7.462012767791748047e-02 1.130491718649864197e-01 -2.099551260471343994e-01 6.426329165697097778e-02 8.789443224668502808e-02 1.223022416234016418e-01 2.253436148166656494e-01 -2.021332271397113800e-02 -1.450841277837753296e-01 -1.024258509278297424e-01 -1.801514625549316406e-02 2.690585143864154816e-02 -1.696695983409881592e-01 -1.866662055253982544e-01 5.004574544727802277e-03 2.967256903648376465e-01 2.033066749572753906e-01 -1.427478436380624771e-02 -3.260645866394042969e-01 2.827413976192474365e-01 3.736362978816032410e-02 -1.575557887554168701e-01 -2.850895822048187256e-01 -1.670484989881515503e-01 2.002345025539398193e-02 -3.440150022506713867e-01 -2.629331648349761963e-01 -8.769337832927703857e-02 -1.298529207706451416e-01 3.206320852041244507e-02
-3.140203282237052917e-02 -1.168837845325469971e-01 2.558792233467102051e-01 -1.099758744239807129e-01 -2.836215682327747345e-02 2.574152946472167969e-01 8.925750851631164551e-02 1.312455534934997559e-01 2.214447855949401855e-01 6.904312223196029663e-02 -8.041449636220932007e-02 -7.116766273975372314e-02 -1.172588467597961426e-01 -2.233460843563079834e-01 -1.906318813562393188e-01 -4.458770155906677246e-01 -1.345916390419006348e-01 8.564354479312896729e-02 -9.256985783576965332e-02 -7.404612749814987183e-02 -4.614339768886566162e-02 1.306177228689193726e-01 -3.215847611427307129e-01 -1.244412586092948914e-01 1.857194006443023682e-01 -2.985066175460815430e-01 -3.492642939090728760e-02 -2.854767739772796631e-01 -2.314759790897369385e-01 -8.920126408338546753e-02 3.772958368062973022e-02 6.735868752002716064e-02
-2.765702605247497559e-01 2.699695825576782227e-01 1.613588184118270874e-01 -9.907893091440200806e-02 -2.025387436151504517e-01 2.346236258745193481e-01 -3.984591737389564514e-02 -7.086113095283508301e-02 5.887132510542869568e-02 -2.910435497760772705e-01 9.577912837266921997e-02 -1.954219341278076172e-01 1.158755123615264893e-01 -3.881506621837615967e-01 2.656642906367778778e-02 -3.867980539798736572e-01 -7.926797866821289062e-02 1.811461150646209717e-01 -1.179931461811065674e-01 1.292391866445541382e-01 1.124864220619201660e-01 -1.282155700027942657e-02 -1.165025085210800171e-01 -2.067140340805053711e-01 -9.509950131177902222e-02 1.491613965481519699e-02 -9.916166216135025024e-02 1.295556966215372086e-02 -2.141588032245635986e-01 1.116686090826988220e-01 4.644221439957618713e-02 2.086842060089111328e-01
7.321914657950401306e-03 3.405047208070755005e-02 2.894574403762817383e-01 -5.320502817630767822e-02 -3.374959051143378019e-04 2.566956356167793274e-02 2.142888754606246948e-01 -1.225092709064483643e-01 -1.817701850086450577e-03 -3.099602460861206055e-01 2.618917264044284821e-02 3.301507234573364258e-02 -2.914747595787048340e-01 1.384086813777685165e-02 -2.241526991128921509e-01 -3.724983707070350647e-02 9.601477533578872681e-02 5.009600520133972168e-01 -1.147514267358928919e-04 8.931020647287368774e-02 -1.438397467136383057e-01 1.728140711784362793e-01 -3.624569177627563477e-01 -4.307885468006134033e-02 7.084717601537704468e-02 2.216176539659500122e-01 8.553884178400039673e-02 -2.579805068671703339e-02 -2.778800427913665771e-01 -7.125093787908554077e-02 1.782239973545074463e-02 1.388463824987411499e-01
-1.569188386201858521e-02 -1.209991201758384705e-01 9.806615859270095825e-02 1.610126346349716187e-01 -1.572656780481338501e-01 -5.515997484326362610e-02 1.926883906126022339e-01 5.822332948446273804e-02 1.285769343376159668e-01 -2.481659650802612305e-01 -1.132628172636032104e-01 -9.931322420015931129e-04 -3.833441734313964844e-01 -2.235026359558105469e-01 4.287058860063552856e-02 -2.788082361221313477e-01 9.307844936847686768e-02 1.315102130174636841e-01 2.930342853069305420e-01 2.538802921772003174e-01 -3.739126026630401611e-02 1.811541914939880371e-01 -2.608294486999511719e-01 -8.423918485641479492e-02 2.872697636485099792e-02 1.937631815671920776e-01 3.077499009668827057e-02 -2.508006691932678223e-01 1.135572940111160278e-01 2.040911167860031128e-01 -2.514728009700775146e-01 9.066712111234664917e-02
1.736439391970634460e-02 1.275166124105453491e-01 1.739701479673385620e-01 -2.574056684970855713e-01 -1.557705700397491455e-01 3.213938176631927490e-01 2.227906137704849243e-01 9.010186791419982910e-02 -9.296313673257827759e-02 -6.004049256443977356e-02 2.534932792186737061e-01 2.375480532646179199e-02 -1.507389098405838013e-01 1.210772339254617691e-02 -5.821919441223144531e-02 5.517951026558876038e-02 5.543930083513259888e-02 1.718848645687103271e-01 -8.968176692724227905e-02 -1.409254316240549088e-02 -2.994612753391265869e-01 1.275553852319717407e-01 -2.302564531564712524e-01 -3.452084958553314209e-01 1.452108472585678101e-01 -5.539986863732337952e-02 2.300832569599151611e-01 -1.575810313224792480e-01 -3.684419989585876465e-01 1.646070331335067749e-01 9.162964671850204468e-02 5.539819970726966858e-02
1.934417188167572021e-01 -2.883852645754814148e-02 2.295003086328506470e-01 -4.350013285875320435e-02 1.364671587944030762e-01 -2.313390001654624939e-02 -5.107490718364715576e-02 1.683494299650192261e-01 6.836508959531784058e-02 -2.252396047115325928e-01 -9.908583760261535645e-02 -4.287495091557502747e-02 -1.576025187969207764e-01 -2.108555138111114502e-01 -1.051229685544967651e-01 -1.848298460245132446e-01 -8.828596770763397217e-02 1.679800003767013550e-01 2.994542717933654785e-01 -9.944754093885421753e-02 -1.195146143436431885e-01 4.778895676136016846e-01 -7.204997539520263672e-02 -1.646082401275634766e-01 -8.941144496202468872e-02 2.194299548864364624e-01 -1.593052446842193604e-01 1.679622232913970947e-01 -3.137278929352760315e-02 1.687940061092376709e-01 -2.578117549419403076e-01 2.435231506824493408e-01
-1.678036153316497803e-01 1.421718597412109375e-01 2.616504430770874023e-01 1.446681916713714600e-01 9.460972994565963745e-02 1.547566056251525879e-01 -6.165055930614471436e-02 -5.288567766547203064e-02 2.205560728907585144e-02 -2.458512932062149048e-01 1.022702604532241821e-01 -1.112442091107368469e-01 -1.828016042709350586e-01 -1.375533938407897949e-01 -3.017272055149078369e-02 1.816657185554504395e-01 -6.572005152702331543e-02 1.191560178995132446e-01 8.463261276483535767e-02 2.453131079673767090e-01 -2.220412492752075195e-01 2.351409196853637695e-01 -6.913642585277557373e-02 -4.185455739498138428e-01 -1.033140867948532104e-01 2.838674187660217285e-01 -4.596848785877227783e-02 2.521978020668029785e-01 -2.798138558864593506e-01 -8.384789340198040009e-03 -7.163085788488388062e-02 2.045634537935256958e-01
-5.186554789543151855e-02 -4.266401380300521851e-02 1.565819084644317627e-01 -7.100566755980253220e-03 -3.971325606107711792e-02 9.467241168022155762e-02 7.145121693611145020e-02 2.069839239120483398e-01 -3.291356861591339111e-01 1.000347211956977844e-01 4.850279167294502258e-02 -1.046193763613700867e-01 -3.324159383773803711e-01 4.273046553134918213e-02 -5.179431438446044922e-01 -9.306953102350234985e-02 -9.795285761356353760e-02 9.835115820169448853e-02 -8.436786383390426636e-02 8.896151185035705566e-02 9.678250551223754883e-02 2.554792165756225586e-01 1.194152422249317169e-02 -1.470443010330200195e-01 -2.755477726459503174e-01 -2.171219140291213989e-02 -7.479067891836166382e-02 -3.047246336936950684e-01 -2.722037397325038910e-02 1.154321432113647461e-01 -5.981328710913658142e-02 2.614434659481048584e-01
1.088182255625724792e-01 -8.648220449686050415e-02 1.369089186191558838e-01 -2.943406254053115845e-02 -1.429541558027267456e-01 -6.972228642553091049e-03 6.666818261146545410e-02 4.519131779670715332e-02 2.277800738811492920e-01 -8.293325453996658325e-02 -3.017549403011798859e-02 -8.760188519954681396e-02 -2.430071383714675903e-01 -3.028408288955688477e-01 3.149459883570671082e-02 -4.625418186187744141e-01 -1.341225802898406982e-01 1.221277788281440735e-01 8.236776292324066162e-02 1.274515688419342041e-01 -1.390014886856079102e-01 2.031584382057189941e-01 -3.098447024822235107e-01 -2.522261142730712891e-01 -3.102972507476806641e-01 -2.197088208049535751e-03 -8.249811083078384399e-02 -6.427847780287265778e-03 3.552532568573951721e-02 4.927135631442070007e-02 -3.296858966350555420e-01 9.685769677162170410e-02
[truncated: 3,276,889 more chars]
