# Supplementary material for: The Language of Innovation
Source: PLoS One. 2020 Apr 30;15(4):e0230107. doi: 10.1371/journal.pone.0230107 (PMC7194493; doi:10.1371/journal.pone.0230107)
Supplement: S11 File — (GZ) [file pone.0230107.s011.tar.gz › 1989-1993/V2Run_20_VS_4500_embeddings1989-1993ED32.txt]

-4.655264690518379211e-02 3.416385352611541748e-01 -3.557649999856948853e-02 -1.572495512664318085e-02 -6.227422505617141724e-02 5.051230639219284058e-02 -8.127026259899139404e-02 -1.058906689286231995e-02 -2.177778817713260651e-02 1.720782816410064697e-01 -1.092208102345466614e-01 2.144957892596721649e-02 5.510390177369117737e-02 1.390139907598495483e-01 1.651512980461120605e-01 3.310416042804718018e-01 7.241676747798919678e-02 -1.785396016202867031e-03 -9.635851532220840454e-02 -9.320211596786975861e-03 3.516924381256103516e-01 2.271888256072998047e-01 2.999075055122375488e-01 -3.792588114738464355e-01 -3.356527686119079590e-01 9.969650954008102417e-02 -2.146454006433486938e-01 1.674562841653823853e-01 6.737917661666870117e-02 2.367390319705009460e-02 -1.936630308628082275e-01 4.161378741264343262e-02
-1.106453910470008850e-01 2.433864772319793701e-01 -2.236196845769882202e-01 3.422359228134155273e-01 -1.473579704761505127e-01 1.935828477144241333e-01 -1.312532573938369751e-01 -1.002206578850746155e-01 4.262680187821388245e-02 4.078154265880584717e-01 1.903704106807708740e-01 9.737031906843185425e-02 4.855267703533172607e-02 2.685658633708953857e-01 3.109514713287353516e-02 -2.676711045205593109e-02 8.307340741157531738e-02 -2.583154663443565369e-02 -9.229423850774765015e-02 -4.520227760076522827e-02 -1.557034701108932495e-01 2.911036610603332520e-01 2.537971735000610352e-01 -2.027534991502761841e-01 1.224213745445013046e-02 -7.917220890522003174e-02 -2.416960895061492920e-02 1.645265519618988037e-01 1.193373426795005798e-01 -1.911084353923797607e-01 -1.556761935353279114e-02 -2.592186033725738525e-01
4.583694785833358765e-02 2.218206077814102173e-01 -3.919570744037628174e-01 4.299921914935112000e-02 2.685513347387313843e-03 1.981606632471084595e-01 -1.166469883173704147e-02 1.831553131341934204e-02 3.677203357219696045e-01 -1.308093965053558350e-01 1.546442061662673950e-01 -5.122836679220199585e-03 -1.190365478396415710e-01 1.155592650175094604e-01 7.453545928001403809e-02 1.563387811183929443e-01 1.275407895445823669e-02 7.189952582120895386e-02 -3.651588261127471924e-01 1.870440542697906494e-01 -4.273897409439086914e-02 1.086842566728591919e-01 3.023658096790313721e-01 -3.048611581325531006e-01 -1.197291463613510132e-01 1.141133606433868408e-01 1.146199107170104980e-01 6.485020369291305542e-02 4.904255270957946777e-02 1.637607812881469727e-02 2.630730271339416504e-01 -1.772952973842620850e-01
1.075641140341758728e-01 3.360362946987152100e-01 -1.585666239261627197e-01 1.415327638387680054e-01 6.159685086458921432e-03 9.679099544882774353e-03 -1.336095482110977173e-01 1.317789107561111450e-01 2.531836628913879395e-01 1.152412593364715576e-01 -1.057068184018135071e-01 9.650202840566635132e-02 -4.175957664847373962e-02 1.817320436239242554e-01 2.865082025527954102e-01 4.470357298851013184e-01 7.170707918703556061e-03 2.537600398063659668e-01 -7.836177945137023926e-02 -4.072171449661254883e-02 -1.818417161703109741e-01 3.007917702198028564e-01 1.118616387248039246e-01 2.081040665507316589e-02 -1.313570439815521240e-01 7.104510068893432617e-02 2.240130901336669922e-01 2.389746159315109253e-02 8.196238428354263306e-03 -1.790664494037628174e-01 -1.076671555638313293e-01 -2.343217879533767700e-01
3.973354771733283997e-02 2.283488959074020386e-01 -9.510608017444610596e-02 2.203983068466186523e-02 6.332035362720489502e-02 2.803182899951934814e-01 1.353941559791564941e-01 1.512011736631393433e-01 7.389123737812042236e-02 1.557067334651947021e-01 2.184866182506084442e-02 1.131090000271797180e-01 7.790175080299377441e-02 1.940449029207229614e-01 1.896278560161590576e-01 1.948631256818771362e-01 -1.103333756327629089e-01 1.046954765915870667e-01 -2.059784084558486938e-01 1.031590551137924194e-01 -2.562100291252136230e-01 3.388299942016601562e-01 4.905520081520080566e-01 -7.800132880220189691e-05 -1.875935494899749756e-01 2.258874177932739258e-01 1.084173619747161865e-01 6.668092217296361923e-03 1.324831247329711914e-01 -1.170838102698326111e-01 1.563995480537414551e-01 3.615975752472877502e-02
-2.455104328691959381e-02 9.590682387351989746e-02 -2.089133709669113159e-01 -1.287423633038997650e-02 -1.373803615570068359e-01 5.458126589655876160e-02 -1.533252149820327759e-01 -5.576896946877241135e-03 -7.363750599324703217e-03 1.929880231618881226e-01 3.628316223621368408e-01 3.768924996256828308e-02 2.790396288037300110e-02 4.343982413411140442e-02 3.087665736675262451e-01 2.143231034278869629e-01 4.529430530965328217e-03 -2.481465227901935577e-03 3.968351706862449646e-02 -2.294612824916839600e-01 8.414840698242187500e-02 2.341339141130447388e-01 1.830167025327682495e-01 -4.814469218254089355e-01 -5.734234675765037537e-02 1.828031837940216064e-01 -1.600293070077896118e-01 1.418961286544799805e-01 1.009709760546684265e-01 -2.473712116479873657e-01 1.216835230588912964e-01 -1.913382112979888916e-01
-5.313613638281822205e-02 4.116992652416229248e-01 -2.040746808052062988e-01 -6.392593681812286377e-02 -4.522382840514183044e-02 1.528975274413824081e-02 -2.236079871654510498e-01 -7.031191140413284302e-02 2.239322513341903687e-01 1.607614755630493164e-02 -1.455129086971282959e-01 1.095626726746559143e-01 1.736934036016464233e-01 7.000000029802322388e-02 5.768479779362678528e-02 7.274179905652999878e-02 6.669975072145462036e-02 -3.786499202251434326e-01 1.032373216003179550e-02 -1.736366599798202515e-01 -6.727381795644760132e-02 -1.781448721885681152e-01 3.871400952339172363e-01 -4.224141314625740051e-02 -2.046486139297485352e-01 2.036704123020172119e-01 -1.539396196603775024e-01 -2.246901094913482666e-01 -7.811360806226730347e-02 2.436146512627601624e-02 2.329200804233551025e-01 1.138288751244544983e-01
2.218531370162963867e-01 1.808482855558395386e-01 -8.705273270606994629e-03 6.412858515977859497e-02 -1.268385071307420731e-02 1.190123558044433594e-01 -7.711700163781642914e-03 2.189083211123943329e-02 1.838793456554412842e-01 1.285720616579055786e-02 -6.676002591848373413e-02 -3.804863663390278816e-03 -9.008853882551193237e-02 9.217282384634017944e-02 1.630957275629043579e-01 1.225799694657325745e-01 -7.430914323776960373e-03 -6.472939252853393555e-02 -2.483552247285842896e-01 -2.605050057172775269e-02 3.140386566519737244e-02 4.848436117172241211e-01 3.016110360622406006e-01 -2.710039913654327393e-01 -2.319871447980403900e-02 4.614607095718383789e-01 -6.580290198326110840e-02 5.252143368124961853e-02 -7.657483220100402832e-02 -4.027989879250526428e-02 1.461809128522872925e-01 -2.929736673831939697e-01
1.918439380824565887e-02 -7.003472000360488892e-02 -4.152762591838836670e-01 -1.092971395701169968e-02 1.402475684881210327e-01 1.723842918872833252e-01 -2.889942526817321777e-01 2.156263776123523712e-02 -3.337235376238822937e-02 1.451045572757720947e-01 -8.714457601308822632e-02 -1.249458566308021545e-01 -6.504411995410919189e-02 2.163588404655456543e-01 1.773665994405746460e-01 2.668107151985168457e-01 1.049417555332183838e-01 7.798518240451812744e-02 -2.471937388181686401e-01 -1.932618767023086548e-01 -1.685915291309356689e-01 1.420584022998809814e-01 2.992863953113555908e-01 -1.832407563924789429e-01 -2.141734659671783447e-01 3.448199853301048279e-02 -2.460407316684722900e-01 -5.441552028059959412e-02 2.470769733190536499e-01 -1.257535368204116821e-01 1.224740222096443176e-01 1.346551463939249516e-03
-1.562107056379318237e-01 3.578835725784301758e-01 -2.107187658548355103e-01 2.748919427394866943e-01 -1.194899231195449829e-01 -1.782460361719131470e-01 3.376213833689689636e-02 1.372874379158020020e-01 1.123677417635917664e-01 1.821028441190719604e-01 2.233883365988731384e-02 8.789037168025970459e-02 -4.416922852396965027e-02 1.909348219633102417e-01 2.253536880016326904e-01 -1.287010312080383301e-01 1.048444285988807678e-01 -6.622983491979539394e-04 -2.251570075750350952e-01 -2.096504122018814087e-01 2.479986548423767090e-01 3.587504029273986816e-01 1.468483060598373413e-01 -2.456376999616622925e-01 -5.991026759147644043e-03 -7.860243320465087891e-02 -5.497553385794162750e-03 2.440272718667984009e-01 2.415153384208679199e-02 -7.551381736993789673e-02 2.136352956295013428e-01 -7.922518998384475708e-02
-7.737799314782023430e-04 6.552740186452865601e-02 4.878136329352855682e-03 1.582760363817214966e-01 -1.635863482952117920e-01 3.175924718379974365e-02 -8.725864440202713013e-02 2.848082035779953003e-02 3.671820089221000671e-02 2.293130606412887573e-01 6.986796110868453979e-02 1.118553131818771362e-01 -2.617423534393310547e-01 -5.956536531448364258e-02 2.047751545906066895e-01 1.578001379966735840e-01 9.914384037256240845e-02 -6.313296407461166382e-02 -1.084739640355110168e-01 1.632230281829833984e-01 -4.533022642135620117e-02 1.474804729223251343e-01 9.657445549964904785e-02 -6.145638823509216309e-01 -1.537096947431564331e-01 1.768330931663513184e-01 -2.971187829971313477e-01 1.332741975784301758e-01 2.145751118659973145e-01 -1.430335491895675659e-01 4.861505329608917236e-02 -1.771229505538940430e-01
-2.015641182661056519e-01 1.504034996032714844e-01 -2.074785381555557251e-01 6.288765370845794678e-02 -1.055462434887886047e-01 -4.560809209942817688e-02 -1.966044455766677856e-01 1.218478195369243622e-02 -7.757028192281723022e-02 1.177690550684928894e-01 8.233254402875900269e-02 1.166332513093948364e-01 -1.023239120841026306e-01 3.227503001689910889e-01 1.004656702280044556e-01 1.866347342729568481e-01 -8.291359990835189819e-03 7.779712975025177002e-02 -1.162696927785873413e-01 -1.609276235103607178e-01 -7.076463103294372559e-02 3.350768089294433594e-01 1.381888389587402344e-01 -4.819393455982208252e-01 -1.141683161258697510e-01 -2.654782235622406006e-01 -9.024096280336380005e-02 3.792056813836097717e-02 8.484978228807449341e-03 1.209002174437046051e-02 3.414879143238067627e-01 -1.174049749970436096e-01
5.765896290540695190e-02 1.991964727640151978e-01 -1.737545579671859741e-01 -7.866877317428588867e-02 1.298522353172302246e-01 2.655760049819946289e-01 -9.371767193078994751e-02 -1.100534498691558838e-01 -1.513295173645019531e-01 2.942699193954467773e-02 -1.664687693119049072e-01 2.036781609058380127e-02 -1.597519516944885254e-01 -1.012990698218345642e-01 1.977643668651580811e-01 2.301334291696548462e-01 -7.096671499311923981e-03 5.326008796691894531e-02 -2.690066099166870117e-01 5.691348761320114136e-02 -9.119615703821182251e-02 1.710703819990158081e-01 5.267220735549926758e-01 -2.170718312263488770e-01 -1.009369641542434692e-01 1.806992888450622559e-01 -2.397956401109695435e-01 2.011637836694717407e-01 -1.456791460514068604e-01 -3.002980165183544159e-02 2.044791355729103088e-02 -1.691205501556396484e-01
-2.722336351871490479e-02 2.164298295974731445e-01 -2.077954113483428955e-01 1.300369352102279663e-01 1.076092943549156189e-01 1.481718271970748901e-01 1.121779307723045349e-01 -6.997170299291610718e-02 1.375211924314498901e-01 2.165436893701553345e-01 2.398665808141231537e-02 5.145788192749023438e-02 -6.449326127767562866e-02 -5.154122412204742432e-02 1.511536687612533569e-01 3.258872330188751221e-01 1.877636909484863281e-01 7.178018568083643913e-04 -8.102509379386901855e-02 -8.669765293598175049e-02 -1.778742671012878418e-01 3.280315101146697998e-01 1.609058678150177002e-01 -3.703760504722595215e-01 -3.095851242542266846e-01 2.634018361568450928e-01 1.977488100528717041e-01 -2.144027687609195709e-02 -1.160859391093254089e-01 -1.950475126504898071e-01 -3.294035047292709351e-02 1.654661148786544800e-01
2.130379825830459595e-01 -5.454680882394313812e-03 -2.831798195838928223e-01 -3.234000131487846375e-02 -5.898888409137725830e-02 6.960260868072509766e-02 3.822086751461029053e-02 1.674323678016662598e-01 1.132323294878005981e-01 -9.363746643066406250e-02 1.400680392980575562e-01 1.147643625736236572e-01 1.884759962558746338e-01 1.715181469917297363e-01 1.223732307553291321e-01 1.570283472537994385e-01 3.182657808065414429e-02 2.944563031196594238e-01 -5.801202263683080673e-03 -4.276490584015846252e-02 -2.100525945425033569e-01 2.450654655694961548e-01 5.387055277824401855e-01 -2.792626917362213135e-01 -2.544351220130920410e-01 1.024460699409246445e-02 -1.542135477066040039e-01 -6.118127331137657166e-02 -7.532519102096557617e-02 -3.944045305252075195e-02 4.614463821053504944e-02 -1.135748699307441711e-01
1.563178002834320068e-02 2.613474428653717041e-01 -1.519561260938644409e-01 2.396497875452041626e-01 -4.298933222889900208e-02 -3.795306012034416199e-02 -1.454773079603910446e-02 -1.621511578559875488e-01 -1.265791654586791992e-01 1.960759758949279785e-01 -1.938812062144279480e-02 9.220339357852935791e-02 -7.989816367626190186e-03 1.433572024106979370e-01 1.191105693578720093e-02 4.524654150009155273e-01 -8.092661947011947632e-02 -1.043010279536247253e-01 -3.155309557914733887e-01 -3.568514809012413025e-02 2.368099540472030640e-01 2.168243527412414551e-01 2.399032115936279297e-01 -3.106517791748046875e-01 3.659706935286521912e-02 -9.017246961593627930e-02 5.937532521784305573e-03 1.947634220123291016e-01 1.145751401782035828e-02 -5.584261938929557800e-02 3.245641589164733887e-01 2.948285080492496490e-02
7.794371992349624634e-02 1.022422835230827332e-01 1.212766766548156738e-01 1.100838407874107361e-01 9.314357489347457886e-02 2.435640394687652588e-01 -4.033892974257469177e-02 -2.025399208068847656e-01 3.550422191619873047e-02 1.989484764635562897e-02 -2.931461110711097717e-02 2.329500019550323486e-02 1.301541645079851151e-02 7.609035074710845947e-02 2.890681922435760498e-01 1.979666948318481445e-01 -2.555174529552459717e-01 -9.588855504989624023e-02 -1.686325520277023315e-01 7.505396008491516113e-02 -1.320936679840087891e-01 1.065560430288314819e-01 3.941620290279388428e-01 -3.409473896026611328e-01 -2.040115445852279663e-01 3.365032672882080078e-01 -1.889715492725372314e-01 1.649601012468338013e-01 -1.509910970926284790e-01 -1.482011377811431885e-01 1.195401400327682495e-01 -1.686205267906188965e-01
-2.395552769303321838e-02 3.225264251232147217e-01 -1.032833084464073181e-01 -9.706625342369079590e-02 -6.942918151617050171e-02 -2.759273350238800049e-01 9.414680302143096924e-02 3.510200083255767822e-01 8.396968990564346313e-02 1.856146007776260376e-01 -1.967189013957977295e-01 1.736409813165664673e-01 1.827743351459503174e-01 5.448809638619422913e-02 1.314308345317840576e-01 2.093035727739334106e-02 2.400828897953033447e-01 -1.600117236375808716e-01 -2.221800237894058228e-01 -4.861379973590373993e-03 -7.238331437110900879e-02 -5.311364680528640747e-02 3.105650842189788818e-01 -1.525125652551651001e-01 -1.244132444262504578e-01 1.413939595222473145e-01 -2.903402149677276611e-01 1.588434129953384399e-01 2.853495255112648010e-02 -1.755985766649246216e-01 -1.931653916835784912e-02 -2.457917332649230957e-01
3.046377934515476227e-02 2.445818930864334106e-01 -7.990649342536926270e-02 2.588688582181930542e-02 -3.768965601921081543e-03 1.377996504306793213e-01 -1.556384712457656860e-01 -1.323094666004180908e-01 2.372999638319015503e-01 1.686249822378158569e-01 2.234041690826416016e-02 1.977834701538085938e-01 2.113138586282730103e-01 -7.378432899713516235e-03 2.828993499279022217e-01 3.743786513805389404e-01 -1.839858479797840118e-02 2.254565805196762085e-01 -2.650401592254638672e-01 -1.284243613481521606e-01 -7.727646827697753906e-02 3.198204338550567627e-01 2.450956553220748901e-01 -1.184273511171340942e-03 -2.629162073135375977e-01 -2.704100497066974640e-02 2.786547541618347168e-01 1.239577755331993103e-01 2.481145225465297699e-02 1.108225733041763306e-01 1.394188730046153069e-03 1.393850520253181458e-02
2.198978364467620850e-01 1.682050824165344238e-01 1.390494704246520996e-01 2.218277305364608765e-01 -6.831303704530000687e-03 1.350537836551666260e-01 -2.083866596221923828e-01 -7.728829979896545410e-02 -4.639742895960807800e-02 1.480421982705593109e-02 -7.306525856256484985e-02 9.853355586528778076e-02 9.131806343793869019e-02 2.473172172904014587e-02 6.555604189634323120e-02 1.497922241687774658e-01 -4.809727892279624939e-02 1.456777798011898994e-03 -1.217322647571563721e-01 -8.010554313659667969e-02 -2.731063663959503174e-01 2.655338943004608154e-01 5.057737827301025391e-01 -2.974298000335693359e-01 -5.138521641492843628e-02 2.398007810115814209e-01 -1.536719948053359985e-01 2.738465666770935059e-01 -1.095666829496622086e-02 3.684878349304199219e-02 -6.380518525838851929e-02 -2.383292913436889648e-01
2.410351112484931946e-02 2.637691795825958252e-01 -1.853420734405517578e-01 7.257887721061706543e-02 1.394848972558975220e-01 5.095593631267547607e-02 -1.559872925281524658e-01 -2.539023198187351227e-02 9.385029971599578857e-02 -1.651809811592102051e-01 -6.277260929346084595e-02 2.620197832584381104e-01 -1.784327439963817596e-02 -4.685651138424873352e-02 1.318790167570114136e-01 2.608845829963684082e-01 -2.764293849468231201e-01 4.030988737940788269e-02 -7.026085164397954941e-03 -4.839219897985458374e-02 -9.787455946207046509e-02 3.290292918682098389e-01 4.435150921344757080e-01 -1.640879362821578979e-01 -8.781265467405319214e-02 1.656057238578796387e-01 -5.025092512369155884e-02 6.762749701738357544e-02 -1.378046870231628418e-01 -1.348263025283813477e-01 7.847803086042404175e-02 -3.729348480701446533e-01
1.545464694499969482e-01 7.518257945775985718e-02 -4.175252616405487061e-01 5.965315271168947220e-03 -2.613811567425727844e-02 2.636784911155700684e-01 -1.045679301023483276e-01 1.739236414432525635e-01 6.685203313827514648e-02 1.081816554069519043e-01 5.640182271599769592e-02 1.615514308214187622e-01 2.845415100455284119e-02 2.205082327127456665e-01 1.637692153453826904e-01 3.261291086673736572e-01 1.906093955039978027e-01 -2.162418067455291748e-01 7.203079760074615479e-02 6.757945567369461060e-02 -6.930153071880340576e-02 2.207933515310287476e-01 1.072573810815811157e-01 -2.281836569309234619e-01 -5.801255628466606140e-02 -1.556266844272613525e-01 -2.802623063325881958e-02 1.724264472723007202e-01 -3.637046813964843750e-01 -1.864762455224990845e-01 1.082747504115104675e-01 9.893561899662017822e-02
-2.256190627813339233e-01 1.745135895907878876e-02 -4.007880687713623047e-01 3.479213714599609375e-01 -1.353541463613510132e-01 -1.138254329562187195e-01 1.623507142066955566e-01 -2.029729634523391724e-01 2.384078055620193481e-01 1.591174900531768799e-01 -1.235313713550567627e-01 -2.993520349264144897e-02 8.880141377449035645e-02 8.656650781631469727e-02 1.793644577264785767e-01 2.312720865011215210e-01 9.942863881587982178e-02 1.453718692064285278e-01 -1.469495445489883423e-01 -9.739364683628082275e-02 -1.352809648960828781e-02 -3.107031434774398804e-02 1.351581811904907227e-01 -3.279782831668853760e-01 -2.622699737548828125e-01 1.412496268749237061e-01 1.719335280358791351e-02 -2.375284209847450256e-02 1.304518133401870728e-01 -1.057584285736083984e-01 2.408521920442581177e-01 -6.351383775472640991e-02
2.031002491712570190e-01 2.869860269129276276e-02 -1.908460855484008789e-01 -1.913056820631027222e-01 -1.073288619518280029e-01 7.295202463865280151e-02 -1.463750097900629044e-02 -1.037733703851699829e-01 1.135085076093673706e-01 1.081826910376548767e-01 1.926644742488861084e-01 -9.765921160578727722e-03 6.511040776968002319e-02 3.678888082504272461e-02 1.799722909927368164e-01 2.045606672763824463e-01 1.167023852467536926e-01 7.179871946573257446e-02 -2.658244669437408447e-01 -1.429046541452407837e-01 -6.991166621446609497e-02 1.983231604099273682e-01 5.340959429740905762e-01 -2.990587651729583740e-01 -1.362174302339553833e-01 1.301602870225906372e-01 -7.131238467991352081e-03 2.602355480194091797e-01 -1.686409562826156616e-01 -5.068397521972656250e-02 -1.421691626310348511e-01 -1.794075965881347656e-01
-1.885772682726383209e-02 1.201388984918594360e-01 5.938468128442764282e-02 -8.825496584177017212e-02 -8.754381537437438965e-02 -1.947330385446548462e-01 7.883933372795581818e-03 -2.125286012887954712e-01 1.526353806257247925e-01 1.299458891153335571e-01 -2.882644720375537872e-02 6.828889250755310059e-02 -2.533497214317321777e-01 4.131448268890380859e-02 1.141875311732292175e-01 3.521937727928161621e-01 9.331146627664566040e-02 2.967395260930061340e-02 -1.507783383131027222e-01 -7.463283091783523560e-02 -1.349738333374261856e-02 3.834094703197479248e-01 2.432144135236740112e-01 -2.188888192176818848e-01 -1.328060179948806763e-01 -2.600079588592052460e-02 -2.101744562387466431e-01 1.663423776626586914e-01 6.646366417407989502e-02 -1.094457805156707764e-01 2.226924300193786621e-01 -4.314433932304382324e-01
4.114899039268493652e-02 2.315464913845062256e-01 -1.360884904861450195e-01 8.634198457002639771e-02 -3.885753080248832703e-02 -2.159815095365047455e-02 -1.465842723846435547e-01 5.376082658767700195e-02 5.456661432981491089e-02 3.825505077838897705e-01 1.879215985536575317e-01 -1.902452260255813599e-01 -2.651894092559814453e-01 1.524910479784011841e-01 3.673371672630310059e-01 2.506311535835266113e-01 1.498058438301086426e-01 9.165134280920028687e-02 -1.404666900634765625e-01 -1.941218413412570953e-02 -1.411261856555938721e-01 1.153112500905990601e-01 2.815634906291961670e-01 -2.588771581649780273e-01 -3.119673728942871094e-01 -3.134438395500183105e-02 -1.240723580121994019e-01 5.098073929548263550e-02 -9.300880134105682373e-02 1.136215254664421082e-01 -1.187456399202346802e-02 1.083702892065048218e-01
-8.092092722654342651e-02 7.676228880882263184e-02 -4.597265273332595825e-02 9.181872010231018066e-02 2.166193127632141113e-01 2.234282493591308594e-01 -3.095851242542266846e-01 -6.140514835715293884e-02 3.888926655054092407e-02 -2.968415990471839905e-02 -1.962466239929199219e-01 2.337009459733963013e-01 -3.142634034156799316e-02 2.156093716621398926e-01 2.633862793445587158e-01 1.049451604485511780e-01 1.815205067396163940e-02 5.892161652445793152e-02 1.650531589984893799e-01 -2.068719913950189948e-05 3.174030780792236328e-01 -1.356972604990005493e-01 2.861290872097015381e-01 -4.615975618362426758e-01 1.424352228641510010e-01 -1.683711260557174683e-01 -7.088334113359451294e-02 -4.231231287121772766e-02 -7.401382178068161011e-02 -6.320046633481979370e-02 -1.596032679080963135e-01 -1.470814198255538940e-01
3.956958279013633728e-02 3.413119614124298096e-01 -2.872575521469116211e-01 -2.591729462146759033e-01 8.875853568315505981e-02 8.525344729423522949e-02 -2.430676817893981934e-01 1.978107392787933350e-01 1.748753897845745087e-02 1.885282546281814575e-01 -1.983747929334640503e-01 2.382262647151947021e-01 1.127503514289855957e-01 -1.387198921293020248e-03 7.371762301772832870e-03 1.758406758308410645e-01 -7.649214565753936768e-02 1.197806447744369507e-01 -6.930992007255554199e-02 1.640633642673492432e-01 -4.135857895016670227e-02 -2.855452299118041992e-01 3.510510623455047607e-01 -1.240726113319396973e-01 -2.839040197432041168e-02 -9.669656306505203247e-02 -1.320681869983673096e-01 2.253608554601669312e-01 2.539210021495819092e-01 2.793774195015430450e-02 5.394689738750457764e-02 1.513434946537017822e-01
7.794763892889022827e-02 1.647352874279022217e-01 -1.068420484662055969e-01 1.421516835689544678e-01 7.522744685411453247e-02 -6.649772077798843384e-02 -3.973817229270935059e-01 1.269858181476593018e-01 1.909450292587280273e-01 2.386404424905776978e-01 -2.957691252231597900e-01 1.359236091375350952e-01 5.571489036083221436e-02 7.695877552032470703e-02 3.908643424510955811e-01 -2.359417639672756195e-02 -3.751636669039726257e-02 -2.183705717325210571e-01 -3.451641499996185303e-01 9.200526773929595947e-02 -9.880217164754867554e-02 1.669903993606567383e-01 2.008488178253173828e-01 -2.255141288042068481e-01 -2.306653000414371490e-02 -1.332509070634841919e-01 -1.217891201376914978e-01 -5.233297124505043030e-03 7.598955929279327393e-02 -1.572061479091644287e-01 1.413157433271408081e-01 1.326631847769021988e-02
-2.401630133390426636e-01 1.547686606645584106e-01 -2.233955562114715576e-01 -2.258782982826232910e-01 1.344552487134933472e-01 -1.657514274120330811e-01 7.563591748476028442e-02 -1.433065440505743027e-02 2.022908069193363190e-02 2.621082961559295654e-01 1.645829826593399048e-01 -1.876231096684932709e-02 -2.157439664006233215e-02 5.584115162491798401e-02 -4.161761701107025146e-02 1.030280068516731262e-01 2.093279510736465454e-01 9.697211533784866333e-02 -2.087159603834152222e-01 -4.215272143483161926e-02 2.466364204883575439e-02 1.226542294025421143e-01 5.476952195167541504e-01 -3.593850508332252502e-02 -3.147474229335784912e-01 2.489059418439865112e-01 -1.630895435810089111e-01 1.403934657573699951e-01 1.519374549388885498e-01 1.863860897719860077e-02 3.576396405696868896e-02 -7.725780457258224487e-02
-7.781200855970382690e-02 2.851864695549011230e-01 4.523177631199359894e-03 1.482024341821670532e-01 -2.043825946748256683e-02 1.864753663539886475e-01 -2.485562711954116821e-01 -7.443452626466751099e-02 7.037347555160522461e-02 -1.452338397502899170e-01 3.794119134545326233e-02 -7.947866804897785187e-03 3.880872577428817749e-02 -1.941880397498607635e-02 1.327657550573348999e-01 8.822479844093322754e-02 -8.556355535984039307e-02 -3.289731219410896301e-02 -2.438886277377605438e-02 -8.444462716579437256e-02 -1.913900226354598999e-01 4.436201751232147217e-01 2.690710127353668213e-01 -2.034365385770797729e-01 -3.708578050136566162e-01 2.815067768096923828e-01 -2.071974277496337891e-01 1.111557185649871826e-01 -9.992984682321548462e-02 -9.191440790891647339e-02 2.103491574525833130e-01 -1.875739246606826782e-01
-1.136353388428688049e-01 1.809929758310317993e-01 7.483980152755975723e-04 3.035968840122222900e-01 1.091924607753753662e-01 -1.327086836099624634e-01 -3.075269758701324463e-01 -3.932155296206474304e-02 1.721409708261489868e-01 3.652678802609443665e-03 2.716087736189365387e-03 -1.640584506094455719e-02 5.404054373502731323e-02 4.057264700531959534e-02 1.997093707323074341e-01 2.668810188770294189e-01 2.132353633642196655e-01 -2.102402448654174805e-01 -1.554152369499206543e-01 1.391856968402862549e-01 2.158507108688354492e-01 1.066400632262229919e-01 4.168728590011596680e-01 -2.422606796026229858e-01 -2.543775737285614014e-01 -1.907129585742950439e-01 2.226529270410537720e-01 -3.770104795694351196e-02 5.070816725492477417e-02 -1.419766899198293686e-02 -8.615325391292572021e-02 7.071749120950698853e-02
1.820824742317199707e-01 3.075470030307769775e-01 -1.530470550060272217e-01 4.903793707489967346e-02 1.352788805961608887e-01 1.255040913820266724e-01 -8.382167667150497437e-02 -7.641251385211944580e-02 3.127249330282211304e-02 1.439223811030387878e-02 6.483549624681472778e-02 1.412344872951507568e-01 1.500667035579681396e-01 -4.545203223824501038e-02 2.915505692362785339e-02 4.632535949349403381e-02 -9.858460724353790283e-02 7.253726944327354431e-04 -7.626924663782119751e-02 -1.591744273900985718e-01 -1.798094063997268677e-01 3.217507898807525635e-01 2.890566289424896240e-01 -4.091559648513793945e-01 -1.481456160545349121e-01 1.987899392843246460e-01 -1.394733786582946777e-01 3.221057057380676270e-01 -2.123815268278121948e-01 -6.922543793916702271e-02 2.366783171892166138e-01 -1.682960242033004761e-01
3.102628588676452637e-01 1.051286011934280396e-01 -4.508307278156280518e-01 2.716281116008758545e-01 -3.455537185072898865e-02 1.776506304740905762e-01 6.101000122725963593e-03 1.431165635585784912e-01 4.354548174887895584e-03 1.371146440505981445e-01 1.891456544399261475e-02 5.023854784667491913e-03 -6.863517314195632935e-02 2.440825402736663818e-01 1.441331058740615845e-01 1.273146569728851318e-01 2.360662966966629028e-01 -2.731255590915679932e-01 -8.017329126596450806e-02 1.275379061698913574e-01 -1.396237462759017944e-01 2.277303338050842285e-01 2.506414055824279785e-01 -7.116713374853134155e-02 -1.385340094566345215e-01 1.746507287025451660e-01 -1.296130474656820297e-02 2.753418982028961182e-01 -8.726092055439949036e-03 -2.178777940571308136e-02 1.479599326848983765e-01 3.910617157816886902e-02
-6.241007521748542786e-02 -5.703460425138473511e-02 4.695918411016464233e-02 1.790506243705749512e-01 1.398117244243621826e-01 -1.168803125619888306e-01 -1.856441348791122437e-01 -5.514651164412498474e-02 -1.404799800366163254e-02 1.012722030282020569e-01 -1.565988212823867798e-01 -4.975580051541328430e-02 -2.290968894958496094e-01 3.411455750465393066e-01 3.629484474658966064e-01 4.252275228500366211e-01 1.516337245702743530e-01 -3.427213802933692932e-02 6.239189207553863525e-02 2.165657430887222290e-01 -8.658041059970855713e-02 1.353644728660583496e-01 3.247891068458557129e-01 -8.919255435466766357e-02 -1.871062517166137695e-01 -2.782389521598815918e-03 -2.619299888610839844e-01 2.036563456058502197e-01 -6.305105984210968018e-02 -3.861471265554428101e-02 -2.187976799905300140e-02 -6.113933399319648743e-02
-1.193111017346382141e-01 1.316257864236831665e-01 -1.406439244747161865e-01 2.858396768569946289e-01 -9.873105213046073914e-03 -2.123135477304458618e-01 -3.581055626273155212e-02 -1.559364944696426392e-01 -2.827467024326324463e-02 6.393993645906448364e-02 -1.750681847333908081e-01 -9.898912906646728516e-02 5.268943309783935547e-02 2.842095196247100830e-01 2.137166410684585571e-01 3.017283082008361816e-01 1.373944133520126343e-01 -1.813865453004837036e-01 -1.172027140855789185e-01 3.575943112373352051e-01 -2.071783095598220825e-01 7.799374312162399292e-02 3.512167930603027344e-01 -3.610900342464447021e-01 2.405002340674400330e-02 5.305647477507591248e-02 6.962328404188156128e-02 3.720119968056678772e-02 4.684371128678321838e-02 9.181950986385345459e-02 -9.996625781059265137e-02 6.483077257871627808e-02
-2.221965976059436798e-02 1.644437164068222046e-01 -2.518929243087768555e-01 2.572021186351776123e-01 2.548627555370330811e-01 -3.169806003570556641e-01 -3.067691028118133545e-01 -2.329380251467227936e-02 -1.170012429356575012e-01 1.450280100107192993e-01 1.228588595986366272e-01 1.662884503602981567e-01 2.424324452877044678e-01 1.010172963142395020e-01 5.747073516249656677e-02 1.549860686063766479e-01 7.208625227212905884e-02 1.972016245126724243e-01 -1.529820449650287628e-02 2.489101737737655640e-01 8.125240355730056763e-02 1.017607748508453369e-01 3.228771388530731201e-01 -2.381407469511032104e-01 1.423274725675582886e-01 1.662149727344512939e-01 -1.767720878124237061e-01 -1.070564612746238708e-01 -1.525052785873413086e-01 -9.864313900470733643e-02 2.074262872338294983e-02 2.835799194872379303e-02
7.157396525144577026e-02 3.734739124774932861e-01 -2.623227834701538086e-01 -3.025275766849517822e-01 3.075533807277679443e-01 -1.998211741447448730e-01 7.994859665632247925e-02 1.158370170742273331e-03 1.256487369537353516e-01 9.694042801856994629e-02 -3.642477095127105713e-02 1.449372619390487671e-01 1.847359091043472290e-01 1.126194670796394348e-01 1.798901110887527466e-01 -3.263562545180320740e-02 7.716046273708343506e-02 7.342040538787841797e-02 1.108708381652832031e-01 4.660480841994285583e-02 -1.463957875967025757e-01 1.070812121033668518e-01 3.632449731230735779e-02 -4.999499619007110596e-01 -7.535485923290252686e-02 3.330913186073303223e-02 1.425921618938446045e-01 1.102969422936439514e-01 1.858285814523696899e-01 -1.593421958386898041e-02 1.878175586462020874e-01 8.407898992300033569e-02
9.841313213109970093e-02 3.008539378643035889e-01 -3.100491464138031006e-01 -1.088666468858718872e-01 8.315972983837127686e-02 -1.721687763929367065e-01 -3.094708621501922607e-01 -2.421044185757637024e-02 3.852620422840118408e-01 1.621259599924087524e-01 -2.092619538307189941e-01 -5.728814750909805298e-02 -1.687038987874984741e-01 1.994661539793014526e-01 3.123856782913208008e-01 9.048443287611007690e-03 -7.317877560853958130e-02 -1.204268857836723328e-01 1.330549269914627075e-01 -1.879984885454177856e-02 -2.234226614236831665e-01 -1.204996928572654724e-01 1.481226235628128052e-01 -2.113585770130157471e-01 -1.297995299100875854e-01 2.120160013437271118e-01 -3.936964273452758789e-02 -8.865983039140701294e-02 -9.233431518077850342e-02 -1.354856342077255249e-01 -5.828592181205749512e-02 -2.740163542330265045e-02
1.146576181054115295e-01 1.561900675296783447e-01 -1.071668714284896851e-01 5.024669319391250610e-02 -5.317152664065361023e-02 2.167141586542129517e-01 -1.337262541055679321e-01 2.558788657188415527e-01 1.557114571332931519e-01 -4.886533692479133606e-02 -7.796470075845718384e-02 9.590414911508560181e-02 1.411538124084472656e-01 -2.168464474380016327e-02 3.726691380143165588e-02 3.344891369342803955e-01 -1.613854169845581055e-01 -7.767417281866073608e-02 -3.471113443374633789e-01 -1.200865507125854492e-01 -3.981704823672771454e-03 2.202883064746856689e-01 4.023059904575347900e-01 -1.754688918590545654e-01 -1.833306103944778442e-01 2.677008509635925293e-01 -1.129177585244178772e-01 1.228261440992355347e-01 -1.404949347488582134e-03 -1.904647201299667358e-01 -1.554215103387832642e-01 -1.949627846479415894e-01
1.336422413587570190e-01 3.197589814662933350e-01 1.908413022756576538e-01 -1.544348597526550293e-01 -2.237419970333576202e-02 -2.092130295932292938e-02 -3.094485402107238770e-01 -2.422234229743480682e-02 4.630930721759796143e-02 2.417976558208465576e-01 -1.560323238372802734e-01 3.994173556566238403e-02 6.368856877088546753e-02 -5.649900436401367188e-02 1.550210565328598022e-01 1.888008415699005127e-01 -1.522614993155002594e-02 -1.087332144379615784e-01 2.144460380077362061e-01 -1.252301484346389771e-01 -2.001574039459228516e-01 -9.082529693841934204e-02 4.808419644832611084e-01 -2.680320143699645996e-01 1.609818190336227417e-01 9.215051680803298950e-02 -3.505605831742286682e-02 -1.511163711547851562e-01 -2.107112295925617218e-02 -2.175547778606414795e-01 -1.873702555894851685e-01 -4.921131581068038940e-02
-2.290614247322082520e-01 3.317519426345825195e-01 -4.854327440261840820e-02 -1.610298454761505127e-01 -1.102288514375686646e-01 3.229765594005584717e-02 -2.324202805757522583e-01 -1.590966433286666870e-01 -1.574486792087554932e-01 3.594569861888885498e-02 -1.740619093179702759e-01 2.573516666889190674e-01 -1.442420482635498047e-01 4.661533832550048828e-01 5.753012001514434814e-02 -8.106517791748046875e-02 1.177264302968978882e-01 1.975051164627075195e-01 -2.540064454078674316e-01 3.777412697672843933e-02 3.081743977963924408e-02 5.719200894236564636e-02 3.195836842060089111e-01 9.920350462198257446e-02 -9.385141730308532715e-02 2.702711522579193115e-01 -1.018812358379364014e-01 9.006945043802261353e-02 -3.572389483451843262e-02 -3.211007639765739441e-02 -2.430355548858642578e-02 -8.837363123893737793e-02
3.892344608902931213e-02 -3.317890688776969910e-03 -1.803695261478424072e-01 7.500541955232620239e-02 -2.140645496547222137e-02 -9.441225230693817139e-02 5.140216276049613953e-02 -2.168874070048332214e-02 1.548971384763717651e-01 2.390529066324234009e-01 6.348759401589632034e-03 2.653599381446838379e-01 -2.030380219221115112e-01 9.989863634109497070e-02 3.932283818721771240e-02 2.421397566795349121e-01 1.039408072829246521e-01 1.397418975830078125e-01 -4.255663454532623291e-01 7.596002519130706787e-02 -1.131354346871376038e-01 -1.302618086338043213e-01 4.785273969173431396e-01 -8.831005543470382690e-02 -1.073806211352348328e-01 2.578614354133605957e-01 -2.406596690416336060e-01 1.721194237470626831e-01 -9.742516279220581055e-02 -1.564373970031738281e-01 -2.179242111742496490e-02 -3.293978050351142883e-02
1.543096005916595459e-01 1.848110258579254150e-01 -9.209120273590087891e-02 1.444440782070159912e-01 -1.540536582469940186e-01 -1.196307390928268433e-01 1.174276601523160934e-02 -1.813942193984985352e-01 1.516292802989482880e-02 -8.139085024595260620e-02 -4.519078508019447327e-02 2.308171987533569336e-01 1.779372543096542358e-01 -1.226044744253158569e-01 3.342617303133010864e-02 2.580900788307189941e-01 -1.453623175621032715e-01 -6.153211463242769241e-03 -7.795387506484985352e-02 -1.767206043004989624e-01 -1.891819834709167480e-01 2.124002128839492798e-01 3.529188930988311768e-01 -3.142544925212860107e-01 -2.552625238895416260e-01 2.886730134487152100e-01 -4.834578558802604675e-02 1.270376443862915039e-01 2.287789620459079742e-02 1.721401214599609375e-01 2.829599380493164062e-01 -1.585342288017272949e-01
-6.977325677871704102e-02 2.746737897396087646e-01 -7.991613447666168213e-02 -1.408762782812118530e-01 -1.391595751047134399e-01 -2.620501220226287842e-01 -1.615891158580780029e-01 -1.642119139432907104e-01 1.389433741569519043e-01 1.207410991191864014e-01 -1.359308809041976929e-01 6.577744334936141968e-02 1.780765503644943237e-01 5.645477399230003357e-02 -1.981504112482070923e-01 5.699240043759346008e-02 1.157597228884696960e-01 -1.962956041097640991e-01 -1.073495298624038696e-01 -7.379782199859619141e-02 -1.561071276664733887e-01 3.763459995388984680e-02 3.973435163497924805e-01 -3.596035838127136230e-01 -2.134214341640472412e-01 7.622312009334564209e-02 -1.975714415311813354e-01 -1.883092671632766724e-01 -4.835224524140357971e-02 -3.307678923010826111e-02 -1.652226895093917847e-01 -2.824440002441406250e-01
3.351940214633941650e-01 2.953229546546936035e-01 -1.734446883201599121e-01 8.571199327707290649e-02 -1.082883849740028381e-01 3.824655339121818542e-02 1.897911280393600464e-01 -9.290578961372375488e-02 1.229917816817760468e-02 -2.648397684097290039e-01 -1.050177663564682007e-01 2.377595901489257812e-01 -4.757295176386833191e-02 -6.682828813791275024e-02 1.717280596494674683e-01 1.517314761877059937e-01 -2.650510892271995544e-02 9.115437418222427368e-02 3.352936357259750366e-02 1.792261935770511627e-02 7.826116867363452911e-03 1.479484736919403076e-01 3.727867901325225830e-01 -2.573236823081970215e-01 -2.996299266815185547e-01 6.766662746667861938e-02 -2.764196991920471191e-01 -4.695237800478935242e-02 7.494093477725982666e-02 -1.949592232704162598e-01 2.306974977254867554e-01 -2.565347589552402496e-02
7.794675976037979126e-02 4.524613022804260254e-01 -1.332785487174987793e-01 2.475931309163570404e-02 -9.303458034992218018e-02 1.243999134749174118e-02 -2.661406993865966797e-01 1.191555559635162354e-01 1.193335205316543579e-01 1.297677457332611084e-01 -2.286524772644042969e-01 -2.151745185256004333e-02 1.226496174931526184e-01 5.458740890026092529e-02 -3.443058133125305176e-01 1.217800453305244446e-01 6.717208772897720337e-02 -1.923135370016098022e-01 -1.546925492584705353e-02 -6.563342362642288208e-02 -6.048697605729103088e-02 -7.941027730703353882e-02 2.471401542425155640e-01 -3.745788633823394775e-01 -2.399047911167144775e-01 1.766746491193771362e-01 -1.172982752323150635e-01 -8.155189454555511475e-03 -8.019220083951950073e-02 -3.192237019538879395e-02 -2.604506611824035645e-01 -8.055493980646133423e-02
6.299585103988647461e-02 7.858016341924667358e-02 -2.220925688743591309e-01 -2.367614209651947021e-02 -6.097551435232162476e-02 2.760889232158660889e-01 -2.749567329883575439e-01 3.590749576687812805e-02 2.463824003934860229e-01 -1.449626237154006958e-01 9.758336469531059265e-03 -5.204642191529273987e-03 -7.039857655763626099e-02 -1.580471172928810120e-02 2.816559746861457825e-02 4.677371382713317871e-01 -3.315060958266258240e-02 -1.230839192867279053e-01 9.595300257205963135e-02 -6.347527354955673218e-02 -7.169889658689498901e-02 5.751998350024223328e-02 5.271486639976501465e-01 -8.542591333389282227e-02 6.222650781273841858e-02 1.670140475034713745e-01 -1.751296371221542358e-01 5.702423304319381714e-02 -7.907801121473312378e-02 -1.039112359285354614e-01 2.655437588691711426e-01 1.224823761731386185e-02
-3.455140814185142517e-02 1.271801292896270752e-01 -4.636936634778976440e-02 2.599485516548156738e-01 1.146375685930252075e-01 1.786185353994369507e-01 -9.510816633701324463e-02 3.770733997225761414e-02 1.642181724309921265e-01 -3.994558006525039673e-02 -7.463634759187698364e-02 1.452184021472930908e-01 9.437024593353271484e-03 1.750576496124267578e-01 1.855740994215011597e-01 1.606969088315963745e-01 -7.776229828596115112e-02 2.838998734951019287e-01 -1.211984455585479736e-01 4.180815536528825760e-03 -3.770724311470985413e-02 3.439878225326538086e-01 2.609542906284332275e-01 -2.960042655467987061e-01 -3.184749484062194824e-01 2.886204719543457031e-01 2.551739811897277832e-01 1.773107051849365234e-01 -6.750871986150741577e-02 -2.128618955612182617e-01 -2.806028351187705994e-02 4.922418296337127686e-02
1.337259262800216675e-01 3.396044671535491943e-01 -1.579961180686950684e-02 -1.626003235578536987e-01 -6.329496949911117554e-02 -1.666325181722640991e-01 -2.387890219688415527e-01 -2.807001955807209015e-02 1.792260855436325073e-01 3.132680431008338928e-02 -2.461316287517547607e-01 9.762358665466308594e-02 1.888222396373748779e-01 2.818595059216022491e-02 3.757833736017346382e-03 2.201444208621978760e-01 2.948936820030212402e-01 -1.318197399377822876e-01 -1.747437268495559692e-01 -2.106543928384780884e-01 -1.227798610925674438e-01 -2.097506821155548096e-01 2.945075035095214844e-01 -2.956456840038299561e-01 -2.875233292579650879e-01 8.610893040895462036e-03 -2.348570823669433594e-01 -7.140669226646423340e-02 -7.151582278311252594e-03 7.347173243761062622e-02 -3.067156858742237091e-02 2.291724644601345062e-02
-1.053231135010719299e-01 2.616108953952789307e-02 -9.075888246297836304e-02 -2.497627027332782745e-02 -4.893696308135986328e-02 1.267939060926437378e-01 9.331369400024414062e-02 -1.000131964683532715e-01 9.978946298360824585e-02 1.855422109365463257e-01 -1.726101487874984741e-01 3.050609230995178223e-01 -8.604334294795989990e-02 2.123939692974090576e-01 1.747334897518157959e-01 1.373621225357055664e-01 -1.034655272960662842e-01 -1.058838292956352234e-01 -6.602783501148223877e-02 -3.211719989776611328e-01 -2.135465890169143677e-01 1.588636040687561035e-01 3.298449814319610596e-01 -2.461793273687362671e-01 -8.970119804143905640e-02 1.721295267343521118e-01 -8.754464238882064819e-02 3.226373791694641113e-01 -2.761905491352081299e-01 1.375504136085510254e-01 1.164918765425682068e-01 -2.124859839677810669e-01
8.630932122468948364e-02 3.313385248184204102e-01 -3.668276965618133545e-02 -1.404560655355453491e-01 2.323935180902481079e-01 -1.000001505017280579e-01 -2.876688539981842041e-01 9.481121599674224854e-02 1.488101035356521606e-01 1.915461197495460510e-02 -1.873028874397277832e-01 5.057960515841841698e-05 2.795440256595611572e-01 2.100219130516052246e-01 1.058213710784912109e-01 3.590305522084236145e-02 4.980485513806343079e-02 -2.212946116924285889e-01 -1.070345118641853333e-01 -1.709739565849304199e-01 -1.087235361337661743e-01 -5.862424522638320923e-02 3.335613906383514404e-01 -1.026561409235000610e-01 -2.683013379573822021e-01 1.696150600910186768e-01 -2.841755747795104980e-01 -1.529959887266159058e-01 -3.411097452044487000e-02 1.281587630510330200e-01 -1.704280078411102295e-01 -1.812622100114822388e-01
2.141196280717849731e-01 1.206205636262893677e-01 -1.434189528226852417e-01 -4.879939183592796326e-02 -1.082100495696067810e-01 1.047789528965950012e-01 7.168631255626678467e-02 4.573735222220420837e-02 1.502172499895095825e-01 -1.989583522081375122e-01 -2.889717556536197662e-02 4.093275666236877441e-01 -1.093152686953544617e-01 -7.258929545059800148e-04 1.573384553194046021e-01 2.338493913412094116e-01 -1.981236226856708527e-02 2.264042384922504425e-02 -1.131238117814064026e-01 -1.336115896701812744e-01 7.224121689796447754e-02 1.655711233615875244e-01 4.912296533584594727e-01 -2.594410181045532227e-01 -3.801270388066768646e-03 -7.249231636524200439e-02 -1.892473846673965454e-01 -2.070291899144649506e-02 8.681523799896240234e-02 8.847724646329879761e-03 3.688127398490905762e-01 -8.279765397310256958e-02
-4.193131625652313232e-02 2.084888070821762085e-01 1.925444230437278748e-02 2.917998731136322021e-01 1.832599192857742310e-01 -2.069194167852401733e-01 -2.280264645814895630e-01 -3.128161281347274780e-02 1.969110965728759766e-01 2.332786768674850464e-01 -1.826664358377456665e-01 6.156878545880317688e-02 4.440808668732643127e-02 1.156660844571888447e-03 4.801419973373413086e-01 2.796928584575653076e-01 -1.564611122012138367e-02 -4.320198670029640198e-02 -1.432782113552093506e-01 1.798895001411437988e-01 7.099084556102752686e-02 8.297248929738998413e-02 9.965737909078598022e-02 -3.416961431503295898e-01 -1.754843890666961670e-01 -1.260205358266830444e-01 -8.791223913431167603e-02 -6.510429084300994873e-02 -8.806598186492919922e-02 -1.863269656896591187e-01 1.465370226651430130e-02 6.204947829246520996e-02
-3.201939910650253296e-02 1.613158136606216431e-01 -1.971995830535888672e-01 1.379330158233642578e-01 4.481954500079154968e-02 -3.317432701587677002e-01 -2.258829623460769653e-01 1.221914310008287430e-02 1.408617794513702393e-01 9.649598598480224609e-02 -2.034260034561157227e-01 7.912458479404449463e-02 1.243419870734214783e-01 8.854711800813674927e-02 3.575212657451629639e-01 2.159772366285324097e-01 1.108727157115936279e-01 -2.748661041259765625e-01 -2.960226833820343018e-01 1.056415736675262451e-01 -8.899591863155364990e-03 1.886605024337768555e-01 2.046535313129425049e-01 -3.518351316452026367e-01 -1.171106100082397461e-01 -2.008037418127059937e-01 3.370091691613197327e-02 3.586052730679512024e-02 7.656269520521163940e-02 -1.097258478403091431e-01 -4.444020241498947144e-02 1.136939674615859985e-01
1.536665260791778564e-01 1.613962650299072266e-01 -7.777897175401449203e-03 1.391467154026031494e-01 5.873287469148635864e-02 1.709085553884506226e-01 -1.680737584829330444e-01 -2.451449185609817505e-01 2.526329457759857178e-01 -6.879863888025283813e-02 1.798159815371036530e-02 1.373885720968246460e-01 -4.689492285251617432e-02 -7.722366601228713989e-02 2.963447272777557373e-01 2.618801891803741455e-01 -6.477265059947967529e-02 6.644784659147262573e-02 -1.150207966566085815e-01 -1.611812412738800049e-01 -1.204745247960090637e-01 3.286135494709014893e-01 3.043656051158905029e-01 -1.546041816473007202e-01 -2.199391424655914307e-01 -9.886328130960464478e-02 -1.683383714407682419e-03 1.650938689708709717e-01 -6.124992389231920242e-03 -1.181251853704452515e-01 3.226951360702514648e-01 -2.592310905456542969e-01
-1.657964885234832764e-01 1.452160477638244629e-01 -3.281597495079040527e-01 4.128478467464447021e-02 1.529076993465423584e-01 5.988812819123268127e-02 -4.325404465198516846e-01 -2.201966568827629089e-02 9.552179276943206787e-02 1.782084815204143524e-03 -1.458544656634330750e-02 1.809272468090057373e-01 1.362651735544204712e-01 1.035049557685852051e-02 1.842541992664337158e-01 1.205342859029769897e-01 4.232125729322433472e-02 -6.755141168832778931e-02 -2.968515455722808838e-01 -1.763697713613510132e-02 3.017379939556121826e-01 1.001593917608261108e-01 2.344511598348617554e-01 -1.309256106615066528e-01 -2.304129749536514282e-01 -4.445926100015640259e-02 -6.690558046102523804e-02 -2.595881931483745575e-02 -1.422476172447204590e-01 2.585228998214006424e-03 2.945074439048767090e-01 2.882590591907501221e-01
2.808042466640472412e-01 8.191508799791336060e-02 -2.034813631325960159e-03 1.954348832368850708e-01 2.766379117965698242e-01 -3.848361596465110779e-02 1.555782370269298553e-02 -2.221487611532211304e-01 3.707486204802989960e-03 1.618389785289764404e-02 1.413063406944274902e-01 4.774998500943183899e-02 4.735426604747772217e-02 2.268342673778533936e-01 2.660715878009796143e-01 1.931246817111968994e-01 1.977516263723373413e-01 1.696099936962127686e-01 -5.270104110240936279e-02 -2.169664800167083740e-01 8.531331270933151245e-02 3.331550955772399902e-01 2.516897916793823242e-01 -4.217122495174407959e-01 3.739820420742034912e-02 -3.571355342864990234e-02 6.670394539833068848e-02 1.838828027248382568e-01 9.894663095474243164e-02 -1.712183058261871338e-01 8.263085782527923584e-02 1.651534996926784515e-02
1.170785203576087952e-01 2.416283935308456421e-01 -1.529884487390518188e-01 7.467603683471679688e-02 9.739755839109420776e-02 3.927945718169212341e-02 1.307187229394912720e-01 -1.017627492547035217e-01 4.850155487656593323e-02 -2.699868083000183105e-01 2.994149550795555115e-02 2.863779664039611816e-01 1.962808966636657715e-01 -2.203334867954254150e-02 9.519194811582565308e-02 2.099038511514663696e-01 4.546391218900680542e-02 -9.310063719749450684e-02 -1.664985716342926025e-01 -1.089144498109817505e-01 -3.930375725030899048e-02 8.242943137884140015e-02 2.505824863910675049e-01 -5.503814816474914551e-01 -6.418570131063461304e-02 1.573854684829711914e-01 8.361970633268356323e-02 -2.108851969242095947e-01 -7.384970784187316895e-02 1.793234050273895264e-02 2.906573116779327393e-01 -1.232302337884902954e-01
1.929753422737121582e-01 2.322977930307388306e-01 6.552431732416152954e-02 -4.980284348130226135e-02 -1.657771617174148560e-01 6.814481690526008606e-03 5.592241510748863220e-02 -4.623199813067913055e-03 -4.292462021112442017e-02 -2.782999873161315918e-01 -2.471379935741424561e-02 2.358639836311340332e-01 -4.823094978928565979e-02 7.113676518201828003e-02 8.775455504655838013e-02 3.260731101036071777e-01 2.626891247928142548e-02 8.702616393566131592e-02 -7.876688987016677856e-02 2.329033054411411285e-02 -1.519048660993576050e-01 5.999912321567535400e-02 3.698980510234832764e-01 -3.768489062786102295e-01 -3.455851376056671143e-01 2.969671785831451416e-01 -3.188759088516235352e-02 -1.249808818101882935e-02 -2.329707611352205276e-03 8.420377969741821289e-03 1.711219251155853271e-01 -2.360605746507644653e-01
1.209118738770484924e-01 1.055386215448379517e-01 -8.054652810096740723e-02 1.147913979366421700e-03 2.505668699741363525e-01 -7.271581888198852539e-02 2.234140597283840179e-02 -1.923494637012481689e-01 -7.360634207725524902e-02 2.992144227027893066e-02 -1.502602249383926392e-01 -1.372662722133100033e-03 1.339597254991531372e-01 2.865767180919647217e-01 -5.062090978026390076e-02 1.605015993118286133e-01 8.798222243785858154e-02 1.280080974102020264e-01 -7.595252990722656250e-02 -1.634442806243896484e-01 2.441699057817459106e-01 3.255620002746582031e-01 4.294572174549102783e-01 -3.183675706386566162e-01 -1.019702032208442688e-01 4.953083023428916931e-02 -9.518302045762538910e-03 1.134102344512939453e-01 1.702481880784034729e-02 -1.911785602569580078e-01 3.569151461124420166e-01 -8.278961479663848877e-02
2.802287936210632324e-01 9.200683981180191040e-02 -8.113338053226470947e-02 2.419254742562770844e-02 -3.391084447503089905e-02 9.446122497320175171e-02 -2.345637232065200806e-02 2.030980885028839111e-01 3.246682584285736084e-01 6.179958581924438477e-02 2.026839852333068848e-01 1.038541123270988464e-01 -1.211506873369216919e-01 4.577668011188507080e-02 2.083679884672164917e-01 3.382343649864196777e-01 7.212093099951744080e-03 -5.655036866664886475e-02 -3.332428336143493652e-01 2.167886048555374146e-01 -1.061144620180130005e-01 1.993933171033859253e-01 3.675670325756072998e-01 -2.605334520339965820e-01 -5.523275211453437805e-02 9.064450114965438843e-02 -1.451248973608016968e-01 -1.700658351182937622e-01 8.163697272539138794e-02 -6.698632240295410156e-02 9.138435870409011841e-02 -1.490842252969741821e-01
-5.069805681705474854e-02 2.292383909225463867e-01 -1.447649449110031128e-01 1.307295113801956177e-01 2.848130464553833008e-01 2.999628186225891113e-01 1.356060057878494263e-02 4.718500189483165741e-03 -2.213825471699237823e-02 9.995919466018676758e-02 7.079911231994628906e-02 -5.064931884407997131e-02 -1.906594634056091309e-01 1.491211354732513428e-01 6.605536490678787231e-02 2.977138757705688477e-01 -1.719788648188114166e-02 -1.717862337827682495e-01 -2.622873187065124512e-01 -1.853016763925552368e-01 1.800750643014907837e-01 1.785389780998229980e-01 3.372026979923248291e-01 -2.801641821861267090e-01 -2.196853607892990112e-01 1.635505557060241699e-01 -1.743842102587223053e-02 -4.827161133289337158e-02 2.537279129028320312e-01 -1.029596924781799316e-01 1.178461462259292603e-01 -9.967967122793197632e-02
-2.799478173255920410e-01 6.676211953163146973e-02 -2.036815434694290161e-01 1.394267827272415161e-01 1.581795066595077515e-01 -5.561989545822143555e-02 -3.257006704807281494e-01 -1.523117907345294952e-02 2.249806188046932220e-02 2.413413971662521362e-01 2.666665315628051758e-01 1.587139815092086792e-01 4.601618275046348572e-02 2.822747267782688141e-02 2.343932688236236572e-01 3.876072466373443604e-01 3.080905079841613770e-01 -9.220854192972183228e-02 -1.589799523353576660e-01 1.690892279148101807e-01 -4.839729890227317810e-02 6.140990927815437317e-02 1.744799166917800903e-01 -2.724549770355224609e-01 -7.560132653452455997e-04 1.758219450712203979e-01 -8.113231509923934937e-02 -2.425742149353027344e-02 8.974281698465347290e-02 1.090034395456314087e-01 1.386545151472091675e-01 -1.155434101819992065e-01
-1.488725375384092331e-02 2.490392774343490601e-01 -1.263082921504974365e-01 4.938006028532981873e-02 6.829362828284502029e-04 6.998400390148162842e-02 1.494307536631822586e-02 -1.300997287034988403e-01 2.945389747619628906e-01 3.135062381625175476e-02 -9.687133133411407471e-02 -1.272358000278472900e-01 3.712800145149230957e-01 -1.074395030736923218e-01 8.859243988990783691e-02 1.823423355817794800e-01 3.281672000885009766e-01 9.604980051517486572e-02 -3.886793181300163269e-02 -1.175933517515659332e-02 3.860130906105041504e-02 1.273930966854095459e-01 4.129540324211120605e-01 -4.035199806094169617e-02 -1.783926784992218018e-01 -3.593993559479713440e-02 -1.240490376949310303e-01 7.251224666833877563e-02 -1.280122995376586914e-01 -1.964941173791885376e-01 1.826023459434509277e-01 -3.781141936779022217e-01
1.820450648665428162e-02 2.981656789779663086e-01 -5.242526531219482422e-02 -3.695219010114669800e-02 -1.950542628765106201e-02 4.622374475002288818e-02 1.151438876986503601e-01 -8.438763022422790527e-02 -9.830284863710403442e-02 -2.086678594350814819e-01 -4.859808832406997681e-02 1.808152794837951660e-01 1.403488218784332275e-01 5.028643086552619934e-02 2.721548676490783691e-01 4.831669926643371582e-01 -4.259271547198295593e-02 -1.341721862554550171e-01 -1.376272412016987801e-03 -7.428645342588424683e-02 -1.080697625875473022e-01 1.265416294336318970e-01 2.842353284358978271e-01 -2.139393240213394165e-01 -5.537067726254463196e-02 3.510748147964477539e-01 -9.399010986089706421e-02 -2.503583393990993500e-02 1.479975432157516479e-01 -5.480922386050224304e-02 2.482299208641052246e-01 -2.526947557926177979e-01
2.807205617427825928e-01 2.657259106636047363e-01 -3.631062805652618408e-01 2.195200184360146523e-03 -1.182642728090286255e-01 -7.179793715476989746e-02 -1.287607401609420776e-01 -1.170551404356956482e-01 4.559648036956787109e-02 1.019832044839859009e-01 1.679551452398300171e-01 7.434282917529344559e-03 1.007045581936836243e-01 1.906152069568634033e-01 1.265007406473159790e-01 3.517042100429534912e-02 2.340184990316629410e-03 -3.479110896587371826e-01 1.816459745168685913e-01 7.546646147966384888e-02 -2.245206385850906372e-01 2.187092415988445282e-02 2.232169359922409058e-01 -3.966967165470123291e-01 -1.377935260534286499e-01 -5.475753173232078552e-02 -1.823049187660217285e-01 -2.085085213184356689e-01 7.674990594387054443e-02 -3.897871077060699463e-02 1.812505722045898438e-01 8.986315131187438965e-02
5.593908950686454773e-02 3.258882462978363037e-01 -3.310074657201766968e-02 -1.584097445011138916e-01 7.168579846620559692e-02 -1.523651778697967529e-01 -1.243008300662040710e-01 -1.940837800502777100e-01 2.022225111722946167e-01 3.071882128715515137e-01 -3.518209159374237061e-01 -1.516205221414566040e-01 1.833859384059906006e-01 1.817842274904251099e-01 2.524507939815521240e-01 -1.572965532541275024e-01 -2.811729535460472107e-02 -8.769522607326507568e-02 1.091902330517768860e-02 -1.526924222707748413e-01 -9.002506732940673828e-02 -6.897608190774917603e-02 3.633919656276702881e-01 -2.397180199623107910e-01 -2.127607911825180054e-01 1.497969776391983032e-01 -8.062999695539474487e-03 3.646913170814514160e-02 -1.672769635915756226e-01 3.134859493002295494e-03 1.198760345578193665e-01 8.455857634544372559e-03
-2.827002108097076416e-01 1.566048525273799896e-02 4.062286112457513809e-03 9.308146685361862183e-02 4.166857898235321045e-02 -2.572263777256011963e-01 -7.935617119073867798e-02 -2.545711211860179901e-02 -1.457098638638854027e-03 -5.227356404066085815e-02 -2.271261811256408691e-01 1.317189186811447144e-01 -1.228270158171653748e-01 3.581176996231079102e-01 2.201254069805145264e-01 2.382531017065048218e-01 1.942584812641143799e-01 -3.275121450424194336e-01 -1.686429679393768311e-01 1.307164877653121948e-01 7.642303407192230225e-02 8.757632225751876831e-02 2.894708216190338135e-01 -2.523319423198699951e-01 -6.515780091285705566e-02 -5.199195072054862976e-02 -1.696455180644989014e-01 2.615610659122467041e-01 1.413303017616271973e-01 1.331309825181961060e-01 1.226318329572677612e-01 -8.775188028812408447e-02
-1.501752585172653198e-01 4.868630766868591309e-01 1.563682407140731812e-01 -1.377102360129356384e-02 1.270713061094284058e-01 1.691719144582748413e-02 -2.338503599166870117e-01 -3.892336413264274597e-02 5.502633005380630493e-02 -1.988531947135925293e-01 -4.663516581058502197e-02 6.229387968778610229e-02 -2.730935513973236084e-01 9.616361558437347412e-02 2.570713162422180176e-01 -9.051485359668731689e-02 2.523694336414337158e-01 -6.616865098476409912e-02 -2.051668018102645874e-01 1.276670247316360474e-01 -7.927230745553970337e-02 -2.894402109086513519e-02 3.600944280624389648e-01 -2.462668865919113159e-01 4.601469263434410095e-03 4.451509937644004822e-02 3.362413123250007629e-02 1.408144235610961914e-01 7.304827123880386353e-02 -1.470596939325332642e-01 2.494871765375137329e-01 -1.839007623493671417e-02
-1.332665383815765381e-01 2.805004715919494629e-01 -5.797164514660835266e-02 2.235008925199508667e-01 9.581296145915985107e-02 -7.074509561061859131e-02 -1.681944876909255981e-01 -3.783110156655311584e-02 2.455756664276123047e-01 1.758403927087783813e-01 -1.804089695215225220e-01 5.058320984244346619e-02 1.696020513772964478e-01 2.926495969295501709e-01 1.928631663322448730e-01 2.101847082376480103e-01 -3.039025962352752686e-01 -2.400705367326736450e-01 -1.639719605445861816e-01 2.860197126865386963e-01 -7.638855278491973877e-02 1.212623566389083862e-01 2.081008553504943848e-01 -1.585510969161987305e-01 -2.084009796380996704e-01 -1.904663741588592529e-01 2.742110006511211395e-02 -4.435555636882781982e-02 -6.970705091953277588e-02 -2.004723697900772095e-01 4.740067943930625916e-02 -8.266387879848480225e-02
7.790099829435348511e-02 2.189181894063949585e-01 6.505867838859558105e-02 -1.644042879343032837e-02 2.216879278421401978e-01 -4.726694151759147644e-02 -5.081743467599153519e-03 -6.179834529757499695e-02 4.850890040397644043e-01 2.854467928409576416e-02 7.787705957889556885e-02 1.338553279638290405e-01 3.268284350633621216e-02 1.556828916072845459e-01 -8.379340916872024536e-02 7.920749485492706299e-02 -1.166073828935623169e-01 1.112719625234603882e-02 1.372766941785812378e-01 -7.211042195558547974e-02 -5.678818002343177795e-02 2.488690018653869629e-01 2.071725577116012573e-01 -6.457720696926116943e-02 -2.868265211582183838e-01 1.681251972913742065e-01 -4.124135971069335938e-01 6.305378675460815430e-02 8.792459964752197266e-02 -3.769831359386444092e-01 -5.547070503234863281e-02 -5.724561866372823715e-03
6.346730887889862061e-02 -1.408931612968444824e-01 -4.648379236459732056e-02 1.614111065864562988e-01 -1.290449053049087524e-01 1.122074946761131287e-01 -1.342710703611373901e-01 -3.203502297401428223e-02 3.272379636764526367e-01 1.363130360841751099e-01 1.654797792434692383e-01 -6.288294494152069092e-02 -1.180840954184532166e-01 3.807426095008850098e-01 5.915707722306251526e-02 3.479343354701995850e-01 1.027266085147857666e-01 2.269897460937500000e-01 -1.320153623819351196e-01 -4.991821944713592529e-03 1.843533478677272797e-02 -9.484978765249252319e-02 3.709739446640014648e-01 -2.127157300710678101e-01 -3.092559576034545898e-01 2.231413573026657104e-01 -1.043495014309883118e-01 -3.956902399659156799e-02 1.356202270835638046e-02 -1.487206667661666870e-01 7.009542733430862427e-02 4.797133430838584900e-02
-2.689149081707000732e-01 8.927425369620323181e-03 -2.918601334095001221e-01 3.015452623367309570e-01 -8.526792377233505249e-02 2.235933840274810791e-01 -9.650822728872299194e-02 -6.065387278795242310e-02 7.429371774196624756e-02 1.955549716949462891e-01 3.456405550241470337e-02 -7.020638138055801392e-02 -2.802280941978096962e-03 2.432272881269454956e-01 4.607154801487922668e-02 3.637882769107818604e-01 6.420761346817016602e-02 -3.547501936554908752e-02 -2.604149580001831055e-01 -8.706286549568176270e-02 8.874431252479553223e-02 -1.620056778192520142e-01 3.358442783355712891e-01 -1.623956412076950073e-01 -3.307226896286010742e-01 1.394364535808563232e-01 6.147176772356033325e-02 -1.355250924825668335e-01 1.551533192396163940e-01 -6.337863206863403320e-02 6.006944552063941956e-02 -3.151974827051162720e-02
-2.862968742847442627e-01 1.883510150946676731e-03 1.082850173115730286e-01 1.652713268995285034e-01 -8.223585039377212524e-02 -1.269268989562988281e-01 -2.106402665376663208e-01 1.834564842283725739e-02 -4.948399215936660767e-02 1.709236800670623779e-01 -1.635701954364776611e-01 5.895122885704040527e-02 -9.528766572475433350e-02 5.369139313697814941e-01 2.519904971122741699e-01 1.800320893526077271e-01 5.207498092204332352e-03 -2.648293673992156982e-01 8.242759108543395996e-02 1.924002915620803833e-01 -8.828429877758026123e-02 1.411393433809280396e-01 2.192468047142028809e-01 -1.287988275289535522e-01 -6.857208162546157837e-02 2.376115322113037109e-01 -8.118370175361633301e-02 1.520267575979232788e-01 9.479001909494400024e-02 9.213241934776306152e-02 1.992155313491821289e-01 4.334558919072151184e-02
-2.660562098026275635e-01 2.390508651733398438e-01 -2.271123230457305908e-01 -1.940792351961135864e-01 1.773150265216827393e-01 -9.130833297967910767e-02 9.006924927234649658e-02 -1.151977926492691040e-01 -2.699926123023033142e-02 2.552016675472259521e-01 9.158792905509471893e-03 1.470789611339569092e-01 2.536589801311492920e-01 -8.036796003580093384e-02 -5.185887217521667480e-02 3.009803891181945801e-01 2.013279646635055542e-01 2.678790129721164703e-02 -1.940941661596298218e-01 -8.008703589439392090e-02 -4.552123695611953735e-02 1.393292285501956940e-02 2.165304571390151978e-01 -3.016798198223114014e-01 -3.366460502147674561e-01 5.712750367820262909e-03 -1.964849829673767090e-01 2.293233722448348999e-01 -3.547630086541175842e-02 -1.084382385015487671e-01 -8.082999289035797119e-02 -1.428242474794387817e-01
7.796669378876686096e-03 2.693887948989868164e-01 -6.962238997220993042e-02 2.132902294397354126e-01 9.175988286733627319e-02 3.648670315742492676e-01 -1.479440480470657349e-01 4.595951177179813385e-03 1.912512183189392090e-01 -1.499082660302519798e-03 1.303283721208572388e-01 1.209231987595558167e-01 -9.572970122098922729e-02 -1.286643296480178833e-01 6.676200032234191895e-02 2.950265109539031982e-01 4.547255113720893860e-02 -4.077264666557312012e-02 -1.736225038766860962e-01 -1.199092715978622437e-01 1.566646248102188110e-01 2.269227802753448486e-01 2.346436530351638794e-01 -1.873296499252319336e-01 -1.824251711368560791e-01 2.727502584457397461e-01 -4.569392278790473938e-02 -1.454351693391799927e-01 3.294917643070220947e-01 -7.461268454790115356e-02 5.893985182046890259e-02 -2.553646564483642578e-01
2.649998292326927185e-02 5.006094928830862045e-03 -2.093885652720928192e-02 3.564775735139846802e-02 -1.174038574099540710e-01 -1.120131812058389187e-03 -2.613481283187866211e-01 1.575300097465515137e-01 -5.427294597029685974e-02 3.354580998420715332e-01 -1.744506508111953735e-01 -4.164883401244878769e-03 -5.802524834871292114e-02 4.400693345814943314e-03 7.182756066322326660e-02 3.657248318195343018e-01 -1.628528535366058350e-02 -2.495222091674804688e-01 -1.902087777853012085e-01 5.503315851092338562e-02 1.983835361897945404e-02 1.432657390832901001e-01 3.970128893852233887e-01 -1.818449199199676514e-01 -3.474097549915313721e-01 2.553215920925140381e-01 1.876816451549530029e-01 -6.117724627256393433e-02 -1.726083457469940186e-01 -7.438679039478302002e-02 1.690184772014617920e-01 1.865538023412227631e-02
1.377809792757034302e-01 8.864812552928924561e-02 -1.580891758203506470e-01 1.325518488883972168e-01 1.203701868653297424e-01 -1.264890432357788086e-01 8.278437703847885132e-02 -6.972548365592956543e-02 1.189456358551979065e-01 1.966746300458908081e-01 1.880317032337188721e-01 4.114595055580139160e-01 1.503974795341491699e-01 2.166887968778610229e-01 5.876189470291137695e-02 4.188329875469207764e-01 2.023121267557144165e-01 -2.840324938297271729e-01 3.626073524355888367e-02 7.994853705167770386e-02 1.989311128854751587e-01 1.572258174419403076e-01 2.004679441452026367e-01 -8.452794700860977173e-02 1.071196943521499634e-01 1.296533644199371338e-01 -1.160866580903530121e-02 -2.186301946640014648e-01 -5.626941472291946411e-02 -5.057061091065406799e-02 -9.372996166348457336e-03 2.439140230417251587e-01
-1.678379029035568237e-01 5.881708487868309021e-02 3.043492138385772705e-02 6.886097043752670288e-02 2.510276734828948975e-01 -4.785739257931709290e-02 -3.407849967479705811e-01 5.792676284909248352e-02 6.351138651371002197e-02 1.066113859415054321e-01 5.088761821389198303e-02 1.928833723068237305e-01 -7.253986597061157227e-02 1.380131393671035767e-01 1.049812659621238708e-01 2.541198134422302246e-01 2.535961866378784180e-01 -2.242044210433959961e-01 -7.714432477951049805e-02 6.466536968946456909e-02 1.906383782625198364e-01 2.836361229419708252e-01 3.632859885692596436e-01 -3.004207313060760498e-01 -7.307774573564529419e-02 -3.622129857540130615e-01 3.919904306530952454e-02 -4.725164175033569336e-02 8.544909209012985229e-02 7.903132354840636253e-04 -7.904546707868576050e-02 7.221952825784683228e-02
-1.292443461716175079e-02 2.596482634544372559e-01 -5.093174427747726440e-02 -4.452780634164810181e-02 -8.488967269659042358e-02 2.748568654060363770e-01 -1.006063520908355713e-01 1.623170077800750732e-01 1.545731127262115479e-01 2.621427476406097412e-01 -6.905641406774520874e-02 1.492422968149185181e-01 -9.518688172101974487e-02 1.663756817579269409e-01 1.823413819074630737e-01 1.670141667127609253e-01 1.188502535223960876e-01 2.401766926050186157e-01 -3.905463516712188721e-01 -5.751720070838928223e-02 8.020014502108097076e-03 -3.231347724795341492e-02 2.259866297245025635e-01 -1.872583478689193726e-01 -2.319046854972839355e-01 2.664871513843536377e-01 7.501564174890518188e-02 -1.011431813240051270e-01 -6.677499413490295410e-02 -1.831416487693786621e-01 3.045756220817565918e-01 6.908778101205825806e-02
1.029691770672798157e-01 3.375068902969360352e-01 -1.721374243497848511e-01 2.993667125701904297e-01 1.625159233808517456e-01 -1.004471108317375183e-01 -3.834875226020812988e-01 5.175798013806343079e-02 1.751409471035003662e-01 3.971780538558959961e-01 -3.696915507316589355e-02 1.671112515032291412e-02 -5.966945737600326538e-02 7.188689708709716797e-02 2.934871017932891846e-01 1.574590951204299927e-01 7.200841605663299561e-02 -2.205774188041687012e-01 4.924256354570388794e-03 3.160720318555831909e-02 1.579799801111221313e-01 1.355511951260268688e-03 7.294060289859771729e-02 -1.976726502180099487e-01 -2.995717823505401611e-01 -1.069066226482391357e-01 -5.981515720486640930e-02 -4.258394613862037659e-02 -1.204792782664299011e-02 1.381594985723495483e-01 -6.452736258506774902e-02 -7.802190631628036499e-02
-7.893810421228408813e-02 2.496699690818786621e-01 -6.142077222466468811e-02 1.698405146598815918e-01 2.596415281295776367e-01 2.893407829105854034e-03 -1.584624499082565308e-01 4.540973901748657227e-02 1.447982788085937500e-01 1.422086954116821289e-01 -1.024217158555984497e-02 2.899473346769809723e-02 -2.194679901003837585e-02 6.479915231466293335e-02 2.514548897743225098e-01 1.975333094596862793e-01 8.068045228719711304e-02 -3.694312274456024170e-01 -1.545771658420562744e-01 9.938797354698181152e-02 1.784657090902328491e-01 1.026060581207275391e-01 4.689277708530426025e-01 -2.924442887306213379e-01 -5.791136249899864197e-02 -1.824191063642501831e-01 2.723245322704315186e-01 9.674772620201110840e-02 8.632046729326248169e-02 -2.541195228695869446e-02 -4.846098273992538452e-02 -1.891321036964654922e-03
2.348992079496383667e-01 9.678829461336135864e-02 -7.630848884582519531e-02 -2.678300626575946808e-02 1.738824546337127686e-01 2.692679166793823242e-01 5.392782762646675110e-02 -8.168000727891921997e-02 3.655495867133140564e-02 -1.182444542646408081e-01 4.963755607604980469e-02 2.176863551139831543e-01 2.866015397012233734e-02 2.112372815608978271e-01 -4.705738276243209839e-02 4.508518874645233154e-01 -1.648666113615036011e-01 4.553321003913879395e-02 -3.389740735292434692e-02 -1.729482412338256836e-01 7.630652748048305511e-03 -1.603557728230953217e-02 2.727881073951721191e-01 -3.380173742771148682e-01 -2.814472913742065430e-01 2.091970890760421753e-01 -2.361918538808822632e-01 6.567120552062988281e-02 -7.955937087535858154e-02 4.136176779866218567e-02 1.782825589179992676e-01 -1.682286560535430908e-01
-2.045730948448181152e-01 2.403486818075180054e-01 2.347114868462085724e-02 1.700960099697113037e-01 2.783499062061309814e-01 3.452361226081848145e-01 -4.707564413547515869e-02 -2.276030629873275757e-01 3.819334805011749268e-01 7.480127736926078796e-03 -2.486982792615890503e-01 1.075215637683868408e-01 -6.035662442445755005e-02 2.069040983915328979e-01 1.083533242344856262e-01 3.525946736335754395e-01 -2.503088861703872681e-02 -8.147967606782913208e-02 -4.274963587522506714e-02 7.491501420736312866e-02 3.391159698367118835e-02 1.663259267807006836e-01 -1.657892391085624695e-02 -3.112774491310119629e-01 -3.686355799436569214e-02 4.404007643461227417e-02 -2.441187389194965363e-02 3.488635644316673279e-02 -1.436288505792617798e-01 9.063620120286941528e-02 1.919362577609717846e-03 2.090672403573989868e-01
-1.299984566867351532e-02 -1.539039611816406250e-01 -1.238680407404899597e-01 1.439929902553558350e-01 -1.124028265476226807e-01 2.248162031173706055e-01 -1.131983175873756409e-01 4.049151390790939331e-02 1.327828615903854370e-01 1.812211275100708008e-01 1.319865602999925613e-02 -1.292770057916641235e-01 -2.758169732987880707e-02 2.176637202501296997e-01 2.628821320831775665e-02 2.666119933128356934e-01 2.560174763202667236e-01 5.673014000058174133e-02 -2.536525428295135498e-01 -1.305279321968555450e-02 5.431567132472991943e-02 -2.792655490338802338e-02 3.638211190700531006e-01 -2.921222746372222900e-01 -3.667455911636352539e-01 3.390865027904510498e-01 -2.639374695718288422e-02 -1.630674451589584351e-01 1.450330466032028198e-01 1.703043840825557709e-02 1.238270401954650879e-01 -8.387510478496551514e-02
3.468728438019752502e-02 4.423101544380187988e-01 4.134943336248397827e-02 -2.032570540904998779e-01 -1.443851143121719360e-01 -3.583104163408279419e-02 -8.717516064643859863e-02 1.212801784276962280e-01 1.128813549876213074e-01 1.825324445962905884e-01 -3.413824737071990967e-01 -4.149775207042694092e-02 1.119377315044403076e-01 -3.837429918348789215e-03 -6.926537305116653442e-02 1.009723991155624390e-01 6.726037710905075073e-02 -2.027650773525238037e-01 -2.977018244564533234e-02 1.229872554540634155e-01 -8.584639430046081543e-02 6.631876528263092041e-02 1.836739480495452881e-01 -3.946878015995025635e-01 -3.022632598876953125e-01 2.465991377830505371e-01 -1.333291679620742798e-01 -1.631029546260833740e-01 4.549587145447731018e-02 3.715671971440315247e-02 3.624010086059570312e-02 -2.440990805625915527e-01
2.106455862522125244e-01 1.191384419798851013e-01 -5.085884034633636475e-02 -3.070219978690147400e-02 -1.674007773399353027e-01 3.292850032448768616e-02 -7.290610112249851227e-03 -1.657715737819671631e-01 6.865721661597490311e-03 -5.294745415449142456e-02 -1.582765728235244751e-01 2.181509733200073242e-01 2.919693291187286377e-01 5.097741726785898209e-03 2.139612436294555664e-01 3.720607459545135498e-01 -1.250912994146347046e-01 1.009782403707504272e-01 6.883851438760757446e-02 -9.363877773284912109e-02 -3.728427737951278687e-02 3.339326977729797363e-01 3.513548374176025391e-01 -1.961929500102996826e-01 -1.302923709154129028e-01 1.927191317081451416e-01 -1.005813926458358765e-01 3.232507780194282532e-02 -1.036049947142601013e-01 3.747759386897087097e-02 2.465285658836364746e-01 -2.896625101566314697e-01
-2.769947648048400879e-01 4.959342181682586670e-01 1.117734611034393311e-01 5.418400093913078308e-02 1.952429115772247314e-02 7.569541782140731812e-02 -4.409094750881195068e-01 8.496972173452377319e-02 4.658318310976028442e-02 -6.638704240322113037e-02 -1.049887388944625854e-01 4.137914627790451050e-02 3.813083842396736145e-02 1.305535435676574707e-01 1.849232614040374756e-01 1.730017811059951782e-01 -1.000243611633777618e-02 -1.198936924338340759e-01 1.734492629766464233e-01 -3.613369911909103394e-02 -1.214712578803300858e-02 1.060943352058529854e-03 3.690487742424011230e-01 -1.219700947403907776e-01 -8.244996517896652222e-02 -1.635945141315460205e-01 1.152646020054817200e-01 2.570504844188690186e-01 8.267238736152648926e-02 -1.641983836889266968e-01 6.142244115471839905e-02 -6.817422062158584595e-02
8.199237287044525146e-02 -2.060080021619796753e-01 -1.394397616386413574e-01 -8.258917927742004395e-02 -6.267308443784713745e-02 7.742124795913696289e-02 -2.500461935997009277e-01 -2.272197157144546509e-01 1.856996864080429077e-02 -1.468221889808773994e-03 9.788084775209426880e-02 1.381367295980453491e-01 -1.198512315750122070e-01 -2.408275147899985313e-03 -5.979485064744949341e-02 3.231146931648254395e-01 9.378976374864578247e-02 1.492304261773824692e-02 -5.808748677372932434e-02 1.052740663290023804e-01 1.317050606012344360e-01 2.881592512130737305e-01 2.763229608535766602e-01 -3.704531490802764893e-01 -1.462771296501159668e-01 2.166346758604049683e-01 -1.786421537399291992e-01 2.328672260046005249e-01 2.178315371274948120e-01 -1.504853665828704834e-01 8.416866511106491089e-02 -2.829225659370422363e-01
1.152316201478242874e-02 1.865328550338745117e-01 7.236970961093902588e-02 -1.300316154956817627e-01 1.924096047878265381e-01 -1.859277300536632538e-02 -4.838971421122550964e-02 -1.072307378053665161e-01 4.052768945693969727e-01 -8.531817048788070679e-02 1.129999086260795593e-01 2.449025362730026245e-01 2.015130817890167236e-01 1.050932854413986206e-01 -1.148330792784690857e-01 2.899543344974517822e-01 -1.784911602735519409e-01 -1.205310523509979248e-01 -1.386113651096820831e-02 -5.694539472460746765e-02 -2.190835028886795044e-01 1.310431212186813354e-01 1.955878734588623047e-01 -3.353503048419952393e-01 -1.099345162510871887e-01 3.696656227111816406e-02 -3.039195537567138672e-01 1.103816404938697815e-01 -4.124797135591506958e-02 -2.339040935039520264e-01 -1.929809153079986572e-01 -1.454968601465225220e-01
1.431766897439956665e-01 7.525883615016937256e-03 -2.145385444164276123e-01 6.469936668872833252e-02 -1.159961968660354614e-01 2.134361565113067627e-01 -9.597893804311752319e-02 2.521415054798126221e-01 3.267574012279510498e-01 -1.316649019718170166e-01 -9.126521646976470947e-03 1.017025932669639587e-01 3.133654966950416565e-02 2.532465755939483643e-01 1.127809062600135803e-01 2.111058682203292847e-01 1.530742365866899490e-02 -1.584133058786392212e-01 -5.955009534955024719e-02 -4.239413421601057053e-03 3.276831284165382385e-02 1.564674526453018188e-01 4.845340549945831299e-01 -1.746608614921569824e-01 7.850020192563533783e-03 1.952549517154693604e-01 5.312053021043539047e-03 1.203285083174705505e-01 -2.849603891372680664e-01 -1.773229241371154785e-01 2.043780684471130371e-01 -1.168825551867485046e-01
-3.039875254034996033e-02 2.149735987186431885e-01 -9.472345560789108276e-02 -1.727860607206821442e-02 7.939358055591583252e-02 3.197369873523712158e-01 -5.780734494328498840e-02 -6.456461269408464432e-04 9.997193515300750732e-02 -2.252100408077239990e-02 -7.228638976812362671e-02 -3.158767521381378174e-02 1.876846700906753540e-01 9.752989746630191803e-03 1.281058490276336670e-01 1.079714745283126831e-01 5.860085133463144302e-03 1.465318799018859863e-01 -3.339737951755523682e-01 9.290274232625961304e-02 8.130239695310592651e-02 2.911155819892883301e-01 4.955783188343048096e-01 -3.095749318599700928e-01 -1.685490608215332031e-01 1.391470581293106079e-01 -5.121248587965965271e-02 4.689782392233610153e-03 -1.841798424720764160e-01 -8.551531285047531128e-02 -1.857136487960815430e-01 -2.258131206035614014e-01
1.697697788476943970e-01 1.959584653377532959e-01 5.981673486530780792e-03 1.828000247478485107e-01 1.211054623126983643e-01 -8.786172419786453247e-02 1.396458446979522705e-01 -4.866343364119529724e-02 4.673748090863227844e-02 1.062494963407516479e-01 6.711047142744064331e-02 2.035627663135528564e-01 8.673940598964691162e-02 -2.071556076407432556e-02 1.603956371545791626e-01 3.039476871490478516e-01 -9.335167706012725830e-02 -3.837339114397764206e-03 1.141165569424629211e-01 6.970428861677646637e-03 -9.024935960769653320e-02 1.517031788825988770e-01 3.443767130374908447e-01 -2.792900800704956055e-01 -2.529765367507934570e-01 2.601158022880554199e-01 -9.985040873289108276e-02 -1.522522419691085815e-01 -6.006402149796485901e-02 -1.104070991277694702e-02 3.986525237560272217e-01 -3.042592406272888184e-01
5.630930513143539429e-02 1.056459322571754456e-01 -1.594357937574386597e-01 3.001387976109981537e-02 -1.093089431524276733e-01 3.326791524887084961e-01 -2.822383642196655273e-01 -1.727641522884368896e-01 2.734223008155822754e-02 1.736861020326614380e-01 2.861840650439262390e-02 1.627990454435348511e-01 -2.435491979122161865e-01 -7.062991615384817123e-03 2.015321105718612671e-01 8.344459533691406250e-02 3.010779805481433868e-02 -2.338397689163684845e-02 8.723302930593490601e-02 -1.429082173854112625e-02 -2.210993766784667969e-01 1.685500591993331909e-01 2.900107800960540771e-01 -3.809583187103271484e-01 -5.134551320225000381e-03 1.552429199218750000e-01 -1.558342576026916504e-01 9.294120967388153076e-02 4.466939717531204224e-02 -2.320947200059890747e-01 2.735154330730438232e-01 -2.419021576642990112e-01
-2.866767048835754395e-01 2.493106722831726074e-01 -2.124080657958984375e-01 1.132107079029083252e-01 -1.356362104415893555e-01 -3.109697252511978149e-02 -8.621241152286529541e-02 -1.595254391431808472e-01 1.623207703232765198e-02 -5.043749231845140457e-03 1.463112141937017441e-02 1.453571766614913940e-01 -1.206870656460523605e-02 2.232913225889205933e-01 1.240134239196777344e-01 1.180978566408157349e-01 1.951950490474700928e-01 1.942091286182403564e-01 -6.118267774581909180e-02 -3.771748542785644531e-01 3.467727452516555786e-02 2.222189754247665405e-01 4.474454522132873535e-01 9.891878813505172729e-02 7.449775002896785736e-03 -5.525653436779975891e-02 -1.418895274400711060e-01 2.488740831613540649e-01 7.579557597637176514e-02 -2.374950051307678223e-01 1.210464313626289368e-01 -1.181326992809772491e-02
-3.633911162614822388e-02 9.069164097309112549e-02 -1.576751768589019775e-01 -1.679907590150833130e-01 6.255378574132919312e-02 -9.450691938400268555e-02 -9.126118570566177368e-02 2.162899821996688843e-02 5.441238284111022949e-01 -1.361765712499618530e-01 -1.914083808660507202e-01 1.171231493353843689e-01 -1.707778871059417725e-02 3.278579413890838623e-01 1.136977523565292358e-01 2.244776189327239990e-01 -3.693279996514320374e-02 1.038231402635574341e-01 -7.735112309455871582e-02 -9.847265481948852539e-02 -1.877921372652053833e-01 1.496059447526931763e-01 2.257580868899822235e-03 -2.572250068187713623e-01 -2.720499932765960693e-01 1.777413487434387207e-02 -3.772266805171966553e-01 8.679918199777603149e-02 -2.939377911388874054e-02 5.240224674344062805e-02 -9.973461739718914032e-03 1.225372403860092163e-02
1.761121153831481934e-01 1.713556945323944092e-01 -1.217973083257675171e-01 1.170179173350334167e-01 -1.089677512645721436e-01 1.186004504561424255e-01 -1.767506897449493408e-01 2.237794101238250732e-01 3.548152744770050049e-01 -2.462922632694244385e-01 9.270333498716354370e-02 1.989996880292892456e-01 -2.824764139950275421e-02 5.930431187152862549e-02 1.141254082322120667e-01 3.022568821907043457e-01 2.983694374561309814e-01 -2.243551798164844513e-02 -2.883731760084629059e-02 -9.778819978237152100e-02 1.910806633532047272e-02 3.362093865871429443e-01 3.453657329082489014e-01 1.056205257773399353e-01 -1.838827505707740784e-02 6.716392189264297485e-02 -1.571727693080902100e-01 1.908666789531707764e-01 5.883216857910156250e-02 4.097970947623252869e-02 2.072952985763549805e-01 5.037205293774604797e-02
-1.943237930536270142e-01 1.730896532535552979e-01 8.938518911600112915e-02 2.329624891281127930e-01 3.637463599443435669e-02 -1.530530005693435669e-01 -6.854574382305145264e-02 -3.526858240365982056e-02 1.332739889621734619e-01 1.338284164667129517e-01 -1.962568014860153198e-01 -8.351436257362365723e-02 -1.027563735842704773e-01 4.240910112857818604e-01 8.049681782722473145e-02 4.099129438400268555e-01 8.403234183788299561e-02 -1.815018057823181152e-01 3.919799253344535828e-02 -5.931571125984191895e-02 1.124851033091545105e-02 1.407714337110519409e-01 4.644027650356292725e-01 -1.528000831604003906e-01 -9.697911143302917480e-02 -9.912904351949691772e-02 1.385426074266433716e-01 1.768134981393814087e-01 -4.262487217783927917e-02 -1.257040947675704956e-01 -2.393256500363349915e-02 3.664081171154975891e-02
1.016155108809471130e-01 7.791855931282043457e-02 -9.889993071556091309e-02 -4.037718474864959717e-02 -1.587761491537094116e-01 -8.216108381748199463e-02 1.097351014614105225e-01 -1.077513396739959717e-01 2.083578407764434814e-01 1.280820369720458984e-01 -1.513807475566864014e-01 -1.758817434310913086e-01 3.327840864658355713e-01 3.016985356807708740e-01 3.645956218242645264e-01 -3.045874182134866714e-04 1.813509315252304077e-01 -4.542008042335510254e-02 1.823496967554092407e-01 7.860263437032699585e-02 2.428519353270530701e-02 -4.912241175770759583e-02 3.893264532089233398e-01 -1.788938641548156738e-01 -5.840260535478591919e-02 6.182687357068061829e-02 -2.350037544965744019e-01 1.161636933684349060e-01 -1.574222147464752197e-01 -8.672585338354110718e-02 2.537330687046051025e-01 -1.860475540161132812e-01
9.687457233667373657e-02 3.151418566703796387e-01 -1.089993864297866821e-01 -1.079321876168251038e-01 -1.631542295217514038e-02 -1.532241106033325195e-01 -1.578834056854248047e-01 1.048090215772390366e-02 6.104353815317153931e-02 -2.978009916841983795e-02 -2.356110066175460815e-01 7.531727105379104614e-02 1.491118669509887695e-01 1.686289310455322266e-01 3.832501918077468872e-02 2.048860788345336914e-01 2.646144926548004150e-01 -1.920978724956512451e-01 4.806315898895263672e-02 -9.605771303176879883e-02 -1.210486143827438354e-01 -1.818543374538421631e-01 3.014998435974121094e-01 -2.603194117546081543e-01 -4.231989085674285889e-01 6.066126003861427307e-02 -1.560521572828292847e-01 -1.832295358180999756e-01 -6.514814496040344238e-02 2.061740122735500336e-02 -9.365476667881011963e-02 -2.829830050468444824e-01
-1.516925990581512451e-01 -9.509913623332977295e-02 -2.631054222583770752e-01 -1.341414600610733032e-01 1.311025917530059814e-01 -1.122898906469345093e-01 -3.449545204639434814e-01 -1.669646799564361572e-02 5.462544038891792297e-02 4.129697084426879883e-01 2.243640124797821045e-01 2.126470208168029785e-01 -2.833847142755985260e-02 6.385250948369503021e-03 1.946157962083816528e-01 4.403159767389297485e-02 2.648038566112518311e-01 -8.870884776115417480e-02 -1.077172234654426575e-01 1.424177139997482300e-01 -5.397114530205726624e-02 1.559704095125198364e-01 1.761874705553054810e-01 -4.042246639728546143e-01 -4.618646577000617981e-03 1.559259593486785889e-01 -1.949113458395004272e-01 4.715471342206001282e-02 1.487858593463897705e-01 -6.347837857902050018e-03 1.270465832203626633e-02 -5.891920998692512512e-02
-3.441530093550682068e-02 -4.781321063637733459e-02 -3.586648106575012207e-01 1.048915684223175049e-01 7.333158701658248901e-02 1.822490543127059937e-01 1.720721460878849030e-02 4.159220308065414429e-02 -1.252646744251251221e-01 2.631146907806396484e-01 9.996248036623001099e-02 1.547619104385375977e-01 -1.606960147619247437e-01 1.393631547689437866e-01 1.943214684724807739e-01 3.436206579208374023e-01 -3.449347615242004395e-02 1.136651542037725449e-02 -2.386433258652687073e-02 1.899589225649833679e-02 1.008896902203559875e-01 6.342156231403350830e-02 2.387078851461410522e-01 -4.601375758647918701e-01 -2.381442785263061523e-01 7.026954740285873413e-02 1.006989367306232452e-02 2.011705487966537476e-01 9.648326039314270020e-02 -7.151278108358383179e-02 7.943856716156005859e-02 -2.970006465911865234e-01
-4.827380552887916565e-02 2.469944506883621216e-01 -1.115111261606216431e-01 1.099588200449943542e-01 -3.921090811491012573e-02 2.319171428680419922e-01 -3.302101492881774902e-01 -2.397987246513366699e-01 -9.138403087854385376e-02 -8.376494795083999634e-02 -6.862022727727890015e-02 -1.141702407039701939e-03 -1.598045676946640015e-01 2.688187360763549805e-02 1.370174288749694824e-01 1.348688304424285889e-01 2.594886906445026398e-02 -7.252115756273269653e-02 -2.092233300209045410e-01 1.402854025363922119e-01 8.645398169755935669e-02 2.081857472658157349e-01 5.333493351936340332e-01 -1.322589628398418427e-02 -1.600022315979003906e-01 1.168611943721771240e-01 1.336829066276550293e-01 -5.840221047401428223e-02 -1.550356298685073853e-01 -1.570551097393035889e-01 2.973605096340179443e-01 6.683868169784545898e-02
-5.176202952861785889e-02 9.518209844827651978e-03 -2.469004243612289429e-01 2.067050337791442871e-01 -8.605852723121643066e-02 1.028399169445037842e-02 -3.157554268836975098e-01 1.073608845472335815e-01 1.536723822355270386e-01 2.494553029537200928e-01 6.390015035867691040e-02 -1.233637556433677673e-01 2.561806142330169678e-01 1.895341128110885620e-01 3.574991226196289062e-01 6.302934885025024414e-02 -2.077239900827407837e-01 -2.716138660907745361e-01 5.381922796368598938e-02 -3.014380671083927155e-02 5.580279231071472168e-02 1.620917171239852905e-01 3.374330401420593262e-01 -2.840272486209869385e-01 -1.147544011473655701e-01 -1.539133936166763306e-01 -1.432424485683441162e-01 1.195415481925010681e-02 -1.294207870960235596e-01 2.874958328902721405e-02 -1.251791715621948242e-01 3.024386800825595856e-02
-1.006292030215263367e-01 9.446409344673156738e-02 -1.197921708226203918e-01 1.428961306810379028e-01 1.047667488455772400e-01 -1.666329503059387207e-01 -2.364585846662521362e-01 -1.455540955066680908e-01 1.041419655084609985e-01 3.860179707407951355e-02 -2.036349773406982422e-01 3.862341493368148804e-02 3.864541277289390564e-02 1.071542352437973022e-01 1.460012793540954590e-01 7.524049282073974609e-02 9.800577908754348755e-02 -3.494034111499786377e-01 -1.962894387543201447e-02 1.971906572580337524e-01 2.444626241922378540e-01 2.006178647279739380e-01 4.155369997024536133e-01 -3.878021538257598877e-01 -2.809942327439785004e-02 -1.489173620939254761e-01 2.652800977230072021e-01 1.643044203519821167e-01 9.442640841007232666e-02 1.019712314009666443e-01 -7.507106754928827286e-03 -3.684212267398834229e-02
-4.592295363545417786e-02 3.424646854400634766e-01 -1.471388190984725952e-01 1.298582404851913452e-01 -4.702618345618247986e-02 1.282181888818740845e-01 -2.780225574970245361e-01 2.600675821304321289e-01 -2.952179871499538422e-02 2.464033961296081543e-01 -4.387689381837844849e-02 -9.602174907922744751e-02 -1.356318891048431396e-01 1.831938475370407104e-01 -6.672766059637069702e-02 2.042026817798614502e-01 -1.028883159160614014e-01 -7.494278252124786377e-02 -7.255025953054428101e-02 2.264666557312011719e-01 -8.862683922052383423e-02 -1.267217397689819336e-01 4.500330984592437744e-01 -2.321774885058403015e-02 -3.206281661987304688e-01 1.530913859605789185e-01 3.164484724402427673e-02 4.571185633540153503e-02 -5.499699339270591736e-02 -5.851479619741439819e-02 2.330411970615386963e-01 1.336105763912200928e-01
8.623096346855163574e-02 3.227595686912536621e-01 -1.963243037462234497e-01 1.321636233478784561e-02 -6.559590995311737061e-02 -1.695315092802047729e-01 -2.739975452423095703e-01 -2.941484153270721436e-01 -8.761259168386459351e-02 2.309437245130538940e-01 2.444253712892532349e-01 1.604897379875183105e-01 3.099555671215057373e-01 3.057936765253543854e-02 1.244290694594383240e-01 1.427691429853439331e-01 2.332154428586363792e-03 -1.857093870639801025e-01 2.965156137943267822e-01 -1.411424670368432999e-02 4.427354037761688232e-02 1.605439931154251099e-01 1.629640161991119385e-01 -1.473313570022583008e-01 -1.122012063860893250e-01 -3.040231019258499146e-02 -1.627032905817031860e-01 -2.141771167516708374e-01 2.277585864067077637e-01 -1.829896569252014160e-01 3.940406069159507751e-02 -6.530047208070755005e-02
2.705066800117492676e-01 -1.426108763553202152e-03 -3.599790930747985840e-01 1.446025818586349487e-01 -1.830327697098255157e-02 -8.355743251740932465e-03 1.902750283479690552e-01 -1.819163411855697632e-01 1.567894071340560913e-01 1.144474521279335022e-01 1.946928165853023529e-02 1.230490207672119141e-01 4.295212682336568832e-03 6.939040124416351318e-02 1.376755237579345703e-01 1.947364062070846558e-01 3.274017246440052986e-03 3.865294530987739563e-02 9.900290518999099731e-02 8.211442083120346069e-02 -5.083640292286872864e-02 1.191157475113868713e-01 3.499135673046112061e-01 -2.031976431608200073e-01 -2.398393675684928894e-02 3.487240374088287354e-01 4.285713657736778259e-02 5.355751514434814453e-02 2.955114841461181641e-01 -6.782251596450805664e-02 2.741661369800567627e-01 -3.149304687976837158e-01
1.415718495845794678e-01 4.417760297656059265e-02 -1.592258661985397339e-01 1.680537909269332886e-01 -5.797594040632247925e-02 1.286940425634384155e-01 -4.044125974178314209e-01 1.334843039512634277e-01 3.034897148609161377e-01 -1.824932396411895752e-01 3.117155469954013824e-02 3.975896909832954407e-02 3.400477766990661621e-02 1.415118426084518433e-01 1.719173789024353027e-01 3.344079554080963135e-01 1.870364099740982056e-01 -3.676280006766319275e-02 1.227056160569190979e-01 -1.076516509056091309e-01 -5.623246077448129654e-03 3.191883265972137451e-01 1.598061621189117432e-01 -4.555171355605125427e-02 -1.414607018232345581e-01 2.436336874961853027e-01 -1.173432320356369019e-01 2.537797689437866211e-01 -1.870548874139785767e-01 -5.946731194853782654e-02 2.056631147861480713e-01 -4.148055613040924072e-02
2.032174728810787201e-02 2.185939103364944458e-01 -2.576542794704437256e-01 2.561315149068832397e-02 -2.392012029886245728e-01 1.007866114377975464e-02 -9.194041043519973755e-02 2.506117802113294601e-03 1.564848981797695160e-02 4.362003505229949951e-01 1.283501461148262024e-02 -1.383548509329557419e-02 7.263470441102981567e-02 3.708833754062652588e-01 2.991136610507965088e-01 1.148563437163829803e-02 -1.455424427986145020e-01 -2.633625864982604980e-01 -2.359185814857482910e-01 2.540419697761535645e-01 7.512649148702621460e-02 7.495508063584566116e-03 2.018417865037918091e-01 -2.077123522758483887e-01 -1.914409846067428589e-01 5.376265943050384521e-02 -8.464574813842773438e-03 -2.452948316931724548e-02 -1.387379970401525497e-02 -2.209137678146362305e-01 1.288696378469467163e-02 7.735508680343627930e-02
1.138056218624114990e-01 2.915031313896179199e-01 -1.894159615039825439e-01 -1.839337199926376343e-01 4.632126167416572571e-02 -4.597029834985733032e-02 -2.390721440315246582e-01 4.105329886078834534e-02 2.671309709548950195e-01 1.509707719087600708e-01 -1.488371640443801880e-01 -2.336871810257434845e-02 3.228100016713142395e-02 1.588598787784576416e-01 3.672045841813087463e-02 -3.511637821793556213e-02 4.245640337467193604e-02 -3.543638288974761963e-01 1.395625341683626175e-02 -1.758432090282440186e-01 -1.335758566856384277e-01 -6.430950760841369629e-02 4.488292932510375977e-01 -1.624079793691635132e-01 -2.562876343727111816e-01 2.342792451381683350e-01 -2.552017867565155029e-01 -1.111906617879867554e-01 1.065684929490089417e-01 7.556615769863128662e-02 -5.379764363169670105e-03 -1.015868037939071655e-02
1.428015083074569702e-01 1.269945204257965088e-01 3.520557889714837074e-03 -3.479524748399853706e-03 -3.563462290912866592e-03 6.720846891403198242e-02 -3.773406744003295898e-01 -1.791729032993316650e-01 2.918451428413391113e-01 1.019571200013160706e-01 9.285953640937805176e-02 3.584989607334136963e-01 -8.150439709424972534e-02 1.099166050553321838e-01 -1.950050890445709229e-01 2.210772633552551270e-01 -9.400659054517745972e-02 2.552394941449165344e-02 -2.236391305923461914e-01 -5.442801117897033691e-02 -2.528236806392669678e-02 1.226957440376281738e-01 1.136006638407707214e-01 -1.931058764457702637e-01 5.184724926948547363e-02 2.089371830224990845e-01 -6.542973220348358154e-02 1.207560375332832336e-01 3.082319498062133789e-01 -2.523804008960723877e-01 3.062816262245178223e-01 -5.083414260298013687e-03
2.179204300045967102e-02 2.743077278137207031e-01 -1.134364232420921326e-01 3.300302922725677490e-01 3.542522341012954712e-02 -2.832322195172309875e-02 -2.781373262405395508e-01 4.869940131902694702e-02 7.693316787481307983e-02 2.595865428447723389e-01 -5.678111221641302109e-03 1.910875923931598663e-02 -5.281419679522514343e-02 1.927903443574905396e-01 1.863484680652618408e-01 -2.136337570846080780e-03 -1.836671829223632812e-01 -1.839705854654312134e-01 -1.447278857231140137e-01 5.860337987542152405e-02 6.394226849079132080e-02 1.503296792507171631e-01 3.148707449436187744e-01 -2.408550828695297241e-01 3.233589977025985718e-02 -1.461261063814163208e-01 -3.452503085136413574e-01 5.693720653653144836e-02 6.276765465736389160e-02 -3.236145973205566406e-01 3.395991027355194092e-02 2.045854926109313965e-01
-1.959127038717269897e-01 1.833306252956390381e-02 -1.585349291563034058e-01 1.142672300338745117e-01 4.160363599658012390e-02 -1.367010176181793213e-01 -5.641606450080871582e-02 1.073792055249214172e-01 1.953548938035964966e-01 2.024638652801513672e-01 -2.978064119815826416e-01 1.171293407678604126e-01 1.529167741537094116e-01 3.600474894046783447e-01 3.454234898090362549e-01 3.360124826431274414e-01 8.402405679225921631e-02 -1.369945108890533447e-01 3.816446661949157715e-02 5.267515406012535095e-02 -2.008982151746749878e-01 1.869401037693023682e-01 3.441115617752075195e-01 -1.397883743047714233e-01 -2.390459366142749786e-02 -1.575462222099304199e-01 1.940701752901077271e-01 3.168293088674545288e-02 8.949367702007293701e-02 6.001503393054008484e-02 2.508774166926741600e-03 -4.650691896677017212e-02
5.581316724419593811e-02 8.685845136642456055e-02 -1.054266616702079773e-01 -1.823962032794952393e-01 -5.728803947567939758e-02 4.534424841403961182e-02 -5.122428014874458313e-02 -2.925308980047702789e-02 1.649296730756759644e-01 2.124978899955749512e-01 1.856078654527664185e-01 1.363580524921417236e-01 1.016688495874404907e-01 -6.349327415227890015e-02 5.838907137513160706e-02 7.765550166368484497e-02 6.175742670893669128e-02 1.836705952882766724e-01 -3.367892503738403320e-01 -1.896583884954452515e-01 2.420702762901782990e-02 9.943271428346633911e-02 6.531949639320373535e-01 -1.401796787977218628e-01 -7.315576821565628052e-02 2.610665857791900635e-01 -1.668261289596557617e-01 2.684682048857212067e-02 -9.941319376230239868e-02 -1.490165758877992630e-02 1.649455516599118710e-03 -1.761563122272491455e-01
2.746062874794006348e-01 1.646762490272521973e-01 2.548252940177917480e-01 -2.712685987353324890e-02 1.396158039569854736e-01 -1.125020235776901245e-01 7.939508557319641113e-02 -8.992481231689453125e-02 4.444864392280578613e-01 1.970198750495910645e-01 -1.117919385433197021e-01 4.448817372322082520e-01 1.236867308616638184e-01 2.061417847871780396e-01 1.454126089811325073e-01 2.062043845653533936e-01 5.906329676508903503e-02 1.736012399196624756e-01 -1.073381677269935608e-01 1.110344901680946350e-01 6.092434749007225037e-02 -3.999971225857734680e-02 7.137691229581832886e-02 -1.952664554119110107e-01 -1.378372460603713989e-01 -1.547895371913909912e-02 -1.251202225685119629e-01 2.444713264703750610e-01 1.297400426119565964e-02 -9.508184343576431274e-02 -1.266830600798130035e-02 8.343362063169479370e-02
2.986177988350391388e-02 2.498163133859634399e-01 -3.093420267105102539e-01 -8.084666728973388672e-02 -3.775040432810783386e-02 1.359049081802368164e-01 -5.167428031563758850e-02 3.032005764544010162e-02 1.021936070173978806e-02 2.389950007200241089e-01 1.507176905870437622e-01 1.174118667840957642e-01 -8.654746413230895996e-02 1.149910464882850647e-01 -2.556497044861316681e-02 5.719186272472143173e-03 3.434274494647979736e-01 -1.558883041143417358e-01 -2.745849192142486572e-01 1.609371453523635864e-01 2.157646715641021729e-01 1.775502860546112061e-01 1.893663592636585236e-02 -3.842583000659942627e-01 -5.830577015876770020e-02 2.020761519670486450e-01 -2.283532321453094482e-01 2.378065884113311768e-01 -1.273078620433807373e-01 -3.106952877715229988e-03 -5.169649049639701843e-02 -2.332565933465957642e-01
-5.421559792011976242e-03 -1.396176218986511230e-01 -2.641111910343170166e-01 7.187553681433200836e-03 -1.388888061046600342e-01 4.659744724631309509e-02 1.301764324307441711e-02 -9.177572280168533325e-02 1.959949173033237457e-02 4.145038425922393799e-01 -7.542664185166358948e-03 3.127899393439292908e-02 1.136111542582511902e-01 7.890782505273818970e-02 2.306679338216781616e-01 3.420104384422302246e-01 1.859734766185283661e-02 -1.194114089012145996e-01 -1.650828123092651367e-01 -1.157044842839241028e-01 3.768961876630783081e-03 2.201965749263763428e-01 1.854734569787979126e-01 -3.165898025035858154e-01 -1.694735139608383179e-01 3.021246194839477539e-01 -3.523856028914451599e-02 1.656517386436462402e-01 1.356256157159805298e-01 5.635681748390197754e-02 2.977691292762756348e-01 -1.441425979137420654e-01
9.661778062582015991e-02 3.062569200992584229e-01 4.450379684567451477e-02 -1.689693182706832886e-01 -2.193430997431278229e-02 -6.434184312820434570e-02 -1.045858561992645264e-01 1.137797757983207703e-01 1.027650460600852966e-01 2.953676581382751465e-01 -1.542803645133972168e-01 1.908033490180969238e-01 3.163325041532516479e-02 6.893671303987503052e-02 -5.867911502718925476e-02 2.453231513500213623e-01 6.939521431922912598e-02 -3.324516713619232178e-01 -4.637062549591064453e-02 -2.208419591188430786e-01 -4.315883666276931763e-02 -1.915798783302307129e-01 2.472628951072692871e-01 -3.557252287864685059e-01 -3.467213511466979980e-01 5.664943531155586243e-02 -1.298484802246093750e-01 -1.336856484413146973e-01 -5.915912985801696777e-02 -1.161103174090385437e-01 -1.524358838796615601e-01 -1.398685127496719360e-01
-2.652375698089599609e-01 4.432750120759010315e-02 -2.392061054706573486e-01 1.100922673940658569e-01 6.686091423034667969e-02 4.231909289956092834e-02 5.659113079309463501e-02 -1.222409904003143311e-01 -1.499957889318466187e-01 2.882377505302429199e-01 -2.601231932640075684e-01 2.177138924598693848e-01 1.238792911171913147e-01 2.594672441482543945e-01 -1.463370174169540405e-01 -2.646228997036814690e-03 1.106982082128524780e-01 1.864884607493877411e-02 -2.694791853427886963e-01 3.489063084125518799e-01 2.038683891296386719e-01 1.422763466835021973e-01 2.850156426429748535e-01 -2.462626248598098755e-01 -5.843713134527206421e-02 1.170906275510787964e-01 -5.879434198141098022e-02 5.840568989515304565e-02 8.903884328901767731e-03 -8.734695613384246826e-02 2.358432412147521973e-01 1.060150042176246643e-01
-1.458632498979568481e-01 2.339689582586288452e-01 1.101994290947914124e-01 -9.990929067134857178e-02 -5.979060381650924683e-02 1.723486930131912231e-01 -3.653013110160827637e-01 -1.125212982296943665e-01 1.754052340984344482e-01 1.533947438001632690e-01 2.635060250759124756e-02 1.130653172731399536e-01 -5.907221138477325439e-02 2.702124118804931641e-01 1.082600057125091553e-01 3.344333171844482422e-01 1.506233364343643188e-01 2.060184031724929810e-01 -2.185092121362686157e-01 -5.102974176406860352e-02 -4.048293456435203552e-02 1.672698706388473511e-01 2.943320274353027344e-01 -6.571628153324127197e-02 -1.210555061697959900e-01 2.584461867809295654e-01 1.152440011501312256e-01 -9.545882791280746460e-02 -3.006079792976379395e-01 -8.079704642295837402e-02 -1.213570162653923035e-01 5.580002069473266602e-02
1.965311318635940552e-01 1.622307747602462769e-01 -2.075430899858474731e-01 -5.318751558661460876e-02 2.755287289619445801e-01 -5.369907617568969727e-02 9.611561894416809082e-02 -5.480679124593734741e-02 -9.942931681871414185e-02 1.141418293118476868e-01 4.433491826057434082e-02 1.643345057964324951e-01 1.333504617214202881e-01 2.900656461715698242e-01 -7.885008305311203003e-02 1.545575857162475586e-01 -1.977106034755706787e-01 -3.392676115036010742e-01 -1.451234370470046997e-01 1.368974447250366211e-01 9.465183317661285400e-02 2.538953721523284912e-01 3.579336777329444885e-02 -2.692911624908447266e-01 -3.493639826774597168e-01 -4.236895591020584106e-03 -1.303678154945373535e-01 2.086141109466552734e-01 5.310554057359695435e-02 -8.761552721261978149e-02 2.490923851728439331e-01 -1.336165964603424072e-01
1.503484398126602173e-01 3.738988339900970459e-01 -2.140828371047973633e-01 -9.938241541385650635e-02 6.240599229931831360e-02 1.408718712627887726e-02 -3.034292161464691162e-01 -1.252760440111160278e-01 3.062072098255157471e-01 1.676912903785705566e-01 -2.678298354148864746e-01 -9.486979246139526367e-02 1.360966563224792480e-01 -5.211461707949638367e-02 3.115878403186798096e-01 6.137434393167495728e-03 2.194628417491912842e-01 -2.663861811161041260e-01 -1.396084278821945190e-01 -4.923668224364519119e-03 -3.768695518374443054e-02 -1.115792393684387207e-01 2.592670917510986328e-01 -2.035350650548934937e-01 -1.261771917343139648e-01 1.261065751314163208e-01 -1.582326889038085938e-01 -7.151074707508087158e-02 -7.098275423049926758e-02 -3.302005352452397346e-03 -1.306477040052413940e-01 -6.165579333901405334e-02
2.469610422849655151e-01 2.114787250757217407e-01 -8.628614246845245361e-02 1.510017067193984985e-01 6.940228492021560669e-02 2.558522224426269531e-01 -1.301226317882537842e-01 1.691156923770904541e-01 3.862440586090087891e-01 -1.907614804804325104e-02 1.268438342958688736e-02 5.139749497175216675e-02 -9.195035696029663086e-02 6.714514642953872681e-02 3.050100207328796387e-01 2.332240790128707886e-01 1.643919199705123901e-01 2.688577771186828613e-01 -5.171625688672065735e-02 1.246308088302612305e-01 -1.487132068723440170e-02 -1.988203823566436768e-02 3.751631975173950195e-01 4.538801684975624084e-02 -2.397633045911788940e-01 8.263039588928222656e-02 -4.901720583438873291e-02 3.771971911191940308e-02 1.737233996391296387e-01 -8.817760646343231201e-02 2.466342747211456299e-01 8.734060823917388916e-02
-7.152527570724487305e-02 9.234824031591415405e-02 6.791975349187850952e-02 -6.442911177873611450e-02 -1.764592677354812622e-01 1.964194923639297485e-01 -1.928116828203201294e-01 -2.846354842185974121e-01 1.576247364282608032e-01 1.865074634552001953e-01 -3.845502436161041260e-02 1.467286944389343262e-01 -4.484447650611400604e-03 3.159652650356292725e-01 3.223026394844055176e-01 2.417885661125183105e-01 7.102373242378234863e-02 1.390781253576278687e-01 -2.118181139230728149e-01 -5.983929708600044250e-02 -1.463082134723663330e-01 -2.075970917940139771e-02 2.963280379772186279e-01 -1.476759463548660278e-01 -1.269172132015228271e-02 2.582650482654571533e-01 1.571982651948928833e-01 -3.100713156163692474e-02 -2.402300536632537842e-01 -2.565569877624511719e-01 -3.770314902067184448e-02 1.518802791833877563e-01
2.514727711677551270e-01 7.574433088302612305e-02 -1.470140814781188965e-01 2.489688098430633545e-01 2.553743124008178711e-02 -3.549939021468162537e-02 -1.768154799938201904e-01 -1.041041612625122070e-01 -4.127157106995582581e-02 1.327309175394475460e-03 2.344757765531539917e-01 1.780836731195449829e-01 -1.660404056310653687e-01 6.006952747702598572e-02 2.242373824119567871e-01 1.156177446246147156e-01 -4.186192527413368225e-02 -1.862800270318984985e-01 -9.375029057264328003e-02 -2.551419194787740707e-03 6.999839842319488525e-02 1.903810501098632812e-01 5.124839544296264648e-01 -1.097073554992675781e-01 -1.989180892705917358e-01 1.605275869369506836e-01 3.508577868342399597e-02 7.099704444408416748e-02 -2.451401501893997192e-01 -3.006994724273681641e-01 1.828050166368484497e-01 -5.981001630425453186e-02
1.558932662010192871e-01 3.349141478538513184e-01 -8.439456671476364136e-02 -1.691527478396892548e-02 -3.902942687273025513e-02 9.004783630371093750e-02 2.498868666589260101e-02 -1.061026602983474731e-01 -2.511219382286071777e-01 -1.163198649883270264e-01 3.479517996311187744e-03 1.990357488393783569e-01 1.647102385759353638e-01 2.185720056295394897e-01 2.499586343765258789e-01 2.902338281273841858e-02 2.078815363347530365e-02 -4.122075065970420837e-02 -2.850358486175537109e-01 -4.127290472388267517e-02 4.464287683367729187e-02 1.167988330125808716e-01 2.933921813964843750e-01 -1.344438344240188599e-01 -1.784048974514007568e-01 2.640966773033142090e-01 -2.279834896326065063e-01 2.591372430324554443e-01 -2.545888721942901611e-01 -6.052372604608535767e-02 -4.623474553227424622e-02 -2.897810637950897217e-01
9.811408072710037231e-02 2.377319782972335815e-01 -5.520706623792648315e-02 -4.649560153484344482e-02 -4.939635843038558960e-02 4.252294450998306274e-02 -2.509843707084655762e-01 -1.483794748783111572e-01 2.242224663496017456e-01 3.113042414188385010e-01 -2.772940695285797119e-01 3.044016100466251373e-02 1.642334908246994019e-01 1.670180112123489380e-01 -3.234950453042984009e-02 -6.467278301715850830e-02 2.695203721523284912e-01 -4.155738651752471924e-01 7.738284766674041748e-02 -4.670294933021068573e-03 -1.111897528171539307e-01 -2.435929700732231140e-02 2.179044038057327271e-01 -2.205403149127960205e-01 -2.018519788980484009e-01 1.027790531516075134e-01 -3.221154510974884033e-01 -1.856665611267089844e-01 4.965177923440933228e-02 3.080015629529953003e-02 -1.434650551527738571e-02 2.646796405315399170e-02
-1.761068105697631836e-01 2.876578569412231445e-01 -1.549910753965377808e-01 2.196013629436492920e-01 1.144310012459754944e-01 -1.337560415267944336e-01 -3.868529200553894043e-01 1.847165450453758240e-02 5.451267212629318237e-02 1.912698745727539062e-01 -2.182635813951492310e-01 3.494774550199508667e-02 9.925195574760437012e-02 7.805064320564270020e-02 3.227367997169494629e-01 1.638392955064773560e-01 -8.787714689970016479e-02 -1.403620541095733643e-01 -2.510802447795867920e-01 1.680268496274948120e-01 1.352870315313339233e-01 1.115577742457389832e-01 1.888680309057235718e-01 -2.523356974124908447e-01 -2.595578134059906006e-01 2.228204905986785889e-02 -7.034239172935485840e-02 -8.926811069250106812e-02 -8.150764741003513336e-03 -2.577833831310272217e-01 -2.189869806170463562e-02 3.282209858298301697e-02
3.104005008935928345e-03 3.684164583683013916e-01 -2.779406309127807617e-02 1.233340799808502197e-01 2.826709114015102386e-02 1.410645842552185059e-01 -4.233497008681297302e-02 1.185008212924003601e-01 2.343253046274185181e-01 1.115301623940467834e-01 -1.342419087886810303e-01 3.231420814990997314e-01 6.884508579969406128e-02 1.234738901257514954e-01 2.082518041133880615e-01 1.348686367273330688e-01 -2.636503800749778748e-02 6.740180402994155884e-02 -1.906599700450897217e-01 -9.182608872652053833e-02 9.315544366836547852e-02 2.580871880054473877e-01 2.495516389608383179e-01 2.628987468779087067e-02 -1.606188118457794189e-01 3.958995938301086426e-01 3.135917782783508301e-01 6.623673439025878906e-02 -2.522361576557159424e-01 -4.470368474721908569e-02 3.494988009333610535e-02 5.430062767118215561e-03
-1.159910261631011963e-01 1.969862729310989380e-01 8.210349828004837036e-02 1.869099885225296021e-01 -4.751310124993324280e-02 7.464581169188022614e-03 -1.249419897794723511e-01 1.191170364618301392e-01 2.409162372350692749e-01 1.956185698509216309e-01 2.389488220214843750e-01 4.902630150318145752e-01 1.166329830884933472e-01 3.340838849544525146e-01 -1.101683229207992554e-01 2.059516608715057373e-01 1.520450860261917114e-01 1.711826189421117306e-03 -4.962439090013504028e-02 1.394487619400024414e-01 8.251713216304779053e-02 2.470858246088027954e-01 2.420684546232223511e-01 -3.498288802802562714e-03 -7.435467094182968140e-02 -5.187884904444217682e-03 1.479729823768138885e-02 -3.263547122478485107e-01 4.887348040938377380e-02 1.027093641459941864e-02 2.332757413387298584e-02 -1.166370809078216553e-01
2.241526171565055847e-02 3.740077018737792969e-01 -2.207234352827072144e-01 -1.253056228160858154e-01 -8.948944509029388428e-02 -2.027681916952133179e-01 -1.515809148550033569e-01 1.528007984161376953e-01 2.029154151678085327e-01 1.949646621942520142e-01 -1.467249989509582520e-01 6.987556070089340210e-02 1.038293614983558655e-01 1.084638535976409912e-01 -1.836702227592468262e-01 6.471618264913558960e-02 2.195201367139816284e-01 -3.205310553312301636e-02 -1.203017756342887878e-01 5.957289785146713257e-02 1.260488182306289673e-01 -8.793794363737106323e-02 2.960998713970184326e-01 -2.373600937426090240e-02 -4.049347341060638428e-01 1.125882789492607117e-01 -3.173761665821075439e-01 -1.221664547920227051e-01 1.197480410337448120e-02 -1.420525908470153809e-01 -1.595848985016345978e-02 -2.042229622602462769e-01
-3.040856122970581055e-01 2.055878490209579468e-01 -3.708767937496304512e-03 5.362766236066818237e-02 2.703934311866760254e-01 -1.179229095578193665e-01 -1.517566591501235962e-01 -5.190081149339675903e-02 -2.228805236518383026e-02 1.685704439878463745e-01 7.208070158958435059e-02 1.132064536213874817e-01 1.308061629533767700e-01 2.770760059356689453e-01 -1.362924426794052124e-01 3.435536026954650879e-01 -3.203032538294792175e-02 -1.915238611400127411e-02 -2.302053570747375488e-01 1.474013179540634155e-02 1.322908103466033936e-01 -1.053096875548362732e-01 9.184164553880691528e-02 -3.792468309402465820e-01 -1.221261695027351379e-01 2.997783422470092773e-01 2.456198930740356445e-01 1.862793266773223877e-01 1.404113024473190308e-01 -4.413143917918205261e-02 1.021742969751358032e-01 -6.965211778879165649e-02
-1.781760305166244507e-01 1.776238381862640381e-01 -1.214043274521827698e-01 2.351144850254058838e-01 1.024306938052177429e-01 -2.020240277051925659e-01 -2.955895662307739258e-01 1.040018498897552490e-01 1.553722023963928223e-01 1.563803292810916901e-02 -1.144524663686752319e-01 4.010222852230072021e-02 1.808581948280334473e-01 8.197347819805145264e-02 3.989848494529724121e-01 2.200945913791656494e-01 -1.635049134492874146e-01 -2.173072993755340576e-01 -2.378577440977096558e-01 1.152045875787734985e-01 -3.536041453480720520e-02 1.032486259937286377e-01 2.584286928176879883e-01 -2.408649027347564697e-01 -1.238244473934173584e-01 8.308951556682586670e-02 -4.912862926721572876e-02 -2.185842022299766541e-02 -1.114072091877460480e-02 -2.538381218910217285e-01 -8.565497584640979767e-03 2.464987635612487793e-01
8.917427062988281250e-02 -1.424989700317382812e-01 -1.557731628417968750e-01 9.982758015394210815e-02 -2.271269634366035461e-02 1.009072139859199524e-01 -9.957154840230941772e-02 2.393726818263530731e-02 1.931560784578323364e-01 2.649682164192199707e-01 8.968345820903778076e-02 -1.306509971618652344e-02 1.732735931873321533e-01 2.440600544214248657e-01 1.688270270824432373e-01 1.956836134195327759e-01 1.812002211809158325e-01 1.973705887794494629e-01 -2.938492298126220703e-01 -1.143860295414924622e-01 1.834519058465957642e-01 2.106447964906692505e-01 1.187817677855491638e-01 -2.218213677406311035e-01 -2.161043435335159302e-01 5.008746981620788574e-01 2.343184687197208405e-02 1.242465432733297348e-02 -1.072818227112293243e-02 1.053445041179656982e-01 1.439826488494873047e-01 -3.777765110135078430e-02
1.569361984729766846e-01 8.667525649070739746e-02 -1.992805302143096924e-01 1.013473868370056152e-01 -1.294442117214202881e-01 -8.196146786212921143e-02 -8.685746788978576660e-02 -3.046523332595825195e-01 1.639082878828048706e-01 7.940848171710968018e-02 -1.969578713178634644e-01 3.804327845573425293e-01 -1.647632271051406860e-01 3.231669068336486816e-01 8.250211179256439209e-02 -6.123352795839309692e-02 2.201959788799285889e-01 -7.659611850976943970e-02 3.459705784916877747e-02 1.395580172538757324e-01 3.356989622116088867e-01 -5.715014040470123291e-02 1.788055300712585449e-01 -2.050408869981765747e-01 -5.972680822014808655e-02 1.152250394225120544e-01 9.976247698068618774e-02 5.992612615227699280e-02 -1.501203775405883789e-01 -6.800406426191329956e-02 -1.180293560028076172e-01 -3.142157196998596191e-01
-2.134845405817031860e-01 3.248091936111450195e-01 -2.063108086585998535e-01 -4.896866530179977417e-02 5.950390547513961792e-02 -1.963392645120620728e-01 -1.430498361587524414e-01 1.399415284395217896e-01 2.776437439024448395e-02 1.313216090202331543e-01 5.727976560592651367e-02 1.531667709350585938e-01 1.609369367361068726e-01 -9.909217245876789093e-03 1.278637647628784180e-01 1.163315698504447937e-01 3.914937674999237061e-01 2.620183229446411133e-01 4.712677001953125000e-02 7.461907714605331421e-02 -1.180282831192016602e-01 -9.813939034938812256e-02 4.262264072895050049e-01 -6.825569272041320801e-02 -1.875761300325393677e-01 1.263349503278732300e-01 -3.071479797363281250e-01 9.633556753396987915e-02 7.044473290443420410e-02 4.860956687480211258e-03 -9.379998594522476196e-02 -1.141764223575592041e-01
9.175278991460800171e-02 1.191846057772636414e-01 -2.620751261711120605e-01 4.195430874824523926e-02 2.085838764905929565e-01 8.557461947202682495e-02 -1.235679686069488525e-01 -1.599789559841156006e-01 7.019260525703430176e-02 -2.049646824598312378e-01 -4.406754672527313232e-02 2.801379859447479248e-01 -1.819490343332290649e-01 2.050542384386062622e-01 9.398055821657180786e-02 1.936616450548171997e-01 1.107943952083587646e-01 -1.426563560962677002e-01 2.712041735649108887e-01 5.882699973881244659e-03 4.088567793369293213e-01 -1.399165093898773193e-01 2.620856463909149170e-01 -3.131575584411621094e-01 -1.286098808050155640e-01 -9.215181320905685425e-02 2.139926329255104065e-02 1.477078348398208618e-01 -6.670538336038589478e-02 -2.072217315435409546e-01 -9.500613808631896973e-02 -5.440362915396690369e-02
1.310123354196548462e-01 3.241545855998992920e-01 -1.109420657157897949e-01 -1.299197673797607422e-01 -2.082435414195060730e-02 -1.012848466634750366e-01 -1.752138733863830566e-01 2.249436639249324799e-02 2.415169626474380493e-01 1.544003188610076904e-01 -1.054319068789482117e-01 9.478004276752471924e-02 7.068570703268051147e-02 1.259710490703582764e-01 1.399072706699371338e-01 -8.388291299343109131e-02 1.238135322928428650e-01 -4.422954022884368896e-01 -7.569478452205657959e-02 -2.037829607725143433e-01 -1.811445504426956177e-01 2.476590126752853394e-02 3.554873168468475342e-01 -1.273590624332427979e-01 -1.315438151359558105e-01 2.826708257198333740e-01 -2.550115287303924561e-01 -5.327817425131797791e-02 2.181249558925628662e-01 -5.225249007344245911e-02 -2.733786031603813171e-02 8.103643357753753662e-02
-1.142440214753150940e-01 1.665020547807216644e-02 -2.717599272727966309e-01 1.419763118028640747e-01 -7.922753691673278809e-02 1.508991140872240067e-02 7.334993779659271240e-02 -7.105764001607894897e-02 8.843045681715011597e-02 3.405873775482177734e-01 2.078411132097244263e-01 -6.747886072844266891e-04 -3.477893024682998657e-02 1.503367722034454346e-01 4.541108012199401855e-02 2.159292399883270264e-01 3.542087227106094360e-02 -4.361477494239807129e-02 9.068327024579048157e-03 -3.333914279937744141e-02 2.020407617092132568e-01 3.237660601735115051e-02 1.376326978206634521e-01 -2.721925973892211914e-01 -3.425745368003845215e-01 4.824624359607696533e-01 -1.178845241665840149e-01 2.019953913986682892e-02 8.905915170907974243e-02 -1.710107475519180298e-01 3.077844679355621338e-01 -2.488812059164047241e-02
-4.953053593635559082e-02 1.136979088187217712e-01 -5.638692155480384827e-02 2.913079410791397095e-02 1.806546002626419067e-01 4.479650780558586121e-02 -4.295562580227851868e-02 -2.288194000720977783e-01 1.595665514469146729e-01 -6.955843418836593628e-02 6.827932596206665039e-02 3.020637333393096924e-01 1.676713228225708008e-01 2.097298800945281982e-01 3.244540095329284668e-01 1.067417785525321960e-01 1.951729357242584229e-01 1.256150454282760620e-01 3.178728222846984863e-01 6.528313457965850830e-02 9.459573775529861450e-02 -7.325139641761779785e-02 8.651291579008102417e-02 -4.171206057071685791e-01 -2.062343508005142212e-01 -6.578660011291503906e-02 5.043375492095947266e-02 2.588012814521789551e-01 1.542911231517791748e-01 7.514583319425582886e-02 2.723807692527770996e-01 4.225130006670951843e-02
-8.508991450071334839e-02 2.147832363843917847e-01 -1.943665146827697754e-01 8.323761903739068657e-06 1.494163721799850464e-01 7.097515463829040527e-02 -9.851624816656112671e-02 -2.235361337661743164e-01 1.131979748606681824e-01 5.981763824820518494e-02 8.958017081022262573e-02 8.344829827547073364e-02 2.101951986551284790e-01 -6.671951711177825928e-02 -3.274131566286087036e-02 3.246915638446807861e-01 2.813903987407684326e-01 -1.411694437265396118e-01 -2.121329009532928467e-01 2.592525780200958252e-01 3.526472486555576324e-03 -8.210045099258422852e-02 3.251294493675231934e-01 5.591184273362159729e-02 9.057024866342544556e-02 2.587736546993255615e-01 -2.961207628250122070e-01 1.680517494678497314e-01 9.823705255985260010e-02 -2.068423777818679810e-01 2.340568304061889648e-01 -1.004007905721664429e-01
1.660931855440139771e-01 1.043561846017837524e-01 -1.167925074696540833e-01 1.143167316913604736e-01 5.172383412718772888e-02 8.618447184562683105e-02 -3.270792365074157715e-01 -4.464573040604591370e-02 2.357631772756576538e-01 -2.620157003402709961e-01 1.072359681129455566e-01 -5.886180698871612549e-02 1.297752261161804199e-01 2.787284851074218750e-01 1.896088123321533203e-01 3.852047026157379150e-01 1.621095836162567139e-01 1.992863137274980545e-03 -9.824889153242111206e-02 -1.106938272714614868e-01 -1.351658068597316742e-02 2.083363980054855347e-01 3.573549091815948486e-01 -7.436890900135040283e-02 1.676241606473922729e-01 1.084386650472879410e-02 4.729199782013893127e-02 1.840941160917282104e-01 2.698605135083198547e-02 5.385947227478027344e-02 3.179011940956115723e-01 -6.023717671632766724e-02
-1.436485052108764648e-01 1.478220522403717041e-01 -2.892274558544158936e-01 1.606413722038269043e-01 1.919002085924148560e-01 -1.424618512392044067e-01 -4.465423226356506348e-01 3.080872632563114166e-02 -1.148526091128587723e-03 3.153501749038696289e-01 6.839109212160110474e-02 2.341735959053039551e-01 -3.324736282229423523e-02 4.353401064872741699e-02 1.958781629800796509e-01 1.201882958412170410e-01 9.992249310016632080e-02 -2.133028022944927216e-02 7.804017513990402222e-02 2.124393135309219360e-01 3.651471734046936035e-01 1.509528756141662598e-01 2.292621731758117676e-01 -3.120756447315216064e-01 -1.207740418612957001e-02 5.997571721673011780e-02 -2.842332795262336731e-02 2.476936578750610352e-02 -2.118733339011669159e-02 -4.080811142921447754e-02 -7.651287131011486053e-03 2.721604891121387482e-02
5.294319242238998413e-02 5.124864727258682251e-02 -2.423106878995895386e-01 2.674463987350463867e-01 -2.135472148656845093e-01 1.756105422973632812e-01 -2.571901679039001465e-01 -6.472318619489669800e-02 4.623087644577026367e-01 2.550167404115200043e-02 -2.174392342567443848e-02 7.214113324880599976e-02 5.458584055304527283e-02 2.506089210510253906e-02 8.756615221500396729e-02 1.636037826538085938e-01 2.600803375244140625e-01 -7.327963411808013916e-02 -3.394678235054016113e-02 5.523499473929405212e-02 -3.372969478368759155e-02 1.903512924909591675e-01 1.950871199369430542e-01 -7.135114818811416626e-02 1.760631613433361053e-02 2.570056021213531494e-01 -4.048277065157890320e-02 3.117026984691619873e-01 -1.472090482711791992e-01 1.033190414309501648e-01 3.216202557086944580e-01 2.778675407171249390e-02
-1.874560676515102386e-02 1.353993713855743408e-01 1.454866230487823486e-01 2.006066590547561646e-01 1.176513805985450745e-01 -2.407037317752838135e-01 -1.432183850556612015e-02 -2.149760574102401733e-01 -6.512047350406646729e-02 1.015763431787490845e-01 -8.746082335710525513e-02 4.919201508164405823e-02 1.649733483791351318e-01 2.350581735372543335e-01 -2.383948676288127899e-02 3.334117829799652100e-01 1.585658192634582520e-01 1.510833054780960083e-01 -1.674816012382507324e-01 -8.019049465656280518e-02 3.250921964645385742e-01 1.781909167766571045e-01 3.107161521911621094e-01 -3.286828994750976562e-01 -1.309337466955184937e-01 7.730960380285978317e-03 -3.274450078606605530e-02 -8.395448327064514160e-02 3.469817573204636574e-03 -1.487984955310821533e-01 3.225719034671783447e-01 -8.297535777091979980e-02
-9.461843222379684448e-02 7.074676454067230225e-02 -1.766546517610549927e-01 6.029108166694641113e-02 1.702618896961212158e-01 1.049819439649581909e-01 -4.669343680143356323e-02 -1.576791852712631226e-01 3.188609480857849121e-01 1.007757149636745453e-02 -2.910454012453556061e-02 1.932823807001113892e-01 -4.617223516106605530e-02 3.473237752914428711e-01 1.921994686126708984e-01 7.885582745075225830e-02 1.978020519018173218e-01 -2.305172197520732880e-02 -1.979435421526432037e-02 -1.963528245687484741e-01 3.053066134452819824e-01 4.122275114059448242e-02 8.404272049665451050e-02 -6.881512701511383057e-02 -3.243349194526672363e-01 1.344863772392272949e-01 -7.410532329231500626e-03 -1.162353008985519409e-01 3.816924393177032471e-01 -4.597536101937294006e-02 2.018631398677825928e-01 -2.598716318607330322e-01
2.953558973968029022e-02 2.177856713533401489e-01 -8.584053069353103638e-02 2.193380147218704224e-01 6.722863763570785522e-02 1.007833704352378845e-01 -1.181404590606689453e-01 5.777691304683685303e-02 1.502623111009597778e-01 1.191211938858032227e-01 -2.278556227684020996e-01 2.847243547439575195e-01 2.929523587226867676e-01 3.655461966991424561e-01 1.466622948646545410e-01 3.045583963394165039e-01 9.894108772277832031e-02 8.491488546133041382e-02 -2.434442378580570221e-02 -2.847418934106826782e-02 -1.371652726083993912e-02 1.242005825042724609e-01 5.756934732198715210e-02 -2.425340861082077026e-01 1.909507513046264648e-01 -1.943661123514175415e-01 -2.275483608245849609e-01 1.452013105154037476e-01 9.946562349796295166e-02 1.739208549261093140e-01 -1.734720617532730103e-01 2.174641937017440796e-01
-4.026264324784278870e-02 -5.807599425315856934e-02 -2.031075954437255859e-01 3.531235083937644958e-02 -1.319424435496330261e-02 1.050014495849609375e-01 5.696746334433555603e-02 -9.493885189294815063e-02 5.353646278381347656e-01 2.280187755823135376e-01 -2.779623493552207947e-02 8.224770426750183105e-02 4.457597970031201839e-04 1.356024993583559990e-03 -6.529317051172256470e-02 3.255507647991180420e-01 4.445001110434532166e-02 9.399962611496448517e-03 5.740161240100860596e-02 -6.662408262491226196e-02 1.175615713000297546e-01 2.641315162181854248e-01 2.953655719757080078e-01 -1.424158662557601929e-01 -1.473956834524869919e-02 2.152313739061355591e-01 -2.562488019466400146e-01 2.281526029109954834e-01 -8.851827681064605713e-02 -1.867947727441787720e-01 -3.663691878318786621e-02 -2.518305480480194092e-01
-2.134081274271011353e-01 3.406083956360816956e-02 -2.385025918483734131e-01 6.127914041280746460e-02 8.015413582324981689e-02 3.368985652923583984e-02 -2.028288133442401886e-02 -1.161347609013319016e-02 2.464530766010284424e-01 1.058168858289718628e-01 2.251682057976722717e-02 2.201800942420959473e-01 1.912684552371501923e-02 2.084490358829498291e-01 9.560225903987884521e-02 2.680115401744842529e-01 9.653417021036148071e-02 7.183268666267395020e-02 -1.298831552267074585e-01 1.309993863105773926e-01 5.890721827745437622e-02 1.080759465694427490e-01 2.596903145313262939e-01 -1.900266855955123901e-01 9.874790161848068237e-02 2.474236190319061279e-01 -2.941832244396209717e-01 3.018238544464111328e-01 -1.242127418518066406e-01 -2.307100296020507812e-01 -3.126472532749176025e-01 -2.379465550184249878e-01
1.044626235961914062e-01 6.987820565700531006e-02 -1.369607597589492798e-01 4.421697556972503662e-02 -2.347855083644390106e-02 -5.124722421169281006e-02 -1.538634151220321655e-01 -7.174948602914810181e-02 2.643217742443084717e-01 2.911410927772521973e-01 -1.602177321910858154e-02 3.761054277420043945e-01 4.805778339505195618e-02 2.303214557468891144e-02 2.131603062152862549e-01 4.507150352001190186e-01 2.733927071094512939e-01 -1.295191496610641479e-01 -2.412517555058002472e-02 2.484587877988815308e-01 4.397588968276977539e-02 1.068825349211692810e-01 -8.837821334600448608e-02 -1.803741455078125000e-01 -3.005831316113471985e-02 1.955350302159786224e-02 -5.257633328437805176e-02 -1.626257449388504028e-01 -6.425116211175918579e-02 -1.281065642833709717e-01 3.379254937171936035e-01 1.047037988901138306e-01
-7.008301327005028725e-04 2.982354536652565002e-02 -2.456125468015670776e-01 1.872699856758117676e-01 9.635628759860992432e-02 2.198792248964309692e-02 -2.807939350605010986e-01 -1.091739162802696228e-01 5.703475326299667358e-02 4.837786406278610229e-02 -3.647467866539955139e-02 2.073295265436172485e-01 -9.241730719804763794e-02 2.383277714252471924e-01 2.621664404869079590e-01 1.246661841869354248e-01 -7.316935807466506958e-02 3.470914065837860107e-02 1.987407803535461426e-01 8.627235889434814453e-03 3.710545003414154053e-01 4.576295241713523865e-02 3.982267975807189941e-01 -2.665661275386810303e-01 -1.784873306751251221e-01 -1.689988225698471069e-01 2.667241394519805908e-01 -2.710182592272758484e-02 -1.480398029088973999e-01 1.724983304738998413e-01 -4.971461836248636246e-03 -6.418360769748687744e-02
-3.943418618291616440e-03 2.030229121446609497e-01 -9.909921325743198395e-03 -4.386647790670394897e-02 -1.303204298019409180e-01 -3.764775395393371582e-02 -2.849582731723785400e-01 -6.782948970794677734e-02 2.687289118766784668e-01 2.664402425289154053e-01 -1.694668233394622803e-01 1.639515608549118042e-01 -1.030315235257148743e-01 -7.726862281560897827e-02 -8.761807531118392944e-02 6.673114746809005737e-02 5.028389766812324524e-02 -4.559447765350341797e-01 2.136944383382797241e-01 5.823539197444915771e-02 -1.872500963509082794e-02 2.903871797025203705e-02 2.114716172218322754e-01 -9.314523637294769287e-02 -2.360100150108337402e-01 1.617716066539287567e-02 -3.184861242771148682e-01 4.131749644875526428e-02 4.961059242486953735e-02 -2.628796398639678955e-01 2.712512314319610596e-01 8.192837238311767578e-02
-8.550135046243667603e-02 7.872253656387329102e-02 1.378485411405563354e-01 -2.311816513538360596e-01 1.272008568048477173e-01 1.557901203632354736e-01 -2.734907567501068115e-01 -1.355998516082763672e-01 2.049281001091003418e-01 -1.386978983646258712e-04 4.594811797142028809e-02 1.134470030665397644e-01 3.035098910331726074e-01 1.720065623521804810e-01 6.919980794191360474e-02 3.623103201389312744e-01 -1.948080062866210938e-01 9.995991736650466919e-02 2.127485349774360657e-03 1.150596290826797485e-01 -3.950527025153860450e-05 2.315545827150344849e-01 2.081643193960189819e-01 -1.608422547578811646e-01 -1.517620682716369629e-01 1.034280285239219666e-01 -4.097080230712890625e-01 -1.730952560901641846e-01 1.283060461282730103e-01 -3.240841999650001526e-02 8.445025305263698101e-04 1.805561482906341553e-01
-1.769981384277343750e-01 4.589377716183662415e-02 -3.543520569801330566e-01 1.645797342061996460e-01 4.703168943524360657e-02 -2.901523374021053314e-02 -2.512199580669403076e-01 1.468423660844564438e-02 -1.371199488639831543e-01 2.925615012645721436e-01 1.796735823154449463e-01 -2.121158689260482788e-02 1.978038400411605835e-01 -1.449855789542198181e-02 2.759498059749603271e-01 1.023051068186759949e-01 2.352572381496429443e-01 4.028305411338806152e-02 1.455792039632797241e-01 3.603240102529525757e-02 8.076343685388565063e-02 1.999972015619277954e-01 2.071248143911361694e-01 -3.144774734973907471e-01 -1.158421933650970459e-01 2.931447923183441162e-01 -1.672630608081817627e-01 7.036662101745605469e-02 1.278589367866516113e-01 1.428950577974319458e-01 2.082199752330780029e-01 -6.535927951335906982e-02
1.172855794429779053e-01 5.335087180137634277e-01 -3.107824623584747314e-01 1.967010647058486938e-01 -1.162457019090652466e-01 -1.543937623500823975e-01 -1.593209952116012573e-01 -1.447017043828964233e-01 1.904079020023345947e-01 4.788476973772048950e-02 3.743483126163482666e-02 -8.918819576501846313e-02 4.800109600182622671e-04 -5.856641568243503571e-03 9.883395582437515259e-02 1.109213158488273621e-01 -4.025573655962944031e-02 -1.510855853557586670e-01 -1.238829046487808228e-01 -1.442462801933288574e-01 2.648773789405822754e-02 -4.697217047214508057e-02 2.064997144043445587e-02 -3.093363642692565918e-01 -2.423153519630432129e-01 1.985634565353393555e-01 -1.876098215579986572e-01 -1.368028819561004639e-01 1.099378168582916260e-01 -2.142481207847595215e-01 9.508691728115081787e-02 1.842318326234817505e-01
-8.642648160457611084e-02 1.691312491893768311e-01 1.213814411312341690e-02 -8.188204467296600342e-02 7.222061604261398315e-02 -1.553141474723815918e-01 -3.286165595054626465e-01 -4.068958386778831482e-02 1.912369132041931152e-01 5.730676278471946716e-02 -2.033786922693252563e-01 1.536090373992919922e-01 3.848791420459747314e-01 7.472704350948333740e-02 1.966470107436180115e-02 -5.328789725899696350e-02 2.943798303604125977e-01 -1.938149034976959229e-01 -2.259712107479572296e-02 -1.900744885206222534e-01 6.570774316787719727e-02 -1.226041987538337708e-01 3.017768561840057373e-01 -2.223296910524368286e-01 -3.130736052989959717e-01 1.627541333436965942e-01 -2.378441244363784790e-01 -1.510348618030548096e-01 -6.044323369860649109e-02 -1.495225634425878525e-02 -2.184324711561203003e-02 -1.654767841100692749e-01
-1.454690843820571899e-01 -6.872690469026565552e-02 -3.229041695594787598e-01 1.037008911371231079e-01 3.924827277660369873e-02 -1.300044450908899307e-02 -1.480362713336944580e-01 -1.417892277240753174e-01 -1.433546245098114014e-01 6.432764232158660889e-02 7.465763390064239502e-02 9.949249029159545898e-02 -6.021924316883087158e-02 2.900020182132720947e-01 2.739140391349792480e-01 8.942448347806930542e-02 -1.304609328508377075e-02 2.060326486825942993e-01 -2.914572954177856445e-01 -6.359396129846572876e-02 7.462624460458755493e-02 2.322029173374176025e-01 1.517336517572402954e-01 -2.942156791687011719e-01 -2.290072441101074219e-01 3.332712650299072266e-01 2.451798878610134125e-03 6.413264572620391846e-02 2.959066927433013916e-01 -9.917743504047393799e-02 9.172668308019638062e-02 -1.741364449262619019e-01
1.666032224893569946e-01 -8.690426498651504517e-02 -3.987163007259368896e-01 6.976610422134399414e-02 8.062823116779327393e-02 6.373788416385650635e-02 -2.547841966152191162e-01 6.000859290361404419e-02 3.213398754596710205e-01 1.958403140306472778e-01 1.748266518115997314e-01 1.854361779987812042e-02 5.336250737309455872e-02 1.677169650793075562e-01 8.168955892324447632e-02 1.109184101223945618e-01 2.132330834865570068e-01 -2.384999990463256836e-01 -4.204376041889190674e-02 6.127005442976951599e-02 -4.182404279708862305e-02 2.882788479328155518e-01 2.382097244262695312e-01 -1.189364194869995117e-01 -1.984173804521560669e-01 1.764329671859741211e-01 2.529723010957241058e-02 1.659453809261322021e-01 -1.946804821491241455e-01 7.525983452796936035e-02 2.732239365577697754e-01 -1.370703279972076416e-01
-9.286393970251083374e-02 1.912022978067398071e-01 -1.990244388580322266e-01 -1.385657787322998047e-01 7.405393570661544800e-02 2.238911092281341553e-01 -9.625878930091857910e-02 -2.969498038291931152e-01 -1.069335266947746277e-01 -1.922234296798706055e-01 3.729664534330368042e-02 2.769916653633117676e-01 -2.030035555362701416e-01 3.454099595546722412e-01 2.470239251852035522e-01 -1.801864989101886749e-02 2.819533646106719971e-01 8.409146219491958618e-02 2.664629183709621429e-02 7.506451010704040527e-02 -2.097749412059783936e-01 8.987430483102798462e-02 2.738034129142761230e-01 -1.777873784303665161e-01 9.962778538465499878e-03 2.734245061874389648e-01 6.591917574405670166e-02 1.786139011383056641e-01 -4.373896867036819458e-02 -1.220283731818199158e-01 -6.834555417299270630e-02 -1.021255627274513245e-01
-2.048256546258926392e-01 4.104472696781158447e-02 -6.060714647173881531e-02 8.559671789407730103e-02 -1.803303509950637817e-01 1.977245211601257324e-01 -1.877938061952590942e-01 -7.591027766466140747e-02 9.151085466146469116e-02 -2.170328982174396515e-03 2.257096953690052032e-02 2.805534005165100098e-01 -7.256626337766647339e-02 1.304546953178942204e-03 2.052844762802124023e-01 1.107686236500740051e-01 -1.668497323989868164e-01 5.008361116051673889e-02 5.539898574352264404e-02 -4.052385222166776657e-03 5.295374989509582520e-02 1.701519936323165894e-01 2.622024714946746826e-01 -3.472791016101837158e-01 -1.727321147918701172e-01 1.397890597581863403e-01 -1.623910069465637207e-01 3.086331486701965332e-01 8.953531831502914429e-02 -1.870888471603393555e-01 3.730307817459106445e-01 -2.787946760654449463e-01
1.430256217718124390e-01 -4.587687551975250244e-02 -7.629765197634696960e-03 4.008603096008300781e-02 4.647420719265937805e-03 6.323132663965225220e-02 1.165472045540809631e-01 -5.472472310066223145e-02 -1.256985664367675781e-01 -1.570437103509902954e-01 3.223164938390254974e-03 4.007433354854583740e-01 1.291418671607971191e-01 8.777028322219848633e-02 2.662180662155151367e-01 1.141849681735038757e-01 -1.553393602371215820e-01 -5.925754085183143616e-02 -1.124440506100654602e-01 9.285087883472442627e-02 2.991423197090625763e-02 2.163021564483642578e-01 4.433581233024597168e-01 -3.646647930145263672e-01 -2.780435085296630859e-01 1.775443255901336670e-01 -1.192248612642288208e-01 -2.214008010923862457e-02 1.227910593152046204e-01 6.608427315950393677e-02 2.762232422828674316e-01 -2.004919759929180145e-02
-1.668328493833541870e-01 6.428575515747070312e-02 -6.038461625576019287e-02 9.115248173475265503e-02 8.452887833118438721e-02 -1.820393800735473633e-01 -8.922666311264038086e-02 -1.443538255989551544e-02 4.177339747548103333e-02 7.694883644580841064e-02 -3.747071027755737305e-01 5.945678800344467163e-02 -6.742365658283233643e-02 3.689105212688446045e-01 2.030927687883377075e-01 2.790142595767974854e-01 1.768861413002014160e-01 -3.259648084640502930e-01 -8.626562543213367462e-03 1.919446736574172974e-01 1.089248806238174438e-01 3.076261579990386963e-01 2.644833922386169434e-01 -2.236369699239730835e-01 2.874012105166912079e-02 -6.134997680783271790e-02 -1.185499038547277451e-02 9.229724854230880737e-02 1.746718883514404297e-01 -2.111255005002021790e-02 -2.219246178865432739e-01 -4.364043474197387695e-02
1.148792207241058350e-01 3.206951618194580078e-01 7.908192276954650879e-02 -2.465602755546569824e-01 2.185339778661727905e-01 2.705540135502815247e-02 -4.919264093041419983e-02 -3.923315927386283875e-02 2.251477241516113281e-01 9.972835332155227661e-02 2.122948169708251953e-01 2.160506248474121094e-01 3.445962071418762207e-01 1.200747117400169373e-01 1.125117689371109009e-01 4.926292225718498230e-02 -5.082336254417896271e-03 -8.673740923404693604e-02 1.554324626922607422e-01 1.066393107175827026e-01 3.882152214646339417e-02 3.659329414367675781e-01 1.303779482841491699e-01 -2.173004895448684692e-01 -1.347776055335998535e-01 1.740282028913497925e-02 -3.639357984066009521e-01 5.963438376784324646e-02 4.367493838071823120e-02 -1.760499626398086548e-01 2.034365013241767883e-02 1.825599223375320435e-01
-2.765207588672637939e-01 2.216220498085021973e-01 -2.715533077716827393e-01 1.708975136280059814e-01 9.304533153772354126e-02 5.165160819888114929e-02 -1.267490535974502563e-01 4.388656094670295715e-02 1.630988121032714844e-01 2.074003815650939941e-01 4.247468337416648865e-02 1.593413800001144409e-01 4.064609529450535774e-04 2.021476775407791138e-01 1.212294474244117737e-01 1.506231725215911865e-01 1.023833826184272766e-01 -2.398018091917037964e-01 -5.446138978004455566e-02 7.983243465423583984e-02 1.593092530965805054e-01 -1.000477671623229980e-01 2.770047485828399658e-01 -3.324468731880187988e-01 -1.462911367416381836e-01 -1.165429204702377319e-01 5.607805773615837097e-02 1.957159042358398438e-01 -1.714107990264892578e-01 1.998782344162464142e-02 5.379534326493740082e-03 4.011081457138061523e-01
2.157891094684600830e-01 1.589679867029190063e-01 4.277767241001129150e-02 2.126443535089492798e-01 2.111848890781402588e-01 3.868786990642547607e-02 -7.360153645277023315e-02 -1.713618338108062744e-01 9.821758419275283813e-02 -2.008555382490158081e-01 1.412345618009567261e-01 1.244256049394607544e-01 8.498365990817546844e-03 1.197494119405746460e-01 2.424746155738830566e-01 3.431790471076965332e-01 1.648629456758499146e-01 1.866909265518188477e-01 -1.124127134680747986e-01 -2.135096788406372070e-01 1.936769187450408936e-01 2.663926184177398682e-01 3.844040334224700928e-01 -2.085844874382019043e-01 6.540490686893463135e-02 -3.243560437113046646e-03 -1.525190286338329315e-02 1.451629251241683960e-01 1.553440541028976440e-01 5.999233946204185486e-02 2.108215242624282837e-01 7.788708060979843140e-02
-2.635512873530387878e-02 1.186765506863594055e-01 -5.289695784449577332e-02 -5.743946507573127747e-02 -3.908259421586990356e-02 -1.344981789588928223e-01 -1.812852025032043457e-01 -1.418529599905014038e-01 1.747069656848907471e-01 6.182285025715827942e-03 1.781031191349029541e-01 3.205924332141876221e-01 2.906745672225952148e-01 1.958821713924407959e-01 -7.706107944250106812e-02 2.402813583612442017e-01 2.284692227840423584e-01 -5.773833021521568298e-02 -1.970955431461334229e-01 1.068992242217063904e-01 1.074345186352729797e-01 1.906669884920120239e-01 1.004076078534126282e-01 -4.024165570735931396e-01 5.938392877578735352e-02 -9.465179592370986938e-02 1.470925509929656982e-01 1.359056681394577026e-02 -1.613314263522624969e-02 -2.842122614383697510e-01 2.743562459945678711e-01 -1.964346021413803101e-01
2.026288360357284546e-01 8.915060013532638550e-02 -2.109433859586715698e-01 5.458603426814079285e-02 -1.660333275794982910e-01 -2.580032497644424438e-02 1.125308126211166382e-01 -1.422887146472930908e-01 6.162441149353981018e-02 -7.860277593135833740e-02 4.690388217568397522e-03 3.183443546295166016e-01 9.222885966300964355e-02 -1.450191810727119446e-02 2.114098221063613892e-01 3.940004110336303711e-01 -2.714105844497680664e-01 -1.423856019973754883e-01 7.500261068344116211e-02 8.093003928661346436e-02 -2.226445674896240234e-01 6.991986185312271118e-02 3.592313826084136963e-01 -2.888372540473937988e-01 -1.046634018421173096e-01 1.443913280963897705e-01 -9.807637333869934082e-02 5.834240466356277466e-02 -4.503386467695236206e-02 5.655194167047739029e-03 2.535546123981475830e-01 -1.953588128089904785e-01
-1.122420355677604675e-01 1.414710432291030884e-01 -1.247077882289886475e-01 4.931321367621421814e-02 1.708268770016729832e-03 -1.250622235238552094e-02 1.097557917237281799e-01 -1.589084714651107788e-01 -2.186633646488189697e-03 4.541760087013244629e-01 9.631896018981933594e-02 2.071770839393138885e-02 -1.587599068880081177e-01 3.155358135700225830e-01 6.992689520120620728e-02 3.687752783298492432e-01 1.199588775634765625e-01 7.038168609142303467e-02 -6.934344768524169922e-02 -1.267729848623275757e-01 3.037632703781127930e-01 2.942922413349151611e-01 2.946128249168395996e-01 -1.229964848607778549e-02 -1.664360612630844116e-01 1.201884001493453979e-01 -8.897791802883148193e-02 -3.788462653756141663e-02 1.417590677738189697e-02 2.492036968469619751e-01 6.782937794923782349e-02 -7.649830728769302368e-02
1.524753868579864502e-01 -1.974288374185562134e-02 -1.222520768642425537e-01 -8.722700923681259155e-02 -4.331148788332939148e-02 1.490256935358047485e-01 2.766508758068084717e-01 -1.027580127120018005e-01 3.511175215244293213e-01 1.030779704451560974e-01 3.869470208883285522e-02 1.793215721845626831e-01 7.019878178834915161e-02 -1.204283460974693298e-01 2.343444526195526123e-01 -1.176745370030403137e-01 5.310682579874992371e-02 8.287671953439712524e-02 -9.266532026231288910e-03 1.220193356275558472e-01 3.137501478195190430e-01 1.506447494029998779e-01 4.338819980621337891e-01 -3.784302771091461182e-01 -1.129207089543342590e-01 5.173612013459205627e-02 -1.679876446723937988e-01 1.123362407088279724e-01 6.376449018716812134e-02 -1.086271479725837708e-01 1.435881406068801880e-01 -1.298482567071914673e-01
1.084761321544647217e-01 2.615848779678344727e-01 -1.927877664566040039e-01 1.025126222521066666e-02 -6.180506572127342224e-02 6.377606093883514404e-02 -1.777825057506561279e-01 -8.601293712854385376e-02 2.767898440361022949e-01 1.925067603588104248e-01 -2.299526184797286987e-01 7.238060981035232544e-02 1.721211224794387817e-01 1.193980127573013306e-01 1.679423004388809204e-01 -4.740556329488754272e-02 1.141201630234718323e-01 -4.346712529659271240e-01 4.397008568048477173e-02 -1.856836676597595215e-01 -2.001793980598449707e-01 -1.132726762443780899e-02 3.552998304367065430e-01 -2.321890089660882950e-03 -1.802119761705398560e-01 1.720311641693115234e-01 -2.536915242671966553e-01 4.108365625143051147e-03 1.872040629386901855e-01 -1.072893813252449036e-01 -9.219467639923095703e-02 5.655553936958312988e-02
4.458860680460929871e-02 -8.026184141635894775e-02 -2.007275074720382690e-01 -1.352513488382101059e-02 -1.229044198989868164e-01 1.064661666750907898e-01 2.549939453601837158e-01 -1.807157993316650391e-01 2.338195145130157471e-01 -1.929669082164764404e-01 -1.324120908975601196e-01 2.368362694978713989e-01 6.598267704248428345e-02 1.080717667937278748e-01 3.095433115959167480e-01 1.296637207269668579e-01 -1.193577572703361511e-01 -1.476647853851318359e-01 -2.670609354972839355e-01 7.139983121305704117e-03 1.583788692951202393e-01 1.881872415542602539e-01 3.218266665935516357e-01 -9.823019057512283325e-02 -2.896501421928405762e-01 2.988091409206390381e-01 -1.313524693250656128e-01 1.148913521319627762e-02 1.588721387088298798e-02 -1.240552589297294617e-01 -1.129162535071372986e-01 -1.807603240013122559e-01
1.909042149782180786e-02 1.692655533552169800e-01 -1.254744529724121094e-01 -8.748504519462585449e-02 3.116100132465362549e-01 -3.997741267085075378e-02 -2.075410932302474976e-01 -2.017292976379394531e-01 1.667316816747188568e-02 8.349582552909851074e-02 1.742012649774551392e-01 1.166988462209701538e-01 2.723103165626525879e-01 1.647093296051025391e-01 1.836681924760341644e-02 -6.981115043163299561e-02 -6.523396074771881104e-02 2.014223933219909668e-01 1.248148009181022644e-01 3.380674123764038086e-02 1.118093430995941162e-01 1.566514968872070312e-01 2.905564010143280029e-01 -3.273076117038726807e-01 8.126680552959442139e-02 1.566506475210189819e-01 -1.657622903585433960e-01 5.334936454892158508e-02 2.618308663368225098e-01 -1.856887489557266235e-01 -2.604573667049407959e-01 2.914274036884307861e-01
-5.574401468038558960e-02 3.600879609584808350e-01 4.363237321376800537e-02 -1.203938871622085571e-01 9.339061379432678223e-02 -1.561328172683715820e-01 -1.029852256178855896e-01 -1.054183244705200195e-01 2.627936601638793945e-01 1.631167531013488770e-01 -2.361180037260055542e-01 6.020206958055496216e-02 2.210586220026016235e-01 1.408093720674514771e-01 -1.561391502618789673e-01 1.204098463058471680e-01 2.416000515222549438e-01 -2.441243082284927368e-01 -7.475069165229797363e-02 9.780088812112808228e-02 -4.705943539738655090e-02 -3.320040926337242126e-02 2.040854394435882568e-01 -2.776726782321929932e-01 -4.294485747814178467e-01 1.537012010812759399e-01 -3.621499985456466675e-02 -1.925578117370605469e-01 -1.287625283002853394e-01 1.213840860873460770e-02 -2.967113628983497620e-02 -1.189925819635391235e-01
1.456158906221389771e-01 1.392287760972976685e-01 -1.672773808240890503e-01 4.142101109027862549e-02 3.383831977844238281e-01 -1.256825923919677734e-01 -2.769023180007934570e-02 -3.079019486904144287e-01 -4.743692651391029358e-02 3.160138428211212158e-01 5.143136903643608093e-02 1.640899926424026489e-01 7.031809538602828979e-02 2.100644707679748535e-01 1.630858033895492554e-01 5.646484345197677612e-02 -9.674968570470809937e-02 -2.071865200996398926e-01 1.089734435081481934e-01 3.219114542007446289e-01 -7.815571129322052002e-02 3.236713111400604248e-01 1.961048990488052368e-01 -3.450794517993927002e-02 -2.774148285388946533e-01 -1.454751007258892059e-02 -9.454857558012008667e-02 -1.076807379722595215e-01 -8.134602010250091553e-02 3.959149867296218872e-02 2.517287135124206543e-01 -7.573717087507247925e-02
5.168171972036361694e-02 3.028699895367026329e-03 -1.023947075009346008e-01 1.058664992451667786e-01 2.961600124835968018e-01 -7.505343109369277954e-02 1.133920550346374512e-01 -1.772564053535461426e-01 2.441211640834808350e-01 -1.319672912359237671e-01 -2.245239317417144775e-01 1.611662358045578003e-01 9.936507791280746460e-02 2.436845153570175171e-01 8.882126212120056152e-02 1.247954443097114563e-01 -1.176354512572288513e-01 1.735225617885589600e-01 -1.667825281620025635e-01 -1.190823540091514587e-01 4.220156464725732803e-03 4.129216074943542480e-01 2.388105988502502441e-01 -3.593716025352478027e-01 -1.666308343410491943e-01 -1.773920468986034393e-02 -9.699191898107528687e-02 2.343361228704452515e-01 1.338257938623428345e-01 -2.403758466243743896e-02 1.369489431381225586e-01 -1.400071233510971069e-01
1.047908812761306763e-01 4.682023078203201294e-03 -3.055945038795471191e-01 -8.787372149527072906e-03 1.480466574430465698e-01 9.687357395887374878e-02 -1.218610331416130066e-01 -1.290511041879653931e-01 8.712466061115264893e-02 -1.171653866767883301e-01 -6.600719690322875977e-02 3.065707981586456299e-01 -9.850339591503143311e-02 3.971059322357177734e-01 3.723421096801757812e-01 3.275814056396484375e-01 -1.314058750867843628e-01 -9.189984947443008423e-02 1.849920600652694702e-01 -3.634668886661529541e-02 6.228060647845268250e-02 -1.732851117849349976e-01 3.115779161453247070e-01 -2.325193583965301514e-01 8.394234627485275269e-02 -2.557749673724174500e-02 1.382705718278884888e-01 2.887260913848876953e-02 7.080247253179550171e-02 9.207718819379806519e-02 -7.881455868482589722e-02 7.781412452459335327e-02
2.438097894191741943e-01 2.321351319551467896e-01 7.317138463258743286e-02 -7.813394069671630859e-02 1.306456029415130615e-01 2.409787625074386597e-01 -3.047981858253479004e-01 -2.224471718072891235e-01 1.200223192572593689e-01 9.478165209293365479e-02 4.312451928853988647e-03 6.410291045904159546e-02 1.397633999586105347e-01 1.632768362760543823e-01 1.572701036930084229e-01 2.621206641197204590e-01 2.873375415802001953e-01 1.717269867658615112e-01 4.811900854110717773e-02 5.644861981272697449e-02 5.568590387701988220e-02 -1.149560287594795227e-01 1.017549857497215271e-01 -4.379862844944000244e-01 -8.641799911856651306e-03 -1.973818689584732056e-01 2.313999645411968231e-02 1.625269651412963867e-01 2.156922519207000732e-01 7.464035600423812866e-02 1.680112779140472412e-01 9.040322154760360718e-02
1.525153368711471558e-01 3.364605307579040527e-01 -3.418546542525291443e-02 2.716011106967926025e-01 -3.993530571460723877e-02 1.664452254772186279e-02 4.586635529994964600e-02 -1.426609158515930176e-01 2.082505673170089722e-01 3.451005369424819946e-02 -2.458308637142181396e-02 1.216560602188110352e-02 2.687441706657409668e-01 3.210475146770477295e-01 -1.049630418419837952e-01 4.186128079891204834e-01 1.737096905708312988e-01 -6.033507641404867172e-03 1.982538402080535889e-01 7.502365857362747192e-02 -2.022357471287250519e-02 3.621343970298767090e-01 1.214086078107357025e-02 -2.038477212190628052e-01 9.850502014160156250e-03 1.654287278652191162e-01 9.579348564147949219e-02 1.599512696266174316e-01 -1.140181645750999451e-01 -3.022029250860214233e-02 1.535978913307189941e-01 9.634764492511749268e-02
3.852360323071479797e-02 2.909806370735168457e-01 -4.783466085791587830e-02 2.178268134593963623e-01 2.295657992362976074e-02 9.306880831718444824e-02 -2.917912006378173828e-01 -1.741182804107666016e-01 -8.315927535295486450e-02 2.616339921951293945e-01 -1.114411354064941406e-01 2.057150937616825104e-03 8.180053532123565674e-02 1.562350541353225708e-01 4.103415608406066895e-01 1.301293224096298218e-01 -2.935753390192985535e-02 -2.213901728391647339e-01 -2.010764479637145996e-01 3.809392824769020081e-02 2.057654261589050293e-01 2.790733873844146729e-01 7.101062685251235962e-02 -3.140763044357299805e-01 8.608307689428329468e-03 -1.111101731657981873e-01 -2.020116895437240601e-01 3.162761218845844269e-03 -2.061674743890762329e-02 -2.543701827526092529e-01 -3.281458839774131775e-02 1.205671951174736023e-02
1.265779733657836914e-01 -3.286469727754592896e-02 1.166612654924392700e-01 1.765720546245574951e-01 1.317732334136962891e-01 -1.108681038022041321e-01 -1.642785221338272095e-02 -1.388331204652786255e-01 2.599558830261230469e-01 1.197421271353960037e-02 -1.420871764421463013e-01 1.656210720539093018e-01 1.055446416139602661e-01 4.178810715675354004e-01 2.555319294333457947e-02 7.698222994804382324e-02 5.394525825977325439e-02 1.552063673734664917e-01 1.085244864225387573e-01 3.441070020198822021e-02 1.651757657527923584e-01 5.679696425795555115e-02 3.439502716064453125e-01 -3.781453073024749756e-01 -8.271127939224243164e-02 -1.008662879467010498e-01 1.666525900363922119e-01 -3.418315201997756958e-02 5.488687753677368164e-02 -2.233586162328720093e-01 3.207914233207702637e-01 -2.183940559625625610e-01
1.349356025457382202e-01 2.701390981674194336e-01 -2.111732959747314453e-01 -1.427681744098663330e-01 -9.504932165145874023e-02 -2.791099436581134796e-02 -2.289082258939743042e-01 -5.360634997487068176e-02 2.612669765949249268e-01 2.135393470525741577e-01 -2.165896743535995483e-01 2.606165222823619843e-02 1.446982771158218384e-01 1.854518651962280273e-01 3.740023821592330933e-02 -8.355271816253662109e-02 2.650652527809143066e-01 -3.496636450290679932e-01 6.272897589951753616e-03 -2.610648870468139648e-01 -4.486750066280364990e-02 1.552040874958038330e-02 2.154610455036163330e-01 -1.637761294841766357e-01 -1.204688549041748047e-01 1.216479539871215820e-01 -3.273348808288574219e-01 -1.697082668542861938e-01 1.846057325601577759e-01 -8.806176483631134033e-02 2.160702133551239967e-03 -1.013769954442977905e-01
1.165786683559417725e-01 4.378921091556549072e-01 -7.663106918334960938e-02 -1.639453023672103882e-01 4.039775580167770386e-02 -1.221297904849052429e-01 -3.541816174983978271e-01 -9.459669888019561768e-02 3.935239613056182861e-01 2.722611129283905029e-01 -1.983469128608703613e-01 6.383941322565078735e-02 -8.726373314857482910e-02 2.087468355894088745e-01 1.611189395189285278e-01 5.937151238322257996e-02 -1.441890448331832886e-01 -2.532629966735839844e-01 -3.665428608655929565e-02 -1.308270543813705444e-01 1.056071743369102478e-01 -1.220505535602569580e-01 1.404312998056411743e-01 4.292912781238555908e-03 -1.138280779123306274e-01 1.459286659955978394e-01 -6.064550951123237610e-02 -9.189599752426147461e-02 -4.256916791200637817e-02 -2.087870985269546509e-01 -3.720001503825187683e-02 -1.246868669986724854e-01
-1.870079189538955688e-01 8.347994834184646606e-02 -5.979934334754943848e-02 1.326949149370193481e-01 -1.014496833086013794e-01 -2.355581521987915039e-01 -1.396061778068542480e-01 -9.646160900592803955e-02 -5.613729357719421387e-02 5.357601493597030640e-02 -2.283312678337097168e-01 -1.769101712852716446e-03 -8.658073842525482178e-02 3.318500816822052002e-01 3.017158508300781250e-01 4.623401165008544922e-01 1.913346946239471436e-01 -2.718376219272613525e-01 -2.181466668844223022e-02 1.929326057434082031e-01 -4.413812607526779175e-02 2.247563004493713379e-01 3.305824995040893555e-01 -1.613637357950210571e-01 -7.417382299900054932e-02 -6.330693513154983521e-02 -1.170166302472352982e-02 2.609946392476558685e-02 -4.503656551241874695e-02 1.149086132645606995e-01 1.285525411367416382e-02 -3.743038978427648544e-03
8.325172960758209229e-02 -1.402756422758102417e-01 -8.073412626981735229e-02 -1.681471168994903564e-01 -1.617855131626129150e-01 -2.293783873319625854e-01 -3.728821575641632080e-01 2.710608951747417450e-02 1.035476475954055786e-01 9.466865658760070801e-02 -2.932960987091064453e-01 -4.381403699517250061e-02 3.761367201805114746e-01 1.432068049907684326e-01 1.686484366655349731e-01 2.270189225673675537e-01 9.156920760869979858e-02 -2.033670544624328613e-01 -4.919752106070518494e-02 1.321035027503967285e-01 1.463195681571960449e-01 2.223789989948272705e-01 1.757778674364089966e-01 -2.981541454792022705e-01 -1.611187458038330078e-01 8.824633434414863586e-03 4.836448282003402710e-02 -8.387403935194015503e-02 1.437244117259979248e-01 -2.012799829244613647e-01 4.190704226493835449e-02 1.087849959731101990e-01
-4.705750383436679840e-03 2.608169913291931152e-01 -5.395406112074851990e-02 -3.021425008773803711e-01 -1.447162628173828125e-01 7.755248993635177612e-02 -2.027094364166259766e-01 1.168562173843383789e-01 8.492343127727508545e-02 2.704487740993499756e-01 -1.133980154991149902e-01 3.102286458015441895e-01 2.699388861656188965e-01 1.922424584627151489e-01 -1.141189932823181152e-01 9.202821552753448486e-02 9.380143880844116211e-02 3.095551580190658569e-02 9.018629789352416992e-02 3.012848794460296631e-01 1.144846305251121521e-01 -2.593169510364532471e-01 2.723153829574584961e-01 -2.952501475811004639e-01 -9.678526967763900757e-02 -7.959844917058944702e-02 -9.479384124279022217e-02 -1.556499898433685303e-01 1.316402405500411987e-01 8.504393696784973145e-02 4.114858806133270264e-02 -9.879866242408752441e-02
-8.351132273674011230e-03 8.283405005931854248e-02 -3.958736360073089600e-02 -5.674784258008003235e-02 -5.733399465680122375e-02 7.490178942680358887e-02 -8.114280551671981812e-02 1.039172932505607605e-01 1.132860183715820312e-01 1.322558224201202393e-01 8.485037088394165039e-02 5.507871508598327637e-01 3.374847397208213806e-02 2.759294509887695312e-01 1.520874649286270142e-01 3.105408251285552979e-01 9.599392861127853394e-02 -2.812317609786987305e-01 2.594191394746303558e-02 -9.590261429548263550e-02 2.625639736652374268e-01 2.906298339366912842e-01 9.972683340311050415e-02 -7.526918500661849976e-02 -1.021361723542213440e-01 6.103076785802841187e-02 -1.412880979478359222e-02 -3.450104594230651855e-01 -3.263064101338386536e-02 9.397026151418685913e-02 4.120459407567977905e-02 -1.099694594740867615e-01
-1.673732697963714600e-01 1.824765801429748535e-01 -2.352602481842041016e-01 -5.565329641103744507e-02 2.901601418852806091e-02 4.664706066250801086e-02 -8.790034800767898560e-02 -1.226039752364158630e-01 1.794775128364562988e-01 7.908555865287780762e-02 7.065500249154865742e-04 2.255931645631790161e-01 4.055197164416313171e-02 1.624071747064590454e-01 8.139461278915405273e-02 3.380109071731567383e-01 4.089855253696441650e-01 -1.050597280263900757e-01 -5.835941061377525330e-02 2.039750665426254272e-01 9.143532067537307739e-02 2.983485162258148193e-01 1.295866817235946655e-01 -7.270886749029159546e-02 1.949885785579681396e-01 4.570414498448371887e-02 -6.373693048954010010e-02 -1.970308721065521240e-01 2.166765509173274040e-03 -3.405636250972747803e-01 1.928037405014038086e-01 1.930978298187255859e-01
-2.767486311495304108e-02 2.347035408020019531e-01 -1.938662528991699219e-01 1.780561059713363647e-01 4.327427968382835388e-02 6.998044252395629883e-02 -1.466403305530548096e-01 1.281835287809371948e-01 2.612814009189605713e-01 7.374285161495208740e-02 -1.521039903163909912e-01 1.416318714618682861e-01 9.569483250379562378e-02 3.448327183723449707e-01 6.486318260431289673e-02 2.611517608165740967e-01 8.865499496459960938e-02 -3.230842575430870056e-02 8.979313820600509644e-02 1.942955404520034790e-01 6.782416999340057373e-02 5.176538825035095215e-01 1.299399975687265396e-02 2.985031343996524811e-02 6.440101563930511475e-02 1.278135776519775391e-01 -1.585575193166732788e-01 -4.395975172519683838e-02 6.701393425464630127e-02 2.941127121448516846e-01 1.555394232273101807e-01 1.472923159599304199e-01
-1.501383446156978607e-02 4.866047576069831848e-02 -9.396273642778396606e-02 1.513225212693214417e-02 7.259648293256759644e-02 -2.123946994543075562e-01 -2.193955034017562866e-01 1.033768653869628906e-01 7.281297817826271057e-03 1.490757167339324951e-01 -2.720263302326202393e-01 1.851800829172134399e-02 1.457654684782028198e-01 2.309594750404357910e-01 3.867476880550384521e-01 7.407903205603361130e-03 9.227613359689712524e-02 -1.599738448858261108e-01 3.678806126117706299e-02 2.778422534465789795e-01 1.335739740170538425e-03 9.998652338981628418e-02 2.350558191537857056e-01 -4.279018938541412354e-01 -3.415907919406890869e-01 -2.643398344516754150e-01 -3.737683966755867004e-02 4.699274897575378418e-02 2.838319540023803711e-02 4.743080586194992065e-02 6.363372504711151123e-02 5.763593595474958420e-03
-1.637288928031921387e-02 3.144041299819946289e-01 -1.586730778217315674e-01 -7.384546846151351929e-02 -9.567314386367797852e-02 -3.138582780957221985e-02 1.187034770846366882e-01 -1.036095842719078064e-01 4.760679304599761963e-01 -3.267356753349304199e-01 -3.454546630382537842e-02 1.642754524946212769e-01 1.918058656156063080e-02 1.679865270853042603e-01 1.523430496454238892e-01 3.395639732480049133e-02 1.288053542375564575e-01 8.093527704477310181e-02 -4.926642775535583496e-02 -1.863232403993606567e-01 1.300860345363616943e-01 1.487332582473754883e-01 5.940757691860198975e-02 -3.619751930236816406e-01 -8.485889434814453125e-02 9.734294563531875610e-02 -3.242209553718566895e-01 9.015753120183944702e-02 1.367485970258712769e-01 -1.337920781224966049e-02 -8.511397242546081543e-02 1.755855977535247803e-01
6.756224483251571655e-02 2.033042758703231812e-01 1.235303729772567749e-01 -3.159135952591896057e-02 -2.251825332641601562e-01 1.028696596622467041e-01 -2.384600788354873657e-01 -9.212636947631835938e-02 -1.044575590640306473e-02 1.921209543943405151e-01 -1.356163471937179565e-01 2.970224022865295410e-01 5.324459820985794067e-02 2.131426930427551270e-01 1.503725349903106689e-01 1.870106756687164307e-01 1.406577676534652710e-01 1.335982233285903931e-01 -2.316955029964447021e-01 -9.891988337039947510e-02 -2.273321002721786499e-01 1.013463959097862244e-01 3.900898993015289307e-01 -1.080117449164390564e-01 -1.863922029733657837e-01 1.721910536289215088e-01 1.643666923046112061e-01 4.797567799687385559e-02 -2.921774685382843018e-01 -4.626462236046791077e-02 -5.812675878405570984e-02 2.241349071264266968e-01
1.015709638595581055e-01 4.079678654670715332e-01 -3.555742502212524414e-01 -1.962248422205448151e-02 -1.972738653421401978e-01 -1.464777886867523193e-01 -2.957504391670227051e-01 -9.487754851579666138e-02 -4.417355731129646301e-02 7.663092762231826782e-02 8.401228487491607666e-02 8.616568893194198608e-02 1.721514612436294556e-01 1.759653091430664062e-01 9.025663137435913086e-02 1.495249662548303604e-02 -1.058481335639953613e-01 -2.099259346723556519e-01 1.102198883891105652e-01 -2.399861812591552734e-02 1.730406843125820160e-02 1.891470849514007568e-01 2.514333128929138184e-01 -4.681569710373878479e-02 -2.158508896827697754e-01 -6.941968947649002075e-02 -2.160961478948593140e-01 -2.152869701385498047e-01 1.915508359670639038e-01 -2.152328193187713623e-01 2.264439612627029419e-01 8.642095141112804413e-03
-5.354893207550048828e-02 3.633230328559875488e-01 -2.787151932716369629e-01 1.488692760467529297e-01 -3.105470724403858185e-02 -2.158731222152709961e-01 -3.510951064527034760e-04 -9.238372743129730225e-02 1.256146579980850220e-01 1.640464067459106445e-01 4.573413729667663574e-02 1.893351227045059204e-01 -1.292210966348648071e-01 1.450991928577423096e-01 -9.031073749065399170e-02 2.676993608474731445e-01 1.442959811538457870e-02 -3.946523182094097137e-03 -8.985065668821334839e-02 2.817190885543823242e-01 1.300897300243377686e-01 3.313527703285217285e-01 2.023941725492477417e-01 -2.015526592731475830e-01 4.348484799265861511e-02 -1.769854277372360229e-01 1.183945406228303909e-02 1.217240020632743835e-01 4.283716157078742981e-02 -2.496826350688934326e-01 3.200054466724395752e-01 -1.626803167164325714e-02
5.078115686774253845e-02 3.065821528434753418e-01 -1.357369422912597656e-01 -8.893124014139175415e-02 7.537298649549484253e-02 -2.249059528112411499e-01 -4.265247881412506104e-01 -1.786226183176040649e-01 -1.493479907512664795e-01 2.536109983921051025e-01 9.345005266368389130e-03 3.818937391042709351e-02 4.166429340839385986e-01 5.310654267668724060e-02 2.742889523506164551e-01 -8.638898283243179321e-02 1.449496299028396606e-01 -5.395324900746345520e-02 5.592216923832893372e-02 2.730775177478790283e-01 7.261521369218826294e-02 -6.880760937929153442e-02 2.324663698673248291e-01 -2.179464995861053467e-01 -1.522574126720428467e-01 4.013410955667495728e-02 -4.663525521755218506e-02 -1.574948616325855255e-02 7.798285782337188721e-02 4.174483940005302429e-02 -1.993880607187747955e-02 -1.054399013519287109e-01
4.423892125487327576e-03 -1.696772426366806030e-01 -2.463828921318054199e-01 3.509901463985443115e-02 9.990263730287551880e-02 6.206098571419715881e-02 -1.924709416925907135e-02 5.501237884163856506e-02 1.330849528312683105e-01 2.320229560136795044e-01 2.500720620155334473e-01 1.900818645954132080e-01 4.897078871726989746e-02 7.464107871055603027e-02 -3.592956066131591797e-02 2.603482902050018311e-01 1.830934733152389526e-01 6.818539649248123169e-02 -5.629030615091323853e-02 -6.972442567348480225e-02 -8.842969685792922974e-02 -6.579559296369552612e-02 3.246894180774688721e-01 -3.492535948753356934e-01 -4.789792597293853760e-01 1.195839643478393555e-01 -2.956493757665157318e-02 1.374090313911437988e-01 9.312596172094345093e-02 -2.425707280635833740e-01 8.635303378105163574e-02 -1.434233039617538452e-01
9.886216372251510620e-02 -3.605498373508453369e-02 -1.794772595167160034e-01 1.028117015957832336e-01 -7.305351644754409790e-02 1.403464972972869873e-01 -2.314847409725189209e-01 -3.443872556090354919e-02 3.448891043663024902e-01 -6.506288051605224609e-02 1.444167047739028931e-01 -6.245315819978713989e-02 -7.193861901760101318e-02 2.349111139774322510e-01 1.953445523977279663e-01 1.502431035041809082e-01 2.298843860626220703e-01 -2.156650274991989136e-01 9.584671258926391602e-02 -6.819364428520202637e-02 -2.541933655738830566e-01 2.736224234104156494e-01 4.641056358814239502e-01 -1.551248729228973389e-01 1.566742919385433197e-02 8.625318296253681183e-03 1.940020024776458740e-01 7.201560586690902710e-02 -1.375767588615417480e-01 -4.162950068712234497e-02 1.800845265388488770e-01 9.454894810914993286e-02
1.215630471706390381e-01 2.316096276044845581e-01 -1.965797692537307739e-01 5.834282189607620239e-02 4.809441789984703064e-02 -1.390236616134643555e-01 -1.412523686885833740e-01 -2.772774696350097656e-01 4.054100215435028076e-01 -2.370648235082626343e-01 1.402674056589603424e-02 1.951704323291778564e-01 -6.913388520479202271e-02 2.484644651412963867e-01 2.010150626301765442e-02 2.823309600353240967e-01 -1.377461254596710205e-01 5.563233420252799988e-02 1.818552426993846893e-02 1.330419927835464478e-01 -7.897439599037170410e-02 1.923960447311401367e-01 1.166754290461540222e-01 -2.001143842935562134e-01 2.641296200454235077e-02 5.789916589856147766e-02 -3.627959191799163818e-01 4.121386911720037460e-03 -9.775854414328932762e-04 9.064574539661407471e-02 -2.130433022975921631e-01 1.981846392154693604e-01
7.314343005418777466e-02 2.449271269142627716e-02 -1.407489478588104248e-01 3.240952789783477783e-01 2.121018618345260620e-01 5.277423933148384094e-02 -5.016236007213592529e-02 -6.185476481914520264e-02 5.284783989191055298e-02 -1.478432863950729370e-01 -1.876069307327270508e-01 1.261803060770034790e-01 -4.714855179190635681e-02 2.886247038841247559e-01 4.918910935521125793e-02 1.086966097354888916e-01 -1.506014168262481689e-02 -2.478510737419128418e-01 -5.967977270483970642e-02 1.485005114227533340e-02 -3.661394119262695312e-02 2.381838262081146240e-01 4.033046960830688477e-01 -3.329401910305023193e-01 -2.119367271661758423e-01 -1.417411267757415771e-01 8.665363490581512451e-02 -5.117995664477348328e-02 2.677709758281707764e-01 2.002484351396560669e-01 -2.356272488832473755e-01 9.248061105608940125e-03
5.549947172403335571e-02 2.720895111560821533e-01 -2.905110716819763184e-01 1.594904065132141113e-01 -8.122832514345645905e-03 -1.428581178188323975e-01 -1.510339975357055664e-01 -1.109014078974723816e-02 1.425848901271820068e-01 1.742949187755584717e-01 -8.928298950195312500e-02 2.527252435684204102e-01 9.806645661592483521e-02 3.868531435728073120e-03 3.246273994445800781e-01 -3.738392889499664307e-02 -7.202596962451934814e-02 -1.610664427280426025e-01 2.059703767299652100e-01 1.828363388776779175e-01 4.242447614669799805e-01 2.277507819235324860e-02 2.696917355060577393e-01 -2.074720114469528198e-01 1.213455945253372192e-01 1.540551185607910156e-01 9.444540739059448242e-02 8.367272093892097473e-03 -1.100716665387153625e-01 1.348826289176940918e-01 1.278414726257324219e-01 -1.825309097766876221e-01
1.964091360569000244e-01 3.142221570014953613e-01 -4.406815767288208008e-02 -2.137000113725662231e-02 -1.625020653009414673e-01 -3.257336616516113281e-01 -5.048241019248962402e-01 -2.878174185752868652e-02 2.504211068153381348e-01 2.753213942050933838e-01 -1.887474358081817627e-01 1.491721719503402710e-01 -1.169529929757118225e-01 7.549706101417541504e-02 1.205969080328941345e-01 2.584542036056518555e-01 1.040215641260147095e-01 -8.759152889251708984e-02 -1.427132487297058105e-01 3.893498796969652176e-03 -9.858735837042331696e-03 -1.706658154726028442e-01 5.781303625553846359e-03 -1.321894079446792603e-01 -8.991619944572448730e-02 7.559172064065933228e-02 -1.265597622841596603e-02 -6.623733043670654297e-02 1.369153708219528198e-01 6.077698990702629089e-02 1.678221523761749268e-01 -1.429561227560043335e-01
7.123636454343795776e-02 1.879533976316452026e-01 -1.429028213024139404e-01 1.008187457919120789e-01 -2.199564576148986816e-01 7.300294935703277588e-02 -5.335599556565284729e-02 1.144121401011943817e-02 9.654659777879714966e-02 -9.443414956331253052e-02 5.047523975372314453e-02 1.612686365842819214e-01 8.113602548837661743e-02 1.011124923825263977e-01 5.497294291853904724e-02 2.789849936962127686e-01 -4.580530524253845215e-01 1.190743446350097656e-01 9.328982234001159668e-02 -9.781505912542343140e-03 9.748998098075389862e-03 3.043881952762603760e-01 2.864558398723602295e-01 -3.599172532558441162e-01 -1.118925213813781738e-01 2.164734601974487305e-01 -1.461583673954010010e-01 -1.066861208528280258e-02 1.660702750086784363e-02 9.197704493999481201e-02 3.035292327404022217e-01 -9.493401646614074707e-02
-9.167123585939407349e-02 -6.670832633972167969e-02 -1.003908440470695496e-01 2.898634076118469238e-01 1.905153989791870117e-01 3.219413384795188904e-02 -1.850802265107631683e-02 -3.927911221981048584e-01 3.329483568668365479e-01 -1.189998909831047058e-01 -2.258883267641067505e-01 2.228749543428421021e-01 1.083773672580718994e-01 1.142492964863777161e-01 7.092653959989547729e-02 1.026152074337005615e-01 1.522693037986755371e-02 -1.648672223091125488e-01 1.251893639564514160e-01 -1.125953942537307739e-01 4.744958132505416870e-02 5.340689793229103088e-02 4.069896638393402100e-01 -9.038819372653961182e-02 -1.669799387454986572e-01 1.338333934545516968e-01 -1.027059392072260380e-03 2.148555219173431396e-01 8.879552036523818970e-02 2.980881035327911377e-01 3.267249464988708496e-02 1.028104573488235474e-01
1.112202852964401245e-01 -1.954815536737442017e-01 1.054971814155578613e-01 7.471603155136108398e-02 -1.200029328465461731e-01 -8.443491905927658081e-02 8.409194648265838623e-02 -7.001293450593948364e-02 2.877864241600036621e-01 4.871461540460586548e-02 -1.204893216490745544e-01 1.211354061961174011e-01 4.151887819170951843e-02 1.578204482793807983e-01 2.319338358938694000e-02 -3.993799164891242981e-02 -1.935195475816726685e-01 -1.597835868597030640e-01 -3.205821812152862549e-01 -2.277522347867488861e-02 1.436112374067306519e-01 2.000875025987625122e-01 4.250207841396331787e-01 -3.129560947418212891e-01 -2.657697796821594238e-01 -9.317166358232498169e-02 -2.113312482833862305e-01 2.775423228740692139e-01 5.703089758753776550e-02 1.055932641029357910e-01 -1.205691769719123840e-01 -1.434985846281051636e-01
-2.521182000637054443e-01 1.447179913520812988e-01 -2.093920670449733734e-02 -7.196307927370071411e-02 -3.329451754689216614e-02 2.150011062622070312e-01 9.267690777778625488e-02 -1.642512716352939606e-02 2.692975997924804688e-01 9.891206026077270508e-02 1.352541595697402954e-01 -3.302364423871040344e-02 2.116846442222595215e-01 2.747306823730468750e-01 2.191842645406723022e-01 3.345266282558441162e-01 -5.248736590147018433e-02 3.744181990623474121e-02 -6.425321102142333984e-02 3.689267486333847046e-02 -1.039126235991716385e-02 -2.232086211442947388e-01 3.827445805072784424e-01 -9.099800139665603638e-02 -2.365218102931976318e-01 -3.307884559035301208e-02 -2.227533757686614990e-01 -1.966951191425323486e-01 -4.351887479424476624e-02 -7.250288128852844238e-02 2.483282387256622314e-01 -2.079522311687469482e-01
9.767254441976547241e-02 2.681695222854614258e-01 -6.721083074808120728e-02 3.738380968570709229e-02 1.643161475658416748e-01 -1.675845980644226074e-01 2.276167273521423340e-01 3.340905904769897461e-02 2.324142456054687500e-01 1.033346876502037048e-01 -5.558485165238380432e-03 3.910631313920021057e-02 -3.896041586995124817e-02 -4.333130642771720886e-02 6.799419224262237549e-02 2.132469564676284790e-01 1.476585268974304199e-01 2.155002057552337646e-01 3.316257148981094360e-02 1.273655146360397339e-01 1.508471965789794922e-01 2.379623800516128540e-02 5.066106319427490234e-01 -2.450128942728042603e-01 -1.734666973352432251e-01 -3.722684085369110107e-02 -3.289502263069152832e-01 1.228540465235710144e-01 -3.063516616821289062e-01 -1.380650326609611511e-03 5.535749718546867371e-02 -8.720929920673370361e-02
-1.775457412004470825e-01 -3.961300849914550781e-02 -8.987993001937866211e-02 2.744156122207641602e-02 -3.769935294985771179e-02 -5.467049404978752136e-02 -2.095535397529602051e-02 -1.083038076758384705e-01 3.365198373794555664e-01 2.315744608640670776e-01 8.716855198144912720e-02 1.767685562372207642e-01 -5.704198032617568970e-02 1.203537359833717346e-01 3.450575470924377441e-02 2.284070551395416260e-01 1.034405678510665894e-01 5.849726870656013489e-02 -2.401758581399917603e-01 8.532285690307617188e-02 5.342917144298553467e-02 2.000446319580078125e-01 4.081758856773376465e-01 -1.992197930812835693e-01 5.455872416496276855e-02 3.061108291149139404e-01 -1.968183815479278564e-01 1.797643601894378662e-01 -1.330217719078063965e-01 5.641342326998710632e-02 -3.096013665199279785e-01 -2.279527038335800171e-01
-1.977732637897133827e-03 3.934452533721923828e-01 -2.664426267147064209e-01 -1.179475337266921997e-01 7.546392083168029785e-02 -1.418783217668533325e-01 -2.901497483253479004e-01 3.028890490531921387e-02 -5.794038996100425720e-02 4.036885797977447510e-01 1.076351851224899292e-01 -3.744443506002426147e-02 6.161143258213996887e-02 3.053421676158905029e-01 2.381987683475017548e-02 1.265784949064254761e-01 2.727197408676147461e-01 9.343237429857254028e-02 -1.304998877458274364e-03 2.255499213933944702e-01 -6.661432981491088867e-02 3.808490186929702759e-02 1.980518102645874023e-01 -2.452297657728195190e-01 -1.785733252763748169e-01 -1.467193383723497391e-02 6.714081857353448868e-03 -1.567236930131912231e-01 2.045499086380004883e-01 1.884898357093334198e-02 1.205206587910652161e-01 -6.143578886985778809e-02
-3.718910738825798035e-02 1.415445506572723389e-01 -7.548156380653381348e-02 1.138077303767204285e-01 -8.984468877315521240e-02 8.411572128534317017e-02 -8.300299197435379028e-02 -7.282010465860366821e-02 8.441413938999176025e-02 -9.152981638908386230e-02 2.197636961936950684e-01 4.298062995076179504e-02 2.669113278388977051e-01 -9.110212326049804688e-02 3.399464488029479980e-01 2.850086987018585205e-02 1.468825340270996094e-01 8.621583133935928345e-02 -2.596755027770996094e-01 -1.765821427106857300e-01 -3.217725455760955811e-02 1.350169777870178223e-01 4.571456909179687500e-01 -1.997470259666442871e-01 -2.274147421121597290e-01 3.999687135219573975e-01 -1.384645998477935791e-01 1.301753818988800049e-01 -7.524839788675308228e-02 -1.060960814356803894e-01 1.006160676479339600e-01 -2.024236507713794708e-02
2.368381991982460022e-02 -2.006766200065612793e-02 -8.381831459701061249e-03 2.465053647756576538e-01 -5.180663242936134338e-02 -5.571666732430458069e-02 3.158882260322570801e-02 -2.239738255739212036e-01 3.640941381454467773e-01 -5.649956688284873962e-02 -1.744368672370910645e-01 2.637074589729309082e-01 -4.083210974931716919e-02 1.954425871372222900e-01 1.181118711829185486e-01 2.140758186578750610e-01 -1.588026434183120728e-01 1.166732087731361389e-01 2.483714073896408081e-01 1.212488673627376556e-02 -7.756146043539047241e-02 -1.620055362582206726e-02 2.157788872718811035e-01 -2.880655229091644287e-01 -2.441388815641403198e-01 2.025233581662178040e-02 -3.464809358119964600e-01 -3.091461211442947388e-02 -5.066258087754249573e-02 1.593875288963317871e-01 -1.984903514385223389e-01 -2.469929307699203491e-01
8.802202343940734863e-02 1.754037886857986450e-01 4.852238297462463379e-02 1.255164593458175659e-01 -2.703510411083698273e-02 2.565321028232574463e-01 -3.123085200786590576e-01 6.421645730733871460e-02 1.273956596851348877e-01 1.385544389486312866e-01 1.854771748185157776e-02 3.966614976525306702e-02 2.453630715608596802e-01 3.613353967666625977e-01 4.199455678462982178e-02 1.755076199769973755e-01 7.219389826059341431e-02 9.176959097385406494e-02 4.034307897090911865e-01 3.938620537519454956e-02 1.010217443108558655e-01 2.964702844619750977e-01 1.448048800230026245e-01 -1.413522511720657349e-01 3.047022782266139984e-02 5.086117982864379883e-02 -1.594381779432296753e-01 2.594623267650604248e-01 1.602602601051330566e-01 2.692674398422241211e-01 8.501828648149967194e-03 5.470118299126625061e-02
-1.676724851131439209e-01 1.124297454953193665e-01 -3.081162571907043457e-01 -7.293967646546661854e-04 1.228943839669227600e-01 5.859513580799102783e-02 -2.775636613368988037e-01 4.766417667269706726e-02 1.874964386224746704e-01 2.653726637363433838e-01 -4.010532051324844360e-02 -6.333801895380020142e-02 4.421051591634750366e-03 1.756953895092010498e-01 2.289660274982452393e-01 1.972416192293167114e-01 1.611561477184295654e-01 -2.428964674472808838e-01 -3.034871518611907959e-01 1.827815175056457520e-01 5.633560009300708771e-03 9.644550830125808716e-02 3.195684552192687988e-01 -3.270269930362701416e-01 -7.897913455963134766e-02 -1.851670593023300171e-01 1.171537041664123535e-01 2.922051586210727692e-02 1.099854633212089539e-01 -2.890250273048877716e-02 4.234556108713150024e-02 1.852767020463943481e-01
-1.620108485221862793e-01 1.728002429008483887e-01 -1.295216977596282959e-01 2.625991702079772949e-01 -7.502295076847076416e-02 -1.082983314990997314e-01 -1.006380934268236160e-02 -3.102615848183631897e-02 9.069978445768356323e-02 3.910804225597530603e-04 -2.652381360530853271e-01 1.070222109556198120e-01 -1.401381790637969971e-01 2.615220546722412109e-01 1.915041953325271606e-01 1.670088320970535278e-01 1.167003884911537170e-01 -4.074065387248992920e-01 -1.229267939925193787e-01 2.102104723453521729e-01 2.699399180710315704e-02 1.101468056440353394e-01 4.418247640132904053e-01 -2.092625647783279419e-01 1.208819262683391571e-02 -9.619978815317153931e-02 6.674251705408096313e-02 1.800399571657180786e-01 1.334166079759597778e-01 -1.311276704072952271e-01 1.322019007056951523e-02 1.578277200460433960e-01
2.351432144641876221e-01 9.398253262042999268e-02 -8.698410540819168091e-02 -2.916879765689373016e-02 2.132745832204818726e-01 1.593184471130371094e-01 4.528699815273284912e-02 -4.148839116096496582e-01 5.143688991665840149e-02 1.752861775457859039e-02 8.683875948190689087e-02 2.053139954805374146e-01 8.948878198862075806e-02 1.982341110706329346e-01 6.458934396505355835e-02 1.173292398452758789e-01 -3.328160569071769714e-02 6.031388184055685997e-04 -5.437134206295013428e-02 1.341744810342788696e-01 8.112850785255432129e-02 3.784887194633483887e-01 4.131199046969413757e-02 -1.701946407556533813e-01 -2.507030367851257324e-01 2.183172851800918579e-01 -1.614621281623840332e-01 1.732911020517349243e-01 2.594715356826782227e-01 -2.208648920059204102e-01 2.744133174419403076e-01 -6.261074542999267578e-02
8.888249099254608154e-02 1.646714806556701660e-01 -1.544516831636428833e-01 -6.206037849187850952e-02 -2.507614791393280029e-01 2.769932746887207031e-01 -1.089788675308227539e-01 7.867571711540222168e-02 2.139485031366348267e-01 -8.467824012041091919e-02 1.965773254632949829e-01 1.850112527608871460e-01 2.416761219501495361e-01 4.366592690348625183e-02 1.635713577270507812e-01 9.372054785490036011e-02 -9.424089454114437103e-03 1.179393678903579712e-01 -2.101940512657165527e-01 1.098787114024162292e-01 -2.422575950622558594e-01 7.426814734935760498e-02 4.299504756927490234e-01 -2.925479412078857422e-01 -3.560999035835266113e-02 3.534576892852783203e-01 -2.830985188484191895e-02 1.131817921996116638e-01 6.470054388046264648e-02 -2.632548846304416656e-02 6.057414691895246506e-03 -9.114067256450653076e-02
-1.202806979417800903e-01 8.541177026927471161e-03 -2.115129679441452026e-01 1.157602518796920776e-01 -1.171209067106246948e-01 -5.889413133263587952e-02 -1.388413310050964355e-01 1.068042367696762085e-01 1.723761670291423798e-02 3.532187938690185547e-01 -1.692119389772415161e-01 2.198683172464370728e-01 2.031413763761520386e-01 9.832859784364700317e-02 1.394646465778350830e-01 2.123012095689773560e-01 -1.004300788044929504e-01 -7.482884824275970459e-02 -9.830672293901443481e-02 9.902591258287429810e-02 2.353476881980895996e-01 1.744074225425720215e-01 5.445047095417976379e-02 -4.242482483386993408e-01 -9.352344274520874023e-02 -1.738639473915100098e-01 -8.327345550060272217e-02 2.149399369955062866e-01 4.765827953815460205e-02 -3.643770515918731689e-01 1.698284447193145752e-01 4.531000182032585144e-02
-2.232085913419723511e-02 2.570368647575378418e-01 -2.563278377056121826e-01 1.276747584342956543e-01 2.796673178672790527e-01 1.825389117002487183e-01 -3.959258645772933960e-02 -1.408159881830215454e-01 -7.495521008968353271e-02 -5.343389883637428284e-02 -1.754041016101837158e-02 1.763360500335693359e-01 1.779930433258414268e-03 1.866022795438766479e-01 9.499185532331466675e-02 4.063127338886260986e-01 1.137452870607376099e-01 6.559982150793075562e-02 -1.679491698741912842e-01 1.794566065073013306e-01 2.745510637760162354e-01 2.772029936313629150e-01 2.874180376529693604e-01 -2.130228281021118164e-01 7.294309139251708984e-02 -2.171530574560165405e-01 4.869966581463813782e-02 9.159072302281856537e-03 -3.547727596014738083e-03 -9.581315517425537109e-02 1.993905901908874512e-01 -8.912944048643112183e-02
-1.452909708023071289e-01 2.590915560722351074e-01 -1.732301712036132812e-01 4.632794857025146484e-02 -3.095848262310028076e-01 5.801754817366600037e-02 -8.162298798561096191e-02 1.034416779875755310e-01 4.669729620218276978e-03 2.718478143215179443e-01 9.593002498149871826e-02 2.961727418005466461e-02 -1.366350799798965454e-01 -5.995698645710945129e-02 2.418617010116577148e-01 1.799298673868179321e-01 2.797724604606628418e-01 -8.661460131406784058e-02 -2.975856065750122070e-01 -1.497941315174102783e-01 -2.226261049509048462e-02 1.033270731568336487e-01 3.733722865581512451e-01 -3.565021157264709473e-01 -1.044031381607055664e-01 1.210146322846412659e-01 -5.716071277856826782e-02 2.100326120853424072e-01 -9.937883913516998291e-02 -7.871013134717941284e-02 3.101221518591046333e-03 -4.947323724627494812e-02
3.024931997060775757e-02 1.255989074707031250e-01 1.111634261906147003e-02 5.568031221628189087e-03 7.381350547075271606e-02 -1.662789881229400635e-01 -1.151138022541999817e-01 -3.899802267551422119e-01 1.321885287761688232e-01 4.819903150200843811e-02 9.486133232712745667e-03 1.646131873130798340e-01 -1.149454191327095032e-01 4.140241146087646484e-01 1.734516173601150513e-01 8.484099060297012329e-02 2.879328727722167969e-01 1.865078657865524292e-01 -1.132397428154945374e-01 -1.919560581445693970e-01 -2.132439985871315002e-02 2.159495800733566284e-01 4.212713241577148438e-01 -1.216032803058624268e-01 1.609125584363937378e-01 5.543842539191246033e-02 -2.245839089155197144e-01 2.732335217297077179e-02 -1.247322261333465576e-01 2.445692382752895355e-02 -1.050888448953628540e-01 4.205605387687683105e-02
-4.927255213260650635e-02 2.961674928665161133e-01 -1.690238863229751587e-01 7.945345342159271240e-02 1.580245420336723328e-02 -1.215784251689910889e-01 -2.696893513202667236e-01 3.519979119300842285e-02 1.182232275605201721e-01 3.794318735599517822e-01 -2.852447628974914551e-01 1.620570011436939240e-02 7.794433832168579102e-02 2.197310924530029297e-01 3.740885257720947266e-01 1.936885714530944824e-01 2.521049045026302338e-02 -8.118885755538940430e-02 -2.462092041969299316e-01 2.298574745655059814e-01 -1.783702895045280457e-02 2.979009971022605896e-02 1.880022287368774414e-01 -2.201152890920639038e-01 -1.882676333189010620e-01 -1.103554740548133850e-01 -1.004373431205749512e-01 -5.648187175393104553e-02 -2.733791060745716095e-02 -6.478477269411087036e-02 -1.144440472126007080e-01 1.730927228927612305e-01
1.551494151353836060e-01 4.817891493439674377e-02 -3.269273787736892700e-03 8.077841997146606445e-02 1.793779134750366211e-01 8.136761188507080078e-02 -1.559138447046279907e-01 -1.185869053006172180e-01 2.896281778812408447e-01 9.493475779891014099e-03 -7.248621433973312378e-02 -1.328554842621088028e-02 1.349449753761291504e-01 2.347902357578277588e-01 -3.564414009451866150e-02 2.815138101577758789e-01 2.330634510144591331e-03 8.414387702941894531e-02 -4.390381276607513428e-02 -4.515202715992927551e-02 -2.309574335813522339e-01 9.852712601423263550e-02 4.674653708934783936e-02 -5.150748491287231445e-01 -1.847615242004394531e-01 -9.547119587659835815e-02 -5.094551295042037964e-02 2.041938751935958862e-01 3.223299980163574219e-01 3.124613761901855469e-01 1.811420917510986328e-02 -1.251111924648284912e-01
-2.264058738946914673e-01 1.666834354400634766e-01 -3.168352246284484863e-01 -1.545367091894149780e-01 -1.136946212500333786e-02 3.696377947926521301e-02 -1.837111264467239380e-01 -9.489320218563079834e-02 2.563163638114929199e-01 3.391642272472381592e-01 1.368491202592849731e-01 5.011914297938346863e-03 -1.916742473840713501e-01 1.758044660091400146e-01 1.169242039322853088e-01 1.982293874025344849e-01 -1.233829278498888016e-02 -2.373257428407669067e-01 -8.902037888765335083e-02 1.550217121839523315e-01 2.271564304828643799e-01 1.363409906625747681e-01 3.102567791938781738e-01 -1.689989566802978516e-01 -1.059215813875198364e-01 -9.596909582614898682e-02 8.736813813447952271e-02 2.772783637046813965e-01 -7.520622760057449341e-02 3.958634287118911743e-02 -3.532437980175018311e-02 1.883814930915832520e-01
1.885744631290435791e-01 9.815211594104766846e-02 -5.225553363561630249e-02 1.247187554836273193e-01 -1.346644163131713867e-01 -1.826422363519668579e-01 -1.498331129550933838e-01 -3.786545991897583008e-01 3.153267800807952881e-01 -4.183352366089820862e-02 -2.114138603210449219e-01 3.448452949523925781e-01 -1.744962930679321289e-01 3.295809626579284668e-01 3.663180768489837646e-02 -8.678127080202102661e-02 4.778946191072463989e-02 1.222474947571754456e-01 -8.151759952306747437e-02 -1.207478716969490051e-01 -1.863833814859390259e-01 5.829862505197525024e-02 4.191852733492851257e-02 -2.379666715860366821e-01 -2.603547871112823486e-01 3.954034671187400818e-02 -9.946886450052261353e-02 1.348570883274078369e-01 -1.383626163005828857e-01 1.639094576239585876e-02 2.787268313113600016e-04 -2.337525784969329834e-01
1.489062756299972534e-01 2.875625193119049072e-01 1.233422011137008667e-02 -2.035088241100311279e-01 -1.090211123228073120e-01 -1.355659812688827515e-01 -2.430782318115234375e-01 8.009426295757293701e-02 1.395343244075775146e-01 1.124850288033485413e-01 -1.197287812829017639e-01 6.165714561939239502e-02 1.592774391174316406e-01 2.255796082317829132e-02 8.571602404117584229e-02 -5.033905431628227234e-02 3.659384548664093018e-01 -1.281505227088928223e-01 -8.019451797008514404e-02 -2.378861606121063232e-02 -1.356207728385925293e-01 -1.095630344934761524e-03 3.701385855674743652e-01 -2.770539522171020508e-01 -3.439419567584991455e-01 1.053174287080764771e-01 -2.917966842651367188e-01 -1.290372014045715332e-01 -1.564189791679382324e-01 8.602815866470336914e-02 -8.002910017967224121e-02 -1.133133247494697571e-01
1.200494617223739624e-01 -4.606726393103599548e-02 1.514613479375839233e-01 -1.323101222515106201e-01 -1.059058681130409241e-01 1.263246592134237289e-02 -2.154944092035293579e-01 -4.271743446588516235e-02 1.925587505102157593e-01 7.274109870195388794e-02 2.237526774406433105e-01 2.813514173030853271e-01 -9.400186687707901001e-02 1.512050628662109375e-01 1.145957619883120060e-03 3.751264512538909912e-01 3.199236840009689331e-02 -1.201218328787945211e-04 -8.025624603033065796e-02 6.684210151433944702e-03 -7.623723149299621582e-02 3.443890511989593506e-01 1.492767482995986938e-01 -3.194458186626434326e-01 -7.339166104793548584e-02 1.325486898422241211e-01 -1.427732408046722412e-03 8.235577493906021118e-02 3.281839489936828613e-01 -3.218381106853485107e-01 1.887252181768417358e-01 -8.043994009494781494e-02
2.190679498016834259e-02 1.603301465511322021e-01 5.529915541410446167e-02 -8.719673752784729004e-02 -4.989903420209884644e-02 -2.655373215675354004e-01 7.642345875501632690e-02 1.795828491449356079e-01 1.856117397546768188e-01 -3.694666177034378052e-02 6.527258548885583878e-03 3.030385076999664307e-01 -1.236386783421039581e-02 4.521966278553009033e-01 2.622640132904052734e-01 -3.427368775010108948e-02 6.482519209384918213e-02 2.489173412322998047e-01 1.164039298892021179e-01 2.088410854339599609e-01 8.458340167999267578e-02 -2.548010051250457764e-01 1.471914052963256836e-01 -4.237575829029083252e-01 -8.954020589590072632e-02 3.939466550946235657e-02 8.090239018201828003e-03 1.256225705146789551e-01 1.364082396030426025e-01 1.740480028092861176e-02 9.074485301971435547e-02 2.404369227588176727e-02
-8.888312429189682007e-02 1.708631962537765503e-01 -9.451451152563095093e-02 1.524865478277206421e-01 1.781057864427566528e-01 -5.012479797005653381e-02 -5.142139196395874023e-01 -2.472762316465377808e-01 2.449728548526763916e-01 4.144224822521209717e-01 -2.855984680354595184e-02 -8.029278367757797241e-02 8.537565916776657104e-02 2.344559729099273682e-01 2.700626850128173828e-01 2.326203584671020508e-01 -2.060182839632034302e-01 -8.585997670888900757e-02 -1.183085143566131592e-01 -4.786642640829086304e-02 -8.377358317375183105e-02 6.335333734750747681e-02 1.105921566486358643e-01 -1.316214054822921753e-01 -3.276592865586280823e-02 -3.581063076853752136e-02 5.496777594089508057e-03 -1.184275299310684204e-01 -9.937869012355804443e-02 3.573654219508171082e-02 2.808506973087787628e-02 -8.692804723978042603e-02
-9.964242577552795410e-02 -4.940285813063383102e-03 -2.276227474212646484e-01 -3.663515299558639526e-02 1.152181532233953476e-02 1.706499457359313965e-01 -1.946229338645935059e-01 -3.067432669922709465e-03 -8.869273960590362549e-02 3.606007397174835205e-01 -1.421055197715759277e-01 1.630695462226867676e-01 2.940310537815093994e-01 -1.286115795373916626e-01 9.417057782411575317e-02 2.170922160148620605e-01 2.067535072565078735e-01 -9.796834737062454224e-02 -1.599695347249507904e-02 4.682386294007301331e-02 2.334966212511062622e-01 2.874719500541687012e-01 2.371952831745147705e-01 -2.574612796306610107e-01 1.528188735246658325e-01 6.315906345844268799e-02 -1.366117894649505615e-01 2.868178486824035645e-01 9.030894190073013306e-02 -5.466482136398553848e-03 1.662014871835708618e-01 -2.179295718669891357e-01
7.384095340967178345e-02 1.974405348300933838e-01 1.145185604691505432e-01 7.069460302591323853e-02 2.186857163906097412e-02 4.919924307614564896e-03 -4.844431951642036438e-02 1.241100579500198364e-01 7.931216806173324585e-02 7.192053645849227905e-02 -2.754400968551635742e-01 5.849720910191535950e-02 1.604398712515830994e-02 5.963594838976860046e-02 3.748175501823425293e-01 2.071967124938964844e-01 1.217327490448951721e-01 2.194093316793441772e-01 -7.980626821517944336e-02 -1.039457544684410095e-01 1.751883327960968018e-01 3.039317727088928223e-01 3.635215461254119873e-01 -2.515341155230998993e-02 -1.833604872226715088e-01 4.318381249904632568e-01 8.702438324689865112e-02 1.205094978213310242e-01 -1.466076225042343140e-01 -5.233309790492057800e-02 8.274896070361137390e-03 1.968095898628234863e-01
5.391657352447509766e-02 1.467251330614089966e-01 -1.037188023328781128e-01 1.548506468534469604e-01 1.005795300006866455e-01 -2.598798088729381561e-02 -3.241505920886993408e-01 -5.155841261148452759e-02 1.989657133817672729e-01 2.997531294822692871e-01 -1.004273816943168640e-01 5.551401153206825256e-02 1.253229677677154541e-01 2.275736182928085327e-01 3.896979391574859619e-01 1.977022439241409302e-01 -1.829686164855957031e-01 -1.604819744825363159e-01 -2.738309502601623535e-01 2.247691899538040161e-01 1.091855242848396301e-01 -8.361209183931350708e-02 2.585165202617645264e-01 -2.056503593921661377e-01 -2.442699223756790161e-01 -7.223838567733764648e-02 1.913313381373882294e-02 -6.307031214237213135e-02 -9.996783733367919922e-02 -1.533133238554000854e-01 3.772707423195242882e-03 7.574512809514999390e-02
3.215834796428680420e-01 1.509275436401367188e-01 -8.837662637233734131e-02 4.268300160765647888e-02 1.292244642972946167e-01 1.064592525362968445e-01 -2.532388567924499512e-01 -1.591319888830184937e-01 8.158600330352783203e-02 4.724993184208869934e-02 -2.787468209862709045e-02 1.575144529342651367e-01 8.017598092555999756e-02 -1.441980600357055664e-01 1.191758587956428528e-01 3.477983772754669189e-01 3.058490529656410217e-02 2.843671441078186035e-01 1.127633377909660339e-01 -1.674789935350418091e-02 1.088605728000402451e-02 7.500807940959930420e-02 1.216008812189102173e-01 -2.238203287124633789e-01 -3.078676164150238037e-01 3.115329518914222717e-02 1.222304301336407661e-03 4.593779444694519043e-01 2.033976763486862183e-01 1.067850291728973389e-01 8.265095949172973633e-02 -1.342087686061859131e-01
2.950536310672760010e-01 3.461551368236541748e-01 -7.522811740636825562e-02 -1.627144068479537964e-01 2.810776047408580780e-02 1.443668082356452942e-02 -4.517864286899566650e-01 1.760688982903957367e-02 4.231835603713989258e-01 2.195517122745513916e-01 -1.495440602302551270e-01 -6.369982659816741943e-02 -1.927723139524459839e-01 1.719168275594711304e-01 2.046567946672439575e-01 6.326282769441604614e-02 -1.365838795900344849e-01 -2.765434235334396362e-02 -9.786279499530792236e-02 -1.322703808546066284e-01 5.382630601525306702e-02 -2.466497011482715607e-02 9.635942429304122925e-02 -1.261110454797744751e-01 -1.339792907238006592e-01 1.125944480299949646e-01 -1.839925199747085571e-01 -1.426186859607696533e-01 -8.805909752845764160e-02 -6.694000214338302612e-03 7.052272558212280273e-02 -1.283448040485382080e-01
2.388315275311470032e-02 3.418189287185668945e-01 -1.285981237888336182e-01 -1.135604605078697205e-01 1.370498389005661011e-01 -7.691067457199096680e-02 3.512260317802429199e-02 1.946633160114288330e-01 1.353935897350311279e-01 -5.688551440834999084e-02 4.592093173414468765e-04 8.465264737606048584e-02 7.596272975206375122e-02 4.075982272624969482e-01 6.049209088087081909e-02 -2.958965301513671875e-02 -2.909114584326744080e-02 8.266416937112808228e-02 -1.312724798917770386e-01 2.030043900012969971e-01 2.836490869522094727e-01 -1.827009469270706177e-01 3.016506135463714600e-01 -2.628542482852935791e-01 -4.045588150620460510e-02 7.958224415779113770e-02 5.755876004695892334e-02 3.234229683876037598e-01 1.809920221567153931e-01 2.598330974578857422e-01 6.755120307207107544e-02 1.529403626918792725e-01
-8.412382751703262329e-02 2.004291415214538574e-01 -1.379912346601486206e-01 1.697181314229965210e-01 1.230004429817199707e-02 5.764159932732582092e-02 -1.361993849277496338e-01 -2.238083630800247192e-01 2.317879647016525269e-01 1.544740498065948486e-01 1.053087636828422546e-01 2.985804975032806396e-01 -1.917364150285720825e-01 2.991787195205688477e-01 1.349629610776901245e-01 8.962064236402511597e-02 -4.577696323394775391e-02 2.644550502300262451e-01 9.880290180444717407e-02 -1.530439704656600952e-01 9.420617669820785522e-02 1.940708309412002563e-01 2.128191292285919189e-01 -1.444522384554147720e-02 -1.827826201915740967e-01 1.581953316926956177e-01 -2.604096233844757080e-01 2.190391421318054199e-01 -3.068356215953826904e-01 1.105738580226898193e-01 8.416666090488433838e-02 -1.323053389787673950e-01
-1.106904521584510803e-01 2.662593126296997070e-01 1.883900016546249390e-01 -1.523180399090051651e-02 4.715179279446601868e-02 -1.323069930076599121e-01 -2.372532337903976440e-01 -1.950026303529739380e-02 1.586153060197830200e-01 -1.468514651060104370e-01 8.699370175600051880e-02 1.223998367786407471e-01 -8.753172121942043304e-03 2.215315550565719604e-01 3.929923176765441895e-01 -1.617161743342876434e-02 7.130806893110275269e-02 -3.229197487235069275e-02 8.641406893730163574e-03 2.149553783237934113e-02 7.797748316079378128e-03 1.516089737415313721e-01 4.807767271995544434e-01 -9.560899436473846436e-02 -1.205515861511230469e-01 -4.488977789878845215e-02 1.269687265157699585e-01 3.117051720619201660e-01 3.324802219867706299e-01 -1.300268173217773438e-01 5.478568747639656067e-02 3.638141229748725891e-02
8.134506642818450928e-02 2.104779332876205444e-02 -2.731258571147918701e-01 2.448879182338714600e-01 2.177099734544754028e-01 -4.465639591217041016e-02 -3.718580678105354309e-02 1.495021283626556396e-01 1.028604134917259216e-01 1.564489454030990601e-01 -3.505997061729431152e-01 6.727539747953414917e-02 1.999896913766860962e-01 2.831842303276062012e-01 5.686843395233154297e-02 2.214097976684570312e-01 6.822185125201940536e-03 1.816111057996749878e-01 -6.833115965127944946e-02 5.814509838819503784e-02 6.945354491472244263e-02 1.803404241800308228e-01 3.436965346336364746e-01 -1.926543861627578735e-01 -1.276386678218841553e-01 -2.251154780387878418e-01 -5.660358443856239319e-02 4.601154103875160217e-02 -1.449916064739227295e-01 -2.005770206451416016e-01 2.879975736141204834e-01 -1.199741940945386887e-02
2.065085172653198242e-01 2.823884487152099609e-01 3.841086849570274353e-02 -9.395564347505569458e-02 1.956166774034500122e-01 6.892779469490051270e-02 -1.505043059587478638e-01 -3.695340454578399658e-01 2.031039260327816010e-02 1.344444155693054199e-01 1.174165382981300354e-01 1.919688582420349121e-01 7.183581590652465820e-02 1.465046703815460205e-01 2.708103060722351074e-01 1.754590719938278198e-01 2.529897987842559814e-01 5.664737895131111145e-02 2.554141730070114136e-02 -1.939820498228073120e-01 2.438895702362060547e-01 -1.452367454767227173e-01 8.226796239614486694e-02 -2.827415168285369873e-01 -2.466101385653018951e-02 -5.229207500815391541e-02 4.601378366351127625e-02 2.860324382781982422e-01 1.664799153804779053e-01 1.825085878372192383e-01 1.701594740152359009e-01 -1.231871843338012695e-01
-1.093594878911972046e-01 5.396038666367530823e-02 -3.784454986453056335e-02 -3.445375338196754456e-02 5.662258714437484741e-02 9.362280368804931641e-02 4.178152978420257568e-02 -1.769853532314300537e-01 1.592888683080673218e-01 3.302186429500579834e-01 1.133897230029106140e-01 3.582972884178161621e-01 -1.105558406561613083e-02 3.171444833278656006e-01 -5.930281057953834534e-02 7.681986689567565918e-02 2.199305891990661621e-01 -4.867012426257133484e-02 1.995273232460021973e-01 -2.085808068513870239e-01 3.632496297359466553e-01 2.907511889934539795e-01 2.237576246261596680e-01 -1.669194102287292480e-01 -1.219435706734657288e-01 9.708549827337265015e-02 -7.114189118146896362e-02 1.348982751369476318e-01 -5.721913278102874756e-02 1.975518763065338135e-01 1.552882492542266846e-01 -9.620305150747299194e-02
1.813276261091232300e-01 2.901385352015495300e-02 -1.031417995691299438e-01 1.685022562742233276e-02 6.265349686145782471e-02 -3.301447033882141113e-01 -4.984148442745208740e-01 1.577229611575603485e-02 2.431583255529403687e-01 1.932100653648376465e-01 -1.416002511978149414e-01 4.005096852779388428e-02 1.924935877323150635e-01 5.654681101441383362e-02 4.121298342943191528e-02 1.977868229150772095e-01 -2.631311677396297455e-02 -2.480713427066802979e-01 -1.210287958383560181e-01 3.973558917641639709e-02 1.558089405298233032e-01 1.930730044841766357e-01 2.448454350233078003e-01 -3.410186469554901123e-01 -1.413581222295761108e-01 1.022557765245437622e-01 1.873709410429000854e-01 -1.859491690993309021e-02 9.076651930809020996e-02 4.497639462351799011e-02 -1.470123697072267532e-02 4.431892931461334229e-02
2.262744680047035217e-02 2.995541691780090332e-01 -2.080528587102890015e-01 2.428626716136932373e-01 7.299567013978958130e-02 -1.843160763382911682e-02 -3.159943819046020508e-01 -3.536876663565635681e-02 -1.187803521752357483e-01 -1.939863562583923340e-01 -2.145651727914810181e-01 1.130049899220466614e-01 4.931529611349105835e-02 1.041523218154907227e-01 1.475449353456497192e-01 1.976562589406967163e-01 1.305330395698547363e-01 1.046943217515945435e-01 2.028623037040233612e-02 -1.078023314476013184e-01 3.756308257579803467e-01 3.439297527074813843e-02 1.501963138580322266e-01 -4.231281578540802002e-01 -8.732689917087554932e-02 -1.832175552845001221e-01 1.247780770063400269e-01 9.955213218927383423e-02 -1.552083641290664673e-01 1.667057871818542480e-01 -9.776976704597473145e-02 6.344802677631378174e-02
2.200723588466644287e-01 9.447696805000305176e-02 -4.706549644470214844e-02 -1.793202199041843414e-02 3.723508715629577637e-01 -2.195595800876617432e-01 -2.909610979259014130e-03 -1.926339715719223022e-01 -3.084995225071907043e-02 -5.868251621723175049e-02 3.776685148477554321e-02 6.597023457288742065e-02 -9.323167800903320312e-02 1.831549108028411865e-01 -4.012409131973981857e-03 8.724873512983322144e-02 -9.186416119337081909e-02 -2.482439279556274414e-01 -8.698529750108718872e-02 1.576389521360397339e-01 1.538770794868469238e-01 4.823937416076660156e-01 3.093393445014953613e-01 -1.570248305797576904e-01 -2.197473347187042236e-01 -6.742604542523622513e-03 -1.732597649097442627e-01 9.834627062082290649e-02 1.195267066359519958e-01 -1.142669469118118286e-01 2.255240380764007568e-01 -1.032354831695556641e-01
7.338917255401611328e-02 2.602030932903289795e-01 9.085077792406082153e-02 -1.179306060075759888e-01 -3.599007055163383484e-02 1.121073216199874878e-01 2.698068274185061455e-03 -5.400287359952926636e-02 1.540150791406631470e-01 2.721681892871856689e-01 1.021519154310226440e-01 3.827994167804718018e-01 4.143908619880676270e-02 1.557742655277252197e-01 1.259581297636032104e-01 2.605701982975006104e-01 1.078322380781173706e-01 1.025092601776123047e-01 -1.941494643688201904e-01 -2.780767716467380524e-02 -3.483783826231956482e-02 1.424790024757385254e-01 3.101547658443450928e-01 -7.770891487598419189e-02 -1.422858834266662598e-01 3.718950152397155762e-01 1.677082628011703491e-01 6.644912064075469971e-02 -2.611132562160491943e-01 -2.623275220394134521e-01 -8.954114466905593872e-02 5.468557402491569519e-02
-4.723737761378288269e-02 2.133152075111865997e-02 7.368871569633483887e-02 -9.137692302465438843e-02 2.472390979528427124e-01 1.780201047658920288e-01 1.150331646203994751e-01 -1.375328451395034790e-01 2.325606495141983032e-01 -2.440177835524082184e-02 -6.049291417002677917e-02 2.706371713429689407e-03 6.102257221937179565e-02 9.029354900121688843e-02 8.951037307269871235e-04 4.642636179924011230e-01 1.088143736124038696e-01 -8.462464064359664917e-02 1.441663801670074463e-01 3.213598430156707764e-01 1.427567303180694580e-01 5.739010870456695557e-02 3.607282638549804688e-01 -3.890442550182342529e-01 -1.393722146749496460e-01 -3.028314560651779175e-02 1.852108724415302277e-02 8.323609828948974609e-02 -7.903266698122024536e-02 2.216373085975646973e-01 2.007556408643722534e-01 3.614304587244987488e-02
-2.913474291563034058e-02 3.332185447216033936e-01 1.519974619150161743e-01 1.399056017398834229e-01 1.078319251537322998e-01 3.409703075885772705e-02 -2.588127739727497101e-02 -1.647062003612518311e-01 4.069604277610778809e-01 -2.309047728776931763e-01 -8.315534889698028564e-02 3.608348071575164795e-01 -3.571380302309989929e-02 6.642486155033111572e-02 2.473597042262554169e-02 6.967550516128540039e-02 1.219229102134704590e-01 -1.155521869659423828e-01 2.333414927124977112e-02 2.036989927291870117e-01 1.710205376148223877e-01 2.314508855342864990e-01 2.898171842098236084e-01 -2.169753015041351318e-01 1.546467989683151245e-01 2.137574367225170135e-02 -1.091920584440231323e-01 2.392562329769134521e-01 -1.351940482854843140e-01 1.688929945230484009e-01 1.108709946274757385e-01 2.946182526648044586e-02
-1.587518155574798584e-01 1.786746233701705933e-01 -2.073847353458404541e-01 2.345385216176509857e-02 9.360736235976219177e-03 -1.145848482847213745e-01 -1.344094984233379364e-02 1.272161304950714111e-01 2.590136528015136719e-01 9.839475899934768677e-02 -1.538309752941131592e-01 -1.186116412281990051e-01 2.716304659843444824e-01 4.530482292175292969e-01 3.214896023273468018e-01 1.277036666870117188e-01 1.742881685495376587e-01 -2.135579884052276611e-01 1.453815959393978119e-02 -3.361674025654792786e-02 2.381666302680969238e-01 1.919554173946380615e-02 2.029014676809310913e-01 -1.077245920896530151e-01 -2.028495967388153076e-01 4.131550714373588562e-02 -7.291868329048156738e-02 -1.266082096844911575e-02 -1.971377730369567871e-01 1.193672642111778259e-01 1.527600586414337158e-01 -2.110943496227264404e-01
2.304390817880630493e-02 2.798710167407989502e-01 8.861431479454040527e-02 1.643010973930358887e-02 3.982962574809789658e-03 -1.911008916795253754e-02 5.855706054717302322e-03 -3.623471558094024658e-01 8.290877938270568848e-02 7.122042030096054077e-02 -3.521211817860603333e-02 2.382009178400039673e-01 -6.562904268503189087e-02 2.874349653720855713e-01 -2.483784779906272888e-02 6.269968580454587936e-03 1.736780405044555664e-01 3.885598108172416687e-02 -1.763766705989837646e-01 1.297459099441766739e-02 1.143268272280693054e-01 3.524709045886993408e-01 4.883354604244232178e-01 -3.197248280048370361e-02 5.491816997528076172e-02 -4.432217776775360107e-02 -1.398126780986785889e-01 2.158309966325759888e-01 -2.845238447189331055e-01 1.694100201129913330e-01 -3.155679628252983093e-02 -4.783608391880989075e-02
1.122742965817451477e-01 1.720787584781646729e-01 -3.342875540256500244e-01 -9.289397299289703369e-02 -3.190364837646484375e-01 -1.623725891113281250e-01 -1.037151589989662170e-01 -1.961939930915832520e-01 -5.869671236723661423e-03 1.915313452482223511e-01 -1.310367286205291748e-01 7.132864743471145630e-02 1.618732511997222900e-01 3.655760884284973145e-01 2.598038911819458008e-01 -9.200708940625190735e-03 -8.986054360866546631e-02 -6.771589815616607666e-02 -2.495836317539215088e-01 8.719491958618164062e-02 -1.023387163877487183e-01 4.592479020357131958e-02 9.931500256061553955e-02 -1.760047823190689087e-01 -2.254880219697952271e-01 -5.914602801203727722e-02 -3.094363771378993988e-02 4.835459217429161072e-02 1.324192136526107788e-01 -2.152302712202072144e-01 2.800107896327972412e-01 1.942078918218612671e-01
-4.214979112148284912e-01 2.362103462219238281e-01 -2.309136241674423218e-01 5.930062383413314819e-02 1.063648536801338196e-01 -2.424377650022506714e-01 -7.839350402355194092e-02 -1.506557464599609375e-01 2.052374184131622314e-02 1.204334124922752380e-01 -3.942495584487915039e-02 3.683181405067443848e-01 1.054472103714942932e-01 2.343915402889251709e-01 1.962954849004745483e-01 2.707119584083557129e-01 1.938470751047134399e-01 -1.231088787317276001e-01 1.009055376052856445e-01 1.499374061822891235e-01 1.164333969354629517e-01 3.087143301963806152e-01 -1.319303922355175018e-02 -8.918542414903640747e-02 -1.198790594935417175e-01 1.588635742664337158e-01 -3.130234032869338989e-02 -1.481720060110092163e-01 -3.914504498243331909e-02 9.452620521187782288e-03 -3.451500460505485535e-02 -1.141023933887481689e-01
-4.933348670601844788e-02 3.107304275035858154e-01 9.831185638904571533e-02 -2.379934489727020264e-01 -4.077354818582534790e-02 -3.458962310105562210e-03 -1.646639406681060791e-01 -9.671135991811752319e-02 6.078214943408966064e-02 -1.949540525674819946e-01 1.133799180388450623e-01 -3.374309092760086060e-02 -1.103641465306282043e-01 1.976844072341918945e-01 2.668967247009277344e-01 1.543320268392562866e-01 -4.194823279976844788e-02 -1.014305204153060913e-01 1.336042881011962891e-01 3.909572958946228027e-02 -1.250464916229248047e-01 1.422396004199981689e-01 5.543709993362426758e-01 -2.315617948770523071e-01 -2.407179474830627441e-01 -1.511052995920181274e-01 1.746954172849655151e-01 9.623542428016662598e-02 -1.901132240891456604e-02 -1.909359097480773926e-01 -1.315351948142051697e-02 9.362964332103729248e-02
2.003754526376724243e-01 1.492802947759628296e-01 -4.530075192451477051e-02 3.310651183128356934e-01 -7.006054371595382690e-02 1.688201278448104858e-01 -1.859242469072341919e-01 -1.210153624415397644e-01 1.472071744501590729e-02 -9.886823594570159912e-02 7.912152260541915894e-02 2.845417857170104980e-01 2.203391119837760925e-02 1.678749471902847290e-01 1.012502014636993408e-01 1.237854883074760437e-01 9.308734443038702011e-04 -2.764492481946945190e-02 -1.798022389411926270e-01 -1.145101934671401978e-01 5.150040239095687866e-02 2.203090786933898926e-01 4.145902395248413086e-01 -4.717089608311653137e-02 -1.970378458499908447e-01 2.346189469099044800e-01 2.529587969183921814e-02 -1.392403617501258850e-03 -2.486051321029663086e-01 -2.002341002225875854e-01 3.109333217144012451e-01 -1.650312095880508423e-01
1.646281778812408447e-01 -1.031537801027297974e-01 -4.948132485151290894e-02 1.690565198659896851e-01 1.580485254526138306e-01 -2.615450695157051086e-02 8.463265001773834229e-02 -8.926578611135482788e-02 1.772135049104690552e-01 -1.360992491245269775e-01 -2.745930254459381104e-01 1.885831505060195923e-01 1.110016480088233948e-01 3.094737529754638672e-01 2.609951794147491455e-01 2.025686204433441162e-01 1.311991065740585327e-01 -2.156456410884857178e-01 2.190946601331233978e-02 -1.820290833711624146e-01 4.112792760133743286e-02 -3.729875758290290833e-02 4.570965766906738281e-01 -2.140987515449523926e-01 -4.095840081572532654e-02 1.461233794689178467e-01 -1.928694918751716614e-02 1.968572437763214111e-01 6.157492846250534058e-02 2.453563064336776733e-01 -3.969507291913032532e-02 1.714149117469787598e-01
1.954883188009262085e-01 3.866428434848785400e-01 -2.357582747936248779e-01 1.219391450285911560e-01 -1.124867945909500122e-01 9.277795907109975815e-04 -3.741353750228881836e-01 -1.762652583420276642e-02 1.183528266847133636e-02 1.067375242710113525e-01 1.649248152971267700e-01 5.037605017423629761e-02 1.839362382888793945e-01 1.041772738099098206e-01 1.854674518108367920e-01 -2.209501713514328003e-02 -1.311137992888689041e-02 -2.659299075603485107e-01 9.734690934419631958e-02 -7.805778086185455322e-02 -3.132724016904830933e-02 -3.508027270436286926e-02 1.662281900644302368e-01 -3.128723502159118652e-01 -1.832598745822906494e-01 1.548613756895065308e-01 -1.317556947469711304e-01 -2.705556452274322510e-01 2.659587562084197998e-01 -1.285860687494277954e-01 4.153655469417572021e-02 1.293943375349044800e-01
8.981732279062271118e-02 2.473882585763931274e-02 -1.311924494802951813e-02 -2.232725769281387329e-01 -4.513005912303924561e-02 1.208106130361557007e-01 -1.460069864988327026e-01 -1.410197019577026367e-01 1.479860395193099976e-01 1.817912906408309937e-01 3.628489375114440918e-02 3.246052265167236328e-01 -1.120027676224708557e-01 2.712289430201053619e-02 -8.196029067039489746e-02 2.538138329982757568e-01 -1.005744040012359619e-01 2.652333863079547882e-02 -1.580266058444976807e-01 5.976140499114990234e-02 6.270010024309158325e-02 3.735773861408233643e-01 7.705862820148468018e-02 -4.607408642768859863e-01 -1.277818530797958374e-01 2.009917646646499634e-01 1.531004812568426132e-02 1.411834210157394409e-01 1.332293599843978882e-01 -2.666721343994140625e-01 1.953738629817962646e-01 -1.800202131271362305e-01
6.045870855450630188e-02 1.522216200828552246e-01 -2.451618611812591553e-01 -3.713609278202056885e-02 -9.078391827642917633e-03 1.851640492677688599e-01 3.298545479774475098e-01 7.171767204999923706e-02 3.443188369274139404e-01 8.144810050725936890e-02 7.148916274309158325e-02 4.953912645578384399e-02 2.706392407417297363e-01 3.672041893005371094e-01 1.342453062534332275e-01 1.760362088680267334e-01 2.791091203689575195e-01 6.067624781280755997e-03 -1.835584491491317749e-01 3.768596099689602852e-03 -5.087893828749656677e-02 -1.741108894348144531e-01 3.244951665401458740e-01 -2.258679717779159546e-01 -3.429906442761421204e-02 1.334300935268402100e-01 -4.196108132600784302e-02 -6.649309396743774414e-02 1.429010778665542603e-01 -1.184214502573013306e-01 1.141978055238723755e-01 -3.790027229115366936e-03
1.298654228448867798e-01 1.368023455142974854e-01 -5.602460820227861404e-03 1.867116093635559082e-01 9.564395993947982788e-02 -3.948090970516204834e-02 -7.362884283065795898e-02 -1.024424731731414795e-01 2.439866513013839722e-01 -2.939189970493316650e-01 -4.836355894804000854e-02 1.964950710535049438e-01 2.300290204584598541e-02 4.028999209403991699e-01 -4.288671538233757019e-02 1.049114689230918884e-01 -2.092854827642440796e-01 -5.929618701338768005e-02 -2.612542547285556793e-02 -1.165846660733222961e-01 1.674187779426574707e-01 -2.200543321669101715e-02 5.529384613037109375e-01 6.426110863685607910e-02 -1.381883174180984497e-01 3.000482618808746338e-01 -4.504026100039482117e-02 3.591693937778472900e-02 9.290038049221038818e-02 1.347155272960662842e-01 -2.598444558680057526e-02 -2.151004783809185028e-02
-4.212519526481628418e-02 2.626261711120605469e-01 1.436925977468490601e-01 4.985759034752845764e-02 3.240526318550109863e-01 7.386797573417425156e-03 -2.501308321952819824e-01 6.041304394602775574e-02 4.679256584495306015e-03 8.312565833330154419e-02 -3.514035046100616455e-02 1.885644048452377319e-01 -1.268201600760221481e-02 2.778946459293365479e-01 -5.877568945288658142e-02 3.159653544425964355e-01 5.256933625787496567e-03 1.697520017623901367e-01 -2.843050956726074219e-01 2.431582845747470856e-02 -1.667430251836776733e-01 -6.694902479648590088e-02 1.043059006333351135e-01 -2.012655586004257202e-01 -2.573707997798919678e-01 2.758601009845733643e-01 1.508033485151827335e-03 3.195201456546783447e-01 1.898211836814880371e-01 8.503315597772598267e-02 1.041661575436592102e-01 -1.340050697326660156e-01
5.096027255058288574e-02 2.110861688852310181e-01 1.904134303331375122e-01 -1.860508322715759277e-01 5.212414264678955078e-02 2.655123472213745117e-01 -2.550319433212280273e-01 -3.794795647263526917e-02 7.278262078762054443e-02 1.694352477788925171e-01 -4.729327186942100525e-02 2.344332486391067505e-01 -8.485338836908340454e-02 2.863677144050598145e-01 2.409549057483673096e-01 1.605678200721740723e-01 1.648513227701187134e-01 2.440799474716186523e-01 -1.238606274127960205e-01 -1.925252676010131836e-01 -1.129229553043842316e-02 3.772932663559913635e-02 3.249746263027191162e-01 -1.494010537862777710e-01 -2.566936612129211426e-01 2.058961242437362671e-01 1.274556964635848999e-01 -4.067165777087211609e-02 -2.500410974025726318e-01 -4.852994903922080994e-02 -9.230484813451766968e-02 9.905090928077697754e-02
2.609549090266227722e-02 1.360063254833221436e-01 -3.003857135772705078e-01 1.049553900957107544e-01 2.679749131202697754e-01 -1.967833191156387329e-01 -1.244292482733726501e-01 6.777101010084152222e-02 -8.347789198160171509e-02 3.554009497165679932e-01 -1.334513574838638306e-01 1.830886602401733398e-01 -3.856577677652239799e-04 3.777962923049926758e-02 1.628747135400772095e-01 1.531232148408889771e-01 -5.883568152785301208e-02 -1.372279077768325806e-01 -7.598332315683364868e-02 8.289993554353713989e-02 1.051840484142303467e-01 3.326699435710906982e-01 2.049005776643753052e-01 -2.988743484020233154e-01 -9.419935941696166992e-02 -1.019071787595748901e-01 -1.373683363199234009e-01 -1.645587384700775146e-02 -1.604403108358383179e-01 -3.730030953884124756e-01 1.467090994119644165e-01 1.325155701488256454e-02
-8.331478387117385864e-02 1.769897192716598511e-01 -1.762434244155883789e-01 -3.213442265987396240e-01 2.095688581466674805e-01 -6.951686739921569824e-02 -1.533488184213638306e-01 -2.476141601800918579e-01 8.615572750568389893e-02 1.252370178699493408e-01 2.283084206283092499e-02 1.860348135232925415e-01 2.709622383117675781e-01 1.890239566564559937e-01 2.644666936248540878e-03 3.400100171566009521e-01 6.174249202013015747e-02 1.604923307895660400e-01 3.329101800918579102e-01 -2.868513809517025948e-03 -5.089239031076431274e-02 7.996031641960144043e-02 2.670836448669433594e-01 -1.690967977046966553e-01 -1.293714195489883423e-01 -1.898249611258506775e-02 1.645730584859848022e-01 1.326677948236465454e-01 2.343385666608810425e-01 1.142401397228240967e-01 1.757163703441619873e-01 2.974716387689113617e-02
-1.799495518207550049e-01 2.011254429817199707e-02 -2.858647704124450684e-01 6.331208348274230957e-02 8.805850893259048462e-02 1.735413074493408203e-01 -7.310616225004196167e-02 3.378699719905853271e-01 3.035936951637268066e-01 9.203280508518218994e-02 1.479976922273635864e-01 2.017579078674316406e-01 7.514228671789169312e-02 1.015418022871017456e-01 1.632823646068572998e-01 1.368711441755294800e-01 1.558579131960868835e-02 3.266715630888938904e-02 -9.386664628982543945e-02 -1.683573871850967407e-01 2.192978113889694214e-01 2.560944259166717529e-01 1.464330554008483887e-01 -4.237976670265197754e-01 -1.749749630689620972e-01 1.567819528281688690e-02 -4.729625582695007324e-02 -2.017371356487274170e-01 8.215866982936859131e-02 -1.537315845489501953e-01 -1.794759184122085571e-01 -9.967023134231567383e-02
1.731205172836780548e-02 2.544750571250915527e-01 -2.223032861948013306e-01 -4.177570343017578125e-02 -2.626282572746276855e-01 -1.443921476602554321e-01 -8.705168962478637695e-02 -3.702802956104278564e-02 6.453259289264678955e-02 3.000062108039855957e-01 -5.174238234758377075e-02 -2.136065438389778137e-02 1.279765218496322632e-01 1.222971528768539429e-01 2.987572848796844482e-01 1.337721571326255798e-02 -1.006579473614692688e-01 -2.256407290697097778e-01 -4.169472455978393555e-01 2.079397588968276978e-01 7.849893718957901001e-02 -5.353950895369052887e-03 1.850110143423080444e-01 -3.171999752521514893e-01 -3.153077960014343262e-01 -3.253419324755668640e-02 -1.233587563037872314e-01 -5.725624039769172668e-02 5.680444464087486267e-02 -1.045109629631042480e-01 -4.150404781103134155e-02 1.136907339096069336e-01
-5.050988122820854187e-02 2.755758166313171387e-01 9.160034358501434326e-02 2.385804951190948486e-01 1.411333829164505005e-01 -2.650853991508483887e-01 -2.108037024736404419e-01 -6.946507841348648071e-02 1.348581165075302124e-02 3.457061052322387695e-01 2.539122402667999268e-01 1.443551331758499146e-01 -2.748371101915836334e-02 2.476869076490402222e-01 -1.907408088445663452e-01 1.621865332126617432e-01 2.310701012611389160e-01 5.875665321946144104e-02 2.338972501456737518e-02 -2.669422328472137451e-01 1.645982265472412109e-01 2.053921818733215332e-01 3.276457488536834717e-01 -2.149273753166198730e-01 -9.964405000209808350e-02 2.296517975628376007e-02 -5.224421620368957520e-02 4.718341305851936340e-02 -5.242951679974794388e-03 4.450869187712669373e-02 1.300587803125381470e-01 3.371905162930488586e-02
-9.370070695877075195e-02 -3.825834020972251892e-02 -2.026163190603256226e-01 2.935601212084293365e-02 -2.410517632961273193e-01 2.729582227766513824e-02 -1.157022360712289810e-02 -9.126210957765579224e-02 1.531514078378677368e-01 -2.932915464043617249e-02 2.401861101388931274e-01 1.767673343420028687e-01 -1.041042953729629517e-01 1.106084231287240982e-02 -5.533526092767715454e-02 1.402004808187484741e-01 -1.803637109696865082e-02 -9.056235104799270630e-02 4.809625819325447083e-02 2.939352393150329590e-02 1.105195432901382446e-01 2.477944642305374146e-01 3.350352048873901367e-01 -4.781143367290496826e-01 -1.059330701828002930e-01 1.241437494754791260e-01 -2.413232326507568359e-01 9.425377100706100464e-02 1.623703241348266602e-01 -2.143732458353042603e-01 3.759691119194030762e-01 -2.869324292987585068e-03
-8.991685509681701660e-02 2.678336799144744873e-01 -1.310468930751085281e-02 -1.300565004348754883e-01 -1.472039222717285156e-01 -2.451006174087524414e-01 2.480796538293361664e-02 6.827995926141738892e-02 3.747390210628509521e-01 1.179244145750999451e-01 -7.327012717723846436e-03 1.817052662372589111e-01 1.919473856687545776e-01 1.374345272779464722e-01 5.854555591940879822e-02 3.764658570289611816e-01 1.586066558957099915e-02 6.719107180833816528e-02 1.550381928682327271e-01 1.505126208066940308e-01 1.019398719072341919e-01 -1.598518788814544678e-01 1.586205512285232544e-01 -2.371402680873870850e-01 2.639586292207241058e-02 -4.038903117179870605e-02 -1.073020920157432556e-01 9.448309987783432007e-02 3.719593286514282227e-01 2.917692959308624268e-01 1.050023436546325684e-01 4.130332916975021362e-02
-2.423482015728950500e-03 1.589194834232330322e-01 -1.669448912143707275e-01 3.193994164466857910e-01 -1.589940637350082397e-01 -8.967416733503341675e-02 -3.171431273221969604e-02 -1.433915644884109497e-01 3.367034196853637695e-01 -2.941084504127502441e-01 -2.014887481927871704e-01 -7.605949789285659790e-02 1.179632246494293213e-01 2.264942526817321777e-01 3.458116948604583740e-02 1.313838809728622437e-01 2.123891562223434448e-02 -7.768069207668304443e-02 8.540108054876327515e-02 -1.092823073267936707e-01 -3.662228211760520935e-02 1.568417102098464966e-01 2.194348126649856567e-01 -3.244526982307434082e-01 -1.590773761272430420e-01 1.155553981661796570e-01 3.297183662652969360e-02 2.312428355216979980e-01 -1.070185215212404728e-03 3.378972709178924561e-01 -1.945835538208484650e-02 -2.172188460826873779e-01
-2.329275459051132202e-01 2.109284698963165283e-01 -7.922570407390594482e-02 2.271538972854614258e-01 7.056535780429840088e-02 -1.300037801265716553e-01 1.342019587755203247e-01 -1.825099289417266846e-01 -6.697228550910949707e-02 1.524302661418914795e-01 -1.532248109579086304e-01 1.254698038101196289e-01 1.200684234499931335e-01 3.767063915729522705e-01 -7.430673576891422272e-03 2.511421442031860352e-01 2.111311703920364380e-01 2.878935541957616806e-03 -9.455325454473495483e-02 -2.879977226257324219e-01 1.036323234438896179e-01 1.607133001089096069e-01 3.393913805484771729e-01 -2.207365483045578003e-01 2.520116418600082397e-02 -1.776269986294209957e-03 -1.227837800979614258e-01 -2.602754160761833191e-03 -9.301824122667312622e-02 -2.437885403633117676e-01 2.492394745349884033e-01 -3.019578382372856140e-02
1.136796250939369202e-01 -4.617960378527641296e-02 -6.944055110216140747e-02 2.010218054056167603e-02 -1.692353747785091400e-02 4.173431918025016785e-02 2.305722236633300781e-02 4.203292354941368103e-02 1.562171578407287598e-01 -7.346899062395095825e-02 -1.513683646917343140e-01 2.367819100618362427e-01 6.682173162698745728e-02 -2.155745215713977814e-02 2.431286033242940903e-03 4.367791116237640381e-01 -1.538310199975967407e-01 1.543764322996139526e-01 -7.021710276603698730e-02 1.715515553951263428e-01 3.205993771553039551e-02 7.876071333885192871e-02 3.891641497611999512e-01 -4.266420006752014160e-01 -1.591031402349472046e-01 3.701080381870269775e-02 -1.685018986463546753e-01 4.514778032898902893e-02 -8.102288097143173218e-02 2.858618088066577911e-02 3.817211389541625977e-01 -1.952773928642272949e-01
-2.845802009105682373e-01 1.909869313240051270e-01 -1.868143379688262939e-01 2.229015678167343140e-01 1.949372291564941406e-01 6.934846192598342896e-02 -3.012828528881072998e-01 7.114725559949874878e-02 1.244786232709884644e-01 1.177720800042152405e-01 -9.256716817617416382e-02 4.038486629724502563e-02 1.228529512882232666e-01 2.962384819984436035e-01 2.550457715988159180e-01 6.637493520975112915e-02 -2.034263461828231812e-01 -9.821910411119461060e-02 -1.759828180074691772e-01 3.764694333076477051e-01 7.848107255995273590e-03 6.283868849277496338e-02 2.371762841939926147e-01 -1.972361952066421509e-01 -3.109639286994934082e-01 -4.488527402281761169e-02 -8.121636509895324707e-02 -9.599298238754272461e-02 -1.478869095444679260e-02 -8.748582005500793457e-02 -1.672202721238136292e-02 4.326779022812843323e-02
5.760469287633895874e-02 6.923806667327880859e-02 -7.031493633985519409e-02 4.632698744535446167e-02 3.215360641479492188e-02 2.752959728240966797e-01 -5.865851417183876038e-02 -7.267872244119644165e-02 2.757683396339416504e-01 2.319518774747848511e-01 1.860648859292268753e-03 1.701614707708358765e-01 -2.414047271013259888e-01 2.734327912330627441e-01 1.166871637105941772e-01 2.534677684307098389e-01 -8.634793758392333984e-02 2.012412101030349731e-01 -2.070031315088272095e-01 4.286608099937438965e-02 1.151072308421134949e-01 6.164819002151489258e-02 2.761532366275787354e-01 -8.022435009479522705e-02 -3.664950653910636902e-02 2.643730342388153076e-01 -3.104902803897857666e-01 3.206157982349395752e-01 -1.484127789735794067e-01 1.974123120307922363e-01 5.772545468062162399e-03 -7.540564239025115967e-02
8.245312422513961792e-02 -1.870317198336124420e-02 -1.647005230188369751e-01 -8.500333875417709351e-02 -3.522276505827903748e-02 2.281076610088348389e-01 -4.775092750787734985e-02 -3.145378530025482178e-01 1.667381525039672852e-01 -6.293920427560806274e-02 -4.238674789667129517e-02 3.913276493549346924e-01 -1.129655167460441589e-01 8.315452188253402710e-02 7.604582700878381729e-03 6.071635335683822632e-02 -4.792584106326103210e-02 2.341377288103103638e-01 -2.167211472988128662e-01 1.113077327609062195e-01 1.968275057151913643e-03 1.693502664566040039e-01 3.573257327079772949e-01 -4.504655301570892334e-02 -3.244444727897644043e-01 1.266583502292633057e-01 -2.309271395206451416e-01 3.130707442760467529e-01 -4.184817429631948471e-03 3.531771153211593628e-02 -1.792663633823394775e-01 1.139183938503265381e-01
7.930960506200790405e-02 1.525550931692123413e-01 5.908049643039703369e-02 8.804357051849365234e-02 9.187316149473190308e-02 1.570022106170654297e-01 -7.695740461349487305e-02 1.188029423356056213e-01 4.777115583419799805e-02 2.421410055831074715e-03 -2.221064567565917969e-01 6.431462615728378296e-02 5.411987379193305969e-02 -4.172145575284957886e-02 1.992706358432769775e-01 2.667283117771148682e-01 2.063021808862686157e-01 6.015716120600700378e-03 -1.717720627784729004e-01 5.343386530876159668e-02 6.758345663547515869e-02 4.382452964782714844e-01 4.329099357128143311e-01 -1.626801490783691406e-01 -2.674871385097503662e-01 3.188908994197845459e-01 9.597638994455337524e-02 2.627769112586975098e-02 -9.486355632543563843e-02 -1.306494176387786865e-01 -4.079202190041542053e-03 -2.002550959587097168e-01
-3.993611037731170654e-02 1.066390946507453918e-01 -3.146491479128599167e-03 1.053427532315254211e-01 7.713054865598678589e-02 9.131295979022979736e-02 7.866692543029785156e-02 2.021097242832183838e-01 1.199585348367691040e-01 -2.024271041154861450e-01 -3.273019939661026001e-02 -8.960209786891937256e-02 -2.262832829728722572e-03 1.482966840267181396e-01 1.672571003437042236e-01 2.623420655727386475e-01 1.566860824823379517e-01 3.413629904389381409e-02 1.099026650190353394e-01 1.444721519947052002e-01 2.833321392536163330e-01 1.174709871411323547e-01 4.354809522628784180e-01 -4.320366680622100830e-01 -2.156341373920440674e-01 -2.126486785709857941e-02 -1.941453367471694946e-01 -3.308137820567935705e-04 5.022381618618965149e-02 1.481192559003829956e-01 2.945383787155151367e-01 -8.025330305099487305e-02
7.552659511566162109e-02 1.872137486934661865e-01 -2.231320887804031372e-01 1.749845147132873535e-01 1.318978220224380493e-01 -1.362013518810272217e-01 -2.479857504367828369e-01 -1.506164669990539551e-01 1.886399984359741211e-01 1.683351397514343262e-01 -3.206847906112670898e-01 1.641598343849182129e-01 -8.679091930389404297e-03 -1.299309730529785156e-01 8.401114493608474731e-02 -1.477688550949096680e-02 4.480668157339096069e-02 -3.524586856365203857e-01 -5.735587701201438904e-02 -1.141425222158432007e-01 -1.946711987257003784e-01 1.447723507881164551e-01 3.280899524688720703e-01 -9.418985247611999512e-02 -3.206579685211181641e-01 1.469599753618240356e-01 -2.681516110897064209e-01 1.800205744802951813e-02 1.466760486364364624e-01 3.012618236243724823e-02 6.098258122801780701e-02 -7.371129933744668961e-03
-1.631909012794494629e-01 1.949819624423980713e-01 7.323730736970901489e-02 -1.251872777938842773e-01 9.446045756340026855e-02 -3.597520291805267334e-02 -8.388902992010116577e-02 -1.245071925222873688e-02 -1.431160569190979004e-01 1.376054883003234863e-01 1.476847976446151733e-01 3.022637665271759033e-01 -4.411110654473304749e-03 2.571322321891784668e-01 -9.047771245241165161e-02 4.767156839370727539e-01 4.592081904411315918e-02 -1.878043115139007568e-01 -2.856724709272384644e-02 4.496486485004425049e-02 9.296168386936187744e-02 2.317536436021327972e-02 1.749137341976165771e-01 -2.978708148002624512e-01 1.230832487344741821e-01 2.703480124473571777e-01 1.850521266460418701e-01 7.249524444341659546e-02 3.047047555446624756e-01 -1.692917943000793457e-01 5.917882174253463745e-02 -1.458478122949600220e-01
1.831170469522476196e-01 2.330529391765594482e-01 -2.938500791788101196e-02 -7.267384231090545654e-02 -9.098917990922927856e-02 2.182871699333190918e-01 -2.552273273468017578e-01 -1.133815050125122070e-01 -1.895392090082168579e-01 -5.695118382573127747e-02 2.238207906484603882e-01 2.176309227943420410e-01 1.028414666652679443e-01 2.424393147230148315e-01 4.040027037262916565e-02 2.093098461627960205e-01 -4.048277065157890320e-02 -1.230559945106506348e-01 -1.201895475387573242e-01 1.612432301044464111e-01 -7.723719626665115356e-02 1.457490026950836182e-01 4.100353121757507324e-01 5.791768059134483337e-02 -3.155942559242248535e-01 2.256178706884384155e-01 1.221902370452880859e-01 1.225830093026161194e-01 -2.283572703599929810e-01 -5.984392017126083374e-02 1.113038212060928345e-01 -1.271454989910125732e-01
2.893391847610473633e-01 9.806814044713973999e-02 -4.204813856631517410e-03 -4.881269112229347229e-02 -2.190751731395721436e-01 1.849208325147628784e-01 3.525059297680854797e-02 1.124465912580490112e-01 3.058501183986663818e-01 1.100625097751617432e-01 8.053731173276901245e-02 5.223542079329490662e-02 -6.893663853406906128e-02 1.856632232666015625e-01 2.262117713689804077e-01 2.410589307546615601e-01 1.549431830644607544e-01 8.205231279134750366e-02 -1.720216572284698486e-01 2.590878009796142578e-01 1.918002218008041382e-01 2.205535396933555603e-02 1.257065832614898682e-01 -6.668662279844284058e-02 -4.111092984676361084e-01 2.446803748607635498e-01 -2.701314985752105713e-01 -9.663667529821395874e-03 9.209938347339630127e-02 -1.693605482578277588e-01 1.223427578806877136e-01 7.585366815328598022e-02
-2.672478556632995605e-01 5.379583220928907394e-03 -2.985563278198242188e-01 1.445662975311279297e-01 1.608562171459197998e-01 1.688404828310012817e-01 -2.069467306137084961e-01 1.426586695015430450e-02 -5.180475115776062012e-02 1.938828378915786743e-01 -3.437196612358093262e-01 3.443633019924163818e-01 2.619982957839965820e-01 2.777297049760818481e-02 1.767112314701080322e-02 1.494867801666259766e-01 1.787023395299911499e-01 -2.478840947151184082e-02 7.245814055204391479e-02 1.258379966020584106e-01 1.408817917108535767e-01 1.785382181406021118e-01 2.346556633710861206e-01 -2.292606383562088013e-01 1.024073511362075806e-01 1.363236308097839355e-01 -2.022562175989151001e-01 1.052004173398017883e-01 1.471963077783584595e-01 -7.781354337930679321e-02 1.691001951694488525e-01 4.100165888667106628e-02
-5.714929103851318359e-02 1.970474123954772949e-01 3.011737484484910965e-03 1.814750880002975464e-01 -1.400693785399198532e-02 -1.285436004400253296e-01 -3.183203935623168945e-02 1.376433372497558594e-01 2.689492106437683105e-01 3.010835647583007812e-01 2.265446186065673828e-01 4.794712662696838379e-01 -5.266826599836349487e-02 4.138877093791961670e-01 1.276684105396270752e-01 1.739024221897125244e-01 1.148943975567817688e-01 -8.064846694469451904e-02 -2.782128518447279930e-03 4.407090321183204651e-02 1.741352826356887817e-01 1.870221197605133057e-01 9.482424706220626831e-02 4.097785428166389465e-02 -1.480102445930242538e-02 2.536473870277404785e-01 -5.369484424591064453e-02 -1.756588071584701538e-01 1.216862574219703674e-01 7.469707634299993515e-03 1.691953279078006744e-02 -1.113381907343864441e-01
1.781823337078094482e-01 3.652092814445495605e-01 -1.294746994972229004e-01 -1.781853139400482178e-01 -4.174927994608879089e-02 8.604018017649650574e-03 -1.757269054651260376e-01 -6.168046500533819199e-03 2.432076632976531982e-01 1.603766977787017822e-01 -1.842901110649108887e-01 5.289962887763977051e-02 9.697202593088150024e-02 2.048483192920684814e-01 -3.656895831227302551e-02 6.991551816463470459e-02 2.614614665508270264e-01 -4.457886815071105957e-01 3.951158002018928528e-02 -2.529219388961791992e-01 -6.330464035272598267e-02 -6.160579621791839600e-02 3.376327753067016602e-01 -7.334680110216140747e-02 -1.773417145013809204e-01 8.311396092176437378e-02 -1.923796236515045166e-01 -1.152332350611686707e-01 1.075596213340759277e-01 -2.565013244748115540e-02 -6.104039028286933899e-02 -1.000131443142890930e-01
-2.614377439022064209e-01 1.307342946529388428e-01 -2.908910810947418213e-01 -4.412630572915077209e-02 1.636397093534469604e-02 2.884935773909091949e-02 -5.993150174617767334e-02 1.511782854795455933e-01 1.214834973216056824e-01 1.819019913673400879e-01 2.250096499919891357e-01 9.113067388534545898e-02 -1.363140344619750977e-01 2.841615080833435059e-01 -5.583240091800689697e-02 2.714457921683788300e-02 1.060706973075866699e-01 7.152920961380004883e-02 -1.870841830968856812e-01 6.644955277442932129e-02 1.924097687005996704e-01 1.972068697214126587e-01 2.536213696002960205e-01 -4.431246221065521240e-01 -1.850989162921905518e-01 1.138354539871215820e-01 -1.499367877840995789e-02 -3.002374768257141113e-01 -8.946242928504943848e-02 -2.048754543066024780e-01 -4.925008863210678101e-02 -9.007778763771057129e-02
-1.670484542846679688e-01 1.702398508787155151e-01 -8.698949962854385376e-02 1.139268130064010620e-01 -1.198072582483291626e-01 -6.645143777132034302e-02 -1.175177991390228271e-01 1.196323484182357788e-01 1.551523357629776001e-01 1.779331080615520477e-02 -2.853780984878540039e-01 7.321099191904067993e-02 -3.582226112484931946e-02 1.659508645534515381e-01 1.538308411836624146e-01 2.502735555171966553e-01 1.312247812747955322e-01 -3.008633255958557129e-01 -2.166260033845901489e-01 3.614355027675628662e-01 2.070040442049503326e-02 1.321996301412582397e-01 4.212319254875183105e-01 -4.876920580863952637e-02 -3.608893975615501404e-02 -3.929869830608367920e-02 -2.417240105569362640e-02 -2.337391115725040436e-02 2.164036631584167480e-01 -2.670668363571166992e-01 -3.528899326920509338e-02 2.072743177413940430e-01
-1.339613497257232666e-01 1.131625324487686157e-01 -4.626935124397277832e-01 -6.503134220838546753e-02 4.667124897241592407e-02 2.808715216815471649e-02 -1.907292753458023071e-01 1.493182182312011719e-01 -6.449604779481887817e-02 1.852968931198120117e-01 -2.968930080533027649e-02 1.100170612335205078e-01 9.383266419172286987e-02 2.174532115459442139e-01 1.090870648622512817e-01 2.386592775583267212e-01 9.630919247865676880e-02 -1.036130338907241821e-01 -1.955548524856567383e-01 -1.851933151483535767e-01 -3.646500706672668457e-01 4.071331396698951721e-02 1.324730962514877319e-01 -1.905480027198791504e-01 -3.424611091613769531e-01 1.555612385272979736e-01 1.384930610656738281e-01 3.251413628458976746e-02 -1.221855059266090393e-01 -1.601495742797851562e-01 6.149533018469810486e-02 1.604848951101303101e-01
-8.693873882293701172e-02 4.819081723690032959e-01 1.450009942054748535e-01 -2.556115388870239258e-01 2.120307236909866333e-01 -8.475928567349910736e-03 -3.356482684612274170e-01 1.910406537353992462e-02 -1.518151015043258667e-01 2.339735031127929688e-01 -1.836688667535781860e-01 4.923105612397193909e-02 -3.802439570426940918e-02 2.063997685909271240e-01 1.987251788377761841e-01 9.208377450704574585e-02 2.690887637436389923e-02 -1.739586591720581055e-01 1.620165705680847168e-01 -1.559751480817794800e-02 -7.205395400524139404e-02 -4.648022726178169250e-02 1.205459609627723694e-01 -3.694515228271484375e-01 -5.733188614249229431e-02 9.045982360839843750e-02 2.330445870757102966e-02 9.913073480129241943e-02 1.283464133739471436e-01 -1.333424299955368042e-01 9.033107757568359375e-02 -1.723769009113311768e-01
2.352277934551239014e-02 3.124761283397674561e-01 -9.453841298818588257e-02 -5.111420527100563049e-02 -8.620997518301010132e-02 7.898268103599548340e-02 -2.275536954402923584e-01 -2.281647548079490662e-02 2.600785493850708008e-01 2.075499445199966431e-01 -1.671634316444396973e-01 -3.195983543992042542e-02 1.161556318402290344e-01 1.406819820404052734e-01 1.210842281579971313e-01 -4.732574895024299622e-02 5.240685120224952698e-02 -3.795352876186370850e-01 8.531512320041656494e-02 -2.725358903408050537e-01 -1.581427007913589478e-01 -6.780263036489486694e-02 3.585331737995147705e-01 -2.187430113554000854e-01 -2.045043408870697021e-01 2.322435975074768066e-01 -1.098794415593147278e-01 -2.083268314599990845e-01 1.914045065641403198e-01 4.331606253981590271e-02 -9.195827692747116089e-02 -4.319882765412330627e-02
-1.930123865604400635e-01 -5.963258445262908936e-02 -1.176576763391494751e-01 1.474627852439880371e-01 -8.708560466766357422e-02 5.013659223914146423e-02 -1.916018575429916382e-01 1.628336869180202484e-02 3.225240483880043030e-02 2.248176746070384979e-02 -2.738536000251770020e-01 -1.430784463882446289e-01 -1.488522887229919434e-01 5.022304058074951172e-01 3.144439160823822021e-01 2.799290418624877930e-01 7.230348140001296997e-02 -1.952447444200515747e-01 5.806470289826393127e-02 1.229938790202140808e-01 8.110888302326202393e-02 2.268014997243881226e-01 2.033366709947586060e-01 -2.162297219038009644e-01 -1.913752555847167969e-01 -3.462415561079978943e-02 -5.912625789642333984e-02 1.922596096992492676e-01 5.565337836742401123e-02 7.280334830284118652e-02 -9.149408340454101562e-02 -1.576996147632598877e-01
-1.564400270581245422e-02 7.853402197360992432e-02 1.033487729728221893e-02 -1.602389514446258545e-01 -3.770405352115631104e-01 7.795315980911254883e-02 -1.603290438652038574e-01 2.179721929132938385e-02 1.496186852455139160e-01 -1.787197738885879517e-01 1.829931885004043579e-01 5.295938625931739807e-02 1.189964562654495239e-01 -1.301911752671003342e-02 -8.886785246431827545e-03 2.277058809995651245e-01 -9.970895946025848389e-02 3.949131071567535400e-02 -1.363108903169631958e-01 1.983172446489334106e-01 -1.508689820766448975e-01 2.217884063720703125e-01 4.805087149143218994e-01 -4.025013744831085205e-01 -6.084594875574111938e-02 2.318562120199203491e-01 -7.543386518955230713e-02 -2.060247771441936493e-02 -2.958031557500362396e-02 1.342482864856719971e-02 1.391587108373641968e-01 -1.351189613342285156e-01
1.185013260692358017e-02 3.913185745477676392e-02 -8.048502355813980103e-02 1.675280630588531494e-01 -3.215333446860313416e-02 -2.003594636917114258e-01 -1.231084838509559631e-01 1.215680912137031555e-01 9.224104881286621094e-02 2.822144925594329834e-01 1.222563385963439941e-01 6.560000777244567871e-01 9.045420587062835693e-02 3.006082959473133087e-02 -3.015875071287155151e-02 1.748321950435638428e-01 1.015351340174674988e-01 -1.591107100248336792e-01 1.583701968193054199e-01 1.061493828892707825e-01 2.909451164305210114e-02 2.208345383405685425e-01 5.520226806402206421e-02 -1.547874361276626587e-01 -2.519376277923583984e-01 2.456061542034149170e-01 1.558515615761280060e-02 1.887095272541046143e-01 -1.583470031619071960e-02 -6.179023534059524536e-02 7.046629488468170166e-02 -3.736712411046028137e-02
3.779913112521171570e-02 -2.405946254730224609e-01 -2.111599296331405640e-01 -8.236237615346908569e-02 7.780297845602035522e-02 7.850963622331619263e-02 -1.616063900291919708e-02 -1.806867420673370361e-01 3.811566233634948730e-01 -8.166597038507461548e-02 -1.337014585733413696e-01 2.354108393192291260e-01 -2.407900290563702583e-03 3.027421534061431885e-01 1.223526336252689362e-02 9.005020558834075928e-02 6.054902449250221252e-02 -9.874456375837326050e-02 -2.959664762020111084e-01 -1.387482434511184692e-01 1.649818420410156250e-01 1.196413859724998474e-01 2.215178012847900391e-01 -1.567943692207336426e-01 -2.441354244947433472e-01 -4.592055827379226685e-02 -2.079261988401412964e-01 -8.915246278047561646e-02 3.221127092838287354e-01 9.866610914468765259e-02 1.315736025571823120e-01 -1.996974349021911621e-01
1.008976716548204422e-02 4.687203094363212585e-02 -1.758884489536285400e-01 -2.856260538101196289e-02 -1.247656121850013733e-01 2.221287190914154053e-01 -6.005937978625297546e-02 5.105486512184143066e-02 6.741078197956085205e-02 5.498732253909111023e-02 8.342327177524566650e-02 6.510470807552337646e-02 1.549876183271408081e-01 -6.488347053527832031e-02 1.813213676214218140e-01 1.283193677663803101e-01 1.920836269855499268e-01 2.156322002410888672e-01 -2.950817346572875977e-01 1.764159798622131348e-01 -2.388519048690795898e-02 2.154664248228073120e-01 5.730099081993103027e-01 -3.041480183601379395e-01 -1.282671689987182617e-01 2.831484079360961914e-01 -6.211329251527786255e-02 1.980612426996231079e-02 6.092031486332416534e-03 -9.226292371749877930e-03 -1.244952604174613953e-01 -1.120639815926551819e-01
2.493879757821559906e-02 2.993483543395996094e-01 -1.971585601568222046e-01 -5.227252840995788574e-02 -6.658687442541122437e-02 -2.057323455810546875e-01 3.821761161088943481e-02 3.002369590103626251e-02 1.156647340394556522e-03 1.968173533678054810e-01 -3.203607797622680664e-01 2.587669491767883301e-01 2.469311282038688660e-02 9.302473813295364380e-02 3.097921907901763916e-01 3.182333707809448242e-01 -1.360055431723594666e-02 -1.240623742341995239e-02 3.117505013942718506e-01 2.035664767026901245e-01 1.095670163631439209e-01 -2.928350120782852173e-02 2.128042280673980713e-01 -9.182462841272354126e-02 -1.450749784708023071e-01 -9.472643584012985229e-02 6.126498430967330933e-02 -2.170653343200683594e-01 2.685189843177795410e-01 -6.377564370632171631e-02 -2.334214560687541962e-02 -2.026195675134658813e-01
1.780179589986801147e-01 3.603053092956542969e-01 -9.142065793275833130e-02 -5.653338879346847534e-02 -5.819977261126041412e-03 -1.455986946821212769e-01 -2.534543573856353760e-01 1.231017559766769409e-01 2.130028009414672852e-01 9.668465703725814819e-02 -3.215710073709487915e-02 1.224204674363136292e-01 3.099626600742340088e-01 5.449032038450241089e-02 3.977641835808753967e-02 -8.829858899116516113e-02 2.313014268875122070e-01 -1.700758635997772217e-01 -1.248949468135833740e-01 -1.034847274422645569e-01 -1.941417008638381958e-01 -8.604055643081665039e-02 3.157088458538055420e-01 -2.778451144695281982e-01 -2.829590141773223877e-01 1.492598652839660645e-01 -1.208694502711296082e-01 -1.554591953754425049e-01 7.718797773122787476e-02 -6.074542179703712463e-02 -1.137836501002311707e-01 -2.296344935894012451e-01
1.438337564468383789e-01 6.570458412170410156e-02 -3.280153498053550720e-02 -9.817031025886535645e-02 -9.407108277082443237e-02 1.098750904202461243e-01 -1.289550811052322388e-01 -1.717103272676467896e-01 4.719244316220283508e-02 5.574451759457588196e-02 -2.023871988058090210e-01 2.882090508937835693e-01 -2.675823308527469635e-02 2.682037055492401123e-01 -9.236599504947662354e-02 4.484727084636688232e-01 -5.316736549139022827e-02 6.062670052051544189e-02 -1.688642799854278564e-01 1.075161714106798172e-02 -2.968271076679229736e-02 2.625291943550109863e-01 4.878410696983337402e-02 -2.840943336486816406e-01 -1.591638848185539246e-02 8.926439285278320312e-02 -1.607991158962249756e-01 3.230045139789581299e-01 2.183716595172882080e-01 -1.817283332347869873e-01 1.786525994539260864e-01 -2.156719863414764404e-01
5.857933312654495239e-02 1.234673857688903809e-01 -9.567024558782577515e-02 -1.141359955072402954e-01 -4.920333623886108398e-02 2.755174040794372559e-01 -9.651277214288711548e-02 3.688841685652732849e-02 1.885112673044204712e-01 3.363410010933876038e-02 1.532022804021835327e-01 7.684409618377685547e-02 1.274323463439941406e-02 -6.054243817925453186e-02 1.941728442907333374e-01 2.091896533966064453e-01 4.485072195529937744e-02 1.259788274765014648e-01 -2.296330779790878296e-01 1.307684034109115601e-01 -5.465467460453510284e-03 2.585984766483306885e-01 5.735447406768798828e-01 -2.247032374143600464e-01 -1.662275046110153198e-01 2.607579529285430908e-01 -3.061786666512489319e-02 1.148551236838102341e-02 -1.047824099659919739e-01 -1.357316076755523682e-01 -1.974535137414932251e-01 -1.401970088481903076e-01
2.340077757835388184e-01 9.585245698690414429e-02 1.860944926738739014e-02 -1.258732974529266357e-01 1.123774275183677673e-01 9.873814880847930908e-02 -1.796643584966659546e-01 -4.556779935956001282e-02 7.591703534126281738e-02 -5.923442915081977844e-02 -9.096226096153259277e-02 2.027984261512756348e-01 -1.610331833362579346e-01 2.831076085567474365e-01 1.548691391944885254e-01 2.691389620304107666e-01 6.161047518253326416e-02 7.899531163275241852e-03 1.126311942934989929e-01 8.791774511337280273e-02 4.485010504722595215e-01 -2.652072310447692871e-01 2.994419038295745850e-01 -2.454846352338790894e-01 -2.645524144172668457e-01 3.865882754325866699e-02 1.087566241621971130e-01 1.252327114343643188e-01 -9.616711735725402832e-02 8.475123345851898193e-02 7.988569885492324829e-02 -1.856270134449005127e-01
-1.885832473635673523e-02 1.785330176353454590e-01 -1.416178792715072632e-01 -2.206611782312393188e-01 -2.004246413707733154e-01 -1.655164211988449097e-01 -2.247827351093292236e-01 -1.051340848207473755e-01 6.759165227413177490e-02 4.017170369625091553e-01 1.488877087831497192e-01 1.817123591899871826e-01 -1.872676014900207520e-01 1.989294886589050293e-01 1.087950915098190308e-01 2.774440646171569824e-01 1.330870538949966431e-01 1.733637787401676178e-02 -9.920323267579078674e-03 -1.635386049747467041e-02 5.476954206824302673e-02 -5.403071641921997070e-02 2.516848742961883545e-01 -5.553666874766349792e-02 -2.224832624197006226e-01 -1.404470354318618774e-01 3.605861961841583252e-02 3.193998932838439941e-01 6.490661203861236572e-02 2.869757115840911865e-01 1.374903470277786255e-01 -1.286551207304000854e-01
1.323564071208238602e-02 2.238828688859939575e-01 -2.520561218261718750e-02 6.408009678125381470e-02 8.178514987230300903e-02 -1.203206703066825867e-01 -2.994881570339202881e-01 -2.236222103238105774e-02 1.680268091149628162e-03 1.302950978279113770e-01 -1.501246094703674316e-01 -1.701394841074943542e-02 -1.525382548570632935e-01 3.392550945281982422e-01 6.456245481967926025e-02 -4.091440141201019287e-02 2.542508952319622040e-02 -1.396156996488571167e-01 -3.043090999126434326e-01 5.972972139716148376e-02 2.117222994565963745e-01 3.879060596227645874e-02 5.170729160308837891e-01 -3.232799172401428223e-01 -1.046097725629806519e-01 -1.236751005053520203e-01 1.385550200939178467e-01 -7.643238641321659088e-03 -1.589401215314865112e-01 -1.487933695316314697e-01 1.386428624391555786e-01 5.436805635690689087e-02
1.556645333766937256e-01 3.388488590717315674e-01 3.129004687070846558e-02 6.174846552312374115e-03 2.001564502716064453e-01 -1.723894923925399780e-01 -1.259389519691467285e-01 2.846378087997436523e-01 1.302335858345031738e-01 -2.781629003584384918e-02 6.631056964397430420e-02 3.045782744884490967e-01 -8.566003292798995972e-02 9.169916063547134399e-02 -1.822211034595966339e-02 1.423523426055908203e-01 -1.312531083822250366e-01 1.402565985918045044e-01 -3.615510463714599609e-02 9.010587632656097412e-02 6.001803651452064514e-02 -6.532181799411773682e-02 1.475236415863037109e-01 -3.956439793109893799e-01 -1.657919585704803467e-01 1.803805381059646606e-01 -5.516159161925315857e-02 1.579009741544723511e-01 3.137071728706359863e-01 2.922717034816741943e-01 1.899896711111068726e-01 -4.010175541043281555e-02
-1.605756133794784546e-01 1.865051984786987305e-01 1.383481174707412720e-01 -9.689468145370483398e-02 -6.891601532697677612e-02 -1.569584310054779053e-01 -2.867985665798187256e-01 -6.109736859798431396e-02 3.228690326213836670e-01 2.879006601870059967e-02 9.931816905736923218e-02 1.825021058320999146e-01 -1.129770278930664062e-02 1.196221113204956055e-01 2.880729734897613525e-01 -1.493182182312011719e-01 -2.255300991237163544e-02 -5.361283943057060242e-02 -7.167196832597255707e-03 -2.949493005871772766e-02 -2.624096348881721497e-03 -1.550878025591373444e-02 4.565108716487884521e-01 -6.345824897289276123e-02 -2.928908765316009521e-01 8.323507755994796753e-02 2.190742194652557373e-01 3.734554350376129150e-01 5.473978444933891296e-02 -6.221560761332511902e-02 5.180237069725990295e-02 1.444313228130340576e-01
1.775871366262435913e-01 1.348264068365097046e-01 -2.332330495119094849e-01 2.800695039331912994e-02 -1.439170688390731812e-01 -9.959089010953903198e-02 -1.110344845801591873e-02 -1.604697704315185547e-01 -2.283112145960330963e-02 -2.388705760240554810e-01 -1.541446615010499954e-02 1.881656050682067871e-01 -3.289212659001350403e-02 2.938944101333618164e-02 6.143422052264213562e-02 3.247529864311218262e-01 -2.488411068916320801e-01 9.348896145820617676e-02 2.875511348247528076e-02 8.823900669813156128e-02 -6.078559905290603638e-02 3.265396058559417725e-01 4.646428525447845459e-01 -2.869327962398529053e-01 -1.182965040206909180e-01 2.034903615713119507e-01 -1.681091189384460449e-01 1.371786147356033325e-01 -6.106058880686759949e-02 5.201116576790809631e-02 1.266626715660095215e-01 -1.463223993778228760e-01
5.032880604267120361e-02 5.718231573700904846e-02 -1.455972045660018921e-01 6.706170737743377686e-02 -5.599272553808987141e-04 -1.272444874048233032e-01 -3.871171548962593079e-02 -8.693784475326538086e-02 9.656186401844024658e-02 -1.488408893346786499e-01 -6.608247756958007812e-02 2.095906138420104980e-01 9.217403829097747803e-02 1.055170595645904541e-01 1.525596380233764648e-01 2.720138132572174072e-01 -1.484482735395431519e-01 3.919723257422447205e-02 7.885375618934631348e-02 8.978616446256637573e-02 -2.170250564813613892e-01 2.013329714536666870e-01 3.307757973670959473e-01 -1.574790775775909424e-01 -1.612008512020111084e-01 3.584643006324768066e-01 -1.943131238222122192e-01 -1.822035610675811768e-01 6.774798035621643066e-02 -1.108902767300605774e-01 3.686806857585906982e-01 -3.295972645282745361e-01
2.177033424377441406e-01 4.672387987375259399e-02 -1.895109564065933228e-01 -1.575311124324798584e-01 -2.438791841268539429e-02 -2.702979147434234619e-01 -4.212734699249267578e-01 4.923912882804870605e-02 2.562299072742462158e-01 1.224591210484504700e-01 -1.361359655857086182e-01 -6.163920089602470398e-02 -3.908528760075569153e-02 1.222219243645668030e-01 1.294485181570053101e-01 1.574792265892028809e-01 -5.909231677651405334e-02 -2.710043191909790039e-01 -1.888725012540817261e-01 1.800893545150756836e-01 1.919742077589035034e-01 1.707667410373687744e-01 1.988046020269393921e-01 -4.010833501815795898e-01 -1.707144975662231445e-01 5.168727040290832520e-02 9.896957874298095703e-02 -4.124634712934494019e-02 5.446447804570198059e-02 4.971482232213020325e-02 -1.127890124917030334e-01 4.709519445896148682e-02
3.235094994306564331e-02 1.921139210462570190e-01 -1.551295518875122070e-01 2.162969857454299927e-01 1.523607969284057617e-01 -6.421393901109695435e-02 -2.282559275627136230e-01 -1.750095188617706299e-01 -6.053363904356956482e-02 -5.401726230047643185e-04 -7.297240197658538818e-02 2.626781463623046875e-01 -1.667114198207855225e-01 2.370346188545227051e-01 2.033145427703857422e-01 1.139074563980102539e-01 -1.490217894315719604e-01 3.049159422516822815e-02 2.183057069778442383e-01 1.235560998320579529e-01 3.787951767444610596e-01 -5.352623388171195984e-02 3.475326597690582275e-01 -3.705689907073974609e-01 -4.097484797239303589e-02 -1.139573827385902405e-01 9.841212630271911621e-02 -4.241582751274108887e-02 -4.442519322037696838e-02 1.700259149074554443e-01 -7.663910090923309326e-02 -1.069275811314582825e-01
-1.300615221261978149e-01 5.329865217208862305e-01 1.945694386959075928e-01 1.938494443893432617e-01 2.820674143731594086e-02 8.087566494941711426e-02 -1.702677458524703979e-01 3.297275304794311523e-01 -1.175028756260871887e-01 -1.671556197106838226e-02 1.624171808362007141e-02 1.232236847281455994e-01 1.305432468652725220e-01 2.047277539968490601e-01 1.306195706129074097e-01 1.641134470701217651e-01 -5.663680657744407654e-02 8.224098384380340576e-02 -2.772670052945613861e-02 -1.507737487554550171e-01 1.158690359443426132e-02 -8.471666276454925537e-02 2.248970568180084229e-01 -3.664393424987792969e-01 1.738080941140651703e-02 1.657892316579818726e-01 -4.943193495273590088e-02 1.391159147024154663e-01 2.503512501716613770e-01 -8.029283583164215088e-02 -1.635362021625041962e-02 -3.777947649359703064e-02
1.823715567588806152e-01 4.109543263912200928e-01 -3.298565447330474854e-01 6.238143518567085266e-02 -4.322737082839012146e-02 -1.548053622245788574e-01 -2.776701450347900391e-01 -1.781207770109176636e-01 -1.432799696922302246e-01 1.117333993315696716e-01 1.982312798500061035e-01 7.478938251733779907e-02 1.921012848615646362e-01 1.428111940622329712e-01 1.092465370893478394e-01 3.765730187296867371e-02 3.370483219623565674e-02 -2.145274877548217773e-01 1.985004693269729614e-01 7.942274212837219238e-02 5.121882632374763489e-02 1.713822223246097565e-02 1.966689676046371460e-01 -2.095098346471786499e-01 -2.598236203193664551e-01 1.800314709544181824e-02 -1.543568223714828491e-01 -1.350303143262863159e-01 2.018714547157287598e-01 -1.714546829462051392e-01 2.005013078451156616e-01 5.784589052200317383e-02
2.327618896961212158e-01 1.880141645669937134e-01 -1.253875941038131714e-01 2.484254240989685059e-01 2.895229123532772064e-02 1.438558846712112427e-01 -3.175222575664520264e-01 5.401382967829704285e-02 3.293981254100799561e-01 -9.098637104034423828e-02 4.264666140079498291e-02 1.846813410520553589e-01 2.228963747620582581e-02 2.102353423833847046e-01 2.142164483666419983e-02 3.031454384326934814e-01 2.308347076177597046e-01 -1.308088898658752441e-01 -1.196036711335182190e-01 -1.461226493120193481e-01 -1.015378460288047791e-01 7.802828401327133179e-02 3.039256632328033447e-01 4.857493564486503601e-03 -1.756639592349529266e-02 1.171841099858283997e-01 -5.245617590844631195e-03 1.364996433258056641e-01 -2.980292737483978271e-01 9.891164302825927734e-02 2.671521008014678955e-01 -2.201481908559799194e-02
3.481516987085342407e-02 2.998733818531036377e-01 -2.387807071208953857e-01 9.481640905141830444e-02 1.069449484348297119e-01 -8.916816860437393188e-02 -2.115809023380279541e-01 2.692753970623016357e-01 1.667792648077011108e-01 1.136681139469146729e-01 -1.320339888334274292e-01 -2.329728603363037109e-01 1.194318532943725586e-01 2.448461949825286865e-01 2.196446359157562256e-01 2.918126881122589111e-01 5.379333719611167908e-02 -2.826669514179229736e-01 -1.126256063580513000e-01 4.338000342249870300e-02 3.111657314002513885e-02 1.420717984437942505e-01 1.666904240846633911e-01 -2.175999730825424194e-01 -1.205385029315948486e-01 8.091550320386886597e-02 -1.606089808046817780e-02 -1.038772240281105042e-01 1.691169589757919312e-01 -2.627195417881011963e-01 -1.691953279078006744e-02 2.499076724052429199e-01
-2.803536877036094666e-02 3.011004328727722168e-01 9.486051648855209351e-02 1.027032546699047089e-02 -6.391372531652450562e-02 2.466478943824768066e-01 -3.033942915499210358e-02 -1.843347102403640747e-01 -1.869222521781921387e-02 -1.011409424245357513e-02 1.082004979252815247e-02 1.667344570159912109e-01 1.977144479751586914e-01 2.855638228356838226e-02 2.178531289100646973e-01 1.851156502962112427e-01 8.016640692949295044e-02 -1.865868456661701202e-02 -2.267014831304550171e-01 5.410160869359970093e-02 2.964062802493572235e-02 1.293022334575653076e-01 3.928524255752563477e-01 -1.473535597324371338e-01 -1.490090191364288330e-01 2.756503522396087646e-01 -1.067698299884796143e-01 8.389585465192794800e-02 -1.721848249435424805e-01 -1.053603887557983398e-01 -2.736119925975799561e-02 -4.865840077400207520e-01
1.773824691772460938e-01 3.111761808395385742e-01 -1.410454660654067993e-01 -1.654439866542816162e-01 -3.664633259177207947e-02 -1.785268038511276245e-01 -7.574430853128433228e-02 4.905692860484123230e-02 2.710843384265899658e-01 -2.388762123882770538e-02 -2.750057876110076904e-01 -2.343736588954925537e-01 1.717594563961029053e-01 1.460670977830886841e-01 2.113003432750701904e-01 1.500134319067001343e-01 -5.267341434955596924e-02 -1.963864266872406006e-01 -5.832811072468757629e-02 3.346176072955131531e-02 2.601371705532073975e-01 -6.738056428730487823e-03 5.282233357429504395e-01 -2.325953729450702667e-02 2.114757662639021873e-03 -1.224552392959594727e-01 1.230853050947189331e-02 1.623917669057846069e-01 -1.160875931382179260e-01 -1.099269241094589233e-01 6.650896277278661728e-03 1.438403315842151642e-02
-8.084432780742645264e-02 4.308112263679504395e-01 -2.266506701707839966e-01 1.122590377926826477e-01 8.645865134894847870e-03 2.373852431774139404e-01 -1.551753096282482147e-02 6.630479544401168823e-02 5.605289712548255920e-02 -6.894907355308532715e-02 1.082125827670097351e-01 -1.613495498895645142e-01 1.393966078758239746e-01 7.897993922233581543e-02 2.328595072031021118e-01 3.369840681552886963e-01 5.989997461438179016e-02 9.644177556037902832e-02 -9.190192818641662598e-02 -6.774339824914932251e-02 -4.637860227376222610e-03 -1.872855722904205322e-01 3.937909007072448730e-01 -7.792060822248458862e-02 -4.868684802204370499e-03 2.693257629871368408e-01 -3.075877130031585693e-01 -7.082469016313552856e-02 -9.773590415716171265e-02 -1.003208607435226440e-01 -5.868088826537132263e-02 -1.622596979141235352e-01
-1.525707542896270752e-01 1.858196705579757690e-01 -1.166093125939369202e-01 1.487938463687896729e-01 2.548250854015350342e-01 -1.179970353841781616e-01 -1.265065819025039673e-01 -9.003441780805587769e-02 1.429280042648315430e-01 -2.170529216527938843e-02 2.229480072855949402e-02 8.578184992074966431e-02 -3.664493560791015625e-02 1.021821200847625732e-01 9.520401805639266968e-02 1.733623892068862915e-01 4.833267256617546082e-02 -3.231828510761260986e-01 1.021725907921791077e-01 6.545370072126388550e-02 2.122099250555038452e-01 1.179339140653610229e-01 4.920368790626525879e-01 -4.039919078350067139e-01 -2.099932171404361725e-02 -1.689273267984390259e-01 3.073049783706665039e-01 3.996311500668525696e-02 2.517682686448097229e-02 5.048264563083648682e-02 -9.765285253524780273e-02 -1.849810592830181122e-02
7.321518380194902420e-03 1.321483701467514038e-01 -8.405783772468566895e-02 -4.836812242865562439e-02 -9.707762300968170166e-02 1.903133988380432129e-01 -5.706546083092689514e-02 -1.604557335376739502e-01 2.216772735118865967e-01 4.203303903341293335e-02 -3.854774683713912964e-02 1.559436917304992676e-01 1.864982396364212036e-02 7.373820990324020386e-02 1.012188568711280823e-01 3.355041146278381348e-01 -9.065808262676000595e-04 5.038956552743911743e-02 -1.996581554412841797e-01 2.837001532316207886e-02 -7.992470636963844299e-03 2.214532941579818726e-01 6.001528725028038025e-02 -3.218130767345428467e-01 -6.906192004680633545e-02 4.552100319415330887e-03 -4.131639897823333740e-01 1.712752878665924072e-01 7.173786312341690063e-02 -2.705715894699096680e-01 2.931508421897888184e-01 -3.528810441493988037e-01
1.071244999766349792e-01 3.301788121461868286e-02 -2.371756732463836670e-01 2.668186724185943604e-01 4.766203463077545166e-02 1.138807013630867004e-01 1.313720494508743286e-01 -2.003197073936462402e-01 -5.031063407659530640e-02 -2.023037523031234741e-01 -4.533198662102222443e-03 3.664264380931854248e-01 1.046837642788887024e-01 6.466418504714965820e-02 2.640820443630218506e-01 1.075934916734695435e-01 2.974525094032287598e-01 1.356521248817443848e-02 -1.308740079402923584e-01 1.030865013599395752e-01 1.124322190880775452e-01 -7.355858385562896729e-02 3.291038572788238525e-01 -3.652692735195159912e-01 -6.850955635309219360e-02 4.346507415175437927e-02 -1.676335930824279785e-01 5.422071740031242371e-02 2.015210837125778198e-01 -5.518390610814094543e-02 1.869169622659683228e-01 1.440226286649703979e-01
7.955347746610641479e-02 6.558257341384887695e-02 -2.017756849527359009e-01 1.578051149845123291e-01 -1.450285166501998901e-01 1.281064301729202271e-01 -7.878192514181137085e-02 -2.831363677978515625e-01 7.187934219837188721e-02 -1.862187869846820831e-02 7.150097936391830444e-02 1.188143193721771240e-01 -5.627510696649551392e-02 9.623064845800399780e-02 3.473905473947525024e-02 2.239056080579757690e-01 2.533558607101440430e-01 7.403000444173812866e-02 -1.925277560949325562e-01 4.390710592269897461e-02 1.611450919881463051e-03 2.349303811788558960e-01 4.503339529037475586e-01 3.906201943755149841e-02 -3.161852955818176270e-01 2.780040502548217773e-01 -1.142834080383181572e-03 -2.604153007268905640e-02 -2.096056342124938965e-01 -1.018247306346893311e-01 2.914461195468902588e-01 -1.614257693290710449e-01
-8.942094864323735237e-04 8.223829208873212337e-04 -1.584627777338027954e-01 -7.414217293262481689e-02 -1.536996662616729736e-01 2.120961099863052368e-01 -9.681997448205947876e-02 -2.798057533800601959e-02 1.336481869220733643e-01 -3.278649598360061646e-02 7.940793037414550781e-02 1.929789632558822632e-01 -1.408872753381729126e-01 -1.055197324603796005e-03 1.258068084716796875e-01 2.397240847349166870e-01 -1.914810389280319214e-01 -4.075507447123527527e-02 2.863111346960067749e-02 5.383091419935226440e-02 8.321110159158706665e-02 3.748758137226104736e-01 3.178107738494873047e-01 -2.155960351228713989e-01 -1.436469852924346924e-01 9.873874485492706299e-02 -3.787423968315124512e-01 2.619835436344146729e-01 1.003311201930046082e-01 -2.332829385995864868e-01 2.917599081993103027e-01 -7.704630494117736816e-02
-1.748818159103393555e-01 2.434476613998413086e-01 -7.170888781547546387e-02 -5.504921823740005493e-02 7.726251147687435150e-03 1.977153271436691284e-01 3.216989636421203613e-01 -8.932908624410629272e-02 2.554969787597656250e-01 3.014803864061832428e-02 1.812081933021545410e-01 -1.306289583444595337e-01 1.377105712890625000e-01 7.252253592014312744e-02 1.282928884029388428e-01 7.460445910692214966e-02 2.145026922225952148e-01 -1.276060491800308228e-01 2.317601069808006287e-02 2.939319014549255371e-01 9.656532853841781616e-02 2.363224700093269348e-02 4.708623290061950684e-01 -2.893219292163848877e-01 -2.192951887845993042e-01 5.341422930359840393e-02 -1.441617310047149658e-01 1.248877868056297302e-01 -1.729484796524047852e-01 -5.622716248035430908e-02 6.316891312599182129e-02 -1.018558908253908157e-02
-8.520799875259399414e-02 2.785460650920867920e-01 -1.407897621393203735e-01 2.498732805252075195e-01 4.999776836484670639e-03 1.141062006354331970e-01 -1.442932933568954468e-01 8.170886896550655365e-03 1.518398523330688477e-01 -2.566437423229217529e-01 -2.827870845794677734e-01 -2.891669869422912598e-01 -1.847164928913116455e-01 3.136700093746185303e-01 1.862073130905628204e-02 1.407219022512435913e-01 -1.549472101032733917e-02 -4.354073479771614075e-02 9.792361408472061157e-02 1.164163276553153992e-02 8.690723776817321777e-02 1.024892777204513550e-01 2.998462617397308350e-01 -2.758049666881561279e-01 -2.222756147384643555e-01 4.599494487047195435e-02 -1.131240725517272949e-01 2.430999726057052612e-01 8.705750107765197754e-02 2.393780499696731567e-01 -2.055579610168933868e-02 -9.581955522298812866e-02
2.116716699674725533e-03 9.415515512228012085e-02 -2.489809244871139526e-01 3.083239495754241943e-01 -1.513650417327880859e-01 -2.020993642508983612e-02 -1.872267574071884155e-02 -2.057203203439712524e-01 4.002393782138824463e-02 2.162710530683398247e-03 1.409241557121276855e-01 3.577226400375366211e-01 2.232771739363670349e-02 -3.229055553674697876e-02 3.849657718092203140e-03 9.769903123378753662e-02 2.112935185432434082e-01 3.266301006078720093e-02 -1.387982442975044250e-02 1.106155514717102051e-01 1.783466041088104248e-01 1.139901280403137207e-01 3.299908041954040527e-01 -3.790813088417053223e-01 -2.054365538060665131e-02 -1.108653768897056580e-01 -1.967146396636962891e-01 2.005325257778167725e-02 1.443503051996231079e-01 -3.024256825447082520e-01 2.948487102985382080e-01 -3.109876625239849091e-02
1.267688721418380737e-01 4.507548809051513672e-01 -1.991040557622909546e-01 -1.741909384727478027e-01 1.343266665935516357e-01 2.705444348976016045e-03 -2.090257257223129272e-01 -8.793708682060241699e-02 1.659820228815078735e-01 9.849524497985839844e-02 -3.500785529613494873e-01 4.213568940758705139e-02 1.874826475977897644e-02 4.888477921485900879e-02 1.647689193487167358e-01 -1.616354845464229584e-02 -6.763830035924911499e-02 -1.581791043281555176e-01 7.832066714763641357e-02 -2.004847824573516846e-01 2.323793992400169373e-02 -1.742825955152511597e-01 3.629278838634490967e-01 -2.177495509386062622e-01 -4.437887296080589294e-02 3.518982231616973877e-01 -5.110164731740951538e-02 -1.421983093023300171e-01 -1.965934038162231445e-02 8.660385012626647949e-02 2.377003058791160583e-02 -8.062826097011566162e-02
-2.721199393272399902e-01 2.412704676389694214e-01 8.742909878492355347e-02 2.333055585622787476e-01 -7.480532675981521606e-02 2.211135625839233398e-01 -2.710435986518859863e-01 4.367650672793388367e-02 1.896836161613464355e-01 1.849328428506851196e-01 -2.399177253246307373e-01 4.147856831550598145e-01 1.933000534772872925e-01 1.298292130231857300e-01 8.254797756671905518e-02 1.168347597122192383e-01 3.883969038724899292e-02 -1.146681010723114014e-01 1.624855101108551025e-01 -5.344739183783531189e-03 -1.813823282718658447e-01 2.707201540470123291e-01 -4.038847237825393677e-02 -8.795290440320968628e-02 -7.265850901603698730e-02 2.430202215909957886e-01 -8.800019323825836182e-02 1.061512157320976257e-01 2.311310172080993652e-01 -2.904158085584640503e-02 -2.547086775302886963e-02 8.015418052673339844e-02
-2.598769031465053558e-02 1.516994833946228027e-01 -3.584370017051696777e-02 2.251197695732116699e-01 -7.550366967916488647e-02 3.981925249099731445e-01 -1.065354198217391968e-01 1.960440576076507568e-01 2.447029799222946167e-01 5.116348341107368469e-02 5.487763136625289917e-02 -6.890667602419853210e-03 -8.320341259241104126e-02 2.173571884632110596e-01 3.593387603759765625e-01 2.257841378450393677e-01 1.219074614346027374e-02 2.103969641029834747e-02 -2.284608334302902222e-01 -1.691606789827346802e-01 1.018583253026008606e-01 4.893971234560012817e-02 2.837986052036285400e-01 -2.191001772880554199e-01 -1.574135869741439819e-01 2.036246359348297119e-01 8.794311434030532837e-02 -1.831764578819274902e-01 2.653133869171142578e-01 -8.792451769113540649e-02 4.427123814821243286e-02 1.232564169913530350e-02
1.510272622108459473e-01 5.037107691168785095e-02 -2.496059052646160126e-02 1.769454330205917358e-01 3.345317766070365906e-02 -5.820737779140472412e-02 -1.475279629230499268e-01 -4.702035337686538696e-03 3.754630312323570251e-02 -2.259727418422698975e-01 -1.896379739046096802e-01 3.396393656730651855e-01 9.189575910568237305e-02 1.160517409443855286e-01 8.578769862651824951e-02 1.596771776676177979e-01 2.138217091560363770e-01 6.078890338540077209e-02 -2.869630157947540283e-01 -2.642302215099334717e-01 2.167007923126220703e-01 1.557815521955490112e-01 1.047325730323791504e-01 -3.306023776531219482e-01 -4.454090818762779236e-02 1.991700083017349243e-01 -1.129509881138801575e-01 2.836915850639343262e-01 2.293467670679092407e-01 -1.170910075306892395e-01 2.486594319343566895e-01 -4.194591566920280457e-02
8.566620945930480957e-02 3.145886957645416260e-01 -1.411063373088836670e-01 3.244978561997413635e-02 -1.059990674257278442e-01 2.432750463485717773e-01 -9.925440698862075806e-02 -1.845740377902984619e-01 2.110586166381835938e-01 5.058165173977613449e-03 -1.040530800819396973e-01 -1.386952865868806839e-02 1.847662031650543213e-01 4.063552916049957275e-01 -1.252153515815734863e-01 4.699689447879791260e-01 5.733846127986907959e-02 1.130145043134689331e-01 9.133776277303695679e-02 -6.818471103906631470e-02 6.437002122402191162e-02 3.126695156097412109e-01 3.196597844362258911e-02 -1.239720135927200317e-01 -3.723799064755439758e-02 1.642065495252609253e-01 -1.069141924381256104e-01 1.480145007371902466e-01 1.027079951018095016e-02 2.150825411081314087e-01 8.194728195667266846e-02 6.979255378246307373e-02
3.768541663885116577e-02 3.210297599434852600e-02 -3.814661502838134766e-01 1.230789870023727417e-01 -5.093082040548324585e-02 5.661118030548095703e-02 -2.990764677524566650e-01 3.483677282929420471e-02 2.391350865364074707e-01 5.744471028447151184e-02 -7.418662309646606445e-02 -2.770154504105448723e-03 6.230917572975158691e-02 2.262384146451950073e-01 5.219682306051254272e-02 6.911241263151168823e-02 1.148403994739055634e-02 -2.505763173103332520e-01 -1.391425430774688721e-01 1.433804631233215332e-01 3.008475899696350098e-01 1.694722473621368408e-01 2.472042739391326904e-01 -2.023627012968063354e-01 -1.947377175092697144e-01 -8.187211304903030396e-02 -2.071573436260223389e-01 1.756863296031951904e-02 -2.214626222848892212e-01 7.189945131540298462e-02 2.281674444675445557e-01 3.059529364109039307e-01
1.227138563990592957e-01 1.767389625310897827e-01 4.160187765955924988e-02 4.348444566130638123e-02 -1.069825962185859680e-01 2.443179041147232056e-01 -3.152171075344085693e-01 4.370546713471412659e-02 -2.614411897957324982e-02 -1.231920346617698669e-01 -6.472155451774597168e-02 3.774071931838989258e-01 1.152531653642654419e-01 1.055496186017990112e-01 3.557456135749816895e-01 7.840661704540252686e-02 1.435218155384063721e-01 2.399891242384910583e-02 -1.268689781427383423e-01 2.808252535760402679e-02 -2.967615053057670593e-02 1.825613528490066528e-01 4.515016376972198486e-01 1.558614969253540039e-01 -2.004290372133255005e-02 2.967768907546997070e-01 1.009089723229408264e-01 1.035316362977027893e-01 3.601676551625132561e-03 -4.931420087814331055e-02 -1.478668749332427979e-01 -1.547881811857223511e-01
1.263345330953598022e-01 1.697828173637390137e-01 -1.283151060342788696e-01 1.313402503728866577e-01 -2.029708353802561760e-03 2.812124490737915039e-01 2.309141010046005249e-01 -9.391575306653976440e-02 1.621343642473220825e-01 -9.468618780374526978e-02 4.769942536950111389e-02 2.688979804515838623e-01 1.351138502359390259e-01 -1.153555139899253845e-01 3.258423209190368652e-01 3.553178533911705017e-02 -7.955658435821533203e-02 -9.838958829641342163e-02 -2.364206165075302124e-01 -8.169348537921905518e-02 2.128579020500183105e-01 1.912146955728530884e-01 3.213789165019989014e-01 -1.494481265544891357e-01 -2.272423058748245239e-01 7.647963613271713257e-02 -1.979922652244567871e-01 2.009724676609039307e-01 1.596926003694534302e-01 -1.073964014649391174e-01 -2.625286877155303955e-01 4.831609874963760376e-02
-1.765578538179397583e-01 2.137904167175292969e-01 -1.179658994078636169e-01 3.612406179308891296e-02 -2.416463792324066162e-01 5.200416967272758484e-02 -3.428421616554260254e-01 2.433829605579376221e-01 3.290473520755767822e-01 5.823402851819992065e-02 1.917994022369384766e-01 2.056802660226821899e-01 7.062061131000518799e-02 1.036099418997764587e-01 1.791386455297470093e-01 2.596063911914825439e-01 -5.166365578770637512e-02 -2.419561296701431274e-01 1.435605734586715698e-01 1.594759672880172729e-01 -1.395163126289844513e-02 2.162612080574035645e-01 5.194425466470420361e-04 -2.140997350215911865e-01 -2.217363715171813965e-01 6.763902306556701660e-02 -1.844852864742279053e-01 -1.400495767593383789e-01 -5.090095475316047668e-02 -1.271755527704954147e-02 1.394485384225845337e-01 1.855195164680480957e-01
-1.370133161544799805e-01 3.589637875556945801e-01 -2.294412255287170410e-01 5.138486623764038086e-02 1.965820789337158203e-02 2.760319411754608154e-01 -1.824922710657119751e-01 -2.321879416704177856e-01 8.281558007001876831e-02 -5.293801426887512207e-02 -8.671475574374198914e-03 2.095676213502883911e-01 2.969688735902309418e-02 2.102476954460144043e-01 -6.914790719747543335e-02 1.442012339830398560e-01 -1.129438132047653198e-01 -1.424886286258697510e-01 3.304513171315193176e-02 2.188090682029724121e-01 -9.043115377426147461e-02 -6.978197395801544189e-02 1.464277058839797974e-01 -1.728062927722930908e-01 -3.086751997470855713e-01 -3.488186001777648926e-01 1.478673815727233887e-01 1.061301231384277344e-01 6.063605658710002899e-03 -1.343372613191604614e-01 -2.192858457565307617e-01 -2.152814269065856934e-01
-1.419193390756845474e-02 1.872219592332839966e-01 -3.432687744498252869e-02 -1.358470320701599121e-01 7.434406131505966187e-02 5.976745858788490295e-02 6.580448895692825317e-02 -1.454238593578338623e-01 3.576267063617706299e-01 -2.054490894079208374e-01 -1.385210454463958740e-01 1.450352072715759277e-01 1.702849268913269043e-01 3.080438971519470215e-01 7.245267182588577271e-02 1.305022984743118286e-01 -1.297070831060409546e-01 9.753473103046417236e-02 -1.036240458488464355e-01 3.133954107761383057e-02 -1.440779417753219604e-01 1.526211798191070557e-01 5.117158964276313782e-02 -2.958290278911590576e-01 -2.521928250789642334e-01 2.559251785278320312e-01 -2.253405749797821045e-01 2.586485445499420166e-01 1.167553067207336426e-01 -2.731036841869354248e-01 -1.468822807073593140e-01 1.588336676359176636e-01
-7.168442010879516602e-02 6.172032654285430908e-02 -4.060444980859756470e-02 -2.502679824829101562e-01 1.466354578733444214e-01 1.363532841205596924e-01 2.100785728543996811e-03 6.853187829256057739e-02 3.282658010721206665e-02 -7.796802371740341187e-02 -7.082638144493103027e-02 2.216914594173431396e-01 2.148524522781372070e-01 3.398471474647521973e-01 2.199394404888153076e-01 2.808716297149658203e-01 3.432878553867340088e-01 1.325409393757581711e-02 -2.193507552146911621e-01 2.164015918970108032e-01 2.600060999393463135e-01 2.356416136026382446e-01 -1.148115843534469604e-01 -1.986747682094573975e-01 -1.256886273622512817e-01 1.317025721073150635e-01 -8.854886144399642944e-02 2.185859233140945435e-01 -1.225198134779930115e-01 -1.890478581190109253e-01 2.418696694076061249e-02 -5.371075496077537537e-02
-9.328799322247505188e-03 1.202052906155586243e-01 3.211190551519393921e-02 1.509001106023788452e-01 2.132139503955841064e-01 -7.617008686065673828e-02 -9.360440820455551147e-02 -2.438271194696426392e-01 -3.482752665877342224e-02 -3.334575518965721130e-02 -3.234428539872169495e-02 8.783403784036636353e-02 -7.821700721979141235e-02 2.779855430126190186e-01 -1.609056740999221802e-01 1.667449623346328735e-01 7.289490103721618652e-02 2.716726250946521759e-02 -1.577050983905792236e-01 -1.984778791666030884e-01 1.538597643375396729e-01 2.453979998826980591e-01 4.612211883068084717e-01 -3.474497795104980469e-01 -9.491496533155441284e-02 9.922309219837188721e-02 -3.954380378127098083e-02 -1.360239535570144653e-01 -4.281088337302207947e-02 -3.174816668033599854e-01 2.536012530326843262e-01 2.225479856133460999e-02
4.620951786637306213e-02 1.972553282976150513e-01 -8.440542034804821014e-03 1.893394887447357178e-01 -1.744055375456809998e-02 3.397294087335467339e-03 -2.736252248287200928e-01 -1.063473615795373917e-02 2.122846543788909912e-01 5.442323163151741028e-02 -1.148479580879211426e-01 1.196606531739234924e-01 1.929209977388381958e-01 2.205545008182525635e-01 4.708788394927978516e-01 8.029418438673019409e-02 -1.360900402069091797e-01 -1.219120919704437256e-01 -3.327190577983856201e-01 2.206841707229614258e-01 -7.626982778310775757e-02 6.153207644820213318e-02 5.902779847383499146e-02 -3.252139687538146973e-01 -2.209517806768417358e-01 -1.284800022840499878e-01 -2.123467624187469482e-02 2.715619467198848724e-02 -8.325183391571044922e-02 -2.656396627426147461e-01 2.092752419412136078e-02 4.556312039494514465e-02
7.589009404182434082e-02 4.514517784118652344e-01 1.035447865724563599e-01 2.361357212066650391e-01 6.498087197542190552e-02 -8.268474042415618896e-02 -3.039590418338775635e-01 1.342945247888565063e-01 1.001784130930900574e-01 -1.007918268442153931e-01 1.315479278564453125e-01 9.135042876005172729e-02 -2.015864849090576172e-02 8.447309583425521851e-02 -1.868765242397785187e-02 2.671690881252288818e-01 1.184624657034873962e-01 -3.164208307862281799e-02 8.969493210315704346e-02 -1.129999533295631409e-01 1.412883102893829346e-01 -8.333739638328552246e-02 1.352099776268005371e-01 -3.125028312206268311e-01 4.348614439368247986e-02 3.477913141250610352e-01 7.267896831035614014e-02 1.783578097820281982e-01 2.373349070549011230e-01 -2.318685650825500488e-01 1.016140505671501160e-01 -1.352556496858596802e-01
1.056598871946334839e-01 1.310886293649673462e-01 -1.623689085245132446e-01 7.741767168045043945e-02 -1.419219374656677246e-01 -1.338630914688110352e-01 -3.659280836582183838e-01 -4.687904380261898041e-03 8.116087317466735840e-02 2.930909991264343262e-01 6.695621460676193237e-02 -4.282531887292861938e-02 4.910137876868247986e-02 2.506205737590789795e-01 2.602862715721130371e-01 2.395007613813504577e-04 -4.812047630548477173e-02 -1.501724421977996826e-01 -3.346592485904693604e-01 1.113191321492195129e-01 2.536827921867370605e-01 -1.396551281213760376e-01 2.740436792373657227e-01 -1.446644365787506104e-01 -2.926597893238067627e-01 1.379727125167846680e-01 -1.532415449619293213e-01 -1.689529567956924438e-01 8.627536892890930176e-02 -1.078708842396736145e-01 8.771638572216033936e-02 1.513292491436004639e-01
1.543994694948196411e-01 1.217463687062263489e-01 8.253075182437896729e-02 2.580889500677585602e-02 -2.022701315581798553e-02 -7.768869400024414062e-02 -1.691652238368988037e-01 -1.671655178070068359e-01 5.243751406669616699e-01 -1.750697940587997437e-01 -3.122630119323730469e-01 3.321728110313415527e-01 9.655627608299255371e-02 -6.995777785778045654e-02 1.678606308996677399e-02 2.954419553279876709e-01 2.553924731910228729e-02 -3.676509484648704529e-02 -1.679093837738037109e-01 7.912558317184448242e-02 1.716746985912322998e-01 -2.522561699151992798e-02 1.733204573392868042e-01 -1.177322119474411011e-01 -6.436415016651153564e-03 1.263567656278610229e-01 -2.722593843936920166e-01 2.284724116325378418e-01 -9.839425235986709595e-02 7.214532792568206787e-02 -8.893238008022308350e-02 -3.055763896554708481e-03
-6.809333711862564087e-02 2.907119989395141602e-01 -2.187463343143463135e-01 -2.302628308534622192e-01 -1.179379075765609741e-01 -1.327785104513168335e-02 -1.283759921789169312e-01 -1.439791917800903320e-01 2.253620624542236328e-01 1.927029341459274292e-01 -1.751600652933120728e-01 4.629824683070182800e-02 8.131842315196990967e-02 1.751838624477386475e-01 1.515418887138366699e-01 5.937397480010986328e-03 4.094652459025382996e-02 -4.541901946067810059e-01 4.463854432106018066e-02 -3.357947468757629395e-01 -4.380590841174125671e-02 3.097116015851497650e-02 2.656944990158081055e-01 -8.590679615736007690e-02 -2.670578360557556152e-01 1.839939504861831665e-01 -2.092644274234771729e-01 -5.909600853919982910e-02 8.323223143815994263e-02 5.054405331611633301e-02 -1.096051782369613647e-01 1.061985362321138382e-02
5.324074998497962952e-02 1.478309184312820435e-01 -7.221446186304092407e-02 2.556906044483184814e-01 1.994358003139495850e-01 -5.211211368441581726e-02 -3.427762687206268311e-01 -2.500636689364910126e-02 1.031380817294120789e-01 1.560280770063400269e-01 -2.566114962100982666e-01 5.978110432624816895e-02 1.262286603450775146e-01 1.793072223663330078e-01 4.377728104591369629e-01 3.142661452293395996e-01 -6.981673091650009155e-02 -9.289753437042236328e-02 -1.376851648092269897e-01 2.379003465175628662e-01 -6.046482361853122711e-03 2.421266436576843262e-01 9.988767653703689575e-02 -2.704237401485443115e-01 -9.059135802090167999e-03 -2.648781426250934601e-02 -7.372227311134338379e-02 -1.097681671380996704e-01 -3.745252639055252075e-02 -2.080573886632919312e-01 9.618710726499557495e-03 8.562662452459335327e-02
4.496773332357406616e-02 8.659663796424865723e-02 -1.744751036167144775e-01 2.238045483827590942e-01 -1.372988075017929077e-01 -4.515677317976951599e-02 -3.803992569446563721e-01 3.525491803884506226e-02 1.284169554710388184e-01 2.804959416389465332e-01 -2.035997994244098663e-02 -3.797273337841033936e-02 1.088136285543441772e-01 3.681899309158325195e-01 4.081437885761260986e-01 1.107651516795158386e-01 2.740319073200225830e-02 -8.553129434585571289e-02 -1.306965798139572144e-01 -8.763166517019271851e-02 1.823411732912063599e-01 3.521701693534851074e-02 1.764211058616638184e-01 -2.015551179647445679e-01 -2.175748050212860107e-01 -3.840335644781589508e-03 -7.480600476264953613e-02 -4.482077062129974365e-02 1.612102426588535309e-02 -2.831586599349975586e-01 9.910363703966140747e-02 1.885443925857543945e-01
-9.951457381248474121e-02 2.675228714942932129e-01 -8.622782677412033081e-02 -1.789247840642929077e-01 -1.232944503426551819e-01 -1.493969261646270752e-01 -7.573429960757493973e-03 -4.203528165817260742e-02 1.279226690530776978e-01 2.170785069465637207e-01 -6.670919060707092285e-02 2.106662094593048096e-01 3.582488596439361572e-01 6.786866486072540283e-02 1.847023069858551025e-01 3.635717630386352539e-01 5.035435035824775696e-02 5.939382687211036682e-02 7.532257586717605591e-02 1.539707556366920471e-02 6.202392280101776123e-02 -1.696518212556838989e-01 3.423447608947753906e-01 -1.760086417198181152e-01 3.943700715899467468e-02 -1.038250979036092758e-02 -5.326057784259319305e-03 1.813091635704040527e-01 2.604790627956390381e-01 2.892705798149108887e-01 -1.172154620289802551e-01 1.885637044906616211e-01
1.062059402465820312e-01 3.008022606372833252e-01 -3.217912614345550537e-01 2.359957098960876465e-01 7.122653722763061523e-02 6.836375594139099121e-02 -2.626204788684844971e-01 -4.576613381505012512e-02 2.608703374862670898e-01 2.653651833534240723e-01 -9.663370251655578613e-02 1.180571541190147400e-01 -1.662324741482734680e-02 -1.535625755786895752e-01 3.724177926778793335e-02 -3.148510679602622986e-02 -1.335569471120834351e-02 -2.243484556674957275e-01 1.847986318171024323e-02 -1.471780091524124146e-01 -1.049404367804527283e-01 -4.089067690074443817e-03 2.987362146377563477e-01 -1.487679481506347656e-01 -3.611027896404266357e-01 9.913693368434906006e-02 -2.534025907516479492e-01 -8.705957978963851929e-02 2.291503399610519409e-01 -5.618903040885925293e-02 2.728962525725364685e-02 8.279433101415634155e-02
-8.465849608182907104e-02 1.169017031788825989e-01 -4.201221838593482971e-02 7.533287134720012546e-05 -6.915549188852310181e-02 1.496518105268478394e-01 -5.608593113720417023e-03 -1.670840084552764893e-01 -4.348029196262359619e-02 2.776603400707244873e-01 -2.077112160623073578e-02 2.442011684179306030e-01 -1.535598337650299072e-01 3.646159470081329346e-01 2.932687103748321533e-01 2.969296090304851532e-02 1.880162805318832397e-01 -7.125455886125564575e-03 2.398363314568996429e-02 -7.448725402355194092e-02 -5.802071839570999146e-02 8.319430798292160034e-02 4.366256594657897949e-01 -1.735828816890716553e-01 1.924726217985153198e-01 1.147647798061370850e-01 -4.220713376998901367e-01 3.550897911190986633e-02 -1.374768912792205811e-01 8.337394893169403076e-02 5.982161685824394226e-02 9.040808677673339844e-02
-4.824827238917350769e-02 9.408823400735855103e-02 -1.629447638988494873e-01 1.229858994483947754e-01 2.617596387863159180e-01 -5.321225896477699280e-02 -4.475607722997665405e-02 -1.009800434112548828e-01 -1.686535328626632690e-01 2.184904068708419800e-01 1.947291567921638489e-02 4.731961488723754883e-01 2.247013449668884277e-01 6.968012452125549316e-02 2.038901448249816895e-01 2.497489899396896362e-01 1.241814270615577698e-01 -2.084321230649948120e-01 1.320798397064208984e-01 3.136865561828017235e-03 9.747186303138732910e-02 3.300103843212127686e-01 8.697766065597534180e-02 -2.955566942691802979e-01 -1.083506569266319275e-01 2.067005038261413574e-01 -1.260990947484970093e-01 -5.446548014879226685e-02 -1.895340085029602051e-01 4.530974477529525757e-02 5.357940122485160828e-02 8.793740562396124005e-05
3.893908113241195679e-02 1.463703066110610962e-01 -8.831656724214553833e-02 2.301967330276966095e-02 1.599212177097797394e-02 2.485692203044891357e-01 -2.521413862705230713e-01 -6.126174237579107285e-03 -8.729275432415306568e-04 1.792872101068496704e-01 8.727286756038665771e-02 5.741599574685096741e-02 -2.365863770246505737e-01 1.669575124979019165e-01 1.884311437606811523e-01 4.272269085049629211e-02 -6.675922125577926636e-02 -9.509333968162536621e-02 1.890906691551208496e-01 -1.124942377209663391e-01 -1.879128664731979370e-01 2.867223322391510010e-01 3.330530524253845215e-01 -3.390663266181945801e-01 -2.236031293869018555e-01 -3.385582193732261658e-02 -1.452860683202743530e-01 1.854291707277297974e-01 4.928762838244438171e-02 -4.305765777826309204e-02 2.153418511152267456e-01 -3.409169018268585205e-01
-6.841325759887695312e-02 3.719125688076019287e-01 -5.129067227244377136e-02 -1.091315224766731262e-01 4.930491745471954346e-02 -2.844574116170406342e-02 -3.399644792079925537e-01 -5.915683135390281677e-02 3.159995675086975098e-01 9.883107244968414307e-02 -3.382466733455657959e-01 4.288217797875404358e-02 -1.019975263625383377e-02 -9.259237349033355713e-02 1.723476201295852661e-01 -1.441772729158401489e-01 -9.047769010066986084e-02 -2.321538925170898438e-01 2.055186778306961060e-01 9.427861869335174561e-02 7.467342913150787354e-02 -1.996656646952033043e-03 1.970837265253067017e-01 -3.297623693943023682e-01 -2.926198542118072510e-01 -1.001154854893684387e-01 -6.288853287696838379e-02 6.731223315000534058e-02 -3.924268484115600586e-02 -2.591630443930625916e-02 2.169393151998519897e-01 1.237760707736015320e-01
5.549206584692001343e-02 1.409160196781158447e-01 -5.855605378746986389e-02 -1.337626278400421143e-01 -3.549954667687416077e-02 -7.900997996330261230e-02 1.415356993675231934e-01 1.385938189923763275e-02 1.777708977460861206e-01 -8.524633198976516724e-02 -3.295837342739105225e-01 2.106862813234329224e-01 4.788295924663543701e-02 1.567461788654327393e-01 -4.449975863099098206e-02 2.591240704059600830e-01 -1.755218952894210815e-01 -6.748271733522415161e-02 3.878595016431063414e-04 6.772884726524353027e-02 9.757887572050094604e-02 2.095258682966232300e-01 1.249602884054183960e-01 -2.469830363988876343e-01 -2.133846133947372437e-01 8.327049203217029572e-03 -4.892359375953674316e-01 4.025762975215911865e-01 -1.052948459982872009e-01 -1.186742074787616730e-02 -1.008460670709609985e-01 4.167117550969123840e-02
-1.594591513276100159e-02 2.580376565456390381e-01 2.589911594986915588e-02 1.271735727787017822e-01 1.329385191202163696e-01 -1.224386096000671387e-01 -3.675867617130279541e-01 3.028885647654533386e-02 9.276984632015228271e-02 6.218691170215606689e-02 -2.315796315670013428e-01 5.717080831527709961e-02 2.796450853347778320e-01 1.891063451766967773e-01 2.474081814289093018e-01 2.427382618188858032e-01 -5.274119973182678223e-02 -1.716959029436111450e-01 -3.394737839698791504e-01 1.695875972509384155e-01 -4.114206880331039429e-02 1.559612601995468140e-01 1.278087049722671509e-01 -2.461486309766769409e-01 -2.271813601255416870e-01 -8.206804096698760986e-02 -9.310757368803024292e-02 6.602805852890014648e-02 -1.556397136300802231e-02 -2.940124273300170898e-01 2.062988840043544769e-02 8.037416636943817139e-02
9.346195310354232788e-02 3.509356081485748291e-02 7.590872794389724731e-02 -2.165932953357696533e-02 1.769731938838958740e-01 1.717217713594436646e-01 -9.204120188951492310e-02 -2.320462651550769806e-02 2.777712345123291016e-01 2.518039941787719727e-01 3.773832321166992188e-02 3.201787173748016357e-01 -5.319924280047416687e-02 4.437913745641708374e-02 2.478169947862625122e-01 1.817487478256225586e-01 -2.553593218326568604e-01 6.802591681480407715e-02 -5.513729527592658997e-02 -7.995470613241195679e-02 -1.500008702278137207e-01 1.469412893056869507e-01 2.219671010971069336e-01 -2.371047437191009521e-01 -6.560264527797698975e-02 2.850608229637145996e-01 -3.491427376866340637e-02 4.069543480873107910e-01 -1.416716277599334717e-01 1.254930347204208374e-01 -4.768145084381103516e-02 -2.256149202585220337e-01
1.437497586011886597e-01 8.732177317142486572e-02 -2.273657917976379395e-01 1.328649073839187622e-01 -9.105217456817626953e-02 -7.241215556859970093e-02 -2.881529629230499268e-01 -1.133250519633293152e-01 1.668896526098251343e-01 3.698503673076629639e-01 -3.247667476534843445e-02 -1.545152366161346436e-01 7.385788112878799438e-02 3.683595359325408936e-01 2.918636798858642578e-01 9.232307225465774536e-02 2.161667449399828911e-03 -1.378650516271591187e-01 -3.112428486347198486e-01 -2.445815689861774445e-02 1.589651703834533691e-01 5.456279590725898743e-02 1.923300921916961670e-01 -1.818061172962188721e-01 -1.271617263555526733e-01 5.341237410902976990e-02 -1.214706003665924072e-01 2.012173412367701530e-03 -1.210698559880256653e-01 -1.892548352479934692e-01 1.044128015637397766e-01 2.420711517333984375e-01
1.916191875934600830e-01 2.262828499078750610e-01 -2.001181691884994507e-01 -1.853555208072066307e-03 -2.174739912152290344e-02 -1.421425491571426392e-01 -2.207513153553009033e-01 -6.859625130891799927e-02 2.957657277584075928e-01 2.037540078163146973e-01 -1.133840605616569519e-01 -3.174197860062122345e-03 1.122565940022468567e-01 6.867724657058715820e-02 1.441474407911300659e-01 4.690505191683769226e-02 3.204819932579994202e-02 -3.683948814868927002e-01 3.557638823986053467e-02 -1.932993233203887939e-01 -1.153436899185180664e-01 -1.118957549333572388e-01 3.649461269378662109e-01 -1.508973538875579834e-01 -1.463227272033691406e-01 2.967428267002105713e-01 -2.558001279830932617e-01 -2.293925285339355469e-01 4.746444523334503174e-02 8.911406248807907104e-02 -6.730525195598602295e-02 1.279036551713943481e-01
-2.086303830146789551e-01 1.947405040264129639e-01 -1.457316428422927856e-01 5.095424130558967590e-02 -1.104474291205406189e-01 -1.795184165239334106e-01 -1.306760013103485107e-01 2.560318708419799805e-01 2.177828997373580933e-01 -9.478641301393508911e-02 -1.629364043474197388e-01 2.483350411057472229e-02 6.513775885105133057e-02 2.027694284915924072e-01 2.437081784009933472e-01 3.375334739685058594e-01 6.433107703924179077e-02 -2.465905398130416870e-01 -1.966235935688018799e-01 2.259883284568786621e-01 -1.151996403932571411e-01 1.518202573060989380e-01 3.492277264595031738e-01 -1.645322740077972412e-01 -3.525013849139213562e-02 -1.191105246543884277e-01 1.585061252117156982e-01 -7.404761016368865967e-02 1.425418555736541748e-01 -2.126282006502151489e-01 4.986574873328208923e-02 1.063999235630035400e-01
1.256151944398880005e-01 1.911371648311614990e-01 -1.419231742620468140e-01 2.322074770927429199e-01 1.838444545865058899e-02 -4.336350411176681519e-02 -2.962550520896911621e-01 5.875768885016441345e-02 2.330818623304367065e-01 1.925466656684875488e-01 5.501993373036384583e-02 -1.564691215753555298e-01 -2.983120642602443695e-02 1.316313911229372025e-02 1.496602147817611694e-01 3.094373643398284912e-01 4.025622829794883728e-02 -3.503583371639251709e-01 -2.076771296560764313e-02 2.452289313077926636e-02 8.174971491098403931e-02 7.600963115692138672e-02 1.956998854875564575e-01 -1.011658757925033569e-01 -1.678608357906341553e-01 1.534534692764282227e-01 -1.778241544961929321e-01 -2.490257620811462402e-01 2.670411467552185059e-01 -3.546638488769531250e-01 1.061718687415122986e-01 -4.398959130048751831e-02
1.423026770353317261e-01 -4.157670959830284119e-02 -2.914751768112182617e-01 -2.233004011213779449e-02 -6.923078000545501709e-02 8.396446704864501953e-02 -7.908855378627777100e-02 -1.128841042518615723e-01 1.704094707965850830e-01 -8.092305622994899750e-03 -1.102429032325744629e-01 1.895971894264221191e-01 2.469262667000293732e-02 -6.333111971616744995e-02 7.939080148935317993e-02 3.217149376869201660e-01 -2.184897959232330322e-01 1.184475123882293701e-01 5.993506684899330139e-02 1.220271736383438110e-01 -9.457347542047500610e-02 3.554934263229370117e-01 3.845082819461822510e-01 -3.462350964546203613e-01 -1.007459908723831177e-01 1.556458473205566406e-01 -1.627665907144546509e-01 1.431203335523605347e-01 3.790843859314918518e-02 6.575103104114532471e-02 3.004503250122070312e-01 -9.704011678695678711e-02
-1.943104267120361328e-01 1.661965399980545044e-01 -7.121207565069198608e-02 2.432423084974288940e-01 -1.321832239627838135e-01 -2.914588749408721924e-01 -8.272646367549896240e-02 -1.880528032779693604e-02 8.769398927688598633e-02 2.986889779567718506e-01 -2.075579315423965454e-01 -8.646889775991439819e-02 -1.541795432567596436e-01 3.766559362411499023e-01 2.482448518276214600e-01 3.237399160861968994e-01 2.721958458423614502e-01 -1.271718740463256836e-01 -1.521141175180673599e-02 1.182458698749542236e-01 -8.068495988845825195e-02 2.643576264381408691e-02 2.371470481157302856e-01 -1.919326633214950562e-01 -1.379357576370239258e-01 1.064501255750656128e-01 9.031217545270919800e-02 6.496883183717727661e-02 1.755677312612533569e-01 3.885830286890268326e-03 4.080273211002349854e-03 5.363122001290321350e-02
1.172829642891883850e-01 -1.035251766443252563e-01 5.374243017286062241e-03 2.621514499187469482e-01 1.749530881643295288e-01 3.789990767836570740e-02 -1.787858605384826660e-01 8.099995553493499756e-02 7.595621794462203979e-02 -2.467140704393386841e-01 -1.608459949493408203e-01 2.649319767951965332e-01 7.842198945581912994e-03 1.399766951799392700e-01 2.194300480186939240e-02 2.225819081068038940e-01 3.273120224475860596e-01 -2.962512895464897156e-03 -1.685388833284378052e-01 -1.032151952385902405e-01 1.641457378864288330e-01 2.033952921628952026e-01 2.752352952957153320e-01 -3.067691326141357422e-01 -2.454749643802642822e-01 2.107239216566085815e-01 -4.199676588177680969e-02 2.666790485382080078e-01 1.085786595940589905e-01 -1.579674333333969116e-01 5.375610664486885071e-02 -4.769873246550559998e-02
2.280200645327568054e-02 1.208018735051155090e-01 6.950601190328598022e-02 3.226049840450286865e-01 9.246762096881866455e-02 -1.245014220476150513e-01 -1.096112802624702454e-01 -7.709538936614990234e-02 -1.111220661550760269e-02 1.115655875764787197e-03 -1.196009963750839233e-01 1.120205372571945190e-01 9.073995053768157959e-02 1.577792614698410034e-01 3.208186924457550049e-01 2.088384628295898438e-01 1.929263919591903687e-01 -3.020605146884918213e-01 -2.763409912586212158e-02 2.068696022033691406e-01 -1.794906407594680786e-01 8.957251161336898804e-02 3.699364662170410156e-01 -1.349820196628570557e-02 -1.298030912876129150e-01 2.696895040571689606e-02 -1.282081156969070435e-01 3.008715212345123291e-01 2.236957252025604248e-01 -1.997180134057998657e-01 -1.360245496034622192e-01 2.122896760702133179e-01
1.273813247680664062e-01 -8.827235549688339233e-02 -1.031270846724510193e-01 -5.643673706799745560e-03 -5.021572113037109375e-02 6.108503416180610657e-02 2.178490310907363892e-01 -2.554516196250915527e-01 1.851007789373397827e-01 -1.178354024887084961e-01 1.089003235101699829e-01 3.649797141551971436e-01 -3.115410916507244110e-02 -1.739590317010879517e-01 2.141356915235519409e-01 1.944899708032608032e-01 1.331062316894531250e-01 -1.228497251868247986e-01 -4.133966565132141113e-02 2.564230374991893768e-02 2.556571923196315765e-02 -6.254569161683320999e-03 4.605353474617004395e-01 -2.148877978324890137e-01 -3.587042093276977539e-01 5.599748715758323669e-02 -2.075383067131042480e-01 1.725182384252548218e-01 -1.160582341253757477e-02 -1.516345888376235962e-01 1.574372686445713043e-02 1.267508566379547119e-01
2.191586978733539581e-02 5.076840519905090332e-01 -2.800101935863494873e-01 4.365815222263336182e-02 9.880341589450836182e-03 -1.528787612915039062e-01 -1.816593408584594727e-01 -3.847004100680351257e-02 2.297218888998031616e-01 2.979584038257598877e-01 -1.777544170618057251e-01 1.082142814993858337e-02 1.765819638967514038e-01 1.360875461250543594e-02 1.467030048370361328e-01 8.997131139039993286e-03 -2.525520697236061096e-02 -3.149468004703521729e-01 -1.463746130466461182e-01 -7.481253147125244141e-02 7.458943873643875122e-02 1.035349369049072266e-01 6.927035003900527954e-02 -1.402574330568313599e-01 -3.498693108558654785e-01 -2.971433335915207863e-03 -2.533027231693267822e-01 -8.073023706674575806e-02 8.005823474377393723e-04 1.004141755402088165e-02 9.722258150577545166e-02 -8.381514251232147217e-02
-1.309986412525177002e-01 2.711699903011322021e-01 -2.694997563958168030e-02 -2.266575209796428680e-02 -6.421568803489208221e-03 1.354514900594949722e-02 -1.025515794754028320e-01 -1.035945564508438110e-01 1.107474416494369507e-01 4.888762533664703369e-02 -8.986522257328033447e-02 3.804855346679687500e-01 -1.820560991764068604e-01 4.328845441341400146e-01 2.641268968582153320e-01 9.473581612110137939e-02 2.338310480117797852e-01 1.779239326715469360e-01 -4.129535704851150513e-02 5.409597652032971382e-04 1.607741345651447773e-03 -1.451014075428247452e-02 3.150579631328582764e-01 4.518869519233703613e-02 1.042407974600791931e-01 7.357713580131530762e-02 -2.511423528194427490e-01 1.730492711067199707e-01 -2.724340558052062988e-01 -1.323268860578536987e-01 1.603851765394210815e-01 -5.926900357007980347e-02
2.311437875032424927e-01 1.355890277773141861e-02 7.591047883033752441e-02 2.043717652559280396e-01 9.054943919181823730e-02 1.002110317349433899e-01 1.251156926155090332e-01 2.149902470409870148e-02 3.841400742530822754e-01 -2.360126376152038574e-01 9.003421291708946228e-03 5.368735641241073608e-02 -8.413555473089218140e-02 1.657782495021820068e-01 1.921957135200500488e-01 1.193062737584114075e-01 1.269464492797851562e-01 1.650831289589405060e-02 -2.493141591548919678e-02 6.945641338825225830e-02 9.408649057149887085e-02 1.868652999401092529e-01 4.163778424263000488e-01 -4.219179451465606689e-01 -7.779172062873840332e-02 1.386011485010385513e-02 -8.103682100772857666e-02 -5.619265511631965637e-02 2.244312912225723267e-01 1.501979082822799683e-01 2.050312459468841553e-01 -1.568850278854370117e-01
-6.701347883790731430e-03 3.479921221733093262e-01 -2.492319494485855103e-01 1.582950204610824585e-01 1.108445823192596436e-01 -6.399994716048240662e-03 -1.197847723960876465e-01 -2.086188644170761108e-01 1.645520329475402832e-01 2.318328768014907837e-01 -1.840762495994567871e-01 6.436526030302047729e-02 -3.285967186093330383e-02 -5.878553166985511780e-02 -8.645795285701751709e-02 -7.380573451519012451e-02 -1.273193508386611938e-01 -3.246443271636962891e-01 -6.842368841171264648e-02 -1.642336994409561157e-01 -1.202162206172943115e-01 7.059430330991744995e-02 4.102190732955932617e-01 -1.775001585483551025e-01 -2.723358869552612305e-01 8.644244819879531860e-02 -2.848413586616516113e-01 3.587852790951728821e-02 9.931423515081405640e-02 -7.872305810451507568e-02 1.018172949552536011e-01 1.490232199430465698e-01
-9.303325414657592773e-02 3.741683065891265869e-01 -2.337951213121414185e-01 -7.633604109287261963e-02 1.534664034843444824e-01 -2.685489654541015625e-01 -2.374959141016006470e-01 -4.653342813253402710e-02 -4.411792010068893433e-02 3.205732703208923340e-01 5.394199863076210022e-02 9.202300012111663818e-02 7.711816579103469849e-02 -5.741425324231386185e-03 2.280103713274002075e-01 -3.972581401467323303e-02 3.995860740542411804e-02 -6.627056747674942017e-02 3.468740964308381081e-03 2.406828999519348145e-01 2.501130104064941406e-01 4.237848520278930664e-01 -9.930928237736225128e-03 -2.933228611946105957e-01 -6.530649960041046143e-02 1.258617639541625977e-01 -1.048242747783660889e-01 2.717501483857631683e-02 1.119852736592292786e-01 1.175460405647754669e-02 -7.024733722209930420e-02 -1.389772891998291016e-01
-4.700782895088195801e-02 5.701433867216110229e-02 -7.922559231519699097e-02 -1.116864457726478577e-01 -3.711233288049697876e-02 -3.943960368633270264e-01 -2.307860106229782104e-01 -4.825489223003387451e-02 1.388504058122634888e-01 2.777352556586265564e-02 -1.412526965141296387e-01 -3.823802806437015533e-03 1.918470114469528198e-01 1.368379592895507812e-01 1.609079539775848389e-01 3.084158524870872498e-02 -7.740934193134307861e-02 -2.483497709035873413e-01 3.825797513127326965e-02 2.003070712089538574e-01 3.712524473667144775e-01 2.757745683193206787e-01 3.578775525093078613e-01 -3.360913991928100586e-01 -1.114660352468490601e-01 -2.588373236358165741e-02 1.518689244985580444e-01 1.781205981969833374e-01 8.478754758834838867e-02 3.912894055247306824e-02 9.450259618461132050e-03 4.168194252997636795e-03
-2.291392162442207336e-02 1.776024997234344482e-01 -2.353481203317642212e-01 2.000292688608169556e-01 8.506307005882263184e-02 -1.821895837783813477e-01 -2.598555982112884521e-01 -2.109315618872642517e-02 1.378657370805740356e-01 1.460109055042266846e-01 -7.659352570772171021e-02 1.756429225206375122e-01 -7.654200494289398193e-02 -5.500021949410438538e-02 -1.517197936773300171e-01 4.775000810623168945e-01 3.454226627945899963e-02 1.142281442880630493e-01 -8.960384875535964966e-02 7.800832390785217285e-02 1.352836638689041138e-01 3.111990392208099365e-01 -1.069916295818984509e-03 -3.020797073841094971e-01 -1.795252114534378052e-01 -8.963124454021453857e-02 -1.776125654578208923e-02 1.799906939268112183e-01 1.120130866765975952e-01 -2.760481238365173340e-01 -2.302714623510837555e-02 -1.736986190080642700e-01
-1.461194306612014771e-01 9.119912981986999512e-02 2.667181193828582764e-02 2.644481658935546875e-01 1.508861547335982323e-03 -2.466900348663330078e-01 -1.800445169210433960e-01 -1.047394573688507080e-01 1.311338394880294800e-01 -1.447062641382217407e-01 -1.182353049516677856e-01 1.402907222509384155e-01 1.202123798429965973e-02 2.758134007453918457e-01 2.424727231264114380e-01 1.948344409465789795e-01 7.444795221090316772e-02 -4.054194390773773193e-01 4.415914788842201233e-02 1.310530453920364380e-01 -1.427009105682373047e-01 1.565419137477874756e-01 2.822109758853912354e-01 -7.984612137079238892e-03 -2.050933092832565308e-01 -2.790354937314987183e-02 -5.277604982256889343e-02 1.048256084322929382e-01 3.509849607944488525e-01 -2.128468602895736694e-01 -2.437058091163635254e-02 1.065978705883026123e-01
1.770922332070767879e-03 8.400442451238632202e-02 -9.006277658045291901e-03 2.284596264362335205e-01 3.048400878906250000e-01 6.829711049795150757e-02 -6.533654779195785522e-02 -1.976755410432815552e-01 1.293924897909164429e-01 -1.576816141605377197e-01 -1.179001927375793457e-01 3.299016654491424561e-01 1.527063082903623581e-02 4.490692615509033203e-01 1.268812268972396851e-01 7.127263396978378296e-02 2.144856601953506470e-01 -4.073442425578832626e-03 -1.982383131980895996e-01 -2.669474296271800995e-02 1.258764266967773438e-01 9.877105802297592163e-02 3.541068732738494873e-01 -1.630212813615798950e-01 -1.770762652158737183e-01 -2.228945940732955933e-01 1.661603152751922607e-02 -5.554125458002090454e-02 1.472598910331726074e-01 2.010035067796707153e-01 2.189599350094795227e-02 -4.178571328520774841e-02
-1.218693982809782028e-02 3.057463467121124268e-01 -1.414342373609542847e-01 -3.394381105899810791e-01 7.630027830600738525e-03 -1.118891909718513489e-01 -9.554455429315567017e-02 -7.811373472213745117e-02 1.623662412166595459e-01 8.344247192144393921e-02 -2.516057491302490234e-01 -5.786725133657455444e-02 2.632731795310974121e-01 1.468470841646194458e-01 1.037455871701240540e-01 1.064347401261329651e-01 5.422094091773033142e-02 -3.142400979995727539e-01 5.884385854005813599e-02 -9.535679221153259277e-02 4.592552781105041504e-02 -2.502668499946594238e-01 3.502712547779083252e-01 -2.880922257900238037e-01 -1.401031017303466797e-01 1.659706532955169678e-01 -2.161073684692382812e-01 -5.852038785815238953e-02 1.204121578484773636e-02 1.802275329828262329e-01 -4.493099451065063477e-02 -1.173581480979919434e-01
6.521889567375183105e-02 3.265778720378875732e-01 -1.007038727402687073e-01 3.340569138526916504e-02 4.233169928193092346e-02 1.785243153572082520e-01 -3.709373250603675842e-02 -2.607315778732299805e-01 -1.635268181562423706e-01 -8.646386861801147461e-02 8.099869638681411743e-02 3.026241958141326904e-01 -1.235821470618247986e-01 2.641899883747100830e-01 7.578223943710327148e-02 2.665208280086517334e-02 -2.140409778803586960e-03 -2.565369196236133575e-02 -8.963529765605926514e-02 -1.590838879346847534e-01 -1.230851262807846069e-01 1.643306016921997070e-01 3.531239330768585205e-01 -1.853797286748886108e-01 -1.756860315799713135e-01 1.598435789346694946e-01 -2.317852526903152466e-01 1.062648892402648926e-01 -3.333289921283721924e-01 -1.174674630165100098e-01 -1.953877359628677368e-01 -1.766293197870254517e-01
-1.018951646983623505e-02 2.055352032184600830e-01 -7.778462767601013184e-02 1.479285210371017456e-01 1.046418696641921997e-01 5.032359808683395386e-02 -2.921141386032104492e-01 3.799570724368095398e-02 1.392308771610260010e-01 1.969057321548461914e-01 -1.013218685984611511e-01 6.085911020636558533e-02 1.923611164093017578e-01 2.222833484411239624e-01 5.123658776283264160e-01 7.498860359191894531e-02 -1.294026821851730347e-01 -1.164874732494354248e-01 -2.823370099067687988e-01 2.419745475053787231e-01 -1.043255478143692017e-01 5.712820217013359070e-02 1.497405320405960083e-01 -1.959560513496398926e-01 -2.495081871747970581e-01 -1.228667497634887695e-01 -8.864254504442214966e-02 1.171439737081527710e-01 -1.066715177148580551e-02 -2.142961025238037109e-01 -7.529906928539276123e-02 -9.270185232162475586e-02
1.149205937981605530e-01 9.236846119165420532e-02 -2.778514921665191650e-01 1.038966104388237000e-01 3.718013316392898560e-02 2.571763098239898682e-01 4.248486366122961044e-03 2.440009713172912598e-01 8.029156178236007690e-02 -1.542423665523529053e-01 -2.862246036529541016e-01 -5.227657407522201538e-02 -1.037875413894653320e-01 -1.716073229908943176e-02 3.756963834166526794e-02 -7.967988029122352600e-03 9.611544758081436157e-02 -1.121465414762496948e-01 1.268864572048187256e-01 1.631694659590721130e-02 -1.720336079597473145e-02 1.393180638551712036e-01 4.204672276973724365e-01 -4.561305046081542969e-01 -1.028936356306076050e-01 2.339532375335693359e-01 -1.843013912439346313e-01 2.116817384958267212e-01 -1.847304403781890869e-02 -2.102383822202682495e-01 6.598996371030807495e-02 4.968870896846055984e-03
-7.898515462875366211e-02 8.153761178255081177e-02 1.678750365972518921e-01 -1.917589157819747925e-01 2.367664724588394165e-01 -1.703540384769439697e-01 -3.264384716749191284e-02 -5.161918327212333679e-02 2.703664302825927734e-01 3.437601029872894287e-02 6.100244354456663132e-03 1.329626739025115967e-01 1.427837312221527100e-01 3.509613275527954102e-01 -4.235458746552467346e-02 2.986510992050170898e-01 -3.739394247531890869e-02 -5.412018671631813049e-02 -1.763467490673065186e-02 -1.444079875946044922e-01 3.270001709461212158e-02 3.780017197132110596e-01 3.874489963054656982e-01 -3.026046417653560638e-02 -8.419434726238250732e-02 1.617924720048904419e-01 -2.647387087345123291e-01 -1.595618575811386108e-01 -8.745004422962665558e-03 2.626982517540454865e-02 -1.399858891963958740e-01 1.927522122859954834e-01
1.403702497482299805e-01 7.562064379453659058e-02 -1.808514744043350220e-01 2.749398164451122284e-02 -2.260728329420089722e-01 -4.327353090047836304e-02 -3.379324972629547119e-01 -8.534986525774002075e-02 1.934503167867660522e-01 3.835095167160034180e-01 2.007052861154079437e-02 -6.617579609155654907e-02 4.820862412452697754e-02 2.210458070039749146e-01 3.343325555324554443e-01 2.546097151935100555e-03 -1.842894218862056732e-02 -8.515578508377075195e-02 -1.611175090074539185e-01 1.715040802955627441e-01 2.485978305339813232e-01 -1.416575163602828979e-01 2.410240769386291504e-01 -2.250818014144897461e-01 -3.058714568614959717e-01 2.179361321032047272e-02 -5.563445761799812317e-02 -6.874996423721313477e-02 3.110025078058242798e-02 -1.975705921649932861e-01 2.196042612195014954e-02 1.359112709760665894e-01
-1.776706613600254059e-02 2.890043556690216064e-01 -1.128802001476287842e-01 -3.296770751476287842e-01 2.189938127994537354e-01 -6.912547349929809570e-02 -4.722223281860351562e-01 -2.243940085172653198e-01 1.006753742694854736e-01 9.575837105512619019e-02 -1.167883127927780151e-01 -1.612125188112258911e-01 5.295163393020629883e-02 1.282503902912139893e-01 2.908235490322113037e-01 1.246677488088607788e-01 4.191093146800994873e-02 5.160750821232795715e-02 1.876236945390701294e-01 1.015367954969406128e-01 2.108249515295028687e-01 -9.705515205860137939e-02 1.960752755403518677e-01 -2.317175269126892090e-01 -1.128697544336318970e-01 -2.336137741804122925e-02 -3.934215288609266281e-03 7.667466998100280762e-02 2.221523225307464600e-01 -2.328277193009853363e-02 1.585407406091690063e-01 1.399524603039026260e-02
-2.650298476219177246e-01 4.793180525302886963e-01 2.137296050786972046e-01 9.134454652667045593e-03 1.662942580878734589e-02 4.210707172751426697e-02 -1.848789304494857788e-01 -6.662974506616592407e-02 2.336453050374984741e-01 1.103888824582099915e-02 1.965790987014770508e-02 8.409281820058822632e-02 -8.358280360698699951e-02 1.371855586767196655e-01 2.913384735584259033e-01 -1.627327688038349152e-02 -1.618817448616027832e-01 -1.938833594322204590e-01 1.149877719581127167e-02 -9.919392317533493042e-02 -9.629192203283309937e-02 4.447041079401969910e-02 4.366737902164459229e-01 -1.617163419723510742e-01 -1.834050267934799194e-01 -1.064553260803222656e-01 2.101522833108901978e-01 1.894271969795227051e-01 1.101193353533744812e-01 -2.836284786462783813e-02 -2.031283918768167496e-03 -2.560935914516448975e-02
6.193516030907630920e-02 4.694905281066894531e-01 -4.274995923042297363e-01 1.621360629796981812e-01 9.142991900444030762e-02 -6.409470736980438232e-02 -2.732415199279785156e-01 -1.339929699897766113e-01 7.578330487012863159e-02 3.084274828433990479e-01 -1.431878358125686646e-01 5.638367682695388794e-02 -1.154302656650543213e-01 2.321167141199111938e-01 1.220131143927574158e-01 -1.388481259346008301e-01 -6.025848165154457092e-02 -2.267410010099411011e-01 -1.309731155633926392e-01 -4.127501696348190308e-02 5.875106528401374817e-02 8.051535487174987793e-02 1.179774180054664612e-01 -6.065680459141731262e-02 -1.361993551254272461e-01 -2.775154076516628265e-02 -2.776654064655303955e-01 -1.239461600780487061e-01 5.803794041275978088e-02 -4.750886186957359314e-02 1.280083507299423218e-01 -2.167947217822074890e-02
-1.336009949445724487e-01 6.505653262138366699e-02 -3.432211279869079590e-01 7.777169346809387207e-02 1.106169521808624268e-01 2.135606408119201660e-01 9.113710373640060425e-02 -2.094367891550064087e-01 2.543201483786106110e-02 1.252542287111282349e-01 -1.545068621635437012e-01 3.474093675613403320e-01 3.696230414789170027e-04 2.317182868719100952e-01 1.572050899267196655e-01 5.076074227690696716e-02 -3.382099047303199768e-02 1.156651973724365234e-02 2.918000705540180206e-02 6.898390501737594604e-02 1.131938118487596512e-02 -2.513889670372009277e-01 2.759457826614379883e-01 -4.633990526199340820e-01 -2.048120051622390747e-01 -1.305553913116455078e-01 2.261390089988708496e-01 1.296198815107345581e-01 -3.297421708703041077e-02 9.754236042499542236e-02 5.239496752619743347e-02 -2.816540747880935669e-02
9.843774139881134033e-02 1.834350973367691040e-01 1.377013027667999268e-01 -3.495660051703453064e-02 -1.301982998847961426e-01 1.760943979024887085e-01 -8.322849869728088379e-02 -1.148143187165260315e-01 7.120440248399972916e-03 1.471837311983108521e-01 -1.096142753958702087e-01 3.781414628028869629e-01 4.362872242927551270e-02 5.164866894483566284e-02 -6.544987857341766357e-02 3.468999862670898438e-01 -8.646091073751449585e-02 -7.241657003760337830e-03 -1.991687864065170288e-01 -1.723755449056625366e-01 4.205657914280891418e-02 2.671751379966735840e-01 4.702728986740112305e-02 -3.305481374263763428e-01 -1.125249117612838745e-01 8.263689279556274414e-02 -2.814693748950958252e-01 1.525400578975677490e-01 1.665739268064498901e-01 -2.406278103590011597e-01 2.852169871330261230e-01 -1.094418391585350037e-01
-1.897734105587005615e-01 3.284634649753570557e-01 -6.991606950759887695e-02 -2.171479910612106323e-01 -7.593699544668197632e-02 -1.896158605813980103e-01 3.640044108033180237e-02 -1.959797227755188942e-03 2.700786292552947998e-01 1.873913705348968506e-01 -1.330073475837707520e-01 -1.720016300678253174e-01 4.495111107826232910e-01 2.936493456363677979e-01 2.085305154323577881e-01 5.855559185147285461e-02 1.207864731550216675e-01 -8.982276171445846558e-02 7.824718952178955078e-02 1.101594567298889160e-01 1.014104038476943970e-01 -1.208843663334846497e-02 1.660389751195907593e-01 -1.001409590244293213e-01 -1.579752266407012939e-01 5.775327980518341064e-02 -2.215185016393661499e-01 2.809267938137054443e-01 -3.099366091191768646e-03 -8.387822657823562622e-02 1.339770853519439697e-01 -1.581835187971591949e-02
-2.466720491647720337e-01 2.804285883903503418e-01 4.025941342115402222e-02 -4.305066913366317749e-02 9.794978052377700806e-02 6.274058017879724503e-03 -1.877861768007278442e-01 -5.293832346796989441e-02 4.137775674462318420e-02 -1.142194718122482300e-01 1.281211227178573608e-01 1.241090968251228333e-01 8.551656454801559448e-02 1.924722790718078613e-01 3.294942378997802734e-01 1.377329081296920776e-01 -4.268461465835571289e-02 -2.259498238563537598e-01 5.280104465782642365e-03 1.446615308523178101e-01 -1.975783109664916992e-01 1.170704364776611328e-01 4.592681229114532471e-01 -1.310986131429672241e-01 -1.809296011924743652e-01 -2.212997227907180786e-01 9.693453460931777954e-02 9.240541607141494751e-02 2.680299580097198486e-01 -1.609304994344711304e-01 2.431109547615051270e-02 1.954642832279205322e-01
2.428890615701675415e-01 2.270546257495880127e-01 -1.450299173593521118e-01 -1.620814353227615356e-01 -1.386150121688842773e-01 -1.862707287073135376e-01 -5.240545868873596191e-01 -8.103582262992858887e-02 2.996296286582946777e-01 2.322572320699691772e-01 2.890244312584400177e-02 2.541631758213043213e-01 -6.846524775028228760e-02 5.478167161345481873e-02 2.005806714296340942e-01 1.363390237092971802e-01 -9.819456934928894043e-02 -2.238036543130874634e-01 -1.199260354042053223e-01 -1.726614087820053101e-01 -4.641515389084815979e-02 -1.393664628267288208e-01 3.479313105344772339e-02 -2.977320849895477295e-01 -2.597476169466972351e-02 -1.487473025918006897e-03 1.349405385553836823e-02 -2.446203120052814484e-02 4.759076610207557678e-02 5.447611212730407715e-02 9.647879749536514282e-02 3.998354077339172363e-03
-1.353998333215713501e-01 2.709514200687408447e-01 -5.438430979847908020e-02 -7.219008356332778931e-02 3.555998951196670532e-02 1.272930484265089035e-02 9.818771481513977051e-02 -4.819367825984954834e-02 2.042411565780639648e-01 3.566661477088928223e-02 -1.413531019352376461e-03 -2.051587253808975220e-01 1.653912663459777832e-01 4.874617159366607666e-01 3.130400180816650391e-01 1.826063692569732666e-01 1.062052547931671143e-01 -2.767810598015785217e-02 -3.292632102966308594e-02 1.063869446516036987e-01 1.540444195270538330e-01 -2.253769189119338989e-01 4.038735628128051758e-01 -5.830918252468109131e-02 -2.100683599710464478e-01 8.582714945077896118e-02 -1.017736084759235382e-02 7.425464689731597900e-02 -1.018912419676780701e-01 -1.235981211066246033e-01 1.123848855495452881e-01 -2.107482552528381348e-01
2.157250642776489258e-01 8.700659871101379395e-02 -2.288516610860824585e-01 -1.143502965569496155e-01 2.109624445438385010e-02 -3.433828949928283691e-01 -4.290143251419067383e-01 5.766705423593521118e-02 2.502879798412322998e-01 1.623562276363372803e-01 -1.004877090454101562e-01 5.510872602462768555e-02 1.352290809154510498e-02 1.252406388521194458e-01 3.707822039723396301e-02 1.676310151815414429e-01 -2.054367959499359131e-01 -3.201311230659484863e-01 -8.528359979391098022e-02 -1.138295140117406845e-02 1.591879129409790039e-01 1.017387807369232178e-01 9.779816865921020508e-02 -3.465379476547241211e-01 -2.002825587987899780e-01 1.277392655611038208e-01 1.947406530380249023e-01 -6.866265088319778442e-02 2.788329496979713440e-02 -1.246551168151199818e-03 -2.118710801005363464e-02 9.743642807006835938e-02
9.806519001722335815e-02 3.111793696880340576e-01 -1.181978359818458557e-01 -4.214358702301979065e-02 -1.942362338304519653e-01 2.338369637727737427e-01 -1.104578152298927307e-01 2.377998083829879761e-01 6.870554387569427490e-02 2.945568561553955078e-01 -2.885639667510986328e-02 -4.317994229495525360e-03 -6.999037228524684906e-03 -9.211697615683078766e-03 1.105794310569763184e-01 2.487637400627136230e-01 1.079444661736488342e-01 -3.009302318096160889e-01 1.653807461261749268e-01 4.562970716506242752e-03 -9.823676198720932007e-02 -8.526270394213497639e-04 2.600253224372863770e-01 -1.676057875156402588e-01 -4.565357267856597900e-01 -6.842527072876691818e-03 8.666660636663436890e-02 1.291314214468002319e-01 -5.422793328762054443e-02 1.019769608974456787e-01 2.624194025993347168e-01 1.630501076579093933e-02
-1.724760085344314575e-01 2.444739341735839844e-01 3.292767331004142761e-02 7.035734504461288452e-02 -2.321092179045081139e-03 -1.522091589868068695e-02 -2.103603212162852287e-03 -1.316162496805191040e-01 2.020561248064041138e-01 1.100469529628753662e-01 1.522878557443618774e-01 1.148595958948135376e-01 2.303334623575210571e-01 -2.490927651524543762e-02 -1.143669933080673218e-01 2.178892940282821655e-01 2.483364008367061615e-02 2.582805454730987549e-01 -5.375541001558303833e-02 2.992511689662933350e-01 2.712357975542545319e-02 -8.339508622884750366e-02 3.524954617023468018e-01 -2.502931356430053711e-01 -1.517783552408218384e-01 7.901422679424285889e-02 -1.979435831308364868e-01 3.650468289852142334e-01 8.334543555974960327e-02 -3.229081332683563232e-01 -1.248410642147064209e-01 -2.135902643203735352e-02
1.513396650552749634e-01 1.253343969583511353e-01 4.535547271370887756e-02 -1.585705578327178955e-01 -1.334147434681653976e-02 1.101351156830787659e-01 1.314842328429222107e-02 -1.450308710336685181e-01 1.348958462476730347e-01 5.555160343647003174e-02 8.985145390033721924e-02 1.992742717266082764e-01 -1.427832245826721191e-01 1.656574755907058716e-01 6.217408180236816406e-02 1.930290758609771729e-01 1.411312669515609741e-01 7.092927396297454834e-02 -1.856004148721694946e-01 -1.662291935645043850e-03 1.817076653242111206e-01 1.108570024371147156e-01 3.813664987683296204e-02 -3.500835001468658447e-01 -1.187152042984962463e-01 3.014865517616271973e-01 7.403600960969924927e-02 -4.364026710391044617e-02 4.217889606952667236e-01 -4.396739304065704346e-01 7.586649805307388306e-02 -1.567875742912292480e-01
4.291588440537452698e-02 -1.354155503213405609e-02 -1.587232649326324463e-01 1.780536472797393799e-01 2.097567766904830933e-01 3.247551321983337402e-01 -8.854877948760986328e-02 -5.935541167855262756e-02 4.027331620454788208e-02 3.839135542511940002e-02 -2.164670079946517944e-01 1.377673894166946411e-01 -2.514174021780490875e-02 2.073377668857574463e-01 1.796415448188781738e-01 1.778525263071060181e-01 7.214492559432983398e-02 -1.974983215332031250e-01 -2.111947536468505859e-01 -1.697155237197875977e-01 2.166878879070281982e-01 1.135739088058471680e-01 2.570898532867431641e-01 -1.996582001447677612e-01 -1.252746433019638062e-01 1.024256050586700439e-01 1.369108259677886963e-01 -9.706399589776992798e-02 4.089074134826660156e-01 -1.311720609664916992e-01 6.034258753061294556e-03 -2.855992317199707031e-01
1.183589622378349304e-01 2.825061976909637451e-01 -1.565296202898025513e-01 1.226083189249038696e-01 -5.157330259680747986e-02 1.397164165973663330e-01 -2.215594798326492310e-01 -7.278769044205546379e-04 -4.295980930328369141e-02 1.210365165024995804e-02 -8.508992195129394531e-02 -3.893973678350448608e-02 -2.270037829875946045e-01 2.922120504081249237e-02 1.422971040010452271e-01 5.834988132119178772e-02 -1.735037565231323242e-01 -4.903843253850936890e-02 5.380134657025337219e-02 -2.771005406975746155e-02 -3.847254812717437744e-02 1.536144316196441650e-01 2.166635841131210327e-01 -2.911766469478607178e-01 -3.104793727397918701e-01 -1.136786025017499924e-02 -2.169574350118637085e-01 4.518177211284637451e-01 7.177501171827316284e-02 -2.280192375183105469e-01 1.373390704393386841e-01 -3.031054139137268066e-01
1.140841692686080933e-01 2.424562722444534302e-01 5.167803540825843811e-02 2.141159027814865112e-01 1.842524260282516479e-01 -8.260262757539749146e-02 -3.608550131320953369e-01 1.985039375722408295e-02 1.246350035071372986e-01 2.483948022127151489e-01 -2.630809880793094635e-02 9.252499043941497803e-02 2.072241455316543579e-01 1.237552389502525330e-01 3.023556768894195557e-01 1.684613972902297974e-01 -9.745587408542633057e-02 -1.989848464727401733e-01 -1.446631997823715210e-01 1.578764021396636963e-01 -6.163572520017623901e-02 1.450119316577911377e-01 7.153214514255523682e-02 -3.564102053642272949e-01 -2.125701606273651123e-01 -1.307217031717300415e-01 -1.673741787672042847e-01 -9.319464117288589478e-02 -6.341324001550674438e-02 -2.928321659564971924e-01 5.405701696872711182e-02 1.318120118230581284e-02
-5.498092249035835266e-02 2.280907481908798218e-01 3.922630473971366882e-02 1.767171621322631836e-01 2.244613766670227051e-01 -1.983211934566497803e-01 2.121648788452148438e-01 -1.464976519346237183e-01 3.079735338687896729e-01 2.364679276943206787e-01 -2.721461653709411621e-01 2.299910932779312134e-01 2.505151787772774696e-04 1.993689388036727905e-01 6.530176103115081787e-02 7.363361120223999023e-02 1.563375294208526611e-01 1.527302265167236328e-01 1.774006485939025879e-01 7.419189065694808960e-02 4.181940853595733643e-02 5.395026877522468567e-03 2.964469790458679199e-01 -2.977195382118225098e-01 -1.648479849100112915e-01 -1.245900541543960571e-01 -8.447766304016113281e-02 2.667604386806488037e-01 4.765823483467102051e-02 3.991765528917312622e-02 -4.529396817088127136e-02 1.971943080425262451e-01
-9.777922183275222778e-02 1.737362295389175415e-01 -1.507329493761062622e-01 5.990130081772804260e-02 -3.526202216744422913e-02 6.713380664587020874e-02 -4.468221217393875122e-02 2.897767536342144012e-02 2.537016868591308594e-01 3.299629390239715576e-01 8.370257914066314697e-02 2.236500196158885956e-02 -6.880563683807849884e-03 1.939597278833389282e-01 1.603649184107780457e-02 3.177774250507354736e-01 -1.092595532536506653e-01 2.861711680889129639e-01 -1.677744388580322266e-01 3.403453230857849121e-01 2.511442005634307861e-01 3.380164504051208496e-01 8.050869405269622803e-02 -2.348957061767578125e-01 5.484285950660705566e-02 8.962497115135192871e-02 -1.705933362245559692e-01 2.091505229473114014e-01 -1.539195775985717773e-01 4.681158810853958130e-02 7.419909536838531494e-02 -1.167497411370277405e-01
-1.823078542947769165e-01 2.721607685089111328e-01 -1.061943620443344116e-01 -4.138677194714546204e-02 -2.759201824665069580e-01 -1.368317902088165283e-01 -5.214468110352754593e-03 -1.134685724973678589e-01 9.537515789270401001e-02 6.501931697130203247e-02 -2.341927140951156616e-01 1.604284197092056274e-01 -2.115689367055892944e-01 7.341200858354568481e-02 2.843456566333770752e-01 2.308984547853469849e-01 -3.854730725288391113e-02 2.213316708803176880e-01 -7.439654320478439331e-02 -2.344710230827331543e-01 -2.360813692212104797e-02 2.027223110198974609e-01 4.839410483837127686e-01 -1.919164359569549561e-01 -3.413511440157890320e-02 2.858261391520500183e-02 6.965547800064086914e-02 -4.696441814303398132e-02 -3.727112710475921631e-02 -8.116642944514751434e-03 -9.274534136056900024e-02 2.257306128740310669e-01
-1.425017565488815308e-01 1.082327514886856079e-01 -8.097307384014129639e-02 2.085866630077362061e-01 -6.495028734207153320e-02 -1.155944466590881348e-01 -8.637223392724990845e-02 5.912046134471893311e-02 -1.685615181922912598e-01 -3.909881040453910828e-02 1.526507437229156494e-01 3.635892570018768311e-01 1.184162124991416931e-01 3.422084748744964600e-01 4.923437908291816711e-02 2.225847542285919189e-01 1.420808732509613037e-01 -3.808178305625915527e-01 1.935647130012512207e-01 3.129008412361145020e-02 -1.601523756980895996e-01 2.151020467281341553e-01 1.254490315914154053e-01 -4.895961657166481018e-02 -1.326600611209869385e-01 1.793030500411987305e-01 -1.465078890323638916e-01 2.578710317611694336e-01 1.103465929627418518e-01 1.287280023097991943e-01 -1.809255629777908325e-01 -1.671543568372726440e-01
6.892932951450347900e-02 1.509591564536094666e-02 -1.887802332639694214e-01 8.898237347602844238e-02 -9.329754859209060669e-02 2.102393358945846558e-01 -7.037752121686935425e-02 -1.136408671736717224e-01 8.373148739337921143e-02 1.572574861347675323e-02 -8.332895487546920776e-02 2.741229236125946045e-01 -9.069257974624633789e-02 3.516378104686737061e-01 1.298263669013977051e-01 4.238314032554626465e-01 -1.367438137531280518e-01 -1.614758819341659546e-01 -1.030206829309463501e-01 -1.749664992094039917e-01 2.236099243164062500e-01 -1.588237732648849487e-01 3.148871064186096191e-01 -1.550643891096115112e-01 -7.362448144704103470e-03 -2.933241426944732666e-02 9.940413385629653931e-02 1.872650533914566040e-01 2.087211906909942627e-01 1.342781186103820801e-01 -9.157831966876983643e-02 -2.504287958145141602e-01
-1.757500320672988892e-01 8.959405124187469482e-02 -3.357559442520141602e-01 1.184132248163223267e-01 1.786343753337860107e-01 7.137106731534004211e-03 -2.103826999664306641e-01 -7.865736633539199829e-02 4.060975462198257446e-02 3.755378127098083496e-01 -1.499225795269012451e-01 2.440381199121475220e-01 2.426339685916900635e-01 -1.053454875946044922e-01 7.035852409899234772e-03 7.399313151836395264e-02 1.416241675615310669e-01 -7.496146857738494873e-02 1.229080557823181152e-01 2.388760894536972046e-01 8.567670732736587524e-02 1.722554713487625122e-01 3.272097408771514893e-01 -2.162387818098068237e-01 1.624698750674724579e-02 1.391354650259017944e-01 -8.025211095809936523e-02 7.486641407012939453e-02 5.162456259131431580e-02 4.277229681611061096e-02 3.552588224411010742e-01 -2.579351700842380524e-02
-2.012796700000762939e-01 2.331378608942031860e-01 1.556624770164489746e-01 8.429091423749923706e-02 -2.088253796100616455e-01 -1.158575043082237244e-01 -6.754058599472045898e-02 2.600160986185073853e-02 -7.161097135394811630e-03 4.665459319949150085e-02 -6.879729777574539185e-02 2.688375711441040039e-01 -1.807259023189544678e-01 2.774764299392700195e-01 2.323376536369323730e-01 3.319115042686462402e-01 1.920364648103713989e-01 2.698846906423568726e-02 1.072833016514778137e-01 1.107515171170234680e-01 -1.080603152513504028e-02 2.875271439552307129e-01 3.281863927841186523e-01 -7.033996284008026123e-02 -2.880013175308704376e-02 -5.415368825197219849e-02 -1.710820347070693970e-01 -1.364280730485916138e-01 -8.152711391448974609e-02 2.779533267021179199e-01 -7.530099153518676758e-02 -2.458651363849639893e-01
-1.524150371551513672e-01 -4.204179346561431885e-02 -1.515435725450515747e-01 1.915198266506195068e-01 -1.505243498831987381e-02 -1.415582448244094849e-01 5.075846612453460693e-02 -1.512992531061172485e-01 1.157216504216194153e-01 1.904000490903854370e-01 -3.674709200859069824e-01 1.145168244838714600e-01 2.321644686162471771e-02 3.365785181522369385e-01 -1.495521068572998047e-01 -1.021214276552200317e-01 -9.477149695158004761e-03 3.449901044368743896e-01 3.352325409650802612e-02 7.358659524470567703e-03 7.555375248193740845e-02 1.331829875707626343e-01 4.401929378509521484e-01 -2.205899506807327271e-01 -8.918217569589614868e-02 1.496483683586120605e-01 -7.874462753534317017e-02 -3.100542165338993073e-02 7.655989844352006912e-03 -1.866839677095413208e-01 1.032701656222343445e-01 -2.365717589855194092e-01
-3.208954334259033203e-01 4.546187520027160645e-01 -7.734833285212516785e-03 -4.899690611637197435e-05 -6.548141688108444214e-02 -1.981091313064098358e-02 -2.484236359596252441e-01 -5.790559574961662292e-02 1.071342080831527710e-01 -4.275776818394660950e-02 -1.297392696142196655e-01 2.357598207890987396e-02 1.996518112719058990e-03 5.157539248466491699e-02 1.681653410196304321e-01 1.846356987953186035e-01 -2.384977042675018311e-02 -3.154481947422027588e-01 -1.241818442940711975e-01 8.121717721223831177e-02 -3.246062994003295898e-02 3.233751282095909119e-02 4.447238743305206299e-01 -2.671861350536346436e-01 -1.855117827653884888e-02 -1.504760682582855225e-01 2.459071129560470581e-01 -3.873622789978981018e-02 9.368038922548294067e-02 -1.715161204338073730e-01 5.294445902109146118e-02 7.413883507251739502e-02
-1.984632164239883423e-01 2.733433246612548828e-01 -1.410104930400848389e-01 2.185126841068267822e-01 6.021659448742866516e-02 -1.688998043537139893e-01 -9.234606474637985229e-02 -4.074462130665779114e-02 1.407569926232099533e-02 6.679988652467727661e-02 -1.364716440439224243e-01 1.236060187220573425e-01 -1.259907484054565430e-01 1.048323884606361389e-01 9.011641144752502441e-02 2.989825606346130371e-01 1.015844866633415222e-01 -3.179236650466918945e-01 -1.345458477735519409e-01 4.090905562043190002e-02 2.198263704776763916e-01 1.906988322734832764e-01 5.095514655113220215e-01 -2.043783366680145264e-01 -1.573161408305168152e-02 -1.721594780683517456e-01 1.770272105932235718e-01 1.197607517242431641e-01 2.046259865164756775e-02 2.376920543611049652e-02 -1.145897656679153442e-01 7.764290273189544678e-02
8.830498158931732178e-02 -1.740311682224273682e-01 -1.321790963411331177e-01 2.659752964973449707e-01 7.762987166643142700e-02 1.572993248701095581e-01 -6.308887153863906860e-02 -1.791949570178985596e-01 1.520870327949523926e-01 1.044170483946800232e-01 -1.529767960309982300e-01 1.502351313829421997e-01 -1.038730964064598083e-01 3.855362236499786377e-01 -7.187894079834222794e-03 2.892225682735443115e-01 7.232670485973358154e-02 -1.774420291185379028e-01 -1.440092623233795166e-01 -6.856800522655248642e-03 -4.900849610567092896e-02 -1.279845982789993286e-01 3.689119517803192139e-01 -2.867055833339691162e-01 7.324538379907608032e-02 1.833075881004333496e-01 2.943473169580101967e-03 1.154914274811744690e-01 2.366259843111038208e-01 2.307443618774414062e-01 -8.187984675168991089e-02 1.444741487503051758e-01
-1.035975068807601929e-01 2.737283706665039062e-01 -1.215038374066352844e-01 8.251019567251205444e-02 6.383464485406875610e-02 -2.497598379850387573e-01 -1.933788657188415527e-01 8.654344826936721802e-02 5.509094893932342529e-02 3.476118743419647217e-01 7.742790132761001587e-02 -1.712479591369628906e-01 4.862979799509048462e-02 1.193716824054718018e-01 1.667536348104476929e-01 1.206347905099391937e-02 -3.732210770249366760e-02 -3.060694634914398193e-01 -2.897101938724517822e-01 4.642875865101814270e-02 1.540162414312362671e-01 2.964699566364288330e-01 2.593648135662078857e-01 -2.179163396358489990e-01 -2.234205603599548340e-01 1.785434409976005554e-02 -2.175730019807815552e-01 -5.233316123485565186e-02 7.980185002088546753e-02 -1.851351112127304077e-01 1.706188023090362549e-01 8.617106825113296509e-03
-4.537477344274520874e-02 -5.095431953668594360e-02 -1.777691543102264404e-01 1.476755589246749878e-01 -2.996312677860260010e-01 1.185891870409250259e-02 -1.648607701063156128e-01 -5.660380050539970398e-02 3.609066903591156006e-01 5.718268081545829773e-02 -6.231591477990150452e-02 3.299014866352081299e-01 7.532753795385360718e-02 1.835878491401672363e-01 1.117788627743721008e-01 -2.214006707072257996e-02 4.616087302565574646e-02 9.779506921768188477e-02 3.488385975360870361e-01 -8.311911486089229584e-03 -4.079594835638999939e-02 5.955735221505165100e-02 7.173525542020797729e-02 -2.462140321731567383e-01 -1.888825148344039917e-01 2.489448189735412598e-01 -7.845681905746459961e-02 -6.602074205875396729e-02 7.513967901468276978e-02 1.009227335453033447e-01 -3.750424385070800781e-01 -2.322580367326736450e-01
6.187009811401367188e-02 5.162635445594787598e-01 -1.312151253223419189e-01 -3.546286746859550476e-02 -2.597622573375701904e-01 -3.508330136537551880e-02 2.428772626444697380e-03 3.139234334230422974e-02 1.691897958517074585e-01 3.225628733634948730e-01 -2.467815577983856201e-01 1.781211346387863159e-01 1.961012482643127441e-01 5.184651166200637817e-02 8.060343563556671143e-02 1.989492774009704590e-01 -1.229988262057304382e-01 1.790636330842971802e-01 2.391355931758880615e-01 2.197179794311523438e-01 2.265897952020168304e-02 -7.848011329770088196e-03 2.982099950313568115e-01 -1.405208855867385864e-01 1.086934935301542282e-02 -1.122878640890121460e-01 2.612900733947753906e-02 -9.119714051485061646e-02 1.045591235160827637e-01 1.702908799052238464e-02 -1.262092292308807373e-01 -1.347825825214385986e-01
1.415713131427764893e-01 1.124439612030982971e-01 -2.755054235458374023e-01 -7.531949877738952637e-02 -2.042556554079055786e-01 7.764812558889389038e-02 6.600679457187652588e-02 -1.528447568416595459e-01 8.092205226421356201e-02 -1.290128827095031738e-01 6.706482265144586563e-03 2.721045911312103271e-01 -8.166395127773284912e-03 -9.861548244953155518e-02 -1.180363632738590240e-02 3.300324678421020508e-01 -1.417804062366485596e-01 5.844379775226116180e-04 4.187203943729400635e-02 9.503315389156341553e-02 -1.309092063456773758e-02 2.980591952800750732e-01 4.541844427585601807e-01 -2.429050505161285400e-01 -1.320794820785522461e-01 1.195395365357398987e-01 -2.223762571811676025e-01 3.419788181781768799e-02 -3.783412277698516846e-02 -4.485863074660301208e-02 3.303316533565521240e-01 1.184778064489364624e-01
-3.519505262374877930e-01 1.199634671211242676e-01 -1.762542724609375000e-01 -3.065984230488538742e-03 -2.030359506607055664e-01 -1.587251573801040649e-01 -9.897905588150024414e-02 8.097483217716217041e-02 -6.122253090143203735e-02 -6.189575791358947754e-02 -2.378190308809280396e-01 2.245888262987136841e-01 -2.673719078302383423e-02 6.643021851778030396e-02 1.350927650928497314e-01 2.685890793800354004e-01 -8.264152705669403076e-02 2.074161618947982788e-01 -9.082075208425521851e-03 -2.218125164508819580e-01 -7.221607863903045654e-02 1.417155265808105469e-01 4.643650054931640625e-01 -2.997582852840423584e-01 -1.173055246472358704e-01 7.002384960651397705e-02 9.692730009555816650e-02 -1.327964756637811661e-02 -6.764604896306991577e-02 -1.090174615383148193e-01 -1.377561241388320923e-01 2.102447003126144409e-01
1.223125532269477844e-01 9.435433894395828247e-02 -1.457718163728713989e-01 -1.796178966760635376e-01 5.269850417971611023e-02 3.430618345737457275e-01 -7.228901237249374390e-02 2.624726295471191406e-01 1.719071418046951294e-01 -1.791311502456665039e-01 2.308006025850772858e-02 3.003633581101894379e-02 5.100286379456520081e-02 5.272103846073150635e-02 3.536944091320037842e-02 2.080509811639785767e-01 6.034149229526519775e-02 -2.591134607791900635e-01 1.145540475845336914e-01 2.874934114515781403e-02 2.005916535854339600e-01 1.784155815839767456e-01 3.728902637958526611e-01 -3.600609898567199707e-01 -1.806695908308029175e-01 1.479639858007431030e-01 -4.863330628722906113e-03 1.192785426974296570e-01 -2.921997196972370148e-02 1.090537607669830322e-01 2.133464068174362183e-01 -2.500153183937072754e-01
-1.831981539726257324e-01 3.330298662185668945e-01 1.088867485523223877e-01 -6.311069708317518234e-03 -1.989470608532428741e-02 6.578677147626876831e-02 -2.401968091726303101e-01 -1.493223709985613823e-03 2.113644480705261230e-01 -2.546702511608600616e-02 -2.285418808460235596e-01 3.237754106521606445e-01 2.532089352607727051e-01 -1.032332703471183777e-01 1.229875534772872925e-01 1.592876464128494263e-01 1.963063180446624756e-01 8.781612664461135864e-02 2.393477410078048706e-01 4.696045443415641785e-02 -8.997664600610733032e-02 4.151008725166320801e-01 3.706055879592895508e-02 -1.734288632869720459e-01 -2.951924689114093781e-03 1.290905177593231201e-01 -3.546427935361862183e-02 1.591739803552627563e-01 2.407039999961853027e-01 1.288029253482818604e-01 1.654557138681411743e-01 -2.810345776379108429e-02
1.520452946424484253e-01 3.126769512891769409e-02 3.674829378724098206e-02 -5.418888106942176819e-02 2.263097912073135376e-01 2.865675985813140869e-01 -3.080660700798034668e-01 1.206935718655586243e-01 -7.403132319450378418e-02 1.007822602987289429e-01 -1.920150369405746460e-01 6.643277406692504883e-02 1.061953976750373840e-01 4.201385974884033203e-01 2.582878470420837402e-01 7.145473361015319824e-02 8.466861397027969360e-02 -7.004728168249130249e-02 9.793177992105484009e-02 1.663396656513214111e-01 -1.229580491781234741e-01 -6.832257658243179321e-02 3.470977544784545898e-01 -2.700198292732238770e-01 -7.297337055206298828e-03 -6.851630657911300659e-02 7.346621155738830566e-02 2.142487615346908569e-01 2.525397241115570068e-01 4.938332736492156982e-02 -3.173931315541267395e-02 -1.627787947654724121e-01
2.913429439067840576e-01 3.626756370067596436e-01 1.190139949321746826e-01 4.779322445392608643e-02 5.499491095542907715e-02 -1.898699849843978882e-01 -8.110620826482772827e-02 -1.207803189754486084e-02 1.743833273649215698e-01 -9.495217353105545044e-03 2.294984608888626099e-01 3.785330057144165039e-01 8.421836048364639282e-02 6.672029197216033936e-02 -1.792402565479278564e-01 3.788249194622039795e-01 -1.877863407135009766e-01 1.833783090114593506e-01 -7.888122648000717163e-02 -5.834584683179855347e-02 1.732963137328624725e-02 -7.425773888826370239e-02 2.135042697191238403e-01 -1.822357177734375000e-01 -2.041997611522674561e-01 -3.469388699159026146e-03 -9.955359250307083130e-02 8.066445589065551758e-02 1.444330364465713501e-01 -1.680196449160575867e-02 5.423592403531074524e-03 -2.554911375045776367e-01
-4.942803457379341125e-02 2.480796426534652710e-01 -6.872836966067552567e-03 -2.252678275108337402e-01 4.107430949807167053e-02 -1.266653090715408325e-01 -3.000767827033996582e-01 1.291787326335906982e-01 3.102376759052276611e-01 2.403161227703094482e-01 -2.087983116507530212e-02 -2.166096270084381104e-01 1.307910773903131485e-02 2.692422270774841309e-01 2.583369314670562744e-01 1.743807829916477203e-02 1.939041316509246826e-01 2.348153851926326752e-03 1.913621425628662109e-01 -3.696157783269882202e-02 6.831679493188858032e-02 -1.631544679403305054e-01 2.412335276603698730e-01 -3.102543354034423828e-01 -1.082949638366699219e-01 -1.155683584511280060e-02 -1.101389154791831970e-02 3.564212098717689514e-02 2.470307797193527222e-01 -6.275617517530918121e-03 1.798879802227020264e-01 -2.273602038621902466e-01
2.990388497710227966e-02 3.081888258457183838e-01 -1.034526750445365906e-01 -2.046520262956619263e-01 -1.630525290966033936e-01 -2.776072733104228973e-02 -6.901083141565322876e-02 -3.722746074199676514e-01 2.884985692799091339e-02 1.388637628406286240e-02 2.775824815034866333e-02 3.869014978408813477e-01 -1.111147254705429077e-01 2.178806662559509277e-01 5.235851928591728210e-02 1.469947695732116699e-01 2.484685480594635010e-01 1.218112036585807800e-01 -2.343322634696960449e-01 -8.437961339950561523e-02 -2.427391894161701202e-02 2.097708731889724731e-01 2.416668087244033813e-01 5.675259232521057129e-02 -8.803644776344299316e-02 3.138000071048736572e-01 -8.046348392963409424e-02 2.482145130634307861e-01 -2.902645058929920197e-02 -1.130804196000099182e-01 -1.046129539608955383e-01 -3.840607777237892151e-02
-1.509790122509002686e-02 4.194342717528343201e-02 -1.888541877269744873e-01 8.761793375015258789e-02 -1.354415118694305420e-01 1.687010228633880615e-01 1.696209460496902466e-01 -1.336269974708557129e-01 4.332556426525115967e-01 3.347765654325485229e-02 1.365450769662857056e-01 1.571709215641021729e-01 1.498930454254150391e-01 1.697299927473068237e-01 -8.466994762420654297e-02 3.347173333168029785e-01 -1.042706309817731380e-03 -8.576529473066329956e-02 -1.803654879331588745e-01 1.075373515486717224e-01 9.872499108314514160e-02 2.137447595596313477e-01 2.761158645153045654e-01 -8.408080041408538818e-02 -1.735233329236507416e-02 2.712897658348083496e-01 -1.666458845138549805e-01 2.985231876373291016e-01 6.150132045149803162e-02 -1.861778944730758667e-01 -1.937376409769058228e-01 -4.022594541311264038e-02
-5.987878143787384033e-02 1.840530335903167725e-01 -1.882157325744628906e-01 -6.300492212176322937e-03 3.431110642850399017e-03 1.253213286399841309e-01 -3.543125391006469727e-01 -1.253140866756439209e-01 7.601825520396232605e-03 -4.331709351390600204e-03 3.563549742102622986e-02 1.296289712190628052e-01 -2.869710624217987061e-01 2.908576047047972679e-03 -1.341625209897756577e-02 1.056210473179817200e-01 -3.592507168650627136e-02 -1.676595956087112427e-01 8.155074715614318848e-02 -9.267862886190414429e-02 -1.393164396286010742e-01 1.566096842288970947e-01 2.576150298118591309e-01 -4.780219793319702148e-01 -1.253696233034133911e-01 1.436575502157211304e-01 -1.430204510688781738e-02 2.109043002128601074e-01 5.692530423402786255e-02 -1.417650282382965088e-01 1.421267241239547729e-01 -3.876143395900726318e-01
2.630625367164611816e-01 -7.041835039854049683e-02 -6.570378690958023071e-02 -3.444452211260795593e-02 -1.009108498692512512e-01 1.307224631309509277e-01 1.233676522970199585e-01 -7.367612421512603760e-02 2.086254656314849854e-01 1.037377957254648209e-02 -1.469795107841491699e-01 3.237547576427459717e-01 5.309787765145301819e-02 4.182811677455902100e-01 5.441015120595693588e-03 3.504149913787841797e-01 -2.781377732753753662e-02 -1.820663660764694214e-01 8.699030429124832153e-02 -2.530121505260467529e-01 1.504388302564620972e-01 -3.257884457707405090e-02 3.313491046428680420e-01 -1.086764261126518250e-01 2.380742691457271576e-02 1.470753643661737442e-02 -4.939186945557594299e-02 3.370865285396575928e-01 7.280780375003814697e-02 1.390107423067092896e-01 -1.466961018741130829e-02 -9.630843997001647949e-02
6.094022467732429504e-02 3.774460256099700928e-01 -2.533966898918151855e-01 -1.311939358711242676e-01 2.700519748032093048e-02 -2.511502504348754883e-01 -8.500345051288604736e-03 1.182713359594345093e-01 -1.291697728447616100e-03 2.123354375362396240e-01 -6.347044557332992554e-02 2.247814983129501343e-01 2.736054062843322754e-01 1.231959555298089981e-02 1.313894093036651611e-01 3.425157396122813225e-03 1.860599219799041748e-01 -1.452590990811586380e-02 -5.083135142922401428e-02 -2.147486992180347443e-02 4.484745860099792480e-02 -1.494041681289672852e-01 1.785331368446350098e-01 -1.006014496088027954e-01 -2.855389416217803955e-01 -5.532133951783180237e-02 -2.731207609176635742e-01 2.902944386005401611e-01 -6.110194325447082520e-02 -3.664653301239013672e-01 -1.010263562202453613e-01 -8.189013600349426270e-02
-3.650494292378425598e-02 -1.185113713145256042e-01 -4.077198803424835205e-01 5.650305375456809998e-02 -4.043959453701972961e-02 6.904511898756027222e-02 -2.261527776718139648e-01 2.569464268162846565e-03 1.261279881000518799e-01 2.972945272922515869e-01 -2.996220998466014862e-02 -9.166058152914047241e-02 -7.759282737970352173e-02 3.674103617668151855e-01 1.489224433898925781e-01 1.763308793306350708e-01 1.003303602337837219e-01 -3.036131262779235840e-01 -2.735875546932220459e-01 2.085544764995574951e-01 7.736454159021377563e-02 -8.001330494880676270e-02 1.632548272609710693e-01 -2.660352289676666260e-01 -2.458165884017944336e-01 7.801258563995361328e-02 -7.572356611490249634e-02 -1.193674057722091675e-01 1.368872076272964478e-01 -1.066636145114898682e-01 3.429216891527175903e-02 3.968559578061103821e-02
8.508562110364437103e-03 1.788955777883529663e-01 -1.664757132530212402e-01 -2.125952541828155518e-01 2.213284187018871307e-02 -1.041953489184379578e-01 6.584759056568145752e-02 -7.897821068763732910e-02 4.663474261760711670e-01 -2.659476101398468018e-01 9.471645206212997437e-02 2.297469675540924072e-01 -4.933576285839080811e-02 2.653847038745880127e-01 1.447473168373107910e-01 2.613424956798553467e-01 1.054728105664253235e-01 -3.238940238952636719e-02 1.098817586898803711e-02 -1.339922845363616943e-01 -1.034429520368576050e-01 7.527896761894226074e-02 2.629476413130760193e-02 -4.269024431705474854e-01 -1.608902812004089355e-01 9.002076834440231323e-02 -2.437583506107330322e-01 -2.600112557411193848e-02 -2.246809750795364380e-02 2.936194837093353271e-02 -1.276116520166397095e-01 1.404536366462707520e-01
-2.354516237974166870e-01 3.633043766021728516e-01 -1.563799679279327393e-01 -2.638833224773406982e-01 -1.243807654827833176e-02 -3.161682980135083199e-03 -3.243133798241615295e-02 1.772134155035018921e-01 -5.034161359071731567e-02 2.453661262989044189e-01 -2.643517851829528809e-01 5.980321019887924194e-02 1.635052561759948730e-01 1.908033341169357300e-01 -1.527957767248153687e-01 1.548019051551818848e-01 2.158971279859542847e-01 2.664910629391670227e-02 -5.452509969472885132e-02 1.293614804744720459e-01 -7.437125593423843384e-02 -1.093199178576469421e-01 3.719326257705688477e-01 -2.097624391317367554e-01 -2.535951137542724609e-01 -9.709823876619338989e-02 -1.247178092598915100e-01 3.879435360431671143e-02 2.969837374985218048e-02 -1.286097019910812378e-01 -9.360264986753463745e-02 -2.353463917970657349e-01
2.298552915453910828e-02 1.579884290695190430e-01 5.169236101210117340e-03 7.425890862941741943e-02 -2.840858399868011475e-01 6.293810158967971802e-02 1.084946445189416409e-03 -1.736208200454711914e-01 5.862777307629585266e-02 2.628836631774902344e-01 -2.205954515375196934e-04 1.358132511377334595e-01 -8.131183683872222900e-02 3.850327134132385254e-01 2.194894999265670776e-01 8.543591946363449097e-02 4.242535308003425598e-02 1.070128157734870911e-01 -7.008636835962533951e-03 1.022505573928356171e-02 1.297152191400527954e-01 1.408763527870178223e-01 2.575375437736511230e-01 -2.757088840007781982e-01 1.327050179243087769e-01 2.193536013364791870e-01 -3.470777273178100586e-01 7.707669585943222046e-02 -2.551772892475128174e-01 2.330330461263656616e-01 1.740123182535171509e-01 1.363194286823272705e-01
-6.337388604879379272e-02 5.678209662437438965e-02 -5.795263871550559998e-02 2.361793071031570435e-01 -2.788026630878448486e-02 1.213982030749320984e-01 -2.397203296422958374e-01 -1.992382258176803589e-01 1.550718545913696289e-01 8.652763813734054565e-02 -1.661173850297927856e-01 4.235978126525878906e-01 1.364736706018447876e-01 1.382182240486145020e-01 2.982088737189769745e-02 -4.348456487059593201e-02 1.033624783158302307e-01 4.420778155326843262e-02 2.283977568149566650e-01 1.677819937467575073e-01 2.532068192958831787e-01 -1.318116784095764160e-01 4.251852929592132568e-01 -2.283676564693450928e-01 -2.804710716009140015e-02 8.934473991394042969e-02 1.951618343591690063e-01 9.870102256536483765e-02 1.429896205663681030e-01 1.149380654096603394e-01 -1.813665777444839478e-01 -1.065052151679992676e-01
-1.101876795291900635e-01 8.091901242733001709e-02 2.976908814162015915e-03 1.257921606302261353e-01 2.642281949520111084e-01 -1.694274321198463440e-02 1.026897579431533813e-01 -4.307118803262710571e-02 -2.081181854009628296e-02 4.411542713642120361e-01 7.112424075603485107e-02 3.875755369663238525e-01 1.724560856819152832e-01 1.372756212949752808e-01 1.313979327678680420e-01 2.061414718627929688e-01 4.355508461594581604e-02 -2.679168879985809326e-01 1.007898077368736267e-01 9.058540314435958862e-02 8.901264518499374390e-02 4.107808172702789307e-01 2.263239473104476929e-01 -1.391852498054504395e-01 -1.505190879106521606e-01 1.510066837072372437e-01 5.945536494255065918e-02 -7.593727856874465942e-02 -1.374259442090988159e-01 -2.115303091704845428e-02 8.653330802917480469e-02 -5.851118639111518860e-02
-1.545206364244222641e-02 2.179677337408065796e-01 2.123958989977836609e-02 -6.235321518033742905e-03 -1.642989069223403931e-01 1.470083892345428467e-01 6.235397886484861374e-03 1.634858697652816772e-01 4.372624680399894714e-02 1.761900633573532104e-01 7.645484805107116699e-02 5.796358585357666016e-01 -1.153605207800865173e-01 1.693391501903533936e-01 -1.814853698015213013e-01 2.651896476745605469e-01 1.790111958980560303e-01 -2.512862980365753174e-01 9.859331697225570679e-02 4.030856490135192871e-02 2.502904832363128662e-01 2.555890977382659912e-01 2.580424845218658447e-01 -5.350632593035697937e-02 -1.650016158819198608e-01 -5.312697216868400574e-02 -9.577904641628265381e-02 -1.393274962902069092e-02 -2.882959507405757904e-02 -3.327189758419990540e-02 -1.259745657444000244e-02 1.043883860111236572e-01
-1.349034607410430908e-01 1.697244346141815186e-01 -3.377494215965270996e-02 -1.804547756910324097e-02 -3.452409207820892334e-01 4.835870582610368729e-03 -3.089678846299648285e-02 -1.114045977592468262e-01 9.152512997388839722e-03 2.394508719444274902e-01 8.183039724826812744e-02 2.764712274074554443e-01 9.853123873472213745e-02 3.366732001304626465e-01 1.850132346153259277e-01 2.087535522878170013e-02 -7.920238375663757324e-02 2.544218301773071289e-01 1.195297390222549438e-01 2.116477862000465393e-02 9.275752236135303974e-04 1.179024130105972290e-01 3.167942166328430176e-01 -3.081300556659698486e-01 1.709111630916595459e-01 1.761201173067092896e-01 -1.882754713296890259e-01 8.051605522632598877e-02 -1.548761967569589615e-02 3.191920220851898193e-01 4.363141953945159912e-03 1.463794410228729248e-01
1.720110923051834106e-01 2.929426729679107666e-01 -1.904244422912597656e-01 6.637176871299743652e-02 -2.124677449464797974e-01 1.619719862937927246e-01 -2.371962182223796844e-02 -1.975976079702377319e-01 2.152564972639083862e-01 9.077972918748855591e-02 -1.184005886316299438e-01 2.110115997493267059e-02 2.889904975891113281e-01 2.717648744583129883e-01 -9.287877380847930908e-02 4.249092936515808105e-01 2.726205289363861084e-01 -3.233001008629798889e-02 1.840229779481887817e-01 -1.035457253456115723e-01 2.010684013366699219e-01 3.550207614898681641e-01 -8.798296563327312469e-03 -4.039174318313598633e-02 4.442993551492691040e-03 8.144170045852661133e-02 8.686503767967224121e-02 2.564055472612380981e-02 -7.091565988957881927e-03 -1.119368448853492737e-01 1.817143894731998444e-02 -3.824269026517868042e-02
2.138285338878631592e-01 1.916449218988418579e-01 -5.232888460159301758e-02 -1.598673760890960693e-01 -2.459627576172351837e-02 3.906259238719940186e-01 -7.701388001441955566e-02 -1.275632232427597046e-01 9.480305761098861694e-02 -2.979827299714088440e-02 -2.122988104820251465e-01 1.591140329837799072e-01 2.022189497947692871e-01 -3.420249000191688538e-02 1.536678075790405273e-01 1.967383176088333130e-01 1.040901243686676025e-01 -1.991094648838043213e-01 6.330657005310058594e-02 -3.820158913731575012e-02 2.654036581516265869e-01 7.822912931442260742e-02 4.068830311298370361e-01 9.612601995468139648e-02 -1.965568363666534424e-01 6.299951672554016113e-02 1.648017615079879761e-01 3.829453885555267334e-02 1.102020032703876495e-02 -3.706425428390502930e-01 -6.307709217071533203e-02 -9.594693034887313843e-02
8.323894441127777100e-02 1.328053325414657593e-01 -1.235157921910285950e-01 -8.784868568181991577e-02 4.738200083374977112e-02 1.637336760759353638e-01 4.153657704591751099e-02 2.262010239064693451e-02 6.972936913371086121e-03 -2.149970978498458862e-01 -1.488767657428979874e-02 3.298206925392150879e-01 2.656262814998626709e-01 1.349385827779769897e-01 -6.153287738561630249e-02 3.095641434192657471e-01 -1.810072921216487885e-02 -6.977409590035676956e-03 -1.592986732721328735e-01 -5.048741400241851807e-02 -4.306483268737792969e-02 1.041046231985092163e-01 3.330751657485961914e-01 9.254189790226519108e-04 -4.741499722003936768e-01 2.074356675148010254e-01 -1.250067353248596191e-01 1.100148111581802368e-01 1.147558018565177917e-01 1.500530987977981567e-01 5.018077045679092407e-02 -3.029816150665283203e-01
1.404623128473758698e-02 3.629308044910430908e-01 -8.576134592294692993e-02 2.096404433250427246e-01 4.009664058685302734e-02 -1.748057603836059570e-01 -2.683082036674022675e-02 -1.897055506706237793e-01 8.420655876398086548e-02 -9.221028536558151245e-02 -2.066394127905368805e-02 3.087235391139984131e-01 1.724773049354553223e-01 2.373547255992889404e-01 -1.650117486715316772e-01 3.707041963934898376e-02 2.381007187068462372e-02 -2.441612333059310913e-01 3.027928993105888367e-02 1.832584664225578308e-02 1.633569896221160889e-01 1.679397076368331909e-01 9.280730970203876495e-03 -2.937963604927062988e-01 -1.556280702352523804e-01 1.439694613218307495e-01 -2.240511626005172729e-01 2.049976587295532227e-01 -3.401659727096557617e-01 1.712231636047363281e-01 2.987493947148323059e-02 1.899165511131286621e-01
1.474753469228744507e-01 2.762022912502288818e-01 -1.166875213384628296e-01 6.570330262184143066e-02 -2.539830505847930908e-01 1.974259614944458008e-01 -2.363167852163314819e-01 1.787690669298171997e-01 2.544694207608699799e-02 3.542725145816802979e-01 1.138427406549453735e-01 -7.851716876029968262e-02 9.994462132453918457e-02 -7.903451472520828247e-02 2.321486771106719971e-01 1.678627878427505493e-01 1.215340495109558105e-01 8.500533550977706909e-02 8.607840538024902344e-02 4.006337746977806091e-02 -4.349637404084205627e-02 3.104673326015472412e-02 4.303486347198486328e-01 -1.449244171380996704e-01 -3.542135357856750488e-01 -5.366086587309837341e-02 1.680889874696731567e-01 2.332588844001293182e-02 3.087403252720832825e-02 6.838644295930862427e-02 1.853276044130325317e-01 -1.093767657876014709e-01
-1.077480167150497437e-01 1.539742797613143921e-01 -1.536636948585510254e-01 1.233826428651809692e-01 -8.423840999603271484e-02 4.745074734091758728e-02 -1.071325391530990601e-01 -2.717154920101165771e-01 -7.404077798128128052e-02 7.878249883651733398e-02 2.236843109130859375e-01 1.128911375999450684e-01 -6.256157159805297852e-02 1.482530385255813599e-01 2.622064352035522461e-01 2.390277832746505737e-01 8.811405301094055176e-02 1.050031259655952454e-01 -7.603622972965240479e-02 -6.176797673106193542e-02 1.697339266538619995e-01 3.953532278537750244e-01 2.501319944858551025e-01 -3.408464789390563965e-01 -9.610545635223388672e-02 -4.454526677727699280e-02 4.648602008819580078e-02 1.706557720899581909e-01 2.807934880256652832e-01 -2.343921065330505371e-01 1.900892108678817749e-01 -1.669751293957233429e-02
-5.883329082280397415e-03 -7.662598788738250732e-02 -9.798560291528701782e-02 -8.200780302286148071e-02 -5.804061144590377808e-02 -2.069831341505050659e-01 -3.095959722995758057e-01 1.295620650053024292e-01 2.375397235155105591e-01 8.115379512310028076e-02 -3.131735920906066895e-01 4.993529990315437317e-02 1.641824245452880859e-01 2.472963482141494751e-01 -3.113785013556480408e-02 -7.546409498900175095e-03 -4.811234399676322937e-02 -2.018985897302627563e-01 -8.739491552114486694e-02 4.007409140467643738e-02 2.762789130210876465e-01 4.501272737979888916e-01 3.085099756717681885e-01 -2.746197879314422607e-01 2.046566689386963844e-03 1.097680255770683289e-01 9.345037490129470825e-02 -6.846918165683746338e-02 5.507287383079528809e-02 -3.142437897622585297e-03 -1.892517507076263428e-01 -2.575828693807125092e-03
-9.470715373754501343e-02 -3.813658840954303741e-03 -2.176297008991241455e-01 1.858699694275856018e-02 -8.493047207593917847e-02 1.986201256513595581e-01 -1.935383863747119904e-02 2.554472908377647400e-02 2.831008434295654297e-01 -1.071862503886222839e-01 1.077569872140884399e-01 2.354892194271087646e-01 -1.353332772850990295e-02 2.613786235451698303e-02 1.294627487659454346e-01 3.884739577770233154e-01 -6.570154428482055664e-02 3.771805763244628906e-02 -5.440664291381835938e-02 9.418388456106185913e-02 -1.224501356482505798e-01 1.735625416040420532e-01 3.165980577468872070e-01 -3.233018815517425537e-01 3.106567449867725372e-02 2.487710118293762207e-01 -2.968005836009979248e-01 2.435677647590637207e-01 -1.369281392544507980e-02 -2.510763704776763916e-01 8.558207005262374878e-02 -1.418147832155227661e-01
-8.323241770267486572e-02 -9.531762450933456421e-02 7.115863263607025146e-02 -1.686188392341136932e-02 1.694297492504119873e-01 -1.084147989749908447e-01 -1.252680271863937378e-01 1.493934169411659241e-02 1.333390772342681885e-01 1.766977906227111816e-01 1.159141212701797485e-01 2.224734276533126831e-01 2.010847330093383789e-01 9.283757954835891724e-02 8.132516592741012573e-02 3.725671470165252686e-01 4.081345349550247192e-02 -9.770008921623229980e-02 1.446930170059204102e-01 -1.308872848749160767e-01 6.805004179477691650e-02 2.355432808399200439e-01 2.553179562091827393e-01 -2.057989537715911865e-01 -2.284814417362213135e-01 6.949739903211593628e-02 -4.039613604545593262e-01 -8.748765289783477783e-02 2.385299354791641235e-01 2.392158098518848419e-02 -1.183055788278579712e-01 3.155785501003265381e-01
8.029271848499774933e-03 1.008515357971191406e-01 1.310639679431915283e-01 5.893320776522159576e-03 -1.637300550937652588e-01 1.779846698045730591e-01 6.404400616884231567e-02 -7.166928797960281372e-02 2.755367755889892578e-01 5.424857512116432190e-02 -2.262738645076751709e-01 3.685005307197570801e-01 8.720578998327255249e-02 3.098607957363128662e-01 1.935837417840957642e-01 1.198582202196121216e-01 3.258940577507019043e-02 1.771242618560791016e-01 3.072604238986968994e-01 7.965329103171825409e-03 -1.563908606767654419e-01 8.339741080999374390e-02 5.310388654470443726e-02 -3.104733228683471680e-01 -1.479696929454803467e-01 1.595499664545059204e-01 -2.797955870628356934e-01 2.502772584557533264e-02 -4.045002162456512451e-02 1.637384295463562012e-01 -1.797836571931838989e-01 -1.973480284214019775e-01
-3.555956482887268066e-02 1.776937693357467651e-01 -6.174237653613090515e-02 -2.157283872365951538e-01 1.127023398876190186e-01 -3.524113297462463379e-01 -1.362508088350296021e-01 -6.519605871289968491e-03 6.757454574108123779e-02 2.043374627828598022e-01 -1.441106293350458145e-02 1.016001105308532715e-01 4.317044913768768311e-01 3.142996691167354584e-03 1.942041814327239990e-01 2.996077835559844971e-01 6.056359782814979553e-02 -1.183369755744934082e-01 2.840253710746765137e-01 5.866729840636253357e-02 1.678414493799209595e-01 5.815275013446807861e-02 2.514412403106689453e-01 -3.206523656845092773e-01 3.378239274024963379e-02 -1.812019757926464081e-02 1.026846989989280701e-01 1.918687969446182251e-01 1.061278060078620911e-01 1.454615145921707153e-01 -4.568320140242576599e-02 8.879593014717102051e-02
-6.803896278142929077e-02 2.338666915893554688e-01 -4.390272870659828186e-02 -2.841202542185783386e-02 -1.011087223887443542e-01 3.026227056980133057e-01 -1.164528802037239075e-01 -8.523487299680709839e-02 9.368176758289337158e-02 -5.230047181248664856e-02 4.201216623187065125e-02 6.069002673029899597e-02 1.477769762277603149e-01 -9.923194348812103271e-02 2.823414802551269531e-01 1.387668550014495850e-01 -1.588716506958007812e-01 6.583136320114135742e-02 5.769453197717666626e-02 4.211378097534179688e-02 -2.003712579607963562e-02 3.560024201869964600e-01 4.387812912464141846e-01 -2.069005519151687622e-01 2.804407477378845215e-02 2.105149477720260620e-01 -2.812657952308654785e-01 8.941642194986343384e-02 -9.237097948789596558e-02 -1.481038033962249756e-01 1.242662221193313599e-01 -3.040139377117156982e-01
9.796893596649169922e-02 1.551016420125961304e-01 -2.510703802108764648e-01 -3.661433234810829163e-02 8.646064251661300659e-02 5.234887823462486267e-02 -2.239651530981063843e-01 -2.548819184303283691e-01 2.839983999729156494e-01 -1.153130233287811279e-01 -3.450559675693511963e-01 2.159656882286071777e-01 4.092510044574737549e-02 2.884227037429809570e-01 -5.357763264328241348e-03 -8.944043517112731934e-02 4.129030555486679077e-02 7.728900760412216187e-02 6.771507859230041504e-02 9.259606897830963135e-02 -1.642847210168838501e-01 1.111051253974437714e-02 2.846374511718750000e-01 -1.749201714992523193e-01 -3.325961157679557800e-02 5.918870121240615845e-02 4.211002588272094727e-02 1.443721354007720947e-01 2.250166684389114380e-01 1.846789121627807617e-01 -1.386027932167053223e-01 -3.651545047760009766e-01
-2.568983472883701324e-02 1.039043590426445007e-01 1.379772424697875977e-01 1.739700436592102051e-01 8.706762641668319702e-02 -8.682455867528915405e-02 -3.259240388870239258e-01 -1.313846856355667114e-01 1.261865794658660889e-01 3.092576265335083008e-01 -3.287380933761596680e-01 8.055116236209869385e-02 3.479232266545295715e-02 2.027953863143920898e-01 3.640795350074768066e-01 1.001166477799415588e-01 -2.275829762220382690e-01 2.244644984602928162e-02 -1.861881166696548462e-01 2.623058855533599854e-01 -8.121251314878463745e-02 1.519301682710647583e-01 1.504274010658264160e-01 -3.335163891315460205e-01 -2.257761359214782715e-01 -5.007373169064521790e-02 -3.941569849848747253e-02 -4.560749977827072144e-02 -2.806659415364265442e-02 -2.049367874860763550e-03 1.270844228565692902e-02 1.105506345629692078e-01
-1.820824146270751953e-01 6.215125694870948792e-02 -1.431142091751098633e-01 1.799891144037246704e-01 -1.083481777459383011e-02 -2.553512752056121826e-01 -3.252509832382202148e-01 -1.039092466235160828e-01 -1.365828048437833786e-02 1.380422562360763550e-01 -2.367804571986198425e-02 2.814314067363739014e-01 6.834954768419265747e-02 9.546384960412979126e-02 1.940104663372039795e-01 2.353658378124237061e-01 8.793679624795913696e-02 2.522728592157363892e-02 2.685009241104125977e-01 3.347109854221343994e-01 3.033839464187622070e-01 1.085252463817596436e-01 3.854684233665466309e-01 -1.193285882472991943e-01 1.131545156240463257e-01 3.091825731098651886e-02 4.183609038591384888e-02 7.055049389600753784e-02 -5.252459645271301270e-02 -2.535257674753665924e-02 1.395849511027336121e-02 -1.978576183319091797e-01
-1.863752491772174835e-02 -4.110131040215492249e-02 -1.000424027442932129e-01 4.385249689221382141e-02 -5.240640789270401001e-02 3.726674616336822510e-02 2.525321207940578461e-03 9.432866238057613373e-03 8.220350742340087891e-02 -1.537452787160873413e-01 1.736595779657363892e-01 2.861312329769134521e-01 1.293300986289978027e-01 2.034671306610107422e-01 -6.294986605644226074e-02 1.977058500051498413e-01 4.823016747832298279e-02 1.038600038737058640e-02 -1.712774932384490967e-01 2.986067906022071838e-02 3.098340928554534912e-01 -1.538503263145685196e-02 5.473849773406982422e-01 -1.854542642831802368e-02 -3.627291917800903320e-01 1.009504422545433044e-01 -6.084480881690979004e-02 1.414991170167922974e-01 5.325069651007652283e-02 3.723788261413574219e-02 1.133663430809974670e-01 -3.560486137866973877e-01
-1.340731978416442871e-02 1.677075326442718506e-01 5.158032849431037903e-02 2.118859291076660156e-01 1.052894070744514465e-01 2.699939161539077759e-02 -1.654375195503234863e-01 -5.790815502405166626e-02 -6.228873971849679947e-03 -7.372653484344482422e-02 -1.034895554184913635e-01 3.826863691210746765e-02 -7.778251916170120239e-02 2.366583198308944702e-01 1.194838583469390869e-01 7.734579592943191528e-02 6.268650293350219727e-02 -2.540972232818603516e-01 -1.993033289909362793e-01 1.741676777601242065e-02 1.855330318212509155e-01 2.168272733688354492e-01 6.161645650863647461e-01 -2.471122890710830688e-02 -2.872235774993896484e-01 3.973129019141197205e-02 2.540656030178070068e-01 -2.081183344125747681e-02 4.789744503796100616e-03 -2.121858745813369751e-01 1.315305382013320923e-01 -2.199430949985980988e-03
-1.081077288836240768e-02 8.176063001155853271e-02 4.653391614556312561e-02 -1.401788145303726196e-01 2.479883283376693726e-01 1.472749859094619751e-01 -1.327752694487571716e-02 -9.331768006086349487e-02 4.772445559501647949e-01 -8.576526492834091187e-02 -2.320469543337821960e-02 3.138552606105804443e-01 2.838048636913299561e-01 2.528845071792602539e-01 -5.075804516673088074e-02 9.532255679368972778e-02 -1.394880115985870361e-01 7.985980063676834106e-02 5.982856824994087219e-02 6.396239995956420898e-02 7.153280824422836304e-02 7.347271591424942017e-02 2.634480595588684082e-01 -1.687793284654617310e-01 -2.929291427135467529e-01 1.570902019739151001e-01 -2.383267432451248169e-01 1.014624312520027161e-01 6.247690320014953613e-02 -1.505784839391708374e-01 -1.413718163967132568e-01 1.514465808868408203e-01
-1.596020758152008057e-01 2.133922576904296875e-01 -2.420212030410766602e-01 9.113076329231262207e-02 9.450869262218475342e-02 5.512585863471031189e-02 5.484729632735252380e-02 -1.633945107460021973e-01 2.816359102725982666e-01 9.486445784568786621e-02 4.277906939387321472e-02 2.417759299278259277e-01 -1.108975484967231750e-01 3.848290741443634033e-01 1.121813133358955383e-01 6.283972412347793579e-02 5.243974924087524414e-02 3.207352161407470703e-01 4.507126659154891968e-02 -9.968738257884979248e-02 4.268224164843559265e-02 1.277720183134078979e-01 2.864473164081573486e-01 -1.798552088439464569e-02 -1.203485801815986633e-01 2.161403149366378784e-01 -2.560516893863677979e-01 1.994798183441162109e-01 -2.710370719432830811e-01 4.196317493915557861e-02 1.377343684434890747e-01 -1.266703903675079346e-01
1.393267661333084106e-01 4.804288446903228760e-01 -2.482600212097167969e-01 5.259966477751731873e-02 5.105522274971008301e-02 -1.084958389401435852e-01 -1.595085412263870239e-01 -1.470772773027420044e-01 -3.007236868143081665e-02 2.127852737903594971e-01 -1.498415023088455200e-01 1.474049035459756851e-02 2.074974030256271362e-02 1.106955707073211670e-01 8.867818117141723633e-02 -2.510334178805351257e-02 -4.831152781844139099e-02 -2.949053943157196045e-01 -2.774995937943458557e-02 -1.998787373304367065e-01 -6.464329361915588379e-02 2.107402868568897247e-02 1.850177943706512451e-01 -2.442352026700973511e-01 -2.842603921890258789e-01 1.857850998640060425e-01 -2.042676657438278198e-01 -4.439802095293998718e-02 1.571249663829803467e-01 -2.500872015953063965e-01 1.937612593173980713e-01 1.468750238418579102e-01
6.538258492946624756e-02 4.407368302345275879e-01 4.035420715808868408e-03 1.083135455846786499e-01 1.346512287855148315e-01 1.377019286155700684e-01 -1.506917178630828857e-01 -6.327673792839050293e-02 -8.037339895963668823e-02 -5.777633283287286758e-03 2.988333702087402344e-01 1.256814450025558472e-01 5.317611247301101685e-02 4.579412639141082764e-01 1.182548794895410538e-02 2.286005616188049316e-01 -4.629217460751533508e-02 -6.316340714693069458e-02 1.610628664493560791e-01 -2.705875597894191742e-02 1.012183427810668945e-01 -1.710660159587860107e-01 1.426025032997131348e-01 -3.067922592163085938e-01 1.037866622209548950e-01 2.636856734752655029e-01 8.361873775720596313e-02 1.121798530220985413e-01 2.263396829366683960e-01 -1.000305935740470886e-01 3.881508111953735352e-02 2.133185043931007385e-03
-1.260087937116622925e-01 -4.272484034299850464e-02 -2.997356653213500977e-01 8.258111774921417236e-02 -2.737388610839843750e-01 7.235341519117355347e-02 2.526012947782874107e-03 -1.169017404317855835e-01 1.923040151596069336e-01 -1.569021046161651611e-01 1.109582465142011642e-02 2.504690289497375488e-01 -1.637115776538848877e-01 1.658445969223976135e-02 1.456693857908248901e-01 2.858061790466308594e-01 4.148589819669723511e-02 -8.119902014732360840e-02 9.349039942026138306e-02 5.854625627398490906e-02 4.354805499315261841e-02 3.263387680053710938e-01 2.112534791231155396e-01 -3.781656622886657715e-01 3.509620577096939087e-02 8.179558068513870239e-02 -2.131492942571640015e-01 1.435406208038330078e-01 2.450502961874008179e-01 -1.931791305541992188e-01 2.095813900232315063e-01 -7.478255033493041992e-02
1.410042494535446167e-01 2.958251237869262695e-01 -1.228487938642501831e-01 -6.750009208917617798e-02 -1.270243246108293533e-02 -8.293201774358749390e-02 -1.718204617500305176e-01 8.927057683467864990e-02 2.947510480880737305e-01 2.093387544155120850e-01 -1.278438121080398560e-01 2.720218384638428688e-03 9.832327067852020264e-02 1.664302498102188110e-01 2.759470045566558838e-02 -9.747977554798126221e-02 2.587190270423889160e-01 -4.058952331542968750e-01 5.010622087866067886e-03 -1.983609795570373535e-01 -1.636663079261779785e-01 -6.797690689563751221e-02 3.899722397327423096e-01 -1.652567386627197266e-01 -2.414968311786651611e-01 1.654684096574783325e-01 -1.617836058139801025e-01 -1.043402478098869324e-01 1.450477987527847290e-01 -3.959848359227180481e-02 -2.801298908889293671e-02 -7.574145495891571045e-02
-1.643992811441421509e-01 1.435365825891494751e-01 -5.073588714003562927e-02 3.781682252883911133e-02 1.381629556417465210e-01 1.001795604825019836e-01 -8.979284018278121948e-02 -1.782826185226440430e-01 3.145426809787750244e-01 4.773465916514396667e-03 1.520953625440597534e-01 1.888173967599868774e-01 3.107048571109771729e-01 2.740865647792816162e-01 6.714634597301483154e-02 -5.818053334951400757e-02 -7.449213415384292603e-02 4.561470448970794678e-02 3.546564579010009766e-01 -7.292318344116210938e-02 6.262322515249252319e-02 2.990878820419311523e-01 2.174088805913925171e-01 -3.762173056602478027e-01 2.771109156310558319e-02 -8.599302917718887329e-02 -1.392659842967987061e-01 -1.215533912181854248e-01 1.907898038625717163e-01 4.138110950589179993e-02 -8.488750457763671875e-02 1.831177324056625366e-01
-3.992060199379920959e-02 2.127783894538879395e-01 1.230662968009710312e-02 -2.703186124563217163e-02 1.578249596059322357e-02 -1.962269842624664307e-01 1.916895657777786255e-01 -1.852111220359802246e-01 3.073510229587554932e-01 8.860944956541061401e-02 -1.893291994929313660e-02 -1.638698428869247437e-01 3.660718798637390137e-01 2.115359157323837280e-01 3.839233517646789551e-01 1.664658784866333008e-01 1.355628967285156250e-01 -8.315660804510116577e-02 9.087885916233062744e-02 1.635721772909164429e-01 4.887408763170242310e-02 -5.430667195469141006e-03 2.249847650527954102e-01 -2.381819337606430054e-01 -1.724417805671691895e-01 1.261076927185058594e-01 -1.474981904029846191e-01 2.057438343763351440e-02 -2.426216453313827515e-01 -1.402714997529983521e-01 1.835058629512786865e-01 -9.458915889263153076e-02
-5.463635548949241638e-02 2.364012971520423889e-02 9.854008257389068604e-02 -9.680832922458648682e-02 2.308986485004425049e-01 1.609118133783340454e-01 6.100331246852874756e-02 -2.412262856960296631e-01 3.246303796768188477e-01 1.857506036758422852e-01 1.026669964194297791e-01 8.722214400768280029e-02 3.034782707691192627e-01 2.867032885551452637e-01 9.206868708133697510e-02 1.721932888031005859e-01 -1.564775258302688599e-01 -2.063461095094680786e-01 2.105968147516250610e-01 2.595017477869987488e-02 -5.760419368743896484e-02 6.478285044431686401e-02 3.474776148796081543e-01 -2.254448235034942627e-01 2.351393923163414001e-03 1.225154660642147064e-02 -1.358242779970169067e-01 6.757719069719314575e-02 3.023878931999206543e-01 9.034547209739685059e-02 -1.084026843309402466e-01 2.002560049295425415e-01
-9.207318536937236786e-03 2.021107673645019531e-01 -1.774573326110839844e-01 -2.590317428112030029e-01 -1.414348080288618803e-04 -3.547969087958335876e-02 4.186421632766723633e-02 -1.760864257812500000e-01 3.063803315162658691e-01 -2.163272351026535034e-01 -4.386513680219650269e-02 2.128233760595321655e-01 -2.783397212624549866e-02 3.176141381263732910e-01 2.126634493470191956e-02 2.003725804388523102e-02 -1.691933423280715942e-01 4.658939689397811890e-02 -1.709651798009872437e-01 -1.830551400780677795e-02 -7.630819827318191528e-02 2.576268613338470459e-01 6.648255884647369385e-02 -3.531813621520996094e-01 -1.648280918598175049e-01 2.238285839557647705e-01 -3.197241723537445068e-01 1.562744528055191040e-01 1.385480016469955444e-01 -2.963712438941001892e-02 -1.992976218461990356e-01 1.031963974237442017e-01
5.576889961957931519e-02 5.044518113136291504e-01 -2.952379286289215088e-01 5.861503258347511292e-02 -5.789980292320251465e-02 -1.959175020456314087e-01 -1.696659922599792480e-01 3.797299228608608246e-03 2.531142905354499817e-02 1.762127690017223358e-02 1.185849905014038086e-01 -7.110551744699478149e-02 5.068185180425643921e-02 1.458148360252380371e-01 7.112579792737960815e-02 1.962178945541381836e-01 -7.981398142874240875e-03 -6.798820197582244873e-02 2.367722541093826294e-01 -5.972364451736211777e-03 -1.599319130182266235e-01 -4.199383407831192017e-02 2.583089768886566162e-01 -2.346934527158737183e-01 -2.755204737186431885e-01 1.647133529186248779e-01 -1.794810295104980469e-01 -2.598236203193664551e-01 3.269717469811439514e-02 -1.655011922121047974e-01 -2.689442131668329239e-03 2.294772714376449585e-01
-8.755528181791305542e-02 3.681036531925201416e-01 -1.007248386740684509e-01 1.895730383694171906e-02 -1.317254453897476196e-01 -2.051460370421409607e-02 8.999256417155265808e-03 -1.960176974534988403e-01 4.128090664744377136e-02 -9.763937443494796753e-02 -1.759662330150604248e-01 -2.025268375873565674e-01 2.210884392261505127e-01 2.466324120759963989e-01 1.034092158079147339e-01 9.758857637643814087e-02 -1.859373040497303009e-02 -2.905833423137664795e-01 3.203402459621429443e-02 2.606867551803588867e-01 3.668901026248931885e-01 -1.331571489572525024e-01 2.972702980041503906e-01 -7.011581957340240479e-02 -1.980926245450973511e-01 1.616436690092086792e-01 -7.116807997226715088e-02 2.585945725440979004e-01 -1.644768863916397095e-01 -6.772774457931518555e-02 2.435952797532081604e-02 8.931680768728256226e-02
5.428416281938552856e-02 2.434948831796646118e-01 -2.861069738864898682e-01 1.614000052213668823e-01 -1.610712260007858276e-01 -9.489030390977859497e-02 -4.141232371330261230e-02 -6.269020587205886841e-02 7.848727703094482422e-02 1.293773204088211060e-01 4.549378529191017151e-02 9.538009017705917358e-02 1.579434722661972046e-01 2.923310399055480957e-01 3.010678291320800781e-01 -4.411105811595916748e-02 -1.398112922906875610e-01 7.509915158152580261e-03 -1.328121125698089600e-01 1.010323911905288696e-01 -1.202377453446388245e-01 1.241196841001510620e-01 3.300177156925201416e-01 -5.514078587293624878e-02 -3.897359669208526611e-01 -3.108954429626464844e-01 2.574075758457183838e-02 -1.089281961321830750e-01 2.781830728054046631e-01 2.736628800630569458e-02 -1.080050170421600342e-01 1.098327860236167908e-01
-4.572289064526557922e-03 1.570381410419940948e-02 -7.907887548208236694e-02 -1.751444935798645020e-01 -6.578184664249420166e-02 3.095580264925956726e-02 1.758686304092407227e-01 -1.884723454713821411e-02 4.109639823436737061e-01 -2.100992202758789062e-01 3.770892973989248276e-03 1.996469199657440186e-01 1.074181422591209412e-01 1.045958846807479858e-01 2.434464544057846069e-01 -4.894469678401947021e-02 -1.153049618005752563e-01 -6.207440979778766632e-03 -2.330718785524368286e-01 -7.280206680297851562e-02 3.914784640073776245e-02 7.387974858283996582e-02 2.759468257427215576e-01 -3.426103293895721436e-01 -2.650560736656188965e-01 1.292746216058731079e-01 -2.927476465702056885e-01 3.022806942462921143e-01 1.774497181177139282e-01 3.677644208073616028e-02 -1.323375552892684937e-01 3.626081719994544983e-02
1.256419569253921509e-01 3.303657770156860352e-01 -2.179021835327148438e-01 -1.449998021125793457e-01 1.663412153720855713e-01 -4.629060998558998108e-02 -3.804216682910919189e-01 -2.180357277393341064e-01 3.110246658325195312e-01 1.773973405361175537e-01 -2.210597246885299683e-01 -7.803438697010278702e-03 2.124861627817153931e-02 1.756260544061660767e-01 1.134391725063323975e-01 -2.339399186894297600e-03 6.614556070417165756e-03 -2.153122574090957642e-01 3.287375345826148987e-02 -2.901659905910491943e-01 -5.304238200187683105e-02 -1.684700846672058105e-01 2.356834411621093750e-01 -1.994354724884033203e-01 -1.011805757880210876e-01 1.834532767534255981e-01 -1.770984530448913574e-01 -1.106347739696502686e-01 -5.359702557325363159e-02 -6.201185751706361771e-03 1.448098104447126389e-02 -1.198959872126579285e-01
1.694451868534088135e-01 1.058232411742210388e-01 -1.989332288503646851e-01 3.088064305484294891e-02 -2.330455482006072998e-01 2.766876220703125000e-01 -1.180841475725173950e-01 -5.246521905064582825e-03 2.078530937433242798e-01 -1.028476133942604065e-01 2.036284208297729492e-01 2.089109867811203003e-01 6.039522960782051086e-02 7.518972270190715790e-04 2.554282546043395996e-01 2.931116819381713867e-01 -2.336830794811248779e-01 6.278857588768005371e-02 3.412515670061111450e-02 9.805669635534286499e-02 1.485698372125625610e-01 4.228990077972412109e-01 2.653994560241699219e-01 -1.379436850547790527e-01 -1.019198447465896606e-01 -6.415508687496185303e-02 -1.650714874267578125e-01 1.556258201599121094e-01 1.046590283513069153e-01 -1.960701309144496918e-02 1.806391477584838867e-01 -1.066635921597480774e-01
1.793717890977859497e-01 2.522780299186706543e-01 7.419980317354202271e-02 -6.427938491106033325e-02 6.465686112642288208e-02 -1.273413151502609253e-01 -1.318774521350860596e-01 1.772541105747222900e-01 8.100620657205581665e-02 9.694064408540725708e-02 5.345748737454414368e-02 2.897379696369171143e-01 -1.988294161856174469e-02 2.001482695341110229e-01 -1.524895429611206055e-01 2.824368178844451904e-01 -1.878071427345275879e-01 2.329777330160140991e-01 1.222457289695739746e-01 -1.868969947099685669e-02 1.226582005620002747e-01 -7.759856432676315308e-02 2.183782160282135010e-01 -5.116620063781738281e-01 -1.452900618314743042e-01 2.647506818175315857e-02 -6.727124750614166260e-02 1.773554235696792603e-01 2.224200367927551270e-01 1.704941391944885254e-01 3.755469620227813721e-02 7.718023657798767090e-02
-6.455340236425399780e-02 3.261053562164306641e-01 3.750189393758773804e-02 1.516561117023229599e-02 -1.011681333184242249e-01 -3.662511333823204041e-02 -2.696408517658710480e-02 -1.068403944373130798e-01 4.291066825389862061e-01 -8.605420589447021484e-02 -4.284771904349327087e-02 9.847574681043624878e-02 1.128808557987213135e-01 2.108374983072280884e-01 -1.358617246150970459e-01 2.911903858184814453e-01 1.393874138593673706e-01 1.309015452861785889e-01 -5.461329221725463867e-02 2.646951004862785339e-03 -1.226942092180252075e-01 1.596146374940872192e-01 2.161714434623718262e-01 -1.741378903388977051e-01 -1.283016949892044067e-01 8.580008894205093384e-02 -3.073504567146301270e-01 1.669579185545444489e-02 -8.939124643802642822e-03 3.471756875514984131e-01 -3.907800710294395685e-04 3.229580819606781006e-01
1.394973844289779663e-01 2.324042022228240967e-01 -3.438796848058700562e-02 1.231605634093284607e-01 -6.202987954020500183e-02 2.375889569520950317e-01 -7.173323631286621094e-02 -5.347153171896934509e-02 -6.589613109827041626e-02 -9.358148276805877686e-02 -1.651478409767150879e-01 3.076318800449371338e-01 9.068086743354797363e-02 3.019641526043415070e-02 1.844047158956527710e-01 6.944136321544647217e-02 4.971521347761154175e-02 -1.747124828398227692e-02 -9.043554961681365967e-02 -1.518425792455673218e-01 -7.625744491815567017e-02 2.640708684921264648e-01 4.033272862434387207e-01 -2.154938131570816040e-01 -2.241462916135787964e-01 1.796433031558990479e-01 -1.354117989540100098e-01 2.093792557716369629e-01 -2.958873510360717773e-01 -5.859038233757019043e-02 -2.653663791716098785e-02 -3.222690224647521973e-01
1.446427702903747559e-01 -4.008764773607254028e-02 -2.486207634210586548e-01 -2.674622833728790283e-02 2.110741734504699707e-01 1.089715436100959778e-01 -1.513122171163558960e-01 -1.405087858438491821e-01 -2.897753566503524780e-02 -8.300505578517913818e-02 -1.298346668481826782e-01 2.727614045143127441e-01 -4.456030204892158508e-02 3.059695363044738770e-01 2.709330916404724121e-01 3.880954086780548096e-01 6.974098831415176392e-02 -5.978267639875411987e-02 8.824001252651214600e-02 -1.799469441175460815e-01 8.981697261333465576e-02 -2.452600598335266113e-01 2.804030776023864746e-01 -1.973582208156585693e-01 -2.117646932601928711e-01 -7.056841999292373657e-02 7.645509392023086548e-02 2.027970254421234131e-01 1.677442789077758789e-01 1.536726504564285278e-01 -1.187417656183242798e-01 -1.475338265299797058e-02
4.969741031527519226e-02 5.317913740873336792e-02 3.243792429566383362e-02 -5.475071072578430176e-02 8.158287033438682556e-03 -5.926579236984252930e-02 2.174890041351318359e-01 -8.913183212280273438e-02 1.942093223333358765e-01 -1.359009891748428345e-01 2.368424786254763603e-03 2.333970516920089722e-01 2.348560243844985962e-01 1.281140446662902832e-01 9.204933047294616699e-02 2.519207894802093506e-01 6.842739135026931763e-02 4.610645398497581482e-02 -1.776615679264068604e-01 -9.597967565059661865e-02 9.545093029737472534e-02 6.895578652620315552e-02 3.403396308422088623e-01 -1.993279457092285156e-01 -3.375045657157897949e-01 2.490992657840251923e-02 -2.204283475875854492e-01 2.990434765815734863e-01 2.172811925411224365e-01 -5.778499692678451538e-02 4.715555813163518906e-03 -3.968921005725860596e-01
-7.278741896152496338e-02 1.180410236120223999e-01 1.043754592537879944e-01 4.160035401582717896e-02 9.646870195865631104e-02 5.085987225174903870e-02 -1.983101516962051392e-01 -2.831893861293792725e-01 2.281997054815292358e-01 -4.316182434558868408e-02 6.748711317777633667e-02 2.660135030746459961e-01 6.017055734992027283e-02 1.341896355152130127e-01 2.492494285106658936e-01 3.428557813167572021e-01 1.081572398543357849e-01 -6.105319410562515259e-02 -3.908148407936096191e-02 6.149450689554214478e-02 2.595591843128204346e-01 5.236769467592239380e-02 1.215108670294284821e-02 -4.640862047672271729e-01 7.445500046014785767e-02 -8.791244029998779297e-02 8.846452832221984863e-02 -2.170022949576377869e-02 -2.558471634984016418e-02 1.603472083806991577e-01 -1.172824874520301819e-01 -3.716282546520233154e-01
2.469571530818939209e-01 5.175630748271942139e-02 1.599557697772979736e-01 -1.141381561756134033e-01 -6.351324170827865601e-02 2.308130562305450439e-01 -1.643022447824478149e-01 -2.517412602901458740e-01 7.194022089242935181e-02 1.360677927732467651e-01 1.176186464726924896e-02 3.959732949733734131e-01 1.538161933422088623e-01 8.214448392391204834e-02 7.213427871465682983e-02 3.066917359828948975e-01 2.910940162837505341e-02 1.635890752077102661e-01 -1.114930883049964905e-01 -4.458880797028541565e-02 -1.336838901042938232e-01 3.394075632095336914e-01 1.003019586205482483e-01 -2.831586897373199463e-01 -1.245174370706081390e-02 9.949199110269546509e-02 -8.655323088169097900e-02 6.255169212818145752e-02 2.335071414709091187e-01 -1.473924070596694946e-01 9.619272500276565552e-02 -2.597155869007110596e-01
5.029014311730861664e-03 2.988695800304412842e-01 -3.862121701240539551e-01 -2.752280421555042267e-02 -2.928246930241584778e-02 -5.082952231168746948e-02 -2.097234576940536499e-01 6.744591146707534790e-02 2.132484465837478638e-01 1.711095124483108521e-01 -5.648745968937873840e-02 1.038359925150871277e-01 2.403399348258972168e-02 -1.957998611032962799e-02 1.621180772781372070e-01 2.396088689565658569e-01 -3.052089177072048187e-02 -1.480118334293365479e-01 -1.163085103034973145e-01 9.941855072975158691e-02 2.215124219655990601e-01 1.657635420560836792e-01 2.721858024597167969e-01 -1.033720374107360840e-01 -1.762091368436813354e-01 -7.658883184194564819e-02 -3.761462867259979248e-02 -1.638678610324859619e-01 -3.561615347862243652e-01 5.337553471326828003e-02 2.626533210277557373e-01 2.528671920299530029e-01
1.735891699790954590e-01 2.816861569881439209e-01 -3.641822636127471924e-01 -1.465973407030105591e-01 -9.788184612989425659e-02 -3.618365619331598282e-03 -3.582788109779357910e-01 -2.238534688949584961e-01 5.990894511342048645e-02 8.030860126018524170e-02 1.371351480484008789e-01 1.005684435367584229e-01 2.686482071876525879e-01 1.923489198088645935e-02 2.415799647569656372e-01 5.454761534929275513e-02 8.699903637170791626e-02 -5.286879464983940125e-02 2.480017244815826416e-01 1.327552348375320435e-01 5.624176934361457825e-02 1.380493193864822388e-01 1.608468145132064819e-01 -1.754178404808044434e-01 -7.249468006193637848e-03 -9.810046851634979248e-02 -1.796397119760513306e-01 -3.878889977931976318e-02 1.996106356382369995e-01 -3.312292397022247314e-01 -1.152022033929824829e-01 -2.930626273155212402e-02
1.891769319772720337e-01 1.310098320245742798e-01 -4.342727735638618469e-02 7.342004776000976562e-02 7.234299182891845703e-02 2.716387212276458740e-01 -3.183718621730804443e-01 -9.924994409084320068e-02 -7.268442213535308838e-02 -4.428922384977340698e-02 7.844730466604232788e-02 1.653672903776168823e-01 -2.505448460578918457e-02 1.328312456607818604e-01 1.079776585102081299e-01 2.981271361932158470e-03 -2.100357860326766968e-01 -1.544558554887771606e-01 -1.263989657163619995e-01 -4.650186002254486084e-02 -5.803053081035614014e-02 1.953437775373458862e-01 4.546747803688049316e-01 -2.510672509670257568e-01 -1.499111354351043701e-01 2.162966728210449219e-01 -7.373371720314025879e-02 -1.034629531204700470e-02 -1.779001653194427490e-01 3.326980769634246826e-02 2.650660574436187744e-01 -3.219268918037414551e-01
-1.703274250030517578e-01 3.958109021186828613e-01 -1.176817044615745544e-01 -2.573321759700775146e-01 -2.422716170549392700e-01 2.909467369318008423e-02 -1.222449988126754761e-01 -3.064601123332977295e-02 -4.303426668047904968e-02 4.023715853691101074e-01 1.011600643396377563e-01 4.661919176578521729e-02 4.289819002151489258e-01 5.245854333043098450e-02 -3.473646193742752075e-02 1.927758604288101196e-01 2.150699682533740997e-02 -1.180307343602180481e-01 9.714128822088241577e-02 1.225909888744354248e-01 4.330885782837867737e-02 -9.839131683111190796e-02 2.478650212287902832e-01 -2.854447364807128906e-01 -1.171491742134094238e-01 -1.178861632943153381e-01 -1.665536463260650635e-01 7.150570303201675415e-02 4.381021857261657715e-02 -2.314379671588540077e-03 3.661220194771885872e-03 4.215343669056892395e-02
-6.511867046356201172e-02 3.104897141456604004e-01 -3.246183693408966064e-02 4.490345343947410583e-02 1.453089267015457153e-01 1.209886837750673294e-02 3.116130642592906952e-02 -2.459527552127838135e-01 9.693573415279388428e-02 2.823465690016746521e-02 -7.608176767826080322e-02 6.938721984624862671e-02 -1.216679587960243225e-01 7.443118095397949219e-02 8.377479761838912964e-02 2.098814398050308228e-01 8.033454418182373047e-02 6.824587285518646240e-02 -2.729101479053497314e-01 -1.387586593627929688e-01 1.175303980708122253e-01 9.604084305465221405e-03 1.632093638181686401e-01 -3.620773851871490479e-01 -5.649202316999435425e-02 -6.284154206514358521e-02 -4.532480537891387939e-01 1.741414964199066162e-01 1.131724938750267029e-02 -3.108688592910766602e-01 2.461338937282562256e-01 -2.112246006727218628e-01
-8.531560003757476807e-02 3.457338809967041016e-01 -1.820012629032135010e-01 -3.754154965281486511e-02 -1.821769028902053833e-01 -9.477633982896804810e-03 -3.122738301753997803e-01 2.311978340148925781e-01 2.268716245889663696e-01 -8.304652757942676544e-03 7.967154681682586670e-02 2.767561078071594238e-01 -2.183152735233306885e-02 1.924754530191421509e-01 2.424838989973068237e-01 1.756132543087005615e-01 -7.593868672847747803e-02 -2.980471849441528320e-01 9.381328709423542023e-04 1.491853743791580200e-01 -1.382626593112945557e-02 1.464205384254455566e-01 -1.469160616397857666e-01 -1.678194999694824219e-01 -2.732595503330230713e-01 1.238602548837661743e-01 -2.357951253652572632e-01 -1.324358284473419189e-01 -4.470598883926868439e-03 -1.053765416145324707e-01 6.429880857467651367e-02 1.616282910108566284e-01
-1.241024583578109741e-01 2.103625386953353882e-01 -5.404439568519592285e-02 6.728686392307281494e-02 1.720299422740936279e-01 -1.673769801855087280e-01 -5.268739908933639526e-02 -9.535069763660430908e-02 1.516176611185073853e-01 3.614461123943328857e-01 2.404471337795257568e-01 2.405689358711242676e-01 1.028030887246131897e-01 1.851977407932281494e-01 2.533965706825256348e-01 1.886443942785263062e-01 1.560745537281036377e-01 -2.777571976184844971e-01 -1.059336438775062561e-01 -8.178370445966720581e-02 4.599748924374580383e-02 2.572074830532073975e-01 3.236568868160247803e-01 -8.404856175184249878e-02 1.650113463401794434e-01 -9.427636116743087769e-02 -1.108615621924400330e-01 2.918932400643825531e-02 -5.324297025799751282e-02 1.657862514257431030e-01 2.651145160198211670e-01 -8.074729703366756439e-03
1.358601897954940796e-01 1.303213238716125488e-01 8.246191591024398804e-02 -6.223983131349086761e-03 -2.674078643321990967e-01 -2.281888276338577271e-01 -6.655015796422958374e-02 -1.525630801916122437e-01 2.414427995681762695e-01 -1.980538964271545410e-01 -7.287162542343139648e-02 2.230098992586135864e-01 -4.838917031884193420e-02 1.640937030315399170e-01 1.292434334754943848e-01 2.171936482191085815e-01 -1.156431436538696289e-01 5.087497830390930176e-02 -1.136705651879310608e-01 2.561820745468139648e-01 6.384352594614028931e-02 1.728742122650146484e-01 9.705537557601928711e-02 -1.349569410085678101e-01 -1.768596768379211426e-01 3.552119433879852295e-01 -4.186536371707916260e-01 2.184212505817413330e-01 1.359980106353759766e-01 4.056886211037635803e-02 -4.127526655793190002e-02 -4.841805994510650635e-02
-4.071515519171953201e-03 1.122817173600196838e-01 5.263811722397804260e-02 2.529671229422092438e-02 -2.329926639795303345e-01 3.414952754974365234e-01 -2.364394962787628174e-01 -3.480323776602745056e-02 -9.070931933820247650e-03 1.831150613725185394e-02 -8.365724980831146240e-02 3.773627579212188721e-01 8.965586125850677490e-02 6.678887456655502319e-02 1.726809591054916382e-01 1.780014783143997192e-01 1.670339256525039673e-01 -1.219982728362083435e-01 -1.107862070202827454e-01 -6.648289412260055542e-02 2.898400127887725830e-01 2.650610916316509247e-02 3.752720952033996582e-01 1.250187307596206665e-01 -1.133232861757278442e-01 1.801144331693649292e-01 1.251928806304931641e-01 1.436372697353363037e-01 6.792465597391128540e-02 -2.153942734003067017e-01 2.145044803619384766e-01 -2.299347519874572754e-01
-8.172708004713058472e-02 1.080617979168891907e-01 -5.132971331477165222e-02 -2.664250731468200684e-01 5.927246809005737305e-02 -2.184298485517501831e-01 -1.944762319326400757e-01 9.622569382190704346e-02 3.309790194034576416e-01 2.166310995817184448e-01 1.964971572160720825e-01 1.828897893428802490e-01 -2.168450951576232910e-01 3.356284499168395996e-01 -1.635329611599445343e-02 5.359329655766487122e-02 8.643390983343124390e-02 6.681592762470245361e-02 -4.369891062378883362e-02 2.225227206945419312e-01 1.948363333940505981e-01 8.123996108770370483e-02 1.751111447811126709e-01 -1.486671864986419678e-01 -3.386099636554718018e-01 -1.484063174575567245e-02 5.773166194558143616e-02 3.197764754295349121e-01 1.710080951452255249e-01 2.410307526588439941e-02 -8.240153640508651733e-02 2.464706078171730042e-02
2.545028924942016602e-01 4.108413457870483398e-01 -3.710313439369201660e-01 1.669079661369323730e-01 -4.755987599492073059e-02 4.443305358290672302e-02 -3.059183657169342041e-01 2.091727592051029205e-02 1.615040153264999390e-01 1.389751434326171875e-01 -5.401562899351119995e-03 -9.579222649335861206e-02 1.989630460739135742e-01 5.778496153652667999e-03 1.888397634029388428e-01 5.977743119001388550e-02 -1.475024372339248657e-01 -1.284504830837249756e-01 -5.871056392788887024e-02 -7.148936390876770020e-02 -2.445193380117416382e-02 4.967377334833145142e-02 1.341496258974075317e-01 -3.057388961315155029e-01 -1.273787617683410645e-01 1.125046312808990479e-01 -1.303056031465530396e-01 -2.017765194177627563e-01 2.855410873889923096e-01 -1.178981736302375793e-01 1.604274809360504150e-01 -1.002498436719179153e-02
-7.482764124870300293e-02 4.185055196285247803e-01 1.075514107942581177e-01 -1.204156056046485901e-01 1.096182465553283691e-01 -9.457240998744964600e-02 1.451469212770462036e-01 -1.277448534965515137e-01 2.617990076541900635e-01 8.308520168066024780e-02 -1.080453693866729736e-01 -1.267524808645248413e-01 1.865838617086410522e-01 2.278158664703369141e-01 4.053821265697479248e-01 2.716101408004760742e-01 8.203858882188796997e-02 -1.500861495733261108e-01 7.715167943388223648e-03 1.315215677022933960e-01 -4.204464331269264221e-02 -1.247026100754737854e-01 2.936213314533233643e-01 8.415908366441726685e-02 -1.410632878541946411e-01 4.753290861845016479e-02 -1.351491361856460571e-01 2.122650593519210815e-01 1.228303927928209305e-02 2.191228792071342468e-03 1.516108214855194092e-01 -2.024553269147872925e-01
-9.540348500013351440e-02 1.862059235572814941e-01 1.246079951524734497e-01 1.952500194311141968e-01 1.976902633905410767e-01 8.093048632144927979e-02 -2.308748960494995117e-01 -1.647759675979614258e-01 4.719629287719726562e-01 -1.823597848415374756e-01 -1.417339444160461426e-01 3.337517678737640381e-01 3.675543889403343201e-02 2.647835612297058105e-01 1.450363099575042725e-01 8.204574882984161377e-02 -2.197968587279319763e-02 -6.297262012958526611e-02 -1.375450044870376587e-01 9.291525930166244507e-02 9.251929074525833130e-02 2.232934534549713135e-01 1.494613885879516602e-01 -2.841181457042694092e-01 1.701497733592987061e-01 -1.408780110068619251e-03 -1.102244760841131210e-02 6.878016144037246704e-02 -1.282082945108413696e-01 1.372965276241302490e-01 9.801616519689559937e-02 1.326537430286407471e-01
-1.284778714179992676e-01 1.811053305864334106e-01 1.295277029275894165e-01 1.953558921813964844e-01 -9.496995061635971069e-02 -5.125447735190391541e-02 2.084876447916030884e-01 -1.884186267852783203e-01 3.338986774906516075e-03 1.597757786512374878e-01 2.516814172267913818e-01 1.789743006229400635e-01 -1.551109701395034790e-01 3.717178106307983398e-01 2.264557182788848877e-01 2.227053195238113403e-01 -3.335322067141532898e-02 -5.127525329589843750e-02 1.203907281160354614e-01 -1.484723687171936035e-01 1.149713899940252304e-02 3.399406969547271729e-01 3.576104044914245605e-01 -2.432442158460617065e-01 -3.659314289689064026e-02 1.924663782119750977e-01 -6.691774725914001465e-02 -1.119475811719894409e-01 1.846505515277385712e-02 -2.232908457517623901e-02 -1.266570240259170532e-01 7.623165100812911987e-02
-1.717319041490554810e-01 1.108656898140907288e-01 8.611539751291275024e-02 2.390510588884353638e-02 2.966155111789703369e-01 -4.691109806299209595e-02 -1.565778404474258423e-01 -1.922540962696075439e-01 4.333053231239318848e-01 -7.385920733213424683e-02 1.583550274372100830e-01 1.659865304827690125e-02 2.374206483364105225e-01 7.004524767398834229e-02 1.172753572463989258e-01 2.472813725471496582e-01 8.230488747358322144e-02 -6.943865213543176651e-03 7.785082608461380005e-02 -6.873036175966262817e-02 1.046453192830085754e-01 3.866816759109497070e-01 2.005472034215927124e-01 -2.484683692455291748e-01 -5.711920559406280518e-02 8.403365314006805420e-02 -2.737214565277099609e-01 1.218903213739395142e-01 1.844948679208755493e-01 -4.490724205970764160e-02 -1.649504303932189941e-01 2.069921046495437622e-02
-3.085073269903659821e-02 1.441525877453386784e-03 -1.490255892276763916e-01 2.090341448783874512e-01 1.004001274704933167e-01 7.821370661258697510e-02 -4.213019311428070068e-01 1.973139941692352295e-01 1.020559594035148621e-01 1.298882514238357544e-01 -2.172272652387619019e-01 -5.532648786902427673e-02 1.673198789358139038e-01 3.096908926963806152e-01 2.833368182182312012e-01 8.402728289365768433e-02 -3.803386911749839783e-02 -1.407849639654159546e-01 -4.751662164926528931e-02 9.496568888425827026e-02 1.039846539497375488e-01 5.018734931945800781e-02 2.344983816146850586e-01 -3.752894699573516846e-01 -2.806884348392486572e-01 -8.856389671564102173e-02 -1.692231297492980957e-01 -9.060851298272609711e-03 -1.705673933029174805e-01 1.231761127710342407e-01 -5.633049458265304565e-02 8.510849624872207642e-02
-7.379084080457687378e-02 1.245803683996200562e-01 1.078028157353401184e-01 1.407761573791503906e-01 -9.580480307340621948e-02 -2.299039214849472046e-01 -9.195662289857864380e-02 -1.078246980905532837e-01 3.310586512088775635e-01 -4.006522893905639648e-02 -2.434417903423309326e-01 2.446747273206710815e-01 -1.179546564817428589e-01 1.145270243287086487e-01 -4.662229865789413452e-02 2.577469050884246826e-01 -8.333209156990051270e-02 2.291564792394638062e-01 8.408152312040328979e-02 7.846509665250778198e-02 3.383537754416465759e-02 2.716101109981536865e-01 1.339267939329147339e-01 -1.032026708126068115e-01 -2.969701290130615234e-01 2.936758995056152344e-01 -3.328381776809692383e-01 1.937185227870941162e-01 1.449103951454162598e-01 1.338097006082534790e-01 -3.969299793243408203e-02 9.756523184478282928e-03
-3.977959603071212769e-02 1.204112172126770020e-01 -1.441241949796676636e-01 -6.812464445829391479e-02 -6.034134421497583389e-03 1.173207387328147888e-01 -2.546363882720470428e-02 -2.392933964729309082e-01 1.671312302350997925e-01 -2.036314159631729126e-01 -1.492785662412643433e-01 1.273057013750076294e-01 4.599840193986892700e-02 4.304849505424499512e-01 1.854421198368072510e-01 1.418594717979431152e-01 1.135349199175834656e-01 1.595762968063354492e-01 3.123285993933677673e-02 -1.984126269817352295e-01 2.553172409534454346e-01 4.440430924296379089e-02 8.787742257118225098e-02 -2.681198418140411377e-01 -3.032146990299224854e-01 -1.557527296245098114e-02 2.333347685635089874e-02 -2.739568054676055908e-01 1.304948925971984863e-01 -9.709259867668151855e-02 2.614439725875854492e-01 -2.211462557315826416e-01
9.959504753351211548e-02 -6.046428531408309937e-02 3.266421705484390259e-02 -1.504647079855203629e-02 5.838289856910705566e-02 2.041061781346797943e-02 -2.922101318836212158e-01 -1.777909845113754272e-01 1.976096481084823608e-01 1.024783402681350708e-01 9.890954941511154175e-02 1.047011166810989380e-01 1.207249611616134644e-01 -2.723039686679840088e-02 2.092861235141754150e-01 -4.242585971951484680e-02 4.085944965481758118e-02 1.024796813726425171e-02 -2.621651887893676758e-01 4.642010107636451721e-02 -2.655368447303771973e-01 2.504050433635711670e-01 4.516646564006805420e-01 -2.382283657789230347e-01 -1.179875060915946960e-01 2.244967073202133179e-01 -2.485671788454055786e-01 4.817518591880798340e-02 3.418089821934700012e-02 8.101879805326461792e-02 2.034780569374561310e-02 -3.604131639003753662e-01
7.758560776710510254e-02 4.545696973800659180e-01 -2.900195717811584473e-01 5.005516856908798218e-02 -2.025414817035198212e-02 3.930837661027908325e-02 -2.430253475904464722e-01 -2.439311146736145020e-01 -1.325394771993160248e-02 2.843908406794071198e-02 1.703584101051092148e-03 4.254565015435218811e-02 1.256226301193237305e-01 1.294832117855548859e-02 4.973584040999412537e-02 9.303971193730831146e-03 -1.261281222105026245e-02 -3.352291584014892578e-01 1.071965023875236511e-01 -6.918787956237792969e-02 6.365070492029190063e-02 2.683054283261299133e-02 2.118770331144332886e-01 -3.204474747180938721e-01 -1.183234080672264099e-01 -5.846790224313735962e-02 -3.016914129257202148e-01 -2.521968185901641846e-01 2.565340101718902588e-01 -6.424355506896972656e-02 1.874294430017471313e-01 -2.514980174601078033e-02
1.367298886179924011e-02 1.245282739400863647e-01 1.030975431203842163e-01 -7.160550355911254883e-02 -1.527669187635183334e-02 1.073350459337234497e-01 -3.577384948730468750e-01 -5.260833725333213806e-02 1.887110471725463867e-01 5.462761968374252319e-03 -4.619809612631797791e-02 2.944845855236053467e-01 2.085644006729125977e-01 5.135513842105865479e-02 1.281310617923736572e-01 1.922385990619659424e-01 2.220347672700881958e-01 1.137624215334653854e-02 2.134469896554946899e-02 1.382814347743988037e-01 -1.219661608338356018e-01 -7.601807825267314911e-03 -1.880252063274383545e-01 -4.769158363342285156e-01 -2.162523865699768066e-01 1.287854313850402832e-01 1.092512253671884537e-02 3.416210711002349854e-01 1.782455146312713623e-01 -2.562360092997550964e-02 2.065444886684417725e-01 6.190539803355932236e-03
-1.794255375862121582e-01 2.019771039485931396e-01 -2.361472696065902710e-01 2.905918471515178680e-02 -9.120804816484451294e-02 -1.121661067008972168e-02 -3.057256340980529785e-01 -3.401105641387403011e-04 -7.723160088062286377e-02 3.290901482105255127e-01 2.917947769165039062e-01 2.375983446836471558e-01 -1.624553948640823364e-01 2.004499137401580811e-01 -3.904775902628898621e-02 1.252035945653915405e-01 2.697397768497467041e-01 -1.225758418440818787e-01 -1.095816716551780701e-01 1.388675272464752197e-01 6.087681651115417480e-02 4.644903913140296936e-02 1.443293988704681396e-01 -3.982912003993988037e-01 -2.061756141483783722e-02 1.144809722900390625e-01 -2.570772767066955566e-01 1.034963577985763550e-01 8.004786819219589233e-02 4.407811909914016724e-02 5.671147629618644714e-02 -1.501632630825042725e-01
-1.369812488555908203e-01 2.556761205196380615e-01 -9.552794694900512695e-02 -9.153821319341659546e-02 -2.569667398929595947e-01 5.373357608914375305e-02 -6.016181036829948425e-02 -2.791701257228851318e-01 -5.224708467721939087e-02 1.352459043264389038e-01 7.161173969507217407e-02 3.455438911914825439e-01 -8.977321535348892212e-02 4.097805321216583252e-01 2.071021348237991333e-01 1.439136732369661331e-02 1.589523404836654663e-01 7.685781456530094147e-03 2.359972521662712097e-02 -1.491914093494415283e-01 -1.787906140089035034e-02 5.632014572620391846e-02 4.070281982421875000e-01 -5.304873734712600708e-02 8.612588047981262207e-02 1.998606920242309570e-01 -2.145236879587173462e-01 9.825588762760162354e-02 -2.195231914520263672e-01 4.514329880475997925e-02 1.689599454402923584e-02 9.793067723512649536e-02
-9.893251210451126099e-02 2.965908348560333252e-01 -2.317236363887786865e-01 -8.378716558218002319e-02 2.840700447559356689e-01 1.409396231174468994e-01 -2.174887806177139282e-01 -5.998864397406578064e-02 1.117322370409965515e-01 4.394956231117248535e-01 -1.365860924124717712e-02 7.114228792488574982e-03 2.301101088523864746e-01 -1.186232734471559525e-02 6.560179591178894043e-02 -2.620147913694381714e-02 9.687300771474838257e-02 1.757443398237228394e-01 7.246077805757522583e-02 2.757111191749572754e-01 1.674661636352539062e-01 8.804310113191604614e-02 2.639435827732086182e-01 -2.766583561897277832e-01 3.549621254205703735e-02 8.608270436525344849e-02 2.568447031080722809e-02 1.955158822238445282e-02 1.256581097841262817e-01 -1.015977188944816589e-01 2.939869761466979980e-01 1.784693449735641479e-02
-1.748732328414916992e-01 2.664235234260559082e-02 -4.502177610993385315e-02 -4.860075563192367554e-02 9.262613207101821899e-02 -8.299841731786727905e-02 6.608033180236816406e-02 -1.630198955535888672e-01 3.435102999210357666e-01 2.638264894485473633e-01 -4.381050914525985718e-02 1.639015376567840576e-01 -1.288585811853408813e-01 9.126053005456924438e-02 1.229385063052177429e-01 1.606329232454299927e-01 1.045421510934829712e-01 3.281648829579353333e-02 -1.677376627922058105e-01 3.741645440459251404e-02 1.618217229843139648e-01 1.004632487893104553e-01 4.169722497463226318e-01 -1.478261947631835938e-01 1.240788102149963379e-01 4.389259219169616699e-01 -1.844064295291900635e-01 1.022089049220085144e-01 -1.444295346736907959e-01 3.509167581796646118e-02 -2.816495299339294434e-01 -9.062225371599197388e-02
-2.130398601293563843e-01 1.029532849788665771e-01 2.027443796396255493e-01 -1.082978025078773499e-02 1.167717874050140381e-01 -1.058338209986686707e-01 -2.821388468146324158e-02 -1.673049479722976685e-02 1.475068181753158569e-01 1.982819885015487671e-01 5.673605948686599731e-02 2.097120732069015503e-01 1.174160391092300415e-01 -1.056471094489097595e-01 -3.147068619728088379e-02 2.648969292640686035e-01 8.187176287174224854e-02 2.089335173368453979e-01 -3.473490104079246521e-02 2.304371595382690430e-01 2.322956770658493042e-01 9.469523280858993530e-02 4.780530929565429688e-01 -5.411795154213905334e-02 -1.980206221342086792e-01 2.343938052654266357e-01 -1.146369427442550659e-01 2.977784276008605957e-01 2.318250536918640137e-01 -4.403199127409607172e-04 -6.638979166746139526e-02 -1.390186101198196411e-01
-7.915635406970977783e-02 2.380176484584808350e-01 -1.283316463232040405e-01 -8.491469174623489380e-02 -1.030864939093589783e-02 8.747337013483047485e-02 9.885134547948837280e-02 -2.410944923758506775e-02 2.938898503780364990e-01 2.798936069011688232e-01 7.984358817338943481e-02 -1.901369392871856689e-01 1.803131997585296631e-01 3.653268218040466309e-01 1.315811872482299805e-01 2.341091930866241455e-01 -5.693781655281782150e-03 4.590124264359474182e-02 1.099030971527099609e-01 -8.479284495115280151e-02 2.419917434453964233e-01 -1.467066109180450439e-01 2.657480537891387939e-01 -1.706941276788711548e-01 -1.343604922294616699e-02 1.654829978942871094e-01 -2.510026991367340088e-01 2.502461709082126617e-02 -1.133684441447257996e-01 6.837647408246994019e-03 3.078154325485229492e-01 -2.233009636402130127e-01
4.855893924832344055e-02 2.525364458560943604e-01 -1.277488172054290771e-01 1.559693366289138794e-01 -3.213848769664764404e-01 1.215245425701141357e-01 7.257253676652908325e-02 -1.694858074188232422e-01 2.297356165945529938e-02 2.386590242385864258e-01 5.368754267692565918e-02 2.365082651376724243e-01 -9.664909541606903076e-02 1.437118202447891235e-01 1.230118274688720703e-01 2.026807814836502075e-01 -2.346992641687393188e-01 -1.379579491913318634e-02 -4.698946699500083923e-02 -1.409059017896652222e-01 1.014321297407150269e-01 1.796316802501678467e-01 3.024604320526123047e-01 -1.262827962636947632e-01 -3.761043027043342590e-02 2.019722759723663330e-01 -2.335378080606460571e-01 2.027102261781692505e-01 -2.927339971065521240e-01 2.430113106966018677e-01 -1.032103225588798523e-01 -1.345425844192504883e-01
-2.926484048366546631e-01 2.032872140407562256e-01 -2.882207930088043213e-01 -3.770113736391067505e-02 -8.955645561218261719e-02 1.001393143087625504e-02 -2.544727623462677002e-01 -2.638836950063705444e-02 1.939074248075485229e-01 2.865684628486633301e-01 1.556623429059982300e-01 5.004301667213439941e-02 -1.140556111931800842e-01 2.614641487598419189e-01 -4.861995694227516651e-04 2.879083156585693359e-01 1.560541838407516479e-01 -2.039619535207748413e-01 -9.125371277332305908e-02 6.633286178112030029e-02 2.375081628561019897e-01 2.657160162925720215e-02 2.806964218616485596e-01 -1.682144552469253540e-01 -1.950642317533493042e-01 -1.293406784534454346e-01 1.144479364156723022e-01 1.591797620058059692e-01 -4.877245053648948669e-02 6.943417340517044067e-02 -2.826575562357902527e-02 2.452493160963058472e-01
-1.744458675384521484e-01 3.524974286556243896e-01 3.315621912479400635e-01 -1.785966195166110992e-02 -2.066154479980468750e-01 -9.652512520551681519e-02 -2.358188778162002563e-01 -2.192322164773941040e-01 2.234550565481185913e-01 -1.217645779252052307e-01 -7.770621776580810547e-02 -5.140519514679908752e-02 -9.686794131994247437e-02 1.845597028732299805e-01 1.265760958194732666e-01 2.647499442100524902e-01 -9.656655788421630859e-02 -1.136752814054489136e-01 1.063314918428659439e-02 1.128817945718765259e-01 1.503374334424734116e-02 -3.537895157933235168e-02 4.605568945407867432e-01 -6.772316992282867432e-02 -2.484800368547439575e-01 -4.892500862479209900e-02 1.509005725383758545e-01 1.448618597351014614e-03 2.438431233167648315e-02 -1.479890793561935425e-01 7.366573810577392578e-02 -9.094969183206558228e-02
[truncated: 3,263,608 more chars]
