# Supplementary material for: The Language of Innovation
Source: PLoS One. 2020 Apr 30;15(4):e0230107. doi: 10.1371/journal.pone.0230107 (PMC7194493; doi:10.1371/journal.pone.0230107)
Supplement: S11 File — (GZ) [file pone.0230107.s011.tar.gz › 1989-1993/V2Run_10_VS_4500_embeddings1989-1993ED32.txt]

1.344248652458190918e-01 -1.449292153120040894e-01 -1.480982005596160889e-01 7.120163738727569580e-02 2.894101105630397797e-02 -2.311119288206100464e-01 7.287364453077316284e-02 -8.451419882476329803e-03 2.234622836112976074e-01 -2.597967982292175293e-01 3.128179311752319336e-01 1.327749341726303101e-01 -1.515426039695739746e-01 -2.534566819667816162e-01 -3.259194493293762207e-01 -1.650244183838367462e-02 1.784207820892333984e-01 -6.461665034294128418e-02 1.583481431007385254e-01 2.195946723222732544e-01 5.191546678543090820e-02 -3.493882119655609131e-01 1.722817569971084595e-01 -2.850403264164924622e-02 2.769811749458312988e-01 -1.589172631502151489e-01 -7.011950016021728516e-02 -1.263342499732971191e-01 2.324048727750778198e-01 -2.589074708521366119e-02 -4.667718708515167236e-02 -5.829035118222236633e-02
-7.177483290433883667e-02 -2.616431005299091339e-02 9.638014435768127441e-02 -1.218263879418373108e-01 3.545324802398681641e-01 -2.219511121511459351e-01 -1.017603874206542969e-01 4.818755201995372772e-03 5.716919898986816406e-02 -2.269776761531829834e-01 4.151234924793243408e-01 4.807801172137260437e-02 2.178864181041717529e-01 -3.048552572727203369e-02 1.459501385688781738e-01 -2.845834568142890930e-02 -7.710054516792297363e-02 -1.519075930118560791e-01 1.559302210807800293e-01 3.228702843189239502e-01 -1.463333368301391602e-01 -7.270395755767822266e-02 -1.242334768176078796e-01 -1.216656267642974854e-01 4.176881611347198486e-01 2.170810289680957794e-02 1.984016746282577515e-01 1.179980859160423279e-02 2.049382328987121582e-01 -6.293137371540069580e-02 -3.850493952631950378e-02 9.144609421491622925e-02
-6.102748960256576538e-02 -2.629544734954833984e-01 6.759950518608093262e-02 8.646550774574279785e-02 2.279023267328739166e-02 -3.718569278717041016e-01 -4.239083454012870789e-02 -1.331215798854827881e-01 3.883515298366546631e-02 1.033610031008720398e-01 2.659730315208435059e-01 -8.418019860982894897e-03 -1.833301484584808350e-01 -8.168160915374755859e-02 2.463447600603103638e-01 -1.192699372768402100e-01 -1.525511294603347778e-01 -3.288751002401113510e-03 2.260939925909042358e-01 4.981693029403686523e-01 3.172047436237335205e-02 -3.807977437973022461e-01 1.576434820890426636e-01 -3.108673170208930969e-02 7.752404361963272095e-02 4.574717208743095398e-02 -1.725804656744003296e-01 7.750520016998052597e-03 1.178566738963127136e-01 9.673675894737243652e-02 5.362605303525924683e-02 9.831310249865055084e-03
1.920761018991470337e-01 8.766083419322967529e-02 1.300120353698730469e-01 1.132703125476837158e-01 1.108900681138038635e-01 -4.493633210659027100e-01 -9.135068953037261963e-02 -8.243982493877410889e-02 3.524432703852653503e-02 7.203716086223721504e-04 -2.425064146518707275e-02 -2.660589292645454407e-02 -2.287673205137252808e-02 -1.736506670713424683e-01 1.142061427235603333e-01 -4.795351251959800720e-02 -7.211806625127792358e-02 -3.536111414432525635e-01 -4.861979745328426361e-03 2.783322036266326904e-01 7.579435408115386963e-02 -1.946788281202316284e-02 3.012846112251281738e-01 -3.197165131568908691e-01 3.424735069274902344e-01 7.651448249816894531e-02 4.205738380551338196e-02 -1.184472069144248962e-02 2.726880908012390137e-01 5.258112028241157532e-02 8.941549807786941528e-02 1.753427833318710327e-01
-1.627051532268524170e-01 -1.840492635965347290e-01 6.825353950262069702e-02 -7.865322381258010864e-02 -4.249265417456626892e-02 -3.809853196144104004e-01 -2.720278501510620117e-01 1.576888258568942547e-03 -6.145469471812248230e-02 1.578184366226196289e-01 2.203419357538223267e-01 1.525786612182855606e-02 -2.827304042875766754e-02 1.237706467509269714e-02 -1.217697560787200928e-01 1.516721844673156738e-01 3.534352779388427734e-02 -1.990537047386169434e-01 -1.001006811857223511e-01 3.400892019271850586e-01 4.379441961646080017e-03 -1.355505585670471191e-01 3.476277887821197510e-01 -1.925598084926605225e-01 1.550259441137313843e-01 4.821260273456573486e-02 -1.581406891345977783e-01 -1.163519471883773804e-01 2.684565186500549316e-01 4.715083166956901550e-03 1.138971000909805298e-01 3.142644464969635010e-01
-1.116356812417507172e-02 2.961008867714554071e-04 -2.672327160835266113e-01 2.255995012819766998e-02 -4.130273312330245972e-02 -2.183122634887695312e-01 -1.249059811234474182e-01 -2.016021907329559326e-01 -2.344779521226882935e-01 -3.604723811149597168e-01 4.057723879814147949e-01 2.114730142056941986e-02 2.182516157627105713e-01 -2.942930757999420166e-01 -9.348623454570770264e-02 -1.291762888431549072e-01 -1.065331622958183289e-01 -8.283904194831848145e-02 3.211552649736404419e-02 3.029516041278839111e-01 -1.964009851217269897e-01 -1.876830905675888062e-01 1.199634522199630737e-01 -3.208967298269271851e-02 1.480103135108947754e-01 3.810913860797882080e-02 1.119285896420478821e-01 -2.345868349075317383e-01 5.124679952859878540e-02 -6.840845942497253418e-02 -1.866143569350242615e-02 1.176452785730361938e-01
-1.127288043498992920e-01 -2.072581648826599121e-01 -2.300652675330638885e-02 1.129823178052902222e-01 2.369748353958129883e-01 -1.556076854467391968e-01 5.334904883056879044e-03 -1.743348985910415649e-01 -1.611622869968414307e-01 -8.918150514364242554e-02 2.832977771759033203e-01 6.549125909805297852e-02 -2.082289159297943115e-01 -2.133372426033020020e-01 -2.088786214590072632e-01 -2.316043078899383545e-01 1.110852435231208801e-01 2.665992677211761475e-01 -2.744616754353046417e-02 -3.799123689532279968e-02 1.506235152482986450e-01 -2.587807737290859222e-02 3.910273313522338867e-01 5.454622209072113037e-02 6.729453802108764648e-02 -1.864331066608428955e-01 -1.542108058929443359e-01 -1.762473732233047485e-01 2.636986970901489258e-01 2.119545824825763702e-02 7.492021471261978149e-02 2.847072184085845947e-01
-3.929932788014411926e-02 -1.107670739293098450e-01 -8.248277008533477783e-03 -4.237740859389305115e-02 2.652617692947387695e-01 -1.128771752119064331e-01 -3.925746679306030273e-01 -1.245488598942756653e-02 1.210201755166053772e-01 1.077136769890785217e-01 3.273026645183563232e-01 -8.659842610359191895e-02 -9.426456689834594727e-02 -3.007075190544128418e-01 -1.415737438946962357e-02 -2.433754652738571167e-01 -9.870430082082748413e-02 -1.761838793754577637e-01 -3.875416517257690430e-02 3.824243843555450439e-01 -1.089945584535598755e-01 -2.076520919799804688e-01 1.560597419738769531e-01 -9.658440947532653809e-02 -2.432627975940704346e-02 1.026365906000137329e-01 -7.557423785328865051e-03 -5.848775431513786316e-02 2.987968027591705322e-01 1.820407956838607788e-01 6.512133032083511353e-02 1.698548942804336548e-01
3.191166743636131287e-02 -2.433557659387588501e-01 1.085977330803871155e-01 2.109137736260890961e-02 1.791015714406967163e-01 -5.668104887008666992e-01 -7.579223811626434326e-02 -2.166488915681838989e-01 -2.047168761491775513e-01 -4.106749594211578369e-02 3.568292856216430664e-01 1.031424105167388916e-01 2.274332642555236816e-01 -7.102713733911514282e-02 1.139441691339015961e-02 1.217838004231452942e-02 -2.733275294303894043e-01 1.106615550816059113e-02 2.625138685107231140e-02 -3.069631569087505341e-02 -1.229328103363513947e-02 -2.301689386367797852e-01 5.172424763441085815e-02 -4.368602484464645386e-02 6.558663398027420044e-02 -2.213434725999832153e-01 5.148576200008392334e-02 -2.078181952238082886e-01 9.620457142591476440e-02 -7.898622425273060799e-04 -5.511318147182464600e-02 1.930723488330841064e-01
1.843887120485305786e-01 -1.115545183420181274e-01 1.249311491847038269e-03 2.466515451669692993e-02 3.268374800682067871e-01 -3.516165539622306824e-02 -1.723272055387496948e-01 -1.910513937473297119e-01 -1.425541639328002930e-01 -4.908676072955131531e-02 4.532230496406555176e-01 -3.363497257232666016e-01 1.598105430603027344e-01 -9.596252441406250000e-02 3.080294840037822723e-02 -1.327532250434160233e-02 -2.988338936120271683e-03 1.383526027202606201e-01 -7.055464386940002441e-02 4.208555519580841064e-01 -5.770002491772174835e-03 3.744335472583770752e-02 -3.420571610331535339e-02 -1.622677147388458252e-01 3.395845592021942139e-01 1.299161463975906372e-01 -1.170449703931808472e-02 7.058322429656982422e-02 4.061924666166305542e-02 6.355732679367065430e-02 -1.448005586862564087e-01 8.595255017280578613e-02
-2.510351538658142090e-01 -9.255088120698928833e-02 -6.669510900974273682e-02 -4.728153720498085022e-02 2.011134028434753418e-01 -2.185927480459213257e-01 -1.714353114366531372e-01 -3.860575854778289795e-01 -5.047138780355453491e-02 -2.564393579959869385e-01 2.082610726356506348e-01 -3.283355012536048889e-02 1.333739161491394043e-01 -2.748146355152130127e-01 3.245701640844345093e-02 1.770462375134229660e-03 2.230669371783733368e-02 -2.557122148573398590e-03 -2.893035411834716797e-01 2.577585875988006592e-01 -2.532353103160858154e-01 -1.755444556474685669e-01 5.432175472378730774e-02 1.948114782571792603e-01 2.041599154472351074e-01 -4.624156281352043152e-02 6.460004299879074097e-02 -2.468436807394027710e-01 1.958210170269012451e-01 4.030838981270790100e-02 -3.666843473911285400e-02 1.059173792600631714e-01
-4.323808476328849792e-02 -6.476496160030364990e-02 -2.323873713612556458e-02 1.232126504182815552e-01 9.838608652353286743e-02 -1.969669163227081299e-01 -9.472876787185668945e-02 -2.405601888895034790e-01 -7.521475851535797119e-02 -2.747805118560791016e-01 2.620979249477386475e-01 -1.453360915184020996e-01 2.330689132213592529e-01 6.012097746133804321e-02 1.621059179306030273e-01 2.032930403947830200e-02 -9.535288810729980469e-02 1.469079405069351196e-01 -6.363186985254287720e-02 3.559364080429077148e-01 -3.763101622462272644e-02 9.417534619569778442e-02 1.211337223649024963e-01 -2.509160339832305908e-01 3.515917360782623291e-01 -3.758116811513900757e-02 -1.792732477188110352e-01 -3.729200065135955811e-01 1.134668067097663879e-01 6.637057662010192871e-02 -1.195952147245407104e-01 1.736027896404266357e-01
-2.665294334292411804e-02 -6.548228114843368530e-02 -7.067570090293884277e-02 -2.650252580642700195e-01 2.279798388481140137e-01 -2.738638818264007568e-01 -2.546128630638122559e-01 -2.885994017124176025e-01 1.135381609201431274e-01 -1.441558003425598145e-01 1.949069947004318237e-01 -3.380104601383209229e-01 -2.120227180421352386e-02 -8.721088618040084839e-02 -4.024235904216766357e-02 -1.348027139902114868e-01 -2.707269191741943359e-01 -1.236836463212966919e-01 7.152244448661804199e-02 1.817700266838073730e-01 -1.205774843692779541e-01 -3.068331480026245117e-01 2.093217670917510986e-01 1.181979104876518250e-02 -1.219962351024150848e-02 -1.176641210913658142e-01 -1.735494881868362427e-01 -5.126580223441123962e-02 2.565752267837524414e-01 3.115805052220821381e-02 1.894124746322631836e-01 4.592694714665412903e-02
7.725912146270275116e-03 -2.576526999473571777e-02 -2.349371612071990967e-01 -5.896811932325363159e-02 1.911510527133941650e-01 -5.097716450691223145e-01 -1.360176503658294678e-01 -6.939541548490524292e-02 -4.492602124810218811e-02 -6.954039633274078369e-02 2.675446271896362305e-01 -3.856350481510162354e-02 7.841812819242477417e-02 -7.707273960113525391e-02 -8.169394731521606445e-02 1.214551851153373718e-01 -4.049518331885337830e-02 -2.232646495103836060e-01 -1.772727966308593750e-01 1.770674586296081543e-01 2.006942033767700195e-01 4.390594363212585449e-02 2.268119156360626221e-01 -1.261088699102401733e-01 5.229749158024787903e-02 3.961642980575561523e-01 -7.811234798282384872e-03 -1.588966995477676392e-01 1.067986935377120972e-01 1.664957106113433838e-01 -3.929401561617851257e-02 2.407601028680801392e-01
-1.725213676691055298e-01 -1.306528449058532715e-01 6.704847794026136398e-03 -4.522549733519554138e-02 6.240569427609443665e-02 -3.230312168598175049e-01 2.549796737730503082e-02 -7.483037561178207397e-02 -2.192239612340927124e-01 1.083467975258827209e-01 2.529989778995513916e-01 -2.143712937831878662e-01 1.202957630157470703e-01 -3.016773760318756104e-01 -5.878635216504335403e-03 2.355033345520496368e-02 2.419040538370609283e-02 -2.001212239265441895e-01 1.056061610579490662e-01 4.351289272308349609e-01 1.130500584840774536e-01 -2.567154467105865479e-01 -5.661167204380035400e-02 -1.346825659275054932e-01 8.936597406864166260e-02 1.210985891520977020e-02 -1.767528951168060303e-01 -2.571218609809875488e-01 1.870423406362533569e-01 -2.577216923236846924e-02 2.628390789031982422e-01 9.685517847537994385e-02
2.903745137155056000e-02 -9.657515585422515869e-02 8.157205581665039062e-02 1.462815422564744949e-02 6.716167181730270386e-02 -3.449003398418426514e-01 -4.137868061661720276e-02 -3.485811129212379456e-02 3.629980981349945068e-02 -4.093383252620697021e-01 2.265761047601699829e-01 -2.827816903591156006e-01 2.654915153980255127e-01 -2.009634077548980713e-01 1.018613129854202271e-01 -1.397655010223388672e-01 -3.001795411109924316e-01 1.430861651897430420e-01 -1.584484726190567017e-01 2.883335351943969727e-01 -1.961656287312507629e-02 -1.283174157142639160e-01 2.233039587736129761e-02 -1.462116092443466187e-01 1.504075676202774048e-01 6.293129175901412964e-02 -8.924613893032073975e-02 -4.987117834389209747e-03 4.783975332975387573e-02 2.680695056915283203e-01 -4.784048348665237427e-02 2.169023156166076660e-01
-3.247034549713134766e-01 1.207063719630241394e-02 -1.542316284030675888e-02 -6.353960186243057251e-02 4.423815757036209106e-02 -2.046117931604385376e-01 -3.381485342979431152e-01 -1.296343505382537842e-01 7.711446378380060196e-03 -2.347565069794654846e-02 2.044347077608108521e-01 -2.731183469295501709e-01 6.941805034875869751e-02 -3.169416636228561401e-02 -8.863393217325210571e-02 -3.238354921340942383e-01 -1.991690248250961304e-01 -2.176465690135955811e-01 5.610927939414978027e-02 2.709611058235168457e-01 7.206453382968902588e-02 -2.264341562986373901e-01 1.923277378082275391e-01 5.451250076293945312e-02 2.932383865118026733e-02 8.342943154275417328e-03 1.511583570390939713e-02 -5.018808320164680481e-02 7.766541093587875366e-02 9.241225570440292358e-02 1.016584187746047974e-01 4.370476305484771729e-01
-3.053390085697174072e-01 1.010563075542449951e-01 1.100098900496959686e-02 -4.628910124301910400e-02 4.134691059589385986e-01 -9.824417531490325928e-02 -8.991622179746627808e-02 -4.940137639641761780e-02 -2.320704758167266846e-01 -1.854314506053924561e-01 2.449486963450908661e-02 -1.404524445533752441e-01 -1.235673427581787109e-01 -2.802149951457977295e-01 -1.219763606786727905e-01 4.159443080425262451e-02 1.824589520692825317e-01 2.143973559141159058e-01 1.773844063282012939e-01 2.782604098320007324e-01 2.948749251663684845e-02 -9.815920889377593994e-02 1.829084157943725586e-01 -8.194602280855178833e-02 2.274726331233978271e-01 2.069090008735656738e-01 -2.729969024658203125e-01 -1.088684648275375366e-01 1.480962932109832764e-01 -1.125702410936355591e-01 1.705935150384902954e-01 2.689806371927261353e-02
1.000224277377128601e-01 -2.880338132381439209e-01 -4.671809822320938110e-02 -1.077805832028388977e-02 1.542451083660125732e-01 -4.009196460247039795e-01 -1.558255404233932495e-01 -2.935124933719635010e-01 -2.776220906525850296e-03 5.555330961942672729e-02 -1.844072900712490082e-02 1.137395668774843216e-02 3.217926248908042908e-02 -5.271247122436761856e-03 -1.193788200616836548e-01 2.815511450171470642e-02 4.920212551951408386e-02 -2.945273816585540771e-01 8.225356787443161011e-02 7.984078675508499146e-02 2.389895170927047729e-02 -1.794195771217346191e-01 1.064472869038581848e-01 -3.080292940139770508e-01 3.882139623165130615e-01 7.077450305223464966e-02 3.691571205854415894e-02 -1.127264276146888733e-01 2.726277410984039307e-01 2.863119244575500488e-01 8.081686682999134064e-03 1.505505889654159546e-01
-1.909237653017044067e-01 -2.037009038031101227e-02 -2.782503068447113037e-01 -5.348217859864234924e-02 2.280998975038528442e-01 -6.210736185312271118e-02 -3.285684287548065186e-01 1.459342613816261292e-02 2.402675598859786987e-01 -1.751626580953598022e-01 6.155464798212051392e-02 -2.196396738290786743e-01 2.344144508242607117e-02 -1.349688470363616943e-01 -9.561406075954437256e-02 -1.367043107748031616e-01 -2.152058035135269165e-01 -2.995609343051910400e-01 1.261390447616577148e-01 1.245089843869209290e-01 -1.297715120017528534e-02 -1.819802522659301758e-01 1.077220439910888672e-01 -1.412383466958999634e-01 2.537362277507781982e-01 4.753639921545982361e-03 4.697208479046821594e-02 3.652299568057060242e-02 2.759376466274261475e-01 2.402168512344360352e-02 1.131474673748016357e-01 3.768127858638763428e-01
-2.117852866649627686e-01 1.093780435621738434e-02 -2.986283302307128906e-01 -1.461147964000701904e-01 1.184361651539802551e-01 -3.141725361347198486e-01 -2.838447988033294678e-01 -1.262266933917999268e-01 1.084124967455863953e-01 1.818253844976425171e-02 1.918783038854598999e-01 -1.870008558034896851e-01 -9.277378767728805542e-02 -1.148146539926528931e-01 2.586114592850208282e-02 -2.326512336730957031e-01 -2.473263069987297058e-02 -2.165800034999847412e-01 -6.636139005422592163e-02 1.501466482877731323e-01 -1.268414198420941830e-03 -3.658352792263031006e-01 1.274759769439697266e-01 -1.396200507879257202e-01 1.812803149223327637e-01 -2.084175795316696167e-01 -4.173214733600616455e-02 -2.355446666479110718e-01 2.685619294643402100e-01 -7.015598239377140999e-04 8.363926410675048828e-02 1.346062868833541870e-01
-2.124814875423908234e-02 -1.355811953544616699e-01 -9.483595192432403564e-02 -7.677686214447021484e-02 1.155358254909515381e-01 -1.798763722181320190e-01 3.229055553674697876e-02 2.734611509367823601e-03 1.022376939654350281e-01 -1.468109786510467529e-01 4.070567488670349121e-01 6.210812181234359741e-02 3.264083862304687500e-01 -1.379883736371994019e-01 2.913758456707000732e-01 9.797266125679016113e-02 1.135513652116060257e-02 1.318631172180175781e-01 1.598393023014068604e-01 2.406380372121930122e-03 1.888749897480010986e-01 -2.023380249738693237e-01 1.081805005669593811e-01 -2.050437778234481812e-01 2.475089877843856812e-01 1.922079026699066162e-01 -8.000977337360382080e-02 -9.047444164752960205e-02 9.523616731166839600e-02 2.010359317064285278e-01 3.437602519989013672e-01 2.097698599100112915e-01
3.528127446770668030e-02 2.843954041600227356e-02 9.897609800100326538e-02 1.396596580743789673e-01 -9.808827191591262817e-02 -3.500051796436309814e-01 -8.892977237701416016e-02 5.171883385628461838e-03 -1.507535725831985474e-01 -1.673361361026763916e-01 2.261117249727249146e-01 -1.266680806875228882e-01 -2.303782105445861816e-02 -1.986639946699142456e-01 1.846757829189300537e-01 1.900017410516738892e-01 -1.521048694849014282e-01 1.082917526364326477e-01 -6.809963285923004150e-02 1.757159680128097534e-01 2.383375912904739380e-01 -1.108959466218948364e-01 -6.790596246719360352e-02 5.641072057187557220e-03 4.783175587654113770e-01 -5.733123421669006348e-02 4.434334486722946167e-02 -1.494369953870773315e-01 3.622605502605438232e-01 -1.718081682920455933e-01 2.141515165567398071e-02 1.969208270311355591e-01
5.512756109237670898e-02 -1.413815617561340332e-01 -1.411251872777938843e-01 -1.432152688503265381e-01 1.839464306831359863e-01 -1.294135451316833496e-01 -1.792482733726501465e-01 -9.367807954549789429e-02 -3.506083190441131592e-01 -1.393582820892333984e-01 2.434354424476623535e-01 -1.598424017429351807e-01 -1.196800172328948975e-02 -1.674832254648208618e-01 -1.118686869740486145e-01 -3.902813419699668884e-02 -2.053437083959579468e-01 -6.591905653476715088e-02 3.256204128265380859e-01 3.313274085521697998e-01 2.004816755652427673e-02 -1.673574149608612061e-01 1.895445138216018677e-01 -2.250969707965850830e-01 -8.084899932146072388e-02 2.874423749744892120e-02 -9.233371168375015259e-02 -9.285131841897964478e-02 2.760333716869354248e-01 4.438814520835876465e-02 1.661661267280578613e-01 2.608774602413177490e-01
-1.321269273757934570e-01 7.382222265005111694e-02 1.077481359243392944e-01 2.226867340505123138e-02 8.349179476499557495e-02 2.476579742506146431e-03 -3.121394515037536621e-01 -1.662996411323547363e-01 -1.628100872039794922e-01 -2.626628279685974121e-01 2.328383624553680420e-01 -5.808582901954650879e-02 9.735639207065105438e-03 -1.568416208028793335e-01 1.313675493001937866e-01 -2.201516628265380859e-01 3.276795893907546997e-02 -1.601100862026214600e-01 -3.160387277603149414e-03 3.917999565601348877e-01 -8.561010472476482391e-03 -3.273728191852569580e-01 1.656560301780700684e-01 -1.804154366254806519e-01 2.828414551913738251e-02 -1.047435030341148376e-01 -1.881190538406372070e-01 -1.660891920328140259e-01 2.346550524234771729e-01 -1.788336485624313354e-01 -2.082472592592239380e-01 1.918275356292724609e-01
4.897045716643333435e-02 1.766542159020900726e-02 8.265994489192962646e-02 3.860568627715110779e-02 2.370753586292266846e-01 -4.538415968418121338e-01 2.690033242106437683e-02 -3.997166752815246582e-01 -5.293900147080421448e-02 -3.007952310144901276e-02 2.004525065422058105e-01 -2.441202988848090172e-03 -1.374230906367301941e-02 -1.914834827184677124e-01 -2.848439291119575500e-02 2.142522484064102173e-01 -1.361069530248641968e-01 1.907639950513839722e-01 3.189166635274887085e-02 3.623873293399810791e-01 -2.292504161596298218e-01 -1.281616557389497757e-02 1.505157798528671265e-01 -2.289514392614364624e-01 5.808423459529876709e-02 5.624671466648578644e-03 8.528139442205429077e-02 -1.770503818988800049e-01 1.733341217041015625e-01 8.450672030448913574e-02 -5.532190576195716858e-02 2.037276625633239746e-01
-9.126839786767959595e-02 -3.368162512779235840e-01 5.258739739656448364e-02 4.731641337275505066e-02 1.408138573169708252e-01 -2.039264142513275146e-01 3.110122382640838623e-01 -9.404018521308898926e-02 3.575249016284942627e-02 -1.369947195053100586e-01 2.406647950410842896e-01 -2.640635371208190918e-01 6.417297571897506714e-02 -2.328538596630096436e-01 -4.188681393861770630e-02 1.926816254854202271e-01 -1.552678048610687256e-01 9.294326603412628174e-02 -2.154266089200973511e-02 7.604194432497024536e-02 3.117249608039855957e-01 -1.736602038145065308e-01 7.677309215068817139e-02 -1.430124193429946899e-01 3.812428936362266541e-02 -1.925335228443145752e-01 -5.511111230589449406e-04 -2.134381830692291260e-01 -2.014505416154861450e-01 3.311015665531158447e-01 5.435843020677566528e-02 -1.772148758172988892e-01
-3.434877395629882812e-01 -1.788666099309921265e-01 -1.063574105501174927e-01 5.196144804358482361e-02 2.040233910083770752e-01 -3.748125135898590088e-01 -1.702054031193256378e-02 -1.303960829973220825e-01 1.750657409429550171e-01 -4.179073125123977661e-02 2.791984975337982178e-01 -8.043801039457321167e-02 -3.377236425876617432e-02 -6.951962411403656006e-02 -1.222211942076683044e-01 2.232966385781764984e-02 2.328142374753952026e-01 2.081054002046585083e-01 1.777491867542266846e-01 9.394056349992752075e-02 2.432021349668502808e-01 2.702542580664157867e-02 6.404066830873489380e-02 2.541035115718841553e-01 4.435513913631439209e-02 1.544335782527923584e-01 1.445878744125366211e-01 1.778207123279571533e-01 8.554527163505554199e-02 3.291346430778503418e-01 -1.885067671537399292e-01 -4.877243191003799438e-02
1.384437978267669678e-01 -7.403416931629180908e-02 8.767419308423995972e-02 1.693955510854721069e-01 3.061760663986206055e-01 -4.100354611873626709e-01 -2.351381629705429077e-01 -1.155186891555786133e-01 1.346905678510665894e-01 -2.605503499507904053e-01 2.914426624774932861e-01 -1.082441583275794983e-02 -2.076526284217834473e-01 -2.032191306352615356e-01 7.912755757570266724e-02 -1.698043197393417358e-01 1.953147798776626587e-01 9.563054144382476807e-02 1.758532822132110596e-01 -7.060131430625915527e-02 -5.496890842914581299e-02 -7.548724114894866943e-02 9.917526692152023315e-02 -1.609124392271041870e-01 1.805109679698944092e-01 -1.604609638452529907e-01 -1.127517409622669220e-02 -1.423938721418380737e-01 -8.939729630947113037e-02 2.773796916007995605e-01 1.201702561229467392e-02 1.624979674816131592e-01
-2.715705037117004395e-01 -3.941741213202476501e-02 -8.716666698455810547e-02 -7.240596413612365723e-02 1.070486679673194885e-01 -2.517996430397033691e-01 -1.620930284261703491e-01 -1.488648205995559692e-01 -2.329135984182357788e-01 -2.802201509475708008e-01 7.908240705728530884e-02 -6.748974323272705078e-02 -1.183186396956443787e-01 -7.662805914878845215e-02 3.451310843229293823e-02 3.287990689277648926e-01 -5.897890403866767883e-02 1.631467789411544800e-02 2.364691346883773804e-01 1.496023535728454590e-01 -5.589552223682403564e-02 -3.966285884380340576e-01 2.312633395195007324e-01 -1.850567013025283813e-01 8.853060193359851837e-03 4.263428226113319397e-02 -3.855670243501663208e-02 2.150076180696487427e-01 2.961545884609222412e-01 -1.478061676025390625e-01 -1.499413400888442993e-01 6.282947957515716553e-02
-2.695972025394439697e-01 9.196035563945770264e-02 -1.265994012355804443e-01 -1.243862956762313843e-01 2.482530325651168823e-01 -1.571653485298156738e-01 -2.432356774806976318e-01 -4.544855654239654541e-02 -3.700684010982513428e-02 3.888438642024993896e-02 3.061396479606628418e-01 -6.636975705623626709e-02 1.922678500413894653e-01 -1.680452525615692139e-01 -3.321983665227890015e-02 -1.910529285669326782e-01 -1.820465177297592163e-02 -3.216225504875183105e-01 1.279500499367713928e-02 1.174944192171096802e-01 -3.519884124398231506e-02 -4.549989104270935059e-01 9.473139047622680664e-02 -1.116213873028755188e-01 2.038134187459945679e-01 7.738240063190460205e-02 5.138966720551252365e-03 -9.272717684507369995e-02 1.282593458890914917e-01 1.843922585248947144e-01 1.601377576589584351e-01 2.372711896896362305e-01
1.952569633722305298e-01 -1.370413750410079956e-01 1.046288236975669861e-01 1.576012969017028809e-01 7.751866430044174194e-02 -1.397243589162826538e-01 -1.351188719272613525e-01 -1.794751882553100586e-01 1.998160630464553833e-01 -1.559003293514251709e-01 2.477309107780456543e-01 -3.063990473747253418e-01 -9.461792558431625366e-02 -1.512716263532638550e-01 -4.175095260143280029e-02 2.928705215454101562e-01 -1.807019673287868500e-02 1.717996746301651001e-01 2.072612643241882324e-01 6.311963498592376709e-02 -9.699655324220657349e-02 -1.804979704320430756e-02 2.046933025121688843e-01 4.329670220613479614e-02 3.685988783836364746e-01 -1.640839874744415283e-01 1.224364340305328369e-01 -2.198136895895004272e-01 7.790662348270416260e-02 3.442224264144897461e-01 -7.400000095367431641e-02 7.778957486152648926e-02
-2.876902818679809570e-01 -1.054536849260330200e-01 -2.398886531591415405e-01 -1.742830425500869751e-01 1.839772909879684448e-01 -1.571230143308639526e-01 -4.031527340412139893e-01 -1.369444429874420166e-01 2.049190923571586609e-02 -2.707716450095176697e-02 2.124542593955993652e-01 8.817397803068161011e-02 7.158965617418289185e-02 -1.253912150859832764e-01 7.430073618888854980e-02 -2.719638347625732422e-01 -2.110342830419540405e-01 -4.543635249137878418e-02 -4.914491251111030579e-02 1.569805145263671875e-01 1.211046278476715088e-01 -2.650285065174102783e-01 1.105237901210784912e-01 -2.136321216821670532e-01 2.331515699625015259e-01 -1.737433820962905884e-01 2.488817460834980011e-02 6.329964846372604370e-02 2.076425701379776001e-01 4.477578401565551758e-02 1.804897487163543701e-01 2.017077356576919556e-01
8.825552463531494141e-02 -1.849966198205947876e-01 -1.295613497495651245e-01 5.652907863259315491e-02 3.090175688266754150e-01 -2.907611727714538574e-01 -1.055813059210777283e-01 5.033820867538452148e-02 1.679535359144210815e-01 4.178512096405029297e-02 3.611302673816680908e-01 6.078951433300971985e-02 1.538458466529846191e-01 4.789945483207702637e-02 1.546510010957717896e-01 9.847798943519592285e-02 1.013439893722534180e-02 9.384803473949432373e-02 2.266451269388198853e-01 2.457023561000823975e-01 2.066683024168014526e-01 -2.720535993576049805e-01 9.290665388107299805e-02 -1.531587988138198853e-01 -3.405769169330596924e-02 6.156756728887557983e-02 -4.936880990862846375e-02 -7.099382579326629639e-02 -3.689421806484460831e-03 -4.905459284782409668e-02 4.469949752092361450e-02 4.840865433216094971e-01
1.570023447275161743e-01 -8.091401308774948120e-03 2.331678122282028198e-01 1.497252136468887329e-01 8.705294132232666016e-02 -3.822011640295386314e-03 -3.847894668579101562e-01 -2.808960974216461182e-01 2.782307565212249756e-01 -2.109836339950561523e-01 1.580197960138320923e-01 1.623681746423244476e-02 1.497486978769302368e-01 -3.118896782398223877e-01 -8.859536051750183105e-02 5.242288485169410706e-02 -6.066036596894264221e-02 5.354066193103790283e-02 7.724427431821823120e-02 2.927577793598175049e-01 7.577177137136459351e-02 -1.550010889768600464e-01 -5.725483596324920654e-02 -1.241838708519935608e-01 -8.234517276287078857e-02 -2.060576379299163818e-01 2.100775092840194702e-01 -1.055176109075546265e-01 1.893607825040817261e-01 2.286358475685119629e-01 3.103980422019958496e-02 2.149306386709213257e-01
2.119209766387939453e-01 -1.383230090141296387e-01 3.011825680732727051e-01 -3.213139995932579041e-02 2.201595008373260498e-01 -2.543382048606872559e-01 -8.755535632371902466e-02 -3.572250530123710632e-02 1.819631159305572510e-01 -3.327734172344207764e-01 1.373052876442670822e-02 -2.115945518016815186e-01 2.488606870174407959e-01 -2.681011259555816650e-01 -2.111801132559776306e-02 1.113588288426399231e-01 1.724438071250915527e-01 1.545122712850570679e-01 9.073866158723831177e-02 2.887856960296630859e-01 1.056003198027610779e-01 -1.093928664922714233e-01 7.705228030681610107e-02 -1.220827251672744751e-01 -1.579319871962070465e-02 -1.647580862045288086e-01 7.227380573749542236e-02 -2.465087473392486572e-01 1.335872411727905273e-01 1.202426999807357788e-01 1.506978422403335571e-01 2.214659154415130615e-01
-2.397255897521972656e-01 4.782893881201744080e-02 1.253866851329803467e-01 9.988012164831161499e-02 3.049661405384540558e-03 -2.411424964666366577e-01 -2.034849673509597778e-01 -5.758107826113700867e-02 -7.310740649700164795e-02 -3.788804113864898682e-01 3.154128193855285645e-01 -2.306451797485351562e-01 2.178740352392196655e-01 1.296518743038177490e-01 -3.365540802478790283e-01 1.779773384332656860e-01 1.839582175016403198e-01 -1.135549135506153107e-02 -1.493519693613052368e-01 4.857152327895164490e-02 -1.574067026376724243e-02 -2.569406926631927490e-01 6.002303957939147949e-02 -1.597320735454559326e-01 1.814052611589431763e-01 5.659506842494010925e-02 2.281272560358047485e-01 -4.705659579485654831e-03 -2.271718531847000122e-01 6.327737867832183838e-02 -3.107208944857120514e-02 4.577071219682693481e-02
-5.877872183918952942e-02 -2.057435363531112671e-01 -1.758679151535034180e-01 -1.154185459017753601e-01 1.539328247308731079e-01 -2.673067748546600342e-01 1.470074802637100220e-01 -2.508699595928192139e-01 4.921774193644523621e-02 -2.921848893165588379e-01 -7.600721437484025955e-03 -1.297367662191390991e-01 6.552330404520034790e-02 -4.943917691707611084e-02 -5.131566897034645081e-02 -2.195379696786403656e-02 1.538344770669937134e-01 2.234481126070022583e-01 2.425109893083572388e-01 1.526467800140380859e-01 2.272017896175384521e-01 -2.540801465511322021e-01 3.598580956459045410e-01 -1.011267378926277161e-01 6.692136079072952271e-02 1.587129831314086914e-01 -9.636056423187255859e-02 1.499039381742477417e-01 -1.438228636980056763e-01 2.636757194995880127e-01 -1.600786894559860229e-01 -1.639011502265930176e-01
-3.576407134532928467e-01 1.779802143573760986e-02 -2.090739607810974121e-01 5.937616527080535889e-02 3.316411375999450684e-01 -2.793067097663879395e-01 -9.295713901519775391e-02 -1.200367137789726257e-01 1.318087577819824219e-01 -1.150467842817306519e-01 1.526234149932861328e-01 -5.864864960312843323e-02 2.410959079861640930e-02 -1.796448379755020142e-01 -7.719314098358154297e-02 -1.414626836776733398e-01 1.220688149333000183e-01 -8.752499707043170929e-03 9.777263551950454712e-02 -1.779178529977798462e-01 1.858102530241012573e-02 1.461846381425857544e-01 4.286255538463592529e-01 1.087623015046119690e-01 2.031070441007614136e-01 -1.472570598125457764e-01 2.783988788723945618e-02 -4.234776273369789124e-02 -1.152380779385566711e-01 4.757472127676010132e-02 -5.765593796968460083e-02 3.734905719757080078e-01
-4.171173647046089172e-02 -1.372662633657455444e-01 -1.332078427076339722e-01 -5.409384518861770630e-02 -8.081418275833129883e-02 -1.998714208602905273e-01 -2.194837778806686401e-01 -1.533207595348358154e-01 -1.029761359095573425e-01 7.454734295606613159e-02 4.668004214763641357e-01 -3.280254453420639038e-02 -1.823648214340209961e-01 -2.811558842658996582e-01 -8.891265094280242920e-02 -1.342684179544448853e-01 -2.667758055031299591e-02 -3.360501825809478760e-01 3.270424157381057739e-02 4.995182901620864868e-02 -1.044214591383934021e-01 -2.514610886573791504e-01 3.035631477832794189e-01 2.053780481219291687e-03 1.788309812545776367e-01 -4.136322811245918274e-02 -9.567472338676452637e-02 5.744067486375570297e-03 3.204352259635925293e-01 8.898233622312545776e-02 1.459798961877822876e-01 9.447970986366271973e-02
-1.093975603580474854e-01 -2.218942716717720032e-02 -7.372230291366577148e-02 -1.154929772019386292e-01 3.206706345081329346e-01 -1.020551249384880066e-01 -6.707054376602172852e-02 -7.598730921745300293e-02 -2.119432538747787476e-01 1.812041997909545898e-01 2.318743765354156494e-01 -1.292424947023391724e-01 1.605608165264129639e-01 -1.861647218465805054e-01 -3.049930930137634277e-01 -3.831108659505844116e-02 3.233279585838317871e-01 -1.404747832566499710e-02 -6.679436564445495605e-02 2.206051498651504517e-01 1.897606849670410156e-01 4.843065142631530762e-02 2.095472961664199829e-01 1.215149089694023132e-01 2.947288453578948975e-01 -2.987157404422760010e-01 -5.182991176843643188e-02 -2.288435548543930054e-01 4.804656654596328735e-02 1.031044051051139832e-01 -1.648738384246826172e-01 1.262050420045852661e-01
-4.830935224890708923e-02 1.736024171113967896e-01 9.203578531742095947e-02 -3.169570267200469971e-01 2.084290683269500732e-01 1.059028133749961853e-01 -1.041878312826156616e-01 -1.362026333808898926e-01 -1.172002628445625305e-01 -1.939950883388519287e-01 2.977702915668487549e-01 1.063278168439865112e-01 -5.926765501499176025e-02 -1.590599417686462402e-01 -3.467755019664764404e-02 6.569992750883102417e-02 -1.681903451681137085e-01 -4.251358658075332642e-02 8.608725666999816895e-02 3.354364037513732910e-01 7.266744971275329590e-02 -1.248367503285408020e-01 3.624164760112762451e-01 -2.834407091140747070e-01 -3.577597066760063171e-02 -3.414337337017059326e-01 1.767860203981399536e-01 1.452241688966751099e-01 1.186464950442314148e-01 1.470757126808166504e-01 1.936633698642253876e-02 -8.257061708718538284e-04
-6.751337647438049316e-02 -2.251310497522354126e-01 -1.839927746914327145e-03 -2.593806684017181396e-01 1.519591957330703735e-01 -2.246403545141220093e-01 5.031298846006393433e-02 -2.044514417648315430e-01 -1.333672404289245605e-01 -3.628992736339569092e-01 2.689832746982574463e-01 -2.026941925287246704e-01 -2.824400365352630615e-01 1.296494752168655396e-01 3.529818728566169739e-02 1.727189272642135620e-01 3.717879205942153931e-02 6.129483692348003387e-03 1.105019077658653259e-01 3.041712939739227295e-01 -1.959252840606495738e-04 -2.107510715723037720e-01 1.140845939517021179e-01 -7.371529936790466309e-03 -6.937958300113677979e-02 8.556018769741058350e-02 3.539983555674552917e-02 -1.281151026487350464e-01 3.846016526222229004e-01 -7.172668725252151489e-02 4.701650142669677734e-02 1.424779295921325684e-01
-1.413115262985229492e-01 -1.505164653062820435e-01 -4.513129219412803650e-02 -1.184297427535057068e-01 2.343336492776870728e-01 -2.432743906974792480e-01 -1.262537688016891479e-01 2.854334115982055664e-01 -6.278958171606063843e-02 -1.449717134237289429e-01 4.468888416886329651e-02 -7.141532003879547119e-02 -2.014780044555664062e-02 -1.307814717292785645e-01 -1.479169167578220367e-02 -3.189968764781951904e-01 -2.658318877220153809e-01 -1.060098111629486084e-01 1.435091346502304077e-02 2.474413216114044189e-01 2.308157086372375488e-01 -2.841666340827941895e-01 -6.367798149585723877e-02 -4.257443919777870178e-02 2.976418137550354004e-01 -1.038964465260505676e-01 3.046382591128349304e-02 -2.956475317478179932e-01 2.045514583587646484e-01 7.147767394781112671e-02 1.312966048717498779e-01 2.076551020145416260e-01
-2.367484718561172485e-01 -1.878643184900283813e-01 -1.053956374526023865e-01 2.102163247764110565e-02 3.668269813060760498e-01 -9.851781278848648071e-02 -1.784067004919052124e-01 2.726939693093299866e-02 -2.735067903995513916e-01 -9.205266088247299194e-02 3.125730752944946289e-01 -9.229163080453872681e-02 -1.203097328543663025e-01 -1.758642792701721191e-01 -3.426716327667236328e-01 1.442503035068511963e-01 2.014562487602233887e-01 7.626616209745407104e-02 1.907452642917633057e-01 2.539580687880516052e-02 1.294669229537248611e-02 -6.799418479204177856e-02 1.665405631065368652e-01 -2.069693207740783691e-01 2.281906604766845703e-01 -1.566697210073471069e-01 -2.228554897010326385e-02 -2.053138464689254761e-01 1.120112184435129166e-02 -2.389063090085983276e-01 1.700886338949203491e-02 -1.076211854815483093e-01
-2.893854379653930664e-01 -2.417396008968353271e-01 -2.655781805515289307e-01 7.429841905832290649e-02 8.523289859294891357e-02 -1.243397742509841919e-01 -2.735491394996643066e-01 5.061982572078704834e-02 -1.096118539571762085e-01 -9.344137459993362427e-02 5.030127242207527161e-02 -2.761402428150177002e-01 3.893323242664337158e-02 -2.616241276264190674e-01 -8.034206181764602661e-02 -1.313841938972473145e-01 -6.598924845457077026e-02 -2.988569810986518860e-02 -1.748502999544143677e-01 3.686266541481018066e-01 1.099651157855987549e-01 -2.550251185894012451e-01 6.300805509090423584e-02 4.624749533832073212e-03 6.910355389118194580e-02 -1.407082080841064453e-01 -9.071181528270244598e-03 -4.268030822277069092e-01 2.665345929563045502e-02 4.625609889626502991e-02 1.249376535415649414e-01 -1.016658768057823181e-01
-3.568335175514221191e-01 -1.647723019123077393e-01 5.660481378436088562e-02 -3.361180797219276428e-02 3.317931592464447021e-01 -2.467542737722396851e-01 -9.836619347333908081e-02 1.652795076370239258e-01 -1.074166074395179749e-01 -3.929579257965087891e-02 2.898339033126831055e-01 1.850878149271011353e-01 1.054290756583213806e-01 -5.173267424106597900e-02 -3.604604899883270264e-01 -4.233203455805778503e-02 2.343159914016723633e-01 5.101654212921857834e-03 1.230366379022598267e-01 -2.786888368427753448e-02 -2.037568204104900360e-02 -4.334883391857147217e-02 3.106434047222137451e-01 -5.612601339817047119e-02 2.827574610710144043e-01 -1.779906898736953735e-01 1.663830317556858063e-02 -8.684094250202178955e-02 2.245042324066162109e-01 -1.620149053633213043e-02 1.027028560638427734e-01 -5.392446741461753845e-02
-2.218662947416305542e-01 -6.735825538635253906e-02 -1.267418712377548218e-01 1.394015997648239136e-01 -8.746109902858734131e-02 -2.615998089313507080e-01 1.510900706052780151e-01 -2.673225849866867065e-02 1.815827935934066772e-01 2.945679984986782074e-02 3.466856777667999268e-01 -1.481543332338333130e-01 1.893137246370315552e-01 -3.433816879987716675e-02 1.058711260557174683e-01 -1.539943814277648926e-01 -1.829073876142501831e-01 -1.712929829955101013e-02 -2.182798460125923157e-02 1.241081580519676208e-01 -1.339278221130371094e-01 -3.801609277725219727e-01 2.639052271842956543e-01 -1.529743075370788574e-01 1.505183335393667221e-02 -7.605089247226715088e-02 -4.562352225184440613e-02 -1.258110851049423218e-01 2.585242390632629395e-01 4.867779091000556946e-02 3.449629247188568115e-01 2.143240272998809814e-01
8.902413398027420044e-02 1.121446117758750916e-02 -4.509365558624267578e-02 3.490426391363143921e-02 -1.649091765284538269e-02 -4.469955563545227051e-01 -3.495251536369323730e-01 -4.773134738206863403e-02 -6.684219837188720703e-02 3.619058057665824890e-02 2.287259250879287720e-01 -2.599240839481353760e-01 2.599200606346130371e-02 2.999129891395568848e-02 -1.675953567028045654e-01 -8.916806429624557495e-02 -1.241254387423396111e-03 -3.614759445190429688e-01 1.521177962422370911e-02 2.119140923023223877e-01 2.875630557537078857e-01 -1.346611082553863525e-01 2.284629642963409424e-01 -2.140690684318542480e-01 8.739791065454483032e-02 6.248167902231216431e-02 6.125429272651672363e-02 1.645994633436203003e-01 1.590901315212249756e-01 1.846484094858169556e-01 -7.906252890825271606e-02 1.349477022886276245e-01
-2.493863999843597412e-01 -2.583299018442630768e-02 1.275824159383773804e-01 1.028842777013778687e-01 2.534534931182861328e-01 -9.313353896141052246e-02 -1.543781310319900513e-01 -1.121843457221984863e-01 -1.446097940206527710e-01 -4.064859822392463684e-02 2.455458790063858032e-01 1.318857520818710327e-01 -1.557389646768569946e-01 -2.506763935089111328e-01 -3.861895799636840820e-01 -1.250607371330261230e-01 -7.534891366958618164e-03 5.708627030253410339e-02 3.222753703594207764e-01 6.104477494955062866e-02 -5.077195912599563599e-02 -5.180905014276504517e-02 3.536818325519561768e-01 -1.718894690275192261e-01 1.461054533720016479e-01 -2.187177091836929321e-01 -1.422547549009323120e-01 -2.398318201303482056e-01 1.022847071290016174e-01 -1.050618886947631836e-01 4.284488037228584290e-02 -8.798440545797348022e-02
-1.910350173711776733e-01 -1.344287246465682983e-01 2.176455780863761902e-02 -4.798786938190460205e-01 4.673745483160018921e-02 1.344368010759353638e-01 -1.349070519208908081e-01 -1.311597973108291626e-01 1.297603100538253784e-01 -1.693931519985198975e-01 2.007682621479034424e-01 1.668133772909641266e-02 6.217849627137184143e-02 -1.552636772394180298e-01 -1.169195119291543961e-02 -1.296287029981613159e-01 -1.381024271249771118e-01 -3.185271471738815308e-02 9.210918098688125610e-02 3.069400191307067871e-01 2.208679616451263428e-01 -2.421305328607559204e-01 2.219123244285583496e-01 -3.854084387421607971e-02 -2.147754281759262085e-02 -6.756051629781723022e-02 1.115487068891525269e-01 -7.428643852472305298e-02 3.368920683860778809e-01 -1.468203403055667877e-02 -5.328929424285888672e-02 3.279074430465698242e-01
-1.832396537065505981e-01 -1.263587623834609985e-01 5.200853943824768066e-02 7.911616563796997070e-02 4.107083678245544434e-01 -1.199557445943355560e-02 -1.148123145103454590e-01 -2.143663167953491211e-01 2.174095436930656433e-02 1.274830941110849380e-02 1.163730472326278687e-01 -3.569463640451431274e-02 -8.564417064189910889e-02 -3.079031705856323242e-01 -3.755381107330322266e-01 -9.662371128797531128e-03 1.352484971284866333e-01 8.168672025203704834e-02 1.163151487708091736e-01 -1.528980731964111328e-01 -9.546398185193538666e-03 -1.568817347288131714e-01 4.271390140056610107e-01 -8.940991759300231934e-02 1.928037106990814209e-01 -1.415516585111618042e-01 -2.336037531495094299e-02 -4.813885688781738281e-02 1.692531853914260864e-01 -1.764794886112213135e-01 1.734538674354553223e-01 1.668862104415893555e-01
-2.699133455753326416e-01 -2.515832185745239258e-01 -9.310819208621978760e-02 1.239299178123474121e-01 -2.556738257408142090e-02 -1.689431965351104736e-01 -1.585568785667419434e-01 -2.151774242520332336e-02 -8.868430554866790771e-02 -9.751392155885696411e-02 1.270075738430023193e-01 -2.701776623725891113e-01 1.976888626813888550e-01 -2.021475434303283691e-01 -5.584291741251945496e-02 -1.939655244350433350e-01 -2.338962107896804810e-01 9.894943237304687500e-02 9.485191851854324341e-02 3.603242635726928711e-01 1.128368899226188660e-01 -3.831098079681396484e-01 3.336633741855621338e-02 3.920706361532211304e-02 -1.980770006775856018e-02 -1.005948036909103394e-01 -2.060801535844802856e-01 -2.530696988105773926e-01 8.170674741268157959e-02 1.868088245391845703e-01 1.520015448331832886e-01 1.032093688845634460e-01
-9.481256455183029175e-02 -9.752106666564941406e-02 -1.051478646695613861e-02 2.035409808158874512e-01 3.705696761608123779e-01 -4.166381955146789551e-01 -2.899374067783355713e-01 -1.056861951947212219e-01 5.908259376883506775e-02 -1.804600507020950317e-01 1.141343861818313599e-01 -2.186686992645263672e-01 9.057964384555816650e-02 -2.842132151126861572e-01 6.567806005477905273e-02 3.398985788226127625e-02 1.643330305814743042e-01 9.345515072345733643e-02 -1.152273193001747131e-01 -1.082754209637641907e-01 -1.167217567563056946e-01 -2.173981368541717529e-01 9.126917459070682526e-03 -1.768277138471603394e-01 1.145017817616462708e-01 -1.053529158234596252e-01 -6.082375999540090561e-03 -1.467039436101913452e-01 -4.827114194631576538e-02 3.357259929180145264e-01 -1.014599800109863281e-01 1.355945467948913574e-01
-6.274032592773437500e-02 -1.991455107927322388e-01 1.513893306255340576e-01 5.109145864844322205e-02 1.891238540410995483e-01 -2.365968227386474609e-01 -2.001485973596572876e-01 1.576586626470088959e-02 1.336929351091384888e-01 -2.254246324300765991e-01 3.199892044067382812e-01 -2.214979827404022217e-01 2.087135985493659973e-02 -2.185170799493789673e-01 -5.979017168283462524e-02 1.667334884405136108e-01 2.358351349830627441e-01 2.398540824651718140e-01 5.510107055306434631e-02 7.104739546775817871e-02 -2.695378959178924561e-01 -1.213864013552665710e-01 5.792645737528800964e-02 -9.824746102094650269e-02 3.153018951416015625e-01 -3.528876230120658875e-03 -1.287755072116851807e-01 -2.172611802816390991e-01 1.017485037446022034e-01 2.852309346199035645e-01 -5.036611482501029968e-02 1.415342390537261963e-01
8.575614541769027710e-03 -1.017443761229515076e-01 -2.481726706027984619e-01 -1.145617738366127014e-01 -8.013929240405559540e-03 -2.169064581394195557e-01 -1.502449810504913330e-01 2.694959565997123718e-02 3.052552789449691772e-02 -8.947984874248504639e-02 2.255436778068542480e-01 -2.042398750782012939e-01 2.169471979141235352e-01 -5.018825456500053406e-02 1.511798501014709473e-01 -3.237861394882202148e-01 6.200048699975013733e-02 -3.081099987030029297e-01 -3.925324976444244385e-02 3.919417262077331543e-01 1.800974309444427490e-01 -3.525608479976654053e-01 1.285649538040161133e-01 -1.282723844051361084e-01 2.141177207231521606e-01 -8.396635204553604126e-02 -7.272800803184509277e-02 -1.733579114079475403e-02 4.164886847138404846e-02 9.743590652942657471e-02 -1.498975753784179688e-01 1.726608127355575562e-01
-9.270320087671279907e-02 1.810574233531951904e-01 -2.421386539936065674e-02 2.089004218578338623e-01 7.857570052146911621e-02 -3.405307233333587646e-01 -1.401530355215072632e-01 -1.231231726706027985e-03 4.080177471041679382e-02 -1.150058582425117493e-01 4.133740365505218506e-01 -2.003441154956817627e-01 -1.026624366641044617e-01 -1.785035580396652222e-01 3.005026578903198242e-01 1.645300090312957764e-01 1.373739261180162430e-02 2.185706496238708496e-01 -4.858441650867462158e-02 -2.521928865462541580e-03 3.254530951380729675e-02 -1.668054014444351196e-01 2.858813405036926270e-01 -2.475721687078475952e-01 3.144474029541015625e-01 -7.313780952244997025e-03 1.036576256155967712e-01 -4.036048427224159241e-02 -1.621814072132110596e-01 1.417246758937835693e-01 6.022650748491287231e-02 -5.817530676722526550e-02
1.885011941194534302e-01 -2.626599967479705811e-01 -2.101555839180946350e-02 -2.587140537798404694e-02 1.032209247350692749e-01 -1.831249743700027466e-01 -2.919564247131347656e-01 5.090326070785522461e-02 1.230873763561248779e-01 -3.011647164821624756e-01 2.663196921348571777e-01 -2.840209901332855225e-01 1.792182028293609619e-01 -1.489233225584030151e-01 1.388123035430908203e-01 -1.240703016519546509e-01 -2.656898498535156250e-01 -2.035365104675292969e-01 -7.208566367626190186e-02 2.536745667457580566e-01 3.036392629146575928e-01 -1.280596256256103516e-01 1.915592402219772339e-01 -9.980210661888122559e-02 3.795032575726509094e-02 -5.639441777020692825e-03 1.178469657897949219e-01 -5.892815813422203064e-02 1.125433854758739471e-02 9.405180811882019043e-02 -2.036764025688171387e-01 -9.918154031038284302e-02
9.410916268825531006e-02 -1.004081517457962036e-01 -4.969783499836921692e-02 2.881086468696594238e-01 9.118807315826416016e-02 -2.350364923477172852e-01 -2.705822587013244629e-01 4.566574841737747192e-02 -1.606597304344177246e-01 9.063992649316787720e-02 1.410723030567169189e-01 -9.102795273065567017e-02 -3.312768787145614624e-02 -4.357433319091796875e-02 4.166663065552711487e-02 -2.767325937747955322e-01 -8.258433640003204346e-02 -1.064608618617057800e-01 8.807919174432754517e-02 3.087026476860046387e-01 3.575340807437896729e-01 -3.005658090114593506e-01 7.288303226232528687e-02 2.833195962011814117e-02 2.833026945590972900e-01 -1.375045180320739746e-01 -1.401180028915405273e-01 -2.939414083957672119e-01 1.346758306026458740e-01 1.936998814344406128e-01 7.092347741127014160e-02 -4.261046275496482849e-02
-1.614558398723602295e-01 -1.725906580686569214e-01 -1.841059625148773193e-01 -1.455333977937698364e-01 5.804413929581642151e-02 -2.726064324378967285e-01 -3.009023070335388184e-01 1.050524413585662842e-01 1.865189336240291595e-02 -1.416591256856918335e-01 -1.315399352461099625e-02 -8.572185784578323364e-02 -8.821398764848709106e-02 -2.786547541618347168e-01 -1.395413130521774292e-01 -1.402628272771835327e-01 -2.372901737689971924e-01 -6.195045262575149536e-02 1.540262103080749512e-01 2.031567245721817017e-01 1.786088794469833374e-01 -9.150566160678863525e-02 1.045268476009368896e-01 -1.194039136171340942e-01 1.050608158111572266e-01 -6.315372139215469360e-02 -1.043252572417259216e-01 -3.739719390869140625e-01 2.296801507472991943e-01 2.928707003593444824e-01 2.456724494695663452e-01 -4.528667777776718140e-02
-1.702621579170227051e-02 -2.320108115673065186e-01 1.026555225253105164e-01 2.426488883793354034e-02 1.572037041187286377e-01 -2.266980856657028198e-01 -3.390955030918121338e-01 -3.726842254400253296e-02 -7.918989658355712891e-02 -2.850545644760131836e-01 2.416888624429702759e-01 -1.291284859180450439e-01 2.774351835250854492e-01 -1.447872966527938843e-01 5.487949773669242859e-02 -6.780963391065597534e-02 -9.219567477703094482e-02 -1.339989006519317627e-01 -2.031150609254837036e-01 6.157729774713516235e-02 3.653315305709838867e-01 -2.715375125408172607e-01 9.587372839450836182e-02 -2.874121069908142090e-01 -2.775929868221282959e-02 -2.026755362749099731e-01 -1.323188841342926025e-01 -4.330162703990936279e-02 7.453690469264984131e-02 1.416071057319641113e-01 -1.181533653289079666e-02 -1.289826035499572754e-01
-1.564061641693115234e-01 -4.207783341407775879e-01 -3.326618671417236328e-02 1.226393580436706543e-01 1.332132220268249512e-01 -3.767488896846771240e-01 -7.923697680234909058e-02 3.524658083915710449e-02 7.106035202741622925e-02 1.304722428321838379e-01 3.671762347221374512e-01 -2.669961191713809967e-02 -1.715595088899135590e-02 -2.770826518535614014e-01 -2.118188887834548950e-02 7.825867831707000732e-02 -1.338044255971908569e-01 -3.092989884316921234e-02 1.945977099239826202e-02 1.108462959527969360e-01 -1.572209000587463379e-01 -2.571545243263244629e-01 1.222586110234260559e-01 -1.437174156308174133e-02 2.606696188449859619e-01 3.053575754165649414e-01 -4.592101275920867920e-02 4.609361290931701660e-03 1.786885708570480347e-01 2.522643469274044037e-02 2.009682506322860718e-01 -8.980873040854930878e-03
-8.154398947954177856e-02 -2.688810825347900391e-01 -3.799264132976531982e-02 -6.287110596895217896e-02 1.224877685308456421e-01 -4.032371640205383301e-01 -1.720169633626937866e-01 1.148939058184623718e-01 -9.229778498411178589e-02 -1.396035552024841309e-01 4.877781867980957031e-01 -2.317670360207557678e-02 -8.115531504154205322e-02 -1.007942259311676025e-01 1.126659214496612549e-01 -8.981467038393020630e-02 -6.784406304359436035e-02 -6.545384973287582397e-02 -6.929755210876464844e-02 1.976185888051986694e-01 -6.364186853170394897e-02 -2.025647908449172974e-01 1.313171088695526123e-01 9.929170459508895874e-02 -1.086657494306564331e-01 -8.757925778627395630e-02 -1.608308404684066772e-02 -2.151645869016647339e-01 2.868198454380035400e-01 1.599906086921691895e-01 -3.040736615657806396e-01 -6.209610728546977043e-04
5.867368727922439575e-02 1.642077714204788208e-01 -1.020988598465919495e-01 3.670848309993743896e-01 1.498833596706390381e-01 -1.367340236902236938e-01 -8.334389328956604004e-02 -2.126300930976867676e-01 1.529151052236557007e-01 -3.713727891445159912e-01 4.466061294078826904e-01 5.712528899312019348e-02 6.031620875000953674e-02 -1.398016419261693954e-02 -7.402826845645904541e-02 3.373324275016784668e-01 -2.442970685660839081e-02 9.647888690233230591e-02 -8.843784220516681671e-03 3.148158490657806396e-01 -1.043606251478195190e-01 -2.585453391075134277e-01 7.447192817926406860e-02 1.839590072631835938e-02 1.521990150213241577e-01 -7.517991960048675537e-02 -5.900709331035614014e-02 5.471272021532058716e-02 1.193672940135002136e-01 4.012645035982131958e-02 4.956178367137908936e-03 9.060419164597988129e-03
-1.389155909419059753e-02 7.169749587774276733e-02 2.131919562816619873e-01 1.562506332993507385e-02 2.795271873474121094e-01 -1.045008674263954163e-01 -1.651473939418792725e-01 -1.416973769664764404e-01 -1.046566069126129150e-01 -2.448365092277526855e-03 2.057758420705795288e-01 -1.169461011886596680e-01 -6.868618726730346680e-02 -2.065895795822143555e-01 -1.260382086038589478e-01 1.081794351339340210e-01 -1.841973215341567993e-01 -2.653700411319732666e-01 3.613872230052947998e-01 1.533673703670501709e-01 1.719446629285812378e-01 -3.480826616287231445e-01 1.865185648202896118e-01 2.917389273643493652e-01 2.254881262779235840e-01 1.972530633211135864e-01 -1.483361870050430298e-01 -8.735223114490509033e-02 9.866182506084442139e-02 -1.413368619978427887e-02 8.480518311262130737e-02 7.061208039522171021e-02
-9.954753518104553223e-02 -2.659759297966957092e-02 -1.051765233278274536e-01 3.878118470311164856e-02 4.810385778546333313e-02 -3.266172409057617188e-01 -3.082414865493774414e-01 1.567786633968353271e-01 -5.159412696957588196e-02 -2.060394287109375000e-01 4.516266658902168274e-02 -1.122605651617050171e-01 -5.179886519908905029e-02 -1.707063913345336914e-01 -1.497283577919006348e-01 -2.429363280534744263e-01 -1.010664775967597961e-01 -1.932521015405654907e-01 -1.048418432474136353e-01 1.103068664669990540e-01 1.951453536748886108e-01 -2.726543843746185303e-01 2.879381179809570312e-01 1.034213453531265259e-01 2.719393074512481689e-01 -9.165108948945999146e-02 -1.461383104324340820e-01 -2.618199586868286133e-01 1.496340036392211914e-01 9.814020991325378418e-02 3.068886101245880127e-01 -2.981092082336544991e-03
-7.006005942821502686e-02 -1.067028641700744629e-01 -3.530578687787055969e-02 2.495183050632476807e-02 4.489859342575073242e-01 -1.850697994232177734e-01 3.087450191378593445e-02 -6.298314779996871948e-02 -1.001981645822525024e-01 -2.470624595880508423e-01 1.602050960063934326e-01 8.192733675241470337e-02 2.842266298830509186e-02 -5.052114278078079224e-02 -5.006841197609901428e-02 -4.151656329631805420e-01 -9.466033428907394409e-02 3.584763705730438232e-01 1.645914763212203979e-01 -5.622750148177146912e-02 1.641167253255844116e-01 -1.953889876604080200e-01 2.401504367589950562e-01 -2.955932728946208954e-02 1.609335839748382568e-01 5.625125393271446228e-02 1.671072095632553101e-01 -1.723059266805648804e-02 1.315145939588546753e-01 2.053152620792388916e-01 -2.520643174648284912e-02 2.250434309244155884e-01
-2.948722839355468750e-01 1.817563176155090332e-01 8.185167610645294189e-02 6.369674205780029297e-02 1.984288394451141357e-01 -1.662017405033111572e-01 -2.311401627957820892e-02 -1.975518614053726196e-01 -9.155643172562122345e-03 1.039506420493125916e-01 3.173728287220001221e-01 -3.278399407863616943e-01 -1.489488482475280762e-01 -1.995469927787780762e-01 -2.229479849338531494e-01 1.405231002718210220e-02 6.205404549837112427e-02 1.099562868475914001e-01 9.567678719758987427e-02 -1.787085235118865967e-01 1.329388916492462158e-01 -1.416645348072052002e-01 4.096799194812774658e-01 9.440013021230697632e-02 2.416271716356277466e-01 -1.358857657760381699e-02 -1.208761259913444519e-01 -1.545605659484863281e-01 -2.815596200525760651e-02 5.586551502346992493e-02 -1.114769205451011658e-01 2.162551283836364746e-01
1.037938669323921204e-01 -1.501873284578323364e-01 1.619821488857269287e-01 1.794514656066894531e-01 1.623271778225898743e-02 -9.104911983013153076e-02 -1.607609093189239502e-01 -2.159043550491333008e-01 2.777412831783294678e-01 -3.659763336181640625e-01 9.788298606872558594e-02 -3.007125258445739746e-01 6.115486845374107361e-02 -9.006794542074203491e-02 -6.722775101661682129e-02 1.855751127004623413e-01 1.691863834857940674e-01 4.420719668269157410e-02 -1.023943442851305008e-02 2.971332669258117676e-01 4.428791627287864685e-02 -8.153037726879119873e-02 1.813621670007705688e-01 -1.487569361925125122e-01 -6.506301462650299072e-02 -9.847155213356018066e-02 3.592646121978759766e-02 -1.737069636583328247e-01 1.653747409582138062e-01 1.152849420905113220e-01 -1.353768110275268555e-01 4.223242402076721191e-01
2.484100461006164551e-01 1.093004196882247925e-01 1.411791890859603882e-03 1.311574131250381470e-01 6.048602238297462463e-02 7.239195704460144043e-02 7.344689220190048218e-02 -3.018501400947570801e-01 -2.311092242598533630e-02 -5.412152782082557678e-02 3.434826135635375977e-01 -6.176667660474777222e-02 1.043939962983131409e-01 -1.829382330179214478e-01 3.989689052104949951e-03 4.394505918025970459e-02 -6.076689343899488449e-03 -3.658830001950263977e-02 3.195822834968566895e-01 1.483628004789352417e-01 1.640964299440383911e-01 -1.547860801219940186e-01 3.327497243881225586e-01 -7.957680150866508484e-03 8.906751871109008789e-02 -1.924684047698974609e-01 -1.494407504796981812e-01 -1.484780460596084595e-01 1.654062569141387939e-01 3.346227705478668213e-01 -3.257097303867340088e-01 1.009861528873443604e-01
-4.350169748067855835e-02 1.341959387063980103e-01 1.968416571617126465e-02 1.736049652099609375e-01 1.960613727569580078e-01 -1.192459836602210999e-01 -1.342099756002426147e-01 -3.013298287987709045e-02 -6.329361349344253540e-02 -1.436710208654403687e-01 2.344056963920593262e-01 -2.737197577953338623e-01 -1.749321669340133667e-01 -3.226858973503112793e-01 -5.852885544300079346e-02 7.294990867376327515e-02 1.418806016445159912e-01 1.213014498353004456e-01 -7.436244748532772064e-03 2.122038789093494415e-02 7.841933518648147583e-02 -1.673586815595626831e-01 -7.252629101276397705e-02 -4.576524719595909119e-02 2.964090406894683838e-01 -3.504541888833045959e-02 -1.734495535492897034e-02 -2.768106758594512939e-01 -1.462311949580907822e-03 5.025267601013183594e-01 -5.993640422821044922e-02 2.846055924892425537e-01
-2.580474317073822021e-01 -1.992830634117126465e-01 -1.364818215370178223e-01 1.120646446943283081e-01 2.312066406011581421e-01 -1.888310015201568604e-01 -5.783937126398086548e-02 -3.098587393760681152e-01 -8.388645201921463013e-02 -1.928493678569793701e-01 -9.310844540596008301e-02 -1.667487919330596924e-01 -6.967698037624359131e-02 -1.339669078588485718e-01 3.206124156713485718e-02 -2.032849937677383423e-01 1.946611255407333374e-01 -6.925422698259353638e-02 2.357988357543945312e-01 1.498495042324066162e-01 7.232971489429473877e-02 -4.287232458591461182e-01 -8.524471521377563477e-02 -2.182217538356781006e-01 6.575396656990051270e-02 2.798084728419780731e-02 2.790299355983734131e-01 -1.240316256880760193e-01 -1.374247372150421143e-01 -7.254669908434152603e-04 2.116953283548355103e-01 3.830138221383094788e-02
-1.568460091948509216e-02 -4.019483625888824463e-01 5.262281373143196106e-02 -1.404875703155994415e-02 -1.192528158426284790e-01 -3.841805756092071533e-01 3.766813501715660095e-02 -9.758735448122024536e-02 -1.064746454358100891e-01 -1.604043394327163696e-01 2.830134332180023193e-01 -2.215178608894348145e-01 1.175262853503227234e-01 -5.925023928284645081e-02 -3.899638727307319641e-02 1.139554604887962341e-01 -1.333178579807281494e-01 5.063598603010177612e-02 1.549713462591171265e-01 1.783868819475173950e-01 6.205237936228513718e-03 -3.142918646335601807e-01 4.910737648606300354e-02 -6.567963212728500366e-02 7.140142470598220825e-02 1.754466146230697632e-01 3.832281231880187988e-01 -1.018883194774389267e-02 2.489364147186279297e-01 -6.470064818859100342e-02 3.504204005002975464e-02 1.801512986421585083e-01
8.838044106960296631e-02 -3.076823949813842773e-01 -1.034290939569473267e-01 4.262242466211318970e-02 6.119128689169883728e-02 -5.663772821426391602e-01 -6.761056184768676758e-02 -4.423394426703453064e-02 6.416607648134231567e-02 -2.034485489130020142e-01 2.869348526000976562e-01 -5.189201608300209045e-02 -1.194760501384735107e-01 -2.805716991424560547e-01 2.071851044893264771e-01 2.350752800703048706e-01 -5.827526375651359558e-02 6.807107478380203247e-02 7.790743838995695114e-03 1.812288910150527954e-01 -1.418540067970752716e-02 -2.283295840024948120e-01 -1.180557627230882645e-02 1.068479940295219421e-02 1.357959061861038208e-01 -3.955754265189170837e-02 1.192136928439140320e-01 -1.353744324296712875e-02 1.965017914772033691e-01 -1.510994601994752884e-02 2.212031744420528412e-02 2.549163699150085449e-01
3.478291258215904236e-02 -2.399422377347946167e-01 2.217024564743041992e-01 1.275203824043273926e-01 6.683646887540817261e-02 -5.352389812469482422e-02 -2.536169886589050293e-01 -2.110152691602706909e-01 2.379889190196990967e-01 -2.886383533477783203e-01 2.371723204851150513e-01 -3.907454013824462891e-02 1.651692390441894531e-01 -1.207155287265777588e-01 6.054015085101127625e-02 1.347797513008117676e-01 2.473488003015518188e-01 7.879552245140075684e-02 2.281421422958374023e-02 5.352622643113136292e-02 -6.907476112246513367e-03 -2.293024444952607155e-03 2.471920996904373169e-01 -1.609919965267181396e-01 6.754584610462188721e-02 -2.553874254226684570e-01 2.178741544485092163e-01 -1.292595714330673218e-01 2.518725395202636719e-01 -9.669308364391326904e-02 9.018661826848983765e-02 3.542244136333465576e-01
-1.576330363750457764e-01 -1.428169757127761841e-01 1.323362141847610474e-01 3.221159800887107849e-02 2.045630514621734619e-01 -4.459595680236816406e-02 -2.755470871925354004e-01 -3.845152258872985840e-01 -2.366971522569656372e-01 -3.474621176719665527e-01 3.890357539057731628e-02 1.747075319290161133e-01 -2.525179386138916016e-01 -1.837015599012374878e-01 2.354755438864231110e-02 1.697870045900344849e-01 3.964333981275558472e-02 6.897525489330291748e-02 1.918585151433944702e-01 1.200058385729789734e-01 -9.859071671962738037e-02 -2.538927793502807617e-01 2.082283347845077515e-01 -8.536485582590103149e-02 2.277978509664535522e-01 6.959495693445205688e-02 -1.418517827987670898e-01 7.463812828063964844e-02 1.725951582193374634e-01 1.692969948053359985e-01 1.896528527140617371e-02 -9.643510729074478149e-02
-1.511368453502655029e-01 -1.847269833087921143e-01 -1.269888281822204590e-01 -7.996746897697448730e-02 8.268828690052032471e-02 -3.702714741230010986e-01 6.070554256439208984e-02 7.627125084400177002e-02 -7.108315825462341309e-02 -1.634826809167861938e-01 3.617565035820007324e-01 1.567153632640838623e-02 4.131318256258964539e-02 -2.474525421857833862e-01 1.439866870641708374e-01 -1.541734784841537476e-01 -1.257102489471435547e-01 -1.251102238893508911e-01 -1.939056217670440674e-01 2.549440860748291016e-01 -1.168407052755355835e-01 -2.729104161262512207e-01 3.012859821319580078e-01 1.518575996160507202e-01 7.182393223047256470e-02 -4.296391271054744720e-03 -5.462539941072463989e-02 -7.044052239507436752e-03 3.367033004760742188e-01 8.093693852424621582e-02 -1.672120094299316406e-01 6.804560124874114990e-02
2.827644646167755127e-01 9.513393975794315338e-03 -9.252757579088211060e-02 9.132119268178939819e-02 1.113641560077667236e-01 -2.219269275665283203e-01 -1.201590672135353088e-01 -1.899206489324569702e-01 -1.894308924674987793e-01 -9.254070371389389038e-02 3.274227082729339600e-01 -6.480173766613006592e-02 -4.827965795993804932e-02 -6.082180887460708618e-02 -4.600371420383453369e-02 6.202600151300430298e-02 -1.148933470249176025e-01 8.212318271398544312e-02 -4.579123482108116150e-02 -7.118073105812072754e-02 -1.224065944552421570e-01 -1.628260463476181030e-01 4.077343344688415527e-01 -5.655130371451377869e-03 2.100466936826705933e-01 -4.446490481495857239e-02 1.747405380010604858e-01 4.682338610291481018e-02 1.659421622753143311e-01 2.778555750846862793e-01 1.646321862936019897e-01 4.213003218173980713e-01
-1.373919248580932617e-01 -6.050867214798927307e-02 7.064419984817504883e-02 2.863005995750427246e-01 3.599362671375274658e-01 -9.408782236278057098e-03 -9.309196472167968750e-02 1.384159177541732788e-01 1.821349412202835083e-01 -2.520669400691986084e-01 1.772985607385635376e-01 8.775133639574050903e-02 6.101525202393531799e-02 -9.392685443162918091e-02 -2.297193855047225952e-01 2.776044011116027832e-01 -2.448367178440093994e-01 2.655601419974118471e-04 -1.159476116299629211e-01 1.505171060562133789e-01 -3.271146863698959351e-02 -3.671008944511413574e-01 1.304832696914672852e-01 -1.995414942502975464e-01 1.601117253303527832e-01 1.943646967411041260e-01 8.947242796421051025e-02 1.289766747504472733e-02 -2.738952450454235077e-02 2.183968275785446167e-01 1.020552143454551697e-01 -1.887902319431304932e-01
7.429321855306625366e-02 -1.998682916164398193e-01 1.248818188905715942e-01 7.094272226095199585e-02 1.778741627931594849e-01 -4.976336658000946045e-02 -1.038037985563278198e-01 -4.838874191045761108e-02 2.852521240711212158e-01 -3.035773336887359619e-01 4.223297238349914551e-01 -1.797023415565490723e-01 -7.230715453624725342e-02 -2.538142167031764984e-02 -2.835396863520145416e-02 3.276674747467041016e-01 -1.664406433701515198e-02 2.758375369012355804e-02 -1.038039773702621460e-01 1.594481174834072590e-03 -4.015753790736198425e-02 4.402026068419218063e-03 2.922430038452148438e-01 -1.221369504928588867e-01 3.003745973110198975e-01 5.271787941455841064e-02 4.976530000567436218e-02 -2.447179406881332397e-01 -7.352691888809204102e-02 2.317851185798645020e-01 -2.314034104347229004e-01 8.142563700675964355e-02
9.508825838565826416e-02 -2.966052293777465820e-01 -1.025936380028724670e-01 -3.089661002159118652e-01 1.582464948296546936e-02 -4.621395468711853027e-01 -7.350829243659973145e-02 -2.310920208692550659e-01 -8.441678434610366821e-02 -9.563869237899780273e-02 2.883367538452148438e-01 -6.248624064028263092e-03 -1.640172749757766724e-01 -1.768291294574737549e-01 7.388185709714889526e-02 6.641956418752670288e-02 -4.453576356172561646e-02 8.162534795701503754e-03 3.689534217119216919e-02 1.477422863245010376e-01 8.772557973861694336e-02 2.784549817442893982e-02 3.094256222248077393e-01 -1.924108415842056274e-01 -2.462246222421526909e-03 -5.768158007413148880e-03 2.339871376752853394e-01 1.222549453377723694e-01 3.089618086814880371e-01 1.583286970853805542e-01 5.934143438935279846e-03 1.022919733077287674e-02
8.122844994068145752e-02 -1.462098956108093262e-01 8.215985447168350220e-02 3.992358446121215820e-01 2.086570113897323608e-01 -2.803000211715698242e-01 1.427025645971298218e-01 -2.064233571290969849e-01 7.498148828744888306e-02 -2.258351147174835205e-01 4.947771430015563965e-01 -4.218368977308273315e-02 4.787766840308904648e-03 -2.391157448291778564e-01 -1.905381828546524048e-01 -4.911083728075027466e-02 2.712641358375549316e-01 1.171360760927200317e-01 2.080965228378772736e-02 9.943698346614837646e-02 -1.198060959577560425e-01 1.366042532026767731e-02 2.296314574778079987e-02 1.794397085905075073e-02 1.354211419820785522e-01 1.240245718508958817e-02 -1.483135274611413479e-03 -2.629837952554225922e-02 -1.243709027767181396e-01 1.381869465112686157e-01 -1.284491419792175293e-01 1.960010230541229248e-01
2.438850104808807373e-01 -1.458148360252380371e-01 9.059076756238937378e-02 7.771370559930801392e-02 2.046136856079101562e-01 -2.362978607416152954e-01 -8.713848888874053955e-02 -4.327811673283576965e-02 1.900129467248916626e-01 -9.775320440530776978e-02 3.826254904270172119e-01 -2.427874952554702759e-01 -1.441387739032506943e-02 -1.621953994035720825e-01 -7.814908772706985474e-02 3.016386628150939941e-01 -9.405497461557388306e-02 2.844883315265178680e-02 -2.304778434336185455e-02 1.183284446597099304e-01 -9.421750903129577637e-03 -1.577769964933395386e-01 2.394423633813858032e-01 9.769453853368759155e-02 2.020751982927322388e-01 -1.036233752965927124e-01 -4.300430882722139359e-03 -1.439894735813140869e-01 -1.978502236306667328e-02 4.473958909511566162e-01 -5.133538693189620972e-02 1.779450327157974243e-01
-3.085993826389312744e-01 -1.939274072647094727e-01 -9.800285100936889648e-02 -9.443997591733932495e-02 -1.950116753578186035e-01 -1.751745045185089111e-01 -1.566544920206069946e-01 -8.244471997022628784e-02 1.694653034210205078e-01 -6.776027381420135498e-02 1.663398891687393188e-01 -4.097170010209083557e-02 -3.235109895467758179e-02 -4.027565121650695801e-01 1.677527874708175659e-01 -9.540714323520660400e-02 -3.822563588619232178e-02 -2.592615187168121338e-01 -4.776511713862419128e-02 2.575257122516632080e-01 3.138073682785034180e-01 -2.053048014640808105e-01 4.086103662848472595e-02 7.867803424596786499e-02 6.746956706047058105e-02 -9.133919328451156616e-02 9.431637823581695557e-03 -1.768201738595962524e-01 3.395013809204101562e-01 1.387486457824707031e-01 5.907993763685226440e-02 1.319290399551391602e-01
1.504955887794494629e-01 -1.747398078441619873e-01 -2.513368129730224609e-01 2.128363996744155884e-01 7.533647119998931885e-02 -8.287516422569751740e-03 3.947471454739570618e-02 -2.549745738506317139e-01 4.887253940105438232e-01 -2.013278901576995850e-01 9.209553152322769165e-02 -1.734531074762344360e-01 -1.260886788368225098e-01 -2.011220902204513550e-01 -5.809201858937740326e-03 -3.066879697144031525e-02 -8.292447892017662525e-04 -8.542759716510772705e-02 -1.755636930465698242e-01 1.075410172343254089e-01 5.748972669243812561e-02 -2.029033899307250977e-01 1.597061157226562500e-01 -2.525047659873962402e-01 -7.240095734596252441e-02 5.025053024291992188e-02 1.424860656261444092e-01 -5.803321301937103271e-02 1.970916390419006348e-01 3.650966584682464600e-01 5.187196657061576843e-02 3.259941190481185913e-02
-3.525835648179054260e-02 -3.540592789649963379e-01 2.167122438549995422e-03 -5.065908655524253845e-02 1.102545186877250671e-01 -3.903870284557342529e-01 -6.786479800939559937e-02 -3.660161420702934265e-02 -2.044529914855957031e-01 -1.770750805735588074e-02 3.304924964904785156e-01 -7.989482581615447998e-02 -2.252363972365856171e-02 -1.090938672423362732e-01 1.480512972921133041e-02 9.576927125453948975e-02 -2.125596255064010620e-01 7.920580357313156128e-02 -9.628128260374069214e-02 3.005093634128570557e-01 4.391868039965629578e-02 -3.026271760463714600e-01 1.340587586164474487e-01 7.638521492481231689e-02 -7.528316229581832886e-02 5.126655474305152893e-02 2.799366116523742676e-01 -5.413019284605979919e-02 2.208492457866668701e-01 -1.466121245175600052e-02 -5.134424939751625061e-02 3.335208594799041748e-01
-2.503960430622100830e-01 -4.324660077691078186e-02 -1.039649546146392822e-01 -2.860596962273120880e-02 2.896736264228820801e-01 -6.453713029623031616e-02 4.751389101147651672e-02 9.938257187604904175e-02 -1.018685922026634216e-01 1.588759198784828186e-02 3.386832773685455322e-01 -1.225398108363151550e-01 5.390049517154693604e-02 -1.568595468997955322e-01 -3.544102013111114502e-01 -7.462616264820098877e-02 2.075840085744857788e-01 2.080274075269699097e-01 3.314112722873687744e-01 1.408873498439788818e-01 7.399792969226837158e-02 -8.319353312253952026e-02 3.386876285076141357e-01 -1.418634355068206787e-01 2.718580663204193115e-01 -1.175509858876466751e-02 -1.075124293565750122e-01 -2.582269534468650818e-02 1.408986598253250122e-01 -5.400567501783370972e-02 8.791565895080566406e-02 -2.109667807817459106e-01
-1.685646623373031616e-01 -2.602955512702465057e-02 -1.830471903085708618e-01 -1.156091913580894470e-01 1.850051432847976685e-01 -1.976995021104812622e-01 -1.098690107464790344e-01 2.060084789991378784e-02 1.055093575268983841e-02 -1.854083985090255737e-01 4.325709491968154907e-02 -4.105840926058590412e-04 -4.921491071581840515e-02 -2.258118689060211182e-01 1.554378215223550797e-02 -2.337418794631958008e-01 -1.990343481302261353e-01 -2.257326543331146240e-01 -2.123351395130157471e-01 3.533940315246582031e-01 2.086554914712905884e-01 -3.369141221046447754e-01 2.685900591313838959e-02 -1.021390408277511597e-01 2.095087766647338867e-01 -1.648285537958145142e-01 -1.223865076899528503e-01 -1.296555548906326294e-01 1.352118700742721558e-01 1.653008162975311279e-01 3.183186352252960205e-01 1.226778551936149597e-01
-4.610437154769897461e-02 -1.043340265750885010e-01 -3.949079290032386780e-02 -8.152564615011215210e-02 1.382809281349182129e-01 7.601537555456161499e-02 3.744355961680412292e-02 -1.731910556554794312e-01 1.305746138095855713e-01 -1.619576513767242432e-01 3.080980479717254639e-01 -1.951854377985000610e-01 2.802291512489318848e-01 -2.522619366645812988e-01 -6.728262454271316528e-02 6.467740237712860107e-02 1.898307651281356812e-01 -9.500538557767868042e-02 1.875903159379959106e-01 1.844375580549240112e-01 -2.740200422704219818e-02 -5.802085250616073608e-02 3.099311292171478271e-01 1.334363073110580444e-01 2.345629930496215820e-01 -2.133030593395233154e-01 -1.453410089015960693e-01 -1.067608501762151718e-02 2.921531908214092255e-02 3.929462134838104248e-01 -2.441913038492202759e-01 1.625266075134277344e-01
-1.498743444681167603e-01 -1.950423568487167358e-01 -1.068654805421829224e-01 2.286340594291687012e-01 -1.318774521350860596e-01 -1.950201243162155151e-01 -2.202180176973342896e-01 -2.282254099845886230e-01 1.033996343612670898e-01 -3.392502367496490479e-01 3.263066709041595459e-01 7.413003593683242798e-02 4.836386069655418396e-02 -1.239916980266571045e-01 5.322276428341865540e-02 -1.774971932172775269e-01 -1.220285668969154358e-01 -3.428365886211395264e-01 -2.833132818341255188e-02 4.236775934696197510e-01 -1.189970746636390686e-01 -1.305546164512634277e-01 1.452280580997467041e-01 -1.057339552789926529e-02 1.086401641368865967e-01 4.691390320658683777e-03 -3.696408588439226151e-03 -5.737022683024406433e-02 1.115268021821975708e-01 -6.856795866042375565e-03 1.258302479982376099e-01 1.462919712066650391e-01
-4.191178828477859497e-02 -1.346428841352462769e-01 -6.479977071285247803e-02 1.001957431435585022e-01 3.540092408657073975e-01 -1.574672758579254150e-01 -4.434628412127494812e-02 -2.613826990127563477e-01 -1.700896322727203369e-01 -2.605012655258178711e-01 -1.592323333024978638e-01 -6.808929890394210815e-02 -9.038485586643218994e-02 -9.585004299879074097e-02 1.403126269578933716e-01 -2.598876059055328369e-01 1.299457550048828125e-01 -2.151910960674285889e-01 1.862143278121948242e-01 1.454597860574722290e-01 2.269691973924636841e-01 -3.163589835166931152e-01 2.107500731945037842e-01 -1.938353031873703003e-01 7.071978598833084106e-02 -5.010503157973289490e-02 1.604950428009033203e-01 -4.577653110027313232e-02 2.026895619928836823e-02 1.409137714654207230e-02 2.875329554080963135e-01 2.069742530584335327e-01
-1.418547481298446655e-01 -8.013673871755599976e-02 -3.028061985969543457e-01 8.712870627641677856e-02 -7.464708387851715088e-02 -1.713285148143768311e-01 -7.126811146736145020e-02 -1.108260601758956909e-01 1.745988279581069946e-01 1.595694720745086670e-01 3.877564966678619385e-01 -7.649907469749450684e-02 9.620279818773269653e-02 -2.818881571292877197e-01 1.656109094619750977e-01 -8.832076191902160645e-02 6.062670424580574036e-02 4.694398120045661926e-02 2.703667059540748596e-02 2.448243051767349243e-01 1.053728163242340088e-01 -3.426610231399536133e-01 1.460241526365280151e-01 -1.340753287076950073e-01 -1.725925505161285400e-02 -3.351465240120887756e-02 -5.816740170121192932e-02 7.676775753498077393e-02 3.410584926605224609e-01 1.516992896795272827e-01 2.977679669857025146e-01 1.127896085381507874e-01
2.714438177645206451e-02 -9.974990040063858032e-02 -2.221913188695907593e-01 -1.119198203086853027e-01 1.824764758348464966e-01 -2.715010344982147217e-01 -1.250849962234497070e-01 -1.516393870115280151e-01 -1.496681123971939087e-01 7.085418701171875000e-02 3.776931762695312500e-01 -2.684129476547241211e-01 -4.426992684602737427e-02 -7.574294507503509521e-02 -2.955813109874725342e-01 -2.088963687419891357e-01 4.239596426486968994e-03 -1.350543797016143799e-01 9.104275703430175781e-02 2.596734166145324707e-01 -5.442064255475997925e-02 -2.812155783176422119e-01 1.017017289996147156e-01 4.538655653595924377e-02 2.398050390183925629e-02 1.212654914706945419e-02 -8.617503196001052856e-02 1.772964596748352051e-01 3.411276638507843018e-01 1.331547051668167114e-01 1.259599179029464722e-01 1.515768617391586304e-01
-7.395838201045989990e-02 -8.624470978975296021e-02 2.235027402639389038e-02 -1.106187850236892700e-01 2.798641622066497803e-01 -3.435208201408386230e-01 -2.866812944412231445e-01 -5.292712152004241943e-02 4.457436874508857727e-02 -8.999077975749969482e-02 8.454502373933792114e-02 1.095534116029739380e-02 -1.145026530139148235e-03 -2.919521927833557129e-01 1.289495080709457397e-01 -7.129428535699844360e-02 -1.306739598512649536e-01 -2.216406017541885376e-01 -1.061175093054771423e-01 2.043541222810745239e-01 2.209698110818862915e-01 -1.658471822738647461e-01 9.367603063583374023e-02 5.436365306377410889e-02 1.960125416517257690e-01 -2.544585168361663818e-01 -1.280324012041091919e-01 -4.290797114372253418e-01 9.845180809497833252e-02 -6.299315020442008972e-03 1.545468121767044067e-01 1.554432958364486694e-01
-2.959505617618560791e-01 -7.144343852996826172e-02 -2.523526549339294434e-01 1.229478195309638977e-01 8.250483125448226929e-02 -2.830578982830047607e-01 -2.980745434761047363e-01 -2.384328246116638184e-01 8.619549125432968140e-02 -2.494585812091827393e-01 1.044974550604820251e-01 5.059250071644783020e-02 2.245639562606811523e-01 -2.205687463283538818e-01 3.906860947608947754e-02 -1.470999699085950851e-02 -2.258010208606719971e-01 -7.561263442039489746e-02 3.726087883114814758e-02 2.122254669666290283e-01 -2.394072413444519043e-01 -2.133920043706893921e-01 2.161069661378860474e-01 -1.424685865640640259e-01 1.425936222076416016e-01 7.185175083577632904e-03 -5.118817836046218872e-02 -5.041427165269851685e-02 1.151712834835052490e-01 -3.905959054827690125e-02 1.287927180528640747e-01 2.863841056823730469e-01
-1.669671982526779175e-01 6.882546842098236084e-02 8.832986652851104736e-02 -2.761725485324859619e-01 8.923124521970748901e-02 3.277862444519996643e-02 -1.479935944080352783e-01 1.191131118685007095e-02 -1.720205992460250854e-01 -2.824476659297943115e-01 4.419058263301849365e-01 -2.300258427858352661e-01 1.031995639204978943e-01 -2.222040891647338867e-01 1.572394184768199921e-02 2.255131006240844727e-01 3.436702489852905273e-02 -2.306442409753799438e-01 7.162567228078842163e-02 3.568142950534820557e-01 2.759935799986124039e-03 -6.268906593322753906e-02 8.072922937572002411e-03 -3.160542845726013184e-01 1.574580669403076172e-01 3.175189346075057983e-02 3.903176635503768921e-02 8.932339027523994446e-03 2.141817510128021240e-01 4.671800509095191956e-02 -9.688355028629302979e-02 -8.931674063205718994e-02
-3.517376482486724854e-01 -1.086886301636695862e-01 -1.975670829415321350e-02 2.901920676231384277e-02 -2.407673373818397522e-02 -6.724683940410614014e-02 -1.860382258892059326e-01 -1.897223740816116333e-01 -9.442887455224990845e-02 -1.236292645335197449e-01 1.452486962080001831e-01 -8.274113386869430542e-02 -1.827619969844818115e-01 -2.794293463230133057e-01 6.733309477567672729e-02 -9.272473305463790894e-02 2.859384417533874512e-01 -4.248565062880516052e-02 -8.922577835619449615e-03 -1.171151176095008850e-02 1.805714666843414307e-01 1.153537724167108536e-02 2.590111494064331055e-01 -3.165038824081420898e-01 -5.517047643661499023e-02 -2.878348343074321747e-02 4.440079033374786377e-01 -5.916872620582580566e-02 2.194067835807800293e-01 1.878998875617980957e-01 1.787035018205642700e-01 8.420021831989288330e-02
-2.318994700908660889e-01 -5.642309784889221191e-02 -4.758992046117782593e-02 1.812227666378021240e-01 -1.156641840934753418e-01 -7.820969820022583008e-02 -5.780285224318504333e-02 1.079307198524475098e-01 1.281866431236267090e-01 7.889251410961151123e-02 4.920566678047180176e-01 -1.839507669210433960e-01 1.294913142919540405e-01 -1.770385950803756714e-01 -1.186381466686725616e-02 -4.177812859416007996e-02 -1.508930474519729614e-01 -1.703010648488998413e-01 3.185802698135375977e-01 1.126769930124282837e-01 9.965271502733230591e-02 -2.795127630233764648e-01 9.530863165855407715e-02 -3.544575572013854980e-01 -4.080268740653991699e-02 1.530955582857131958e-01 1.667035557329654694e-02 -1.565098613500595093e-01 2.360241711139678955e-01 1.122658103704452515e-01 1.100211441516876221e-01 7.617509365081787109e-02
2.582585513591766357e-01 -9.947476536035537720e-02 4.177463948726654053e-01 -1.276653446257114410e-02 1.795084327459335327e-01 2.680085971951484680e-02 -6.522712111473083496e-02 -4.557524248957633972e-02 9.244458377361297607e-02 -2.234487682580947876e-01 1.198942586779594421e-01 -4.125086218118667603e-02 6.506898254156112671e-02 -4.071034789085388184e-01 -1.596297174692153931e-01 1.838666051626205444e-01 -3.980394452810287476e-02 -1.502895168960094452e-02 -2.935027703642845154e-02 2.741100192070007324e-01 2.980048209428787231e-02 -5.532255396246910095e-02 2.199385017156600952e-01 -2.509332001209259033e-01 1.180585324764251709e-01 -1.280121505260467529e-01 1.436005383729934692e-01 -6.540048122406005859e-02 1.900502443313598633e-01 2.685444951057434082e-01 -1.572622209787368774e-01 1.560917794704437256e-01
1.598089188337326050e-02 1.049025803804397583e-01 1.810054332017898560e-01 -2.586541138589382172e-02 1.549971252679824829e-01 -1.005981191992759705e-01 -2.154772132635116577e-01 -9.609644860029220581e-02 -1.272758543491363525e-01 8.962655439972877502e-03 5.662462487816810608e-02 -3.346148431301116943e-01 5.294897407293319702e-02 -4.881186485290527344e-01 -1.803972870111465454e-01 1.038341671228408813e-01 -1.652681082487106323e-01 1.338557600975036621e-01 4.319610074162483215e-02 2.259358763694763184e-01 3.080183267593383789e-01 -1.626990288496017456e-01 3.259656429290771484e-01 -6.165584921836853027e-02 -4.401311650872230530e-02 -1.422974467277526855e-01 9.837753139436244965e-03 -5.177497118711471558e-02 1.140027865767478943e-01 -2.842901349067687988e-01 2.359095588326454163e-02 2.784916199743747711e-02
-2.049896419048309326e-01 -8.832692354917526245e-02 -1.353764981031417847e-01 6.288949400186538696e-02 3.726694285869598389e-01 -3.704463690519332886e-02 -1.297803968191146851e-01 -1.597074270248413086e-01 -6.898506730794906616e-02 -5.899199098348617554e-02 2.868897616863250732e-01 9.242560714483261108e-02 -1.420582383871078491e-01 -3.596305251121520996e-01 -4.210122227668762207e-01 2.195468917489051819e-02 1.138406246900558472e-01 5.370222497731447220e-03 2.423331290483474731e-01 -1.003156304359436035e-01 1.239013019949197769e-02 -6.298921257257461548e-02 3.071449995040893555e-01 -1.481099575757980347e-01 8.968440443277359009e-02 -1.253906488418579102e-01 -9.729108214378356934e-02 -1.573365926742553711e-01 1.746459752321243286e-01 4.484697431325912476e-02 1.037609577178955078e-01 -1.245719045400619507e-01
-2.757998555898666382e-02 5.443773046135902405e-02 -1.147652342915534973e-01 9.252734482288360596e-02 1.916718631982803345e-01 -1.992679536342620850e-01 5.856328457593917847e-02 -3.087900280952453613e-01 7.707857340574264526e-02 -3.212106823921203613e-01 4.530706405639648438e-01 2.055726498365402222e-01 2.034201323986053467e-01 -2.114976197481155396e-02 -2.883073985576629639e-01 2.331202030181884766e-01 1.322745680809020996e-01 2.244334435090422630e-03 -8.195714652538299561e-02 2.482193857431411743e-01 -1.016746163368225098e-01 -2.784595489501953125e-01 -8.821534924209117889e-03 -3.294616937637329102e-02 2.326989471912384033e-01 -9.093610197305679321e-02 -7.172095592977711931e-06 -8.392927050590515137e-02 2.847476303577423096e-02 -7.539428770542144775e-02 -9.791038185358047485e-02 5.437799915671348572e-02
-1.534903049468994141e-01 -2.074612230062484741e-01 -1.674776226282119751e-01 1.943684369325637817e-02 -6.224311143159866333e-02 -5.935364961624145508e-01 -1.058235168457031250e-01 -2.454122304916381836e-01 5.575530603528022766e-02 -4.022031724452972412e-01 2.238056808710098267e-01 -3.331143036484718323e-02 -1.237345393747091293e-02 -1.162750273942947388e-01 7.038917858153581619e-03 8.128775656223297119e-02 1.645295508205890656e-02 -2.015341371297836304e-01 -6.880987435579299927e-02 2.483451217412948608e-01 -1.129933893680572510e-01 -2.189519107341766357e-01 -9.102654457092285156e-02 5.227773636579513550e-02 4.059672821313142776e-03 -6.876199506223201752e-03 9.705473482608795166e-02 -1.809303462505340576e-01 3.582983464002609253e-02 4.362807422876358032e-02 -1.215873211622238159e-01 -4.207866638898849487e-02
5.793487653136253357e-02 -8.535255677998065948e-03 -2.570321261882781982e-01 -2.444140240550041199e-02 4.760266467928886414e-02 -5.643779039382934570e-02 -3.048960566520690918e-01 -4.479909315705299377e-03 1.686691306531429291e-02 8.072438091039657593e-02 2.672181725502014160e-01 -2.845426499843597412e-01 6.984736025333404541e-02 -2.366234213113784790e-01 1.208591908216476440e-01 8.117075264453887939e-02 3.371442109346389771e-02 6.677923351526260376e-02 -5.537828058004379272e-02 3.526718020439147949e-01 -2.225943356752395630e-01 -2.849033474922180176e-01 4.480750560760498047e-01 -8.703806251287460327e-02 6.722174584865570068e-02 7.596604526042938232e-03 1.135532036423683167e-01 7.805170118808746338e-02 -3.223951905965805054e-03 2.901376783847808838e-01 -2.397959679365158081e-02 9.902340173721313477e-02
4.774791747331619263e-02 -7.735255640000104904e-04 2.252018153667449951e-01 1.427470594644546509e-01 2.296647578477859497e-01 -3.940542638301849365e-01 -2.945207816082984209e-04 1.009660661220550537e-01 2.006770521402359009e-01 -7.991496473550796509e-02 2.271920144557952881e-01 -3.469640910625457764e-01 1.335689425468444824e-01 -3.114511370658874512e-01 -2.983263134956359863e-02 -1.238770484924316406e-01 2.061537206172943115e-01 9.656026959419250488e-02 1.513622701168060303e-01 1.146192550659179688e-01 -9.621011465787887573e-02 -1.927411705255508423e-01 1.473441570997238159e-01 -6.253181397914886475e-02 2.199855595827102661e-01 1.739997565746307373e-01 7.508864253759384155e-02 -2.264549881219863892e-01 -1.512026935815811157e-01 -4.119285196065902710e-02 -4.973227158188819885e-03 1.964715272188186646e-01
2.303864806890487671e-01 -2.989523410797119141e-01 1.935394257307052612e-01 2.306082248687744141e-01 3.269583731889724731e-02 -1.410114020109176636e-01 -1.039154231548309326e-01 7.494552433490753174e-02 1.451593637466430664e-01 -2.181558310985565186e-01 1.908699870109558105e-01 -4.128171503543853760e-01 -2.383595891296863556e-02 -2.143569737672805786e-01 -2.725178301334381104e-01 2.421939820051193237e-01 1.286194473505020142e-01 9.898839890956878662e-02 2.005293965339660645e-02 1.632751077413558960e-01 -3.249518200755119324e-02 -8.375532925128936768e-02 2.235574722290039062e-01 7.144006341695785522e-02 2.351663261651992798e-01 -8.438182622194290161e-02 9.256488084793090820e-02 -5.157081782817840576e-02 7.472489960491657257e-03 2.758714854717254639e-01 8.929746598005294800e-02 -1.577308587729930878e-02
7.766118645668029785e-02 -3.821237385272979736e-02 -1.835073232650756836e-01 2.542541176080703735e-02 1.443421691656112671e-01 -3.933398127555847168e-01 -4.182210564613342285e-02 -3.093806505203247070e-01 9.267817437648773193e-02 7.700616121292114258e-02 3.222139477729797363e-01 -8.135093748569488525e-02 -5.228427052497863770e-02 -2.775483429431915283e-01 1.586186289787292480e-01 5.671343952417373657e-02 3.435562178492546082e-02 1.935072243213653564e-01 2.591983787715435028e-02 1.498513668775558472e-01 3.488905727863311768e-02 9.334650635719299316e-02 2.165610492229461670e-01 1.158215850591659546e-01 6.109023094177246094e-02 -7.737711071968078613e-02 1.359724849462509155e-01 2.032572329044342041e-01 2.364053428173065186e-01 2.471898347139358521e-01 6.221209093928337097e-02 3.601250052452087402e-01
-1.075892224907875061e-01 -2.225072979927062988e-01 2.707320265471935272e-02 1.909197866916656494e-01 3.428147137165069580e-01 -2.747933566570281982e-01 -1.625040918588638306e-01 -2.482847720384597778e-01 -4.943206906318664551e-02 -1.093946993350982666e-01 -1.425646245479583740e-02 2.002990096807479858e-01 7.102737575769424438e-02 3.575828298926353455e-02 -1.841516196727752686e-01 -1.647789627313613892e-01 -9.403023868799209595e-02 3.477709591388702393e-01 -1.785278469324111938e-01 4.016004875302314758e-02 9.160565584897994995e-02 -2.428783774375915527e-01 2.826194465160369873e-01 -6.674248725175857544e-02 2.271464467048645020e-01 -1.513170152902603149e-01 2.233515530824661255e-01 3.991607576608657837e-03 -2.725490555167198181e-02 2.167769074440002441e-01 -1.050914674997329712e-01 -1.922872662544250488e-02
2.131113409996032715e-02 -2.188315838575363159e-01 -1.117594316601753235e-01 2.949937060475349426e-02 5.869565904140472412e-02 -2.772784829139709473e-01 -1.194937676191329956e-01 1.009599715471267700e-01 1.453301757574081421e-01 -3.316729366779327393e-01 2.079808264970779419e-01 8.884908258914947510e-02 1.600764319300651550e-02 -6.286092847585678101e-02 -2.374213747680187225e-02 -6.274469941854476929e-02 -9.680664539337158203e-02 -1.310052424669265747e-01 -2.568773366510868073e-02 3.040386736392974854e-01 1.638264209032058716e-01 -4.692880213260650635e-01 7.470751553773880005e-02 1.896600425243377686e-01 6.464711390435695648e-03 -2.248253226280212402e-01 -8.419290930032730103e-02 -2.621415555477142334e-01 2.050548344850540161e-01 -2.448350936174392700e-01 -7.318683899939060211e-03 7.626134902238845825e-02
-3.871739283204078674e-02 -2.327076494693756104e-01 -1.442946791648864746e-01 8.898567408323287964e-02 -4.969872161746025085e-02 -1.287936568260192871e-01 -2.025082856416702271e-01 -4.608986899256706238e-03 2.905344963073730469e-01 -2.741446346044540405e-02 4.024410545825958252e-01 -9.645285457372665405e-02 8.838612586259841919e-02 9.819030016660690308e-02 6.954106967896223068e-03 -1.074763461947441101e-01 3.619331493973731995e-02 -9.310094267129898071e-02 3.157757222652435303e-01 -7.667470723390579224e-02 4.378813505172729492e-02 -4.049218595027923584e-01 4.925990477204322815e-02 -2.638730406761169434e-01 9.590679407119750977e-02 6.469230353832244873e-02 1.344887316226959229e-01 -9.649334847927093506e-02 3.247817456722259521e-01 1.712070107460021973e-01 1.852406412363052368e-01 8.153042197227478027e-02
1.025684997439384460e-01 1.495883315801620483e-01 9.693670272827148438e-02 -1.514063626527786255e-01 1.838704645633697510e-01 -2.949539422988891602e-01 -1.356287896633148193e-01 -1.764381229877471924e-01 2.926746942102909088e-02 -2.392851412296295166e-01 2.522024214267730713e-01 -3.373016789555549622e-02 -1.462744921445846558e-01 -3.099949061870574951e-01 -4.922522604465484619e-02 -1.117332726716995239e-01 7.387863099575042725e-02 1.628438830375671387e-01 2.056716531515121460e-01 1.092228889465332031e-01 -1.448470540344715118e-02 -3.753694891929626465e-01 1.024641841650009155e-01 -3.975610435009002686e-02 2.640144228935241699e-01 -7.804718613624572754e-02 1.207957640290260315e-01 1.656073182821273804e-01 -1.844418495893478394e-01 1.010199785232543945e-01 -4.319615662097930908e-02 3.254109025001525879e-01
-1.434260606765747070e-01 -3.526169806718826294e-02 4.534087330102920532e-02 6.912460178136825562e-02 4.444592297077178955e-01 -2.319876104593276978e-01 1.350646745413541794e-02 3.908904641866683960e-02 -8.605810999870300293e-02 4.141784086823463440e-02 2.492431700229644775e-01 -2.713724970817565918e-02 -2.374774962663650513e-01 -2.281381934881210327e-01 -3.144322633743286133e-01 -2.698050439357757568e-01 1.490514874458312988e-01 8.668226003646850586e-02 9.175667911767959595e-02 3.712222725152969360e-02 1.697020679712295532e-01 -9.994895011186599731e-02 3.905459642410278320e-01 -7.120946049690246582e-02 9.722705185413360596e-02 -4.635210707783699036e-02 -9.703041613101959229e-02 -5.811681225895881653e-02 5.253629013895988464e-02 -6.349110603332519531e-02 1.543100178241729736e-01 2.743795514106750488e-01
-2.435394823551177979e-01 -1.748358011245727539e-01 2.916431427001953125e-01 4.340230673551559448e-02 -1.560206618160009384e-02 -1.626722365617752075e-01 -6.344471126794815063e-02 -6.232665851712226868e-02 -1.353824324905872345e-02 -2.327754348516464233e-01 1.711297780275344849e-01 4.235586896538734436e-02 3.961606323719024658e-01 -3.894652426242828369e-01 1.063950508832931519e-01 -2.713664770126342773e-01 -9.116560220718383789e-03 -2.244226634502410889e-01 -4.738887771964073181e-03 1.845176964998245239e-01 -5.424308404326438904e-02 -2.584253847599029541e-01 3.149754405021667480e-01 -1.633232980966567993e-01 1.114374399185180664e-01 1.130879390984773636e-02 5.725201591849327087e-02 -3.838836215436458588e-03 -1.421824935823678970e-02 -2.890580333769321442e-02 -3.035078756511211395e-02 -1.077371016144752502e-01
2.819189727306365967e-01 -2.928645163774490356e-02 -3.827101783826947212e-03 1.020048037171363831e-01 2.871336638927459717e-01 -2.305845320224761963e-01 -1.672020256519317627e-01 -1.945037394762039185e-02 -4.437340795993804932e-02 -3.626363575458526611e-01 2.630438804626464844e-01 -1.334216352552175522e-02 -2.824163809418678284e-02 -3.460538685321807861e-01 -4.828639328479766846e-02 -1.521011143922805786e-01 1.159691959619522095e-01 1.599012911319732666e-01 -1.203933432698249817e-01 8.851724863052368164e-02 -1.599799841642379761e-01 -2.591941654682159424e-01 1.308519989252090454e-01 -3.366072773933410645e-01 1.718083471059799194e-01 -6.731496006250381470e-02 1.517233699560165405e-01 -7.788412272930145264e-02 -1.372369080781936646e-01 -2.081807004287838936e-03 -1.422422975301742554e-01 9.837512671947479248e-02
9.266313165426254272e-02 -1.288047581911087036e-01 3.712257742881774902e-01 -3.042370313778519630e-03 2.710003554821014404e-01 -1.308287829160690308e-01 -1.481860727071762085e-01 1.219048425555229187e-01 -4.265801236033439636e-02 -2.731427848339080811e-01 1.742156893014907837e-01 -1.878608763217926025e-01 6.846943497657775879e-02 -2.044923901557922363e-01 -3.547732159495353699e-02 3.288683295249938965e-01 2.127975523471832275e-01 9.762907028198242188e-02 1.158746778964996338e-01 -2.565442584455013275e-02 1.865080296993255615e-01 -2.578366100788116455e-01 9.345418214797973633e-02 -2.363800853490829468e-01 1.062999367713928223e-01 -1.612976044416427612e-01 1.542360037565231323e-01 -2.443714439868927002e-02 1.221650615334510803e-01 1.715358048677444458e-01 -2.226713486015796661e-02 2.651783525943756104e-01
-1.133909523487091064e-01 -2.417306415736675262e-02 -9.452077746391296387e-02 -1.604485511779785156e-01 2.344888746738433838e-01 -1.761996448040008545e-01 -8.235102891921997070e-02 -1.130777224898338318e-01 -3.309195935726165771e-01 -5.754206702113151550e-02 1.271682232618331909e-01 -2.476523220539093018e-01 -2.784828282892704010e-02 -2.318841367959976196e-01 1.174788326025009155e-01 1.183247119188308716e-01 -9.406131505966186523e-02 -1.108665540814399719e-01 2.250576168298721313e-01 2.983880341053009033e-01 -1.367517560720443726e-01 -3.364450037479400635e-01 3.218108713626861572e-01 -1.110959276556968689e-01 -1.580402068793773651e-02 8.843973278999328613e-02 2.250437997281551361e-02 -1.681851148605346680e-01 2.984619140625000000e-01 -6.745604425668716431e-02 9.466223418712615967e-02 1.597793102264404297e-01
-2.067815065383911133e-01 3.211564198136329651e-02 1.625683158636093140e-01 2.455034852027893066e-01 7.461448758840560913e-02 -2.142710983753204346e-01 -2.683501131832599640e-02 -1.680983789265155792e-02 9.231106936931610107e-02 -2.821379005908966064e-01 -9.317249804735183716e-02 4.603599011898040771e-02 2.054092288017272949e-01 -2.859739065170288086e-01 1.908118277788162231e-01 -9.250362217426300049e-02 -7.967063039541244507e-02 5.306859035044908524e-03 1.541910469532012939e-01 1.529901325702667236e-01 3.748252987861633301e-01 -5.908108875155448914e-02 7.587208598852157593e-02 -4.766422510147094727e-02 2.666165828704833984e-01 1.000630408525466919e-01 4.134814739227294922e-01 -9.178755432367324829e-02 1.989449113607406616e-01 1.445512473583221436e-01 1.496093869209289551e-01 1.576050557196140289e-02
-2.282172292470932007e-01 -3.154946491122245789e-02 -8.045563101768493652e-02 -2.235378026962280273e-01 2.128138840198516846e-01 -9.092561900615692139e-02 -1.507784724235534668e-01 -3.874831199645996094e-01 -1.308800745755434036e-02 -2.733182311058044434e-01 4.627470076084136963e-01 1.989642530679702759e-01 -1.806090027093887329e-01 -2.370408326387405396e-01 9.144016355276107788e-02 1.440193504095077515e-01 -1.147220134735107422e-01 2.035555392503738403e-01 2.583000436425209045e-02 1.710714250802993774e-01 4.044912755489349365e-02 -1.768085956573486328e-01 -2.996558137238025665e-02 1.202771440148353577e-03 1.288073807954788208e-01 7.760250009596347809e-03 1.277020275592803955e-01 -9.312202781438827515e-02 1.019468009471893311e-01 -6.502748932689428329e-03 2.146909087896347046e-01 -3.246543928980827332e-02
2.105839550495147705e-02 -1.676850318908691406e-01 -8.053466677665710449e-02 1.068736836314201355e-01 -1.326670777052640915e-02 -4.827011525630950928e-01 -1.684487313032150269e-01 -1.131005734205245972e-01 -5.288329720497131348e-02 -3.906500339508056641e-01 2.099073082208633423e-01 1.802134215831756592e-01 1.388504356145858765e-01 1.813848316669464111e-02 -3.164252266287803650e-02 -1.193883828818798065e-02 -2.105403691530227661e-01 1.006937921047210693e-01 -1.542082726955413818e-01 2.566493153572082520e-01 1.008446216583251953e-01 -2.855441570281982422e-01 9.022156894207000732e-02 1.167755648493766785e-01 8.366691879928112030e-03 -6.762465834617614746e-02 2.697729170322418213e-01 -6.799708306789398193e-02 2.397631555795669556e-01 1.158765330910682678e-02 1.818153262138366699e-02 1.700022071599960327e-01
-1.343612670898437500e-01 -4.149537533521652222e-02 -5.201116949319839478e-02 -1.151421740651130676e-01 4.705395996570587158e-01 -2.029291689395904541e-01 -1.036040931940078735e-01 1.953061111271381378e-02 4.952410981059074402e-02 -1.599023491144180298e-01 2.300600111484527588e-01 1.046173796057701111e-01 -8.217335492372512817e-02 -1.800018548965454102e-01 -2.724893391132354736e-01 -5.518732592463493347e-02 2.057995200157165527e-01 1.001157313585281372e-01 2.011499404907226562e-01 1.881001517176628113e-02 -2.389729954302310944e-02 9.077946841716766357e-02 4.341938197612762451e-01 -1.954099088907241821e-01 1.752265691757202148e-01 -1.309532523155212402e-01 -1.055356562137603760e-01 -1.763055920600891113e-01 1.733454465866088867e-01 -5.461959913372993469e-02 -7.040996104478836060e-02 -1.594970673322677612e-01
-1.303858011960983276e-01 7.044314593076705933e-02 2.355839163064956665e-01 4.185215756297111511e-02 2.197816818952560425e-01 -3.203095495700836182e-02 -1.817432940006256104e-01 -1.929185092449188232e-01 -9.156303107738494873e-02 -2.846422195434570312e-01 3.536388576030731201e-01 -2.290384620428085327e-01 6.549194455146789551e-02 -3.048001974821090698e-02 -8.500508219003677368e-02 1.629493385553359985e-01 -2.711548805236816406e-01 6.451008468866348267e-02 -4.490961879491806030e-02 7.304285466670989990e-02 1.455128192901611328e-01 -6.950704753398895264e-02 -1.245881244540214539e-01 -2.710492722690105438e-02 4.316256642341613770e-01 -1.786838918924331665e-01 -1.583161354064941406e-01 8.882848173379898071e-02 2.049663066864013672e-01 2.196533381938934326e-01 6.487595289945602417e-02 1.494517177343368530e-01
8.993003517389297485e-03 3.184622386470437050e-03 -2.089645341038703918e-02 -1.215943098068237305e-01 1.993204057216644287e-01 -2.887087464332580566e-01 -9.580730646848678589e-02 -1.734125167131423950e-01 -1.208794638514518738e-01 3.558498248457908630e-02 1.855744868516921997e-01 7.477542012929916382e-02 -6.080188602209091187e-02 -3.538356348872184753e-02 -1.477989256381988525e-01 8.559729903936386108e-02 -8.099456876516342163e-02 -9.204774349927902222e-02 -4.396820813417434692e-02 3.356899023056030273e-01 1.556666567921638489e-02 -1.287332028150558472e-01 1.500208824872970581e-01 -5.650561451911926270e-01 -4.960718005895614624e-02 -7.845030725002288818e-02 1.331465393304824829e-01 4.361745715141296387e-02 1.897006928920745850e-01 4.186141490936279297e-01 6.765465438365936279e-02 4.116276279091835022e-03
-2.465485334396362305e-01 -9.459266811609268188e-02 -1.885113865137100220e-01 1.587073802947998047e-01 -1.857992410659790039e-01 -1.847350597381591797e-01 -3.816655874252319336e-01 -1.910285353660583496e-01 5.993283540010452271e-02 -2.045123428106307983e-01 1.009440347552299500e-01 -1.165761239826679230e-02 -7.493475824594497681e-02 -2.338506579399108887e-01 -1.183320060372352600e-01 -9.365386515855789185e-02 -1.456996984779834747e-02 4.854333773255348206e-02 6.806422024965286255e-03 5.580777302384376526e-02 1.466905325651168823e-01 -2.941669523715972900e-01 -5.396616086363792419e-02 -3.558314144611358643e-01 3.197568356990814209e-01 -4.556119069457054138e-02 -1.506571769714355469e-01 -1.195717789232730865e-02 8.552186191082000732e-02 2.062042504549026489e-01 -1.030649319291114807e-01 -2.213306277990341187e-01
-1.709377616643905640e-01 2.398718744516372681e-01 1.034276783466339111e-01 9.702925384044647217e-02 3.456733822822570801e-01 -1.315576732158660889e-01 -1.339322179555892944e-01 -4.754262417554855347e-02 -8.810481429100036621e-02 -1.173092573881149292e-01 1.411376148462295532e-01 3.625460714101791382e-02 -5.784886702895164490e-02 -3.990781605243682861e-01 -3.436550498008728027e-01 -3.885978460311889648e-02 7.619385421276092529e-02 7.223799824714660645e-02 5.694204196333885193e-02 -1.213247478008270264e-01 1.716435104608535767e-01 -8.498258143663406372e-02 2.842514216899871826e-01 4.941562563180923462e-02 3.513147234916687012e-01 -1.764780431985855103e-01 -1.410672962665557861e-01 -1.397252231836318970e-01 9.707557410001754761e-02 5.669108778238296509e-02 2.470326796174049377e-02 2.345410287380218506e-01
-1.536310166120529175e-01 -3.378950059413909912e-01 -1.606196910142898560e-01 1.386317759752273560e-01 -6.996425241231918335e-02 -4.030841886997222900e-01 -4.725799337029457092e-02 -1.174454092979431152e-01 -7.141594588756561279e-02 1.668950468301773071e-01 3.232850134372711182e-01 -3.556519448757171631e-01 5.625082179903984070e-02 -8.638527244329452515e-02 2.392601072788238525e-01 3.365917503833770752e-02 2.715622447431087494e-02 -9.527675062417984009e-02 2.974876165390014648e-01 1.163295805454254150e-01 7.897718995809555054e-02 -7.219939678907394409e-02 2.062916457653045654e-01 -2.106608748435974121e-01 8.582940697669982910e-02 -5.165153183043003082e-03 1.952112019062042236e-01 -2.091723872581496835e-04 1.279488354921340942e-01 -7.197866588830947876e-02 -1.320463716983795166e-01 7.828086614608764648e-02
6.866422295570373535e-02 -4.393634572625160217e-02 -1.249219942837953568e-02 -2.554322779178619385e-01 9.239684045314788818e-02 -3.564242720603942871e-01 -2.287458777427673340e-01 -8.243605494499206543e-02 -1.870127916336059570e-01 -5.686175823211669922e-02 1.327442079782485962e-01 8.831020444631576538e-03 -2.784919925034046173e-02 8.051954954862594604e-02 -1.741875559091567993e-01 1.438072510063648224e-02 6.215344741940498352e-02 -5.759555846452713013e-03 7.896351814270019531e-02 2.787624299526214600e-01 1.506953984498977661e-01 -5.507287755608558655e-02 9.265200793743133545e-02 -4.331977367401123047e-01 1.421537995338439941e-01 -2.915822267532348633e-01 1.569261401891708374e-01 -9.765978157520294189e-02 3.228573501110076904e-01 2.886646091938018799e-01 4.342405498027801514e-02 2.960728295147418976e-02
-1.008617505431175232e-01 1.140073239803314209e-01 -2.422278523445129395e-01 2.992325834929943085e-02 3.815080970525741577e-02 -2.594111263751983643e-01 -3.921708464622497559e-01 7.110373675823211670e-02 1.056028902530670166e-01 -8.504270762205123901e-02 2.310996800661087036e-01 -1.694396436214447021e-01 2.602914273738861084e-01 -1.360318064689636230e-01 1.051861122250556946e-01 1.404805630445480347e-01 -2.868791222572326660e-01 5.560129880905151367e-02 7.382965087890625000e-02 3.152882158756256104e-01 -4.035563394427299500e-02 -2.833324968814849854e-01 1.960018128156661987e-01 -5.839885026216506958e-02 1.297139376401901245e-01 -2.804129011929035187e-02 8.997765928506851196e-02 -3.475097566843032837e-02 1.311075389385223389e-01 3.039013445377349854e-01 1.243340671062469482e-01 7.873001694679260254e-02
-1.690326631069183350e-01 1.666703820228576660e-01 -1.526570916175842285e-01 -7.523602992296218872e-02 1.986949443817138672e-01 -9.217584133148193359e-02 -3.266709744930267334e-01 -1.779249310493469238e-01 -3.164701536297798157e-02 8.033275604248046875e-02 2.038158476352691650e-01 -2.334244549274444580e-01 1.370628625154495239e-01 -2.276520133018493652e-01 -5.182008072733879089e-02 -3.334727510809898376e-02 -2.212936431169509888e-01 -1.020056605339050293e-01 7.488590478897094727e-02 3.936297893524169922e-01 1.595901250839233398e-01 -1.299902349710464478e-01 9.355433285236358643e-02 1.278212964534759521e-01 -2.002927474677562714e-02 -2.466506361961364746e-01 1.707498729228973389e-01 4.169821739196777344e-02 3.216077983379364014e-01 1.470075100660324097e-01 2.141589224338531494e-01 4.559514112770557404e-03
-2.460630238056182861e-01 1.399356871843338013e-01 -1.734328716993331909e-01 1.630635857582092285e-01 3.495681285858154297e-01 -2.656382322311401367e-01 -4.435238894075155258e-03 1.443596333265304565e-01 -1.200654432177543640e-01 -1.753893643617630005e-01 1.121824011206626892e-01 -1.213499903678894043e-02 -4.107196256518363953e-02 -2.335006594657897949e-01 -3.485165238380432129e-01 -1.487957239151000977e-01 2.212287783622741699e-01 8.711174875497817993e-02 -3.104162961244583130e-02 4.576507210731506348e-02 1.739544272422790527e-01 -1.522289514541625977e-01 4.071601033210754395e-01 2.554501406848430634e-02 8.792350441217422485e-02 -1.444802731275558472e-01 -1.371663957834243774e-01 -1.013742387294769287e-01 1.691274344921112061e-01 -1.386930644512176514e-01 4.106000065803527832e-02 7.198756188154220581e-02
4.751877859234809875e-02 9.916022419929504395e-02 -7.296024262905120850e-02 1.989321857690811157e-01 1.639079302549362183e-01 -4.058672189712524414e-01 -2.159955203533172607e-01 -7.525407522916793823e-02 6.633754819631576538e-02 -2.762193977832794189e-01 3.637333810329437256e-01 -1.196477562189102173e-01 -1.171138789504766464e-02 -2.373458594083786011e-01 -9.597063064575195312e-02 2.274001389741897583e-02 1.907051801681518555e-01 1.850982755422592163e-01 1.228030994534492493e-01 -2.043014205992221832e-02 -2.906616136897355318e-04 -1.174203380942344666e-01 2.301078476011753082e-02 -1.107209697365760803e-01 2.232981473207473755e-01 -2.291433066129684448e-01 -7.990501821041107178e-02 -2.714096009731292725e-01 -4.615082591772079468e-02 2.296113520860671997e-01 -1.063515096902847290e-01 2.104871720075607300e-01
-2.369401336181908846e-04 -2.482471615076065063e-02 -7.111335545778274536e-02 -1.240755170583724976e-01 9.818446822464466095e-03 -2.397775799036026001e-01 -3.016937673091888428e-01 -1.437844187021255493e-01 1.239759102463722229e-02 1.929925382137298584e-02 2.660501897335052490e-01 5.594812333583831787e-02 -2.705479860305786133e-01 3.589576517697423697e-04 -4.084398597478866577e-02 2.318496629595756531e-02 -8.913356065750122070e-02 -2.463320195674896240e-01 -7.376120239496231079e-02 1.603616029024124146e-01 1.678848117589950562e-01 1.719100587069988251e-02 4.921149611473083496e-01 -2.525366842746734619e-01 2.473072856664657593e-01 2.482407540082931519e-02 2.170661538839340210e-01 -6.377628445625305176e-02 1.793635934591293335e-01 2.784885466098785400e-01 4.510390758514404297e-02 2.950653061270713806e-02
-2.120117098093032837e-01 -1.836517825722694397e-02 6.730415672063827515e-02 3.304581344127655029e-02 3.233152329921722412e-01 -8.257349580526351929e-02 2.313496172428131104e-01 -9.141195565462112427e-02 1.358892172574996948e-01 -1.698262691497802734e-01 9.378148615360260010e-02 8.068706840276718140e-02 1.414902657270431519e-01 -1.506789624691009521e-01 -1.890189796686172485e-01 2.780646681785583496e-01 -3.188395798206329346e-01 -1.569524556398391724e-01 -1.251662224531173706e-01 1.404535174369812012e-01 6.623738259077072144e-02 -5.989951640367507935e-02 2.437879741191864014e-01 -3.410617709159851074e-01 3.370289504528045654e-01 1.619377285242080688e-01 -8.142675459384918213e-02 -6.183086335659027100e-02 2.116189710795879364e-02 3.312088176608085632e-02 2.437351346015930176e-01 2.903700992465019226e-02
-1.475400477647781372e-01 4.115621559321880341e-03 -6.813855376094579697e-03 2.018931321799755096e-02 4.248923957347869873e-01 -2.302507460117340088e-01 -1.825558841228485107e-01 -1.012261677533388138e-02 -2.674123346805572510e-01 -2.303206920623779297e-01 2.114984691143035889e-01 -3.663102909922599792e-02 -8.130301721394062042e-03 -7.487652450799942017e-02 -2.009449005126953125e-01 -6.339920219033956528e-03 2.753126323223114014e-01 1.882792562246322632e-01 3.574281930923461914e-01 8.808722347021102905e-02 1.116582676768302917e-01 -2.095675915479660034e-01 1.978005170822143555e-01 -2.055261470377445221e-02 5.101516842842102051e-02 -1.690033823251724243e-02 -1.464078277349472046e-01 -2.014098018407821655e-01 1.946727037429809570e-01 -1.379801798611879349e-02 2.110665291547775269e-01 -6.197176501154899597e-02
-3.183832764625549316e-02 -4.166942834854125977e-01 2.247406914830207825e-02 9.124130755662918091e-02 1.105177626013755798e-01 -1.916323453187942505e-01 -2.731359302997589111e-01 -4.020040631294250488e-01 1.738946288824081421e-01 -2.543401420116424561e-01 -2.212728001177310944e-02 -1.189285963773727417e-01 -9.942453354597091675e-02 1.290123611688613892e-01 -6.829699873924255371e-02 1.147613376379013062e-01 -3.694243729114532471e-02 -1.027656793594360352e-01 -7.976221293210983276e-02 1.383118182420730591e-01 7.963187247514724731e-02 -1.633367901376914233e-05 2.297918051481246948e-01 4.456767067313194275e-02 2.904604375362396240e-01 -1.237945407629013062e-01 -1.257603168487548828e-01 2.498153895139694214e-01 1.771123893558979034e-02 1.399152427911758423e-01 -2.116114497184753418e-01 1.905620247125625610e-01
3.412083536386489868e-02 1.310015097260475159e-03 -2.098905481398105621e-02 9.624354541301727295e-02 9.696776419878005981e-02 -2.197963595390319824e-01 -2.789497673511505127e-01 9.644310176372528076e-02 4.419205710291862488e-02 -1.642051041126251221e-01 3.485236465930938721e-01 -3.337737619876861572e-01 -9.054395556449890137e-02 -2.540296912193298340e-01 -2.835877239704132080e-02 1.458851844072341919e-01 2.409830987453460693e-01 1.747361570596694946e-01 2.150353640317916870e-01 -7.695353776216506958e-02 -1.332440227270126343e-02 -1.815455555915832520e-01 7.897384464740753174e-02 -2.914884984493255615e-01 1.968403011560440063e-01 -5.009996145963668823e-02 9.269405156373977661e-03 -2.741855084896087646e-01 1.288120355457067490e-02 1.757298558950424194e-01 -9.671488404273986816e-02 2.562628388404846191e-01
1.784729212522506714e-01 -4.089779555797576904e-01 -1.268935948610305786e-01 5.601958185434341431e-02 7.329677045345306396e-02 -3.282609581947326660e-01 -3.050792813301086426e-01 -1.427565366029739380e-01 -1.254514008760452271e-01 -1.023724675178527832e-01 3.142846226692199707e-01 6.483662873506546021e-02 -9.139116853475570679e-02 2.486040256917476654e-02 -1.805270761251449585e-01 4.762268438935279846e-02 -9.805072844028472900e-02 2.133669704198837280e-02 -1.716708764433860779e-02 2.680367529392242432e-01 1.980236321687698364e-01 -2.655294835567474365e-01 -3.643621876835823059e-02 -1.278857439756393433e-01 -2.652241475880146027e-02 1.638269871473312378e-01 2.757905125617980957e-01 3.316935151815414429e-02 1.747056543827056885e-01 -6.653171963989734650e-03 7.953345775604248047e-02 1.755966246128082275e-01
-6.553155928850173950e-02 1.365071237087249756e-01 1.115987375378608704e-01 -1.106626540422439575e-01 -7.244507968425750732e-02 -4.707693308591842651e-02 1.866601407527923584e-01 -3.245154023170471191e-01 1.771228611469268799e-01 -1.398576200008392334e-01 2.494217157363891602e-01 -3.172777295112609863e-01 -2.872597873210906982e-01 -2.147602140903472900e-01 -1.524301767349243164e-01 1.937106549739837646e-01 -1.750482916831970215e-01 -7.819704711437225342e-02 -5.489339306950569153e-02 2.785930037498474121e-01 1.619484871625900269e-01 -1.398987621068954468e-01 2.348419725894927979e-01 -8.064269274473190308e-02 7.544515281915664673e-02 -2.898886799812316895e-01 1.074667423963546753e-01 -8.706150949001312256e-02 -3.757811337709426880e-02 8.145823329687118530e-02 2.212004065513610840e-01 -1.042873039841651917e-01
-1.462709158658981323e-01 6.640429049730300903e-02 5.177592858672142029e-03 4.118017852306365967e-02 3.308895528316497803e-01 -1.888263784348964691e-02 -2.407508492469787598e-01 -2.209820896387100220e-01 -1.622782349586486816e-01 -2.741996049880981445e-01 2.515422105789184570e-01 -7.480275351554155350e-03 -3.874049335718154907e-02 -1.715984046459197998e-01 -2.176460176706314087e-01 1.443671286106109619e-01 2.558553218841552734e-01 5.912549421191215515e-02 3.513565063476562500e-01 3.960331380367279053e-01 5.984418094158172607e-02 -2.395066320896148682e-01 -2.625459246337413788e-02 5.916396621614694595e-03 1.198498212033882737e-04 -5.804217234253883362e-02 -3.799974545836448669e-02 1.818839311599731445e-01 2.013442218303680420e-01 -4.654012247920036316e-02 -8.939343504607677460e-03 -1.503764744848012924e-02
-1.493199616670608521e-01 -2.296526879072189331e-01 1.950702667236328125e-01 1.502836197614669800e-01 5.250161886215209961e-02 -1.313167512416839600e-01 1.715550720691680908e-01 -1.506042294204235077e-02 9.601192921400070190e-02 5.906249955296516418e-02 3.774954676628112793e-01 -3.613885939121246338e-01 -6.768025457859039307e-03 -1.408496201038360596e-01 4.658711142838001251e-03 1.212075799703598022e-01 -1.850765570998191833e-02 -1.224190890789031982e-01 -1.175225228071212769e-01 2.745636403560638428e-01 2.048499882221221924e-01 -1.536481897346675396e-03 2.210211455821990967e-01 4.034233093261718750e-02 3.001065552234649658e-01 -1.874572783708572388e-01 1.317661851644515991e-01 -2.453258931636810303e-01 -1.315013319253921509e-01 1.674535423517227173e-01 9.906923770904541016e-02 -1.984687298536300659e-01
-2.944502793252468109e-02 -7.560812681913375854e-02 -1.466884394176304340e-03 -1.784047298133373260e-02 4.448539912700653076e-01 -1.870546936988830566e-01 -1.740657351911067963e-02 5.698030441999435425e-02 -7.428651303052902222e-02 -6.801239401102066040e-02 2.393531352281570435e-01 2.790911495685577393e-02 -2.193602174520492554e-01 -2.971141636371612549e-01 -2.621595561504364014e-01 -2.917182147502899170e-01 2.253723591566085815e-01 2.283058129251003265e-02 -2.022542059421539307e-02 2.805286087095737457e-03 1.580149233341217041e-01 -2.756724357604980469e-01 4.330448508262634277e-01 -3.473659232258796692e-02 6.822597701102495193e-03 -8.381616324186325073e-02 -3.076782636344432831e-02 -4.646972566843032837e-02 4.990072175860404968e-02 -1.451307982206344604e-01 1.722400635480880737e-02 1.508937180042266846e-01
-1.050504893064498901e-01 -4.315881431102752686e-02 -1.686572432518005371e-01 5.831448733806610107e-02 3.961178287863731384e-02 -3.589878380298614502e-01 -1.225021556019783020e-01 -1.319643855094909668e-01 -7.349057495594024658e-02 -2.522297799587249756e-01 2.958371639251708984e-01 6.494475901126861572e-02 -8.381939679384231567e-02 -1.681370139122009277e-01 1.615051366388797760e-02 1.528112292289733887e-01 -3.156051337718963623e-01 -1.067746337503194809e-02 -7.997086644172668457e-02 2.791817188262939453e-01 2.436774373054504395e-01 -2.516558766365051270e-01 3.707592561841011047e-02 1.443403512239456177e-01 1.510574221611022949e-01 1.274805217981338501e-01 1.481264829635620117e-01 -1.858830638229846954e-02 2.841360867023468018e-02 -1.544943600893020630e-01 -2.084664702415466309e-01 3.380234837532043457e-01
2.171729132533073425e-02 -3.612201511859893799e-01 8.180955797433853149e-02 1.120173484086990356e-01 1.050549894571304321e-01 -1.646052300930023193e-01 2.981697022914886475e-01 -2.081245183944702148e-01 1.464645564556121826e-01 -2.510678768157958984e-01 2.046750485897064209e-02 -2.491407394409179688e-01 -1.379626989364624023e-01 -3.130533695220947266e-01 -1.217704080045223236e-02 -1.599791646003723145e-01 2.055231295526027679e-02 -1.146936975419521332e-02 1.320013850927352905e-01 4.467909634113311768e-01 1.660736948251724243e-01 7.959674298763275146e-02 1.135913208127021790e-01 -7.796194404363632202e-02 2.162343822419643402e-02 -4.406923055648803711e-02 -7.768449932336807251e-02 -1.091806963086128235e-01 1.526836603879928589e-01 1.349138319492340088e-01 -1.415694057941436768e-01 -1.930852085351943970e-01
-2.063199430704116821e-01 1.221517696976661682e-01 -1.821014732122421265e-01 3.142257332801818848e-01 2.342899590730667114e-01 -5.586908385157585144e-02 -2.997643649578094482e-01 -7.176120579242706299e-02 -1.214044094085693359e-01 -2.693890929222106934e-01 4.126522243022918701e-01 -9.788934886455535889e-02 4.459151625633239746e-02 -2.120295315980911255e-01 1.685735881328582764e-01 -7.649364415556192398e-04 -2.314493358135223389e-01 6.491975486278533936e-02 1.813808083534240723e-01 6.839476525783538818e-02 1.477183848619461060e-01 -2.244449555873870850e-01 2.216849178075790405e-01 1.892800629138946533e-01 1.665012352168560028e-02 1.303075104951858521e-01 -1.375564001500606537e-02 -4.607206583023071289e-02 9.653379023075103760e-02 -1.095082089304924011e-01 1.137626841664314270e-01 -9.330143779516220093e-02
-2.529188394546508789e-01 -1.886530369520187378e-01 1.667619496583938599e-02 2.475688606500625610e-01 8.780749142169952393e-02 -2.113952040672302246e-01 -1.916414499282836914e-01 -4.108372703194618225e-02 1.670642644166946411e-01 1.257990449666976929e-01 3.936952948570251465e-01 -2.359716892242431641e-01 2.487106770277023315e-01 -7.651799917221069336e-02 3.176284730434417725e-01 2.472584135830402374e-02 1.031886786222457886e-01 -1.398346722126007080e-01 2.395484223961830139e-02 5.582476034760475159e-02 9.461994469165802002e-02 -2.623860239982604980e-01 1.315907835960388184e-01 -1.739960163831710815e-01 -9.690410643815994263e-02 -5.304878577589988708e-02 3.130889683961868286e-02 -1.489258706569671631e-01 2.400870472192764282e-01 2.260302454233169556e-01 -1.330551505088806152e-01 5.792075395584106445e-02
1.479180436581373215e-02 -6.203821673989295959e-02 1.635681465268135071e-02 7.980716973543167114e-02 1.511408984661102295e-01 -3.473044633865356445e-01 -8.235013484954833984e-02 -2.791915237903594971e-01 2.570336163043975830e-01 -3.368701636791229248e-01 3.978160619735717773e-01 -2.528292834758758545e-01 1.728638708591461182e-01 5.914613604545593262e-02 -2.019744664430618286e-01 1.364857554435729980e-01 3.722770884633064270e-02 1.106176227331161499e-01 -1.232038512825965881e-01 5.583376064896583557e-02 -1.919741334859281778e-04 -1.726093143224716187e-01 6.391897797584533691e-02 -6.529724597930908203e-02 3.121427595615386963e-01 -8.514323085546493530e-02 1.343098133802413940e-01 -2.794332616031169891e-02 -2.174582779407501221e-01 -1.050831470638513565e-02 3.468086197972297668e-02 -1.562248468399047852e-01
-1.959394067525863647e-01 -1.349381804466247559e-01 -2.456962130963802338e-02 2.459236830472946167e-01 1.264465004205703735e-01 -3.071519546210765839e-02 -7.464667409658432007e-02 -6.971014291048049927e-02 3.173744678497314453e-01 1.181641668081283569e-01 5.197240114212036133e-01 6.385051459074020386e-02 4.907060042023658752e-02 -7.920337468385696411e-02 7.856098562479019165e-02 -4.402378946542739868e-02 -1.783196479082107544e-01 -6.399806588888168335e-02 1.778633296489715576e-01 4.365254566073417664e-02 5.324181402102112770e-04 -3.966897726058959961e-01 1.370054930448532104e-01 -1.804917156696319580e-01 -1.315447594970464706e-02 8.852046728134155273e-02 2.350658625364303589e-01 1.512061506509780884e-01 2.355313748121261597e-01 1.072353050112724304e-01 8.332549780607223511e-02 1.053192615509033203e-01
8.915374428033828735e-02 -1.037563607096672058e-01 6.285951286554336548e-02 7.679984439164400101e-03 1.501501500606536865e-01 -8.518934994935989380e-02 -1.397351622581481934e-01 3.335617249831557274e-03 -5.000535398721694946e-02 -3.806495368480682373e-01 2.820629179477691650e-01 -2.287928462028503418e-01 6.610123068094253540e-02 -2.692529261112213135e-01 7.071546744555234909e-03 -9.918953292071819305e-03 -9.418904781341552734e-02 -1.122048497200012207e-01 -2.417286336421966553e-01 1.304975003004074097e-01 2.867223620414733887e-01 -2.218768000602722168e-01 9.713196009397506714e-02 -2.714666724205017090e-01 1.040887534618377686e-01 8.606532588601112366e-03 -3.372991085052490234e-01 -9.890767931938171387e-02 1.429115533828735352e-01 1.744764894247055054e-01 -1.578470766544342041e-01 -2.233528345823287964e-01
-1.251127570867538452e-01 -2.805913686752319336e-01 8.899435400962829590e-02 2.528648674488067627e-01 -4.976231977343559265e-02 -2.939015328884124756e-01 -1.248681023716926575e-01 3.019076287746429443e-01 -1.066674739122390747e-01 -1.510021984577178955e-01 1.572506427764892578e-01 1.034725606441497803e-01 -5.674048885703086853e-02 -3.303399980068206787e-01 -1.018452718853950500e-01 1.930110603570938110e-01 -2.709432505071163177e-02 -1.108167506754398346e-02 -1.931591890752315521e-02 3.311801254749298096e-01 4.165136441588401794e-02 -2.229876369237899780e-01 7.874538749456405640e-02 -3.505119085311889648e-01 -5.604632198810577393e-02 -2.234063744544982910e-01 8.662343025207519531e-02 -7.945825159549713135e-02 1.822309941053390503e-01 8.982944302260875702e-03 -1.215027719736099243e-01 -4.719714820384979248e-02
5.816820636391639709e-02 4.813801497220993042e-02 -1.249304786324501038e-01 4.550983905792236328e-01 2.318785935640335083e-01 -1.693614274263381958e-01 1.301048994064331055e-01 -6.382955610752105713e-02 3.593802452087402344e-01 -3.883101046085357666e-01 1.701155304908752441e-01 -1.671498417854309082e-01 9.213379025459289551e-02 -1.453727036714553833e-01 1.091029122471809387e-01 -3.181169182062149048e-02 1.685897260904312134e-01 -1.508557498455047607e-01 9.700527042150497437e-02 2.409688979387283325e-01 1.403265595436096191e-01 3.792309015989303589e-02 -1.170752719044685364e-01 -2.176438421010971069e-01 2.728142309933900833e-03 -1.616476103663444519e-02 1.581259667873382568e-01 8.252578228712081909e-02 9.259916096925735474e-02 1.933017671108245850e-01 5.917010456323623657e-02 7.990371435880661011e-02
-4.001030232757329941e-03 -1.930913329124450684e-02 4.036354273557662964e-02 2.756338417530059814e-01 2.494066059589385986e-01 -1.258535031229257584e-02 8.095239102840423584e-02 -2.264755219221115112e-01 -7.244988530874252319e-02 -2.402913719415664673e-01 2.414522171020507812e-01 4.846666380763053894e-02 -2.527248114347457886e-02 -1.312174201011657715e-01 3.297878056764602661e-02 -1.223701983690261841e-01 -2.131105661392211914e-01 -1.106733679771423340e-01 3.262584283947944641e-02 2.378496229648590088e-01 1.418892177753150463e-03 -4.152834713459014893e-01 8.401257544755935669e-02 -6.305783987045288086e-02 -1.096987724304199219e-02 3.033699691295623779e-01 1.024290993809700012e-01 -1.154409945011138916e-01 4.628826379776000977e-01 -5.142601579427719116e-02 8.084551244974136353e-02 7.767989486455917358e-02
-1.868803203105926514e-01 5.660648643970489502e-02 -1.387275308370590210e-01 1.931708753108978271e-01 2.574577033519744873e-01 -8.737748861312866211e-02 -1.448555886745452881e-01 -3.303640484809875488e-01 -3.461766988039016724e-02 -3.021605610847473145e-01 3.243449628353118896e-01 -1.017571985721588135e-02 -2.746751010417938232e-01 8.237388730049133301e-02 1.352363526821136475e-01 3.109393827617168427e-02 -2.563949674367904663e-02 -7.036327570676803589e-02 3.696106746792793274e-02 2.121241092681884766e-01 1.303664147853851318e-01 -7.609786093235015869e-02 1.381811499595642090e-01 -1.894205361604690552e-01 7.477837055921554565e-02 2.025630921125411987e-01 1.962395384907722473e-02 -2.762348651885986328e-01 3.679331541061401367e-01 -7.049563527107238770e-02 8.715128153562545776e-02 -3.150502592325210571e-02
-1.455863714218139648e-01 2.736423164606094360e-02 2.136689573526382446e-01 4.607602059841156006e-01 8.507367223501205444e-02 -7.425030320882797241e-02 -5.792639404535293579e-02 -1.609955877065658569e-01 4.382363706827163696e-02 -1.931100636720657349e-01 2.116085737943649292e-01 4.067613929510116577e-02 1.481119841337203979e-01 -1.184695139527320862e-01 -5.313472822308540344e-02 8.276718109846115112e-02 -2.005087137222290039e-01 6.452120095491409302e-02 -2.019950374960899353e-02 2.197182625532150269e-01 -2.232214435935020447e-03 -7.257857173681259155e-02 1.715247482061386108e-01 -1.700389832258224487e-01 2.801448702812194824e-01 2.489695996046066284e-01 -1.581160426139831543e-01 9.193945676088333130e-02 -1.571930944919586182e-02 2.493227273225784302e-01 3.343767225742340088e-01 2.049157470464706421e-01
-1.100089251995086670e-01 -3.439255654811859131e-01 1.394518613815307617e-01 -1.251374334096908569e-01 -7.197108119726181030e-02 -1.500358879566192627e-01 1.664057821035385132e-01 -6.333018094301223755e-02 1.861494779586791992e-01 -4.016401246190071106e-03 3.477961719036102295e-01 -2.282114475965499878e-01 6.197265535593032837e-02 -1.683683246374130249e-01 -8.103717118501663208e-02 1.451598554849624634e-01 6.382022518664598465e-03 1.445207446813583374e-01 -1.980829387903213501e-01 3.114305138587951660e-01 -7.991208881139755249e-02 -1.531393229961395264e-01 1.550393998622894287e-01 -1.870054900646209717e-01 2.062916606664657593e-01 -2.457473129034042358e-01 1.378747969865798950e-01 2.615017257630825043e-02 -2.364425957202911377e-01 2.333662211894989014e-01 1.536267399787902832e-01 -7.050900161266326904e-02
4.084679111838340759e-02 4.974880069494247437e-02 -3.834481909871101379e-02 2.358221411705017090e-01 3.472746908664703369e-01 -3.460634946823120117e-01 2.069008052349090576e-01 2.242831327021121979e-02 4.858238250017166138e-02 -1.521892696619033813e-01 1.885327845811843872e-01 -8.578176051378250122e-02 3.122599329799413681e-03 -3.080291450023651123e-01 -4.540469124913215637e-02 -3.199156522750854492e-01 1.681270301342010498e-01 1.020006239414215088e-01 1.125133782625198364e-01 1.313165426254272461e-01 -3.508995100855827332e-02 -1.470894664525985718e-01 2.765394449234008789e-01 2.200342528522014618e-02 -4.021761566400527954e-02 -3.830469250679016113e-01 -8.462440967559814453e-02 8.934737741947174072e-02 1.935727000236511230e-01 -7.855355739593505859e-02 8.662212640047073364e-02 -6.594885140657424927e-02
-1.056541353464126587e-01 -7.561228424310684204e-02 -3.446664214134216309e-01 7.024635374546051025e-02 1.828654259443283081e-01 -3.175779283046722412e-01 3.428880125284194946e-02 -4.313134402036666870e-02 9.881044924259185791e-02 -3.019088208675384521e-01 -5.943115055561065674e-02 1.729334741830825806e-01 3.266246244311332703e-02 -1.635970175266265869e-01 -8.836035430431365967e-02 -4.579633846879005432e-02 2.118917405605316162e-01 -2.239078730344772339e-01 5.190742015838623047e-02 2.299321144819259644e-01 7.349911332130432129e-02 -3.108696341514587402e-01 2.859822213649749756e-01 -2.720300555229187012e-01 -4.424315318465232849e-02 -8.786887675523757935e-02 1.557537317276000977e-01 -2.078455090522766113e-01 -1.688323020935058594e-01 -2.325237542390823364e-02 9.913328289985656738e-02 1.598086357116699219e-01
-8.601894974708557129e-02 1.109625473618507385e-01 -2.767696380615234375e-01 9.427367895841598511e-02 1.375637203454971313e-01 -3.282934427261352539e-01 -1.955692656338214874e-02 -1.580143421888351440e-01 -6.166394427418708801e-02 -5.099843740463256836e-01 4.362156689167022705e-01 -7.801486179232597351e-03 1.837888211011886597e-01 1.294238269329071045e-01 -2.120009809732437134e-01 5.388689413666725159e-02 1.255715489387512207e-01 5.584951117634773254e-02 -1.163710579276084900e-01 1.206231787800788879e-01 8.138252794742584229e-02 -1.601448655128479004e-01 2.173764863982796669e-03 7.399255037307739258e-02 1.504604220390319824e-01 -4.660544451326131821e-03 1.961671374738216400e-02 -2.217693254351615906e-02 1.357571631669998169e-01 -9.124752134084701538e-02 -3.340174257755279541e-02 2.323830276727676392e-01
-1.467047929763793945e-01 -1.576641649007797241e-01 -5.928827449679374695e-02 -1.155348122119903564e-01 3.095518350601196289e-01 -3.008492290973663330e-01 8.490627259016036987e-02 4.163900855928659439e-03 3.977817296981811523e-02 -1.374569982290267944e-01 3.074334263801574707e-01 8.706580102443695068e-02 8.913491852581501007e-03 -1.804960221052169800e-01 1.258127391338348389e-01 -2.287828624248504639e-01 2.239610850811004639e-01 2.441407740116119385e-01 -2.132719196379184723e-02 -1.637190766632556915e-02 -1.383203268051147461e-02 -2.721973061561584473e-01 3.316163420677185059e-01 7.483993470668792725e-02 3.128456771373748779e-01 -1.047872528433799744e-01 1.534531861543655396e-01 -1.630680114030838013e-01 -1.127518154680728912e-02 3.199146687984466553e-02 -1.803673654794692993e-01 1.636527478694915771e-01
-2.397467792034149170e-01 -5.035152658820152283e-03 -7.188259065151214600e-02 -7.362350076436996460e-02 3.514337241649627686e-01 -2.118646204471588135e-01 -2.620083093643188477e-01 -1.854954212903976440e-01 1.972712948918342590e-02 -1.098139435052871704e-01 7.382143288850784302e-02 4.017561301589012146e-02 -1.911435574293136597e-01 -1.803237944841384888e-01 -3.725009858608245850e-01 3.236155584454536438e-02 2.248246222734451294e-02 9.514658898115158081e-02 2.383774667978286743e-01 -1.006285026669502258e-01 1.593078225851058960e-01 -2.437959983944892883e-02 3.389659225940704346e-01 -1.420706808567047119e-01 1.802603751420974731e-01 -2.212526798248291016e-01 -1.051267236471176147e-01 -1.443211287260055542e-01 7.986620813608169556e-02 -1.119859963655471802e-01 2.402298599481582642e-01 6.760561466217041016e-02
8.879967033863067627e-02 -1.004766747355461121e-01 -4.432982206344604492e-02 1.900415271520614624e-01 2.733949199318885803e-02 -4.654771685600280762e-01 -2.732923924922943115e-01 -1.620534509420394897e-01 -9.557997435331344604e-02 -1.758565008640289307e-01 2.144061475992202759e-01 -3.227738663554191589e-02 1.069646701216697693e-01 -1.106035783886909485e-01 -1.443396955728530884e-01 7.883761078119277954e-02 -1.247572451829910278e-01 -2.547181546688079834e-01 -5.607826635241508484e-02 4.634054899215698242e-01 -7.125859707593917847e-02 -2.166109979152679443e-01 -1.308748573064804077e-01 -8.417827636003494263e-02 1.082328036427497864e-01 -2.158649712800979614e-01 1.431653946638107300e-01 -9.224213659763336182e-03 7.018920034170150757e-02 -9.136404842138290405e-03 -1.640619784593582153e-01 4.907079786062240601e-02
-1.451862156391143799e-01 -1.472379080951213837e-02 -1.449848525226116180e-02 8.116754144430160522e-02 1.013221740722656250e-01 -2.436290830373764038e-01 -5.086532235145568848e-02 2.132555283606052399e-02 3.091496527194976807e-01 1.051886845380067825e-02 5.063319802284240723e-01 1.254620701074600220e-01 6.954146176576614380e-02 6.035386398434638977e-02 -1.562191545963287354e-02 2.232508212327957153e-01 -2.611973090097308159e-03 1.219211816787719727e-01 4.106184467673301697e-02 2.077228575944900513e-01 6.348439306020736694e-02 -4.237973988056182861e-01 7.260847836732864380e-02 -1.337436214089393616e-02 4.202863946557044983e-02 2.500413954257965088e-01 5.955334752798080444e-02 -1.602670699357986450e-01 1.622716486454010010e-01 1.169327720999717712e-01 1.103128865361213684e-01 2.799940705299377441e-01
-1.700086295604705811e-01 1.003172472119331360e-01 -4.720353707671165466e-02 -2.972629368305206299e-01 -4.857260361313819885e-02 7.803642749786376953e-02 5.164604634046554565e-02 -2.705735266208648682e-01 9.448584169149398804e-02 -9.031058847904205322e-02 3.067998886108398438e-01 -1.336134821176528931e-01 -1.772193312644958496e-01 -1.001663953065872192e-01 1.500976234674453735e-01 -3.895689919590950012e-02 -1.592189669609069824e-01 -8.631081134080886841e-02 2.078754156827926636e-01 3.416899144649505615e-01 2.288877964019775391e-02 -1.754500269889831543e-01 2.873528599739074707e-01 -1.391284018754959106e-01 8.899706602096557617e-02 -2.233191132545471191e-01 3.489189222455024719e-02 -7.097816467285156250e-02 2.072845399379730225e-01 2.780275642871856689e-01 -6.008367240428924561e-02 -2.786424756050109863e-01
-3.627808392047882080e-01 -1.218351349234580994e-01 -1.642674505710601807e-01 -1.775356233119964600e-01 1.043089386075735092e-02 -7.486928254365921021e-02 -2.358087599277496338e-01 -2.140901237726211548e-01 1.385771632194519043e-01 -2.607175409793853760e-01 2.370835542678833008e-01 6.894601136445999146e-02 1.983987540006637573e-01 -6.547101587057113647e-02 -1.416196972131729126e-01 -4.117302969098091125e-02 -1.055375635623931885e-01 -1.781450957059860229e-01 -3.371147438883781433e-02 1.925005614757537842e-01 -1.901210248470306396e-01 -2.833095788955688477e-01 2.602443993091583252e-01 -8.072400093078613281e-02 3.105001151561737061e-01 4.191633313894271851e-02 -7.104200869798660278e-02 -2.761865258216857910e-01 1.194390431046485901e-01 -7.972137629985809326e-02 -2.152542583644390106e-02 4.529263824224472046e-02
-2.266172617673873901e-01 -2.055550664663314819e-01 -9.362142533063888550e-02 1.588968634605407715e-01 4.573793709278106689e-02 -8.135442435741424561e-02 -1.422422528266906738e-01 3.550502937287092209e-03 -4.845088720321655273e-02 2.532242052257061005e-02 1.633953750133514404e-01 -1.968309581279754639e-01 4.644575715065002441e-02 -8.342781662940979004e-02 -3.024035692214965820e-01 -1.549661606550216675e-01 -3.206200301647186279e-01 -2.245887219905853271e-01 9.623160585761070251e-03 3.137067258358001709e-01 2.507624030113220215e-01 -1.990894675254821777e-01 8.075623959302902222e-02 -1.551530789583921432e-03 2.529377341270446777e-01 -1.390370726585388184e-01 -1.768387109041213989e-01 -3.293550610542297363e-01 5.932600051164627075e-02 2.010811269283294678e-01 9.331993758678436279e-02 1.179496869444847107e-01
1.074089854955673218e-01 -2.754942476749420166e-01 2.059664577245712280e-01 -1.781272888183593750e-02 7.436003535985946655e-02 -7.386358827352523804e-02 -2.012411803007125854e-01 7.835437357425689697e-02 2.337285727262496948e-01 -4.552188813686370850e-01 1.975438445806503296e-01 -2.336511462926864624e-01 -1.327485740184783936e-01 -2.648002803325653076e-01 -1.724921911954879761e-01 1.025266051292419434e-01 1.163238435983657837e-01 1.946296691894531250e-01 -5.123477801680564880e-02 1.951996237039566040e-01 5.817462876439094543e-02 -2.293415553867816925e-02 5.942867323756217957e-02 -8.237270265817642212e-02 1.175604611635208130e-01 -1.625789701938629150e-01 1.682069897651672363e-01 -1.120048835873603821e-01 1.131825521588325500e-01 2.121032923460006714e-01 -8.384657092392444611e-03 2.887926101684570312e-01
-2.502986490726470947e-01 -6.904637813568115234e-02 -1.172274425625801086e-01 2.251489907503128052e-01 1.217302083969116211e-01 -1.395312100648880005e-01 1.141372695565223694e-01 -2.379318624734878540e-01 -1.480542123317718506e-01 -3.379901051521301270e-01 -1.310465335845947266e-01 2.370197884738445282e-02 1.045788154006004333e-01 -8.004470914602279663e-02 -2.059663981199264526e-01 -1.387974917888641357e-01 7.773055881261825562e-02 6.093084067106246948e-02 1.495030224323272705e-01 2.807312905788421631e-01 1.913778632879257202e-01 -2.477500438690185547e-01 1.764866709709167480e-01 -3.492564558982849121e-01 7.535981386899948120e-02 1.587806642055511475e-01 1.047662198543548584e-01 -5.114188790321350098e-02 -1.562906801700592041e-01 2.351755499839782715e-01 1.584457159042358398e-01 1.411723941564559937e-01
1.590666472911834717e-01 -1.035477072000503540e-01 4.692853987216949463e-02 1.099709123373031616e-01 2.490952461957931519e-01 -1.430029869079589844e-01 1.465749591588973999e-01 -2.694868147373199463e-01 1.969688236713409424e-01 -1.633454114198684692e-01 3.460354506969451904e-01 -1.126167699694633484e-01 4.992621019482612610e-02 -3.527161478996276855e-01 1.732084453105926514e-01 3.883603513240814209e-01 1.109426468610763550e-01 9.025108069181442261e-02 -1.873686537146568298e-02 1.184813156723976135e-01 -6.601926684379577637e-02 -1.221168562769889832e-01 1.869759261608123779e-01 -2.518311738967895508e-01 3.163427412509918213e-01 -1.200217939913272858e-02 6.007649749517440796e-02 -8.879887871444225311e-03 -2.867725118994712830e-02 8.665765821933746338e-02 3.637576475739479065e-02 3.733602538704872131e-02
-1.136538088321685791e-01 -2.813510596752166748e-01 -5.327750369906425476e-02 -3.746003130800090730e-05 9.743779897689819336e-02 -2.445751130580902100e-01 -1.220865994691848755e-01 1.453879773616790771e-01 2.763186208903789520e-02 -2.235804498195648193e-01 2.215488106012344360e-01 -2.865896224975585938e-01 2.027795165777206421e-01 -1.612751632928848267e-01 2.207591086626052856e-01 1.146585098467767239e-03 -1.950245946645736694e-01 -3.214271366596221924e-01 1.628887141123414040e-03 1.958735436201095581e-01 1.959312409162521362e-01 -2.428260147571563721e-01 8.450538665056228638e-02 -1.682937294244766235e-01 1.890963315963745117e-02 7.174704223871231079e-02 -5.131045356392860413e-02 -1.242675334215164185e-01 -5.509640648961067200e-02 3.084543645381927490e-01 -2.578101158142089844e-01 3.368949890136718750e-02
-1.866793036460876465e-01 -3.503106161952018738e-02 3.399881124496459961e-01 1.739990860223770142e-01 1.203962191939353943e-01 -1.254409551620483398e-01 -1.429395228624343872e-01 1.300150007009506226e-01 -7.988542318344116211e-02 -4.262560904026031494e-01 3.110363185405731201e-01 -1.267000287771224976e-01 2.447903305292129517e-01 -2.279350757598876953e-01 4.089603945612907410e-02 -1.424009799957275391e-01 -1.246772557497024536e-01 2.494184859097003937e-02 -8.039822801947593689e-03 2.875813543796539307e-01 1.278016716241836548e-01 -1.838246583938598633e-01 7.010414451360702515e-02 -2.734538316726684570e-01 1.477154064923524857e-02 4.179269447922706604e-02 -1.288709938526153564e-01 -1.362202018499374390e-01 -1.401469409465789795e-01 -3.750886768102645874e-02 1.680160164833068848e-01 2.517331205308437347e-02
-3.261146843433380127e-01 -1.613043397665023804e-01 -1.406510621309280396e-01 -1.558529958128929138e-02 9.544398635625839233e-02 -2.661840915679931641e-01 -1.148267835378646851e-01 7.351527363061904907e-02 1.800984442234039307e-01 -1.061926260590553284e-01 1.016858443617820740e-01 -4.686999693512916565e-02 -1.286323815584182739e-01 -2.404234558343887329e-01 -1.049735695123672485e-01 -1.302151530981063843e-01 -1.662403494119644165e-01 -1.149947196245193481e-01 -5.165729671716690063e-03 2.314472645521163940e-01 5.169530212879180908e-02 -3.762467205524444580e-01 -8.056490123271942139e-02 8.735128492116928101e-02 3.427512347698211670e-01 -1.399454027414321899e-01 -2.333718836307525635e-01 -2.631224095821380615e-01 5.584629997611045837e-02 2.510065957903862000e-02 1.924187391996383667e-01 1.900922507047653198e-01
2.839592993259429932e-01 -8.838499337434768677e-02 4.730286076664924622e-02 -1.575782150030136108e-01 1.601703912019729614e-01 -1.706671863794326782e-01 -1.181026175618171692e-01 -2.011288702487945557e-02 2.034808695316314697e-01 -2.581249773502349854e-01 2.290520370006561279e-01 3.469974920153617859e-02 7.166568189859390259e-02 -6.988655030727386475e-02 -1.753154098987579346e-01 2.623848617076873779e-01 -2.999162077903747559e-01 1.074005737900733948e-01 -2.013448439538478851e-02 3.902847468852996826e-01 1.947131156921386719e-01 -2.379418164491653442e-01 1.662184894084930420e-01 -1.140068992972373962e-01 1.685517728328704834e-01 9.265746176242828369e-02 1.500982642173767090e-01 -1.125137321650981903e-02 2.089234292507171631e-01 -2.221837192773818970e-01 -3.231788426637649536e-02 -3.115542419254779816e-02
-5.533108115196228027e-02 -4.924455583095550537e-01 -5.794306844472885132e-02 1.677696257829666138e-01 9.134247899055480957e-02 6.551666557788848877e-02 -2.122993618249893188e-01 -1.296838223934173584e-01 -1.441559046506881714e-01 -1.332545727491378784e-01 2.614274621009826660e-01 -2.503828406333923340e-01 -1.559573858976364136e-01 9.031467884778976440e-02 -1.627354174852371216e-01 2.195946872234344482e-02 5.472153052687644958e-02 -1.215338781476020813e-01 2.741945348680019379e-02 3.340767621994018555e-01 7.479053735733032227e-02 -3.057503700256347656e-01 2.018182426691055298e-01 1.341878920793533325e-01 1.095268577337265015e-01 4.349327832460403442e-02 2.240922115743160248e-02 -1.537481993436813354e-01 1.510035991668701172e-01 -2.392193824052810669e-01 1.089781075716018677e-01 3.896457329392433167e-02
-1.149366796016693115e-01 -6.612855941057205200e-02 2.111382968723773956e-02 8.042015135288238525e-02 4.194050133228302002e-01 -2.907099723815917969e-01 1.297827344387769699e-02 1.422663778066635132e-01 8.996471762657165527e-02 -1.356094330549240112e-01 1.422302722930908203e-01 4.557749256491661072e-02 -2.494644075632095337e-01 -1.357791423797607422e-01 -2.102905958890914917e-01 -2.137228548526763916e-01 1.221579387784004211e-01 1.185651198029518127e-01 -1.461090578231960535e-04 -1.251118630170822144e-02 2.036250829696655273e-01 -2.616600096225738525e-01 4.804981350898742676e-01 6.634988635778427124e-02 -3.399883210659027100e-02 -7.436028867959976196e-02 -9.949941933155059814e-02 -8.271814882755279541e-02 7.389555871486663818e-02 -4.159839451313018799e-02 4.493096843361854553e-02 2.614184916019439697e-01
-2.914546728134155273e-01 -2.509768605232238770e-01 -1.848424971103668213e-01 1.444005221128463745e-01 1.642930693924427032e-02 3.949081525206565857e-02 -1.688238233327865601e-01 -1.938834935426712036e-01 -3.681427985429763794e-02 4.987263679504394531e-02 1.493547111749649048e-01 -2.429342567920684814e-01 -2.786509394645690918e-01 -2.581238746643066406e-01 -1.015597060322761536e-01 1.050009205937385559e-01 -2.355926930904388428e-01 -2.290818542242050171e-01 4.110268130898475647e-02 2.778657674789428711e-01 -2.385652363300323486e-01 -2.318496257066726685e-01 1.140410229563713074e-01 -8.735040575265884399e-02 7.434515655040740967e-02 -1.033046171069145203e-01 2.362986281514167786e-02 -4.319345112890005112e-03 3.101417720317840576e-01 1.998218297958374023e-01 7.417237758636474609e-02 -4.202390834689140320e-02
-7.732793688774108887e-02 -3.183593750000000000e-01 2.295068278908729553e-02 6.913074105978012085e-02 3.046102523803710938e-01 4.374389350414276123e-02 2.958670817315578461e-02 -3.218204081058502197e-01 1.681008189916610718e-02 -2.667673230171203613e-01 -1.924705207347869873e-01 1.209845244884490967e-01 2.791691124439239502e-01 1.148969051428139210e-03 -3.174099028110504150e-01 -1.356055587530136108e-01 1.024632751941680908e-01 5.260065197944641113e-02 -5.372122861444950104e-03 1.756950467824935913e-01 1.928714811801910400e-01 -3.332781493663787842e-01 2.243730872869491577e-01 -1.263551563024520874e-01 -1.942294067703187466e-03 -5.595947057008743286e-02 1.738744378089904785e-01 -1.898174434900283813e-01 -2.306684292852878571e-02 1.709401756525039673e-01 -9.003736823797225952e-02 4.482836648821830750e-02
-1.474488377571105957e-01 4.602933675050735474e-02 7.341279089450836182e-02 9.926949441432952881e-02 2.493129819631576538e-01 -1.875936239957809448e-01 -1.894629150629043579e-01 -1.012705340981483459e-01 -2.127505838871002197e-01 -6.277137249708175659e-02 1.116771697998046875e-01 -1.191433370113372803e-01 7.495182566344738007e-03 -2.302508652210235596e-01 -2.328540235757827759e-01 3.463532403111457825e-02 1.626719683408737183e-01 6.040919199585914612e-02 3.551159203052520752e-01 -6.935379654169082642e-02 1.437889635562896729e-01 -2.450157888233661652e-02 3.897137045860290527e-01 -2.567233741283416748e-01 3.082402646541595459e-01 -9.956829249858856201e-02 -2.092754235491156578e-03 -2.077610492706298828e-01 1.806533187627792358e-01 -1.881820410490036011e-01 1.242209300398826599e-01 -3.704100102186203003e-02
-3.503890931606292725e-01 7.550951093435287476e-02 -6.550065428018569946e-02 1.880731433629989624e-01 -6.625933200120925903e-02 2.984778396785259247e-02 -2.006248384714126587e-01 -6.407330185174942017e-02 8.366803079843521118e-02 -3.983803093433380127e-01 2.567797303199768066e-01 -5.231684539467096329e-03 1.929250508546829224e-01 -2.376966029405593872e-01 -2.476132512092590332e-01 -1.663750708103179932e-01 -1.194520071148872375e-01 3.128578364849090576e-01 -1.098173856735229492e-01 6.931861862540245056e-03 1.413139551877975464e-01 -7.869032770395278931e-02 4.575878381729125977e-02 -8.428575098514556885e-02 1.278931051492691040e-01 7.112801820039749146e-02 9.750352054834365845e-02 -1.086439490318298340e-01 1.864186860620975494e-02 2.914898097515106201e-01 -2.568043172359466553e-01 1.193275079131126404e-01
7.077758759260177612e-02 -1.845270246267318726e-01 -9.277346543967723846e-04 2.659833729267120361e-01 -3.230879828333854675e-02 -7.808464765548706055e-02 -2.952802777290344238e-01 -9.978889673948287964e-02 -2.521486720070242882e-03 -2.698144614696502686e-01 1.405889354646205902e-02 -2.097223252058029175e-01 7.210742682218551636e-02 -1.865697205066680908e-01 5.202395468950271606e-02 -2.426313459873199463e-01 -3.258088976144790649e-02 -2.915444374084472656e-01 1.014969311654567719e-02 1.277342140674591064e-01 1.820270866155624390e-01 -4.045703411102294922e-01 -6.595202535390853882e-02 -1.898583322763442993e-01 6.517554819583892822e-02 -3.089527189731597900e-01 6.707798689603805542e-02 4.939757287502288818e-03 2.821405529975891113e-01 1.957285404205322266e-01 7.129371166229248047e-02 2.065622061491012573e-02
-1.260920017957687378e-01 -4.054478108882904053e-01 2.928905189037322998e-01 -1.759887337684631348e-01 -6.067228689789772034e-02 -2.217917144298553467e-01 -7.405879348516464233e-02 -2.321950159966945648e-02 1.257274746894836426e-01 -1.598452776670455933e-01 2.713131308555603027e-01 -5.240893736481666565e-02 -2.246164381504058838e-01 -6.921798735857009888e-02 9.378947317600250244e-02 2.317928075790405273e-01 -5.638956092298030853e-03 -5.282161384820938110e-02 2.804149687290191650e-02 2.213905751705169678e-01 1.626442372798919678e-01 -1.098919138312339783e-01 3.284302949905395508e-01 -4.590832069516181946e-02 8.685640990734100342e-02 -2.635116279125213623e-01 1.260371804237365723e-01 -1.022995263338088989e-01 -2.207897454500198364e-01 2.231378257274627686e-01 -7.467575371265411377e-02 -1.548594445921480656e-03
-1.191437020897865295e-01 -4.355789124965667725e-01 -5.975079257041215897e-03 2.148663252592086792e-01 2.568014860153198242e-01 -2.329742163419723511e-01 2.207340747117996216e-01 -1.084922105073928833e-01 -1.030870364047586918e-03 -2.696386575698852539e-01 -2.274033054709434509e-02 3.271830268204212189e-03 1.295845061540603638e-01 -1.709474921226501465e-01 -5.565929040312767029e-02 7.499238848686218262e-02 -6.692735105752944946e-02 -2.735442668199539185e-02 6.399666517972946167e-02 1.188880279660224915e-01 3.001450598239898682e-01 1.138798668980598450e-01 3.118021190166473389e-01 -1.548766940832138062e-01 -8.675831556320190430e-02 -1.659381836652755737e-01 -9.336582385003566742e-03 -3.869149088859558105e-02 1.948996037244796753e-01 1.256407052278518677e-01 -2.428605854511260986e-01 -2.099136561155319214e-01
2.376814186573028564e-01 -1.209649890661239624e-01 -2.554886788129806519e-02 1.258214861154556274e-01 2.433456033468246460e-01 -6.458696722984313965e-02 -9.255048632621765137e-02 1.029063686728477478e-01 2.308108061552047729e-01 -2.365361750125885010e-01 3.260711729526519775e-01 -4.838775843381881714e-02 2.660633064806461334e-02 2.312971837818622589e-02 -8.881574496626853943e-03 -2.404509186744689941e-01 2.342754155397415161e-01 -2.905397415161132812e-01 -2.505022287368774414e-02 7.840579003095626831e-02 3.071105480194091797e-01 -3.105747103691101074e-01 2.350139170885086060e-01 -3.518761694431304932e-01 1.697551086544990540e-02 1.003162786364555359e-01 2.700670994818210602e-02 4.677074030041694641e-02 1.316787153482437134e-01 2.002112567424774170e-02 -3.048726171255111694e-02 -7.063198834657669067e-02
5.640300735831260681e-02 3.308774903416633606e-03 -5.701325088739395142e-02 3.916637971997261047e-02 3.571083545684814453e-01 -2.443377077579498291e-01 -2.386050969362258911e-01 -3.468269109725952148e-02 9.671886265277862549e-02 -3.583592474460601807e-01 2.255824208259582520e-01 -2.927666902542114258e-01 -1.883411034941673279e-02 -2.892394363880157471e-01 9.771796315908432007e-02 -1.276390254497528076e-01 2.727086842060089111e-02 2.566459476947784424e-01 1.272796243429183960e-01 9.740843623876571655e-02 -2.443462461233139038e-01 -8.825743943452835083e-02 8.629868924617767334e-02 -1.813246458768844604e-01 1.961466968059539795e-01 -9.156072139739990234e-02 1.754992753267288208e-01 -1.893905699253082275e-01 -1.717152148485183716e-01 1.140077486634254456e-01 3.576805070042610168e-02 7.086218893527984619e-02
-1.902790367603302002e-01 -2.898080348968505859e-01 1.758217215538024902e-01 -9.720756113529205322e-02 1.274940464645624161e-02 -2.202060520648956299e-01 1.758559979498386383e-02 1.542110890150070190e-01 -1.138910464942455292e-02 -3.168727159500122070e-01 2.173394262790679932e-01 -4.516365230083465576e-01 -1.175496727228164673e-01 -1.275693178176879883e-01 -1.120153465308248997e-03 -1.516947597265243530e-01 -1.230087503790855408e-02 -7.867236435413360596e-02 -2.697911262512207031e-01 7.101282477378845215e-02 3.249048292636871338e-01 -1.575654894113540649e-01 2.964162081480026245e-02 -5.062058195471763611e-02 1.341261062771081924e-02 -1.020294502377510071e-01 -1.105931028723716736e-01 1.254605352878570557e-01 1.129381433129310608e-01 2.414456158876419067e-01 -1.798376142978668213e-01 -4.346574470400810242e-02
-1.722813695669174194e-01 1.134522929787635803e-01 -1.140544265508651733e-01 2.780264057219028473e-02 4.348666071891784668e-01 -2.819512486457824707e-01 5.322411656379699707e-02 -7.433848455548286438e-03 -8.056987076997756958e-02 -1.788632869720458984e-01 1.691958159208297729e-01 7.302355766296386719e-02 -1.827562302350997925e-01 -2.133284509181976318e-01 -3.035593926906585693e-01 -1.145422086119651794e-01 1.042053103446960449e-01 8.943070471286773682e-02 1.300510391592979431e-02 -2.649250626564025879e-02 1.385495960712432861e-01 -1.777204126119613647e-01 4.882063567638397217e-01 2.739320741966366768e-03 6.878756731748580933e-02 -1.215908080339431763e-01 -9.612345695495605469e-02 -1.823225915431976318e-01 1.017582491040229797e-01 -1.291160136461257935e-01 1.075416058301925659e-01 7.812357693910598755e-02
-3.206611573696136475e-01 2.976748347282409668e-02 1.551538705825805664e-01 1.291352212429046631e-01 1.981007307767868042e-01 -2.239246219396591187e-01 -1.757040736265480518e-03 -3.169418871402740479e-02 8.393264561891555786e-02 -1.852508820593357086e-02 2.557786703109741211e-01 5.788965150713920593e-02 -3.359202295541763306e-02 -3.637790977954864502e-01 -2.056016474962234497e-01 -1.815720796585083008e-01 8.817358314990997314e-02 5.783656239509582520e-02 -5.602460820227861404e-03 -8.034519851207733154e-02 1.230087950825691223e-01 1.259659826755523682e-01 4.480292201042175293e-01 -1.611109226942062378e-01 2.080664783716201782e-01 -1.594365686178207397e-01 7.673946022987365723e-02 7.304780185222625732e-03 -1.858170479536056519e-01 -1.816042885184288025e-02 -9.640031307935714722e-02 2.935736477375030518e-01
8.386528491973876953e-02 -2.098449021577835083e-01 3.291850686073303223e-01 -3.615723922848701477e-02 1.506053805351257324e-01 -6.397775560617446899e-02 -2.009363025426864624e-01 2.208795398473739624e-02 2.043494433164596558e-01 -2.074770331382751465e-01 1.900030076503753662e-01 -1.539916098117828369e-01 1.234133467078208923e-01 -2.577638924121856689e-01 -1.724786311388015747e-01 2.165893018245697021e-01 1.589286327362060547e-01 2.143943160772323608e-01 -8.288673311471939087e-02 2.373166233301162720e-01 -9.879681468009948730e-02 -1.958576440811157227e-01 1.786536127328872681e-01 -2.918740212917327881e-01 8.841821551322937012e-02 -1.880897879600524902e-01 1.219796314835548401e-01 -1.182632669806480408e-01 1.351055651903152466e-01 1.047467365860939026e-01 1.000186055898666382e-01 2.402902096509933472e-01
-3.916697204113006592e-02 -6.342191994190216064e-02 -1.467807143926620483e-01 1.058962848037481308e-02 2.825172431766986847e-02 -3.351312875747680664e-01 -7.192546874284744263e-02 -4.737793654203414917e-02 9.081862866878509521e-02 -4.048762023448944092e-01 9.440039843320846558e-02 -3.054181635379791260e-01 4.461768269538879395e-02 -2.695342600345611572e-01 -3.402629494667053223e-01 -7.828019559383392334e-02 6.137644872069358826e-02 2.578531205654144287e-01 2.423055022954940796e-01 -1.389957666397094727e-01 -1.755473464727401733e-01 -1.467608064413070679e-01 -1.881978474557399750e-02 -3.710366040468215942e-02 1.160445883870124817e-01 -1.339646577835083008e-01 3.427024930715560913e-02 -6.688798964023590088e-02 3.003054559230804443e-01 1.641515046358108521e-01 -5.799709632992744446e-02 1.463543474674224854e-01
-3.120119571685791016e-01 -1.727796643972396851e-01 1.499955654144287109e-01 1.615038812160491943e-01 2.090533524751663208e-01 -1.863646060228347778e-01 5.427649989724159241e-02 -2.554816305637359619e-01 -8.420243859291076660e-02 1.241079345345497131e-01 1.660557538270950317e-01 2.354549430310726166e-02 -9.432061761617660522e-02 -1.375844478607177734e-01 -2.736365199089050293e-01 2.196348458528518677e-01 2.576051652431488037e-01 1.642403304576873779e-01 1.959313601255416870e-01 3.594217356294393539e-03 3.438651263713836670e-01 -1.538376957178115845e-01 -5.443124100565910339e-03 -1.937965005636215210e-01 1.888949424028396606e-01 5.207097530364990234e-02 1.940695755183696747e-02 3.131122514605522156e-02 2.102651149034500122e-01 1.669442653656005859e-01 -2.037432491779327393e-01 -1.068719998002052307e-01
-2.320742160081863403e-01 -1.958032846450805664e-01 3.336809203028678894e-02 2.468530088663101196e-01 2.736498117446899414e-01 -1.197185367345809937e-01 1.952414661645889282e-01 3.709168732166290283e-02 2.122266590595245361e-02 -3.487676084041595459e-01 2.977277934551239014e-01 1.441381871700286865e-01 -6.801731884479522705e-02 6.717700511217117310e-02 -7.616703957319259644e-02 2.304923832416534424e-01 -1.721215248107910156e-01 6.550055742263793945e-02 -1.974056512117385864e-01 -1.949907466769218445e-02 1.634389907121658325e-02 -2.071874402463436127e-02 3.692751526832580566e-01 -2.291279435157775879e-01 2.759115695953369141e-01 7.917059212923049927e-02 -3.916734084486961365e-02 -4.306098073720932007e-02 1.214762330055236816e-01 1.505025029182434082e-01 1.287918239831924438e-01 -1.219142451882362366e-01
-1.276544928550720215e-01 -8.299126476049423218e-02 3.424366116523742676e-01 8.766441047191619873e-02 3.073477745056152344e-02 7.484807819128036499e-02 -1.687960624694824219e-01 -3.306472674012184143e-02 -4.438867047429084778e-02 -3.350439071655273438e-01 5.037587881088256836e-01 3.979551047086715698e-02 6.293407082557678223e-02 -8.110606670379638672e-02 8.162066340446472168e-02 1.231216415762901306e-01 -1.787045747041702271e-01 3.872437402606010437e-02 6.961858272552490234e-02 6.321378052234649658e-02 9.348614513874053955e-02 -1.260965168476104736e-01 2.016823440790176392e-01 -2.073975652456283569e-01 2.905385792255401611e-01 2.153560966253280640e-01 9.352516382932662964e-02 -3.020199574530124664e-02 -2.368816640228033066e-03 1.888760924339294434e-01 2.693709731101989746e-01 1.204077526926994324e-01
4.146523401141166687e-02 -2.566765248775482178e-01 -1.197022572159767151e-01 1.303636133670806885e-01 3.852160274982452393e-01 -1.654471755027770996e-01 1.886753886938095093e-01 7.504947483539581299e-02 2.323695868253707886e-01 -2.727858424186706543e-01 2.240009456872940063e-01 5.578168481588363647e-02 2.194685637950897217e-01 -4.336992278695106506e-02 -1.540169119834899902e-01 -2.777772210538387299e-02 6.545420736074447632e-02 -1.640654206275939941e-01 -1.330184638500213623e-01 2.543754503130912781e-02 1.151181980967521667e-01 -8.581332117319107056e-02 -1.075710654258728027e-01 -2.861559689044952393e-01 1.122201830148696899e-01 2.261127978563308716e-01 1.618479937314987183e-01 -5.061301589012145996e-02 8.966305106878280640e-02 1.858931928873062134e-01 2.616860866546630859e-01 2.463245838880538940e-01
3.387178108096122742e-02 -1.728022396564483643e-01 2.483527064323425293e-01 2.217758297920227051e-01 2.851623855531215668e-02 -2.732700109481811523e-01 -1.894612163305282593e-01 -2.851106524467468262e-01 1.679896861314773560e-01 -7.073686271905899048e-02 1.113750636577606201e-01 -2.404144853353500366e-01 9.107311815023422241e-02 -1.390293389558792114e-01 -1.597697734832763672e-01 -1.136898994445800781e-01 2.405853569507598877e-01 2.793724238872528076e-01 1.771244853734970093e-01 3.966927528381347656e-02 -6.265596300363540649e-02 -1.820046603679656982e-01 9.868770837783813477e-02 -3.587911650538444519e-02 2.717906236648559570e-01 -1.431412547826766968e-01 3.169621527194976807e-02 -2.336048483848571777e-01 4.990497604012489319e-02 3.047124147415161133e-01 -1.136719137430191040e-01 1.442227065563201904e-01
-3.007813990116119385e-01 -2.758244872093200684e-01 -1.182847991585731506e-01 2.738783359527587891e-01 5.429074540734291077e-02 4.833806678652763367e-02 -2.301021665334701538e-02 -1.622246056795120239e-01 -6.317887455224990845e-02 1.399136800318956375e-02 8.950411528348922729e-02 -3.390967845916748047e-02 3.306952537968754768e-03 -1.055338680744171143e-01 1.732041090726852417e-01 -1.357313096523284912e-01 8.131382614374160767e-02 -5.887651443481445312e-02 3.975613042712211609e-02 2.005820572376251221e-01 1.033751666545867920e-02 7.931285537779331207e-03 3.069384992122650146e-01 -2.949209809303283691e-01 1.815418004989624023e-01 -9.783106856048107147e-03 4.247425198554992676e-01 -7.191517204046249390e-02 2.188498526811599731e-01 2.030647993087768555e-01 2.337034344673156738e-01 2.092142999172210693e-01
5.343519896268844604e-02 -8.969084173440933228e-02 -1.333205252885818481e-01 -3.537534475326538086e-01 1.893454045057296753e-01 -2.477944195270538330e-01 -6.209918484091758728e-02 -7.499234378337860107e-02 -1.799707114696502686e-01 -1.267717778682708740e-01 7.830199599266052246e-02 -1.322594881057739258e-01 -4.227329418063163757e-02 8.421037346124649048e-02 -2.719527781009674072e-01 6.208425015211105347e-02 3.034404292702674866e-02 -1.471093893051147461e-01 -4.174219444394111633e-03 2.202388197183609009e-01 4.053710773587226868e-02 -5.229317769408226013e-02 3.143099248409271240e-01 -4.039650559425354004e-01 1.949524432420730591e-01 -1.462455987930297852e-01 1.168431043624877930e-01 -6.145750731229782104e-02 2.299486547708511353e-01 3.148940801620483398e-01 9.360528737306594849e-02 7.492648810148239136e-02
-1.307799108326435089e-02 -3.730981610715389252e-03 -4.345202445983886719e-02 7.195423543453216553e-02 3.623382449150085449e-01 -2.151045352220535278e-01 -1.696393080055713654e-02 -1.023807525634765625e-01 -1.389734819531440735e-02 -1.549852043390274048e-01 1.698486208915710449e-01 9.806096553802490234e-02 -3.524132445454597473e-02 -9.674067795276641846e-02 -9.070710092782974243e-02 -3.009625673294067383e-01 9.582369029521942139e-02 4.183510541915893555e-01 -1.321114748716354370e-01 7.056862860918045044e-02 -2.918318100273609161e-02 -2.490558177232742310e-01 3.092925846576690674e-01 1.003790739923715591e-02 3.125248253345489502e-01 1.268898881971836090e-02 2.815633118152618408e-01 -4.964771121740341187e-02 1.138771697878837585e-01 2.659854590892791748e-01 4.849518090486526489e-02 3.763409331440925598e-02
4.922392778098583221e-03 -1.665225476026535034e-01 1.515581309795379639e-01 9.666679799556732178e-02 -8.331816643476486206e-03 -2.189196348190307617e-01 -2.294174730777740479e-01 -8.852092176675796509e-02 -1.382199972867965698e-01 -4.802478551864624023e-01 2.480175942182540894e-01 -3.209601640701293945e-01 8.992694318294525146e-02 7.405842095613479614e-02 1.370902080088853836e-02 -6.935293227434158325e-02 -1.187098026275634766e-01 2.161619663238525391e-01 8.852999657392501831e-02 2.838858366012573242e-01 -3.966729342937469482e-02 -1.522604376077651978e-01 8.952610194683074951e-02 -2.212898284196853638e-01 3.645637929439544678e-01 8.588981628417968750e-02 -4.301777575165033340e-03 8.769923448562622070e-02 -1.083301901817321777e-01 6.526052206754684448e-02 5.275449156761169434e-02 2.949152700603008270e-02
-2.287249863147735596e-01 -1.063077598810195923e-01 7.083986699581146240e-02 1.282665580511093140e-01 2.626923024654388428e-01 -2.532583475112915039e-01 1.663096994161605835e-01 -3.138534724712371826e-01 -8.512564748525619507e-02 -2.213118821382522583e-01 6.346906069666147232e-03 1.698815263807773590e-02 2.393297702074050903e-01 -1.841724812984466553e-01 -4.067118167877197266e-01 6.639876216650009155e-02 4.458758607506752014e-02 2.398362159729003906e-01 1.226504668593406677e-01 -1.651929318904876709e-02 -1.336882170289754868e-02 -2.699619829654693604e-01 1.092047393321990967e-01 5.612067878246307373e-02 9.825883060693740845e-02 -1.373078823089599609e-01 -1.513267904520034790e-01 -3.723943978548049927e-02 -1.190430670976638794e-02 3.154409527778625488e-01 -1.413206160068511963e-01 5.154857411980628967e-02
-7.366136461496353149e-02 -2.854555845260620117e-01 -1.267440319061279297e-01 1.841522902250289917e-01 -6.415843963623046875e-02 -2.947881817817687988e-01 -1.236483603715896606e-01 -6.877159327268600464e-02 -3.050549626350402832e-01 -3.497087359428405762e-01 1.708486825227737427e-01 4.921733215451240540e-02 1.303646117448806763e-01 -1.224890425801277161e-01 5.648886784911155701e-03 2.011605054140090942e-01 1.196812465786933899e-01 -1.426901966333389282e-01 2.201468199491500854e-01 3.409935832023620605e-01 2.027780003845691681e-02 -2.973572909832000732e-01 3.282847255468368530e-02 3.175481408834457397e-02 1.077259033918380737e-01 1.172556057572364807e-01 4.645320773124694824e-02 6.852864474058151245e-02 2.547183632850646973e-01 -3.231125324964523315e-02 -5.278775468468666077e-02 2.033526450395584106e-01
-7.597571611404418945e-02 -6.986182928085327148e-02 5.991734564304351807e-02 -9.294502437114715576e-03 1.208985373377799988e-01 -9.773977100849151611e-02 -1.395835578441619873e-01 1.674730926752090454e-01 2.899110317230224609e-01 2.449702704325318336e-03 5.480673313140869141e-01 -5.306872352957725525e-02 1.841996610164642334e-01 -1.157108843326568604e-01 2.724636197090148926e-01 1.411437690258026123e-01 1.512535959482192993e-01 -8.332803100347518921e-02 1.938913613557815552e-01 8.998060226440429688e-02 -9.275174140930175781e-02 -2.182698547840118408e-01 2.881529331207275391e-01 -9.169573336839675903e-02 -5.354350432753562927e-02 -4.941129684448242188e-02 8.237023651599884033e-02 6.919912993907928467e-02 2.731508910655975342e-01 2.363850772380828857e-01 9.848914295434951782e-02 7.055069506168365479e-02
-1.944926083087921143e-01 -1.808239519596099854e-01 -4.564350936561822891e-03 3.260322213172912598e-01 6.421555578708648682e-02 -5.250588059425354004e-02 1.114918813109397888e-01 -1.238666847348213196e-01 -3.474248573184013367e-02 -1.486618220806121826e-01 2.406965643167495728e-01 9.589534997940063477e-02 -2.612447440624237061e-01 -1.447180062532424927e-01 -4.965949431061744690e-02 -8.919411338865756989e-03 3.552769124507904053e-01 -2.496662735939025879e-01 -7.868593931198120117e-02 2.359062992036342621e-02 -3.108737245202064514e-02 -6.875650584697723389e-02 1.478269547224044800e-01 -3.106967508792877197e-01 1.520549654960632324e-01 7.459204643964767456e-02 3.294642269611358643e-01 -3.243249952793121338e-01 1.183530837297439575e-01 1.690852493047714233e-01 -8.644234389066696167e-03 4.307742044329643250e-02
2.355996966361999512e-01 -3.749476969242095947e-01 1.262790262699127197e-01 1.919393241405487061e-01 1.874487549066543579e-01 -7.205113768577575684e-02 -7.540625333786010742e-02 -4.297576844692230225e-02 6.659121811389923096e-02 -1.378221511840820312e-01 1.163723990321159363e-01 -2.892965972423553467e-01 -5.703620985150337219e-02 -1.867733150720596313e-01 -1.081109344959259033e-01 -2.940661646425724030e-02 -1.502656340599060059e-01 -8.745403587818145752e-02 1.288383901119232178e-01 2.868754267692565918e-01 6.774348765611648560e-02 -1.323126554489135742e-01 -3.033776022493839264e-02 -1.276004910469055176e-01 -3.019585460424423218e-02 -3.772105872631072998e-01 1.575394272804260254e-01 -1.171960830688476562e-01 -7.330024987459182739e-02 3.118193149566650391e-01 -7.762014865875244141e-02 2.703678905963897705e-01
-2.446731925010681152e-01 -2.949022352695465088e-01 1.259475499391555786e-01 -9.752467274665832520e-02 1.174588501453399658e-01 -3.851836621761322021e-01 2.375295571982860565e-02 -1.897457838058471680e-01 6.621801853179931641e-02 -1.580890864133834839e-01 2.511626183986663818e-01 -2.924500107765197754e-01 -9.654203057289123535e-02 4.995058104395866394e-02 -1.306467950344085693e-01 2.189859561622142792e-02 2.117515206336975098e-01 1.829905807971954346e-01 -8.543946593999862671e-02 1.937771141529083252e-01 1.730966567993164062e-01 -1.409985721111297607e-01 6.628034263849258423e-02 -5.174165219068527222e-02 1.120384037494659424e-01 -6.945135444402694702e-02 -3.604009374976158142e-02 -9.862856566905975342e-02 -3.610814213752746582e-01 1.000889018177986145e-01 2.566472589969635010e-01 8.341412991285324097e-02
-2.325305491685867310e-01 9.804458171129226685e-02 5.709589272737503052e-02 3.395743295550346375e-02 3.104586005210876465e-01 -3.795118033885955811e-01 1.093439906835556030e-01 -9.859356284141540527e-02 -3.260504081845283508e-02 -2.121714353561401367e-01 3.444524407386779785e-01 -2.583768777549266815e-02 1.982903331518173218e-01 -1.722815632820129395e-01 -1.124124154448509216e-01 -1.289670467376708984e-01 -2.751028537750244141e-02 1.664285659790039062e-01 2.742978632450103760e-01 -5.872555449604988098e-02 8.160403370857238770e-02 2.317937165498733521e-01 2.931550145149230957e-01 -2.650495767593383789e-01 -3.877532109618186951e-02 -7.513305544853210449e-02 -1.480568386614322662e-02 2.783702500164508820e-02 5.949181038886308670e-03 3.051895089447498322e-02 -1.025550439953804016e-01 2.505998611450195312e-01
-1.960297673940658569e-01 -1.339295357465744019e-01 -1.248932033777236938e-01 1.064318493008613586e-01 1.117914319038391113e-01 -1.968262493610382080e-01 -1.714515686035156250e-01 9.237104654312133789e-02 9.866404533386230469e-02 -2.887860871851444244e-02 1.028505191206932068e-01 -3.032127395272254944e-02 6.152018532156944275e-02 -2.572710812091827393e-01 -9.308926016092300415e-02 -8.141827583312988281e-02 -2.576494216918945312e-01 -1.429205089807510376e-01 -1.050401851534843445e-01 1.527994722127914429e-01 1.117677763104438782e-01 -5.989049077033996582e-01 1.044004112482070923e-01 -1.932383179664611816e-01 1.842346936464309692e-01 3.279932588338851929e-02 -2.001317963004112244e-02 -2.831052541732788086e-01 -2.298946119844913483e-02 -1.328194588422775269e-01 1.775134652853012085e-01 1.197965592145919800e-01
4.533010348677635193e-02 -2.927200198173522949e-01 -2.926694229245185852e-02 1.785002499818801880e-01 1.869828789494931698e-03 6.405958533287048340e-02 1.937784999608993530e-01 9.485565871000289917e-02 -7.286579348146915436e-03 -3.452324569225311279e-01 1.316458731889724731e-01 -1.308205127716064453e-01 -2.782153785228729248e-01 -1.710438169538974762e-02 1.318377405405044556e-01 -8.517142385244369507e-02 9.447298943996429443e-02 -1.672802269458770752e-01 -8.393963798880577087e-03 2.183036357164382935e-01 5.312638357281684875e-02 -2.706443667411804199e-01 2.061235904693603516e-01 -1.496374756097793579e-01 4.484846815466880798e-02 -2.582917213439941406e-01 1.786449104547500610e-01 -1.113999355584383011e-02 2.689647488296031952e-03 2.819586098194122314e-01 -1.297626942396163940e-01 3.875273466110229492e-01
-7.644232362508773804e-02 -4.056892991065979004e-01 9.321869909763336182e-02 1.882452219724655151e-01 1.021658256649971008e-02 -6.771259754896163940e-02 -4.361141007393598557e-03 -5.911801755428314209e-02 -2.119366526603698730e-01 -3.133205771446228027e-01 8.910702168941497803e-02 -3.855414986610412598e-01 3.180965036153793335e-02 9.509637206792831421e-02 -1.907052546739578247e-01 -7.591871917247772217e-02 1.529098749160766602e-01 -2.356607019901275635e-01 6.336645036935806274e-02 4.546305164694786072e-02 -2.420414984226226807e-01 -2.018369138240814209e-01 -3.004280664026737213e-02 -6.578101962804794312e-02 1.270059943199157715e-01 -1.417199522256851196e-01 1.504171341657638550e-01 -7.300101965665817261e-02 2.417682707309722900e-01 2.113504111766815186e-01 1.458610445261001587e-01 2.174153625965118408e-01
-1.999666988849639893e-01 -1.959871798753738403e-01 5.106895044445991516e-02 -2.459719628095626831e-01 -1.261465996503829956e-01 -2.395043969154357910e-01 -1.544403731822967529e-01 -3.405475243926048279e-02 -1.240919232368469238e-01 -1.437988877296447754e-01 2.686250805854797363e-01 -1.179115027189254761e-01 -8.711677789688110352e-02 -3.424431383609771729e-01 6.289152055978775024e-02 3.383356630802154541e-01 -8.742396719753742218e-03 1.204872801899909973e-01 3.893045708537101746e-02 5.634419992566108704e-02 3.770703673362731934e-01 -1.137636229395866394e-01 3.776222467422485352e-01 8.899207413196563721e-02 2.030662074685096741e-02 1.103187128901481628e-01 1.520052086561918259e-02 2.889194712042808533e-02 1.878899037837982178e-01 -7.000116258859634399e-02 1.086662113666534424e-01 6.478489935398101807e-02
-6.038316339254379272e-02 -3.217803835868835449e-01 -5.244538187980651855e-02 1.365100406110286713e-02 3.014093637466430664e-01 -3.684708103537559509e-02 -1.926760673522949219e-01 -2.605604827404022217e-01 -2.805892191827297211e-02 -1.775671988725662231e-01 1.285660713911056519e-01 -2.607600390911102295e-01 5.185260996222496033e-02 -8.325633406639099121e-02 -2.406714670360088348e-02 2.473345100879669189e-01 1.036249771714210510e-01 1.622041501104831696e-02 2.048642784357070923e-01 9.452097862958908081e-02 3.466253578662872314e-01 -2.177325785160064697e-01 1.406797468662261963e-01 -3.438791632652282715e-02 6.756772845983505249e-02 5.786368856206536293e-04 -1.403239965438842773e-01 9.765540249645709991e-03 2.846299409866333008e-01 -2.008289694786071777e-01 3.284312784671783447e-01 -2.089189924299716949e-02
-1.275098323822021484e-01 -6.905448436737060547e-02 -2.769787609577178955e-02 1.137273833155632019e-01 3.270735740661621094e-01 3.222586214542388916e-02 -1.580038815736770630e-01 -3.313917815685272217e-01 -2.017143554985523224e-02 -1.601444333791732788e-01 2.594854533672332764e-01 -1.066544353961944580e-01 -3.252262473106384277e-01 4.453427717089653015e-02 2.010842598974704742e-02 2.013096213340759277e-01 -1.302322596311569214e-01 -4.060021042823791504e-02 4.869698733091354370e-02 2.313374876976013184e-01 3.329323232173919678e-02 -1.731129735708236694e-01 2.135471254587173462e-02 -1.964717507362365723e-01 9.288693964481353760e-02 6.560610234737396240e-02 1.227289065718650818e-01 -1.555222570896148682e-01 5.157508254051208496e-01 -2.070392249152064323e-03 6.779813021421432495e-02 4.014406353235244751e-02
-1.207276731729507446e-01 -1.003738194704055786e-01 8.792011649347841740e-04 2.315051108598709106e-02 2.753483057022094727e-01 -2.869769930839538574e-01 -8.453200012445449829e-02 -3.672150075435638428e-01 8.168353140354156494e-02 -2.035460919141769409e-01 1.328555643558502197e-01 2.269241064786911011e-01 8.873836696147918701e-02 -7.518402487039566040e-02 -4.921237123198807240e-04 1.927640289068222046e-01 2.827393114566802979e-01 2.884142398834228516e-01 8.643525838851928711e-02 2.260438352823257446e-01 4.888395965099334717e-02 -1.865688711404800415e-01 7.734191417694091797e-02 1.198044978082180023e-02 4.320389628410339355e-01 -8.958585560321807861e-02 1.364531554281711578e-02 4.044096171855926514e-02 1.365008503198623657e-01 3.563952818512916565e-02 -1.587789505720138550e-01 9.059818461537361145e-03
-1.839089244604110718e-01 -3.428750857710838318e-02 -4.108259975910186768e-01 -6.417411565780639648e-02 1.831721961498260498e-01 -2.432814538478851318e-01 -2.369907498359680176e-01 -1.323948204517364502e-01 -2.520380020141601562e-01 -5.218402668833732605e-02 2.975803613662719727e-01 -3.045120835304260254e-01 -8.585977554321289062e-02 -1.647684723138809204e-02 5.504734441637992859e-02 -5.150426644831895828e-03 -1.064553260803222656e-01 -9.689979255199432373e-02 9.811747074127197266e-02 3.087140917778015137e-01 1.311603635549545288e-01 -5.005991086363792419e-02 2.435014843940734863e-01 -1.360878627747297287e-02 5.289759114384651184e-02 1.347293257713317871e-01 6.284296512603759766e-02 5.952528677880764008e-03 2.059158831834793091e-01 6.793430447578430176e-02 2.248491197824478149e-01 2.002432942390441895e-01
-8.456560224294662476e-02 -3.226827085018157959e-02 -1.875167340040206909e-02 1.311644464731216431e-01 1.443528290838003159e-02 -1.728814840316772461e-01 2.226144308224320412e-03 -2.645839154720306396e-01 -5.365505442023277283e-02 -1.944313496351242065e-01 2.188533395528793335e-01 -4.939330369234085083e-02 -2.517170608043670654e-01 -2.558127976953983307e-02 4.981138277798891068e-03 -1.767938733100891113e-01 5.691897124052047729e-02 -2.752749025821685791e-01 -4.173580929636955261e-02 2.515835464000701904e-01 4.625839293003082275e-01 -2.916342206299304962e-02 -1.594953238964080811e-02 -7.151626050472259521e-02 -6.521492451429367065e-02 -2.041117697954177856e-01 3.910284340381622314e-01 2.951535396277904510e-02 1.457263976335525513e-01 6.893116235733032227e-02 1.262137442827224731e-01 2.863000035285949707e-01
1.161585077643394470e-01 -2.350232005119323730e-01 -5.047351121902465820e-02 1.047017499804496765e-01 2.576930224895477295e-01 -2.048901617527008057e-01 -3.333996050059795380e-03 1.473466455936431885e-01 1.098445877432823181e-01 -3.073442876338958740e-01 1.622324809432029724e-02 -3.559255599975585938e-01 7.529316842555999756e-02 -5.882669985294342041e-02 -2.662171721458435059e-01 -7.505270838737487793e-02 3.496639728546142578e-01 -2.499120682477951050e-01 1.586269959807395935e-02 2.060155719518661499e-01 2.755987644195556641e-01 -3.873921930789947510e-02 9.685441851615905762e-02 -1.292910426855087280e-01 2.131822556257247925e-01 1.366676539182662964e-01 1.617503911256790161e-01 6.538194604218006134e-03 3.278696909546852112e-02 -1.242931559681892395e-01 -1.148866191506385803e-01 -1.323864012956619263e-01
4.091610759496688843e-02 -4.948402568697929382e-02 2.272803634405136108e-01 -5.601929500699043274e-03 1.538200527429580688e-01 -3.618106842041015625e-01 -9.497612714767456055e-02 -8.673535659909248352e-03 1.835266351699829102e-01 -1.910893768072128296e-01 4.175245463848114014e-01 -4.325214773416519165e-02 5.270360270515084267e-04 -2.861967086791992188e-01 -4.787626117467880249e-02 3.213650584220886230e-01 1.600255072116851807e-01 5.914939567446708679e-02 7.657664269208908081e-02 -7.793221157044172287e-03 -1.395514160394668579e-01 -2.156340032815933228e-01 1.933346539735794067e-01 -1.953268796205520630e-02 2.082710713148117065e-01 -1.274113357067108154e-02 8.200208842754364014e-02 -3.584274649620056152e-02 -9.145142883062362671e-02 2.828408479690551758e-01 -1.195665523409843445e-01 2.316985279321670532e-01
1.498691439628601074e-01 -2.338610142469406128e-01 2.816640734672546387e-01 -7.896905392408370972e-02 1.731773465871810913e-01 -6.104626506567001343e-02 -1.573531627655029297e-01 7.402173429727554321e-02 2.979066669940948486e-01 -1.364737451076507568e-01 2.328739464282989502e-01 -3.160740733146667480e-01 -8.319851011037826538e-03 -1.934300661087036133e-01 -3.673164919018745422e-02 2.375158816576004028e-01 1.125442832708358765e-01 1.778876758180558681e-04 1.514289714395999908e-02 1.944623291492462158e-01 7.257130742073059082e-02 -7.601731270551681519e-02 1.691854894161224365e-01 -1.084514185786247253e-01 2.573029994964599609e-01 -1.248794496059417725e-01 1.539191044867038727e-02 -1.762474477291107178e-01 1.264014542102813721e-01 1.916588544845581055e-01 5.469258408993482590e-03 3.854676187038421631e-01
-1.352025270462036133e-01 -3.080514669418334961e-01 6.451024860143661499e-02 4.316199943423271179e-02 -2.211772948503494263e-01 8.066416531801223755e-02 -3.546257317066192627e-01 3.123789094388484955e-03 -2.198427766561508179e-01 -1.745912432670593262e-01 2.090260237455368042e-01 7.009900361299514771e-02 4.414695873856544495e-02 -2.257488071918487549e-01 -1.922598928213119507e-01 -2.432677447795867920e-01 -1.173648759722709656e-01 -1.665320694446563721e-01 1.236115619540214539e-01 1.089568734169006348e-01 4.645731300115585327e-02 -3.092208206653594971e-01 1.098612472414970398e-01 -1.918547153472900391e-01 2.943571805953979492e-01 -6.765149533748626709e-02 1.197856143116950989e-01 -1.543846875429153442e-01 6.273293495178222656e-02 1.855033487081527710e-01 -1.421056985855102539e-01 -1.409690678119659424e-01
-8.261131495237350464e-02 -1.727946996688842773e-01 -1.885295212268829346e-01 4.366162419319152832e-02 1.018975228071212769e-01 -2.739891111850738525e-01 -1.226215884089469910e-01 1.237886622548103333e-01 -1.527663618326187134e-01 6.756284087896347046e-02 2.719660103321075439e-01 -1.804400831460952759e-01 -1.660895049571990967e-01 -1.521478742361068726e-01 -1.288991719484329224e-01 -9.654561430215835571e-02 -1.459287554025650024e-01 -5.142643675208091736e-02 5.184512212872505188e-02 3.145194947719573975e-01 -1.598379462957382202e-01 -2.474529892206192017e-01 2.384305894374847412e-01 -1.847064048051834106e-01 2.386103272438049316e-01 4.609785974025726318e-02 -5.333822593092918396e-02 -2.976848930120468140e-02 2.636009752750396729e-01 -8.135151863098144531e-02 3.920952379703521729e-01 5.502030253410339355e-02
3.718885034322738647e-02 -3.083470510318875313e-03 1.261217892169952393e-01 1.722464561462402344e-01 2.656737864017486572e-01 -3.018631041049957275e-01 -1.428848803043365479e-01 -1.316539198160171509e-01 9.608884155750274658e-02 -3.177690207958221436e-01 2.222882360219955444e-01 -3.839283883571624756e-01 1.645342558622360229e-01 -5.598215386271476746e-02 6.909248232841491699e-02 -1.405513137578964233e-01 6.453666836023330688e-03 1.083634272217750549e-01 1.164911165833473206e-01 3.173638880252838135e-02 1.051406860351562500e-01 -3.304586708545684814e-01 -4.695934429764747620e-02 -2.214132063090801239e-02 3.685326278209686279e-01 1.535259336233139038e-01 -1.922306120395660400e-01 -6.505897641181945801e-02 -1.284135133028030396e-01 1.938468590378761292e-02 5.115210264921188354e-02 1.498439013957977295e-01
-4.000006988644599915e-02 -2.006674408912658691e-01 2.285882979631423950e-01 8.090991526842117310e-02 5.858340114355087280e-02 -2.415894716978073120e-01 -1.099825650453567505e-01 2.089475048705935478e-03 9.349961578845977783e-02 -3.626845479011535645e-01 3.428598642349243164e-01 -3.013785779476165771e-01 1.413102298974990845e-01 -6.706680357456207275e-02 1.797574609518051147e-01 4.051620885729789734e-02 -5.481729656457901001e-02 -5.026334896683692932e-02 -1.771271377801895142e-01 1.922385096549987793e-01 -8.297044783830642700e-02 -2.472743242979049683e-01 1.952994167804718018e-01 4.818487912416458130e-02 1.641694307327270508e-01 2.576658688485622406e-02 -2.059531062841415405e-01 -7.998573035001754761e-02 5.624694284051656723e-03 3.783304095268249512e-01 3.747879341244697571e-02 -1.224631741642951965e-01
1.123274490237236023e-01 1.111628115177154541e-02 -2.018097341060638428e-01 -1.040528789162635803e-01 2.155117988586425781e-01 -2.622495889663696289e-01 -1.569269411265850067e-02 -3.337752223014831543e-01 -6.972866505384445190e-02 -1.552245914936065674e-01 4.489290118217468262e-01 -1.297110766172409058e-01 -7.343287765979766846e-02 -1.588306128978729248e-01 -7.964152842760086060e-02 9.143482148647308350e-02 -9.309128671884536743e-02 -2.676248177886009216e-02 1.691679954528808594e-01 4.480851590633392334e-01 -5.782774090766906738e-02 1.249485067091882229e-03 -5.440659606392728165e-06 -1.145807281136512756e-01 2.876798249781131744e-02 1.244990229606628418e-01 -4.107144102454185486e-02 -2.802542783319950104e-02 1.174560785293579102e-01 8.960112184286117554e-02 -8.877395838499069214e-02 3.353079557418823242e-01
-1.330214440822601318e-01 2.096405625343322754e-01 1.592855006456375122e-01 -8.890238590538501740e-03 2.814314067363739014e-01 5.217435583472251892e-02 8.502767980098724365e-02 -2.801009081304073334e-02 -2.421064861118793488e-02 -1.600205451250076294e-01 1.270183622837066650e-01 -2.695766985416412354e-01 1.134410202503204346e-01 -1.104292571544647217e-01 -8.389642462134361267e-03 5.390790477395057678e-02 -1.073782891035079956e-02 -1.236645728349685669e-01 -2.075051069259643555e-01 5.147442817687988281e-01 1.141214296221733093e-01 -2.561744749546051025e-01 1.970365270972251892e-02 -4.034378826618194580e-01 -3.694654256105422974e-02 -1.324964761734008789e-01 1.243810579180717468e-01 -3.374928236007690430e-02 2.304633259773254395e-01 6.683089584112167358e-02 2.298543974757194519e-02 1.451259851455688477e-01
4.179501533508300781e-02 1.269339919090270996e-01 1.493657827377319336e-01 1.116817444562911987e-01 2.071601599454879761e-01 -3.498275279998779297e-01 -2.015370875597000122e-01 -1.978701204061508179e-01 1.101936027407646179e-01 -2.465620040893554688e-01 1.523705422878265381e-01 -6.270662695169448853e-02 2.756636124104261398e-03 -3.172667920589447021e-01 -1.015263423323631287e-01 2.404319122433662415e-02 3.367833495140075684e-01 1.494527906179428101e-01 1.212926656007766724e-01 1.436324231326580048e-02 -8.708802610635757446e-02 -2.351705878973007202e-01 1.038569658994674683e-01 -1.558432281017303467e-01 3.201848268508911133e-01 -1.593472808599472046e-01 -3.597994521260261536e-02 -1.054934561252593994e-01 -5.633356794714927673e-02 1.474503874778747559e-01 5.565344169735908508e-02 2.714252471923828125e-01
-9.758938103914260864e-02 -4.109424948692321777e-01 1.505883294157683849e-03 3.053959906101226807e-01 8.955708891153335571e-02 -1.402463912963867188e-01 8.008404076099395752e-02 -1.143035292625427246e-01 -1.383790224790573120e-01 -4.574667811393737793e-01 -1.251786500215530396e-01 1.596711762249469757e-02 1.229852661490440369e-01 -9.111957997083663940e-02 -6.611326709389686584e-03 -3.260787203907966614e-02 -9.197686612606048584e-02 -2.788119912147521973e-01 2.429420650005340576e-01 1.306455731391906738e-01 2.306161671876907349e-01 1.052341312170028687e-01 2.155863344669342041e-01 -1.552908271551132202e-01 6.634882837533950806e-02 -8.073499053716659546e-02 1.409457623958587646e-01 -1.168595328927040100e-01 8.371876925230026245e-02 1.706597208976745605e-01 -9.903274476528167725e-02 1.573593169450759888e-01
5.652352422475814819e-02 2.750423550605773926e-02 2.142597734928131104e-02 -1.448243297636508942e-02 2.478168755769729614e-01 -2.459580451250076294e-01 1.017470434308052063e-01 -3.602717518806457520e-01 1.867889761924743652e-01 -8.289743214845657349e-02 2.983278632164001465e-01 -2.782820165157318115e-01 1.560358610004186630e-02 -2.616654634475708008e-01 5.233785882592201233e-02 3.832570314407348633e-01 1.640498489141464233e-01 -1.194390654563903809e-02 -6.140594184398651123e-02 9.480863809585571289e-02 -1.237490698695182800e-01 -2.107179760932922363e-01 2.735832035541534424e-01 -1.204134672880172729e-01 1.715520471334457397e-01 1.166052222251892090e-01 1.858590245246887207e-01 9.751739352941513062e-02 -6.115568801760673523e-02 -8.442839607596397400e-03 -7.905089110136032104e-02 1.441013813018798828e-01
-1.770747750997543335e-01 4.637456685304641724e-02 9.670803695917129517e-02 1.595164090394973755e-01 -1.258367300033569336e-01 -1.792188733816146851e-02 1.336685121059417725e-01 -1.565521210432052612e-01 -1.601972579956054688e-01 -1.412792056798934937e-01 2.152054458856582642e-01 -1.394412294030189514e-02 8.260496705770492554e-02 -6.314691156148910522e-02 2.732182666659355164e-02 -7.913861423730850220e-02 1.165904849767684937e-02 -1.850605010986328125e-01 4.489358142018318176e-02 8.596364408731460571e-02 2.646823823451995850e-01 -1.771415174007415771e-01 1.677914112806320190e-01 -1.718056797981262207e-01 1.064955443143844604e-01 -4.066546261310577393e-01 4.262550175189971924e-01 -1.394919753074645996e-01 3.732853233814239502e-01 1.454870104789733887e-01 4.601278156042098999e-02 1.408229619264602661e-01
-2.131421864032745361e-01 -7.255426794290542603e-02 -8.692185580730438232e-02 4.158753901720046997e-02 3.940526545047760010e-01 -1.460720002651214600e-01 -7.989595085382461548e-02 -1.543679535388946533e-01 -1.748133003711700439e-01 -1.924939900636672974e-01 2.087576836347579956e-01 -8.567091822624206543e-02 -1.706729829311370850e-01 -1.952874809503555298e-01 -3.264850080013275146e-01 -3.531116247177124023e-02 5.417645350098609924e-02 -5.020568147301673889e-02 3.422394990921020508e-01 -8.463336527347564697e-02 7.419529370963573456e-03 -1.318152099847793579e-01 3.593837618827819824e-01 -4.320544749498367310e-02 1.789267510175704956e-01 -9.538472443819046021e-02 -1.772964894771575928e-01 -2.053770571947097778e-01 7.385925389826297760e-03 -1.314123719930648804e-01 1.528131812810897827e-01 -7.715521752834320068e-02
-2.430090606212615967e-01 -3.253151178359985352e-01 1.314713060855865479e-02 -5.389362946152687073e-02 -9.676489979028701782e-02 -2.224183976650238037e-01 -1.488476991653442383e-01 -2.000812292098999023e-01 2.060043439269065857e-02 -2.809029221534729004e-01 2.545373439788818359e-01 1.460322290658950806e-01 1.790707260370254517e-01 -3.142879903316497803e-01 -1.227040309458971024e-02 -1.575826257467269897e-01 1.032539270818233490e-02 -2.901660203933715820e-01 -1.161501407623291016e-01 2.268913388252258301e-01 4.160585626959800720e-02 -1.295477896928787231e-01 1.508796364068984985e-01 -3.374993503093719482e-01 9.932776540517807007e-02 1.409482657909393311e-01 -6.359069794416427612e-02 -1.190195009112358093e-01 -6.125083565711975098e-02 2.501619420945644379e-02 -2.294210530817508698e-02 1.801192611455917358e-01
-2.572048604488372803e-01 -1.360144466161727905e-01 2.126290202140808105e-01 7.158985733985900879e-02 -1.838695704936981201e-01 -1.855308711528778076e-01 9.381453692913055420e-02 -1.885973066091537476e-01 2.726845443248748779e-01 4.437291936483234167e-04 -5.959768965840339661e-02 -2.137161046266555786e-01 6.638752669095993042e-02 -4.813712537288665771e-01 1.186840329319238663e-02 6.156162545084953308e-02 -8.462877012789249420e-03 7.938759028911590576e-02 1.730943843722343445e-02 9.018814563751220703e-02 3.077535033226013184e-01 -2.017605453729629517e-01 9.250858426094055176e-02 -7.415870577096939087e-02 2.301394641399383545e-01 -6.461709737777709961e-02 1.855197995901107788e-01 1.760212033987045288e-01 2.779102325439453125e-01 1.062072888016700745e-01 -7.663764059543609619e-02 -8.693286776542663574e-02
-2.004702389240264893e-02 1.596487462520599365e-01 5.782853439450263977e-02 1.845433861017227173e-01 2.636147141456604004e-01 -2.632899284362792969e-01 -9.053959697484970093e-02 -2.036272436380386353e-01 -2.655907720327377319e-02 -1.610996574163436890e-01 3.715877830982208252e-01 -1.169692426919937134e-01 -1.240758690983057022e-03 -2.314969599246978760e-01 -1.026837900280952454e-01 -8.492192625999450684e-02 8.091942220926284790e-02 2.052694000303745270e-02 -1.629520505666732788e-01 8.993075229227542877e-03 -5.650969967246055603e-02 1.442227214574813843e-01 6.650429219007492065e-02 -2.486163675785064697e-01 2.622842788696289062e-01 -2.069441825151443481e-01 5.112898722290992737e-02 -1.511110961437225342e-01 -1.589915603399276733e-01 1.754678636789321899e-01 -8.636599034070968628e-02 4.171859920024871826e-01
4.987501073628664017e-03 1.020755991339683533e-01 -5.707759782671928406e-02 -3.163696080446243286e-02 1.454163789749145508e-01 -1.870426088571548462e-01 -1.372785270214080811e-01 -1.480343043804168701e-01 9.231431037187576294e-02 -5.294033288955688477e-01 4.424125850200653076e-01 -4.813483357429504395e-02 1.834614425897598267e-01 1.527673155069351196e-01 4.006890580058097839e-02 8.522124961018562317e-03 -3.633748367428779602e-02 -1.234160065650939941e-01 8.973576128482818604e-02 1.120002716779708862e-01 3.054566681385040283e-01 -1.242737770080566406e-01 1.256658136844635010e-01 2.226170748472213745e-01 2.527020573616027832e-01 1.060753595083951950e-03 -1.652659922838211060e-01 -3.480410203337669373e-02 -4.986487329006195068e-02 7.721843570470809937e-02 1.530453860759735107e-01 8.599168062210083008e-02
9.107029438018798828e-02 7.000750303268432617e-02 2.216843329370021820e-02 3.600679710507392883e-02 1.102963984012603760e-01 -1.725597828626632690e-01 -2.331642061471939087e-01 -2.182761579751968384e-01 -2.745099179446697235e-02 1.376308202743530273e-01 1.700379997491836548e-01 -1.769331246614456177e-01 2.370824851095676422e-02 4.366882517933845520e-02 -2.689522504806518555e-01 -9.388448297977447510e-02 -6.056018173694610596e-02 -1.976422965526580811e-01 -1.075352206826210022e-01 1.873989105224609375e-01 1.002874746918678284e-01 -6.530798971652984619e-02 3.797574043273925781e-01 -3.179727196693420410e-01 1.828336417675018311e-01 1.471317708492279053e-01 1.339572221040725708e-01 -2.414467781782150269e-01 3.054885566234588623e-01 2.781921923160552979e-01 -3.457196801900863647e-02 1.588988155126571655e-01
1.503054890781641006e-02 2.410796936601400375e-03 1.753355376422405243e-02 5.258103087544441223e-02 2.206861823797225952e-01 -3.304208815097808838e-01 -2.298231869935989380e-01 -1.355487704277038574e-01 1.608387827873229980e-01 -8.030906319618225098e-02 3.291220366954803467e-01 -1.455939188599586487e-02 -1.611162424087524414e-01 -3.182469308376312256e-01 -1.918135732412338257e-01 4.939679801464080811e-02 9.385699406266212463e-03 1.406190097332000732e-01 1.661551296710968018e-01 -1.122874021530151367e-02 -9.345763921737670898e-02 -1.921419203281402588e-01 -9.871547110378742218e-03 -2.323461472988128662e-01 1.757206767797470093e-01 -2.495411336421966553e-01 -3.967645112425088882e-03 -1.524545997381210327e-01 -2.081297785043716431e-01 2.285222709178924561e-01 7.331458479166030884e-02 3.092687726020812988e-01
-9.947589039802551270e-02 -2.347754091024398804e-01 -3.036026097834110260e-02 1.122646629810333252e-01 1.676668673753738403e-01 -1.151168718934059143e-01 7.976686954498291016e-02 -6.406881660223007202e-02 6.105942651629447937e-02 -3.534099161624908447e-01 -1.819000840187072754e-01 -1.066307201981544495e-01 1.518507748842239380e-01 -3.128018975257873535e-01 -3.382517024874687195e-02 -1.558144241571426392e-01 -2.787292897701263428e-01 -3.025650084018707275e-01 3.815578222274780273e-01 2.640625834465026855e-01 9.386534988880157471e-02 -5.906812846660614014e-02 2.205795198678970337e-01 5.743571673519909382e-04 1.799768805503845215e-01 -8.133690059185028076e-02 2.377016469836235046e-02 3.838324546813964844e-02 1.704143434762954712e-01 -7.793375849723815918e-02 1.437394134700298309e-02 -1.683582365512847900e-01
-2.202179729938507080e-01 2.528113313019275665e-02 1.600794047117233276e-01 1.721655577421188354e-01 2.621099352836608887e-01 -2.274053841829299927e-01 -1.287165135145187378e-01 -5.076865106821060181e-02 1.230560988187789917e-01 8.241931349039077759e-02 1.690361946821212769e-01 -1.086789742112159729e-01 1.427434086799621582e-01 -2.762714922428131104e-01 -2.604115605354309082e-01 -3.392127454280853271e-01 6.235210224986076355e-02 -3.865440934896469116e-02 1.021491885185241699e-01 -1.084224060177803040e-01 -4.223539680242538452e-02 1.002457961440086365e-01 4.662815928459167480e-01 -1.477078646421432495e-01 8.148340135812759399e-02 -7.737759500741958618e-02 1.049588322639465332e-01 1.076148971915245056e-01 -1.097332090139389038e-01 7.955055683851242065e-02 -1.585544832050800323e-02 2.857463955879211426e-01
-3.911582529544830322e-01 -4.460343122482299805e-01 7.402431219816207886e-02 1.064514890313148499e-01 3.379162028431892395e-02 -8.314892649650573730e-02 4.300859943032264709e-02 2.994150109589099884e-02 2.011712044477462769e-01 4.720636829733848572e-02 -1.348675787448883057e-02 -1.806280165910720825e-01 4.655545949935913086e-02 -2.781079709529876709e-01 -4.336749389767646790e-02 2.179186642169952393e-01 -9.665551781654357910e-02 8.527363091707229614e-02 2.789367735385894775e-01 1.407303363084793091e-01 3.329086005687713623e-01 -4.903404787182807922e-02 2.392891980707645416e-02 6.407473981380462646e-02 3.132122457027435303e-01 -9.896007180213928223e-02 1.953576952219009399e-01 4.402501508593559265e-02 -1.423463970422744751e-02 2.149106003344058990e-02 -2.873626910150051117e-02 1.855386197566986084e-01
-1.678829342126846313e-01 -7.096428424119949341e-02 5.128643661737442017e-02 -3.657072484493255615e-01 1.768531352281570435e-01 -1.052118954248726368e-03 5.791294574737548828e-02 -7.852676510810852051e-02 1.181524693965911865e-01 -1.741576790809631348e-01 2.806856036186218262e-01 -2.224090248346328735e-01 1.905098557472229004e-01 -1.744027994573116302e-02 -8.209475129842758179e-02 2.012854628264904022e-02 -1.304515153169631958e-01 -6.278847903013229370e-02 -3.128748014569282532e-02 2.185600101947784424e-01 1.876922547817230225e-01 -3.797259926795959473e-01 8.185169100761413574e-02 -1.112973168492317200e-01 4.946598410606384277e-02 -5.383252166211605072e-03 4.250751137733459473e-01 -9.809073060750961304e-03 3.133747279644012451e-01 -1.368445158004760742e-01 6.731399893760681152e-02 -1.970212161540985107e-02
-8.461525291204452515e-02 9.535370022058486938e-02 -1.078843623399734497e-01 9.188628196716308594e-02 -6.937248259782791138e-02 4.195335134863853455e-02 -2.686298266053199768e-02 -8.138272911310195923e-02 1.898694485425949097e-01 -1.216811090707778931e-01 2.466739714145660400e-01 -2.072447836399078369e-01 1.761217862367630005e-01 -2.900838553905487061e-01 -7.275157421827316284e-02 3.026812374591827393e-01 1.601022630929946899e-01 -2.580147385597229004e-01 1.416796445846557617e-01 1.313655376434326172e-01 1.000462025403976440e-01 -1.070816963911056519e-01 2.584086060523986816e-01 -9.427638724446296692e-03 2.306249141693115234e-01 -1.234138086438179016e-01 1.060529053211212158e-01 -9.326790273189544678e-02 2.318982034921646118e-01 3.306126892566680908e-01 -3.008839190006256104e-01 1.522018462419509888e-01
9.048318862915039062e-02 -9.264703840017318726e-02 2.337783873081207275e-01 3.696356713771820068e-01 1.407615244388580322e-01 -1.757498681545257568e-01 -1.052922531962394714e-01 -1.697350591421127319e-01 -1.596946120262145996e-01 -2.874821722507476807e-01 2.465372979640960693e-01 -2.681789994239807129e-01 1.310503929853439331e-01 -1.790224015712738037e-01 1.037685200572013855e-01 1.295932978391647339e-01 -6.277072429656982422e-02 -2.686063386499881744e-02 -3.182245045900344849e-02 -2.504053711891174316e-01 2.077325731515884399e-01 -3.218868374824523926e-01 9.412565827369689941e-02 -1.615319997072219849e-01 1.740510165691375732e-01 -3.144157677888870239e-02 -1.169396862387657166e-01 -1.539208590984344482e-01 5.686918646097183228e-02 2.014145106077194214e-01 -8.903103321790695190e-02 1.150781884789466858e-01
-2.504919469356536865e-01 -3.454287946224212646e-01 -3.922778740525245667e-02 2.170460075139999390e-01 6.030182540416717529e-02 -1.422217488288879395e-01 1.558043807744979858e-01 -3.833077549934387207e-01 8.995828032493591309e-02 -1.687365323305130005e-01 1.239873766899108887e-01 -6.791213899850845337e-02 5.527168884873390198e-02 -8.951900899410247803e-02 -1.141800954937934875e-01 1.026373878121376038e-01 1.106123998761177063e-01 -8.401715010404586792e-02 -1.583216898143291473e-02 3.664079308509826660e-01 7.629005610942840576e-02 1.685310304164886475e-01 2.926082611083984375e-01 -4.451178759336471558e-02 -1.373353004455566406e-01 -1.954338997602462769e-01 8.180284872651100159e-03 5.189485847949981689e-02 1.624002456665039062e-01 1.070950105786323547e-01 -1.881770342588424683e-01 -2.726533114910125732e-01
-1.348666399717330933e-01 -9.630617499351501465e-02 7.957446575164794922e-02 -4.463522881269454956e-02 3.415017724037170410e-01 9.222055226564407349e-02 1.391987353563308716e-01 -3.994870930910110474e-02 2.131880372762680054e-01 -2.935698330402374268e-01 1.717250198125839233e-01 -8.284208923578262329e-02 -9.901601821184158325e-02 -1.071886047720909119e-01 -2.484276704490184784e-02 7.319356501102447510e-02 -3.910252153873443604e-01 -4.237597063183784485e-02 -1.063715294003486633e-01 3.426254689693450928e-01 3.249343037605285645e-01 -3.260979950428009033e-01 6.408881396055221558e-02 -2.230952233076095581e-01 1.829122751951217651e-01 2.064836956560611725e-02 -1.401455979794263840e-02 -6.537935882806777954e-02 -2.565949968993663788e-02 -1.657818853855133057e-01 -8.415243774652481079e-02 8.738742209970951080e-03
-7.475486397743225098e-02 -6.153965741395950317e-02 1.147820334881544113e-02 5.343014374375343323e-02 -2.258667908608913422e-02 -3.405753374099731445e-01 -9.376170486211776733e-02 9.596431255340576172e-02 8.957899361848831177e-02 -4.408450722694396973e-01 3.274087607860565186e-01 -3.670528829097747803e-01 7.018796354532241821e-02 -3.092256784439086914e-01 -2.391707897186279297e-01 -1.372205372899770737e-02 4.783931747078895569e-02 1.658588051795959473e-01 7.906525582075119019e-02 -1.358853578567504883e-01 -1.511870026588439941e-01 5.069700628519058228e-02 2.253449857234954834e-01 3.359683090820908546e-03 1.530970633029937744e-01 -1.713994294404983521e-01 1.448393315076828003e-01 1.189222410321235657e-01 1.111366748809814453e-01 1.071938946843147278e-01 7.777144759893417358e-02 4.841597005724906921e-02
9.962720423936843872e-02 -2.571792006492614746e-01 1.769720166921615601e-01 -2.982067875564098358e-02 1.846769750118255615e-01 -2.001973688602447510e-01 9.100554883480072021e-02 -1.651626974344253540e-01 2.964887022972106934e-01 -1.084285676479339600e-01 5.601994693279266357e-02 -2.544189393520355225e-01 1.058908700942993164e-01 -2.802979648113250732e-01 -5.033633485436439514e-02 5.228932015597820282e-03 -9.314545989036560059e-02 -6.351026892662048340e-02 -2.720504999160766602e-01 -5.615755170583724976e-02 1.384273022413253784e-01 -7.058624923229217529e-02 3.237221539020538330e-01 -1.136075407266616821e-01 1.678514778614044189e-01 -4.031897187232971191e-01 4.760762676596641541e-02 -1.721776127815246582e-01 -1.761479116976261139e-02 1.536930352449417114e-01 -3.156208619475364685e-02 -2.069096863269805908e-01
-2.877381742000579834e-01 -1.997187435626983643e-01 1.191997379064559937e-01 1.885008253157138824e-02 -2.198763936758041382e-01 -3.491191565990447998e-02 -3.423678874969482422e-01 2.838078886270523071e-02 4.691486805677413940e-02 -2.438666820526123047e-01 2.343677431344985962e-01 -2.261219779029488564e-03 -4.739298950880765915e-03 -1.181297004222869873e-01 -1.343852132558822632e-01 -1.552865207195281982e-01 -5.710290372371673584e-02 8.473607152700424194e-02 -1.264319717884063721e-01 1.007422432303428650e-01 6.392209976911544800e-02 -2.656375765800476074e-01 1.535888016223907471e-01 -2.228506356477737427e-01 -1.038623973727226257e-02 -8.362865447998046875e-02 -1.062949523329734802e-01 -2.079043686389923096e-01 5.343266203999519348e-02 4.034332036972045898e-01 -3.301225304603576660e-01 -4.145693406462669373e-02
-1.133033186197280884e-01 -9.540589153766632080e-02 -1.106453984975814819e-01 -1.795727759599685669e-01 1.605380177497863770e-01 -2.836874723434448242e-01 -1.458864510059356689e-01 -8.260886371135711670e-02 -1.307888776063919067e-01 -2.349697053432464600e-01 1.448426693677902222e-01 1.709914533421397209e-03 -1.669922918081283569e-01 5.896380543708801270e-02 -3.747327998280525208e-02 8.807224780321121216e-02 -4.371385648846626282e-02 -2.020781487226486206e-01 -9.850264526903629303e-03 3.446189165115356445e-01 8.095575124025344849e-02 4.397495836019515991e-02 3.509681820869445801e-01 -3.528360128402709961e-01 5.039567872881889343e-02 8.582448214292526245e-02 1.357427537441253662e-01 9.790757670998573303e-03 3.617301285266876221e-01 2.972269058227539062e-01 -1.601567957550287247e-03 1.553632086142897606e-03
1.328803151845932007e-01 -4.685634672641754150e-01 2.361593954265117645e-02 1.449838131666183472e-01 1.029007807374000549e-01 9.056437760591506958e-03 3.652359545230865479e-02 -9.212329983711242676e-02 2.047327607870101929e-01 -2.008029967546463013e-01 1.092234253883361816e-01 -2.994802296161651611e-01 -3.103720257058739662e-03 -1.580926477909088135e-01 1.178624704480171204e-01 1.167019978165626526e-01 1.376321911811828613e-01 -1.154625490307807922e-01 -2.966924756765365601e-02 2.395029515027999878e-01 1.697701215744018555e-01 -1.579160094261169434e-01 4.469972848892211914e-01 1.323491483926773071e-01 2.844188921153545380e-02 -1.111741736531257629e-02 -2.780788019299507141e-02 -6.768330186605453491e-02 9.271196275949478149e-02 4.016995802521705627e-02 3.194643557071685791e-01 -6.481295824050903320e-02
-1.040027514100074768e-01 -4.856858775019645691e-02 -8.564778417348861694e-02 4.114991724491119385e-01 1.453261822462081909e-01 -2.107805013656616211e-01 2.400636672973632812e-01 -1.224667206406593323e-01 1.334253698587417603e-01 -2.503189146518707275e-01 1.271241158246994019e-01 -1.192815452814102173e-01 -8.983446657657623291e-02 -1.428986936807632446e-01 1.351655870676040649e-01 1.019229292869567871e-01 -7.903552055358886719e-02 -6.909200549125671387e-02 -9.437029808759689331e-02 1.103224232792854309e-02 2.606576979160308838e-01 -6.238098070025444031e-02 1.449728161096572876e-01 -1.172489151358604431e-01 -1.668641567230224609e-01 9.424689412117004395e-02 1.839992254972457886e-01 -3.757931888103485107e-01 2.267288565635681152e-01 2.823957502841949463e-01 -1.163167059421539307e-01 1.443967521190643311e-01
-1.032888367772102356e-01 -1.287924349308013916e-01 9.766306728124618530e-02 -1.531002819538116455e-01 9.990385919809341431e-02 -9.523732960224151611e-02 -1.727918982505798340e-01 -6.233421713113784790e-02 8.786037564277648926e-02 -2.261103540658950806e-01 2.969091534614562988e-01 -1.208377555012702942e-01 6.657657772302627563e-02 -4.966721236705780029e-01 -3.329301476478576660e-01 1.724091321229934692e-01 2.636258304119110107e-02 1.274499595165252686e-01 3.648404404520988464e-02 1.371437460184097290e-01 1.306502670049667358e-01 3.975604474544525146e-02 2.273086160421371460e-01 9.574580937623977661e-02 -6.564532220363616943e-02 2.076833099126815796e-01 -2.792431041598320007e-02 -2.156019508838653564e-01 -7.438055425882339478e-02 -1.191076561808586121e-01 1.086737066507339478e-01 3.014768660068511963e-01
-1.266032159328460693e-01 8.415702730417251587e-02 3.537373989820480347e-02 -1.580660194158554077e-01 3.607899844646453857e-01 5.032249260693788528e-03 9.275774657726287842e-02 -4.688729718327522278e-02 3.541056066751480103e-03 -2.278583943843841553e-01 1.357363760471343994e-01 -2.669491171836853027e-01 1.955751096829771996e-03 -2.019350044429302216e-02 -3.964551910758018494e-02 5.563450604677200317e-02 -2.432812452316284180e-01 -2.540132403373718262e-01 -4.966698214411735535e-02 4.673064053058624268e-01 7.942268252372741699e-02 -1.846123039722442627e-01 1.655912585556507111e-02 -2.449244409799575806e-01 -8.429462462663650513e-02 -2.320284992456436157e-01 2.144072353839874268e-01 -1.566998511552810669e-01 1.142563819885253906e-01 8.755107969045639038e-02 -1.420540064573287964e-01 2.130486965179443359e-01
-1.147036850452423096e-01 1.472671478986740112e-01 1.377092003822326660e-01 -6.491983681917190552e-02 1.994575411081314087e-01 -1.345884948968887329e-01 4.126546531915664673e-02 4.914259910583496094e-02 1.233346238732337952e-01 -2.275652587413787842e-01 1.111970767378807068e-01 -7.160241901874542236e-02 -1.907277703285217285e-01 -2.007642090320587158e-01 -4.459742829203605652e-02 -2.531758546829223633e-01 -1.033594012260437012e-01 2.503726780414581299e-01 6.514015048742294312e-02 1.162412092089653015e-01 -1.213940307497978210e-01 -3.056682050228118896e-01 1.312287896871566772e-01 -9.307792782783508301e-02 3.902490735054016113e-01 7.511895149946212769e-02 3.836032375693321228e-02 8.629378676414489746e-02 -1.256442256271839142e-02 2.673896551132202148e-01 3.580160904675722122e-03 4.347414374351501465e-01
-2.239804118871688843e-01 -1.550800952827557921e-04 -9.232530742883682251e-02 1.013649329543113708e-01 1.186159700155258179e-01 3.758256137371063232e-02 -2.964045107364654541e-01 4.120399802923202515e-02 2.573561072349548340e-01 -4.684120118618011475e-01 1.627762317657470703e-01 -4.860358312726020813e-02 1.123698353767395020e-01 -7.729198783636093140e-03 -8.683280646800994873e-02 1.739988327026367188e-01 5.150964111089706421e-02 2.336926311254501343e-01 -1.862688660621643066e-01 2.024219036102294922e-01 1.066872775554656982e-01 -1.182847544550895691e-01 2.348646372556686401e-01 -2.143388688564300537e-01 2.476496994495391846e-01 6.744112074375152588e-02 2.963577769696712494e-02 1.698650270700454712e-01 9.856755286455154419e-02 6.649574637413024902e-02 2.658528387546539307e-01 1.454561352729797363e-01
-1.326421089470386505e-02 9.196727722883224487e-02 7.354488968849182129e-02 2.344279922544956207e-02 1.246181204915046692e-01 6.386023014783859253e-02 1.279965192079544067e-01 1.560592204332351685e-01 6.025917455554008484e-02 4.441905766725540161e-02 2.841653823852539062e-01 -1.489343345165252686e-01 2.570477128028869629e-01 -3.225129842758178711e-01 -1.521488130092620850e-01 1.584543138742446899e-01 -3.239125013351440430e-02 -9.119032323360443115e-02 2.403991669416427612e-01 2.143347412347793579e-01 7.683606352657079697e-03 -1.572672277688980103e-01 2.476568967103958130e-01 -1.163207832723855972e-02 2.441059648990631104e-01 -7.173536717891693115e-02 4.427193105220794678e-02 -1.102430522441864014e-01 2.325775176286697388e-01 3.986180424690246582e-01 -2.991116344928741455e-01 1.323659867048263550e-01
-2.226023077964782715e-01 1.007425691932439804e-02 -1.826169937849044800e-01 -2.868708223104476929e-03 7.572942972183227539e-02 -1.090231239795684814e-01 -3.580009937286376953e-01 -4.093050956726074219e-03 -4.792466759681701660e-03 6.900671124458312988e-02 2.951432764530181885e-01 -1.663877665996551514e-01 1.085940897464752197e-01 -7.851799018681049347e-03 2.108445018529891968e-01 -4.196843132376670837e-02 -1.490987688302993774e-01 -2.227630279958248138e-02 -8.121429011225700378e-03 3.625759780406951904e-01 7.903049141168594360e-02 -3.097088932991027832e-01 1.907452344894409180e-01 -1.418783068656921387e-01 1.688566803932189941e-01 -1.480420958250761032e-02 2.524359524250030518e-02 -5.078270286321640015e-02 1.858140230178833008e-01 4.397394955158233643e-01 1.218595132231712341e-01 7.686936110258102417e-02
6.501341704279184341e-03 -3.150092363357543945e-01 2.700226604938507080e-01 1.369899138808250427e-02 1.738302707672119141e-01 5.743334814906120300e-02 -3.172459825873374939e-02 5.121411383152008057e-02 -8.656683564186096191e-02 -1.986024081707000732e-01 1.162891760468482971e-01 -1.173254400491714478e-01 -2.377907633781433105e-01 -9.780784696340560913e-02 1.779772937297821045e-01 8.951530605554580688e-02 -3.273133188486099243e-02 -3.375129699707031250e-01 -8.428584784269332886e-03 2.507229149341583252e-01 1.465772092342376709e-01 -1.980833411216735840e-01 3.064424991607666016e-01 -5.365205928683280945e-02 1.135140135884284973e-01 -1.880171746015548706e-01 6.050422787666320801e-02 -6.868587434291839600e-02 -8.624020963907241821e-02 1.705501228570938110e-01 7.634562253952026367e-02 4.195982217788696289e-01
-9.023314714431762695e-02 3.431041538715362549e-02 4.550065100193023682e-02 5.313280224800109863e-02 3.544941246509552002e-01 -3.023437857627868652e-01 1.609969697892665863e-02 -1.076666265726089478e-01 -7.645621895790100098e-02 5.294660106301307678e-02 3.010613024234771729e-01 -2.590461447834968567e-02 1.673931442201137543e-02 -1.039134338498115540e-01 -6.468883901834487915e-02 -1.994124948978424072e-01 -7.231402397155761719e-02 4.641574919223785400e-01 1.318768709897994995e-01 2.674591541290283203e-02 1.378355026245117188e-01 -1.705821305513381958e-01 3.395227789878845215e-01 6.063200905919075012e-02 2.261117547750473022e-01 2.214805595576763153e-02 2.272439897060394287e-01 -1.818290948867797852e-01 9.257663786411285400e-02 2.088590264320373535e-01 4.645910486578941345e-02 7.331598550081253052e-02
-2.954335212707519531e-01 -3.010731339454650879e-01 9.425155818462371826e-02 -3.242821618914604187e-02 -9.260330349206924438e-02 -3.800524398684501648e-02 -3.110688924789428711e-01 -2.498070448637008667e-01 1.367448121309280396e-01 -2.916380763053894043e-01 1.791723966598510742e-01 1.463740766048431396e-01 1.045135036110877991e-01 -3.113255202770233154e-01 1.156668066978454590e-01 -1.777784526348114014e-01 -6.139052566140890121e-03 -1.756599098443984985e-01 8.033795654773712158e-02 2.826563417911529541e-01 -1.046746373176574707e-01 -2.326255887746810913e-01 3.117981553077697754e-01 -1.005396991968154907e-01 1.467865109443664551e-01 1.029590964317321777e-01 -4.068548232316970825e-02 2.858476899564266205e-02 -3.317909687757492065e-02 6.428420543670654297e-02 -2.164427191019058228e-02 5.366171151399612427e-02
4.994512721896171570e-02 -3.138152658939361572e-01 1.342890262603759766e-01 9.872216731309890747e-02 -9.319826029241085052e-03 -2.079096734523773193e-01 -2.268766053020954132e-02 9.121238440275192261e-02 -2.180062085390090942e-01 -1.149489637464284897e-02 2.331465333700180054e-01 -2.800985611975193024e-02 1.084980368614196777e-02 -2.714441120624542236e-01 -1.192860677838325500e-01 1.391384303569793701e-01 -1.211882606148719788e-01 5.017404258251190186e-02 3.073447942733764648e-01 3.390670418739318848e-01 2.383569180965423584e-01 -3.477315604686737061e-01 2.444858402013778687e-01 -4.190683737397193909e-02 -1.357053406536579132e-02 1.661368757486343384e-01 1.091853603720664978e-01 -1.098714694380760193e-01 1.231180652976036072e-01 -2.502344846725463867e-01 5.475800484418869019e-02 1.022961661219596863e-01
-2.938160598278045654e-01 -1.324423849582672119e-01 1.049531474709510803e-01 2.252795696258544922e-01 -5.374161899089813232e-02 -2.846517562866210938e-01 -1.760433167219161987e-01 -3.692515194416046143e-02 5.699034407734870911e-02 -2.949734590947628021e-02 8.013403415679931641e-02 -1.437209397554397583e-01 -1.554530486464500427e-02 3.452348709106445312e-02 1.195957511663436890e-01 -3.402207791805267334e-02 9.102034568786621094e-02 -4.466985166072845459e-01 2.183008939027786255e-01 2.048578262329101562e-01 1.354206502437591553e-01 -2.722192741930484772e-02 1.874323785305023193e-01 -1.590751558542251587e-01 9.757843613624572754e-02 -2.694669365882873535e-01 1.291258782148361206e-01 -9.693714976310729980e-02 5.844967439770698547e-03 3.388721942901611328e-01 1.439337283372879028e-01 2.219337522983551025e-01
-1.872307062149047852e-02 -3.180376887321472168e-01 -3.400998562574386597e-02 -2.183893918991088867e-01 7.154645770788192749e-02 -1.369092017412185669e-01 -2.068450152873992920e-01 -3.251711130142211914e-01 1.493098139762878418e-01 -3.305934667587280273e-01 -1.096300408244132996e-01 -3.178522922098636627e-03 6.029906868934631348e-02 -1.673144698143005371e-01 2.024716734886169434e-01 3.102124854922294617e-02 4.238807037472724915e-02 -1.454083323478698730e-01 -1.716829463839530945e-02 1.742052584886550903e-01 3.306275606155395508e-01 -1.070862486958503723e-01 3.567158877849578857e-01 9.644798934459686279e-02 2.194044291973114014e-01 5.159907788038253784e-02 7.511564344167709351e-02 1.162495240569114685e-01 1.755952239036560059e-01 1.586429178714752197e-01 -1.456381082534790039e-01 4.453568533062934875e-02
-1.746417582035064697e-02 -2.262643165886402130e-02 -2.353405654430389404e-01 -8.946537226438522339e-02 -6.016628071665763855e-02 -1.536223739385604858e-01 -1.617048084735870361e-01 -1.736548393964767456e-01 -2.635016739368438721e-01 -8.947420120239257812e-02 7.841144502162933350e-02 7.347506284713745117e-02 5.282451212406158447e-02 -2.954651601612567902e-02 -2.153372168540954590e-01 1.544795334339141846e-01 -8.790835738182067871e-02 -1.484980434179306030e-01 1.213745102286338806e-01 3.406289219856262207e-01 1.461898237466812134e-01 2.857255935668945312e-02 2.127863913774490356e-01 -3.803585767745971680e-01 1.299887597560882568e-01 -1.848635524511337280e-01 2.197193801403045654e-01 4.755234718322753906e-02 2.514569461345672607e-01 3.558162152767181396e-01 1.623425073921680450e-02 1.581130176782608032e-01
5.121168121695518494e-02 -4.862301051616668701e-02 5.863788351416587830e-02 1.728667616844177246e-01 1.460937112569808960e-01 -2.105476409196853638e-01 -2.852043807506561279e-01 -9.113068878650665283e-02 -1.880714856088161469e-02 -3.858431279659271240e-01 4.898028075695037842e-01 -1.491578966379165649e-01 4.685431718826293945e-02 -9.367191791534423828e-02 -1.307806223630905151e-01 -1.257033050060272217e-01 2.171505987644195557e-02 1.734623908996582031e-01 -1.150780841708183289e-01 -3.192069754004478455e-02 1.238024909980595112e-03 -1.801042556762695312e-01 1.618251800537109375e-01 -1.691665947437286377e-01 2.133727371692657471e-01 7.074866443872451782e-02 -3.130926191806793213e-01 -4.354612529277801514e-02 -8.042221516370773315e-02 1.380606293678283691e-01 -1.422745138406753540e-01 1.510639041662216187e-01
-1.403120309114456177e-01 -1.990155875682830811e-01 -1.250948458909988403e-01 1.821685209870338440e-02 1.208559721708297729e-01 -2.777549624443054199e-01 1.486958414316177368e-01 -2.373071759939193726e-01 6.235346198081970215e-02 -3.377941846847534180e-01 -1.782050579786300659e-01 -2.313314378261566162e-01 2.384067475795745850e-01 -1.524168550968170166e-01 -2.235852926969528198e-01 4.056093096733093262e-02 8.511050045490264893e-02 -1.771233044564723969e-02 1.179331392049789429e-01 3.205859661102294922e-01 1.414000056684017181e-02 -7.860293239355087280e-02 1.826411336660385132e-01 -7.398906350135803223e-02 -4.880770295858383179e-02 -3.922939300537109375e-02 8.275771513581275940e-03 3.184439539909362793e-01 1.392830610275268555e-01 3.231779038906097412e-01 -2.810879610478878021e-03 -1.444923877716064453e-01
-2.339901477098464966e-01 -1.982720643281936646e-01 1.125740781426429749e-01 -7.319931685924530029e-02 2.613242864608764648e-01 -2.451852560043334961e-01 1.094297692179679871e-01 -8.132215589284896851e-03 -2.697439193725585938e-01 -1.295852363109588623e-01 5.263982415199279785e-01 5.898874625563621521e-02 7.640431821346282959e-02 -2.428610324859619141e-01 6.221815571188926697e-02 1.297579705715179443e-01 -1.318305283784866333e-01 -3.027319163084030151e-02 -2.811275124549865723e-01 1.644150316715240479e-01 -8.703247457742691040e-02 -1.627815365791320801e-01 1.881377696990966797e-01 -9.805800765752792358e-02 -5.086915101855993271e-03 6.800113711506128311e-03 -7.391131669282913208e-02 -1.318930685520172119e-01 -1.756125986576080322e-01 6.159595027565956116e-02 1.520306318998336792e-01 8.763464540243148804e-02
3.146928176283836365e-02 9.716564416885375977e-02 5.067333951592445374e-02 2.496350370347499847e-02 1.270254850387573242e-01 -2.077870368957519531e-01 -7.727768737822771072e-03 -8.655593544244766235e-02 9.253079444169998169e-02 -3.029597103595733643e-01 2.483677864074707031e-01 -1.096640844480134547e-04 -2.248912453651428223e-01 -2.059310078620910645e-01 -1.638730764389038086e-01 -1.563240289688110352e-01 1.280158758163452148e-01 1.979803293943405151e-01 2.841007411479949951e-01 2.894527465105056763e-02 -2.242452949285507202e-01 -3.832136690616607666e-01 1.247200146317481995e-01 -9.607940912246704102e-02 2.661730349063873291e-01 -5.102597177028656006e-02 -6.976431608200073242e-02 3.768270090222358704e-02 -6.592568755149841309e-02 2.098056524991989136e-01 -1.245991736650466919e-01 3.324425220489501953e-01
2.848968654870986938e-02 -4.663085192441940308e-02 1.308089196681976318e-01 -4.403596743941307068e-02 3.826056718826293945e-01 -1.775309741497039795e-01 1.262234989553689957e-02 -1.278848946094512939e-01 5.904221162199974060e-02 -4.323868751525878906e-01 1.016519069671630859e-01 -1.172642856836318970e-01 8.246100693941116333e-02 -2.561017684638500214e-02 -5.844844132661819458e-02 1.130209863185882568e-01 -1.950422525405883789e-01 -2.482130564749240875e-02 -3.139462694525718689e-02 3.319931626319885254e-01 2.872354984283447266e-01 -2.226978167891502380e-02 1.855909377336502075e-01 -3.077080547809600830e-01 1.566479206085205078e-01 9.407744556665420532e-02 -6.936277449131011963e-02 -1.200547143816947937e-01 -1.501030027866363525e-01 -6.719981878995895386e-02 -3.111068606376647949e-01 8.326265960931777954e-02
-2.169323116540908813e-01 -3.303822576999664307e-01 -1.271088123321533203e-01 1.657309681177139282e-01 -2.027535811066627502e-02 -1.263682246208190918e-01 -2.155148684978485107e-01 -2.230074554681777954e-01 8.493408560752868652e-02 -3.158105015754699707e-01 3.056312203407287598e-01 6.396557390689849854e-02 8.609994500875473022e-02 -1.586272865533828735e-01 1.698934137821197510e-01 -1.490752398967742920e-01 -9.234664589166641235e-02 5.850272253155708313e-02 9.324686229228973389e-02 3.369671404361724854e-01 -3.198170289397239685e-02 -1.988245695829391479e-01 7.127849012613296509e-02 6.630621105432510376e-02 1.041862666606903076e-01 1.384766846895217896e-01 1.848892308771610260e-02 -3.767001926898956299e-01 2.470152452588081360e-02 1.531806588172912598e-01 1.358166784048080444e-01 2.170218527317047119e-02
-2.905226945877075195e-01 -1.556829810142517090e-01 5.922619625926017761e-02 1.414778679609298706e-01 1.328811701387166977e-02 -1.199270337820053101e-01 -1.067396774888038635e-01 -5.609157681465148926e-02 3.325783461332321167e-02 -1.713693439960479736e-01 -1.232077926397323608e-02 -9.519461542367935181e-02 -1.321683377027511597e-01 -2.751757800579071045e-01 -3.197600245475769043e-01 1.724202185869216919e-01 2.246478646993637085e-01 -3.972102701663970947e-02 1.269183754920959473e-01 1.373058408498764038e-01 1.964696794748306274e-01 -8.347349613904953003e-02 1.639244258403778076e-01 -9.740754961967468262e-02 1.096008345484733582e-01 7.657008245587348938e-03 3.279187977313995361e-01 4.405979216098785400e-01 1.854679733514785767e-01 1.191889122128486633e-01 -1.532021313905715942e-01 -1.383744925260543823e-01
-1.534258760511875153e-02 -1.968062818050384521e-01 2.826135456562042236e-01 2.046155780553817749e-01 -1.631599292159080505e-02 6.405575573444366455e-02 -4.843562841415405273e-02 2.733630836009979248e-01 -1.063049957156181335e-01 -2.467161864042282104e-01 6.469930708408355713e-02 -2.597254514694213867e-01 -5.971187353134155273e-02 1.882419735193252563e-02 -1.660583913326263428e-01 -2.092913389205932617e-01 -4.103084281086921692e-02 -5.914634093642234802e-02 1.233872920274734497e-01 2.588989734649658203e-01 5.370193347334861755e-02 -2.364670038223266602e-01 2.163342684507369995e-01 4.520490765571594238e-02 6.562389899045228958e-03 -6.288060545921325684e-02 2.458338737487792969e-01 -2.510321438312530518e-01 3.212443888187408447e-01 2.715509533882141113e-01 6.075194105505943298e-03 1.980843245983123779e-01
5.089567601680755615e-02 -2.986137755215167999e-02 1.156314983963966370e-01 -4.154983162879943848e-02 1.938404589891433716e-01 9.323169291019439697e-02 -1.782987415790557861e-01 4.560980573296546936e-02 -1.922644078731536865e-01 -3.821912705898284912e-01 3.794654607772827148e-01 -2.839127480983734131e-01 1.182954907417297363e-01 -1.400621533393859863e-01 6.952385604381561279e-02 2.254099212586879730e-02 1.858914643526077271e-02 9.330245852470397949e-02 -2.770330607891082764e-01 1.001027300953865051e-01 2.555814683437347412e-01 -1.780551075935363770e-01 2.286640405654907227e-01 -2.335796952247619629e-01 7.756588608026504517e-02 6.427434086799621582e-02 -5.483806505799293518e-02 1.149607077240943909e-01 3.055877089500427246e-01 3.854159265756607056e-02 -1.812418103218078613e-01 3.024933673441410065e-02
-6.897727400064468384e-02 -3.897552490234375000e-01 -2.007299661636352539e-02 7.259011268615722656e-02 -6.430842331610620022e-04 -1.042787060141563416e-01 -2.652948200702667236e-01 -1.130034625530242920e-01 1.631356179714202881e-01 -1.549434214830398560e-01 1.661816686391830444e-01 -1.235353276133537292e-01 -8.368683606386184692e-02 -2.909781932830810547e-01 5.481963604688644409e-02 -1.659245342016220093e-01 -2.467342615127563477e-01 -1.939741894602775574e-02 5.485145002603530884e-02 2.825364768505096436e-01 2.111651152372360229e-01 -2.415906935930252075e-01 -1.787850633263587952e-02 8.204215206205844879e-03 2.296676039695739746e-01 -1.220776364207267761e-01 -1.570344120264053345e-01 -1.137171834707260132e-01 1.944194138050079346e-01 -5.912620574235916138e-02 3.628629148006439209e-01 4.785441979765892029e-02
2.865887619554996490e-02 1.523675918579101562e-01 6.091301329433917999e-03 2.859230041503906250e-01 3.217692375183105469e-01 -2.724384665489196777e-01 -1.521099060773849487e-01 6.733167916536331177e-03 1.399943232536315918e-01 -9.926094114780426025e-02 2.657521665096282959e-01 -2.733411192893981934e-01 1.683854311704635620e-02 -2.934353649616241455e-01 -7.494762539863586426e-03 8.775430917739868164e-02 8.748331665992736816e-02 1.546570062637329102e-01 1.326377689838409424e-01 5.661938339471817017e-02 1.758326739072799683e-01 -1.650955229997634888e-01 -1.025939658284187317e-01 -9.206360578536987305e-02 2.373244762420654297e-01 -9.708008170127868652e-02 -8.783624507486820221e-03 -2.445876002311706543e-01 -1.088769808411598206e-01 2.881124019622802734e-01 5.384247377514839172e-02 2.670992314815521240e-01
-1.799285113811492920e-01 -1.655515134334564209e-01 5.570654571056365967e-02 -1.504364013671875000e-01 8.582631498575210571e-02 -9.449175745248794556e-02 -1.467326730489730835e-01 -3.738659024238586426e-01 1.712031215429306030e-01 -1.095691993832588196e-01 2.289489209651947021e-01 -2.545408010482788086e-01 -1.702850311994552612e-02 1.072220038622617722e-02 1.057130917906761169e-01 -1.747434400022029877e-02 -1.923666149377822876e-01 -5.493741482496261597e-02 1.613583862781524658e-01 1.481560617685317993e-01 1.917440593242645264e-01 -3.178777098655700684e-01 1.021653339266777039e-01 -1.287612169981002808e-01 -5.302799493074417114e-02 8.410466462373733521e-02 4.073326885700225830e-01 -1.510012000799179077e-01 3.215469717979431152e-01 -5.334982275962829590e-02 -5.031068809330463409e-03 9.361173212528228760e-02
-1.847169548273086548e-01 -2.011878639459609985e-01 -1.627655476331710815e-01 -4.485724121332168579e-02 -1.350174751132726669e-02 1.679088324308395386e-01 1.037434563040733337e-01 -1.514984667301177979e-01 -6.637371331453323364e-02 -7.055779546499252319e-02 1.559661179780960083e-01 -1.384459584951400757e-01 -2.081515640020370483e-01 -1.853892654180526733e-01 -1.330123543739318848e-01 6.152632459998130798e-02 -1.210216954350471497e-01 -4.525485336780548096e-01 1.258762031793594360e-01 9.125030785799026489e-02 2.760948613286018372e-02 -3.766336739063262939e-01 5.543492734432220459e-02 -1.553205102682113647e-01 2.598645091056823730e-01 -1.192395389080047607e-01 2.033563107252120972e-01 5.267658829689025879e-02 2.985307574272155762e-01 -5.485580116510391235e-02 1.820515990257263184e-01 1.348259598016738892e-01
1.097926422953605652e-01 -5.760792270302772522e-02 -1.057808920741081238e-01 -1.113655641674995422e-01 2.198987156152725220e-01 -2.621227502822875977e-01 -2.246393412351608276e-01 -2.378083765506744385e-02 -9.600505232810974121e-03 -8.930333703756332397e-02 3.282782733440399170e-01 -1.126236692070960999e-01 5.964797362685203552e-02 2.222209936007857323e-03 -2.222564667463302612e-01 -1.648310124874114990e-01 -6.058543547987937927e-02 -2.756700515747070312e-01 -7.625821977853775024e-02 1.574894934892654419e-01 -9.415070712566375732e-02 -9.083946794271469116e-02 3.824537396430969238e-01 5.252730846405029297e-02 1.379638463258743286e-01 1.152858436107635498e-01 -1.753384061157703400e-02 -1.004893928766250610e-01 3.555544912815093994e-01 3.165897428989410400e-01 1.064187213778495789e-01 1.648106575012207031e-01
-5.001633986830711365e-02 -4.729332327842712402e-01 2.497614547610282898e-02 3.315336704254150391e-01 1.134626790881156921e-01 -1.362285315990447998e-01 -8.029013127088546753e-02 -9.925479069352149963e-03 1.662337481975555420e-01 1.616710424423217773e-02 2.172690331935882568e-01 -2.847825288772583008e-01 2.862366139888763428e-01 -1.334418505430221558e-01 -1.230677124112844467e-02 1.264537274837493896e-01 -3.796334564685821533e-02 -9.780132770538330078e-02 5.423537269234657288e-02 1.350422054529190063e-01 2.655099630355834961e-01 -1.318678259849548340e-01 1.949565708637237549e-01 1.440065205097198486e-01 3.417191654443740845e-02 -1.404510624706745148e-02 -2.273879796266555786e-01 -6.955351680517196655e-02 2.485897094011306763e-01 8.343756943941116333e-02 2.035268694162368774e-01 7.956512272357940674e-02
-7.508465647697448730e-02 3.561014309525489807e-02 3.089816868305206299e-02 2.777835428714752197e-01 4.057990014553070068e-01 -3.000110089778900146e-01 2.227784693241119385e-02 1.647928953170776367e-01 -6.826115399599075317e-02 9.135228395462036133e-02 1.736784577369689941e-01 -1.534689664840698242e-01 -2.801846563816070557e-01 -2.609174549579620361e-01 -1.039922311902046204e-01 -1.245886757969856262e-01 8.277530968189239502e-02 1.658602356910705566e-01 -4.302165657281875610e-02 8.876694366335868835e-03 8.819327503442764282e-02 -2.053457796573638916e-01 3.012368679046630859e-01 -4.027139022946357727e-02 1.568740904331207275e-01 -1.433304846286773682e-01 -1.909563317894935608e-02 6.210139021277427673e-02 3.248046934604644775e-01 -1.439156476408243179e-02 -5.968957021832466125e-02 2.361348420381546021e-01
-1.257949024438858032e-01 -3.385454416275024414e-01 1.999894678592681885e-01 -1.286201272159814835e-02 1.309211403131484985e-01 4.096599295735359192e-02 -2.943596839904785156e-01 -2.949003279209136963e-01 1.345050781965255737e-01 -9.163520485162734985e-02 2.511600553989410400e-01 4.050898551940917969e-02 -6.720463745296001434e-03 -1.894406788051128387e-02 -1.280249357223510742e-01 6.553599983453750610e-02 9.390274062752723694e-03 -1.732418984174728394e-01 -1.326023694127798080e-02 3.825281560420989990e-01 1.495373249053955078e-01 8.082946389913558960e-02 2.197084724903106689e-01 5.589139647781848907e-03 4.151749312877655029e-01 -5.468391254544258118e-02 -1.952141225337982178e-01 1.365544050931930542e-01 -1.330796778202056885e-01 7.637945562601089478e-02 -8.562716841697692871e-02 8.873551338911056519e-02
-1.706698834896087646e-01 1.325442194938659668e-01 -1.133170649409294128e-01 -4.586299881339073181e-02 1.271962523460388184e-01 -1.958603411912918091e-01 -3.369713127613067627e-01 8.256616070866584778e-03 -1.318821031600236893e-02 1.023388281464576721e-01 1.672620922327041626e-01 6.553538888692855835e-02 1.854634284973144531e-01 -1.268005520105361938e-01 1.167135015130043030e-01 5.018519982695579529e-02 -5.155068263411521912e-02 -9.468949586153030396e-02 9.990538656711578369e-02 4.472254812717437744e-01 9.671060740947723389e-02 -1.430293321609497070e-01 4.405199289321899414e-01 -1.809158772230148315e-01 3.548458963632583618e-02 -1.163681298494338989e-01 6.143610551953315735e-02 -2.066435068845748901e-01 -3.496184572577476501e-02 2.491208910942077637e-01 2.354417592287063599e-01 -4.960310459136962891e-02
-1.221736967563629150e-01 -5.159333348274230957e-01 -1.116364002227783203e-01 -7.370264083147048950e-02 2.024519257247447968e-03 -2.396947741508483887e-01 1.847577989101409912e-01 -5.078121647238731384e-02 -3.816359862685203552e-02 1.436625141650438309e-02 3.221784234046936035e-01 -3.819584473967552185e-02 -4.546347633004188538e-02 -1.681794226169586182e-01 -2.321595139801502228e-02 -4.050080105662345886e-02 4.020443931221961975e-02 -9.035116434097290039e-02 2.094002515077590942e-01 3.265216052532196045e-01 2.298067137598991394e-02 -7.766424678266048431e-03 2.748823761940002441e-01 6.465432792901992798e-02 1.182583048939704895e-01 8.656696230173110962e-02 3.682954609394073486e-01 8.125300519168376923e-03 1.287486106157302856e-01 -2.042650282382965088e-01 4.416502267122268677e-02 9.673485159873962402e-02
-1.711736619472503662e-01 4.472366347908973694e-02 -1.238818466663360596e-01 1.875725239515304565e-01 2.333265542984008789e-01 -3.166699036955833435e-02 -1.405323147773742676e-01 -1.479036957025527954e-01 -1.101617217063903809e-01 -4.774057269096374512e-01 3.687851428985595703e-01 -1.743719875812530518e-01 8.237133175134658813e-02 7.730932533740997314e-02 7.067645341157913208e-02 2.285535335540771484e-01 -1.094608455896377563e-01 3.380575776100158691e-02 2.266164869070053101e-02 3.890534630045294762e-03 3.159276545047760010e-01 3.685624524950981140e-02 9.806680679321289062e-02 1.155041251331567764e-02 3.136573731899261475e-01 -2.639948427677154541e-01 -7.973913103342056274e-02 8.799990266561508179e-02 -2.326712012290954590e-02 2.857301570475101471e-02 1.092816665768623352e-01 1.568361669778823853e-01
-1.147101446986198425e-01 5.640522763133049011e-02 1.579245924949645996e-02 1.841963529586791992e-01 4.207740128040313721e-01 -1.037022694945335388e-01 8.558525145053863525e-02 -4.498644173145294189e-02 1.048099324107170105e-01 -2.076149135828018188e-01 9.616474807262420654e-02 2.202501446008682251e-01 1.255384683609008789e-01 6.029243767261505127e-02 -1.496847569942474365e-01 2.718679606914520264e-01 -2.496535927057266235e-01 -8.101696521043777466e-02 -1.578967720270156860e-01 3.004880249500274658e-01 4.353387653827667236e-02 -1.812894940376281738e-01 2.668328583240509033e-01 -1.948548108339309692e-01 4.159834682941436768e-01 -1.769223436713218689e-02 6.255836039781570435e-02 8.203480392694473267e-02 3.109266236424446106e-02 3.056754544377326965e-02 1.005066037178039551e-01 2.689561620354652405e-02
-2.067050039768218994e-01 -1.114994958043098450e-01 -2.134586125612258911e-02 2.043058127164840698e-01 3.830494284629821777e-01 -1.939626783132553101e-01 6.545749306678771973e-02 1.090781111270189285e-02 -6.759699434041976929e-02 -9.388446062803268433e-02 1.107026115059852600e-01 1.114350259304046631e-01 -1.533145904541015625e-01 -2.346667051315307617e-01 -3.552801609039306641e-01 -1.916265636682510376e-01 1.701633334159851074e-01 -2.866743132472038269e-02 6.288597732782363892e-02 -3.749908506870269775e-02 1.130530610680580139e-01 -1.454897820949554443e-01 4.822226464748382568e-01 1.421962771564722061e-02 1.015143617987632751e-01 -1.272970885038375854e-01 -1.776905655860900879e-01 -1.585013270378112793e-01 1.123564690351486206e-01 -8.629883825778961182e-02 1.028597950935363770e-01 1.364991813898086548e-01
-8.863143622875213623e-02 -2.940837442874908447e-01 1.399526745080947876e-01 -1.330152750015258789e-01 2.570633292198181152e-01 -2.130472511053085327e-01 1.478736195713281631e-02 -9.336344897747039795e-03 -1.514012217521667480e-01 -1.828382313251495361e-01 5.326104164123535156e-01 2.227131128311157227e-01 -1.603026539087295532e-01 -1.936737596988677979e-01 1.492923125624656677e-02 1.272567957639694214e-01 -1.343798190355300903e-01 -8.953924290835857391e-03 -9.874590486288070679e-02 2.679510116577148438e-01 -7.455547899007797241e-02 -1.890881955623626709e-01 1.106608286499977112e-01 -1.664276868104934692e-01 2.022873163223266602e-01 1.156057417392730713e-01 -1.335882842540740967e-01 1.333509832620620728e-01 -7.136029005050659180e-02 9.898839890956878662e-02 3.856581076979637146e-02 -1.082493457943201065e-02
1.176820769906044006e-01 -7.683255523443222046e-02 1.634081155061721802e-01 -5.056380759924650192e-03 1.389818638563156128e-01 -2.268812656402587891e-01 -3.010061681270599365e-01 -2.507684566080570221e-02 2.331569492816925049e-01 -9.933436661958694458e-02 2.162204682826995850e-01 -3.789140880107879639e-01 -1.665153354406356812e-01 -1.162227913737297058e-01 -5.481486395001411438e-02 1.943287700414657593e-01 1.899892687797546387e-01 1.775454431772232056e-01 1.676778495311737061e-01 8.330824226140975952e-02 1.495279073715209961e-01 -7.373520731925964355e-02 6.992350518703460693e-02 -8.754418790340423584e-02 2.951476573944091797e-01 2.088880352675914764e-02 3.608274459838867188e-02 -1.170162782073020935e-01 2.386909872293472290e-01 2.244007438421249390e-01 1.435848176479339600e-01 2.853472530841827393e-01
1.847285777330398560e-01 -8.727678656578063965e-02 -2.291004061698913574e-01 -3.123762458562850952e-02 3.288127183914184570e-01 -5.564453601837158203e-01 -3.455361723899841309e-02 -1.503777056932449341e-01 -1.755369603633880615e-01 -1.228196918964385986e-01 1.155946701765060425e-01 1.623429358005523682e-02 2.202726900577545166e-02 -1.567573249340057373e-01 2.005245722830295563e-02 9.940535575151443481e-02 3.713477030396461487e-02 6.416635960340499878e-02 -9.782484918832778931e-02 -1.367912744171917439e-03 1.049320548772811890e-01 -2.226230502128601074e-01 6.917603313922882080e-02 -3.956991434097290039e-01 1.262545883655548096e-01 -2.173232845962047577e-02 -2.192585729062557220e-02 2.223753780126571655e-01 1.174795180559158325e-01 -2.106853993609547615e-03 7.635322213172912598e-02 2.130511999130249023e-01
-8.235510438680648804e-02 4.544369876384735107e-02 -3.472605720162391663e-02 8.640024065971374512e-02 2.359634488821029663e-01 6.865038536489009857e-03 6.960985064506530762e-02 -5.267713591456413269e-02 1.297765690833330154e-02 -1.041783541440963745e-01 2.743526101112365723e-01 -1.349317957647144794e-03 1.307740658521652222e-01 -2.239825278520584106e-01 -2.716964110732078552e-02 -5.792671069502830505e-02 1.216643899679183960e-01 1.393963992595672607e-01 1.614544838666915894e-01 3.143247961997985840e-01 1.921439617872238159e-01 2.128912657499313354e-01 3.277772068977355957e-01 1.991764008998870850e-01 5.269095301628112793e-01 -2.248179912567138672e-01 -1.762500852346420288e-01 -2.687766589224338531e-02 3.087603114545345306e-02 8.433265239000320435e-02 -4.914920404553413391e-02 -5.081499740481376648e-02
-8.953097462654113770e-02 -1.051855161786079407e-01 -2.220374345779418945e-02 5.421365052461624146e-02 3.865041434764862061e-01 -6.616792082786560059e-02 1.053561568260192871e-01 8.543372154235839844e-02 -3.612846881151199341e-02 -7.493430376052856445e-02 3.316448330879211426e-01 2.881461521610617638e-03 -1.537926644086837769e-01 -2.899848222732543945e-01 -2.361416369676589966e-01 -2.149551659822463989e-01 2.339347451925277710e-01 1.087580770254135132e-01 9.535354375839233398e-02 -1.024809107184410095e-02 2.172798514366149902e-01 -1.776715517044067383e-01 4.635249078273773193e-01 1.238698512315750122e-01 8.230610191822052002e-02 -5.575260519981384277e-02 -1.076195761561393738e-01 -1.106243953108787537e-01 2.916215360164642334e-02 -3.682947251945734024e-03 -6.305995862931013107e-03 2.436445206403732300e-01
-5.850105360150337219e-02 -2.651135027408599854e-01 4.713928997516632080e-01 1.607141941785812378e-01 5.156851932406425476e-02 -9.323998540639877319e-02 -2.111571580171585083e-01 3.177958726882934570e-02 8.229709416627883911e-02 -1.027529165148735046e-01 1.387193351984024048e-01 -1.117689535021781921e-02 1.096547469496726990e-01 -1.628788709640502930e-01 -8.606759458780288696e-02 1.132270246744155884e-01 9.896059334278106689e-02 2.281705439090728760e-01 -2.399691566824913025e-02 2.706635296344757080e-01 -5.613436549901962280e-02 -1.795419305562973022e-01 1.190661862492561340e-01 -1.016149595379829407e-01 1.436501592397689819e-01 -1.603108346462249756e-01 3.042424619197845459e-01 -2.852536439895629883e-01 1.660609245300292969e-02 1.097753793001174927e-01 -1.913318783044815063e-02 3.119010925292968750e-01
-2.296008765697479248e-01 -1.501491516828536987e-01 -2.127576470375061035e-01 3.293447941541671753e-02 -2.945685386657714844e-02 -1.696224510669708252e-01 -3.062232863157987595e-03 -7.142026722431182861e-02 1.215830910950899124e-02 4.225410148501396179e-02 1.106808260083198547e-01 -1.183205619454383850e-01 -1.412041932344436646e-01 -1.616728007793426514e-01 -8.284931629896163940e-02 -1.728343665599822998e-01 -6.680939346551895142e-02 -2.031909488141536713e-02 1.191082745790481567e-01 2.118257135152816772e-01 -8.542340248823165894e-02 -3.805748522281646729e-01 1.620287299156188965e-01 -1.110067516565322876e-01 3.762495219707489014e-01 2.635098695755004883e-01 -1.147183254361152649e-01 -1.395485997200012207e-01 3.136670589447021484e-01 1.293044239282608032e-01 3.301577866077423096e-01 1.012583449482917786e-01
-4.488504230976104736e-01 -1.246442496776580811e-01 7.597792148590087891e-02 1.722875386476516724e-01 4.107856452465057373e-01 -2.792546339333057404e-02 1.668880693614482880e-02 -3.943898156285285950e-02 2.170444726943969727e-01 -3.837159276008605957e-01 8.350369334220886230e-02 -1.015903726220130920e-01 1.678424924612045288e-01 5.121206864714622498e-02 -3.917494416236877441e-02 1.432671211659908295e-02 -3.811371624469757080e-01 9.713800996541976929e-02 3.868478536605834961e-02 5.588940903544425964e-02 6.012392695993185043e-04 -2.047476470470428467e-01 1.312174648046493530e-01 -1.394738405942916870e-01 1.404567807912826538e-01 -2.939514443278312683e-02 1.476498246192932129e-01 1.325817853212356567e-01 -6.840884685516357422e-02 -7.458440214395523071e-02 1.125730350613594055e-01 1.058748066425323486e-01
-5.296466499567031860e-02 -4.925737380981445312e-01 6.716072559356689453e-02 4.236736893653869629e-01 -2.477893233299255371e-02 -2.490212023258209229e-01 -1.028760597109794617e-01 2.111302874982357025e-02 -2.058399915695190430e-01 -1.998670548200607300e-01 2.016553431749343872e-01 -4.734828323125839233e-02 -1.331434547901153564e-01 -4.282261058688163757e-02 -4.070620238780975342e-02 -7.435946911573410034e-02 7.740569859743118286e-02 -2.173509001731872559e-01 -8.921794593334197998e-02 2.679118216037750244e-01 -4.145402833819389343e-02 -1.887014061212539673e-01 8.943650871515274048e-03 -1.730995476245880127e-01 2.567746117711067200e-02 -2.454346418380737305e-01 1.598131507635116577e-01 1.019557937979698181e-01 1.817871779203414917e-01 4.253005236387252808e-02 4.757861047983169556e-02 1.031431257724761963e-01
-1.205437537282705307e-02 -2.115401029586791992e-01 -1.540647074580192566e-02 -3.079537488520145416e-02 1.529471129179000854e-01 -3.621006906032562256e-01 -1.986747682094573975e-01 -1.566765606403350830e-01 -2.387797236442565918e-01 -5.896643549203872681e-02 2.549758255481719971e-01 -3.153294324874877930e-01 -1.112492606043815613e-01 -2.020604163408279419e-01 -8.642248809337615967e-02 -3.685331717133522034e-02 -1.682233363389968872e-01 -1.689165085554122925e-01 1.580334305763244629e-01 2.840065360069274902e-01 -9.001825004816055298e-02 -1.665347367525100708e-01 2.253396362066268921e-01 -3.177771717309951782e-02 9.085115045309066772e-02 1.409570276737213135e-01 -8.787487447261810303e-02 6.581820780411362648e-04 2.123792618513107300e-01 6.652121245861053467e-02 2.903893589973449707e-01 1.691999733448028564e-01
-3.502209782600402832e-01 -2.087646164000034332e-02 2.839303314685821533e-01 9.465407580137252808e-02 -2.390332333743572235e-02 -2.616240084171295166e-01 -5.352091044187545776e-03 -3.557641431689262390e-02 2.829481959342956543e-01 -1.208868846297264099e-01 5.935467034578323364e-02 -2.372270263731479645e-02 4.448907822370529175e-02 5.494612455368041992e-02 -2.159236371517181396e-01 5.805621668696403503e-02 2.872769236564636230e-01 3.489957749843597412e-01 8.662356436252593994e-02 2.998757362365722656e-01 2.033187747001647949e-01 -1.674276739358901978e-01 2.199515104293823242e-01 -1.017301455140113831e-01 2.315641343593597412e-01 -4.760757088661193848e-02 -9.757822006940841675e-02 -2.953976206481456757e-02 1.622023880481719971e-01 1.803067475557327271e-01 6.815156340599060059e-02 -6.057468429207801819e-02
-2.872239649295806885e-01 -1.260461956262588501e-01 -7.703585177659988403e-02 -7.834555953741073608e-02 5.071191191673278809e-01 -1.599050611257553101e-01 -1.462083756923675537e-01 -1.053912565112113953e-01 -6.814371049404144287e-02 -5.544675514101982117e-02 1.709376275539398193e-01 5.432433262467384338e-02 -1.417896244674921036e-02 -3.291787803173065186e-01 -2.814218699932098389e-01 -8.652345091104507446e-02 -1.146156620234251022e-02 1.862372308969497681e-01 2.367788851261138916e-01 -8.016538619995117188e-02 1.702230721712112427e-01 -2.350443750619888306e-01 1.885409206151962280e-01 -9.693077206611633301e-02 2.017908692359924316e-01 -7.828065007925033569e-02 -1.822125911712646484e-01 -1.231683492660522461e-01 9.263114631175994873e-02 -8.507693558931350708e-02 2.495114877820014954e-02 3.246099501848220825e-02
-2.372502386569976807e-01 -2.885154485702514648e-01 1.402194797992706299e-01 6.266359984874725342e-02 -4.507666826248168945e-02 -1.816422194242477417e-01 -2.426225095987319946e-01 -1.796658933162689209e-01 6.019585952162742615e-02 -3.921432197093963623e-01 1.941296756267547607e-01 6.051162723451852798e-03 3.448600322008132935e-02 -1.043729335069656372e-01 1.665997952222824097e-01 -4.138690233230590820e-01 -7.949303835630416870e-02 -2.928663492202758789e-01 9.417207539081573486e-02 8.281381428241729736e-02 6.790906935930252075e-02 -4.506446421146392822e-02 2.825147211551666260e-01 -1.851116269826889038e-01 1.649378687143325806e-01 -1.683067679405212402e-01 -7.699250709265470505e-03 -6.928265094757080078e-02 8.102041482925415039e-02 -6.937047094106674194e-02 2.027536043897271156e-03 6.443241238594055176e-02
3.160602354910224676e-04 -1.577249765396118164e-01 -9.756162017583847046e-02 -4.085000976920127869e-02 2.041123509407043457e-01 -3.276223540306091309e-01 -1.007089093327522278e-01 -1.167651936411857605e-01 -1.533025503158569336e-01 3.869334980845451355e-02 3.733413517475128174e-01 -3.145967721939086914e-01 -7.066224515438079834e-02 -1.265326887369155884e-01 -1.834409087896347046e-01 -7.231080532073974609e-02 -1.572455167770385742e-01 -2.189950048923492432e-01 7.278231531381607056e-02 3.244649171829223633e-01 -8.300038427114486694e-02 -2.026116251945495605e-01 2.268860936164855957e-01 -1.323830187320709229e-01 2.102385275065898895e-03 1.031184867024421692e-01 -1.264321357011795044e-01 8.270404301583766937e-03 2.516445219516754150e-01 5.603959038853645325e-02 2.072582840919494629e-01 1.777882277965545654e-01
-2.460066974163055420e-01 -3.932787775993347168e-01 6.089162081480026245e-02 -7.390787452459335327e-02 1.188729330897331238e-01 -1.167245060205459595e-01 1.034445762634277344e-01 1.053563412278890610e-02 2.500870823860168457e-01 1.003505736589431763e-01 2.837245166301727295e-01 -1.896770000457763672e-01 -1.319909393787384033e-01 -3.068097829818725586e-01 -7.003779057413339615e-03 7.742961496114730835e-02 -1.624999493360519409e-01 -5.338014103472232819e-03 -6.916209310293197632e-02 3.412268459796905518e-01 8.102412521839141846e-02 1.192666813731193542e-01 2.514217495918273926e-01 1.731648296117782593e-01 8.188545703887939453e-02 -2.753345668315887451e-01 6.356002390384674072e-02 -2.640032023191452026e-02 1.588269621133804321e-01 1.521004587411880493e-01 3.031652793288230896e-02 -1.794803142547607422e-01
-8.180694282054901123e-02 2.545253746211528778e-02 2.132215201854705811e-01 6.953902542591094971e-02 1.610715091228485107e-01 -2.454465776681900024e-01 1.020831465721130371e-01 -4.497171938419342041e-01 1.400111019611358643e-01 -1.151525452733039856e-01 2.629897296428680420e-01 -2.147094905376434326e-01 8.062414824962615967e-02 -9.073492139577865601e-02 -4.106023162603378296e-02 1.256211102008819580e-01 1.144295744597911835e-02 3.265748545527458191e-02 2.088261991739273071e-01 3.392982482910156250e-01 7.522331178188323975e-02 3.299823775887489319e-02 2.857083082199096680e-01 -1.947807222604751587e-01 -1.482117921113967896e-02 -1.070100907236337662e-02 1.425622105598449707e-01 2.053385823965072632e-01 1.041556000709533691e-01 -1.488511562347412109e-01 -2.836580276489257812e-01 -2.539856173098087311e-02
1.790287941694259644e-01 2.353694736957550049e-01 1.255744695663452148e-01 1.150911822915077209e-01 1.487226784229278564e-01 -1.929657757282257080e-01 -6.576140969991683960e-02 -2.141922265291213989e-01 1.344436109066009521e-01 5.488989874720573425e-02 1.767966896295547485e-01 -3.347446322441101074e-01 2.747166343033313751e-02 -3.971956968307495117e-01 -1.029865369200706482e-01 8.687140047550201416e-02 -3.061183393001556396e-01 2.318490296602249146e-02 -9.263490140438079834e-02 1.890373677015304565e-01 -1.245952993631362915e-01 -2.064530849456787109e-01 2.219327688217163086e-01 -8.380027115345001221e-02 1.574535965919494629e-01 -1.371764838695526123e-01 -4.317484050989151001e-02 -3.796992450952529907e-02 -2.305869571864604950e-02 3.216773569583892822e-01 -1.235308647155761719e-01 1.172108575701713562e-01
-2.686637341976165771e-01 -3.050258457660675049e-01 1.039302498102188110e-01 -1.107737272977828979e-01 1.401787102222442627e-01 -2.144998013973236084e-01 -1.069040074944496155e-01 -1.264810841530561447e-02 3.376613259315490723e-01 -2.269680052995681763e-01 -1.800485402345657349e-01 1.437974423170089722e-01 -9.227558225393295288e-02 -1.982965022325515747e-01 -4.539218917489051819e-02 -3.661998361349105835e-02 -1.692199856042861938e-01 -6.574176996946334839e-02 1.327416449785232544e-01 2.530964016914367676e-01 3.176746368408203125e-01 -1.834644526243209839e-01 1.850902885198593140e-01 1.377202272415161133e-01 3.049331903457641602e-01 -1.616848111152648926e-01 5.355614796280860901e-02 5.805106833577156067e-02 1.702130655758082867e-03 3.298648819327354431e-02 -1.731138080358505249e-01 -7.572598010301589966e-02
-2.392791360616683960e-01 1.415112465620040894e-01 -1.211135014891624451e-01 -8.084614761173725128e-03 1.118906866759061813e-02 2.068768814206123352e-02 4.048226401209831238e-02 -3.876028954982757568e-02 2.344411611557006836e-02 -2.551857009530067444e-02 2.162193059921264648e-01 -2.387604862451553345e-01 1.579344868659973145e-01 -4.120424389839172363e-01 -1.868614256381988525e-01 2.728405594825744629e-01 1.153056621551513672e-01 -2.073865979909896851e-01 6.324895471334457397e-02 5.964813381433486938e-02 1.462987661361694336e-01 -1.431711167097091675e-01 3.054140508174896240e-01 -1.904001384973526001e-01 1.126897111535072327e-01 8.617147058248519897e-02 8.234801143407821655e-02 6.840582191944122314e-02 -5.677665024995803833e-02 1.843802034854888916e-01 -4.094091951847076416e-01 1.534196138381958008e-01
-1.406519860029220581e-01 -8.721748739480972290e-02 -6.386266648769378662e-02 6.650137156248092651e-02 3.749757632613182068e-02 -1.322967112064361572e-01 -1.581704318523406982e-01 7.311076670885086060e-02 1.328520327806472778e-01 -5.797041580080986023e-02 1.737938374280929565e-01 -2.320754230022430420e-01 -1.653462648391723633e-01 -1.771802604198455811e-01 -6.066492944955825806e-02 -1.730327457189559937e-01 -2.145156860351562500e-01 -2.087429761886596680e-01 6.666896492242813110e-02 3.178482949733734131e-01 1.112814322113990784e-01 -4.083505570888519287e-01 -4.573503881692886353e-02 -1.945849806070327759e-01 2.744076550006866455e-01 -1.103783026337623596e-01 -5.231193080544471741e-02 -3.652569949626922607e-01 5.085568875074386597e-02 -1.201090887188911438e-01 2.340614497661590576e-01 8.848907053470611572e-02
-1.767693161964416504e-01 -1.680949181318283081e-01 -2.320364415645599365e-01 4.515375941991806030e-02 9.351817518472671509e-02 -3.850628435611724854e-01 -1.738933920860290527e-01 -5.063107609748840332e-02 -4.482894018292427063e-02 -1.425491571426391602e-01 7.898343354463577271e-02 -2.248591184616088867e-02 -4.608946666121482849e-02 -1.257785409688949585e-01 -7.426895946264266968e-02 -2.515608668327331543e-01 -1.824865192174911499e-01 -7.147908955812454224e-02 -1.468894779682159424e-01 2.140065580606460571e-01 3.087763786315917969e-01 -1.426177024841308594e-01 1.385067999362945557e-01 -7.702650502324104309e-03 2.116913497447967529e-01 -2.621570825576782227e-01 -1.270741373300552368e-01 -2.697290480136871338e-01 5.166660621762275696e-02 -1.626007109880447388e-01 2.362605631351470947e-01 2.256053090095520020e-01
-1.358825415372848511e-01 1.065059453248977661e-01 4.675932601094245911e-02 2.014346048235893250e-02 -4.304869100451469421e-02 -3.766985833644866943e-01 4.995082318782806396e-02 1.190374419093132019e-01 2.029055356979370117e-01 -3.337460756301879883e-01 2.595160007476806641e-01 -2.629159092903137207e-01 3.919433802366256714e-02 -3.526296317577362061e-01 -1.715680211782455444e-01 -8.812454529106616974e-03 -2.581939846277236938e-02 2.128015309572219849e-01 7.797240465879440308e-02 -1.433977112174034119e-02 -2.333085983991622925e-01 4.028939828276634216e-02 2.894201278686523438e-01 -4.407149180769920349e-02 1.974884867668151855e-01 -2.437799870967864990e-01 6.847415864467620850e-02 -1.113340631127357483e-02 2.947829663753509521e-02 1.488429456949234009e-01 1.070736795663833618e-01 1.761325001716613770e-01
-6.636826321482658386e-03 -2.804614901542663574e-01 2.006551623344421387e-01 -6.086312606930732727e-02 5.065961554646492004e-02 -1.296601593494415283e-01 9.846957027912139893e-02 -1.258420050144195557e-01 1.004795283079147339e-01 -1.652189344167709351e-01 2.578498125076293945e-01 -2.955515384674072266e-01 -9.596878662705421448e-03 -1.967406123876571655e-01 -1.431735903024673462e-01 1.582050770521163940e-01 -2.843172848224639893e-02 2.115441262722015381e-01 -1.665675789117813110e-01 2.301403284072875977e-01 2.435517460107803345e-01 -6.827516853809356689e-02 2.838360965251922607e-01 -4.334990307688713074e-02 1.191527023911476135e-01 -2.344284206628799438e-01 1.800696253776550293e-01 -1.218956857919692993e-01 -2.077471166849136353e-01 2.875275909900665283e-01 7.689519971609115601e-02 -1.897136121988296509e-01
-1.240746974945068359e-01 -1.509263068437576294e-01 9.950021654367446899e-02 -2.893157675862312317e-02 1.849882453680038452e-01 6.884606555104255676e-03 1.218970585614442825e-02 -1.445364952087402344e-01 2.754675149917602539e-01 -8.828394114971160889e-02 1.873147785663604736e-01 1.328511983156204224e-01 3.582766652107238770e-01 -1.685649454593658447e-01 -1.249707117676734924e-01 -5.451377108693122864e-02 -4.518089815974235535e-02 -3.576663136482238770e-01 2.821213938295841217e-02 4.336437210440635681e-03 3.473650217056274414e-01 -9.955191612243652344e-02 1.686439216136932373e-01 1.014484241604804993e-01 3.873291611671447754e-01 -9.786903858184814453e-02 -1.003901436924934387e-01 1.081665307283401489e-01 1.404906213283538818e-01 1.289037317037582397e-01 -2.012777626514434814e-01 1.602181345224380493e-01
-4.878195747733116150e-02 -3.065875917673110962e-02 3.929761797189712524e-02 1.561255753040313721e-01 3.753195405006408691e-01 -2.511220276355743408e-01 4.765954241156578064e-02 -1.899271160364151001e-01 -1.093827486038208008e-01 -1.184661909937858582e-01 1.452306956052780151e-01 1.215199232101440430e-01 7.202966511249542236e-02 2.964237704873085022e-02 -1.587862819433212280e-01 -3.133305013179779053e-01 -1.443088985979557037e-02 4.268936216831207275e-01 -8.887175470590591431e-02 1.142475455999374390e-01 1.287458240985870361e-01 -2.592335045337677002e-01 3.188877403736114502e-01 -5.310768634080886841e-02 2.121027410030364990e-01 1.371968444436788559e-02 1.576364636421203613e-01 -1.061452850699424744e-01 9.773205220699310303e-02 2.081691771745681763e-01 -7.895542681217193604e-02 7.127427309751510620e-02
-1.200357079505920410e-01 -8.413860946893692017e-02 -6.661181151866912842e-02 1.176640391349792480e-01 -2.065243944525718689e-02 -2.018373757600784302e-01 -4.761845991015434265e-02 -5.420751124620437622e-02 3.240038156509399414e-01 -3.166135773062705994e-02 3.775703608989715576e-01 6.857007741928100586e-02 7.682558149099349976e-02 1.103613004088401794e-01 2.452130317687988281e-01 8.092991076409816742e-03 -1.261891052126884460e-02 -1.157320514321327209e-01 2.233575284481048584e-01 1.262778490781784058e-01 1.873440891504287720e-01 -3.293963074684143066e-01 2.940256893634796143e-01 -3.323633074760437012e-01 -5.058355256915092468e-02 -3.100373223423957825e-02 3.589573130011558533e-02 1.004225611686706543e-01 2.568525969982147217e-01 2.142051756381988525e-01 1.450295895338058472e-01 1.210475564002990723e-01
1.056711673736572266e-01 -1.441335771232843399e-03 7.460244745016098022e-02 -5.287406593561172485e-02 2.596298754215240479e-01 -3.055093288421630859e-01 -1.197730228304862976e-01 -4.871591925621032715e-02 4.461909830570220947e-02 -1.649968922138214111e-01 3.447165489196777344e-01 -1.703091263771057129e-01 1.434157509356737137e-02 -3.016545176506042480e-01 -1.578483879566192627e-01 -7.095674984157085419e-03 3.648789227008819580e-01 7.392525672912597656e-02 7.994705438613891602e-02 -2.617447972297668457e-01 -9.923433512449264526e-02 -2.598408758640289307e-01 1.243544295430183411e-01 -7.177933305501937866e-02 2.970708012580871582e-01 5.718306452035903931e-02 1.721235811710357666e-01 -1.884519457817077637e-01 1.264065206050872803e-01 8.426681160926818848e-02 -5.662164092063903809e-02 1.239318475127220154e-01
-1.822555810213088989e-01 -1.004487089812755585e-02 -2.306306064128875732e-01 -1.520035266876220703e-01 2.933743894100189209e-01 -2.427270635962486267e-02 -3.940445184707641602e-01 -1.485606729984283447e-01 -7.317984104156494141e-02 5.334747582674026489e-02 2.444804161787033081e-01 -1.003193408250808716e-01 -6.314530968666076660e-02 -1.928651705384254456e-03 -2.247088998556137085e-01 -1.725117266178131104e-01 -1.854709088802337646e-01 -2.265086472034454346e-01 1.925711929798126221e-01 3.735870122909545898e-01 7.143893092870712280e-02 -1.826146692037582397e-01 3.155137598514556885e-01 1.110081002116203308e-01 1.397555228322744370e-02 -8.844416588544845581e-02 1.059373766183853149e-01 -1.864555478096008301e-02 1.713980138301849365e-01 3.124504536390304565e-02 2.313539758324623108e-02 3.081282600760459900e-02
5.006090551614761353e-02 4.169046878814697266e-02 -2.341763814911246300e-03 -5.720712617039680481e-02 1.884371936321258545e-01 -4.038558527827262878e-02 -9.562072902917861938e-02 -7.696689665317535400e-02 1.965608894824981689e-01 -1.184843182563781738e-01 1.125978603959083557e-01 -3.577064871788024902e-01 -1.223132386803627014e-01 -4.591387510299682617e-01 -2.829862833023071289e-01 6.436985731124877930e-02 -7.213815301656723022e-02 2.301508188247680664e-01 2.551489174365997314e-01 2.415054887533187866e-01 -7.633114606142044067e-02 1.514096744358539581e-02 2.896921932697296143e-01 7.962296903133392334e-02 9.149036556482315063e-02 -1.396393924951553345e-01 -2.609502375125885010e-01 6.912055611610412598e-02 8.589934557676315308e-02 1.245573535561561584e-01 -5.131978075951337814e-03 1.881281733512878418e-01
-1.415130943059921265e-01 5.654142424464225769e-02 -1.192735582590103149e-01 -1.630860120058059692e-01 4.529145359992980957e-02 -3.294371068477630615e-01 -2.004024386405944824e-02 2.940382692031562328e-04 -8.682196587324142456e-02 -1.370202153921127319e-01 4.289607107639312744e-01 -2.112922966480255127e-01 -6.394925713539123535e-02 -3.589228391647338867e-01 -5.632340162992477417e-02 1.047899425029754639e-01 -1.184008494019508362e-01 -1.890915632247924805e-01 1.411459594964981079e-01 2.951772212982177734e-01 1.199231147766113281e-01 -3.420355916023254395e-02 2.705422043800354004e-01 8.725634217262268066e-02 -1.214208751916885376e-01 1.475671678781509399e-01 -6.587129831314086914e-02 1.800471246242523193e-01 9.303406625986099243e-02 -1.130435168743133545e-01 2.713152170181274414e-01 -3.786860033869743347e-02
1.808308362960815430e-01 -2.956922948360443115e-01 1.147070750594139099e-01 1.170251518487930298e-01 6.797447055578231812e-02 -4.632506892085075378e-02 7.645043078809976578e-03 5.773142725229263306e-02 1.617909967899322510e-01 -1.507171839475631714e-01 1.591719537973403931e-01 -3.100454807281494141e-01 4.223682451993227005e-03 -8.256073296070098877e-02 -2.452207952737808228e-01 3.457731008529663086e-01 -2.070777118206024170e-03 1.499038785696029663e-01 -9.438133984804153442e-02 1.564721465110778809e-01 4.978594556450843811e-02 -1.677066236734390259e-01 3.496798574924468994e-01 -1.876589842140674591e-02 2.685616910457611084e-01 -1.251057684421539307e-01 1.464311629533767700e-01 -2.370330244302749634e-01 -1.960199885070323944e-02 2.947476804256439209e-01 -1.022990867495536804e-01 1.172402352094650269e-01
-1.627625524997711182e-01 -2.005682140588760376e-01 -4.247831553220748901e-02 8.828420937061309814e-02 2.695436403155326843e-02 -6.978345662355422974e-02 -2.512971162796020508e-01 -3.077338337898254395e-01 -3.553657792508602142e-03 -2.771189212799072266e-01 2.483697384595870972e-01 1.388148367404937744e-01 -9.428962320089340210e-02 -1.608554571866989136e-01 1.497873663902282715e-01 -2.953971922397613525e-01 -2.104696631431579590e-01 -9.592775255441665649e-02 -7.420951034873723984e-03 1.817711889743804932e-01 1.375337410718202591e-02 -3.412051200866699219e-01 2.801503241062164307e-01 -3.354927152395248413e-02 2.697602808475494385e-01 -7.592423260211944580e-02 -1.468387544155120850e-01 -1.200568526983261108e-01 2.324337363243103027e-01 -4.031585529446601868e-02 -1.045454293489456177e-02 -7.017441093921661377e-02
-1.621133536100387573e-01 -3.994932770729064941e-01 -2.165647298097610474e-01 2.050510197877883911e-01 -1.247904673218727112e-01 -3.776763379573822021e-02 -2.408620715141296387e-01 -1.588604450225830078e-01 4.088367894291877747e-02 -2.570915520191192627e-01 2.365347594022750854e-01 -2.876567244529724121e-01 -1.867998540401458740e-01 3.562770411372184753e-02 -1.054332777857780457e-01 1.617512255907058716e-01 -9.960397332906723022e-02 -9.757726220414042473e-04 -2.896649390459060669e-02 2.104805409908294678e-01 1.417291909456253052e-01 -2.060188651084899902e-01 2.204731293022632599e-02 -5.223948881030082703e-02 1.506453901529312134e-01 -4.800090566277503967e-02 9.005612228065729141e-04 -3.583180010318756104e-01 1.108361184597015381e-01 2.305355966091156006e-01 6.057562679052352905e-02 -4.149486497044563293e-02
1.731005869805812836e-02 5.442972108721733093e-02 -7.812935113906860352e-02 3.044790355488657951e-03 1.629907786846160889e-01 -1.801774352788925171e-01 -2.214047759771347046e-01 -7.904173806309700012e-03 -7.397726923227310181e-02 7.868752628564834595e-02 3.144164979457855225e-01 -1.725481450557708740e-01 4.011053964495658875e-02 6.241373345255851746e-02 1.943028569221496582e-01 1.387523859739303589e-01 -2.701547928154468536e-02 -1.867404580116271973e-01 6.498267501592636108e-02 3.941782116889953613e-01 8.447220176458358765e-02 -4.612543880939483643e-01 2.661166191101074219e-01 -2.602305077016353607e-02 7.500222325325012207e-02 1.307431757450103760e-01 1.908455044031143188e-01 -2.477130889892578125e-01 1.951622515916824341e-01 1.569542288780212402e-01 9.945158660411834717e-02 1.685161842033267021e-03
-2.866842746734619141e-01 -2.876968085765838623e-01 -1.363748162984848022e-01 7.759220898151397705e-02 -7.487658411264419556e-02 -1.057610958814620972e-01 -1.886914372444152832e-01 -1.278790682554244995e-01 1.518668979406356812e-01 -2.471010684967041016e-01 3.248780667781829834e-01 5.933087691664695740e-02 3.927757591009140015e-02 -1.410332918167114258e-01 -7.603236287832260132e-02 -3.010801672935485840e-01 -2.084698528051376343e-01 -1.284979563206434250e-02 -9.169011563062667847e-02 2.604877650737762451e-01 -1.846539825201034546e-01 -4.139708280563354492e-01 1.013266146183013916e-01 -7.574419677257537842e-02 1.069366112351417542e-01 7.969582825899124146e-02 5.181759479455649853e-04 -6.335740536451339722e-02 1.921974569559097290e-01 -6.564102321863174438e-02 1.145184561610221863e-01 1.144530773162841797e-01
-5.124848335981369019e-02 -2.533071041107177734e-01 9.211481362581253052e-02 3.350738808512687683e-02 2.480403929948806763e-01 -1.301053315401077271e-01 -1.267802715301513672e-01 -4.705001413822174072e-02 -3.451504930853843689e-02 -8.080248534679412842e-02 1.445359885692596436e-01 -1.728626936674118042e-01 5.836736783385276794e-02 -1.285047978162765503e-01 1.886274293065071106e-02 1.228983476758003235e-01 6.807903945446014404e-02 -6.995544582605361938e-02 -2.461456507444381714e-02 2.021414339542388916e-01 2.951215207576751709e-01 -2.099544107913970947e-01 4.827158749103546143e-01 2.403741031885147095e-01 1.796969585120677948e-02 2.290919423103332520e-01 -5.745030939579010010e-02 1.449399590492248535e-01 5.526234582066535950e-02 -1.968963742256164551e-01 3.394572734832763672e-01 1.607959270477294922e-01
-6.279362738132476807e-02 -3.199350237846374512e-01 2.628194987773895264e-01 3.104314506053924561e-01 -1.086422055959701538e-01 9.316021203994750977e-02 -9.883048385381698608e-02 1.575358659029006958e-01 -8.219891041517257690e-02 -1.935389079153537750e-02 6.588336080312728882e-02 -2.967927455902099609e-01 3.888220340013504028e-02 -1.929640173912048340e-01 -2.230471372604370117e-01 7.964489609003067017e-02 1.746388338506221771e-02 -1.504590176045894623e-02 1.441419422626495361e-01 5.720847100019454956e-02 2.478160858154296875e-01 -2.064198404550552368e-01 2.062211483716964722e-01 7.258854806423187256e-02 1.911782026290893555e-01 -3.816452994942665100e-02 2.177691906690597534e-01 -1.718177497386932373e-01 2.430718094110488892e-01 1.378895044326782227e-01 -6.498521566390991211e-02 3.242246508598327637e-01
-2.489707469940185547e-01 -3.195856809616088867e-01 -4.557346180081367493e-02 6.960692256689071655e-02 1.867699623107910156e-01 -1.606182754039764404e-01 -1.570117026567459106e-01 -9.441684186458587646e-02 -6.031458266079425812e-03 -3.981451094150543213e-01 3.286988139152526855e-01 -2.325189858675003052e-01 -4.685316234827041626e-02 -1.103461608290672302e-01 -7.016109302639961243e-03 -1.069600135087966919e-01 -2.293907254934310913e-01 5.636217072606086731e-02 -4.596049711108207703e-02 3.283571600914001465e-01 7.792312651872634888e-02 -1.428984105587005615e-01 8.983004838228225708e-03 1.005380749702453613e-01 3.246915340423583984e-02 1.857124119997024536e-01 -5.974915251135826111e-02 -2.864519953727722168e-01 -1.849908679723739624e-01 1.348827630281448364e-01 -4.274936765432357788e-02 -1.018058508634567261e-01
-2.254790663719177246e-01 -6.030626129359006882e-03 8.986835367977619171e-03 1.776992529630661011e-01 1.632352918386459351e-01 3.743871301412582397e-02 -1.008147746324539185e-01 -7.196768373250961304e-02 -2.971385419368743896e-02 2.500496432185173035e-02 3.603395819664001465e-01 -6.028839573264122009e-02 -1.275963634252548218e-01 -1.544575542211532593e-01 -3.423639535903930664e-01 -8.752036839723587036e-02 2.211265265941619873e-01 1.315821856260299683e-01 4.164669662714004517e-02 -1.233942285180091858e-01 2.203350663185119629e-01 1.348674893379211426e-01 4.454874694347381592e-01 8.749242126941680908e-02 3.319092690944671631e-01 -8.232024312019348145e-02 7.236795127391815186e-02 -6.491235643625259399e-02 1.660035103559494019e-01 1.370411813259124756e-01 3.370130062103271484e-02 2.102135419845581055e-01
-8.924837410449981689e-02 -8.813437819480895996e-02 -2.356585860252380371e-01 1.443415731191635132e-01 2.843191623687744141e-01 -3.401601016521453857e-01 1.150551959872245789e-01 -2.074714866466820240e-04 2.758628129959106445e-01 -3.508721292018890381e-01 2.029194980859756470e-01 4.709958285093307495e-02 1.367643177509307861e-01 -8.856239914894104004e-02 -2.211256772279739380e-01 -1.497996151447296143e-01 -1.340934783220291138e-01 -2.770019769668579102e-01 7.810385525226593018e-02 -6.256433576345443726e-02 2.219405323266983032e-01 -5.637894198298454285e-02 2.130028605461120605e-01 -9.204823523759841919e-03 6.828864663839340210e-02 1.339076161384582520e-01 2.607570290565490723e-01 1.276327669620513916e-02 -1.681673675775527954e-01 -3.762845299206674099e-04 1.862899512052536011e-01 3.564179316163063049e-02
1.072498131543397903e-02 -3.895959258079528809e-01 -7.986280322074890137e-02 -1.773046404123306274e-01 5.669344961643218994e-02 -3.618893921375274658e-01 -1.664227619767189026e-02 6.028797477483749390e-02 -4.247974604368209839e-02 2.092681676149368286e-01 3.667744100093841553e-01 -6.011100485920906067e-02 -5.486916285008192062e-03 -2.964684069156646729e-01 1.333885788917541504e-01 1.164249479770660400e-01 -9.488756954669952393e-02 -1.436118409037590027e-02 -1.251990050077438354e-01 2.307559549808502197e-01 2.413615584373474121e-02 -1.371853053569793701e-01 2.308992147445678711e-01 -1.977738440036773682e-01 8.640247583389282227e-02 -1.143167838454246521e-01 5.948810279369354248e-02 -9.046294540166854858e-02 2.284304350614547729e-01 3.291097702458500862e-03 -1.851895898580551147e-01 2.459332346916198730e-01
-2.826947271823883057e-01 -3.547146022319793701e-01 2.729513123631477356e-02 6.841004639863967896e-02 4.956064373254776001e-02 -4.947210196405649185e-03 -2.458926737308502197e-01 7.215207815170288086e-02 7.845301181077957153e-02 -3.217828571796417236e-01 4.268061518669128418e-01 2.216223627328872681e-03 9.635279327630996704e-02 -1.287315040826797485e-01 4.713284224271774292e-02 -2.385761439800262451e-01 -2.035880461335182190e-02 -2.230740636587142944e-01 -5.995830893516540527e-02 1.666359007358551025e-01 1.894274502992630005e-01 1.027178242802619934e-01 1.563530415296554565e-01 -6.900268141180276871e-03 -6.542940437793731689e-02 -3.829798847436904907e-02 -1.088860929012298584e-01 -1.464495435357093811e-02 2.708416879177093506e-01 3.054127097129821777e-01 -4.156892746686935425e-02 7.196006178855895996e-02
7.782589644193649292e-02 -1.747440844774246216e-01 6.670965999364852905e-02 1.533491909503936768e-01 3.026421368122100830e-02 -1.043003946542739868e-01 -9.007311612367630005e-02 -3.666676953434944153e-02 2.325613945722579956e-01 -2.002014517784118652e-01 3.966052532196044922e-01 -1.532123535871505737e-01 -5.175535008311271667e-02 -2.251903899013996124e-02 -1.226566582918167114e-01 -2.354333549737930298e-01 2.362267225980758667e-01 -3.370800912380218506e-01 1.289613991975784302e-01 2.193141728639602661e-01 1.210410222411155701e-01 -2.057533115148544312e-01 1.490241438150405884e-01 -3.124608993530273438e-01 -7.785733789205551147e-02 2.598793208599090576e-01 2.584710121154785156e-01 -7.886182516813278198e-02 6.426834315061569214e-02 -3.744364157319068909e-02 1.946862787008285522e-02 -4.557207599282264709e-02
2.054482698440551758e-01 1.408630758523941040e-01 1.307230293750762939e-01 2.745353281497955322e-01 6.957450509071350098e-02 -1.891601681709289551e-01 -6.064933165907859802e-02 -1.577453762292861938e-01 1.727704852819442749e-01 -2.249270491302013397e-02 4.762389361858367920e-01 -1.119229719042778015e-01 -4.511692095547914505e-03 -4.349721074104309082e-01 7.388474792242050171e-02 3.847142681479454041e-02 -2.287047542631626129e-02 1.829787045717239380e-01 1.044822931289672852e-01 -2.496781945228576660e-02 6.704968959093093872e-02 -2.761168181896209717e-01 2.040107846260070801e-01 -1.692123562097549438e-01 2.103571593761444092e-01 -6.428664922714233398e-02 1.791309267282485962e-01 -2.897131815552711487e-02 -1.143393069505691528e-01 4.007145017385482788e-02 1.333690583705902100e-01 1.225777249783277512e-02
-9.807226061820983887e-02 9.801862388849258423e-02 -1.527977138757705688e-01 -6.982696801424026489e-02 2.368888109922409058e-01 -2.058610916137695312e-01 -2.806668579578399658e-01 3.718197718262672424e-02 2.116576023399829865e-02 -5.445663630962371826e-02 6.684166193008422852e-02 -2.019684612751007080e-01 -9.905528277158737183e-02 1.798170059919357300e-01 -4.480519145727157593e-02 -3.257609531283378601e-02 -1.178644225001335144e-02 -4.056926369667053223e-01 6.116835027933120728e-02 3.793426454067230225e-01 -1.746513694524765015e-02 -1.156521812081336975e-01 3.661651611328125000e-01 -2.605495154857635498e-01 2.873519957065582275e-01 -1.382054984569549561e-01 1.304833292961120605e-01 -7.840223610401153564e-02 -2.632249519228935242e-02 1.302898824214935303e-01 7.367473095655441284e-02 -6.371849775314331055e-02
-1.266727298498153687e-01 -2.196032106876373291e-01 -4.052063226699829102e-01 1.197210624814033508e-01 2.375972270965576172e-01 1.182621866464614868e-01 3.867544233798980713e-02 -4.326109960675239563e-02 -2.278094738721847534e-01 -4.120447859168052673e-02 2.624354064464569092e-01 -2.200080305337905884e-01 -1.749625504016876221e-01 -2.022128105163574219e-01 -1.202951092272996902e-02 6.774283200502395630e-02 -1.660267859697341919e-01 -3.052492439746856689e-01 -9.822486340999603271e-02 4.078779742121696472e-02 4.264145717024803162e-02 -3.345442712306976318e-01 1.753618419170379639e-01 1.086027175188064575e-01 2.159605920314788818e-01 -4.979268088936805725e-02 1.087862327694892883e-01 3.633073996752500534e-03 2.451501786708831787e-01 7.439737766981124878e-02 5.008138343691825867e-02 1.372769623994827271e-01
-5.860416218638420105e-02 -9.212663024663925171e-02 -6.307927519083023071e-02 4.023788571357727051e-01 1.755400300025939941e-01 1.855306141078472137e-02 -1.518351286649703979e-01 1.348815560340881348e-01 1.274753957986831665e-01 -8.786055445671081543e-02 2.841276526451110840e-01 -8.154276013374328613e-02 1.248536929488182068e-01 -1.180845201015472412e-01 -1.004291772842407227e-01 -3.715577349066734314e-02 2.172175608575344086e-02 1.301898211240768433e-01 2.258477210998535156e-01 -6.703244894742965698e-02 -1.100485697388648987e-01 -2.956972718238830566e-01 3.355729877948760986e-01 -3.604522943496704102e-01 3.410521447658538818e-01 9.249066561460494995e-02 1.444135308265686035e-01 8.481087535619735718e-02 -1.319426745176315308e-01 4.750974848866462708e-02 5.496875569224357605e-02 8.262738585472106934e-02
-7.913670688867568970e-02 -1.326318085193634033e-01 6.766775995492935181e-02 2.051279544830322266e-01 1.918200403451919556e-01 -1.696688830852508545e-01 3.463560044765472412e-01 4.335381090641021729e-02 -2.600998990237712860e-02 -6.706263124942779541e-02 1.515747606754302979e-01 -2.874820828437805176e-01 -5.042412504553794861e-02 -1.637559086084365845e-01 1.317921653389930725e-02 9.899380058050155640e-02 1.578590422868728638e-01 8.469732105731964111e-02 3.504399657249450684e-01 2.814213931560516357e-01 -7.994807511568069458e-02 -1.192271038889884949e-01 -3.837383538484573364e-02 -2.019504457712173462e-01 1.112410724163055420e-01 -2.423849254846572876e-01 6.289636343717575073e-02 -2.135045677423477173e-01 1.218868568539619446e-01 2.958346605300903320e-01 -1.493179351091384888e-01 -2.228008508682250977e-01
-1.949583888053894043e-01 -3.023576140403747559e-01 -2.669862657785415649e-02 5.319376289844512939e-02 2.008962929248809814e-01 -1.089822407811880112e-02 1.014845818281173706e-02 -2.458270341157913208e-01 -1.979250907897949219e-01 -2.781498730182647705e-01 -8.319158852100372314e-02 -6.282225251197814941e-02 -1.128965839743614197e-01 -2.536050975322723389e-01 -4.275063052773475647e-02 -2.322820425033569336e-01 1.602923870086669922e-01 -2.617229521274566650e-01 5.486944690346717834e-02 1.805231571197509766e-01 -1.995311118662357330e-02 -1.924854367971420288e-01 2.576875686645507812e-01 -2.405360937118530273e-01 8.339536376297473907e-03 -6.125592440366744995e-02 3.451432287693023682e-01 -1.870205998420715332e-01 1.866022683680057526e-02 1.386665999889373779e-01 1.770446151494979858e-01 -7.361265271902084351e-02
7.336840778589248657e-02 4.498844500631093979e-03 5.274691805243492126e-02 1.770907342433929443e-01 -1.300983279943466187e-01 -2.819809131324291229e-02 -1.968998610973358154e-01 -4.904824122786521912e-02 1.212576106190681458e-01 -4.182762503623962402e-01 3.444438874721527100e-01 3.048755824565887451e-01 1.486910693347454071e-02 -9.680082648992538452e-02 7.700008898973464966e-02 8.672501891851425171e-02 -9.703184664249420166e-02 -8.312190324068069458e-02 8.049849420785903931e-02 2.472806423902511597e-01 2.884491980075836182e-01 -2.127834409475326538e-01 3.777939677238464355e-01 -9.651999175548553467e-02 -5.459741130471229553e-02 1.950173974037170410e-01 6.493963301181793213e-02 4.257879406213760376e-02 1.173174977302551270e-01 1.718389987945556641e-01 1.473713964223861694e-01 -2.715002372860908508e-02
-7.196691632270812988e-02 -1.640552431344985962e-01 1.498942226171493530e-01 1.533952914178371429e-02 1.844518780708312988e-01 -1.539558023214340210e-01 -4.021724164485931396e-01 1.529102176427841187e-01 -7.307825982570648193e-02 -2.269667387008666992e-01 2.393305301666259766e-01 -2.674891352653503418e-01 1.535342633724212646e-01 -1.114273294806480408e-01 2.077675312757492065e-01 3.735671937465667725e-02 -1.100832894444465637e-01 1.009221374988555908e-01 -5.330295860767364502e-02 2.196691036224365234e-01 1.902295798063278198e-01 -2.262145131826400757e-01 2.466226667165756226e-01 -2.458548545837402344e-01 9.426746517419815063e-02 6.682612933218479156e-03 -1.686381697654724121e-01 8.251794613897800446e-03 2.195282131433486938e-01 1.697901189327239990e-01 -1.623093038797378540e-01 -1.152736246585845947e-01
-2.208468504250049591e-02 -1.017171517014503479e-02 -1.557805296033620834e-02 1.303090900182723999e-01 1.488981992006301880e-01 -1.966484040021896362e-01 -2.268270552158355713e-01 -1.626873165369033813e-01 8.369524031877517700e-02 -1.726089715957641602e-01 1.023646220564842224e-01 -4.746446013450622559e-02 -2.208419591188430786e-01 -2.468942105770111084e-01 -1.495533138513565063e-01 1.914448803290724754e-03 -7.084873318672180176e-02 5.323014035820960999e-02 1.689123660326004028e-01 -1.430206745862960815e-01 -5.601691827178001404e-02 -1.843896806240081787e-01 3.843883052468299866e-02 -3.181821703910827637e-01 2.731549441814422607e-01 -1.211705505847930908e-01 3.466532006859779358e-02 -3.364237844944000244e-01 -5.915895849466323853e-02 3.384403288364410400e-01 7.611989974975585938e-02 3.709315657615661621e-01
-1.118370071053504944e-01 -2.479116320610046387e-01 1.307634562253952026e-01 7.339040935039520264e-02 1.166925057768821716e-01 -1.108503416180610657e-01 8.809914439916610718e-02 -2.138903588056564331e-01 1.946281194686889648e-01 -7.485280930995941162e-02 1.284358650445938110e-01 2.851008474826812744e-01 2.122680693864822388e-01 -1.625432074069976807e-01 -2.554518356919288635e-02 -6.885230541229248047e-02 5.327316746115684509e-02 -2.887568473815917969e-01 -2.433738112449645996e-01 2.219999134540557861e-01 2.400476634502410889e-01 -1.297214031219482422e-01 2.538064718246459961e-01 4.131158813834190369e-02 3.249611258506774902e-01 -1.232753172516822815e-01 -2.360337078571319580e-01 -3.834908595308661461e-03 1.696593314409255981e-01 1.852783113718032837e-01 -1.428471207618713379e-01 1.031992658972740173e-01
-8.850190788507461548e-02 3.424257040023803711e-02 7.164172828197479248e-02 -6.086362525820732117e-02 1.690383851528167725e-01 -3.924575448036193848e-01 8.577179163694381714e-03 -1.422542929649353027e-01 8.936487138271331787e-02 -7.715154439210891724e-02 3.021059036254882812e-01 -8.214654773473739624e-02 -1.371950209140777588e-01 -3.608301281929016113e-01 -1.873380690813064575e-01 -4.286957159638404846e-02 -8.320916444063186646e-03 3.141461014747619629e-01 1.548997163772583008e-01 3.152930364012718201e-02 -1.272033303976058960e-01 -3.718787133693695068e-01 5.562506616115570068e-02 -7.314641773700714111e-02 8.034440129995346069e-02 -6.075831130146980286e-02 1.532453000545501709e-01 7.471487671136856079e-02 -1.599910259246826172e-01 2.736196480691432953e-02 -3.056633751839399338e-03 3.593188822269439697e-01
-2.639534771442413330e-01 -6.932691484689712524e-02 -1.467496156692504883e-01 3.082987070083618164e-01 1.903006583452224731e-01 6.847237702459096909e-03 1.296393871307373047e-01 -4.815603047609329224e-02 -2.943889982998371124e-02 -2.290298938751220703e-01 2.709750086069107056e-02 -6.651497446000576019e-03 -1.811552345752716064e-01 -1.268677562475204468e-01 1.274970471858978271e-01 6.862406153231859207e-03 -9.418443590402603149e-02 -1.470869034528732300e-01 -3.130125701427459717e-01 -1.276261210441589355e-01 2.132238894701004028e-01 -1.978355348110198975e-01 2.822883427143096924e-01 -1.750166714191436768e-02 1.358778923749923706e-01 -5.640982463955879211e-02 2.953733801841735840e-01 -1.035281643271446228e-01 4.085621535778045654e-01 1.020197644829750061e-01 1.099557206034660339e-01 1.258592009544372559e-01
-2.520586848258972168e-01 1.248444896191358566e-02 9.701293706893920898e-02 -4.225481301546096802e-02 3.490866720676422119e-01 -1.508036702871322632e-01 1.457532793283462524e-01 -3.083452023565769196e-02 -7.750461250543594360e-02 -2.375135198235511780e-02 2.737115919589996338e-01 -2.293068356812000275e-02 -1.727648824453353882e-01 -2.713571488857269287e-01 -1.890994310379028320e-01 -1.520034372806549072e-01 2.847944200038909912e-01 5.071038380265235901e-02 -1.151758506894111633e-01 -2.738957479596138000e-02 2.148781418800354004e-01 -1.857560575008392334e-01 4.405767619609832764e-01 -4.917307570576667786e-02 4.809591546654701233e-02 -8.964534103870391846e-02 -1.016565412282943726e-01 -4.499401524662971497e-02 1.113222017884254456e-01 -1.391248852014541626e-01 -1.007440909743309021e-01 2.728549838066101074e-01
-6.924160569906234741e-02 -1.300531327724456787e-01 1.191867981106042862e-02 1.244429349899291992e-01 2.523680031299591064e-01 -3.630955219268798828e-01 -3.053686618804931641e-01 4.820903763175010681e-02 6.437474861741065979e-03 -3.258419036865234375e-01 2.760311365127563477e-01 -1.887279301881790161e-01 -3.282190859317779541e-02 -2.132746428251266479e-01 -5.829331651329994202e-02 7.060006260871887207e-02 2.392536699771881104e-01 1.299936622381210327e-01 -3.727707266807556152e-02 -3.267962485551834106e-02 -1.154289618134498596e-01 -1.052987277507781982e-01 -3.057302720844745636e-02 -2.917900085449218750e-01 2.176130264997482300e-01 -1.326149702072143555e-01 -4.180288873612880707e-03 -1.844613552093505859e-01 -5.029663816094398499e-02 3.027071654796600342e-01 6.943776458501815796e-02 1.163420081138610840e-01
5.753625184297561646e-02 3.095895610749721527e-02 7.427207380533218384e-02 -4.867083579301834106e-02 4.811365902423858643e-02 -3.535092771053314209e-01 -1.066125482320785522e-01 -2.307251393795013428e-01 1.870986074209213257e-01 -1.410522907972335815e-01 2.679922580718994141e-01 -1.180746480822563171e-01 -1.635123938322067261e-01 -4.109087884426116943e-01 -2.073202282190322876e-02 -1.184930428862571716e-01 -2.080195024609565735e-02 1.782057583332061768e-01 2.633197791874408722e-02 -5.786213092505931854e-03 -7.869169861078262329e-02 -2.758060693740844727e-01 1.917980313301086426e-01 -1.716589480638504028e-01 2.260183095932006836e-01 3.330420702695846558e-02 1.263341903686523438e-01 -1.284794211387634277e-01 -1.427055746316909790e-01 -3.630546852946281433e-02 -5.663857609033584595e-02 3.927630782127380371e-01
-1.871873736381530762e-01 -3.004176616668701172e-01 1.423585861921310425e-01 -8.025357127189636230e-02 2.134339809417724609e-01 -5.261740460991859436e-02 -7.300353050231933594e-02 -1.526552885770797729e-01 4.453387856483459473e-02 -1.930755376815795898e-01 1.071885526180267334e-01 -9.213111549615859985e-02 8.768513798713684082e-02 -1.243267655372619629e-01 -3.668482005596160889e-01 9.917479753494262695e-02 2.892177999019622803e-01 8.586473017930984497e-02 1.846479773521423340e-01 1.914398819208145142e-01 2.483310699462890625e-01 -2.083760872483253479e-02 1.218484193086624146e-01 1.360675599426031113e-02 -2.798979915678501129e-02 -6.110775098204612732e-02 2.500650286674499512e-01 3.533941209316253662e-01 1.289821267127990723e-01 3.016768097877502441e-01 -3.388969227671623230e-02 6.796982139348983765e-02
-8.214660920202732086e-03 -5.634965747594833374e-02 1.308339368551969528e-02 1.464937627315521240e-01 3.439960181713104248e-01 -3.353985846042633057e-01 -4.328190535306930542e-02 1.044542193412780762e-01 -2.088726609945297241e-01 -4.039404913783073425e-02 3.301367759704589844e-01 1.495384983718395233e-02 -2.354825735092163086e-01 -8.712107688188552856e-02 -8.614469319581985474e-02 -2.605837583541870117e-01 9.097518771886825562e-02 1.979045420885086060e-01 8.418481051921844482e-02 -4.218802228569984436e-02 1.489204168319702148e-01 -2.323919832706451416e-01 2.822573482990264893e-01 -6.613279134035110474e-02 2.836722731590270996e-01 -1.549039185047149658e-01 1.196052059531211853e-01 6.967559456825256348e-02 1.236005276441574097e-01 -9.715745598077774048e-02 -2.065505236387252808e-01 1.764518469572067261e-01
-3.131739422678947449e-02 -7.123681902885437012e-02 -5.452530831098556519e-02 -2.099483311176300049e-01 9.875878691673278809e-02 -5.943071842193603516e-02 3.548411279916763306e-02 -1.887131184339523315e-01 1.599079370498657227e-01 -3.179624676704406738e-01 2.171272486448287964e-01 8.620506525039672852e-02 9.012954309582710266e-03 -1.759880781173706055e-01 -1.490270644426345825e-01 -4.483163729310035706e-02 -2.224168777465820312e-01 1.677789241075515747e-01 -3.383255749940872192e-02 2.846927940845489502e-01 1.700401008129119873e-01 -1.915753185749053955e-01 -1.394140124320983887e-01 -4.154413044452667236e-01 -8.265960216522216797e-02 -2.326492667198181152e-01 1.176113113760948181e-01 -9.378079324960708618e-02 3.673248291015625000e-01 6.983661651611328125e-02 -1.269904673099517822e-01 5.696487426757812500e-02
-3.194071352481842041e-01 7.883948856033384800e-04 -8.066400140523910522e-02 1.418671756982803345e-01 2.633472084999084473e-01 -2.481959527358412743e-03 -2.863121628761291504e-01 -1.368519384413957596e-02 3.051823675632476807e-01 -4.929817020893096924e-01 2.510528862476348877e-01 5.346178635954856873e-02 -1.032331492751836777e-02 -4.550347104668617249e-02 -3.524782061576843262e-01 5.758495628833770752e-02 -1.459315568208694458e-01 5.139485001564025879e-02 -2.154574096202850342e-01 -1.800198480486869812e-02 1.342836767435073853e-02 -1.781994700431823730e-01 1.559753119945526123e-01 -1.369494572281837463e-02 1.382122039794921875e-01 1.200484558939933777e-01 1.810761354863643646e-02 5.792918056249618530e-02 -1.323299668729305267e-02 1.129905283451080322e-01 4.009685292840003967e-02 9.568873047828674316e-02
-2.054190486669540405e-01 5.930615589022636414e-02 -2.528582513332366943e-01 -3.687535226345062256e-02 5.201859027147293091e-02 -3.679056167602539062e-01 -2.718883454799652100e-01 -1.872323155403137207e-01 1.358305662870407104e-01 -3.311940431594848633e-01 1.413759887218475342e-01 3.977389261126518250e-02 1.543045192956924438e-01 -7.806483656167984009e-02 1.154013723134994507e-01 -2.052576094865798950e-01 4.177444428205490112e-02 -6.627485901117324829e-02 9.480796754360198975e-02 2.114730328321456909e-01 -1.950349062681198120e-01 -2.294686436653137207e-01 1.614407598972320557e-01 -2.114374339580535889e-01 1.610769182443618774e-01 -3.910539671778678894e-02 6.107523664832115173e-02 -2.949730157852172852e-01 1.151805147528648376e-01 5.367019772529602051e-02 5.219891667366027832e-02 2.202090322971343994e-01
-1.344141513109207153e-01 1.969857839867472649e-03 1.063958704471588135e-01 3.711051940917968750e-01 3.604165315628051758e-01 -2.881729006767272949e-01 1.251734346151351929e-01 -8.790897578001022339e-02 -1.026462018489837646e-01 -8.698429912328720093e-02 1.408858597278594971e-01 -2.658462822437286377e-01 9.864781051874160767e-02 -3.372028470039367676e-01 -4.025934264063835144e-02 -5.873602628707885742e-02 7.422462850809097290e-02 1.265332549810409546e-01 1.083837896585464478e-01 6.820586323738098145e-02 -5.340850353240966797e-02 4.777650907635688782e-02 1.780799329280853271e-01 2.137657850980758667e-01 3.198048472404479980e-01 -2.990726828575134277e-01 -1.101383343338966370e-01 7.027251273393630981e-02 -5.550415720790624619e-03 6.741278618574142456e-02 1.412819474935531616e-01 7.503148913383483887e-02
-7.660765945911407471e-02 -1.784190237522125244e-01 -9.070125222206115723e-02 2.513551115989685059e-01 8.488304167985916138e-02 -3.702248632907867432e-02 -1.185961514711380005e-01 -2.713176310062408447e-01 -8.280050009489059448e-02 -3.030537962913513184e-01 1.575251817703247070e-01 -1.550936549901962280e-01 -2.179224491119384766e-01 -4.033165872097015381e-01 8.375089615583419800e-02 -3.506793975830078125e-01 -6.546165794134140015e-02 -6.241926550865173340e-02 -1.309596151113510132e-01 5.391986295580863953e-02 1.543551497161388397e-02 -9.971911460161209106e-02 1.190089881420135498e-01 -5.620048195123672485e-02 1.190343871712684631e-02 -4.691561311483383179e-02 3.535278737545013428e-01 -9.998248517513275146e-02 1.605115383863449097e-01 -3.549468517303466797e-02 2.946383655071258545e-01 -5.242094397544860840e-03
9.424192458391189575e-02 -1.337096095085144043e-02 -1.331774890422821045e-02 1.491272151470184326e-01 3.062374293804168701e-01 -2.371258735656738281e-01 -2.728849053382873535e-01 -7.382855284959077835e-03 7.027160376310348511e-02 -3.235696256160736084e-01 1.918996125459671021e-01 -2.687243223190307617e-01 -1.129763573408126831e-01 -2.614061236381530762e-01 -2.096986472606658936e-01 5.132074654102325439e-02 1.731417626142501831e-01 4.932029545307159424e-02 2.213792651891708374e-01 -1.401336491107940674e-01 -8.564102649688720703e-02 -1.430047452449798584e-01 -2.142849378287792206e-02 -2.717457711696624756e-01 1.746967285871505737e-01 -3.519134595990180969e-02 -6.744337268173694611e-03 -2.287564575672149658e-01 8.527341485023498535e-02 2.541260719299316406e-01 -7.980508357286453247e-02 1.792081594467163086e-01
-1.815165281295776367e-01 -2.938583791255950928e-01 -1.374432235024869442e-03 -2.938224375247955322e-01 2.891874313354492188e-01 7.124807685613632202e-02 -1.619909405708312988e-01 -3.757748305797576904e-01 2.453031390905380249e-02 1.582667231559753418e-02 -1.394669432193040848e-02 -2.107581347227096558e-01 4.244140163064002991e-02 -1.315770745277404785e-01 1.191328614950180054e-01 -2.306075543165206909e-01 -1.031687632203102112e-01 -7.450480759143829346e-02 1.782620698213577271e-01 1.040787026286125183e-01 1.256903260946273804e-01 -1.268907338380813599e-01 2.873644530773162842e-01 3.046035999432206154e-03 2.724215090274810791e-01 7.782495766878128052e-02 2.787492871284484863e-01 -8.462753146886825562e-02 2.386001944541931152e-01 4.036761447787284851e-02 4.184119030833244324e-02 8.674766868352890015e-02
1.652017980813980103e-01 1.852553784847259521e-01 1.540508419275283813e-01 4.210947453975677490e-02 1.399798542261123657e-01 -2.793167233467102051e-01 2.576661296188831329e-02 -1.751908063888549805e-01 7.658367604017257690e-02 -2.233812063932418823e-01 3.226328790187835693e-01 -1.087964996695518494e-01 -8.922640979290008545e-02 -3.519264757633209229e-01 -1.016100272536277771e-01 -8.932053297758102417e-02 -1.244454905390739441e-01 1.065322011709213257e-01 1.465152204036712646e-01 6.397929787635803223e-02 -4.106497764587402344e-02 -3.177539408206939697e-01 1.088664978742599487e-01 -1.166211664676666260e-01 1.662747561931610107e-01 8.184261620044708252e-03 1.422231942415237427e-01 -1.590863615274429321e-01 -1.659458875656127930e-01 -3.887547180056571960e-02 2.255100198090076447e-02 4.228435158729553223e-01
-1.550199687480926514e-01 -8.477337658405303955e-02 -2.908916771411895752e-02 1.801458932459354401e-02 3.555459380149841309e-01 -2.221362292766571045e-01 1.439295336604118347e-02 1.704887114465236664e-02 -1.430362462997436523e-02 -7.001091539859771729e-02 2.171705812215805054e-01 5.915244668722152710e-02 -2.939559817314147949e-01 -3.266826570034027100e-01 -3.906970918178558350e-01 -2.231308519840240479e-01 1.434616595506668091e-01 6.730841100215911865e-02 3.515854850411415100e-02 -3.934295848011970520e-02 7.440079003572463989e-02 -1.104277670383453369e-01 4.139406085014343262e-01 -1.950373500585556030e-02 1.179503723978996277e-01 1.167515013366937637e-02 1.610518549568951130e-03 -1.469474565237760544e-02 1.156217157840728760e-01 -9.232678264379501343e-02 1.067199334502220154e-01 2.740859389305114746e-01
1.091901287436485291e-01 -1.675918996334075928e-01 1.844738274812698364e-01 -1.093735322356224060e-01 1.039199307560920715e-01 -4.847129806876182556e-02 -2.032712101936340332e-01 9.809587895870208740e-02 8.861354738473892212e-02 -1.020947694778442383e-01 3.697730898857116699e-01 -2.814815342426300049e-01 -1.310386955738067627e-01 -2.519597709178924561e-01 -1.029604896903038025e-01 2.633792161941528320e-01 1.641410887241363525e-01 1.211959496140480042e-01 2.915239036083221436e-01 -5.831430107355117798e-02 4.513513296842575073e-02 -1.871653348207473755e-01 9.860551357269287109e-02 -1.606239229440689087e-01 2.303519546985626221e-01 6.026323512196540833e-02 1.108387671411037445e-02 -1.097142174839973450e-01 1.629652678966522217e-01 3.210707008838653564e-01 -1.385233737528324127e-02 2.318281382322311401e-01
-3.824121505022048950e-02 1.249527558684349060e-02 2.583048306405544281e-03 1.072012782096862793e-01 1.534966230392456055e-01 -3.749158382415771484e-01 1.621731207706034184e-03 8.401429653167724609e-02 -3.824243694543838501e-02 -8.970801532268524170e-02 3.176561594009399414e-01 2.233342677354812622e-01 9.858758002519607544e-02 -3.905868530273437500e-01 1.219503954052925110e-01 -1.141744703054428101e-01 -3.049955517053604126e-02 2.011943459510803223e-01 -1.509894430637359619e-01 -7.147051393985748291e-02 6.941676884889602661e-02 -1.240241229534149170e-01 1.362625211477279663e-01 4.679068922996520996e-02 2.521872222423553467e-01 1.016232836991548538e-02 3.928631544113159180e-02 -2.126342654228210449e-01 3.422961831092834473e-01 9.884886443614959717e-02 -1.455303281545639038e-01 3.104375898838043213e-01
-2.934106886386871338e-01 -2.044795155525207520e-01 5.550650414079427719e-03 3.737013414502143860e-02 -1.378224696964025497e-02 -1.057215854525566101e-01 -2.197629064321517944e-01 1.377401594072580338e-02 1.178394928574562073e-01 -1.064854413270950317e-01 2.696242332458496094e-01 -2.123087644577026367e-02 7.631155103445053101e-02 -7.043100893497467041e-02 2.577954344451427460e-02 -2.049123048782348633e-01 -1.510118991136550903e-01 -2.758498862385749817e-02 -1.323825400322675705e-02 2.449279427528381348e-01 1.225868761539459229e-01 -4.440268278121948242e-01 3.288379311561584473e-02 4.966123029589653015e-02 3.018810153007507324e-01 -1.897667646408081055e-01 4.732822626829147339e-02 -1.941564530134201050e-01 5.024911463260650635e-02 -1.885675489902496338e-01 3.620864450931549072e-01 1.525537967681884766e-01
1.499307155609130859e-01 -1.844392344355583191e-02 2.459985017776489258e-01 -1.123632714152336121e-01 2.277937978506088257e-01 -1.628814637660980225e-01 -2.344157844781875610e-01 -9.036099910736083984e-02 2.131984680891036987e-01 -2.330581694841384888e-01 1.015615835785865784e-01 -4.640860110521316528e-02 -9.226702153682708740e-02 -3.198169469833374023e-01 9.962204843759536743e-02 2.234777510166168213e-01 2.144090533256530762e-01 1.171451210975646973e-01 -1.490889340639114380e-01 3.158380687236785889e-01 9.664008766412734985e-02 -9.187368303537368774e-02 2.368664741516113281e-01 -1.217476055026054382e-01 1.229724511504173279e-01 -1.694131791591644287e-01 1.173734292387962341e-02 -1.132584214210510254e-01 2.216587066650390625e-01 9.811085648834705353e-03 7.167319208383560181e-02 3.131524324417114258e-01
-1.211672127246856689e-01 -2.822763025760650635e-01 -1.945932209491729736e-01 1.189371645450592041e-01 8.640241809189319611e-03 -1.508097350597381592e-01 -1.805897653102874756e-01 -7.771556079387664795e-02 6.329917162656784058e-02 -2.649891972541809082e-01 4.369273781776428223e-01 -6.549265235662460327e-02 1.050947606563568115e-02 -2.150648273527622223e-02 3.297508880496025085e-02 -7.332249730825424194e-02 -8.246725052595138550e-02 -3.951106071472167969e-01 -2.070558965206146240e-01 1.158395633101463318e-01 1.034490093588829041e-01 3.098728507757186890e-02 2.680853307247161865e-01 5.152713507413864136e-02 -9.139870852231979370e-02 -1.150123849511146545e-01 -3.314500302076339722e-02 -8.828194439411163330e-02 2.994246184825897217e-01 2.507696747779846191e-01 -6.841957569122314453e-02 1.503712385892868042e-01
3.449161350727081299e-02 1.222608610987663269e-02 3.874045237898826599e-02 3.571022674441337585e-02 1.856608539819717407e-01 -5.616328120231628418e-02 -3.627753257751464844e-01 -3.365898132324218750e-02 1.921354681253433228e-01 -3.368719518184661865e-01 1.766120782122015953e-03 -1.440816819667816162e-01 1.305945664644241333e-01 -3.594520390033721924e-01 2.050284994766116142e-03 2.214431911706924438e-01 1.818650066852569580e-01 -1.031700819730758667e-01 1.439845114946365356e-01 8.600830286741256714e-02 5.286878719925880432e-02 -3.784441947937011719e-02 1.192755103111267090e-01 -2.424238948151469231e-03 1.802984625101089478e-01 -1.283907145261764526e-01 1.830044835805892944e-01 -1.090429723262786865e-01 1.832661032676696777e-01 3.061732053756713867e-01 3.099553100764751434e-02 3.822153508663177490e-01
-3.593094944953918457e-01 -3.593328297138214111e-01 -2.703110575675964355e-01 1.743918508291244507e-01 -5.248003825545310974e-02 1.900449953973293304e-02 -1.878731101751327515e-01 -2.502623498439788818e-01 -6.668209284543991089e-02 -1.732400655746459961e-01 1.768022328615188599e-01 -2.168272882699966431e-01 -4.000071436166763306e-02 -1.100481394678354263e-02 -1.078141704201698303e-01 1.888215839862823486e-01 -1.031042262911796570e-01 -1.785352230072021484e-01 -6.323407590389251709e-02 1.417275518178939819e-01 5.694176629185676575e-02 -3.126271665096282959e-01 2.239847928285598755e-01 9.454295039176940918e-02 3.462827950716018677e-02 4.293358698487281799e-02 1.109056994318962097e-01 -2.425383403897285461e-02 8.270530402660369873e-02 9.118323028087615967e-02 2.955371439456939697e-01 1.744106411933898926e-01
-2.672073245048522949e-01 1.550423502922058105e-01 -8.831009268760681152e-03 2.099261581897735596e-01 4.139646589756011963e-01 -2.297897487878799438e-01 4.238998517394065857e-02 -2.547029219567775726e-02 -9.085194766521453857e-02 -1.194478571414947510e-01 3.573233187198638916e-01 -8.234041184186935425e-02 -1.965625286102294922e-01 -1.218884531408548355e-02 -5.689338594675064087e-02 -1.048778221011161804e-01 1.871598362922668457e-01 2.943454384803771973e-01 2.759378775954246521e-02 -5.404673889279365540e-02 -1.499397158622741699e-01 -2.423718273639678955e-01 2.693825662136077881e-01 -6.079026684165000916e-02 2.908561825752258301e-01 -8.170673251152038574e-02 -6.086253002285957336e-02 -3.675911575555801392e-02 1.710215583443641663e-02 5.629064142704010010e-02 -8.692741394042968750e-02 1.833327859640121460e-01
5.620399862527847290e-02 2.115570455789566040e-01 -3.580658882856369019e-02 -1.898108422756195068e-01 -5.454314872622489929e-03 3.342512249946594238e-02 1.739080622792243958e-02 -2.157514244318008423e-01 3.677741438150405884e-02 -2.078923434019088745e-01 2.938893735408782959e-01 -7.351906597614288330e-02 1.311571896076202393e-01 -3.919566422700881958e-02 -3.182164207100868225e-02 2.273539006710052490e-01 -2.938245981931686401e-02 -1.198275834321975708e-01 -4.665435478091239929e-02 3.388001024723052979e-01 2.923905551433563232e-01 -3.257342278957366943e-01 2.312329709529876709e-01 -2.671054899692535400e-01 8.022473752498626709e-02 -1.741320937871932983e-01 2.386067360639572144e-01 4.610619693994522095e-02 3.327679634094238281e-01 -1.145211420953273773e-02 1.849689520895481110e-02 5.804895609617233276e-02
8.860921114683151245e-02 -5.088946223258972168e-01 -6.679635029286146164e-03 2.303558290004730225e-01 -1.778867840766906738e-02 -1.123864799737930298e-01 -3.754433989524841309e-02 2.778829075396060944e-03 -1.261530444025993347e-02 -1.915324106812477112e-02 1.885733902454376221e-01 -2.472183406352996826e-01 8.050405979156494141e-02 -1.311737895011901855e-01 6.149551644921302795e-02 -1.275179684162139893e-01 4.233577474951744080e-02 -1.372857242822647095e-01 1.275894343852996826e-01 2.354938089847564697e-01 2.135293483734130859e-01 -3.746210634708404541e-01 1.255340427160263062e-01 6.801993120461702347e-03 -5.750063061714172363e-02 -1.881919056177139282e-01 -9.512405097484588623e-02 -2.552586197853088379e-01 1.656956672668457031e-01 2.649176418781280518e-01 8.840204030275344849e-02 1.107827574014663696e-01
-1.339455991983413696e-01 -1.062269955873489380e-01 -6.010611727833747864e-02 1.828173398971557617e-01 3.350884616374969482e-01 -2.373064756393432617e-01 -4.987058788537979126e-02 2.107594311237335205e-01 -2.795302681624889374e-02 3.195431828498840332e-02 2.576636373996734619e-01 -2.628192678093910217e-02 -2.700445652008056641e-01 -2.506997287273406982e-01 -7.837086170911788940e-02 -2.259395420551300049e-01 2.677710950374603271e-01 1.824475824832916260e-01 1.117647904902696609e-02 2.964356914162635803e-02 1.817743480205535889e-02 -2.514643371105194092e-01 2.444831132888793945e-01 -2.630750834941864014e-02 1.826390326023101807e-01 -1.878244876861572266e-01 7.939527928829193115e-02 4.473756998777389526e-02 2.741794884204864502e-01 -6.764486432075500488e-02 -4.814613237977027893e-02 2.595303356647491455e-01
-1.676813960075378418e-01 3.218707814812660217e-02 -8.289506286382675171e-02 1.475684940814971924e-01 1.244540140032768250e-02 -2.536696791648864746e-01 -6.682944297790527344e-02 -6.743736565113067627e-02 7.982895523309707642e-02 -4.573343098163604736e-01 2.193373441696166992e-01 9.715061634778976440e-02 1.972966492176055908e-01 -5.764392018318176270e-02 -3.134967982769012451e-01 -1.275490075349807739e-01 1.052488535642623901e-01 2.442864179611206055e-01 7.628244347870349884e-03 2.682855427265167236e-01 -5.760061368346214294e-02 -2.210160195827484131e-01 1.691740006208419800e-02 -2.199159935116767883e-03 3.145557343959808350e-01 -2.947770953178405762e-01 -8.901995420455932617e-02 1.125507205724716187e-01 -1.079847514629364014e-01 1.212885677814483643e-01 -8.232029527425765991e-02 -6.312476843595504761e-02
5.744446814060211182e-02 -1.137160211801528931e-01 1.903629004955291748e-01 9.959892183542251587e-02 9.005748480558395386e-02 -3.668254017829895020e-01 -1.660332083702087402e-03 -6.929995864629745483e-02 2.184878438711166382e-01 -2.054234445095062256e-01 4.654568806290626526e-02 -3.814705014228820801e-01 1.807892471551895142e-01 -2.156823128461837769e-01 -4.739995598793029785e-01 7.423168420791625977e-02 -9.822591394186019897e-02 1.196071133017539978e-01 1.027564704418182373e-01 2.489643543958663940e-02 -9.966544061899185181e-02 -1.631160676479339600e-01 5.808676034212112427e-02 -9.119679778814315796e-02 9.458556026220321655e-02 -2.656764388084411621e-01 5.774835124611854553e-02 6.638797372579574585e-02 1.553912311792373657e-01 1.787029206752777100e-01 9.537451714277267456e-02 8.549099415540695190e-02
6.298779696226119995e-02 5.196904763579368591e-02 1.678604334592819214e-01 1.580099612474441528e-01 2.087284475564956665e-01 -4.201174974441528320e-01 -3.187143802642822266e-01 -2.535086572170257568e-01 -4.923873394727706909e-02 -3.512032330036163330e-01 6.064885482192039490e-02 -8.421668410301208496e-02 6.413631886243820190e-02 -1.645508259534835815e-01 2.092914469540119171e-02 -8.227659761905670166e-02 -6.425383687019348145e-02 -9.327638894319534302e-02 -1.238855868577957153e-01 2.350139617919921875e-01 1.295409053564071655e-01 1.240238733589649200e-02 2.003728449344635010e-01 -5.362216755747795105e-02 3.597357273101806641e-01 1.570126265287399292e-01 -1.715230345726013184e-01 3.165674954652786255e-02 -3.541176021099090576e-02 3.179205954074859619e-02 1.375223994255065918e-01 -1.740949004888534546e-01
2.377506345510482788e-02 -9.294264763593673706e-02 3.428972512483596802e-02 -4.679500311613082886e-02 1.469102650880813599e-01 -3.330227732658386230e-02 -2.631363570690155029e-01 5.454732105135917664e-02 3.361672163009643555e-01 -1.470606178045272827e-01 -2.998497709631919861e-02 -1.512241661548614502e-01 1.394601613283157349e-01 -3.571514487266540527e-01 -8.694353513419628143e-03 2.000713348388671875e-01 1.487244367599487305e-01 -7.244051992893218994e-02 9.405800700187683105e-02 1.150371730327606201e-01 1.253065913915634155e-01 -1.431636661291122437e-01 1.251403540372848511e-01 -1.419267505407333374e-01 2.179258465766906738e-01 -3.464706540107727051e-01 1.192402914166450500e-01 -2.595236599445343018e-01 1.595290452241897583e-01 1.000004485249519348e-01 -1.180632635951042175e-01 3.564671277999877930e-01
3.869912400841712952e-02 -2.575791776180267334e-01 1.512164026498794556e-01 2.202846109867095947e-01 1.196580380201339722e-01 -1.779550760984420776e-01 2.432237751781940460e-02 1.249042153358459473e-01 1.072578504681587219e-01 -2.114854305982589722e-01 1.685795187950134277e-01 -2.418692260980606079e-01 -3.068648464977741241e-02 -6.360904872417449951e-02 1.056592464447021484e-01 4.901037737727165222e-02 -4.662254452705383301e-02 -1.411994397640228271e-01 -1.913136690855026245e-01 4.843886494636535645e-01 1.406578123569488525e-01 -1.275340765714645386e-01 1.648378819227218628e-01 -1.808398216962814331e-01 -3.294620290398597717e-02 -3.847896754741668701e-01 1.433578580617904663e-01 1.181407868862152100e-01 1.241466961801052094e-02 2.497574985027313232e-01 1.856570504605770111e-02 3.283194079995155334e-02
-2.732405960559844971e-01 -3.352700546383857727e-02 -6.134777329862117767e-03 6.661789864301681519e-02 3.057748675346374512e-01 -3.215079754590988159e-02 -1.509992778301239014e-01 -1.393981426954269409e-01 -8.171125315129756927e-03 3.145891055464744568e-02 3.056543469429016113e-01 -2.931442484259605408e-02 -1.307364553213119507e-01 -3.102952837944030762e-01 -5.526052713394165039e-01 2.534719742834568024e-02 1.177276000380516052e-01 8.629950881004333496e-02 1.238395199179649353e-01 -3.920478373765945435e-02 1.885261088609695435e-01 3.965527564287185669e-02 3.407641947269439697e-01 6.641072034835815430e-02 1.729568988084793091e-01 -5.622240528464317322e-02 -9.550208598375320435e-02 -3.173138573765754700e-02 1.402948498725891113e-01 -6.567729264497756958e-02 -6.657192856073379517e-02 2.807586453855037689e-02
-2.627227902412414551e-01 2.453609406948089600e-01 -1.313708722591400146e-01 -3.079725503921508789e-01 1.633615344762802124e-01 1.186267379671335220e-02 -2.007387131452560425e-01 -8.959027379751205444e-02 -6.409379094839096069e-02 -2.132119610905647278e-02 1.947668045759201050e-01 -2.514278590679168701e-01 1.079746112227439880e-01 -2.003919333219528198e-01 -1.975197196006774902e-01 4.317664541304111481e-03 -2.780213654041290283e-01 -9.861932694911956787e-02 1.521074473857879639e-01 2.251741439104080200e-01 1.365314573049545288e-01 -2.879332005977630615e-01 9.016189724206924438e-03 -8.518423140048980713e-02 1.501119788736104965e-02 -2.043552398681640625e-01 1.612471342086791992e-01 -7.372270524501800537e-02 2.543879449367523193e-01 2.626575231552124023e-01 9.909383952617645264e-02 -1.640038937330245972e-02
-4.512557759881019592e-03 3.282304853200912476e-02 -7.774794008582830429e-03 1.922375708818435669e-01 2.686558067798614502e-01 -3.127598166465759277e-01 -2.254728525876998901e-01 -7.509663701057434082e-03 1.457274854183197021e-01 -1.922699511051177979e-01 1.613665819168090820e-01 -7.380361109972000122e-02 -1.887328326702117920e-01 -3.022056519985198975e-01 -1.172621399164199829e-01 5.136858671903610229e-02 2.913780137896537781e-02 4.126715287566184998e-02 2.702424824237823486e-01 1.051281299442052841e-02 2.121309749782085419e-02 -1.935039311647415161e-01 -4.915788024663925171e-02 -2.606536448001861572e-01 1.083720773458480835e-01 -2.519975602626800537e-02 -4.721187800168991089e-02 -2.928015887737274170e-01 -9.835297614336013794e-02 3.039889037609100342e-01 2.191581018269062042e-02 3.480251133441925049e-01
-8.413150161504745483e-02 -6.176708638668060303e-02 -1.115877255797386169e-01 2.645520567893981934e-01 1.749626360833644867e-02 -1.098731681704521179e-01 -2.577433921396732330e-02 -1.169573441147804260e-01 2.314633429050445557e-01 1.833304762840270996e-01 2.276252508163452148e-01 -1.863163113594055176e-01 2.168833762407302856e-01 -1.564468890428543091e-01 -2.819178998470306396e-02 -2.853733897209167480e-01 1.631066761910915375e-02 -1.098912507295608521e-01 2.152197659015655518e-01 3.584036231040954590e-01 -4.985942319035530090e-02 -1.541917473077774048e-01 3.200412392616271973e-01 -1.034626960754394531e-01 7.117835432291030884e-02 -5.942947790026664734e-02 -2.909458577632904053e-01 -4.435072839260101318e-02 3.476385474205017090e-01 4.938539117574691772e-03 9.476094692945480347e-02 3.013751097023487091e-02
-1.061159670352935791e-01 -1.098455190658569336e-01 -1.848243921995162964e-01 3.290979191660881042e-02 1.880985051393508911e-01 7.831761467969045043e-05 -4.571650922298431396e-02 -1.435060352087020874e-01 -5.120507627725601196e-02 -2.949574887752532959e-01 1.085320785641670227e-01 1.944368630647659302e-01 4.197703301906585693e-02 -2.539500892162322998e-01 -2.073266506195068359e-01 2.260886430740356445e-01 -3.264401480555534363e-02 1.433835923671722412e-02 2.261042594909667969e-02 1.709162890911102295e-01 2.457111030817031860e-01 -1.920889914035797119e-01 8.330206573009490967e-02 -4.277719557285308838e-01 -1.197941526770591736e-01 -3.901166096329689026e-02 3.261959552764892578e-01 -1.321554780006408691e-01 -1.043140441179275513e-01 1.771303266286849976e-01 2.884550988674163818e-01 -2.014970406889915466e-02
-1.408599168062210083e-01 1.335329711437225342e-01 8.894660323858261108e-02 -1.000041440129280090e-01 5.039976164698600769e-02 -3.995116949081420898e-01 2.520691975951194763e-02 -1.225769892334938049e-01 1.499484628438949585e-01 -1.272482126951217651e-01 3.159283995628356934e-01 3.554607927799224854e-02 -1.954402327537536621e-01 -3.655638098716735840e-01 -1.021380648016929626e-01 -4.791852459311485291e-02 2.529066428542137146e-02 1.729605346918106079e-01 1.496387869119644165e-01 1.271542459726333618e-01 -1.540834754705429077e-01 -3.482903242111206055e-01 1.788748353719711304e-01 -4.817329719662666321e-02 5.035159364342689514e-02 -1.264534294605255127e-01 5.477215722203254700e-02 5.572378635406494141e-02 -2.307983934879302979e-01 1.407484710216522217e-01 -9.995481930673122406e-03 3.098437190055847168e-01
-2.324572354555130005e-01 -2.295061498880386353e-01 -7.073283940553665161e-02 3.392877280712127686e-01 8.990859240293502808e-02 -2.759240567684173584e-01 7.566731423139572144e-02 -1.562736481428146362e-01 2.573633193969726562e-02 -5.673468112945556641e-02 1.003674343228340149e-01 -5.437830090522766113e-02 2.234523594379425049e-01 -2.816344201564788818e-01 -2.296357005834579468e-01 -4.358994960784912109e-02 -1.931041851639747620e-02 1.650066524744033813e-01 1.718760579824447632e-01 2.252379059791564941e-01 7.225561141967773438e-02 1.748892217874526978e-01 3.612084984779357910e-01 6.857694685459136963e-02 2.234639413654804230e-02 -1.371056288480758667e-01 -2.065009772777557373e-01 1.790227554738521576e-02 -1.296937000006437302e-02 2.595105767250061035e-01 -1.708907335996627808e-01 -1.420570909976959229e-01
6.412450224161148071e-02 8.318366855382919312e-02 -5.220383778214454651e-02 -4.795177653431892395e-02 1.188956722617149353e-01 7.917321473360061646e-02 2.121805958449840546e-02 -3.398386389017105103e-02 1.796723306179046631e-01 -1.905803233385086060e-01 3.118035793304443359e-01 -1.266686767339706421e-01 1.541581451892852783e-01 -3.341772258281707764e-01 -1.170027181506156921e-01 1.422884762287139893e-01 1.477700471878051758e-01 -1.905423402786254883e-01 1.678219884634017944e-01 1.922453939914703369e-01 4.730074852705001831e-02 -5.498167499899864197e-02 3.117620944976806641e-01 4.724802076816558838e-02 2.078428417444229126e-01 -1.527580916881561279e-01 -5.514072999358177185e-02 6.877525150775909424e-02 9.128757566213607788e-02 4.329330027103424072e-01 -2.833602726459503174e-01 1.799313724040985107e-01
-1.878024339675903320e-01 2.272332459688186646e-01 -7.337721437215805054e-02 8.425604552030563354e-02 3.184204399585723877e-01 -3.865500390529632568e-01 1.039141118526458740e-01 -7.340648025274276733e-02 -7.744937390089035034e-02 -1.309659779071807861e-01 3.703794777393341064e-01 -7.605463266372680664e-02 -1.575563699007034302e-01 1.526355277746915817e-02 -6.252592056989669800e-02 -2.778838574886322021e-01 8.924827724695205688e-02 2.898635268211364746e-01 -1.347969472408294678e-01 7.885731011629104614e-02 -5.577509105205535889e-02 -1.467358618974685669e-01 1.721236556768417358e-01 -3.470371663570404053e-02 3.617438375949859619e-01 2.803505770862102509e-02 -4.628001153469085693e-02 2.511776238679885864e-02 3.546585515141487122e-02 6.166821718215942383e-02 -1.378584187477827072e-02 2.231479883193969727e-01
8.240801282227039337e-03 -3.511129021644592285e-01 2.149631530046463013e-01 4.813999310135841370e-02 9.472382254898548126e-03 -2.147015333175659180e-01 2.314673066139221191e-01 -2.628302574157714844e-01 9.551539272069931030e-02 -1.504962444305419922e-01 2.068331241607666016e-01 1.328862365335226059e-02 -1.054174825549125671e-01 -2.273861169815063477e-01 -1.814537942409515381e-01 1.861328333616256714e-01 -1.167339533567428589e-01 -2.111401855945587158e-01 -8.116143196821212769e-02 2.609120309352874756e-01 1.292693614959716797e-02 -1.387421488761901855e-01 4.448656458407640457e-03 1.537641882896423340e-01 2.080422043800354004e-01 -1.463142186403274536e-01 8.264105767011642456e-02 -1.680493801832199097e-01 1.199159584939479828e-02 3.580133318901062012e-01 8.035940676927566528e-02 -2.090006917715072632e-01
-9.043701738119125366e-02 -2.332188040018081665e-01 1.263753175735473633e-01 4.067740216851234436e-02 -3.955254703760147095e-02 3.347668796777725220e-02 -3.153217434883117676e-01 -1.118380501866340637e-01 3.037076210603117943e-03 -3.977634012699127197e-01 2.057016938924789429e-01 8.960580080747604370e-02 1.646213531494140625e-01 -2.592360377311706543e-01 4.330002143979072571e-02 -3.479136526584625244e-01 -2.001387923955917358e-01 -1.823844909667968750e-01 1.550527065992355347e-01 1.434172242879867554e-01 8.209303766489028931e-02 -1.424157768487930298e-01 3.021340370178222656e-01 -3.070758469402790070e-02 2.336511015892028809e-01 -1.148419231176376343e-01 -1.204451993107795715e-01 1.243923231959342957e-02 1.992920041084289551e-01 5.093471333384513855e-02 5.669604288414120674e-04 1.321376860141754150e-01
9.687896817922592163e-04 -9.206644445657730103e-02 3.277037292718887329e-02 -6.224804371595382690e-02 1.367057114839553833e-01 -9.145096689462661743e-02 -2.946049571037292480e-01 -9.573934227228164673e-02 2.576976083219051361e-03 -1.988914012908935547e-01 1.837576627731323242e-01 -1.813445389270782471e-01 -2.447367459535598755e-02 -4.728057682514190674e-01 -3.265209794044494629e-01 3.744383901357650757e-02 9.890166670083999634e-02 1.425455808639526367e-01 3.063339889049530029e-01 7.326050102710723877e-02 3.158144354820251465e-01 -4.507068544626235962e-02 2.846463620662689209e-01 1.198682636022567749e-01 -8.084221929311752319e-02 2.445669919252395630e-01 9.869158267974853516e-02 1.255583465099334717e-01 1.123046129941940308e-02 -2.578714396804571152e-03 -7.883412390947341919e-02 -2.265876904129981995e-02
-1.247628778219223022e-02 -2.601610124111175537e-02 -9.546844661235809326e-02 -3.318230807781219482e-02 2.831675708293914795e-01 1.543423067778348923e-02 -1.937448419630527496e-02 1.328863054513931274e-01 2.476886957883834839e-01 -2.158080190420150757e-01 2.171321958303451538e-01 -4.734269902110099792e-02 2.706789076328277588e-01 -3.883276283740997314e-01 -1.277962327003479004e-02 2.311169505119323730e-01 2.151152193546295166e-01 -1.403025090694427490e-01 1.897376626729965210e-01 -2.331881225109100342e-02 -4.715380817651748657e-02 -1.646068543195724487e-01 1.272840499877929688e-01 -2.405705861747264862e-02 1.298024207353591919e-01 -1.788346916437149048e-01 6.579004228115081787e-02 -2.608009576797485352e-01 1.384187340736389160e-01 3.076432347297668457e-01 -2.569113373756408691e-01 7.717414945363998413e-02
-1.630492508411407471e-01 3.651165217161178589e-02 2.217701822519302368e-01 4.417661949992179871e-02 2.862579822540283203e-01 -4.144381582736968994e-01 3.873458597809076309e-03 -9.154271334409713745e-02 -1.707908324897289276e-02 -1.811407059431076050e-01 4.208979904651641846e-01 1.619411073625087738e-02 3.389759361743927002e-02 -3.342925757169723511e-02 -2.426591813564300537e-01 -2.306320220232009888e-01 1.070046871900558472e-01 -6.979297101497650146e-02 1.477839499711990356e-01 -4.329773038625717163e-02 -8.206368237733840942e-02 2.152415364980697632e-01 3.159311413764953613e-01 -3.813712671399116516e-02 9.560298919677734375e-02 -1.424788534641265869e-01 2.221361100673675537e-01 -6.151636317372322083e-02 -9.970881789922714233e-02 1.545341312885284424e-01 -1.362262666225433350e-01 6.835970282554626465e-02
-8.613602817058563232e-02 5.559600144624710083e-02 1.749260872602462769e-01 -1.765321195125579834e-02 -1.035860031843185425e-01 -1.460183113813400269e-01 -2.050987780094146729e-01 -2.174876863136887550e-03 -3.512503206729888916e-02 3.278270130977034569e-03 3.181134164333343506e-01 -1.381787657737731934e-01 9.426260739564895630e-02 -3.094233572483062744e-01 -2.117873728275299072e-01 3.706710338592529297e-01 -2.377947792410850525e-02 1.278871595859527588e-01 2.443203926086425781e-01 3.017565608024597168e-01 2.806984484195709229e-01 -8.191031217575073242e-02 3.185249269008636475e-01 1.847620904445648193e-01 1.888402854092419147e-03 2.429684065282344818e-02 1.953044719994068146e-02 -1.156882122159004211e-01 2.620617747306823730e-01 -1.844321191310882568e-02 6.099474802613258362e-02 1.348888501524925232e-02
-1.414146572351455688e-01 3.597647184506058693e-03 4.877309873700141907e-02 1.253056824207305908e-01 4.962019994854927063e-02 -4.725956022739410400e-01 3.376285778358578682e-03 3.877801448106765747e-02 1.491048932075500488e-01 -3.431018292903900146e-01 2.045752704143524170e-01 -1.536019444465637207e-01 1.447824984788894653e-01 -3.026204407215118408e-01 -1.662405729293823242e-01 -6.113742291927337646e-02 -2.943130023777484894e-02 1.522361934185028076e-01 2.529025264084339142e-02 -1.341891437768936157e-01 -1.937279850244522095e-01 9.533413499593734741e-02 3.345740437507629395e-01 -5.562689900398254395e-02 1.475409865379333496e-01 -3.070358633995056152e-01 7.812976837158203125e-02 -4.138436540961265564e-02 7.386108487844467163e-02 6.514669209718704224e-02 1.168976351618766785e-01 1.836079955101013184e-01
3.915958106517791748e-02 -2.060568928718566895e-01 -9.124519675970077515e-02 6.268931180238723755e-02 2.002408355474472046e-01 -4.495643973350524902e-01 1.609301865100860596e-01 -2.805939316749572754e-01 -2.227818071842193604e-01 1.715258462354540825e-03 2.160701602697372437e-01 -2.224966585636138916e-01 -1.544195115566253662e-01 1.065589766949415207e-02 -6.193211302161216736e-02 8.891216665506362915e-02 1.881911754608154297e-01 1.448247283697128296e-01 2.240809351205825806e-01 5.671852827072143555e-02 -1.330914646387100220e-01 -1.042935717850923538e-02 3.703875839710235596e-01 6.708546727895736694e-02 -6.714533269405364990e-02 -8.788294345140457153e-02 2.177052199840545654e-01 -7.487771660089492798e-02 1.131797656416893005e-01 1.590519249439239502e-01 6.397999078035354614e-02 1.965356469154357910e-01
-1.726476252079010010e-01 -5.912393797188997269e-03 -3.964775055646896362e-02 1.221470981836318970e-01 2.572333812713623047e-01 -2.104559540748596191e-02 -1.493258029222488403e-01 -2.164460867643356323e-01 -2.762821875512599945e-02 -1.944859623908996582e-01 -3.385365009307861328e-03 6.297057121992111206e-02 2.559516020119190216e-02 -4.156937003135681152e-01 9.910029359161853790e-03 1.826905906200408936e-01 2.475327998399734497e-01 -1.734688878059387207e-01 -4.469981044530868530e-02 9.040179103612899780e-02 4.592717438936233521e-02 -4.162526726722717285e-01 1.742945164442062378e-01 7.980853319168090820e-02 1.343079954385757446e-01 2.452093511819839478e-01 7.485724240541458130e-02 -4.667510837316513062e-02 3.415351510047912598e-01 8.229285478591918945e-02 1.062382310628890991e-01 -1.846625357866287231e-01
-1.341426074504852295e-01 -4.223189353942871094e-01 3.579482808709144592e-02 -3.941839095205068588e-03 -8.526054210960865021e-03 -1.533780544996261597e-01 -2.390086352825164795e-01 1.042865440249443054e-01 -3.839623928070068359e-02 -1.634093523025512695e-01 2.790066301822662354e-01 1.232401132583618164e-01 -1.109276190400123596e-01 -4.322963953018188477e-01 1.484478451311588287e-02 -1.005234792828559875e-01 -1.975855678319931030e-01 -2.419441789388656616e-01 1.292795389890670776e-01 3.146100938320159912e-01 3.632120415568351746e-02 5.706285312771797180e-02 6.890997290611267090e-02 -1.888152062892913818e-01 2.585797607898712158e-01 -2.606227062642574310e-04 -7.723201811313629150e-02 1.509781926870346069e-01 -6.347511708736419678e-02 -5.778177827596664429e-02 -1.074844673275947571e-01 8.513972163200378418e-02
3.271919488906860352e-02 -2.950126528739929199e-01 -1.672434248030185699e-02 2.087262123823165894e-01 3.649114444851875305e-02 -3.825168907642364502e-01 -2.069113403558731079e-01 1.268394440412521362e-01 -5.655909329652786255e-02 -1.528631150722503662e-01 2.907988429069519043e-01 -3.804590320214629173e-03 -9.585124440491199493e-03 -1.799085587263107300e-01 1.991989463567733765e-02 1.185706704854965210e-01 -1.257006227970123291e-01 -6.810872256755828857e-02 -1.571944057941436768e-01 3.090244531631469727e-01 -9.295006096363067627e-02 -2.400804460048675537e-01 1.517640650272369385e-01 1.272402554750442505e-01 -9.322409331798553467e-02 -3.696047961711883545e-01 1.303566396236419678e-01 5.709328502416610718e-02 1.632569879293441772e-01 2.069958746433258057e-01 -1.490421444177627563e-01 5.378348287194967270e-03
-2.097791582345962524e-01 -1.524981856346130371e-02 -1.326896399259567261e-01 -8.761022239923477173e-02 -4.953100159764289856e-02 -9.293772280216217041e-02 -2.146326154470443726e-01 -1.934273242950439453e-01 9.019382297992706299e-03 -2.664147317409515381e-01 2.181446999311447144e-01 -1.380430608987808228e-01 1.365884095430374146e-01 2.774803433567285538e-03 -6.865400075912475586e-02 -2.524255514144897461e-01 -5.993819795548915863e-03 -5.289107561111450195e-02 1.933308541774749756e-01 2.144101411104202271e-01 -2.638221979141235352e-01 -3.916276097297668457e-01 2.612650953233242035e-02 -2.182084769010543823e-01 3.893116414546966553e-01 -8.048956096172332764e-02 -7.195232063531875610e-02 -9.992263466119766235e-02 1.720029264688491821e-01 8.521113544702529907e-02 -7.932879030704498291e-03 2.086679339408874512e-01
-7.025811076164245605e-02 -3.570607304573059082e-02 7.933043688535690308e-02 1.043935269117355347e-01 2.651820182800292969e-01 -2.691881954669952393e-01 -2.131439298391342163e-01 -2.060781046748161316e-02 5.292142182588577271e-02 -1.423183083534240723e-01 3.612290918827056885e-01 -1.000982597470283508e-01 -2.370386756956577301e-02 -2.323656082153320312e-01 -8.848924189805984497e-02 -1.875788271427154541e-01 6.462001800537109375e-02 1.493959128856658936e-01 6.959298253059387207e-02 -1.268722414970397949e-01 -2.106921561062335968e-02 -1.196283474564552307e-01 -3.080054931342601776e-02 -3.096737563610076904e-01 2.144631147384643555e-01 -2.327174395322799683e-01 -5.384798161685466766e-03 -3.128797411918640137e-01 -1.381044182926416397e-02 3.158644139766693115e-01 -1.571943759918212891e-01 2.122357785701751709e-01
5.095764994621276855e-02 -2.058452218770980835e-01 1.440264433622360229e-01 3.151984419673681259e-03 2.476426512002944946e-01 -2.801884338259696960e-02 2.405446767807006836e-01 -1.846555918455123901e-01 6.350500881671905518e-02 -2.510409355163574219e-01 2.244653925299644470e-02 -4.734606668353080750e-02 -3.483826294541358948e-02 -5.370057225227355957e-01 1.002369970083236694e-01 1.284104585647583008e-01 1.998341381549835205e-01 -8.588953316211700439e-02 -4.081253334879875183e-02 1.870574653148651123e-01 3.870170414447784424e-01 -7.084347307682037354e-02 -2.193421497941017151e-02 -6.021409481763839722e-02 1.784018576145172119e-01 -5.086554214358329773e-03 7.088720798492431641e-02 3.577695041894912720e-02 2.203293442726135254e-01 1.339613050222396851e-01 2.162062972784042358e-01 -3.501596162095665932e-03
1.212963908910751343e-01 -1.333208978176116943e-01 6.160254031419754028e-02 1.685491502285003662e-01 1.300956606864929199e-01 -2.645646035671234131e-01 -2.354251295328140259e-01 -3.756537139415740967e-01 1.541611552238464355e-01 -2.376531362533569336e-01 1.884744465351104736e-01 -1.817321628332138062e-01 5.112031847238540649e-02 1.954206526279449463e-01 1.100090518593788147e-01 -6.131408736109733582e-02 -3.840260952711105347e-02 5.773284658789634705e-02 -5.077849328517913818e-02 2.001193761825561523e-01 9.007711708545684814e-02 -2.509709596633911133e-01 2.797988951206207275e-01 -2.994722127914428711e-02 2.003298103809356689e-01 2.087286859750747681e-01 2.969782054424285889e-01 1.712245168164372444e-03 -6.836300715804100037e-03 -1.685678213834762573e-01 2.169746309518814087e-01 3.513151407241821289e-02
1.522458046674728394e-01 -1.045210286974906921e-02 1.624237895011901855e-01 -3.184771537780761719e-01 -4.280158132314682007e-02 -1.701470650732517242e-02 -1.061931136064231396e-03 -1.905374675989151001e-01 1.065833345055580139e-01 -1.784047484397888184e-01 2.398857325315475464e-01 -2.137251645326614380e-01 -8.403069525957107544e-02 -1.751970686018466949e-02 -2.964129745960235596e-01 -8.922568708658218384e-02 3.195394575595855713e-02 1.133591607213020325e-01 5.916641652584075928e-02 3.973889946937561035e-01 2.096815407276153564e-01 7.730354368686676025e-02 2.426678538322448730e-01 -2.381363660097122192e-01 2.109399884939193726e-01 4.111632704734802246e-02 2.467399463057518005e-02 -2.492295950651168823e-01 2.807651162147521973e-01 1.147488653659820557e-01 -8.586619794368743896e-02 1.084666922688484192e-01
-2.966867685317993164e-01 -2.201816141605377197e-01 1.109344661235809326e-01 -9.870643261820077896e-04 2.450608164072036743e-01 9.326104074716567993e-02 -3.762216866016387939e-02 -6.531447172164916992e-02 2.922355532646179199e-01 -4.441080093383789062e-01 -1.512371655553579330e-02 -9.585036337375640869e-02 2.635931074619293213e-01 -5.371065437793731689e-02 -1.281397137790918350e-02 8.574756234884262085e-02 2.934637665748596191e-02 4.127583932131528854e-03 5.795761197805404663e-02 8.805605769157409668e-02 5.315731465816497803e-02 -2.330962419509887695e-01 1.420599222183227539e-01 -1.224534064531326294e-01 3.132529184222221375e-02 -1.290087103843688965e-01 1.523876339197158813e-01 4.246553033590316772e-02 4.151602089405059814e-02 -1.896080672740936279e-01 1.155427843332290649e-01 4.547766745090484619e-01
6.480377912521362305e-02 -3.372387886047363281e-01 2.415218502283096313e-01 -1.317138820886611938e-01 4.209331795573234558e-02 -2.715969085693359375e-01 5.379413813352584839e-02 7.865193486213684082e-02 1.702812165021896362e-01 -2.784118652343750000e-01 3.993195891380310059e-01 2.430409938097000122e-02 -2.978237271308898926e-01 -1.407316625118255615e-01 -1.268796809017658234e-02 4.351340606808662415e-02 -6.981602311134338379e-02 -2.667074203491210938e-01 1.652215719223022461e-01 2.491734623908996582e-01 5.879558250308036804e-02 1.183525286614894867e-02 1.281268596649169922e-01 1.039250344038009644e-01 5.240475013852119446e-02 -2.360963076353073120e-01 1.148782894015312195e-01 -1.730841696262359619e-01 1.055330112576484680e-01 1.375368386507034302e-01 -6.875882297754287720e-02 -1.096679940819740295e-01
-1.277347505092620850e-01 4.434073716402053833e-02 -1.654679141938686371e-02 7.832175493240356445e-02 2.417356073856353760e-01 -2.485679835081100464e-01 -1.203040480613708496e-01 -2.012426257133483887e-01 -6.269997358322143555e-02 -4.676761627197265625e-01 3.416614234447479248e-01 -1.179083213210105896e-01 2.756886184215545654e-01 1.229104176163673401e-01 -8.671345561742782593e-02 2.085363119840621948e-01 -4.931512475013732910e-02 -1.664379611611366272e-02 9.354761242866516113e-02 -2.119212225079536438e-02 2.372821420431137085e-01 -2.010482251644134521e-01 5.696165841072797775e-03 1.453467607498168945e-01 3.366502523422241211e-01 -1.173404380679130554e-01 5.281885340809822083e-02 -2.500280179083347321e-02 -2.114436961710453033e-02 1.544873118400573730e-01 1.411508619785308838e-01 1.288262102752923965e-02
-4.894908890128135681e-02 -2.461993545293807983e-01 4.382456466555595398e-02 -2.270562052726745605e-01 2.107264995574951172e-01 1.893035024404525757e-01 -9.674638509750366211e-02 1.657810620963573456e-02 1.483037024736404419e-01 -3.784115314483642578e-01 1.010561585426330566e-01 -1.518762260675430298e-01 2.247050255537033081e-01 -6.726109236478805542e-02 -1.902702003717422485e-01 -2.939347736537456512e-02 1.180690154433250427e-02 1.553142815828323364e-01 -1.770473867654800415e-01 3.050957322120666504e-01 9.968971833586692810e-03 -1.360457092523574829e-01 2.657735943794250488e-01 -1.610395014286041260e-01 4.210288450121879578e-02 -1.101663932204246521e-01 1.816749870777130127e-01 8.005386590957641602e-02 2.915044426918029785e-01 5.850626900792121887e-02 2.742945253849029541e-01 1.491991430521011353e-01
8.467249572277069092e-03 -8.117856085300445557e-02 2.753989994525909424e-01 5.828640982508659363e-02 -4.141537845134735107e-02 -6.941418349742889404e-02 -5.441021174192428589e-02 -2.384406030178070068e-01 -1.816871464252471924e-01 -2.218315303325653076e-01 4.210069477558135986e-01 -2.010122239589691162e-01 -1.774656772613525391e-01 -1.574362814426422119e-02 -4.454971477389335632e-02 6.932719796895980835e-02 -1.037859842181205750e-01 -1.523656994104385376e-01 -6.631798110902309418e-03 -2.965774759650230408e-02 4.449523985385894775e-01 -1.683766692876815796e-01 -4.330446198582649231e-02 -1.581411510705947876e-01 1.640922278165817261e-01 -1.680830419063568115e-01 1.210346119478344917e-03 -6.994277983903884888e-02 3.573402762413024902e-01 -6.608321517705917358e-02 -1.702404320240020752e-01 1.016152929514646530e-02
1.955002099275588989e-01 1.480804290622472763e-02 4.506349563598632812e-02 -9.200970083475112915e-02 1.144568622112274170e-01 4.973100125789642334e-02 4.652057960629463196e-02 8.558411151170730591e-02 1.871530562639236450e-01 -1.625227928161621094e-01 3.958264291286468506e-01 -1.576592326164245605e-01 9.809733927249908447e-02 -2.966710925102233887e-01 -1.030165627598762512e-01 1.128333061933517456e-01 9.417109936475753784e-02 5.969182774424552917e-02 8.731797337532043457e-02 2.740851836279034615e-03 2.596112200990319252e-03 -1.109307706356048584e-01 3.370243906974792480e-01 2.391973696649074554e-02 3.549924790859222412e-01 -1.844221949577331543e-01 -7.308303564786911011e-02 -1.224246248602867126e-01 1.277381777763366699e-01 4.235713481903076172e-01 -1.645914614200592041e-01 1.110525429248809814e-01
2.146285921335220337e-01 -1.776646375656127930e-01 2.583339810371398926e-01 -1.472550630569458008e-01 2.297551631927490234e-01 -1.831849515438079834e-01 -1.223938316106796265e-01 2.420793659985065460e-02 2.194644808769226074e-01 -1.655897349119186401e-01 2.639700472354888916e-01 -3.162737488746643066e-01 2.558424836024641991e-03 -1.083747595548629761e-01 -1.069202721118927002e-01 2.732439041137695312e-01 -3.807635232806205750e-02 1.535815000534057617e-01 -1.601378470659255981e-01 2.341588139533996582e-01 4.505970701575279236e-02 -3.038327582180500031e-02 2.990787029266357422e-01 -5.245205014944076538e-02 2.002571970224380493e-01 -7.755877077579498291e-02 5.776769667863845825e-02 -1.229826435446739197e-01 8.340835571289062500e-02 3.253558576107025146e-01 9.297647513449192047e-03 1.037057042121887207e-01
1.960846781730651855e-01 -3.757154643535614014e-01 2.988104820251464844e-01 3.649326413869857788e-02 3.903505578637123108e-02 -1.379662156105041504e-01 7.878576219081878662e-02 -9.100855141878128052e-02 8.675360679626464844e-02 -2.828679084777832031e-01 3.153039216995239258e-01 -5.680319853127002716e-03 -1.252524256706237793e-01 -8.095375262200832367e-03 3.429174795746803284e-02 3.761849924921989441e-02 2.124942839145660400e-02 -3.513416349887847900e-01 1.043140962719917297e-01 3.052582442760467529e-01 8.508463948965072632e-02 -2.104882150888442993e-01 6.496977061033248901e-02 9.602542035281658173e-03 1.285648643970489502e-01 -1.679396182298660278e-01 1.919031441211700439e-01 2.690412290394306183e-02 -1.265695542097091675e-01 1.485947519540786743e-01 2.330497838556766510e-02 2.909397184848785400e-01
1.004186943173408508e-01 6.058191880583763123e-02 1.062946394085884094e-01 6.346234679222106934e-02 3.173503577709197998e-01 -3.392872810363769531e-01 -2.459789514541625977e-01 -8.467852324247360229e-02 -2.094345912337303162e-02 -2.540946602821350098e-01 4.624024331569671631e-01 -2.267114967107772827e-01 -8.350935578346252441e-02 -2.019812911748886108e-01 -1.124704182147979736e-01 -1.034588813781738281e-01 8.835906535387039185e-02 3.190061748027801514e-01 -7.873949408531188965e-02 -1.823551394045352936e-02 -7.286997139453887939e-02 -1.302092373371124268e-01 5.516790971159934998e-02 -1.055942252278327942e-01 2.294071167707443237e-01 6.550514698028564453e-02 2.195166237652301788e-02 2.928300760686397552e-02 1.226234361529350281e-01 6.608688086271286011e-02 -1.812403798103332520e-01 1.516695320606231689e-01
-9.472528845071792603e-02 1.489878352731466293e-02 -1.051623523235321045e-01 7.557884603738784790e-02 3.635953739285469055e-02 -5.100203305482864380e-02 2.532960772514343262e-01 -7.117088884115219116e-02 -7.769700884819030762e-02 -1.560309529304504395e-01 2.147062867879867554e-01 -6.765124946832656860e-02 -2.321418672800064087e-01 1.671041250228881836e-01 -1.150042414665222168e-01 -5.188545957207679749e-02 6.016014888882637024e-02 5.803484097123146057e-02 2.967727929353713989e-02 3.967373967170715332e-01 4.627161026000976562e-01 -7.218591123819351196e-02 -3.897794336080551147e-02 -5.376841500401496887e-02 1.730139851570129395e-01 -1.644925177097320557e-01 2.503483891487121582e-01 2.700622193515300751e-02 2.635106742382049561e-01 1.947178393602371216e-01 2.809382975101470947e-01 1.625615209341049194e-01
-3.603867888450622559e-01 1.300542056560516357e-02 2.907740473747253418e-01 8.805397152900695801e-02 1.553364843130111694e-01 -3.216963708400726318e-01 2.036759257316589355e-02 -1.036064922809600830e-01 1.392011940479278564e-01 3.523646155372262001e-03 8.910575509071350098e-02 -1.211218088865280151e-01 1.395701915025711060e-01 2.022262662649154663e-02 -3.834203183650970459e-01 -5.739619210362434387e-02 2.516140341758728027e-01 1.742168515920639038e-01 1.062760949134826660e-01 2.396213710308074951e-01 3.096901178359985352e-01 -1.305397301912307739e-01 4.258156195282936096e-02 -6.523121148347854614e-02 1.717610955238342285e-01 -6.912053376436233521e-02 1.028356105089187622e-01 2.474752217531204224e-01 1.684252321720123291e-01 6.853397935628890991e-02 4.841011017560958862e-02 -6.157175078988075256e-02
-2.795741260051727295e-01 -2.107062786817550659e-01 -3.952099382877349854e-02 1.124404147267341614e-01 -4.929196462035179138e-02 -7.900147885084152222e-02 -7.999472320079803467e-02 5.325958132743835449e-02 3.262858837842941284e-02 -7.482943125069141388e-03 6.204176321625709534e-02 -1.025971919298171997e-01 5.624188855290412903e-02 -2.109755277633666992e-01 2.388668479397892952e-03 -1.429474204778671265e-01 -1.938260644674301147e-01 5.987802147865295410e-02 -2.214464172720909119e-02 5.457477569580078125e-01 8.095138520002365112e-02 -4.142901003360748291e-01 5.685700476169586182e-02 -4.018093273043632507e-02 3.388359546661376953e-01 -3.469873592257499695e-02 -1.291667371988296509e-01 -2.566287517547607422e-01 8.408791571855545044e-02 -7.329130917787551880e-02 1.364686191082000732e-01 9.785959124565124512e-02
1.673272550106048584e-01 1.210311800241470337e-01 1.559346914291381836e-01 -3.562758564949035645e-01 -6.512974202632904053e-02 -9.600101411342620850e-02 4.325459897518157959e-02 2.820227481424808502e-02 7.081670314073562622e-02 -1.402598023414611816e-01 3.486638665199279785e-01 -1.678228378295898438e-01 -3.844156488776206970e-02 -1.417184919118881226e-01 -3.200469613075256348e-01 -9.306912124156951904e-02 1.533036265755072236e-04 6.155743449926376343e-02 -2.877895720303058624e-02 3.476395606994628906e-01 3.545445501804351807e-01 2.729786932468414307e-02 1.792780011892318726e-01 -1.891878098249435425e-01 1.588842421770095825e-01 1.263094395399093628e-01 -1.792545430362224579e-02 -9.156800061464309692e-02 2.140822112560272217e-01 1.966626495122909546e-01 -7.278481125831604004e-02 1.528002768754959106e-01
-4.814276844263076782e-02 -2.911413609981536865e-01 -1.543744653463363647e-01 1.550039052963256836e-01 1.324460506439208984e-01 -1.555604636669158936e-01 -1.233128532767295837e-01 -5.382552742958068848e-02 3.417043983936309814e-01 2.117794156074523926e-01 2.519172728061676025e-01 -1.741166710853576660e-01 1.082272827625274658e-01 -1.356689482927322388e-01 6.928090751171112061e-02 1.973136700689792633e-02 -9.578819153830409050e-04 -1.312026828527450562e-01 2.340940088033676147e-01 2.703501284122467041e-01 5.518144369125366211e-02 -2.333092242479324341e-01 2.258146852254867554e-01 1.053571477532386780e-01 7.129748165607452393e-02 -1.605454981327056885e-01 -1.715625822544097900e-01 -1.154009178280830383e-01 3.762892484664916992e-01 8.436584472656250000e-02 1.632710248231887817e-01 -2.940356917679309845e-02
-7.470040023326873779e-02 -1.310668140649795532e-01 -2.866843938827514648e-01 1.946076452732086182e-01 2.522525787353515625e-01 -2.546854615211486816e-01 -1.242976710200309753e-01 -1.614770269952714443e-03 2.311711609363555908e-01 -1.920493990182876587e-01 1.495630741119384766e-01 -1.467545628547668457e-01 -2.383395843207836151e-02 -3.051559627056121826e-01 -4.951837658882141113e-02 7.829774171113967896e-02 -4.336337000131607056e-02 -1.302767544984817505e-01 2.663871739059686661e-03 -1.061061248183250427e-01 4.016849696636199951e-01 2.747698128223419189e-02 3.146294057369232178e-01 1.193156279623508453e-02 1.212774813175201416e-01 2.424841821193695068e-01 2.096245586872100830e-01 -3.304647980257868767e-03 -1.298523545265197754e-01 -1.202384568750858307e-02 2.046503275632858276e-01 -9.501010924577713013e-02
-1.033478975296020508e-01 -3.111838102340698242e-01 8.453647792339324951e-02 2.453689649701118469e-02 3.526058793067932129e-02 -2.086003720760345459e-01 3.813573624938726425e-03 3.660596907138824463e-02 -6.751350313425064087e-02 -2.690803706645965576e-01 1.435218453407287598e-01 -2.121437191963195801e-01 1.145782098174095154e-01 -2.613086835481226444e-04 2.629272937774658203e-01 -4.161297157406806946e-02 1.229554489254951477e-01 1.125941425561904907e-01 1.133427694439888000e-01 1.191552132368087769e-01 3.643345832824707031e-01 7.031615078449249268e-02 3.337032794952392578e-01 1.637203097343444824e-01 2.830995917320251465e-01 -1.884347945451736450e-01 1.557439714670181274e-01 -1.783711910247802734e-01 7.829525507986545563e-03 2.485664039850234985e-01 -2.009229511022567749e-01 8.624920994043350220e-02
-1.282890290021896362e-01 -1.692830175161361694e-01 -5.447063222527503967e-02 -1.510387193411588669e-02 8.185376971960067749e-02 -2.151083350181579590e-01 -1.636131703853607178e-01 1.352062374353408813e-01 2.264044433832168579e-01 -2.682629823684692383e-01 -1.308572590351104736e-01 2.796363532543182373e-01 4.527789726853370667e-02 -1.658552885055541992e-01 -1.949014961719512939e-01 -1.840888857841491699e-01 -2.324463613331317902e-02 -1.750735789537429810e-01 6.907656788825988770e-02 3.181090354919433594e-01 3.068629205226898193e-01 -1.852124035358428955e-01 1.870328038930892944e-01 8.169454336166381836e-02 3.134579062461853027e-01 1.117827817797660828e-01 8.676972985267639160e-02 1.601422578096389771e-01 2.822538614273071289e-01 -1.550082862377166748e-02 -5.002416297793388367e-02 -8.682728745043277740e-03
-2.352414131164550781e-01 -7.835274934768676758e-02 2.301159203052520752e-01 1.097074802964925766e-02 2.037790715694427490e-01 -2.846237123012542725e-01 -1.315067149698734283e-02 -9.784038364887237549e-02 -1.217301934957504272e-01 -2.266797469928860664e-03 2.126559466123580933e-01 -8.659427985548973083e-03 1.465226858854293823e-01 -4.714738726615905762e-01 -1.443161368370056152e-01 2.154225260019302368e-01 -9.048748761415481567e-02 1.655647158622741699e-01 1.811107099056243896e-01 1.567371785640716553e-01 1.962810456752777100e-01 1.200890392065048218e-01 1.836281865835189819e-01 1.399343311786651611e-01 2.473435103893280029e-01 -2.457305192947387695e-01 -1.402137726545333862e-01 1.564865559339523315e-02 1.226489618420600891e-01 1.160729862749576569e-02 -1.617746204137802124e-01 -4.839945584535598755e-03
-2.894217073917388916e-01 6.232436001300811768e-02 1.823460496962070465e-02 -3.632268309593200684e-01 2.093175649642944336e-01 -6.702272593975067139e-02 1.102584153413772583e-01 -1.593997478485107422e-01 -6.513968110084533691e-02 -2.406633794307708740e-01 1.939523965120315552e-01 -4.431797191500663757e-02 4.467644542455673218e-02 -4.883318021893501282e-02 -4.260583966970443726e-02 -2.624001912772655487e-02 -8.167762309312820435e-02 -3.010304570198059082e-01 1.469730436801910400e-01 2.899247109889984131e-01 3.563163802027702332e-02 -2.125976383686065674e-01 2.568385899066925049e-01 -3.295413553714752197e-01 -5.715444311499595642e-02 -1.795967370271682739e-01 6.315058469772338867e-02 7.681464403867721558e-02 3.101301193237304688e-01 1.350471377372741699e-01 -3.164962306618690491e-02 -2.786156907677650452e-02
-8.027208596467971802e-02 -2.262657433748245239e-01 -7.030600309371948242e-02 1.847768574953079224e-01 3.194431960582733154e-01 -1.347807645797729492e-01 8.343213051557540894e-02 -1.025437936186790466e-01 -1.553738862276077271e-01 -1.863757818937301636e-01 2.677227556705474854e-01 -1.161038130521774292e-01 -7.412057369947433472e-02 -1.927879638969898224e-02 2.085143476724624634e-01 -6.439609825611114502e-02 4.485724866390228271e-02 -3.147947490215301514e-01 1.082848906517028809e-01 2.404029853641986847e-02 -1.330052502453327179e-02 -4.434495270252227783e-01 1.335223019123077393e-01 -1.451637893915176392e-01 7.098986953496932983e-02 2.018470466136932373e-01 1.954222470521926880e-01 -2.256575375795364380e-01 2.505974471569061279e-01 -6.220209226012229919e-02 1.312030553817749023e-01 -1.239963527768850327e-02
-2.620651721954345703e-01 1.212520450353622437e-01 -1.484948694705963135e-01 7.920983433723449707e-02 -3.193997591733932495e-02 -2.786017954349517822e-01 -2.566623985767364502e-01 -2.212103903293609619e-01 9.833805263042449951e-02 -2.646390199661254883e-01 9.735108911991119385e-02 1.636556722223758698e-02 2.466766983270645142e-01 -9.867752343416213989e-02 -5.646351352334022522e-02 -7.961999624967575073e-02 -1.977839618921279907e-01 -1.671408712863922119e-01 2.248025238513946533e-01 2.915786504745483398e-01 -2.172272950410842896e-01 -1.878777444362640381e-01 9.842784702777862549e-02 -1.843875646591186523e-01 2.420389056205749512e-01 -2.515617199242115021e-02 9.852700680494308472e-02 -1.691108644008636475e-01 1.225747913122177124e-01 1.099485903978347778e-01 7.018341869115829468e-02 2.587293088436126709e-01
-9.919507056474685669e-02 -3.713645339012145996e-01 2.325591892004013062e-01 -8.470194786787033081e-02 1.022924408316612244e-01 -1.666739583015441895e-01 -1.022302508354187012e-01 -5.421369522809982300e-02 1.102527454495429993e-01 -2.935376763343811035e-01 2.634806632995605469e-01 -3.844539076089859009e-02 -7.139366120100021362e-02 -1.182027999311685562e-02 4.835861548781394958e-02 3.726909682154655457e-02 2.796971239149570465e-02 -4.548135697841644287e-01 1.918878555297851562e-01 2.582622468471527100e-01 1.693590581417083740e-01 2.407611720263957977e-02 1.031902730464935303e-01 -1.422210335731506348e-01 -7.790225744247436523e-02 -7.778290659189224243e-02 2.092631906270980835e-01 -3.176216483116149902e-01 4.250656813383102417e-02 1.312579959630966187e-01 1.031788885593414307e-01 -5.832697823643684387e-02
-2.432157844305038452e-01 -9.465172141790390015e-02 -2.065234817564487457e-02 -1.199519038200378418e-01 3.429444432258605957e-01 -1.938040554523468018e-01 -1.840213984251022339e-01 -9.915455430746078491e-02 -2.243692427873611450e-01 -3.935410082340240479e-01 6.379455327987670898e-02 1.808903515338897705e-01 -7.941160351037979126e-02 -2.969431877136230469e-01 -1.167640984058380127e-01 -1.718802191317081451e-02 2.175791710615158081e-01 2.116409391164779663e-01 3.064159750938415527e-01 2.084749191999435425e-01 6.989154219627380371e-02 -1.948254704475402832e-01 -2.307600714266300201e-02 1.869916468858718872e-01 1.472431123256683350e-01 8.744028210639953613e-02 2.706649526953697205e-02 -1.069178357720375061e-01 -5.653787404298782349e-02 7.849828898906707764e-02 9.510317444801330566e-02 -8.308030664920806885e-03
3.325854986906051636e-02 -1.885215044021606445e-01 1.270260512828826904e-01 1.197023168206214905e-01 2.718454040586948395e-02 -4.344738423824310303e-01 2.795904129743576050e-02 -4.237468540668487549e-02 4.610863700509071350e-02 -1.990979462862014771e-01 4.711320698261260986e-01 1.635039150714874268e-01 -3.677686327137053013e-04 -2.304652482271194458e-01 -8.761622011661529541e-02 1.622698754072189331e-01 -6.425960361957550049e-02 1.825263649225234985e-01 1.082162410020828247e-01 9.878103435039520264e-02 -6.341956555843353271e-02 -2.280094921588897705e-01 -7.956820540130138397e-03 2.775060757994651794e-02 1.444137096405029297e-01 -3.239558264613151550e-02 5.049984157085418701e-02 -2.211097925901412964e-01 -5.688123032450675964e-02 -9.658833593130111694e-02 -2.279764972627162933e-02 4.012874662876129150e-01
-2.811177968978881836e-01 -6.054765358567237854e-02 -1.428362727165222168e-01 1.527060121297836304e-01 -1.225512195378541946e-02 4.000066313892602921e-03 -6.698344647884368896e-02 -1.989924609661102295e-01 9.885291755199432373e-02 -6.675094366073608398e-02 9.212591499090194702e-02 -7.882046513259410858e-03 -2.029809802770614624e-01 -3.354218900203704834e-01 8.198790252208709717e-02 -1.572001725435256958e-01 8.264192938804626465e-02 -6.634636968374252319e-02 9.882523119449615479e-02 1.578125357627868652e-01 2.817647298797965050e-03 6.263837963342666626e-02 1.497028917074203491e-01 -3.369380235671997070e-01 1.331850886344909668e-01 6.539715081453323364e-02 4.741421341896057129e-01 -8.505301922559738159e-02 1.904359459877014160e-01 2.089361250400543213e-01 1.264390647411346436e-01 2.927032709121704102e-01
-2.017267942428588867e-01 -8.179663866758346558e-02 6.944884359836578369e-02 -4.438273981213569641e-02 3.762150108814239502e-01 -1.956084370613098145e-01 -2.242265343666076660e-01 3.571213036775588989e-02 -7.518211752176284790e-02 -6.957553327083587646e-02 2.282800525426864624e-01 9.429159760475158691e-02 7.422705739736557007e-02 -1.479767709970474243e-01 -2.173389494419097900e-01 1.346904039382934570e-01 3.008246421813964844e-01 -1.870306581258773804e-02 4.292984902858734131e-01 2.711815834045410156e-01 9.543757885694503784e-02 2.359821647405624390e-02 1.076746806502342224e-01 -2.563290111720561981e-02 2.320283949375152588e-01 1.973439902067184448e-01 4.698841832578182220e-03 -1.312349140644073486e-01 1.541812866926193237e-01 -4.470949247479438782e-02 -7.123938202857971191e-02 -1.967707574367523193e-01
-1.161499470472335815e-01 -1.459935307502746582e-01 -3.055999800562858582e-02 -1.070731878280639648e-01 1.402607262134552002e-01 -7.175072282552719116e-02 8.408385515213012695e-02 -1.152750253677368164e-01 2.531957924365997314e-01 -2.086745500564575195e-01 3.416686654090881348e-01 -1.101461425423622131e-01 -6.939563900232315063e-02 4.249782860279083252e-02 -1.577769666910171509e-01 -1.361195594072341919e-01 -6.336902081966400146e-02 8.712735027074813843e-02 -1.298195272684097290e-01 2.549776434898376465e-01 1.599803119897842407e-01 -2.472548335790634155e-01 2.985945902764797211e-02 -4.071663916110992432e-01 -1.554745733737945557e-01 -5.657726153731346130e-02 2.233619391918182373e-01 2.761065773665904999e-02 3.636043965816497803e-01 -7.562645524740219116e-02 -2.181076705455780029e-01 1.031846255064010620e-01
-2.085692435503005981e-01 -1.956821233034133911e-01 1.832841634750366211e-01 -6.542306393384933472e-02 6.234676390886306763e-02 -9.267280995845794678e-02 1.635636389255523682e-01 -1.914720535278320312e-01 6.727950274944305420e-02 -1.326205432415008545e-01 3.782756924629211426e-01 -3.281371295452117920e-01 -2.150313854217529297e-01 -1.959719806909561157e-01 -1.357862055301666260e-01 1.644288003444671631e-01 4.451217129826545715e-02 -7.542170584201812744e-02 1.164425238966941833e-01 1.112706810235977173e-01 2.161539047956466675e-01 -3.292551636695861816e-01 -2.998702973127365112e-02 8.518005907535552979e-02 6.260874867439270020e-02 -1.770671010017395020e-01 1.853318512439727783e-01 1.069034636020660400e-01 -8.445920050144195557e-02 2.630858719348907471e-01 1.622122675180435181e-01 -1.443587541580200195e-01
-1.386349499225616455e-01 1.156365275382995605e-01 -5.201554298400878906e-02 3.260176181793212891e-01 3.227512538433074951e-01 -7.380139082670211792e-02 -1.409564614295959473e-01 1.365094780921936035e-01 1.002483889460563660e-01 -4.258592724800109863e-01 1.907727271318435669e-01 -1.116795390844345093e-01 9.509801864624023438e-02 9.367315471172332764e-02 -3.175748586654663086e-01 2.576358914375305176e-01 -3.475227057933807373e-01 9.109089151024818420e-03 -1.383195221424102783e-01 1.000405997037887573e-01 1.770611479878425598e-02 -5.149369314312934875e-02 2.413378208875656128e-01 -3.890425711870193481e-02 2.004705816507339478e-01 8.709747344255447388e-02 7.983286678791046143e-02 -2.896491996943950653e-02 7.980386912822723389e-02 6.074589490890502930e-02 -5.916911736130714417e-02 6.092335283756256104e-02
-1.544787734746932983e-01 -2.812483608722686768e-01 1.884347572922706604e-02 1.317369490861892700e-01 4.485397338867187500e-01 1.357188373804092407e-01 5.775132030248641968e-02 -1.458760946989059448e-01 5.461572483181953430e-02 -2.310489565134048462e-01 2.536082267761230469e-01 -7.710786163806915283e-02 2.639822289347648621e-02 2.076132148504257202e-01 -1.800419837236404419e-01 1.077212467789649963e-01 -3.188683986663818359e-01 1.000241935253143311e-01 1.488043814897537231e-01 1.323768049478530884e-01 -5.252864584326744080e-02 5.287928134202957153e-02 1.897033900022506714e-01 -2.503528892993927002e-01 3.274333178997039795e-01 -5.873362720012664795e-02 4.806177690625190735e-02 -1.251957118511199951e-01 3.311860840767621994e-03 1.830233931541442871e-01 5.321322381496429443e-02 1.007195375859737396e-02
-2.686953842639923096e-01 -8.915393799543380737e-02 -6.016183644533157349e-02 -2.231580466032028198e-01 2.957226932048797607e-01 -5.559314042329788208e-02 7.446185499429702759e-02 -4.202324151992797852e-02 2.649637758731842041e-01 -1.923322379589080811e-01 1.710900366306304932e-01 -1.507871001958847046e-01 9.631118178367614746e-02 -9.567928314208984375e-02 -2.513623535633087158e-01 -1.450104564428329468e-01 -1.040182914584875107e-02 5.676930397748947144e-02 -4.050724580883979797e-02 2.846491038799285889e-01 1.976285725831985474e-01 -4.030404984951019287e-02 2.500863559544086456e-02 -4.086478352546691895e-01 -1.388002634048461914e-01 -5.824718624353408813e-02 1.785104572772979736e-01 2.358853518962860107e-01 2.192128896713256836e-01 -2.294509112834930420e-02 -2.189800292253494263e-01 7.575508952140808105e-02
1.559358388185501099e-01 -7.282544672489166260e-02 1.761883497238159180e-01 1.830213367938995361e-01 1.034390255808830261e-01 -1.172677800059318542e-01 3.494853619486093521e-03 5.534109193831682205e-03 2.018446177244186401e-01 -2.621147036552429199e-01 3.300642371177673340e-01 4.896949976682662964e-03 6.372962892055511475e-02 -7.732293009757995605e-02 -2.244406044483184814e-01 -3.257302939891815186e-01 1.328946053981781006e-01 -3.140634596347808838e-01 4.048205539584159851e-02 -3.383326902985572815e-02 1.728910505771636963e-01 -2.807754576206207275e-01 2.181267291307449341e-01 -3.597080707550048828e-01 8.289725333452224731e-02 1.603966504335403442e-01 -3.902380354702472687e-03 1.280990093946456909e-01 9.985177963972091675e-02 8.095516264438629150e-02 1.516933888196945190e-01 -5.556103214621543884e-02
-6.704714149236679077e-02 -1.932344883680343628e-01 -2.685440182685852051e-01 -4.443397745490074158e-02 4.535116553306579590e-01 -2.925040125846862793e-01 -1.515530645847320557e-01 6.665870547294616699e-02 1.813642829656600952e-01 1.152496114373207092e-01 1.117144152522087097e-01 -1.981312222778797150e-02 1.781338304281234741e-01 3.082510456442832947e-02 -1.293400079011917114e-01 2.197550609707832336e-02 -2.286193072795867920e-01 -2.634451389312744141e-01 5.222973972558975220e-02 1.334567070007324219e-01 3.616522252559661865e-02 -1.430633068084716797e-01 3.618727624416351318e-01 -6.508147716522216797e-02 4.437007009983062744e-02 -3.715139627456665039e-01 6.006862595677375793e-02 -1.051261741667985916e-02 4.161890596151351929e-02 1.580078969709575176e-03 -1.089404672384262085e-01 -2.413089387118816376e-03
-3.365468084812164307e-01 -1.644303463399410248e-02 -1.973961852490901947e-02 1.088073477149009705e-01 -3.027205355465412140e-02 -3.062495291233062744e-01 -2.103246599435806274e-01 1.077264547348022461e-01 -3.982511907815933228e-02 -1.903035640716552734e-01 1.179290562868118286e-02 -2.463390976190567017e-01 -1.407912522554397583e-01 -1.066713035106658936e-01 7.144725322723388672e-02 -6.174690090119838715e-03 -7.696586102247238159e-02 -2.663466036319732666e-01 1.124949231743812561e-01 3.673855364322662354e-01 8.630176633596420288e-02 -2.236327081918716431e-01 9.537573158740997314e-02 1.376539468765258789e-01 1.479587405920028687e-01 -1.423988789319992065e-01 -8.512086234986782074e-03 -6.721381098031997681e-02 4.360464215278625488e-01 1.324158906936645508e-01 1.498697102069854736e-01 -4.285193979740142822e-02
-1.277645379304885864e-01 -2.484552413225173950e-01 -6.362684071063995361e-02 1.750218272209167480e-01 1.674365997314453125e-01 6.210661306977272034e-02 -4.622372239828109741e-02 8.466645330190658569e-02 1.409035772085189819e-01 -3.162195384502410889e-01 3.804093003273010254e-01 -1.844901740550994873e-01 -1.873825192451477051e-01 -1.840550154447555542e-01 -5.776115506887435913e-02 -2.546047270298004150e-01 1.087177619338035583e-01 1.278078369796276093e-02 -7.199690677225589752e-03 3.008778691291809082e-01 -8.940488100051879883e-02 1.556017547845840454e-01 1.081353947520256042e-01 -2.587630450725555420e-01 8.190275728702545166e-02 1.867015063762664795e-01 2.274265587329864502e-01 7.327979803085327148e-02 -8.757721632719039917e-02 1.222065463662147522e-01 2.749952971935272217e-01 -4.387115593999624252e-03
-5.180413275957107544e-02 -9.808709472417831421e-02 -3.447386994957923889e-02 -1.460163760930299759e-02 5.434096232056617737e-02 -4.208101928234100342e-01 4.375686869025230408e-03 -2.288178801536560059e-01 -1.781647205352783203e-01 1.533885449171066284e-01 2.936727106571197510e-01 -2.986047975718975067e-02 -4.301238432526588440e-02 -6.084344536066055298e-02 -5.403777584433555603e-02 7.072596997022628784e-02 1.648579984903335571e-01 3.479900956153869629e-02 2.609570324420928955e-01 3.121801018714904785e-01 -2.045683413743972778e-01 -1.069814041256904602e-01 1.840675026178359985e-01 5.544550344347953796e-02 2.358312755823135376e-01 -7.799005508422851562e-02 2.741251885890960693e-01 1.877393871545791626e-01 1.265946030616760254e-01 2.387915402650833130e-01 -3.968461602926254272e-02 2.590328752994537354e-01
-2.299194037914276123e-02 -2.870480716228485107e-01 1.826349832117557526e-02 1.399167999625205994e-02 1.665809154510498047e-01 -2.282252907752990723e-01 -2.928231656551361084e-01 -1.088328361511230469e-01 -3.031738288700580597e-02 -4.166273772716522217e-01 2.995229661464691162e-01 -1.884273886680603027e-01 2.497110366821289062e-01 -1.032591015100479126e-01 7.485729455947875977e-02 -1.172534525394439697e-01 -6.942510604858398438e-02 -1.306694597005844116e-01 -4.214845225214958191e-02 4.059568345546722412e-01 -1.069124788045883179e-01 -1.647760719060897827e-01 1.671203076839447021e-01 -8.926180750131607056e-02 2.347559481859207153e-02 -1.354376785457134247e-02 3.324778750538825989e-02 -1.611911356449127197e-01 -1.151163727045059204e-01 8.241022005677223206e-03 -2.066399604082107544e-01 1.552008930593729019e-02
6.013338267803192139e-02 -6.102184578776359558e-02 1.669558114372193813e-03 -2.795516885817050934e-02 9.629600495100021362e-02 -2.936432063579559326e-01 -4.365297779440879822e-02 4.478318989276885986e-02 2.384722232818603516e-01 -4.572474360466003418e-01 2.557180821895599365e-01 -3.121055364608764648e-01 -8.880124986171722412e-02 -1.759908795356750488e-01 -3.207711875438690186e-01 -6.103209033608436584e-02 -1.033540628850460052e-02 6.004715338349342346e-02 1.388339102268218994e-01 -1.700619906187057495e-01 -9.752806276082992554e-02 -8.588949590921401978e-02 8.983112871646881104e-02 7.153208367526531219e-03 -7.959824986755847931e-03 -2.018054127693176270e-01 -1.761915720999240875e-02 -5.385539308190345764e-02 3.875429928302764893e-01 1.565847545862197876e-01 1.502045691013336182e-01 -7.414273917675018311e-03
-2.503935396671295166e-01 -1.139332577586174011e-01 -2.094986438751220703e-01 3.899701684713363647e-02 -1.166815217584371567e-02 -2.640950083732604980e-01 -1.638588905334472656e-01 -2.991747856140136719e-01 2.386641688644886017e-02 -1.120298132300376892e-01 3.029462099075317383e-01 -5.387021228671073914e-02 2.241779491305351257e-02 -1.120959073305130005e-01 9.687177836894989014e-02 -2.798198461532592773e-01 -1.576287001371383667e-01 2.555986866354942322e-02 3.406671434640884399e-02 1.437948793172836304e-01 1.494142133742570877e-02 -2.895654439926147461e-01 2.087877988815307617e-01 3.907226026058197021e-03 2.114077955484390259e-01 2.174437344074249268e-01 -7.259530480951070786e-03 -2.054143548011779785e-01 3.017646372318267822e-01 -1.225832253694534302e-01 2.449701577425003052e-01 -9.373354911804199219e-02
-3.392648324370384216e-02 -5.694510042667388916e-02 -2.485824227333068848e-01 3.311924934387207031e-01 8.559919893741607666e-02 7.554675638675689697e-02 -9.932967275381088257e-02 -2.334615737199783325e-01 3.646641969680786133e-02 -2.862610518932342529e-01 4.924586042761802673e-02 9.311656653881072998e-02 -4.569556564092636108e-02 -1.502305120229721069e-01 -2.607991397380828857e-01 2.939031422138214111e-01 1.564329117536544800e-02 3.439673036336898804e-02 1.079344376921653748e-01 2.936312556266784668e-01 1.930875331163406372e-01 -2.493700981140136719e-01 2.183390557765960693e-01 -2.346921563148498535e-01 2.742422930896282196e-02 -6.382203847169876099e-02 2.285639643669128418e-01 -1.155434176325798035e-02 -2.182901501655578613e-01 2.778112702071666718e-02 2.161880582571029663e-01 1.393501311540603638e-01
-3.536451840773224831e-03 2.655227668583393097e-02 -1.060437932610511780e-01 -1.410899404436349869e-02 -2.473604679107666016e-02 4.659121111035346985e-02 1.603627800941467285e-01 -2.116557359695434570e-01 1.637667976319789886e-02 -4.692327380180358887e-01 2.125027328729629517e-01 5.788535252213478088e-02 -1.356435716152191162e-01 -9.618780459277331829e-04 -7.384682539850473404e-03 -2.384478002786636353e-01 1.612540185451507568e-01 -5.682534351944923401e-02 -1.752257719635963440e-02 2.523526847362518311e-01 1.750235855579376221e-01 -1.356122735887765884e-02 1.134680211544036865e-01 -2.128892205655574799e-02 2.167743593454360962e-01 -1.828541606664657593e-01 4.752206802368164062e-01 -7.098054885864257812e-02 3.017150461673736572e-01 -4.275027662515640259e-03 9.810695052146911621e-02 1.446806788444519043e-01
-1.148400530219078064e-01 -2.229551076889038086e-01 1.857729256153106689e-02 4.124215990304946899e-02 1.635224521160125732e-01 -8.883985877037048340e-02 -1.045687645673751831e-01 -1.689103394746780396e-01 1.380076855421066284e-01 -3.492495119571685791e-01 -1.181493252515792847e-01 -2.569542825222015381e-01 1.772814095020294189e-01 -2.108552455902099609e-01 -4.884107708930969238e-01 3.562159091234207153e-02 1.226030290126800537e-01 2.104751765727996826e-01 2.495335042476654053e-01 2.352816015481948853e-01 -5.423439666628837585e-02 1.254017744213342667e-02 1.210762560367584229e-01 -2.138673141598701477e-02 5.489432439208030701e-02 -9.353815764188766479e-02 7.330466061830520630e-02 1.982628703117370605e-01 5.798519123345613480e-04 2.505481541156768799e-01 -2.453592419624328613e-02 -9.621936827898025513e-02
-1.540445685386657715e-01 -1.160472184419631958e-01 -2.397345900535583496e-01 3.733014222234487534e-03 1.602180600166320801e-01 -6.103971228003501892e-02 -3.197610676288604736e-01 -1.905755698680877686e-01 -6.585080176591873169e-02 6.047075986862182617e-02 2.250231355428695679e-01 -1.349699348211288452e-01 9.697087854146957397e-02 -1.495520472526550293e-01 -1.286179125308990479e-01 -3.058244884014129639e-01 -1.181459650397300720e-01 -1.637098044157028198e-01 -3.831867128610610962e-02 3.093460202217102051e-01 -1.729262471199035645e-01 -2.901594340801239014e-01 2.286595851182937622e-01 -7.484712451696395874e-02 2.481891065835952759e-01 2.537352964282035828e-02 4.572391137480735779e-02 -1.034850105643272400e-01 1.185737624764442444e-01 -1.175889968872070312e-01 2.803923189640045166e-01 1.649691313505172729e-01
-5.596417933702468872e-02 -8.404852449893951416e-02 2.100084573030471802e-01 2.834709882736206055e-01 -7.274896651506423950e-02 1.120741516351699829e-01 2.062818109989166260e-01 -1.216888874769210815e-01 -2.775952452793717384e-03 -1.865201592445373535e-01 2.185920774936676025e-01 3.255697712302207947e-02 -2.117720991373062134e-01 -2.720213495194911957e-02 4.805899038910865784e-02 -1.151244863867759705e-01 3.051511012017726898e-02 -1.154093630611896515e-02 1.716714501380920410e-01 2.713213264942169189e-01 3.372742235660552979e-01 -2.546037435531616211e-01 2.901580631732940674e-01 -3.024281933903694153e-03 4.387023672461509705e-02 -4.456279277801513672e-01 1.493732482194900513e-01 1.910363696515560150e-02 1.479505002498626709e-01 1.497993171215057373e-01 -1.013665944337844849e-01 2.492731623351573944e-02
9.723080694675445557e-02 9.704981744289398193e-02 -1.357510983943939209e-01 1.717982292175292969e-01 3.020462691783905029e-01 -2.906329631805419922e-01 -1.224338784813880920e-01 -2.274630218744277954e-02 1.833722740411758423e-01 -3.161782920360565186e-01 8.002609014511108398e-02 -1.853252500295639038e-01 -1.076458394527435303e-01 -2.160529792308807373e-01 -1.561626493930816650e-01 -9.185433387756347656e-02 2.427042573690414429e-01 8.046325296163558960e-02 -5.583475157618522644e-02 1.318050473928451538e-01 -1.514323353767395020e-01 -2.336192876100540161e-01 2.501087635755538940e-02 -1.880473792552947998e-01 3.240087628364562988e-02 -1.151140332221984863e-01 -8.143001049757003784e-02 -2.084475308656692505e-01 -2.317919582128524780e-02 4.514411091804504395e-01 3.716896474361419678e-02 8.412037789821624756e-02
-1.167236194014549255e-01 -1.604806929826736450e-01 2.394871413707733154e-01 -1.139798685908317566e-01 1.635686904191970825e-01 -1.338289380073547363e-01 -9.069970250129699707e-02 -2.184708863496780396e-01 2.578222453594207764e-01 -2.396045774221420288e-01 2.108731716871261597e-01 -3.914980590343475342e-01 2.817589938640594482e-01 7.686407119035720825e-02 -2.215287834405899048e-01 1.748722344636917114e-01 5.281766504049301147e-02 1.299467682838439941e-01 -2.365443482995033264e-02 4.357478395104408264e-02 1.840097308158874512e-01 -2.118497043848037720e-01 9.079855680465698242e-02 -8.479730784893035889e-02 1.916374415159225464e-01 -1.998479217290878296e-01 9.021611511707305908e-02 -1.659728735685348511e-01 -1.331033110618591309e-01 3.503626212477684021e-02 2.338658422231674194e-01 -2.804573997855186462e-02
-2.275471240282058716e-01 -1.057276725769042969e-01 -1.251652538776397705e-01 1.652615070343017578e-01 -1.797703057527542114e-01 -2.238255292177200317e-01 -2.539345324039459229e-01 6.399989873170852661e-02 -4.506140574812889099e-02 -3.225109875202178955e-01 1.975123435258865356e-01 -2.589743435382843018e-01 -1.684840470552444458e-01 1.864100061357021332e-02 1.497035622596740723e-01 2.141654342412948608e-01 1.181901618838310242e-01 -2.545110583305358887e-01 2.256296873092651367e-01 3.015240728855133057e-01 -3.411095216870307922e-02 -1.862683445215225220e-01 1.788077354431152344e-01 9.088379144668579102e-02 8.564628660678863525e-02 -7.377981394529342651e-02 -4.425352066755294800e-02 -1.173447817564010620e-01 2.996873557567596436e-01 8.531294763088226318e-02 8.494739979505538940e-02 -6.679555773735046387e-02
2.708536088466644287e-01 1.130803376436233521e-01 -7.500743865966796875e-02 4.303581640124320984e-02 1.984107196331024170e-01 -1.216945052146911621e-01 -2.789769470691680908e-01 5.882848426699638367e-02 6.204461678862571716e-02 -8.741456270217895508e-02 2.649610936641693115e-01 -3.368689417839050293e-01 -1.046083681285381317e-02 -2.330403327941894531e-01 4.612995311617851257e-02 2.478548437356948853e-01 -1.911579519510269165e-01 -2.382427453994750977e-02 1.281716227531433105e-01 2.434346377849578857e-01 5.592590570449829102e-02 -2.319762706756591797e-01 2.821070551872253418e-01 1.170285418629646301e-01 -9.966415353119373322e-03 -1.384622752666473389e-01 9.962016344070434570e-02 -2.577817440032958984e-02 5.257657542824745178e-02 3.913473784923553467e-01 -5.648431181907653809e-02 7.595535367727279663e-02
-6.949315220117568970e-02 -2.006182223558425903e-01 -1.779156364500522614e-02 2.081030607223510742e-01 2.643180191516876221e-01 -1.020738258957862854e-01 8.179503679275512695e-02 -3.305860161781311035e-01 4.466833546757698059e-02 -2.264151126146316528e-01 -7.533945143222808838e-02 1.518090814352035522e-02 -2.909503318369388580e-02 -2.928559184074401855e-01 3.639198467135429382e-02 -1.516439616680145264e-01 -1.070906296372413635e-01 7.152964826673269272e-03 2.677764892578125000e-01 1.379807144403457642e-01 7.023661583662033081e-02 -2.646897733211517334e-01 1.533561050891876221e-01 -1.929707378149032593e-01 -1.884894520044326782e-01 -8.047128468751907349e-02 4.560966193675994873e-01 -1.307303830981254578e-02 -2.739159204065799713e-02 1.622212678194046021e-01 1.713381111621856689e-01 -1.755424216389656067e-02
-2.497814297676086426e-01 -4.813529923558235168e-02 1.398189663887023926e-01 -2.425381690263748169e-01 1.281338781118392944e-01 -8.016433566808700562e-02 -8.705085515975952148e-02 -1.032443642616271973e-01 -7.616041600704193115e-02 -1.728485673666000366e-01 3.208346664905548096e-01 -1.672593206167221069e-01 1.135974228382110596e-01 -2.488888101652264595e-03 2.656101481989026070e-03 6.116801500320434570e-02 -7.953682541847229004e-02 -1.188506260514259338e-01 -1.098925992846488953e-01 2.029159069061279297e-01 3.062953650951385498e-01 -3.957189619541168213e-01 4.266901686787605286e-02 -2.321835756301879883e-01 -2.933414839208126068e-02 -6.413941830396652222e-02 4.053876698017120361e-01 9.651673957705497742e-03 2.713672220706939697e-01 -9.576972573995590210e-02 -2.197235636413097382e-02 6.700042169541120529e-03
-9.079303592443466187e-02 -5.424733459949493408e-02 -5.970062687993049622e-02 2.132049202919006348e-01 3.297250568866729736e-01 -2.822603285312652588e-01 9.037367999553680420e-02 5.916748195886611938e-02 -2.955215610563755035e-02 1.130632404237985611e-02 2.929058372974395752e-01 6.386430561542510986e-02 -2.204844206571578979e-01 -1.731310188770294189e-01 -5.327055230736732483e-02 -2.487077713012695312e-01 1.096433848142623901e-01 3.734126687049865723e-01 2.065876685082912445e-02 1.106085479259490967e-01 1.289147138595581055e-01 -1.006196662783622742e-01 4.504777193069458008e-01 6.108023971319198608e-02 2.625504136085510254e-01 5.089889094233512878e-02 3.301841765642166138e-02 -1.858776062726974487e-02 1.205743178725242615e-01 5.176626518368721008e-02 -5.339706316590309143e-02 1.225908249616622925e-01
-2.433707192540168762e-02 -2.981593608856201172e-01 2.019059658050537109e-02 -5.557127296924591064e-03 -6.557755172252655029e-03 -1.091944202780723572e-01 1.644993424415588379e-01 -1.491014510393142700e-01 2.036602199077606201e-01 -4.878121986985206604e-02 1.509461551904678345e-01 1.187839880585670471e-01 2.772341370582580566e-01 -1.108247265219688416e-01 -2.410442680120468140e-01 -1.102961748838424683e-01 -1.280604898929595947e-01 -3.168901801109313965e-01 -1.109117791056632996e-01 2.917278110980987549e-01 1.857163012027740479e-01 -5.961390957236289978e-02 2.726889550685882568e-01 1.586948484182357788e-01 3.407987356185913086e-01 -1.271959841251373291e-01 1.563428789377212524e-01 2.556900680065155029e-01 1.294945739209651947e-02 1.735574603080749512e-01 -6.419637054204940796e-02 1.689423061907291412e-02
-2.263895124197006226e-01 -4.061304926872253418e-01 3.969377139583230019e-04 8.842971920967102051e-02 1.098924651741981506e-01 1.612876192666590214e-03 -6.247100979089736938e-02 -2.630325853824615479e-01 1.789681911468505859e-01 -1.706534624099731445e-01 2.627792656421661377e-01 4.857954103499650955e-03 1.742775291204452515e-01 -1.188798993825912476e-01 1.324678063392639160e-01 -1.359148770570755005e-01 -1.890042871236801147e-01 -8.474125713109970093e-02 4.725058749318122864e-02 3.619498014450073242e-01 -1.782878935337066650e-01 -3.513025641441345215e-01 2.283125519752502441e-01 1.214212998747825623e-01 1.037543267011642456e-01 -1.620958186686038971e-02 -2.865114621818065643e-02 -2.397811412811279297e-01 -2.554934658110141754e-02 6.427933275699615479e-02 1.593965478241443634e-02 8.641538769006729126e-02
-2.794355154037475586e-01 -1.202790737152099609e-01 6.895203143358230591e-02 9.808129817247390747e-02 4.182235598564147949e-01 -2.867841124534606934e-01 -2.892309427261352539e-02 5.622342228889465332e-02 2.448310703039169312e-02 4.601889755576848984e-03 1.625567078590393066e-01 8.363997936248779297e-02 -1.382150202989578247e-01 -2.863525748252868652e-01 -1.835646778345108032e-01 -7.541263848543167114e-02 1.101194918155670166e-01 1.347260773181915283e-01 1.923708170652389526e-01 -4.785253107547760010e-02 2.030687034130096436e-01 -1.644754111766815186e-01 4.490566849708557129e-01 -5.047479271888732910e-02 6.397923082113265991e-02 -4.554470628499984741e-02 -1.108325421810150146e-01 -1.218197643756866455e-01 3.632555902004241943e-02 -1.714648604393005371e-01 6.912559270858764648e-02 2.157391309738159180e-01
-1.353521645069122314e-01 -3.421825766563415527e-01 -2.835193648934364319e-02 1.760343611240386963e-01 2.123684436082839966e-01 -2.036077156662940979e-02 2.423978894948959351e-01 -2.317660152912139893e-01 1.022461354732513428e-01 -4.337415695190429688e-01 -1.733632087707519531e-01 -1.715971678495407104e-01 5.098452046513557434e-02 -1.669801026582717896e-02 -1.948001831769943237e-01 -2.286251634359359741e-01 1.150975301861763000e-01 5.215119197964668274e-02 -1.942992806434631348e-01 1.376549750566482544e-01 2.508672475814819336e-01 -1.736558526754379272e-01 1.732227951288223267e-01 -1.533082872629165649e-01 -4.757672175765037537e-02 -1.193198040127754211e-01 1.393386125564575195e-01 -8.858992159366607666e-02 -1.124621331691741943e-01 8.948512375354766846e-02 -1.384599227458238602e-02 1.993760019540786743e-01
-9.181698411703109741e-02 -7.539051584899425507e-04 2.775317430496215820e-01 -1.308260392397642136e-02 1.030528321862220764e-01 -1.229212731122970581e-01 -1.397964209318161011e-01 -1.286078989505767822e-01 -1.134053990244865417e-02 -7.675672322511672974e-02 1.315230876207351685e-01 -2.542047798633575439e-01 1.247712001204490662e-01 -5.584103465080261230e-01 -1.663662940263748169e-01 1.217846721410751343e-01 1.080123707652091980e-02 6.622803211212158203e-02 -1.420483924448490143e-03 1.216244101524353027e-01 2.367590814828872681e-01 -2.514077425003051758e-01 3.791905343532562256e-01 1.867689788341522217e-01 -1.573637500405311584e-02 2.095994651317596436e-01 3.033791296184062958e-02 -6.371380388736724854e-02 6.161006912589073181e-02 -6.633716821670532227e-02 1.395873576402664185e-01 2.563112601637840271e-02
-5.960937216877937317e-02 -2.867414653301239014e-01 -4.171869158744812012e-02 2.675441205501556396e-01 7.746361941099166870e-02 -1.500597000122070312e-01 9.930723160505294800e-02 -2.169199734926223755e-01 3.012819506693631411e-04 -3.353392481803894043e-01 -1.494247764348983765e-01 -1.185792833566665649e-01 1.035886351019144058e-02 -2.216142565011978149e-01 -2.578268945217132568e-01 -6.122374534606933594e-02 2.709539830684661865e-01 7.039681822061538696e-02 1.334967911243438721e-01 2.873238325119018555e-01 2.746612727642059326e-01 -1.874160021543502808e-01 1.152231618762016296e-01 -1.176335811614990234e-01 -1.950125545263290405e-01 -2.622687816619873047e-01 1.962435990571975708e-01 -2.987206354737281799e-02 7.320301607251167297e-03 -8.213412947952747345e-03 1.188815906643867493e-01 1.014299392700195312e-01
-2.852666676044464111e-01 -2.125183045864105225e-01 -1.053733825683593750e-01 1.483326554298400879e-01 9.496013820171356201e-02 9.791216254234313965e-02 -4.720542579889297485e-02 -1.235622316598892212e-01 -2.129574120044708252e-01 -1.032847687602043152e-01 7.778540253639221191e-02 -6.445977836847305298e-02 -7.867721468210220337e-02 -3.172057569026947021e-01 1.980750076472759247e-02 -3.553671240806579590e-01 8.603780716657638550e-02 -1.264170259237289429e-01 1.026104241609573364e-01 2.219841629266738892e-01 9.543498978018760681e-03 -4.875329136848449707e-02 2.537864446640014648e-01 -3.508732020854949951e-01 7.304968684911727905e-02 -9.427288919687271118e-02 3.301656842231750488e-01 -1.630567163228988647e-01 1.670884191989898682e-01 7.455959916114807129e-02 2.121059894561767578e-01 5.546439066529273987e-02
-2.205647379159927368e-01 -1.717564649879932404e-02 3.009540215134620667e-02 -9.581186622381210327e-02 3.019791543483734131e-01 -2.175446897745132446e-01 2.245543748140335083e-01 -1.100474968552589417e-01 -3.058560192584991455e-02 -1.430441290140151978e-01 1.412850618362426758e-01 -4.825704172253608704e-02 1.823096163570880890e-02 -8.612196892499923706e-02 5.268105119466781616e-02 -1.541320830583572388e-01 2.137595415115356445e-01 5.042373538017272949e-01 -6.920850835740566254e-03 4.667428508400917053e-02 1.504012346267700195e-01 -2.051003575325012207e-01 3.691967129707336426e-01 1.676549389958381653e-02 1.262497007846832275e-01 3.942283242940902710e-02 2.501719892024993896e-01 -1.132100373506546021e-01 1.637300848960876465e-01 1.099974885582923889e-01 3.874425962567329407e-02 1.587358117103576660e-01
-1.475393772125244141e-01 -3.863433375954627991e-02 1.499878168106079102e-01 1.261965557932853699e-02 -7.579138502478599548e-03 -1.202194169163703918e-01 -5.669227614998817444e-02 -2.983954548835754395e-02 9.626099467277526855e-02 3.775635361671447754e-02 8.556284010410308838e-02 -2.979637384414672852e-01 -4.073785990476608276e-02 -1.966438591480255127e-01 -4.073062241077423096e-01 1.837473064661026001e-01 -1.439214348793029785e-01 2.266633361577987671e-01 1.052237972617149353e-01 2.950477600097656250e-01 5.467919632792472839e-02 -1.955039352178573608e-01 5.021767020225524902e-01 2.080012857913970947e-01 -1.203897595405578613e-01 7.310559507459402084e-03 -7.684186846017837524e-02 -1.105076298117637634e-01 2.310894429683685303e-02 1.618374437093734741e-01 3.192315250635147095e-02 1.462999135255813599e-01
-4.991233721375465393e-02 9.293875843286514282e-02 1.832854375243186951e-02 4.703057557344436646e-02 7.299871742725372314e-02 -1.931757777929306030e-01 1.472420990467071533e-01 -1.216770261526107788e-01 -3.265509381890296936e-02 -5.457890406250953674e-02 -1.229063421487808228e-02 -1.785352528095245361e-01 -1.283675581216812134e-01 -1.153613701462745667e-01 4.958282783627510071e-02 -9.339652210474014282e-02 -1.009126566350460052e-02 3.166699111461639404e-01 1.176737993955612183e-01 2.428265213966369629e-01 8.668985217809677124e-03 -4.326873421669006348e-01 1.166987121105194092e-01 -5.728562548756599426e-02 4.355641603469848633e-01 -1.085761263966560364e-01 -1.422597318887710571e-01 3.760410100221633911e-02 1.032382324337959290e-01 3.924310505390167236e-01 -9.541213512420654297e-02 2.363163232803344727e-01
-8.294759690761566162e-02 -2.496205270290374756e-01 -1.089986413717269897e-01 1.898016184568405151e-01 2.296747639775276184e-02 1.020969897508621216e-01 -3.286288678646087646e-02 -1.537083983421325684e-01 -3.283700346946716309e-01 -3.442148491740226746e-02 1.403542328625917435e-02 -2.451708316802978516e-01 -7.051503658294677734e-02 -3.148434758186340332e-01 -8.259771764278411865e-02 -5.278174206614494324e-02 2.786130877211689949e-03 -1.893729120492935181e-01 7.907447963953018188e-02 3.009588420391082764e-01 -1.614216715097427368e-02 -2.559593915939331055e-01 2.225065827369689941e-01 -1.557693034410476685e-01 4.182140529155731201e-02 -1.159122139215469360e-01 2.947967648506164551e-01 -1.771562919020652771e-02 2.292636483907699585e-01 -8.252188563346862793e-02 3.024183809757232666e-01 1.968290060758590698e-01
-3.317482173442840576e-01 7.933838665485382080e-02 1.096565574407577515e-01 1.071298718452453613e-01 2.673729956150054932e-01 -2.323609739542007446e-01 -7.866767793893814087e-02 -5.609159544110298157e-02 5.410871817730367184e-04 -4.388691484928131104e-02 1.368975043296813965e-01 -1.176934465765953064e-01 -1.229818090796470642e-01 -1.953593641519546509e-01 -2.504493892192840576e-01 -2.119498252868652344e-01 2.298534363508224487e-01 1.546030342578887939e-01 -3.505402244627475739e-03 -5.346813052892684937e-02 1.116139516234397888e-01 1.154004037380218506e-01 5.309509038925170898e-01 -1.850806409493088722e-03 1.323608011007308960e-01 -9.923703223466873169e-02 7.732360810041427612e-02 -1.705904603004455566e-01 8.657760918140411377e-02 5.193170160055160522e-02 7.822066545486450195e-02 2.526345252990722656e-01
-2.957759499549865723e-01 -2.840411067008972168e-01 -1.506230086088180542e-01 -9.068873524665832520e-02 -1.537870168685913086e-01 -2.118777185678482056e-01 -1.730601191520690918e-01 8.072696626186370850e-02 1.808498501777648926e-01 -4.769028350710868835e-02 4.483935832977294922e-01 -2.453261055052280426e-02 5.999778211116790771e-02 -1.285259872674942017e-01 -1.180342808365821838e-01 -2.499698698520660400e-01 -6.943401694297790527e-02 3.003857284784317017e-02 -3.064922057092189789e-02 3.060575723648071289e-01 4.202187806367874146e-02 -3.962739109992980957e-01 1.828266233205795288e-01 7.688037585467100143e-04 1.411816328763961792e-01 1.407183557748794556e-01 -4.695213586091995239e-02 -1.239431053400039673e-01 -6.767846643924713135e-02 -5.841800197958946228e-02 6.801692396402359009e-02 1.619576103985309601e-02
-2.431691586971282959e-01 -3.635126650333404541e-01 1.659411787986755371e-01 -1.931976526975631714e-02 -4.058458283543586731e-02 -1.943431198596954346e-01 9.157641232013702393e-02 -4.506727680563926697e-02 1.579412519931793213e-01 -1.670802831649780273e-01 -1.042048111557960510e-01 5.181401222944259644e-02 -1.379818934947252274e-02 -3.008010387420654297e-01 -1.684548407793045044e-01 2.416365407407283783e-02 -1.016249507665634155e-01 -2.863425575196743011e-02 1.139576062560081482e-01 2.463718056678771973e-01 3.966886997222900391e-01 7.949503511190414429e-02 1.423695087432861328e-01 5.498657748103141785e-02 4.459259808063507080e-01 1.493383049964904785e-01 1.349844932556152344e-01 4.803932271897792816e-03 5.647650361061096191e-02 1.297153979539871216e-01 -2.375360392034053802e-02 1.147349104285240173e-01
-2.291899770498275757e-01 -1.108960509300231934e-01 -9.965416043996810913e-02 5.498901754617691040e-02 2.051354199647903442e-01 -1.059149354696273804e-01 -4.609317332506179810e-02 1.499756574630737305e-01 2.566176056861877441e-01 -8.131449669599533081e-02 1.229337304830551147e-01 -5.915539222769439220e-04 -6.964767724275588989e-02 -1.994960457086563110e-01 -1.593840122222900391e-01 -5.336762219667434692e-02 3.614214658737182617e-01 -2.108358442783355713e-01 -6.791990995407104492e-02 2.259712070226669312e-01 1.597750186920166016e-01 -1.585114933550357819e-02 9.232002496719360352e-02 -3.238640129566192627e-01 2.475091721862554550e-03 1.445190757513046265e-01 4.489452540874481201e-01 -7.772613316774368286e-02 2.477867603302001953e-01 1.124918535351753235e-01 9.979094564914703369e-02 3.722286969423294067e-02
-2.418670654296875000e-01 2.197959721088409424e-01 -2.368034869432449341e-01 -1.430113911628723145e-01 2.815975248813629150e-01 -1.272065937519073486e-01 -3.089495599269866943e-01 -1.251973658800125122e-01 2.185376547276973724e-02 1.137968376278877258e-01 2.020051479339599609e-01 -1.197883710265159607e-01 6.560193002223968506e-02 -9.342900663614273071e-02 -8.769406378269195557e-02 -7.814076542854309082e-02 -2.556991279125213623e-01 -2.637194395065307617e-01 2.257768660783767700e-01 2.484410405158996582e-01 1.785960346460342407e-01 -1.835105121135711670e-01 1.706974208354949951e-01 5.063379928469657898e-02 1.667148172855377197e-01 -1.144878938794136047e-01 1.134516522288322449e-01 8.134292438626289368e-03 2.519634664058685303e-01 1.752318441867828369e-01 1.294532120227813721e-01 7.040415704250335693e-02
2.875589579343795776e-02 -3.517174124717712402e-01 3.116398751735687256e-01 4.447236191481351852e-03 -2.285601338371634483e-03 -3.093135654926300049e-01 1.876915991306304932e-01 9.213179349899291992e-02 2.513990178704261780e-02 -1.504216343164443970e-01 1.759615689516067505e-01 -1.162379905581474304e-01 -6.366712599992752075e-02 -9.738206863403320312e-02 1.733197458088397980e-02 1.945403963327407837e-01 9.826026111841201782e-02 -3.169257938861846924e-01 1.563471853733062744e-01 3.377541601657867432e-01 1.883840709924697876e-01 -1.107136532664299011e-01 3.192926347255706787e-01 -2.499923110008239746e-02 3.560976684093475342e-02 -2.885897755622863770e-01 7.158762216567993164e-02 -1.277790218591690063e-01 -4.576465114951133728e-02 4.366096109151840210e-02 -5.327889230102300644e-04 -1.028258055448532104e-01
-2.820721566677093506e-01 -2.485112547874450684e-01 2.693879883736371994e-03 2.884741127490997314e-01 -3.700502961874008179e-02 -1.315318942070007324e-01 -1.894250661134719849e-01 -1.031302213668823242e-01 -1.452362537384033203e-01 -2.882806360721588135e-01 3.721350058913230896e-02 -1.415744423866271973e-01 -1.958662569522857666e-01 -1.964735388755798340e-01 6.149412598460912704e-03 6.210367754101753235e-02 2.383974753320217133e-02 -3.634642660617828369e-01 2.281319797039031982e-01 2.352337539196014404e-01 8.726256899535655975e-03 -2.560156881809234619e-01 9.864932298660278320e-02 4.824191331863403320e-02 8.516408503055572510e-02 -5.214092135429382324e-02 -1.105527728796005249e-01 -6.562104076147079468e-02 3.520431816577911377e-01 1.574604511260986328e-01 2.801394835114479065e-02 -1.001612842082977295e-01
-1.703364551067352295e-01 -2.587037980556488037e-01 -1.959554404020309448e-01 4.073388502001762390e-02 2.196659892797470093e-01 -1.003588214516639709e-01 1.394874006509780884e-01 -2.780613675713539124e-02 1.753598898649215698e-01 -1.573451310396194458e-01 2.921940386295318604e-01 -3.981550335884094238e-01 -2.214846014976501465e-01 -1.120211407542228699e-01 2.324633114039897919e-02 2.838627398014068604e-01 1.014472469687461853e-01 -2.292709499597549438e-01 -2.983035743236541748e-01 7.112098485231399536e-02 1.502222567796707153e-01 -8.436042815446853638e-02 2.549569308757781982e-01 7.954870164394378662e-02 9.795774705708026886e-03 -7.672075927257537842e-02 1.894828677177429199e-01 -1.559663861989974976e-01 -1.763356104493141174e-02 7.287665456533432007e-02 -1.247774809598922729e-02 -1.157834082841873169e-01
-2.145640999078750610e-01 -2.793901860713958740e-01 4.973370209336280823e-02 -1.742917895317077637e-01 3.477538377046585083e-02 -1.178930923342704773e-01 -2.594922780990600586e-01 -1.070258989930152893e-01 -3.198079764842987061e-02 -2.375994026660919189e-01 1.339745074510574341e-01 -7.272447645664215088e-02 8.173883706331253052e-02 -3.627158701419830322e-01 -7.295195013284683228e-02 -3.775102496147155762e-01 -1.052940785884857178e-01 -3.825220167636871338e-01 1.523182243108749390e-01 2.229042202234268188e-01 1.217622533440589905e-01 -1.153042018413543701e-01 7.214638590812683105e-02 -5.140978842973709106e-02 3.210331797599792480e-01 -1.260973699390888214e-02 -5.816095694899559021e-02 3.560108691453933716e-02 -8.281415700912475586e-02 -2.985171973705291748e-02 -8.131250739097595215e-03 2.015041932463645935e-02
-2.427588216960430145e-02 1.115588396787643433e-01 -4.698072001338005066e-02 1.875836849212646484e-01 1.258455961942672729e-01 -2.191639393568038940e-01 -7.901453971862792969e-02 -1.400251686573028564e-01 -1.220490504056215286e-02 4.418034479022026062e-02 5.753650665283203125e-01 -1.578672602772712708e-02 1.438950300216674805e-01 -2.641768455505371094e-01 2.641594782471656799e-02 1.385375857353210449e-01 3.917354345321655273e-02 1.360860466957092285e-01 3.349485248327255249e-02 -7.583476603031158447e-03 4.575053695589303970e-03 -2.820616662502288818e-01 2.982852160930633545e-01 -2.562210857868194580e-01 1.202476844191551208e-01 -2.406352385878562927e-02 -5.645773559808731079e-02 1.174572408199310303e-01 -2.325677275657653809e-01 2.077730298042297363e-01 1.145632341504096985e-01 1.350143700838088989e-01
-9.221167117357254028e-02 -1.810592859983444214e-01 -6.476622074842453003e-02 1.811575740575790405e-01 1.969926655292510986e-01 -2.373733818531036377e-01 -1.048553735017776489e-02 -3.000606000423431396e-01 -4.700706154108047485e-02 6.172040943056344986e-03 -7.410614751279354095e-03 1.955456584692001343e-01 2.558109760284423828e-01 -7.334029674530029297e-02 -2.723554074764251709e-01 -2.335908263921737671e-01 -3.453143686056137085e-02 3.797762095928192139e-01 -6.438653171062469482e-02 1.906039118766784668e-01 5.831942334771156311e-02 -1.840694546699523926e-01 2.881726920604705811e-01 -4.503666982054710388e-02 2.158862650394439697e-01 4.457779228687286377e-02 1.484220027923583984e-01 -9.280005842447280884e-02 2.417125180363655090e-02 2.952248454093933105e-01 1.037171036005020142e-01 1.015659868717193604e-01
-1.714191734790802002e-01 -5.732464417815208435e-02 -2.438565641641616821e-01 2.315171621739864349e-02 1.528489440679550171e-01 -1.487206220626831055e-01 -4.589029252529144287e-01 -5.802274495363235474e-02 6.389170885086059570e-02 1.077547222375869751e-01 1.914537847042083740e-01 -1.397801190614700317e-01 7.872329093515872955e-03 -5.335416272282600403e-02 1.841482967138290405e-01 -1.468104720115661621e-01 -9.724357724189758301e-02 -1.918821781873703003e-01 -8.754250011406838894e-04 2.430065125226974487e-01 7.728158961981534958e-03 -3.250154256820678711e-01 1.518713980913162231e-01 -1.267640441656112671e-01 2.666036486625671387e-01 -2.581716775894165039e-01 1.266425848007202148e-01 -3.166597709059715271e-02 3.072218038141727448e-02 1.785619556903839111e-01 1.601058691740036011e-01 2.328930050134658813e-01
-1.153669282793998718e-01 -1.293197870254516602e-01 1.277900040149688721e-01 5.947123840451240540e-02 3.422280550003051758e-01 -8.786025643348693848e-02 -1.716826856136322021e-01 -2.893455326557159424e-01 -1.242383867502212524e-01 -3.418262675404548645e-02 1.774387806653976440e-01 -5.669441446661949158e-02 -1.057182922959327698e-01 -1.509467363357543945e-01 -4.296965301036834717e-01 -1.074217557907104492e-01 1.169718727469444275e-01 2.068559229373931885e-01 2.898822724819183350e-01 2.233468145132064819e-01 6.774391978979110718e-02 3.957689180970191956e-02 3.398657962679862976e-02 5.928022414445877075e-02 2.724270224571228027e-01 1.396748423576354980e-02 1.264263838529586792e-01 1.525378674268722534e-01 5.870202183723449707e-02 2.283542156219482422e-01 -2.366916686296463013e-01 -6.428606808185577393e-02
2.526160143315792084e-02 -2.333601266145706177e-01 -6.590855866670608521e-02 8.443366736173629761e-02 1.286791712045669556e-01 -7.154231518507003784e-02 -2.274879217147827148e-01 -3.426433205604553223e-01 -1.161866337060928345e-01 -3.289124369621276855e-01 2.326002418994903564e-01 5.645699799060821533e-02 8.627765811979770660e-03 -2.182331308722496033e-02 2.496277689933776855e-01 -1.507635861635208130e-01 -1.733830869197845459e-01 1.440677344799041748e-01 -1.007551699876785278e-01 2.083643078804016113e-01 9.942111372947692871e-02 -2.785632908344268799e-01 2.258375287055969238e-01 -1.586062759160995483e-01 1.778587698936462402e-01 -1.235657259821891785e-01 -1.656822562217712402e-01 1.892318762838840485e-02 3.256357908248901367e-01 1.066666245460510254e-01 -5.752668902277946472e-02 -1.207100078463554382e-01
-3.515799716114997864e-02 -1.511020213365554810e-01 -7.613375037908554077e-02 4.917003810405731201e-01 2.851056754589080811e-01 -3.128566592931747437e-02 -5.748051032423973083e-02 1.045934334397315979e-01 -8.025019615888595581e-02 -1.004299242049455643e-02 1.835411041975021362e-01 -7.113469298928976059e-03 8.356583118438720703e-02 -1.597800552845001221e-01 -1.770908981561660767e-01 -1.000285819172859192e-01 -4.832454025745391846e-02 8.028186112642288208e-02 2.788614034652709961e-01 -8.159240335226058960e-02 9.445809992030262947e-04 -2.484735250473022461e-01 2.679157555103302002e-01 -3.066317737102508545e-01 3.181230127811431885e-01 8.249610662460327148e-02 7.804846018552780151e-02 -4.146082326769828796e-03 -1.513557434082031250e-01 2.228795588016510010e-01 9.869018942117691040e-02 2.272603847086429596e-02
-1.849163696169853210e-02 -1.073911637067794800e-01 -1.140831410884857178e-01 1.063815951347351074e-01 3.457507789134979248e-01 -1.383195817470550537e-01 -3.081521019339561462e-02 -2.305698096752166748e-01 4.017104208469390869e-01 -2.611211538314819336e-01 3.647341132164001465e-01 -1.086449846625328064e-01 8.974821865558624268e-02 -6.880300492048263550e-02 -1.982314698398113251e-02 2.263072580099105835e-01 -8.299911767244338989e-02 1.863265633583068848e-01 -3.593861358240246773e-03 1.631169915199279785e-01 -2.205869182944297791e-02 -4.932577162981033325e-02 1.340862065553665161e-01 -1.316727697849273682e-01 7.745343446731567383e-02 2.752713859081268311e-01 -1.360076814889907837e-01 -1.028109565377235413e-01 1.877378523349761963e-01 2.353426665067672729e-01 -8.587434142827987671e-02 -1.300302445888519287e-01
-4.376028105616569519e-02 -2.498817443847656250e-01 -1.449870169162750244e-01 2.763790786266326904e-01 2.314288914203643799e-01 7.135058194398880005e-02 -1.086947973817586899e-02 -7.291061431169509888e-02 -1.294377893209457397e-01 -1.298324912786483765e-01 1.082120165228843689e-01 -3.490631654858589172e-02 -9.902931749820709229e-02 -2.942492663860321045e-01 -1.374928355216979980e-01 -8.908053487539291382e-02 -1.548275202512741089e-01 -3.187754005193710327e-02 1.553416550159454346e-01 -1.221960857510566711e-01 1.188584417104721069e-01 -7.654077559709548950e-02 -5.398977547883987427e-03 -1.798877865076065063e-01 2.600576877593994141e-01 -1.853014081716537476e-01 3.244734406471252441e-01 -2.181341648101806641e-01 3.951005935668945312e-01 9.617701917886734009e-02 2.237580865621566772e-01 -1.330625563859939575e-01
-2.220566719770431519e-01 -2.415365129709243774e-01 -1.917899847030639648e-01 -5.135683715343475342e-02 1.856722235679626465e-01 -2.683951854705810547e-01 -1.814506053924560547e-01 -1.846629939973354340e-02 -1.388685032725334167e-02 7.943487912416458130e-02 2.232987880706787109e-01 -1.205317676067352295e-01 1.767022311687469482e-01 2.846776247024536133e-01 -2.634155936539173126e-02 4.305363446474075317e-02 -1.635319739580154419e-01 -1.221193522214889526e-01 4.126728698611259460e-02 2.585674822330474854e-01 -7.276023924350738525e-02 -2.669360339641571045e-01 4.052318632602691650e-01 -1.968744248151779175e-01 4.047055914998054504e-02 -2.847461402416229248e-01 1.737721264362335205e-01 1.465601380914449692e-02 7.605240494012832642e-02 7.950074970722198486e-02 -5.748958885669708252e-02 -9.577375650405883789e-02
-2.509000301361083984e-01 -3.942435234785079956e-02 1.639537066221237183e-01 1.479694694280624390e-01 1.374955475330352783e-01 -7.480449974536895752e-02 6.380847655236721039e-03 -2.450845539569854736e-01 2.140691876411437988e-01 6.260760873556137085e-02 1.505335047841072083e-02 -2.179836779832839966e-01 -4.162931069731712341e-02 -3.319223821163177490e-01 1.353442016988992691e-02 2.457120120525360107e-01 -3.829282149672508240e-02 2.176300249993801117e-02 -1.404920686036348343e-02 3.652341961860656738e-01 6.035167723894119263e-02 -1.041937917470932007e-01 2.254533022642135620e-01 -1.610818654298782349e-01 1.325174570083618164e-01 1.563579142093658447e-01 3.506942987442016602e-01 1.798891723155975342e-01 2.604863978922367096e-02 -8.289445191621780396e-02 -3.169302642345428467e-01 9.551177499815821648e-04
-5.248872563242912292e-02 -7.979381084442138672e-02 1.004549041390419006e-01 3.881489858031272888e-02 2.571817934513092041e-01 -2.387331128120422363e-01 3.517465665936470032e-02 4.302900284528732300e-02 -1.130778715014457703e-02 -6.374537199735641479e-02 4.747669696807861328e-01 2.089417874813079834e-01 3.526857495307922363e-02 -1.063176468014717102e-01 -1.319786161184310913e-01 -2.530682384967803955e-01 -5.614092200994491577e-02 2.214384675025939941e-01 5.067739635705947876e-03 -7.317898422479629517e-02 -1.590351946651935577e-02 -2.901933789253234863e-01 2.766903638839721680e-01 -6.487344857305288315e-03 2.259132415056228638e-01 -1.410349458456039429e-01 1.906061321496963501e-01 -3.578937426209449768e-02 2.303856238722801208e-02 1.286540627479553223e-01 -3.220265507698059082e-01 1.945227533578872681e-01
-1.077359840273857117e-01 8.146598190069198608e-02 2.362912595272064209e-01 -1.692928373813629150e-02 2.607842981815338135e-01 -1.102234609425067902e-02 -2.442286610603332520e-01 -8.589727431535720825e-02 -1.895313151180744171e-02 -9.244535118341445923e-02 5.854519456624984741e-02 -6.846018135547637939e-02 -7.332979887723922729e-02 -4.772556722164154053e-01 -1.322455853223800659e-01 1.391369104385375977e-01 -5.210582166910171509e-02 2.576801739633083344e-02 1.451619565486907959e-01 2.882587313652038574e-01 4.592773318290710449e-01 -9.907221794128417969e-02 2.806297540664672852e-01 1.897418648004531860e-01 -8.647125959396362305e-02 9.507288783788681030e-02 7.773550227284431458e-03 -5.961358547210693359e-02 3.799253329634666443e-02 1.915867030620574951e-01 -1.778171584010124207e-02 4.262474924325942993e-02
-6.799887865781784058e-02 -1.330517828464508057e-01 -1.418730616569519043e-01 3.895336091518402100e-01 2.529993653297424316e-01 -9.496518969535827637e-02 1.370816677808761597e-01 -7.044745236635208130e-02 2.018901705741882324e-01 -2.757529914379119873e-01 1.322503387928009033e-01 -2.109833806753158569e-01 1.888822205364704132e-02 -7.492738217115402222e-02 1.342969834804534912e-01 7.921294867992401123e-02 4.459092766046524048e-02 -6.685484200716018677e-02 -3.330879807472229004e-01 5.492124333977699280e-02 6.553451716899871826e-02 3.558973222970962524e-02 2.361586242914199829e-01 -2.404564172029495239e-01 -5.215768888592720032e-02 -8.255511522293090820e-02 1.893963217735290527e-01 -3.001140058040618896e-01 1.752863675355911255e-01 2.661353051662445068e-01 -7.109249942004680634e-03 1.526123881340026855e-01
1.641483008861541748e-01 -2.591819465160369873e-01 -1.017943993210792542e-01 -2.640027701854705811e-01 1.521898508071899414e-01 1.924252510070800781e-01 -7.819965481758117676e-02 -6.683867424726486206e-02 1.199072673916816711e-01 -3.590897917747497559e-01 1.780719012022018433e-01 -1.305649727582931519e-01 4.400276392698287964e-02 -1.619358807802200317e-01 -1.925773620605468750e-01 -1.183095946907997131e-01 -1.758654415607452393e-01 9.961718320846557617e-02 -1.107775419950485229e-01 2.708499431610107422e-01 -2.961874939501285553e-02 -9.481435269117355347e-02 2.563829123973846436e-01 -3.295494616031646729e-01 2.163010537624359131e-01 -1.189871504902839661e-01 1.985294520854949951e-01 8.888339996337890625e-02 2.286519557237625122e-01 -6.757837533950805664e-02 -3.183391690254211426e-02 8.318716287612915039e-02
-1.196495667099952698e-01 -2.377461940050125122e-01 -2.461499124765396118e-01 1.626202464103698730e-01 2.829276323318481445e-01 1.948691532015800476e-02 -3.034814633429050446e-02 -1.909721642732620239e-01 -1.249253097921609879e-02 -3.589013218879699707e-01 -5.677081644535064697e-02 -4.956372082233428955e-03 1.044451966881752014e-01 -1.136214658617973328e-01 1.357713341712951660e-02 8.685439825057983398e-02 3.184824287891387939e-01 -3.011880218982696533e-01 1.484069693833589554e-02 1.315869837999343872e-01 1.364771574735641479e-01 -3.950722217559814453e-01 1.669368296861648560e-01 -1.882852017879486084e-01 -6.189167872071266174e-02 -5.139176547527313232e-02 1.257938593626022339e-01 -1.881415694952011108e-01 -5.519098043441772461e-02 7.262645661830902100e-02 4.483896121382713318e-02 2.116930484771728516e-01
4.716555774211883545e-02 1.030496042221784592e-02 2.359626889228820801e-01 2.508474886417388916e-01 6.174172833561897278e-02 -3.101427853107452393e-01 6.026824191212654114e-02 -9.642021358013153076e-02 1.473149657249450684e-01 -1.563402414321899414e-01 2.241384983062744141e-01 -3.036622703075408936e-01 -4.122504591941833496e-02 -3.467608094215393066e-01 1.234208140522241592e-02 -1.131467968225479126e-01 1.794384866952896118e-01 1.439199447631835938e-01 8.305193483829498291e-02 -2.832603827118873596e-02 2.758643217384815216e-02 -2.049658298492431641e-01 1.342074573040008545e-01 -2.554299831390380859e-01 1.213273033499717712e-01 4.107707366347312927e-02 8.800434321165084839e-02 -3.748476207256317139e-01 -6.510818004608154297e-02 2.370804250240325928e-01 -3.625036776065826416e-02 1.720005720853805542e-01
-1.931280479766428471e-03 -1.357864439487457275e-01 -6.954023987054824829e-02 2.897932529449462891e-01 7.373432070016860962e-02 -1.364362686872482300e-01 -5.470457300543785095e-02 -1.513734906911849976e-01 1.330440640449523926e-01 -3.197049498558044434e-01 1.124164164066314697e-01 7.427152711898088455e-03 -2.764709889888763428e-01 -1.234852150082588196e-01 -1.005091443657875061e-01 -4.063959792256355286e-02 2.387265488505363464e-02 -2.709452509880065918e-01 1.336458371952176094e-03 -1.112502184696495533e-03 1.393873989582061768e-01 2.163973404094576836e-03 6.956209987401962280e-02 -1.035390496253967285e-01 2.894456088542938232e-01 -1.552485078573226929e-01 4.461966454982757568e-01 -1.916691362857818604e-01 3.088087439537048340e-01 -8.331193029880523682e-02 1.932873576879501343e-01 -1.199629753828048706e-01
-2.105042487382888794e-01 -2.937346696853637695e-01 7.834710925817489624e-02 2.556458711624145508e-01 3.563303127884864807e-02 -2.443329840898513794e-01 -8.925069123506546021e-02 2.775515615940093994e-01 2.595266699790954590e-02 -7.009264081716537476e-02 3.513053357601165771e-01 -2.120365947484970093e-01 5.590428481809794903e-04 -2.204457521438598633e-01 -7.567494362592697144e-02 3.270332701504230499e-03 -2.210831642150878906e-01 -8.647515624761581421e-02 -7.676799595355987549e-02 2.298662364482879639e-01 2.299091517925262451e-01 -3.480853885412216187e-02 9.503406286239624023e-02 -2.858639061450958252e-01 2.497473359107971191e-02 -2.375782579183578491e-01 3.446645289659500122e-02 3.097595088183879852e-02 2.236938029527664185e-01 -7.749755680561065674e-02 -1.427433341741561890e-01 -1.676558703184127808e-01
-2.958733439445495605e-01 -1.761254370212554932e-01 -1.725845783948898315e-01 -1.277824938297271729e-01 3.688817024230957031e-01 -2.506175339221954346e-01 -2.023084610700607300e-01 -1.494515221565961838e-02 -6.089453399181365967e-02 -1.337250769138336182e-01 9.315069019794464111e-02 -3.796658813953399658e-01 2.005383186042308807e-02 -1.620211452245712280e-01 1.868942975997924805e-01 -2.068964838981628418e-01 -6.893645972013473511e-02 -1.471799015998840332e-01 1.269118934869766235e-01 1.332223415374755859e-01 -1.601471006870269775e-01 1.688884757459163666e-02 2.603314816951751709e-01 1.038828305900096893e-02 1.616661995649337769e-01 9.643476456403732300e-02 1.034728959202766418e-01 -2.739244373515248299e-03 1.437223106622695923e-01 -1.213994547724723816e-01 1.676340997219085693e-01 2.296980917453765869e-01
-2.366811633110046387e-01 -2.496528811752796173e-02 -3.896124660968780518e-02 -6.879007816314697266e-02 4.912226796150207520e-01 -1.550502777099609375e-01 -4.863199591636657715e-02 1.079517789185047150e-02 -1.326520293951034546e-01 -6.747664511203765869e-02 2.130736857652664185e-01 -1.059056594967842102e-01 6.382507085800170898e-02 -1.211555227637290955e-01 -7.530251890420913696e-02 -3.092694580554962158e-01 9.202794171869754791e-04 3.578645884990692139e-01 -1.123527809977531433e-01 1.076867803931236267e-01 6.545776873826980591e-02 -1.424202322959899902e-01 3.104813396930694580e-01 4.074643924832344055e-02 2.250071018934249878e-01 1.484167296439409256e-02 2.077094167470932007e-01 -1.113670319318771362e-01 4.013735055923461914e-02 1.441532522439956665e-01 -2.011820971965789795e-01 1.620989739894866943e-01
-2.142268121242523193e-01 -2.150504142045974731e-01 -1.936837285757064819e-01 1.895495057106018066e-01 7.417238503694534302e-02 -7.981457561254501343e-02 7.747659087181091309e-02 -8.230317384004592896e-02 -8.851545304059982300e-02 -4.622113406658172607e-01 7.686110585927963257e-02 -2.124041784554719925e-03 5.842953547835350037e-02 -3.557461798191070557e-01 9.686551243066787720e-02 -2.125671952962875366e-01 -6.179585307836532593e-02 1.993178948760032654e-02 2.345544546842575073e-01 -8.639483898878097534e-02 2.203039973974227905e-01 -6.299456954002380371e-02 3.338367044925689697e-01 -1.019205451011657715e-01 1.390561908483505249e-01 5.530960857868194580e-02 4.411854222416877747e-02 -2.656899206340312958e-02 1.578268557786941528e-01 4.627929255366325378e-02 -2.710320055484771729e-01 -1.767923533916473389e-01
-8.383481949567794800e-02 9.559174627065658569e-02 -1.717159599065780640e-01 3.453574841842055321e-03 2.352004051208496094e-01 -2.436723709106445312e-01 -1.464626342058181763e-01 -4.174258410930633545e-01 2.235777080059051514e-01 -2.914361953735351562e-01 4.084636867046356201e-01 1.984164118766784668e-01 -1.137151122093200684e-01 -5.004828795790672302e-02 5.224559456110000610e-02 2.134697586297988892e-01 -1.002343222498893738e-01 -8.534389780834317207e-04 -6.156058982014656067e-02 3.515715003013610840e-01 1.173605844378471375e-01 -1.813329905271530151e-01 -7.583817467093467712e-03 -8.007118850946426392e-02 1.856953799724578857e-01 -5.429451167583465576e-02 5.564017593860626221e-02 1.391236670315265656e-02 6.651815026998519897e-02 1.360195223242044449e-02 -5.264217033982276917e-02 2.027272805571556091e-02
-2.271151393651962280e-01 -2.941272035241127014e-02 -3.231996670365333557e-02 -4.095245897769927979e-01 1.868714690208435059e-01 7.460040599107742310e-02 -1.409959513694047928e-02 -4.280905798077583313e-02 3.792605921626091003e-02 -1.778743416070938110e-01 3.696859180927276611e-01 -1.727841235697269440e-02 -1.198011077940464020e-02 -3.866716520860791206e-03 -8.273335546255111694e-02 -8.304917253553867340e-03 1.787139475345611572e-02 9.113997966051101685e-02 -4.029341787099838257e-02 2.798204720020294189e-01 8.817472308874130249e-02 -1.913352757692337036e-01 4.868809878826141357e-02 -3.709352910518646240e-01 2.575230319052934647e-04 -2.850117087364196777e-01 1.662453263998031616e-01 -5.203194543719291687e-02 3.256218135356903076e-01 1.192834526300430298e-01 -2.119232267141342163e-01 9.758316725492477417e-02
-2.150219082832336426e-01 -7.053434103727340698e-02 5.276837944984436035e-02 2.066237777471542358e-01 1.476838886737823486e-01 -2.545008361339569092e-01 3.370596840977668762e-02 -2.789163887500762939e-01 -1.445469409227371216e-01 -3.812648653984069824e-01 2.625610828399658203e-01 -5.604492872953414917e-02 2.826783657073974609e-01 2.582937292754650116e-02 -1.108222827315330505e-01 1.466464698314666748e-01 -5.192328989505767822e-02 1.674621701240539551e-01 9.197154641151428223e-02 -6.836502999067306519e-02 2.231149226427078247e-01 -1.377059072256088257e-01 9.971119463443756104e-02 1.243614926934242249e-01 3.066553175449371338e-01 -8.525384962558746338e-02 -2.431378327310085297e-02 1.965699344873428345e-01 6.594790518283843994e-02 2.287008315324783325e-01 -2.202666401863098145e-01 -3.705790266394615173e-02
-1.749471947550773621e-02 4.646525904536247253e-02 -3.842284437268972397e-03 1.253964304924011230e-01 4.154908359050750732e-01 8.133401721715927124e-02 7.760455459356307983e-02 -2.549256086349487305e-01 5.343548208475112915e-02 -1.806299835443496704e-01 2.259699404239654541e-01 -1.611834019422531128e-01 -3.555447757244110107e-01 6.472164532169699669e-04 -8.962589316070079803e-03 6.797092407941818237e-02 -1.753968447446823120e-01 2.206278778612613678e-02 9.160048514604568481e-02 3.530465066432952881e-01 1.395073831081390381e-01 -1.379234641790390015e-01 9.398462623357772827e-02 -1.260810494422912598e-01 -9.988238662481307983e-02 -1.332763489335775375e-02 -9.632021188735961914e-03 -6.086846068501472473e-02 4.807186722755432129e-01 -3.560181707143783569e-02 -3.224232234060764313e-03 1.186690405011177063e-01
-1.133966147899627686e-01 -6.132097169756889343e-02 5.798174068331718445e-02 1.732938438653945923e-01 1.370498836040496826e-01 6.445094011723995209e-03 -2.361131161451339722e-01 -3.073545098304748535e-01 -5.051640048623085022e-02 -2.677120566368103027e-01 1.386731714010238647e-01 -9.802626073360443115e-02 -8.708722144365310669e-02 -7.334492355585098267e-02 -1.053742393851280212e-01 2.190907895565032959e-01 2.072603106498718262e-01 -3.339892327785491943e-01 1.187079176306724548e-01 2.620532810688018799e-01 6.909603625535964966e-02 -3.003358542919158936e-01 7.999417185783386230e-02 1.888761669397354126e-01 1.402996629476547241e-01 1.356411576271057129e-01 1.630271226167678833e-01 2.590976953506469727e-01 2.285484671592712402e-01 1.947344839572906494e-01 -3.247072175145149231e-02 -9.218634665012359619e-02
-6.239051744341850281e-02 -2.095660120248794556e-01 1.364218890666961670e-01 7.782278954982757568e-02 6.530558317899703979e-02 -1.402262598276138306e-01 -1.563635617494583130e-01 -1.633704304695129395e-01 -1.435020118951797485e-01 -2.755195088684558868e-02 3.262801170349121094e-01 -8.126365952193737030e-03 1.218401044607162476e-01 -1.543623805046081543e-01 -2.396732568740844727e-01 1.680812835693359375e-01 -1.848035305738449097e-01 1.029227748513221741e-01 -4.400497674942016602e-02 1.951704174280166626e-01 4.560789167881011963e-01 -8.408292382955551147e-02 3.628628849983215332e-01 2.660340368747711182e-01 4.172142129391431808e-03 4.338920488953590393e-02 8.561661839485168457e-02 -1.577612906694412231e-01 6.488046795129776001e-02 -1.992866247892379761e-01 -7.398666441440582275e-02 1.199918091297149658e-01
-2.369561642408370972e-01 -1.027385890483856201e-01 -6.223429739475250244e-02 -2.713359892368316650e-01 2.407367825508117676e-01 -1.984510757029056549e-02 -1.073389202356338501e-01 -1.295816898345947266e-01 2.523872554302215576e-01 -4.953448474407196045e-02 2.730075716972351074e-01 -1.828075647354125977e-01 1.022617816925048828e-01 -8.996865898370742798e-02 -1.693034172058105469e-01 -1.629657149314880371e-01 -3.101719915866851807e-01 1.264616698026657104e-01 2.186301536858081818e-02 2.623773813247680664e-01 1.733199208974838257e-01 -1.191225275397300720e-01 -1.463880296796560287e-02 -1.441154927015304565e-01 4.081077873706817627e-02 -2.064082957804203033e-02 1.814680844545364380e-01 -3.937388584017753601e-02 4.698911905288696289e-01 -9.632009267807006836e-02 -2.819446846842765808e-02 8.417647331953048706e-02
-4.352490417659282684e-03 -5.277279019355773926e-02 1.356817483901977539e-01 7.606236031278967857e-04 3.179544508457183838e-01 -3.151794672012329102e-01 5.207306891679763794e-02 -2.368754595518112183e-01 2.548334002494812012e-01 4.977532662451267242e-03 3.334308862686157227e-01 -9.801539033651351929e-02 9.659986943006515503e-02 -2.823282480239868164e-01 2.130669169127941132e-02 4.225508272647857666e-01 9.532178193330764771e-02 1.195733319036662579e-03 -6.469439715147018433e-02 1.273526549339294434e-01 -7.973038405179977417e-02 -1.326996386051177979e-01 1.565653532743453979e-01 -2.595168352127075195e-01 2.890664339065551758e-01 1.251934189349412918e-02 1.276241391897201538e-01 1.217408478260040283e-01 -2.670108899474143982e-02 4.986139014363288879e-02 2.518410794436931610e-03 4.888260737061500549e-02
[truncated: 3,271,470 more chars]
