# Supplementary material for: The Language of Innovation
Source: PLoS One. 2020 Apr 30;15(4):e0230107. doi: 10.1371/journal.pone.0230107 (PMC7194493; doi:10.1371/journal.pone.0230107)
Supplement: S11 File — (GZ) [file pone.0230107.s011.tar.gz › 1989-1993/V2Run_21_VS_4500_embeddings1989-1993ED32.txt]

-2.128109782934188843e-01 1.450262516736984253e-01 1.580224186182022095e-01 1.172562614083290100e-01 -7.078093290328979492e-02 2.343690488487482071e-03 1.692993044853210449e-01 3.158454298973083496e-01 1.932354122400283813e-01 -4.990177974104881287e-02 1.160135418176651001e-01 -9.039423614740371704e-02 2.578437030315399170e-01 -6.887936592102050781e-02 -1.733787544071674347e-02 2.624050080776214600e-01 2.609813511371612549e-01 -4.213738441467285156e-01 -1.010570377111434937e-01 -2.604672312736511230e-02 1.558931767940521240e-01 -1.346618309617042542e-02 1.540228426456451416e-01 1.938995867967605591e-01 3.222516179084777832e-01 -3.569596260786056519e-02 1.584986597299575806e-01 -6.991787347942590714e-03 -5.247152224183082581e-02 2.432297766208648682e-01 -1.488824188709259033e-01 5.426168814301490784e-02
5.363141745328903198e-02 2.082118541002273560e-01 1.486549079418182373e-01 1.517030298709869385e-01 1.358802914619445801e-01 -4.114797338843345642e-03 2.442340552806854248e-01 1.673526465892791748e-01 -2.319550663232803345e-01 3.177808597683906555e-02 1.847705617547035217e-02 -9.806653857231140137e-02 -7.865191996097564697e-02 -9.793221205472946167e-02 -2.241373360157012939e-01 1.626718938350677490e-01 -1.109852418303489685e-01 -2.324213981628417969e-01 -2.354199290275573730e-01 -3.207575380802154541e-01 1.166795492172241211e-01 6.651083379983901978e-02 2.802445292472839355e-01 1.332686543464660645e-01 1.367789134383201599e-02 -1.584274321794509888e-01 2.490238994359970093e-01 3.393126130104064941e-01 -1.848289668560028076e-01 -1.133037656545639038e-01 -1.489013284444808960e-01 1.862520128488540649e-01
-1.881183236837387085e-01 -1.956155151128768921e-01 1.831932514905929565e-01 1.627265363931655884e-01 -2.475559562444686890e-01 7.697156071662902832e-02 8.475960791110992432e-02 3.744770213961601257e-02 1.114057749509811401e-01 -1.915013045072555542e-01 1.802711188793182373e-01 -1.277879029512405396e-01 -2.379259020090103149e-01 7.344596087932586670e-02 -9.826878458261489868e-02 1.930880397558212280e-01 2.268595248460769653e-02 -3.712693750858306885e-01 -1.469488143920898438e-01 -1.795224547386169434e-01 1.061297506093978882e-01 1.767119951546192169e-02 5.282850563526153564e-02 1.752621531486511230e-01 -7.134578377008438110e-02 1.643625833094120026e-02 1.736500859260559082e-01 6.336089968681335449e-02 3.880012407898902893e-02 2.518620193004608154e-01 -3.420651853084564209e-01 3.534375131130218506e-01
-9.249878115952014923e-03 3.083460591733455658e-02 2.905021905899047852e-01 3.743703961372375488e-01 2.365681976079940796e-01 -1.950933188199996948e-01 -3.821119293570518494e-02 -1.050217542797327042e-02 -1.932184994220733643e-01 1.472243368625640869e-01 1.720441132783889771e-01 3.803134337067604065e-02 -1.870570145547389984e-02 -1.287103146314620972e-01 -3.735757619142532349e-02 -6.310962606221437454e-03 -2.134995460510253906e-01 -3.376639783382415771e-01 -1.610322594642639160e-01 -5.500463023781776428e-02 2.389261424541473389e-01 -8.386065065860748291e-02 7.690408080816268921e-02 3.061116635799407959e-01 -5.531997233629226685e-02 -1.404584795236587524e-01 1.525531243532896042e-02 -8.041302114725112915e-02 2.402393370866775513e-01 6.370593607425689697e-02 -3.174657821655273438e-01 1.614887714385986328e-01
-3.812071979045867920e-01 1.398255079984664917e-01 3.419568240642547607e-01 3.469965755939483643e-01 1.307538300752639771e-01 -1.693510264158248901e-01 1.866738200187683105e-01 9.095741063356399536e-02 3.740179538726806641e-02 1.205408945679664612e-01 1.899262219667434692e-01 2.333283796906471252e-02 -1.127013415098190308e-01 -1.961514353752136230e-01 1.208076532930135727e-02 2.460268884897232056e-01 1.434098277240991592e-02 -2.892855405807495117e-01 -1.845091879367828369e-01 -1.747590154409408569e-01 1.011012401431798935e-02 1.388284265995025635e-01 4.741357266902923584e-02 2.178262472152709961e-01 -2.396278642117977142e-02 9.096675366163253784e-02 1.359307020902633667e-01 -1.188424453139305115e-01 6.537780910730361938e-02 1.309721171855926514e-01 -1.233120039105415344e-01 2.210499346256256104e-01
9.551204741001129150e-02 1.378520391881465912e-02 1.018970832228660583e-01 1.018812879920005798e-01 3.714549541473388672e-02 -5.269103124737739563e-02 2.978339791297912598e-01 2.420462667942047119e-01 -8.513169735670089722e-02 1.175463870167732239e-01 9.415432810783386230e-02 1.389475911855697632e-01 -1.627930551767349243e-01 1.008192002773284912e-01 4.478339105844497681e-02 1.429473906755447388e-01 -2.301487177610397339e-01 -3.648888468742370605e-01 -2.007084637880325317e-01 -1.347175240516662598e-01 -5.660301446914672852e-02 -1.882592290639877319e-01 2.308259904384613037e-01 -1.051915064454078674e-01 1.315920203924179077e-01 2.274018973112106323e-01 1.228959038853645325e-01 2.759139537811279297e-01 1.939173191785812378e-01 -1.037823781371116638e-02 -6.872513890266418457e-02 3.998805582523345947e-01
2.062212117016315460e-02 -2.197172492742538452e-02 -4.548766463994979858e-02 1.300842268392443657e-03 6.752474606037139893e-02 3.088485300540924072e-01 3.264524340629577637e-01 -3.127250820398330688e-02 6.636479496955871582e-02 1.033309549093246460e-01 -5.503489077091217041e-02 -1.848422139883041382e-01 -7.498574256896972656e-02 7.594413473270833492e-04 1.367468535900115967e-01 1.121541019529104233e-02 3.497061431407928467e-01 -2.567176818847656250e-01 -9.299344569444656372e-02 -1.968477480113506317e-02 1.976260393857955933e-01 -3.519953787326812744e-02 2.186168581247329712e-01 1.530830562114715576e-01 3.260604143142700195e-01 1.517031341791152954e-01 2.028137892484664917e-01 1.870346516370773315e-01 -1.466865539550781250e-01 -9.840933233499526978e-02 -1.452501565217971802e-01 3.824905455112457275e-01
-1.243109628558158875e-01 -1.689526289701461792e-01 5.706612020730972290e-02 3.515058159828186035e-01 -1.794492453336715698e-01 -1.296772807836532593e-01 1.115700006484985352e-01 7.913968712091445923e-02 -2.512416243553161621e-01 6.248446553945541382e-02 -1.034761965274810791e-02 -1.841134577989578247e-01 -1.170429065823554993e-01 -7.599963247776031494e-02 -7.805570214986801147e-02 1.227179095149040222e-01 -9.963516145944595337e-02 -2.619939148426055908e-01 -2.692613601684570312e-01 -1.434033177793025970e-02 -7.451336085796356201e-02 1.670839041471481323e-01 1.981616318225860596e-01 2.523644566535949707e-01 6.452424824237823486e-02 1.567851305007934570e-01 2.659454345703125000e-01 -7.418835163116455078e-02 -5.768547952175140381e-02 5.001258105039596558e-02 -1.525193452835083008e-01 4.450097382068634033e-01
-2.823303341865539551e-01 1.591154932975769043e-02 1.290193200111389160e-01 -2.065711840987205505e-02 -1.958666555583477020e-02 1.260780394077301025e-01 3.647675812244415283e-01 1.222149357199668884e-01 8.310310542583465576e-02 1.575040221214294434e-01 4.688806459307670593e-02 8.508867770433425903e-02 -6.473955512046813965e-02 -1.139991730451583862e-01 -3.684145957231521606e-02 7.286091148853302002e-02 -7.343923300504684448e-02 -1.021179556846618652e-01 -4.339140355587005615e-01 -2.532055675983428955e-01 -3.753393888473510742e-02 -7.526806741952896118e-02 1.124186813831329346e-01 -1.352540850639343262e-01 2.481380254030227661e-01 -3.099021874368190765e-02 1.011952459812164307e-01 -2.927061915397644043e-02 7.606845349073410034e-02 1.143979132175445557e-01 -3.201498985290527344e-01 4.152909219264984131e-01
-8.621400594711303711e-02 -4.734794422984123230e-02 3.647493124008178711e-01 1.640992052853107452e-02 2.221258357167243958e-02 -2.562937140464782715e-01 8.627511560916900635e-02 9.271320700645446777e-02 -1.563684791326522827e-01 -5.746699124574661255e-02 -2.708656489849090576e-01 1.361315548419952393e-01 2.552710473537445068e-01 -1.351778022944927216e-02 -1.371173411607742310e-01 2.276213020086288452e-01 4.942976310849189758e-02 -3.638227880001068115e-01 -2.495904713869094849e-01 -2.657269537448883057e-01 1.800290122628211975e-02 2.560673654079437256e-02 1.505835652351379395e-01 9.691291488707065582e-03 -1.573138386011123657e-01 6.014840304851531982e-02 3.485610336065292358e-02 2.891981601715087891e-01 4.178160056471824646e-02 -6.720408052206039429e-02 -2.193042337894439697e-01 2.452441602945327759e-01
2.308371514081954956e-01 8.408678695559501648e-03 -7.067517191171646118e-02 2.816451787948608398e-01 5.135426297783851624e-03 5.724517256021499634e-02 2.848323881626129150e-01 2.618024349212646484e-01 -5.560157448053359985e-02 9.555395692586898804e-03 5.577635765075683594e-02 1.731462478637695312e-01 1.465210020542144775e-01 -1.601254642009735107e-01 7.356426864862442017e-02 1.144586056470870972e-01 -1.877215206623077393e-01 -3.910499513149261475e-01 -6.823867559432983398e-02 -2.508203499019145966e-02 2.484431257471442223e-03 -4.524215683341026306e-02 2.412001043558120728e-01 -2.469578385353088379e-01 -7.464188337326049805e-02 8.511832356452941895e-02 2.837666869163513184e-01 6.832075119018554688e-02 1.853019446134567261e-01 7.758764177560806274e-02 -2.470803707838058472e-01 3.055808246135711670e-01
-1.106078922748565674e-01 1.578979194164276123e-01 2.385314702987670898e-01 1.691904067993164062e-01 -4.047414660453796387e-02 -7.411061227321624756e-02 3.243484497070312500e-01 2.041211426258087158e-01 9.548339247703552246e-02 -6.822671741247177124e-02 -6.336832791566848755e-02 7.279183715581893921e-02 2.260091751813888550e-01 1.273247301578521729e-01 7.817485183477401733e-02 5.872895941138267517e-02 1.114961877465248108e-02 -3.388685286045074463e-01 -2.412169873714447021e-01 -2.893520593643188477e-01 1.368991434574127197e-01 2.212015390396118164e-01 2.731529474258422852e-01 -1.463635116815567017e-01 1.208442077040672302e-01 1.490317378193140030e-02 -4.361993074417114258e-02 3.814071416854858398e-01 1.494346410036087036e-01 3.010364994406700134e-02 -1.553502772003412247e-02 1.308612674474716187e-01
-8.094802498817443848e-02 1.258517056703567505e-01 5.183754488825798035e-02 3.713051974773406982e-01 -2.062066346406936646e-01 -2.783817946910858154e-01 1.725459545850753784e-01 -4.776816815137863159e-03 4.058238118886947632e-03 7.297534495592117310e-02 1.159906908869743347e-01 -2.161723375320434570e-01 -1.108039617538452148e-01 2.766750194132328033e-02 1.113364323973655701e-01 -7.717273384332656860e-02 -3.398018330335617065e-02 -3.529212176799774170e-01 -5.639916285872459412e-02 -1.552664339542388916e-01 -1.840751320123672485e-01 -1.146334707736968994e-01 1.707768142223358154e-01 -1.388414669781923294e-02 1.766867041587829590e-01 1.772527545690536499e-01 2.201315611600875854e-01 -1.538852136582136154e-02 -1.377259939908981323e-01 3.052247166633605957e-01 -2.658047974109649658e-01 2.585116922855377197e-01
-4.010030627250671387e-02 -4.300532117486000061e-02 1.151216551661491394e-01 4.469371438026428223e-01 1.474334448575973511e-01 -2.007224261760711670e-01 1.331939101219177246e-01 2.239748388528823853e-01 -7.132534682750701904e-02 1.781075149774551392e-01 3.633464686572551727e-03 -2.348540127277374268e-01 -1.725447624921798706e-01 1.296906024217605591e-01 2.152502983808517456e-01 2.836649417877197266e-01 -3.101500449702143669e-03 -1.448622643947601318e-01 -2.628853917121887207e-01 -2.137874513864517212e-01 1.722133457660675049e-01 -5.191062577068805695e-03 1.860820800065994263e-01 9.904392808675765991e-02 4.266501590609550476e-02 -1.335672438144683838e-01 -2.546075731515884399e-02 -1.295359879732131958e-01 2.397310435771942139e-01 6.967023760080337524e-02 -1.051645353436470032e-01 2.604498863220214844e-01
-3.154103085398674011e-02 2.415610253810882568e-01 2.179528474807739258e-01 2.443605363368988037e-01 -1.327113807201385498e-01 -2.019565925002098083e-02 4.114364460110664368e-02 -3.142108209431171417e-03 2.774959802627563477e-01 1.494949162006378174e-01 -9.602937847375869751e-02 -8.558781445026397705e-02 -2.568977773189544678e-01 1.385978329926729202e-02 2.921897545456886292e-02 1.854976266622543335e-01 -1.750343441963195801e-01 -4.628823995590209961e-01 -2.307870686054229736e-01 6.242283061146736145e-02 -5.097212269902229309e-02 5.454967729747295380e-03 -2.885372005403041840e-02 9.868109971284866333e-02 -1.350715458393096924e-01 -6.965544819831848145e-02 9.099656343460083008e-02 2.333576530218124390e-01 -7.299405336380004883e-02 7.045984268188476562e-02 -2.308219373226165771e-01 3.629121184349060059e-01
-1.376171261072158813e-01 8.051475137472152710e-02 2.577727437019348145e-01 3.455545008182525635e-01 -2.935922704637050629e-02 -1.914321333169937134e-01 1.120394468307495117e-01 4.463602602481842041e-02 7.791201025247573853e-02 -8.054477721452713013e-02 -1.628880389034748077e-02 1.060572862625122070e-01 5.860175564885139465e-02 -1.476726830005645752e-01 8.647459745407104492e-02 2.560375928878784180e-01 1.492409408092498779e-01 -2.846070826053619385e-01 -2.893496155738830566e-01 -1.397716850042343140e-01 2.084199897944927216e-02 4.311786592006683350e-02 2.931885719299316406e-01 -3.530407845973968506e-01 2.396055608987808228e-01 -1.372062694281339645e-02 4.742417484521865845e-02 1.955842077732086182e-01 -3.372560441493988037e-02 -1.917178630828857422e-01 -2.148667275905609131e-01 1.128656566143035889e-01
-1.894965469837188721e-01 6.549065560102462769e-02 1.131168082356452942e-01 2.342586964368820190e-01 -1.872529685497283936e-01 -1.008337661623954773e-01 1.017450839281082153e-01 1.242711693048477173e-01 -7.397433370351791382e-02 1.621456444263458252e-01 -7.101614028215408325e-02 -5.328445881605148315e-02 1.752034574747085571e-01 -3.138699755072593689e-02 -1.384271681308746338e-02 3.876850754022598267e-02 -3.125535249710083008e-01 -3.097058534622192383e-01 3.644819557666778564e-02 -1.424220502376556396e-01 -1.196938101202249527e-02 1.578863859176635742e-01 2.462809979915618896e-01 -2.247040160000324249e-02 1.690128296613693237e-01 1.646252125501632690e-01 3.258978128433227539e-01 -1.157870665192604065e-01 -5.464551970362663269e-02 2.350372970104217529e-01 -1.280314922332763672e-01 4.435392320156097412e-01
1.355593800544738770e-01 -1.070305481553077698e-01 1.449780464172363281e-01 2.106052190065383911e-01 1.607182919979095459e-01 1.112502217292785645e-01 2.492087930440902710e-01 -6.803817301988601685e-02 2.192297279834747314e-01 1.862546503543853760e-01 -1.985591202974319458e-01 -9.662369638681411743e-02 -4.443956166505813599e-02 5.111806467175483704e-02 -2.376699149608612061e-01 1.432975977659225464e-01 2.975383102893829346e-01 -3.088752329349517822e-01 -1.321765333414077759e-01 -8.620910346508026123e-02 -2.955619711428880692e-03 -2.450641095638275146e-01 -7.433721423149108887e-02 7.154841721057891846e-02 4.011147469282150269e-02 -1.204473804682493210e-02 3.163091242313385010e-01 -2.298681437969207764e-01 -1.541125774383544922e-01 1.091574132442474365e-02 -3.484342694282531738e-01 8.522506803274154663e-02
-2.696852684020996094e-01 1.019386351108551025e-01 1.470771878957748413e-01 2.242113649845123291e-01 3.149800598621368408e-01 -8.249681442975997925e-02 -1.694540530443191528e-01 -9.892000257968902588e-02 -1.625574775971472263e-03 1.003717854619026184e-01 1.937226951122283936e-02 -9.091873466968536377e-02 -1.617846190929412842e-01 3.813172876834869385e-02 1.762771420180797577e-02 3.918718546628952026e-02 -1.857105642557144165e-01 -4.734918475151062012e-01 -2.585994303226470947e-01 -9.148009121417999268e-02 9.033029526472091675e-02 1.734791994094848633e-01 2.839449048042297363e-01 1.155912503600120544e-01 1.058632284402847290e-01 -1.264032274484634399e-01 1.892472803592681885e-01 -5.995618179440498352e-02 2.036393880844116211e-01 6.921293586492538452e-02 -1.574373096227645874e-01 2.201334387063980103e-01
2.184059843420982361e-02 4.078421741724014282e-02 1.402697861194610596e-01 1.967723220586776733e-01 -1.208906471729278564e-01 -3.620776832103729248e-01 8.959832787513732910e-02 5.742188170552253723e-02 1.333870589733123779e-01 1.647524684667587280e-01 -2.239355631172657013e-02 -2.264322340488433838e-01 7.038395106792449951e-02 -9.948001056909561157e-02 -6.118791643530130386e-03 4.669806733727455139e-02 -1.292279958724975586e-01 -3.650612831115722656e-01 1.779687106609344482e-01 -1.943402364850044250e-02 3.578903153538703918e-02 1.578866690397262573e-01 2.608655989170074463e-01 1.135111078619956970e-01 1.648231148719787598e-01 1.449039429426193237e-01 2.330637872219085693e-01 1.329562044702470303e-03 -1.859033852815628052e-01 1.088008508086204529e-01 -1.066129580140113831e-01 4.682251811027526855e-01
-7.703128457069396973e-02 9.926148504018783569e-02 8.616586029529571533e-02 3.809812963008880615e-01 -2.376660555601119995e-01 -2.203828245401382446e-01 1.065243408083915710e-01 2.408314943313598633e-01 -5.835687369108200073e-02 6.157949194312095642e-02 1.184412091970443726e-01 1.976575702428817749e-02 -7.905668020248413086e-02 -1.803233772516250610e-01 4.733578488230705261e-02 -4.132439941167831421e-02 -2.884022891521453857e-02 -3.500010371208190918e-01 -1.413254439830780029e-01 7.808961719274520874e-02 1.393901258707046509e-01 1.424248069524765015e-01 2.348942682147026062e-02 1.119303628802299500e-01 3.371432721614837646e-01 1.265751663595438004e-02 2.812290787696838379e-01 4.583782330155372620e-02 -2.750066807493567467e-03 1.958238631486892700e-01 -1.234178245067596436e-01 3.769725263118743896e-01
-2.494688928127288818e-01 6.690695881843566895e-02 1.247539557516574860e-02 1.551361531019210815e-01 -1.420506536960601807e-01 1.486756354570388794e-01 7.879488170146942139e-02 -4.146784171462059021e-02 1.302494555711746216e-01 2.311443835496902466e-01 -3.562435805797576904e-01 1.055800840258598328e-01 -3.348531946539878845e-02 1.192668750882148743e-01 -6.543020159006118774e-02 1.343786269426345825e-01 -6.636625528335571289e-02 -2.980171442031860352e-01 -3.444324731826782227e-01 -3.120184838771820068e-01 2.177811264991760254e-01 -5.942478775978088379e-02 5.406852066516876221e-02 5.063394457101821899e-02 7.079751789569854736e-02 9.082984179258346558e-02 2.210050672292709351e-01 -2.242352068424224854e-02 1.933797746896743774e-01 -2.681483924388885498e-01 -2.528119981288909912e-01 1.060396954417228699e-01
-1.213216036558151245e-01 -6.067140772938728333e-02 2.156308889389038086e-01 3.198006749153137207e-02 1.200591251254081726e-01 -2.107476070523262024e-02 1.456651091575622559e-01 3.448218107223510742e-01 1.861602365970611572e-01 -3.775620833039283752e-02 -1.105929445475339890e-02 -1.649466603994369507e-01 1.935907825827598572e-02 -2.401751279830932617e-01 -2.048193514347076416e-01 3.745996952056884766e-01 -1.991186887025833130e-01 -2.571831047534942627e-01 -2.080468535423278809e-01 -9.286349639296531677e-03 4.587594419717788696e-02 6.167052686214447021e-02 -2.121961116790771484e-02 -1.546793878078460693e-01 -5.880929902195930481e-02 -1.449949741363525391e-01 -6.765948235988616943e-02 -2.031484618782997131e-02 -1.241479143500328064e-01 -2.696606218814849854e-01 -2.668220102787017822e-01 3.272846341133117676e-01
-8.651371300220489502e-02 5.572136119008064270e-02 6.008338928222656250e-02 2.094166874885559082e-01 8.726171404123306274e-02 -2.940106093883514404e-01 1.421220134943723679e-02 -4.804808273911476135e-02 1.262386590242385864e-01 4.801420867443084717e-02 -6.700389832258224487e-02 -1.330285817384719849e-01 -3.098913133144378662e-01 1.882461905479431152e-01 -3.004611469805240631e-02 2.106850594282150269e-01 -9.009948372840881348e-02 -3.115023076534271240e-01 -2.343960404396057129e-01 -8.739241212606430054e-02 -2.644787430763244629e-01 -1.561562865972518921e-01 1.423649340867996216e-01 2.731663174927234650e-02 1.648292690515518188e-01 -3.032010234892368317e-02 2.839910686016082764e-01 6.762749701738357544e-02 -9.431577473878860474e-02 2.011651545763015747e-01 -2.014685571193695068e-01 3.766252994537353516e-01
5.789791420102119446e-02 -2.731604576110839844e-01 1.610156148672103882e-01 2.749551832675933838e-01 -1.081676855683326721e-01 -2.427285164594650269e-01 3.310488462448120117e-01 5.300797149538993835e-02 -4.817929584532976151e-03 -1.616337001323699951e-01 -5.723042041063308716e-02 4.367413371801376343e-02 1.196036860346794128e-01 2.040358074009418488e-02 -8.148007094860076904e-02 -9.943810850381851196e-02 -1.047599539160728455e-01 -2.740414440631866455e-01 6.488882005214691162e-02 -2.389831691980361938e-01 7.082524150609970093e-02 -1.655786931514739990e-01 1.219204366207122803e-01 6.080548465251922607e-02 3.456141799688339233e-03 -1.989152580499649048e-01 2.534053325653076172e-01 1.216666698455810547e-01 5.549032613635063171e-02 8.459973335266113281e-02 -7.032502442598342896e-02 4.926813840866088867e-01
-1.201457250863313675e-02 7.953930646181106567e-02 -1.322329193353652954e-01 6.228363141417503357e-02 2.246521562337875366e-01 -2.064243108034133911e-01 2.320381402969360352e-01 2.390814274549484253e-01 1.427143067121505737e-01 1.709551364183425903e-01 1.373712569475173950e-01 1.450943052768707275e-01 -3.706035017967224121e-02 4.968148190528154373e-03 1.207398176193237305e-01 1.318692564964294434e-01 2.477326095104217529e-01 -2.921039164066314697e-01 -1.876627802848815918e-01 -3.352206051349639893e-01 -8.094016462564468384e-02 -4.222815856337547302e-02 2.394024580717086792e-01 1.160735860466957092e-01 8.928115665912628174e-02 -1.616967022418975830e-01 -5.552008002996444702e-02 1.370308101177215576e-01 2.509880661964416504e-01 6.885568052530288696e-02 -3.450053334236145020e-01 1.704458892345428467e-01
1.489584147930145264e-01 -6.410060077905654907e-02 2.501134574413299561e-01 9.542997926473617554e-02 -1.060386523604393005e-01 9.456073492765426636e-02 -8.176643401384353638e-02 -4.136549308896064758e-02 -3.825850486755371094e-01 -1.323084384202957153e-01 -2.112722210586071014e-02 1.084641292691230774e-01 9.113576263189315796e-02 -7.874390482902526855e-02 -2.153155654668807983e-01 4.293496012687683105e-01 2.959598600864410400e-02 -3.817316889762878418e-01 2.265295572578907013e-02 2.132093012332916260e-01 -1.073431149125099182e-01 -1.847392767667770386e-01 2.378318011760711670e-01 -3.116064891219139099e-02 2.175859808921813965e-01 9.895208477973937988e-02 1.168220210820436478e-02 1.520234793424606323e-01 -1.125881150364875793e-01 -1.132983788847923279e-01 -8.213583379983901978e-02 2.092040479183197021e-01
-1.744964532554149628e-02 -1.627674102783203125e-01 2.364576011896133423e-01 1.506990492343902588e-01 -3.939521964639425278e-03 2.834727764129638672e-01 3.012139908969402313e-02 3.608018755912780762e-01 -5.844073370099067688e-02 7.935587316751480103e-02 1.806309521198272705e-01 -6.866616755723953247e-02 1.287843585014343262e-01 1.385222971439361572e-01 1.606850177049636841e-01 3.124347329139709473e-02 -9.924653917551040649e-03 -2.899183332920074463e-01 7.674410194158554077e-02 -2.632451057434082031e-01 5.572946369647979736e-02 -1.746573597192764282e-01 2.776932716369628906e-01 2.030154466629028320e-01 -1.620398461818695068e-02 -2.118521928787231445e-01 3.848920017480850220e-02 -1.327016949653625488e-01 -3.644571900367736816e-01 1.414781510829925537e-01 -1.794908642768859863e-01 1.136742606759071350e-01
1.186086423695087433e-02 1.093276217579841614e-01 -1.323345154523849487e-01 3.513208031654357910e-02 1.542762368917465210e-01 2.296034842729568481e-01 1.902602910995483398e-01 -9.223484992980957031e-02 -4.981205984950065613e-02 -1.741032749414443970e-01 1.688394546508789062e-01 1.479368805885314941e-01 1.516381800174713135e-01 -3.115587681531906128e-02 2.239091396331787109e-01 8.369887620210647583e-02 1.086192578077316284e-01 -3.070677518844604492e-01 -3.387963473796844482e-01 -2.448251694440841675e-01 4.826951399445533752e-02 -2.281693816184997559e-01 2.232865542173385620e-01 1.857988238334655762e-01 2.642226219177246094e-01 6.513074785470962524e-02 4.390910267829895020e-03 -1.341995894908905029e-01 6.273104995489120483e-02 -2.595108747482299805e-01 -1.255685389041900635e-01 2.914291322231292725e-01
-8.868043869733810425e-02 1.070299744606018066e-01 1.161883324384689331e-01 1.824717521667480469e-01 2.421576380729675293e-01 -1.142400056123733521e-01 2.146496325731277466e-01 3.287044763565063477e-01 2.704135477542877197e-01 -2.316741496324539185e-01 -8.535775542259216309e-02 -1.638494729995727539e-01 4.748648032546043396e-02 1.103585213422775269e-01 -3.095895648002624512e-01 5.112851783633232117e-02 4.305932670831680298e-02 -2.284677475690841675e-01 -5.271847546100616455e-02 -1.689012646675109863e-01 -9.163069725036621094e-02 -2.805801331996917725e-01 1.041341498494148254e-01 7.469598948955535889e-02 1.205289885401725769e-01 4.751092568039894104e-02 2.326176017522811890e-01 -1.414276510477066040e-01 -5.558671057224273682e-02 2.138755470514297485e-01 -3.249510228633880615e-01 4.820434376597404480e-03
1.410845220088958740e-01 1.038682162761688232e-01 1.378498524427413940e-01 3.046044707298278809e-01 -2.492163628339767456e-01 -1.427882257848978043e-02 2.381323277950286865e-01 1.591336429119110107e-01 -1.327712982892990112e-01 1.626299470663070679e-01 -5.284687876701354980e-02 -5.638157576322555542e-02 -2.706113271415233612e-02 -4.823824763298034668e-02 -3.485238552093505859e-02 6.238580867648124695e-02 -2.355582118034362793e-01 -3.659674525260925293e-01 1.078496407717466354e-02 -1.256042718887329102e-01 2.353403121232986450e-01 9.883829206228256226e-02 1.651887148618698120e-01 2.362239360809326172e-01 1.421576142311096191e-01 2.081122696399688721e-01 2.822913229465484619e-02 -4.867508634924888611e-02 1.235115341842174530e-02 2.813431918621063232e-01 -1.180106848478317261e-01 3.761492669582366943e-01
-1.389153897762298584e-01 9.480076842010021210e-03 2.151458412408828735e-01 1.630877256393432617e-01 -6.154324486851692200e-02 1.530265808105468750e-01 6.580945849418640137e-02 6.047610193490982056e-02 -2.208227813243865967e-01 4.857518896460533142e-02 5.755625292658805847e-02 1.087072119116783142e-02 1.203394606709480286e-01 1.233197562396526337e-02 1.562591940164566040e-01 1.918347030878067017e-01 7.343952357769012451e-02 -2.532493472099304199e-01 -2.335037589073181152e-01 -7.856563664972782135e-03 -1.448536515235900879e-01 -2.413734495639801025e-01 3.487759828567504883e-01 2.286650091409683228e-01 2.128623276948928833e-01 6.723328027874231339e-03 -2.649987041950225830e-01 5.350352264940738678e-03 6.776403635740280151e-02 -2.023292779922485352e-01 -4.512434601783752441e-01 -9.030544199049472809e-03
7.165361195802688599e-02 1.201562397181987762e-02 1.761934608221054077e-01 7.998865842819213867e-02 -6.995174288749694824e-02 -1.934263110160827637e-01 1.908618807792663574e-01 -5.548495054244995117e-02 1.801835023798048496e-03 9.904032945632934570e-02 -1.173587515950202942e-01 -1.549001932144165039e-01 -8.647206425666809082e-02 -1.789884418249130249e-01 -7.945775240659713745e-02 2.449788711965084076e-02 -2.436968386173248291e-01 -5.402456521987915039e-01 -1.201880052685737610e-01 -1.199881583452224731e-01 2.039834856986999512e-01 1.304621100425720215e-01 1.849244683980941772e-01 -2.026098780333995819e-02 3.607324361801147461e-01 9.995535016059875488e-02 2.841157317161560059e-01 1.303778775036334991e-02 5.433142185211181641e-02 2.317733764648437500e-01 -2.838535979390144348e-02 1.721564233303070068e-01
-1.817936003208160400e-01 -4.578577727079391479e-02 1.458175629377365112e-01 2.746380865573883057e-01 -9.937106817960739136e-02 9.975279122591018677e-02 2.668505907058715820e-01 2.124423086643218994e-01 1.234696581959724426e-01 6.616520136594772339e-02 -2.466338425874710083e-01 1.231332942843437195e-01 -1.738533675670623779e-01 -3.699648752808570862e-02 -3.198304027318954468e-02 2.830913960933685303e-01 -9.694804251194000244e-02 -1.262333691120147705e-01 -1.646990925073623657e-01 -3.946051597595214844e-01 1.551291644573211670e-01 -3.778216242790222168e-02 5.597166344523429871e-02 3.702740371227264404e-01 1.366107016801834106e-01 -2.082892358303070068e-01 8.425432443618774414e-02 -7.745134085416793823e-02 7.845455408096313477e-02 -8.956315368413925171e-02 -2.266150116920471191e-01 9.514827281236648560e-02
5.166486650705337524e-02 2.111885137856006622e-02 9.509056061506271362e-02 4.211212992668151855e-01 -1.359000205993652344e-01 -2.596179842948913574e-01 2.450480610132217407e-01 -8.773455023765563965e-02 -6.960856169462203979e-02 2.609024941921234131e-01 1.915452480316162109e-01 2.376108169555664062e-01 4.712846502661705017e-02 -4.709777981042861938e-02 1.380421072244644165e-01 1.792690902948379517e-01 -1.964789070188999176e-02 -2.704482972621917725e-01 1.638523638248443604e-01 -2.199327796697616577e-01 -1.186686083674430847e-01 -1.171907782554626465e-01 1.196449771523475647e-01 1.343385130167007446e-01 1.910772174596786499e-01 -2.089547365903854370e-01 8.864969015121459961e-02 4.897833988070487976e-02 9.583927690982818604e-02 -2.820728421211242676e-01 -2.107502818107604980e-01 5.163997039198875427e-02
-1.747979372739791870e-01 1.117217987775802612e-01 3.073794841766357422e-01 1.925450414419174194e-01 1.472244597971439362e-02 -2.102413624525070190e-01 2.552066147327423096e-01 -1.994065493345260620e-01 -1.536751687526702881e-01 4.622794687747955322e-02 2.726065739989280701e-02 -2.867456339299678802e-02 3.109407722949981689e-01 3.268770873546600342e-02 2.200833559036254883e-01 3.324059247970581055e-01 -4.841994866728782654e-02 -3.057766258716583252e-01 -5.983040481805801392e-02 -1.606279760599136353e-01 -1.388996392488479614e-01 -2.474413216114044189e-01 8.059382438659667969e-02 1.598029583692550659e-01 5.634881183505058289e-02 -1.228864118456840515e-01 -8.138699829578399658e-02 -1.051068976521492004e-01 -1.835818737745285034e-01 -1.741729080677032471e-01 -2.107751965522766113e-01 9.952566027641296387e-02
-1.856945455074310303e-01 -1.552465111017227173e-01 1.556478142738342285e-01 6.008796393871307373e-03 1.120573505759239197e-01 1.058970987796783447e-01 7.505168020725250244e-02 2.235016524791717529e-01 -2.677993476390838623e-01 -2.651869952678680420e-01 2.347815334796905518e-01 -1.586309820413589478e-01 1.705233454704284668e-01 4.417742416262626648e-02 1.257223039865493774e-01 2.610919177532196045e-01 1.299227625131607056e-01 -2.991766333580017090e-01 -1.698601618409156799e-02 -3.340390026569366455e-01 1.338243782520294189e-01 -2.747451364994049072e-01 -1.958354003727436066e-02 -8.632455021142959595e-02 3.480295538902282715e-01 1.599529199302196503e-02 2.425462305545806885e-01 -1.190043706446886063e-02 1.844327664002776146e-03 -2.079866454005241394e-02 2.697679214179515839e-03 -1.359541434794664383e-02
-2.395530194044113159e-01 -1.341358758509159088e-03 1.267120242118835449e-01 -1.342101693153381348e-01 2.154325097799301147e-01 9.647676348686218262e-02 9.865172952413558960e-02 2.677765786647796631e-01 9.313496202230453491e-02 -1.956249773502349854e-01 3.230177238583564758e-02 1.187952235341072083e-02 3.113766014575958252e-01 2.011781036853790283e-01 -2.738348394632339478e-02 -3.790611028671264648e-02 -1.400067806243896484e-01 -4.617473185062408447e-01 -6.830464303493499756e-02 1.416546702384948730e-01 4.538581892848014832e-02 -1.901801079511642456e-01 3.975028991699218750e-01 1.018794104456901550e-01 -1.127604171633720398e-01 -1.087709236890077591e-02 2.341800183057785034e-01 -8.922192454338073730e-02 -1.883073002099990845e-01 2.861574525013566017e-03 -8.455342799425125122e-02 -3.514080122113227844e-02
2.248869985342025757e-01 -2.249042689800262451e-01 1.349867582321166992e-01 1.575956121087074280e-02 9.153207391500473022e-02 2.061851471662521362e-01 2.230576872825622559e-01 -1.811571568250656128e-01 2.102777808904647827e-01 1.927975267171859741e-01 -4.671680927276611328e-02 6.465066224336624146e-02 3.394817113876342773e-01 1.538133714348077774e-02 3.016746044158935547e-01 1.617204993963241577e-01 5.303016398102045059e-03 -1.548979580402374268e-01 -7.674049586057662964e-02 -1.410493999719619751e-01 8.593742549419403076e-02 2.581152878701686859e-02 3.443138301372528076e-01 -7.982429116964340210e-03 4.037376344203948975e-01 9.711427986621856689e-02 1.370845437049865723e-01 -1.244895979762077332e-01 -5.851994082331657410e-02 7.193072885274887085e-02 -7.590511441230773926e-02 1.701694726943969727e-01
-3.972065821290016174e-02 -3.206893056631088257e-02 1.873334795236587524e-01 2.093668580055236816e-01 2.708427794277667999e-02 -2.417354285717010498e-01 1.984780132770538330e-01 5.560865253210067749e-02 1.111433282494544983e-01 -1.239644456654787064e-02 5.764809995889663696e-02 9.285672754049301147e-02 -1.730059236288070679e-01 1.244167834520339966e-01 -8.208919316530227661e-02 2.534409612417221069e-02 3.639018163084983826e-02 -4.147182106971740723e-01 -1.822527647018432617e-01 1.955030262470245361e-01 -3.984220698475837708e-02 1.590518951416015625e-01 1.349427551031112671e-01 1.281922906637191772e-01 1.358464956283569336e-01 1.442614644765853882e-01 1.473388671875000000e-01 -2.284740209579467773e-01 1.279206573963165283e-01 2.320649623870849609e-01 -2.428533732891082764e-01 4.369385242462158203e-01
3.337013125419616699e-01 -2.377843670547008514e-02 3.027636110782623291e-01 1.023824885487556458e-01 -8.751706220209598541e-03 -1.559035331010818481e-01 2.598854899406433105e-01 3.885470330715179443e-02 -1.064730808138847351e-01 1.851797252893447876e-01 2.778107523918151855e-01 -4.394560307264328003e-02 2.165294140577316284e-01 8.066985011100769043e-02 1.308037638664245605e-01 -1.388322561979293823e-01 1.358556002378463745e-01 -1.213506385684013367e-01 -5.842508282512426376e-03 2.005484327673912048e-02 2.945481836795806885e-01 -1.517059504985809326e-01 1.134739071130752563e-01 2.448181957006454468e-01 2.440671920776367188e-01 9.566400945186614990e-02 -3.702319413423538208e-02 -3.644506260752677917e-02 -2.803109884262084961e-01 4.961532354354858398e-02 -2.760786712169647217e-01 1.819430738687515259e-01
-1.034725755453109741e-01 2.954144775867462158e-01 -3.690279275178909302e-02 1.765822470188140869e-01 3.136202394962310791e-01 -1.814115047454833984e-02 9.713257849216461182e-02 -2.041251957416534424e-01 1.573114395141601562e-01 1.080755610018968582e-02 5.004563555121421814e-02 1.020421460270881653e-01 1.736878603696823120e-01 1.080818399786949158e-01 -2.272110879421234131e-01 6.391011178493499756e-02 -1.065204069018363953e-01 -2.332215011119842529e-01 -1.291503608226776123e-01 -9.833127260208129883e-02 7.882890850305557251e-02 -2.672659158706665039e-01 -4.723723977804183960e-02 2.274109870195388794e-01 1.994390785694122314e-01 2.628886401653289795e-01 2.017423212528228760e-01 3.537673950195312500e-01 -6.227390840649604797e-02 -8.671042509377002716e-03 -1.514307260513305664e-01 2.430029213428497314e-01
-2.808813750743865967e-01 7.883249968290328979e-02 -8.106958121061325073e-02 3.762885034084320068e-01 1.165116280317306519e-01 -1.669724285602569580e-01 2.493821233510971069e-01 -1.475762017071247101e-02 2.029450684785842896e-01 -4.703344777226448059e-02 -1.651059687137603760e-01 4.987784661352634430e-03 -1.393861044198274612e-02 -4.322201013565063477e-02 -1.170331388711929321e-01 7.672686129808425903e-02 -8.867024630308151245e-02 -2.811036407947540283e-01 -8.675476163625717163e-02 -1.063880845904350281e-01 -1.566314250230789185e-01 -1.429956555366516113e-01 -6.931810081005096436e-02 -8.981881290674209595e-02 6.349506974220275879e-02 -4.673760756850242615e-02 1.452427953481674194e-01 3.719604760408401489e-02 -1.511610895395278931e-01 1.661984324455261230e-01 -4.988681674003601074e-01 2.809196114540100098e-01
-7.856015115976333618e-03 -1.243864968419075012e-01 2.046083509922027588e-01 1.981743872165679932e-01 -2.593141794204711914e-01 -1.049729902297258377e-02 4.520636424422264099e-02 1.488540321588516235e-01 2.504332363605499268e-01 1.971299946308135986e-01 1.787179410457611084e-01 -1.336779743432998657e-01 2.654783055186271667e-02 -9.401784092187881470e-02 -6.588496267795562744e-02 7.448671758174896240e-02 -2.646951973438262939e-01 -3.271082639694213867e-01 -1.033992543816566467e-01 -1.171371266245841980e-01 5.696473270654678345e-02 -1.358087267726659775e-02 -8.241569250822067261e-02 1.999276727437973022e-01 2.622278630733489990e-01 -1.143397390842437744e-01 2.404196262359619141e-01 1.066292300820350647e-01 -2.224846035242080688e-01 1.516168862581253052e-01 3.358587995171546936e-02 4.057843387126922607e-01
3.379695490002632141e-02 -6.288713216781616211e-02 5.381656438112258911e-02 4.385368898510932922e-02 2.436822466552257538e-02 -2.517330646514892578e-02 3.884495496749877930e-01 2.409840077161788940e-01 -3.656560182571411133e-02 3.629527688026428223e-01 -2.016204148530960083e-01 -1.710422486066818237e-01 2.637201733887195587e-02 4.681650549173355103e-02 -3.061106055974960327e-02 1.341800689697265625e-01 3.192631900310516357e-01 -2.116615027189254761e-01 -3.364257141947746277e-02 -8.451526053249835968e-03 -2.484897524118423462e-02 -2.679978609085083008e-01 7.616775482892990112e-02 3.081102371215820312e-01 2.203177213668823242e-01 -3.776937723159790039e-02 2.583195567131042480e-01 -1.830533295869827271e-01 -1.570918262004852295e-01 -8.213448524475097656e-02 -5.660352483391761780e-02 2.216866314411163330e-01
-1.674335151910781860e-01 1.293252110481262207e-01 1.774810403585433960e-01 9.755416214466094971e-02 -2.553622722625732422e-01 1.829816251993179321e-01 1.790697574615478516e-01 -3.108735196292400360e-02 2.235425263643264771e-01 -6.165192276239395142e-02 8.523295819759368896e-02 -1.228131502866744995e-01 9.476044774055480957e-02 -7.891841977834701538e-02 2.689789421856403351e-02 -1.462730811908841133e-03 -2.041685879230499268e-01 -4.093070030212402344e-01 -3.175072371959686279e-01 9.459584206342697144e-02 -5.130628868937492371e-02 3.745535155758261681e-03 -5.599873885512351990e-02 1.254686117172241211e-01 1.900551319122314453e-01 1.896380484104156494e-01 2.627882063388824463e-01 3.396579623222351074e-02 -6.439693272113800049e-02 -1.445294916629791260e-01 9.146313369274139404e-02 4.174325466156005859e-01
1.454545259475708008e-01 -1.559604555368423462e-01 2.648538053035736084e-01 1.181464120745658875e-01 5.799147114157676697e-02 -2.503391541540622711e-02 3.075953722000122070e-01 2.334647923707962036e-01 9.534814953804016113e-02 1.551770865917205811e-01 -1.468077898025512695e-01 -1.577970832586288452e-01 -8.095938712358474731e-02 1.135761886835098267e-01 2.231115102767944336e-01 1.195533797144889832e-01 2.089157998561859131e-01 -3.458889424800872803e-01 -1.805497854948043823e-01 4.606512188911437988e-02 1.445688009262084961e-01 -2.556820511817932129e-01 8.187593519687652588e-02 1.784680336713790894e-01 2.909531593322753906e-01 5.080296471714973450e-02 5.389311537146568298e-02 -2.001549601554870605e-01 -2.881247699260711670e-01 -3.088963218033313751e-02 8.314810693264007568e-02 1.011706292629241943e-01
-2.966511547565460205e-01 2.452487498521804810e-01 -1.321245543658733368e-02 7.981166988611221313e-02 -3.472379744052886963e-01 -1.443046778440475464e-01 1.518312096595764160e-01 9.091927856206893921e-02 1.123247295618057251e-01 1.191888377070426941e-01 4.873026534914970398e-02 -1.531866565346717834e-02 -2.064539045095443726e-01 7.923318445682525635e-02 -3.566310927271842957e-02 1.402601748704910278e-01 -5.548562854528427124e-02 -2.551878094673156738e-01 -2.354690805077552795e-03 -4.434030875563621521e-02 2.208185046911239624e-01 -1.494610011577606201e-01 1.078294664621353149e-01 1.983660310506820679e-01 1.555064320564270020e-01 1.483023762702941895e-01 3.435966372489929199e-01 -9.358106553554534912e-02 1.350518018007278442e-01 -1.329466551542282104e-01 -2.198486775159835815e-01 3.518890142440795898e-01
-3.169762790203094482e-01 -1.870976835489273071e-01 3.069625496864318848e-01 3.556549251079559326e-01 1.242740452289581299e-01 -2.094696760177612305e-01 4.479888454079627991e-02 2.041426450014114380e-01 -8.025851845741271973e-02 -3.231673687696456909e-02 6.164880096912384033e-02 -6.153446435928344727e-02 -3.937609866261482239e-02 -1.062780804932117462e-02 6.327552348375320435e-02 -1.298977583646774292e-01 -2.848575823009014130e-02 -3.367324173450469971e-01 -8.236352354288101196e-02 -7.424961775541305542e-02 1.448073983192443848e-01 9.975951910018920898e-02 1.471779793500900269e-01 2.131108045578002930e-01 2.557452619075775146e-01 2.759914286434650421e-02 -6.651524454355239868e-02 -1.592244952917098999e-01 9.350117295980453491e-02 1.241619139909744263e-01 -1.734842658042907715e-01 3.584588468074798584e-01
1.545581817626953125e-01 1.075155362486839294e-01 1.855271905660629272e-01 6.698170304298400879e-02 8.098127692937850952e-02 4.205749556422233582e-02 4.747875034809112549e-01 1.330169886350631714e-01 2.241652309894561768e-01 3.345330432057380676e-02 -1.349459886550903320e-01 -1.120512112975120544e-01 2.275896072387695312e-01 5.858820304274559021e-02 1.061269342899322510e-01 7.158063352108001709e-02 2.722306847572326660e-01 -2.624098062515258789e-01 -1.660337299108505249e-01 1.365532353520393372e-02 -5.337857082486152649e-02 -2.865521013736724854e-01 1.202732920646667480e-01 2.534369528293609619e-01 9.712170064449310303e-02 6.868465244770050049e-02 2.855501770973205566e-01 -8.248791098594665527e-02 -1.786069869995117188e-01 -8.515962213277816772e-02 3.093731217086315155e-02 2.084897309541702271e-01
-1.727170199155807495e-01 1.675870567560195923e-01 -1.656322777271270752e-01 1.699934154748916626e-01 -1.469267010688781738e-01 -3.554624617099761963e-01 2.224094718694686890e-01 -1.029638648033142090e-01 -1.274534463882446289e-01 3.517765700817108154e-01 -3.401505574584007263e-02 -1.769523471593856812e-01 -1.220372039824724197e-02 1.195497289299964905e-01 -2.169587463140487671e-01 2.456938773393630981e-01 -1.057724878191947937e-01 -2.184546291828155518e-01 -1.208642795681953430e-01 -6.972797214984893799e-02 1.610133945941925049e-01 5.622731521725654602e-03 6.120636314153671265e-02 -4.562796279788017273e-02 2.404615432024002075e-01 -8.886035531759262085e-02 2.151369005441665649e-01 1.803214550018310547e-01 -1.060404926538467407e-01 2.075480222702026367e-01 -9.571363031864166260e-02 2.554217875003814697e-01
2.212781310081481934e-01 1.242148131132125854e-02 1.592452526092529297e-01 2.286300249397754669e-02 7.303995639085769653e-02 1.372624933719635010e-01 3.322367370128631592e-01 -2.889069542288780212e-02 2.275570034980773926e-01 1.334947943687438965e-01 -2.357060611248016357e-01 -1.704714000225067139e-01 6.816575676202774048e-02 9.418740123510360718e-02 1.442918926477432251e-01 2.968797981739044189e-01 1.538487225770950317e-01 -2.317673116922378540e-01 2.458667941391468048e-02 8.381922543048858643e-02 1.378727406263351440e-01 -3.810081630945205688e-02 4.748068749904632568e-02 2.462162673473358154e-01 2.955628931522369385e-01 5.925030633807182312e-02 3.177363574504852295e-01 -8.356363326311111450e-02 -1.555337011814117432e-01 -1.925268769264221191e-01 -2.343497276306152344e-01 1.719716936349868774e-01
-2.038929015398025513e-01 8.898179978132247925e-02 1.863373368978500366e-01 3.159969747066497803e-01 -2.973400950431823730e-01 -5.661259405314922333e-03 1.339812669903039932e-02 -4.194321110844612122e-03 1.659308075904846191e-01 -6.507347524166107178e-02 2.023899555206298828e-01 4.484708979725837708e-02 -4.155487567186355591e-02 1.248635235242545605e-03 5.962491501122713089e-03 1.525816321372985840e-01 -1.966035664081573486e-01 -3.079433739185333252e-01 -1.045435070991516113e-01 8.523555845022201538e-02 -5.378691479563713074e-02 -9.771449118852615356e-02 9.170419722795486450e-02 1.059028133749961853e-01 -3.656408190727233887e-02 -3.524758666753768921e-02 4.423399865627288818e-01 1.303171962499618530e-01 -5.806368216872215271e-02 -2.230862975120544434e-01 -6.847400963306427002e-02 4.131723642349243164e-01
7.624159753322601318e-02 -6.004402041435241699e-02 1.036048382520675659e-01 8.344703912734985352e-02 -7.831465452909469604e-03 4.927067831158638000e-02 3.427890315651893616e-02 2.746706642210483551e-02 1.042395308613777161e-01 -9.162806719541549683e-02 3.142555356025695801e-01 1.711197942495346069e-01 1.719321012496948242e-01 -1.334789246320724487e-01 2.480120062828063965e-01 1.463046520948410034e-01 5.221199989318847656e-02 -5.584685206413269043e-01 -3.472232818603515625e-01 -1.753878742456436157e-01 -4.088402166962623596e-02 -1.031484603881835938e-01 1.947533786296844482e-01 1.037766411900520325e-01 1.126939430832862854e-01 2.310998551547527313e-02 -1.624269224703311920e-02 -1.803179085254669189e-02 7.063805591315031052e-03 -3.574797809123992920e-01 -1.232526898384094238e-01 8.408483117818832397e-02
-2.016497701406478882e-01 1.152420341968536377e-01 1.759762316942214966e-01 3.560884669423103333e-02 1.420425530523061752e-02 2.110296189785003662e-01 2.534874379634857178e-01 1.851668804883956909e-01 -3.950680792331695557e-02 -1.669627875089645386e-01 2.098768576979637146e-02 1.442353576421737671e-01 2.458344697952270508e-01 3.290836233645677567e-03 2.745539247989654541e-01 1.364854425191879272e-01 1.253558993339538574e-01 -4.327300786972045898e-01 -9.904102236032485962e-02 -1.973594874143600464e-01 -6.431342661380767822e-02 -1.568474620580673218e-01 1.135454922914505005e-01 1.654233485460281372e-01 9.671157598495483398e-02 -3.021493321284651756e-03 -1.821392476558685303e-01 -1.392994634807109833e-02 2.382456883788108826e-02 -3.217112123966217041e-01 -2.986768186092376709e-01 9.316308796405792236e-02
-5.422938615083694458e-02 1.316695124842226505e-03 1.338030397891998291e-01 4.157766401767730713e-01 -3.161796927452087402e-01 -1.022096499800682068e-01 1.341401040554046631e-01 1.496482193470001221e-01 -7.437025196850299835e-03 -1.161059588193893433e-01 1.410462558269500732e-01 -2.278251014649868011e-02 -7.828100770711898804e-02 3.253262117505073547e-02 -9.230422973632812500e-02 -7.316242903470993042e-02 2.006223239004611969e-02 -3.646714389324188232e-01 -7.009519636631011963e-02 -1.071088239550590515e-01 1.077155023813247681e-01 3.640830516815185547e-02 3.367237150669097900e-01 1.037555336952209473e-01 2.527658939361572266e-01 -1.190377548336982727e-01 1.403195559978485107e-01 -3.931560087949037552e-03 1.215858682990074158e-01 2.178060710430145264e-01 1.025707870721817017e-01 3.783022165298461914e-01
-2.317192405462265015e-02 -1.224907338619232178e-01 -5.937695875763893127e-02 8.014921844005584717e-02 -2.444119453430175781e-01 1.058968827128410339e-01 -2.437103241682052612e-01 8.279284834861755371e-02 -3.226980566978454590e-02 -8.998363465070724487e-02 1.947048455476760864e-01 1.198963001370429993e-01 2.427539378404617310e-01 3.777262941002845764e-02 1.168159693479537964e-01 2.954280078411102295e-01 1.813051290810108185e-02 -2.061547040939331055e-01 -2.857460379600524902e-01 -2.226880639791488647e-01 2.614027261734008789e-01 1.180874742567539215e-02 1.168358400464057922e-01 5.033490806818008423e-02 2.794147133827209473e-01 -7.762797176837921143e-02 6.643962115049362183e-02 1.617727987468242645e-02 -5.385999102145433426e-04 -1.640098392963409424e-01 -4.174831211566925049e-01 2.567388713359832764e-01
-9.555539488792419434e-02 -1.747916787862777710e-01 2.519991099834442139e-01 4.265401661396026611e-01 -3.073173761367797852e-01 -1.057621836662292480e-01 1.834122687578201294e-01 8.212458342313766479e-02 -3.106840550899505615e-01 -1.302357669919729233e-02 1.613422334194183350e-01 4.024909064173698425e-02 1.117209047079086304e-01 -2.469397708773612976e-02 -1.671879142522811890e-01 -1.849684491753578186e-02 -1.808125674724578857e-01 -2.651959359645843506e-01 -1.960444450378417969e-01 -5.432180687785148621e-02 1.276544481515884399e-02 -1.213705912232398987e-01 2.909732758998870850e-01 4.934074357151985168e-02 7.821622490882873535e-02 -1.881214976310729980e-01 -3.131956607103347778e-02 2.591691315174102783e-01 -1.786635816097259521e-02 5.999081209301948547e-02 -1.471455693244934082e-01 1.466456055641174316e-01
-1.083142608404159546e-01 -5.767549201846122742e-02 2.858318090438842773e-01 3.181851804256439209e-01 -3.353551626205444336e-01 8.510460704565048218e-02 -1.024657785892486572e-01 2.185475677251815796e-01 1.232358440756797791e-02 -4.098980873823165894e-02 3.203032910823822021e-01 -2.995150387287139893e-01 7.294850051403045654e-02 -7.498456537723541260e-02 1.764008961617946625e-02 -8.356058038771152496e-03 -1.810786873102188110e-01 -3.494728207588195801e-01 -9.374497085809707642e-02 -4.186697304248809814e-02 -1.053117811679840088e-01 -6.027613580226898193e-02 -5.311896651983261108e-02 2.353081852197647095e-01 1.402791589498519897e-01 4.630443826317787170e-02 1.349411010742187500e-01 2.091695368289947510e-01 1.260080188512802124e-01 -3.261907026171684265e-02 -1.019326001405715942e-01 2.628277540206909180e-01
-1.919975578784942627e-01 -6.182999908924102783e-02 3.085703551769256592e-01 1.559072583913803101e-01 -6.654851883649826050e-02 1.429243665188550949e-02 -1.263981312513351440e-01 1.940031498670578003e-01 1.289459168910980225e-01 1.123038008809089661e-01 5.101115629076957703e-02 -6.260357797145843506e-02 -2.121238224208354950e-02 8.488322049379348755e-02 8.783707395195960999e-03 6.949336081743240356e-02 -3.239155709743499756e-01 -3.449325263500213623e-01 -2.569084465503692627e-01 2.181023806333541870e-01 -1.291433069854974747e-02 1.073214784264564514e-01 -6.377999484539031982e-02 9.003893285989761353e-02 2.761121690273284912e-01 5.036523938179016113e-02 3.606723248958587646e-01 -1.538001559674739838e-02 1.431016344577074051e-02 4.342308640480041504e-02 -9.171763807535171509e-02 3.902489840984344482e-01
-2.345825731754302979e-01 -1.393770724534988403e-01 3.322305977344512939e-01 2.608420252799987793e-01 -1.805558800697326660e-01 -1.338766664266586304e-01 2.050953954458236694e-01 2.835381031036376953e-01 -3.304662555456161499e-02 -1.271883724257349968e-03 8.702024072408676147e-02 -1.044220775365829468e-01 1.434318721294403076e-01 -7.713201642036437988e-02 -1.832094937562942505e-01 6.611167336814105511e-04 5.541196838021278381e-02 -2.010472863912582397e-01 -1.123000830411911011e-01 -1.667381674051284790e-01 5.365287419408559799e-03 2.651032619178295135e-02 2.086896002292633057e-01 -2.135480195283889771e-02 3.891086876392364502e-01 -2.661575376987457275e-01 3.863276541233062744e-02 1.512602269649505615e-01 1.237365826964378357e-01 -1.246462762355804443e-01 3.951366618275642395e-02 2.946536540985107422e-01
-4.143264889717102051e-02 -9.185861051082611084e-02 8.477082848548889160e-02 3.307346999645233154e-01 -2.695287764072418213e-01 2.253009378910064697e-02 2.212524414062500000e-01 1.721250116825103760e-01 1.010981947183609009e-01 9.308066219091415405e-02 1.931574940681457520e-01 9.172502905130386353e-02 -1.236647590994834900e-01 -3.794147819280624390e-02 -1.895108446478843689e-02 9.382336586713790894e-02 4.775395989418029785e-02 -3.254325389862060547e-01 -3.484746515750885010e-01 -5.950668454170227051e-02 -2.913136500865221024e-03 -1.456707715988159180e-01 1.982488855719566345e-02 2.557695508003234863e-01 -2.211230844259262085e-01 4.934562370181083679e-02 2.039969563484191895e-01 2.409257367253303528e-02 7.458312064409255981e-02 1.218996569514274597e-01 -3.684385418891906738e-01 2.472680807113647461e-01
-4.778888449072837830e-02 3.470132872462272644e-02 2.826602160930633545e-01 2.779420614242553711e-01 -1.085769832134246826e-01 4.107526689767837524e-02 4.501971900463104248e-01 1.145115122199058533e-02 -6.105401739478111267e-02 -5.503925308585166931e-02 2.737805843353271484e-01 -4.209888726472854614e-02 -5.910247564315795898e-02 1.638720631599426270e-01 -2.505110763013362885e-02 6.826002895832061768e-02 -2.214035019278526306e-02 -9.282480925321578979e-02 -2.341274917125701904e-01 -7.167107611894607544e-02 9.602867811918258667e-02 1.753194928169250488e-01 2.091787308454513550e-01 -1.832379773259162903e-02 3.759000077843666077e-02 1.419158428907394409e-01 -4.802599921822547913e-02 6.353514734655618668e-03 1.060422807931900024e-01 -4.170529916882514954e-02 -3.608067333698272705e-01 4.287011623382568359e-01
1.775216311216354370e-01 2.905628830194473267e-02 1.497247666120529175e-01 1.477396339178085327e-01 2.986450213938951492e-03 -1.694985330104827881e-01 1.768644452095031738e-01 3.707971572875976562e-01 -1.391962766647338867e-01 1.761560887098312378e-02 1.434513777494430542e-01 2.023655362427234650e-02 7.874584756791591644e-03 1.219704598188400269e-01 6.434156745672225952e-02 1.447006911039352417e-01 -1.686504781246185303e-01 -4.089601635932922363e-01 4.123109579086303711e-02 -1.760076731443405151e-01 8.215742558240890503e-02 -1.583233773708343506e-01 1.101090759038925171e-01 -1.491034775972366333e-01 2.123130410909652710e-01 -8.479680120944976807e-02 1.674412637948989868e-01 1.143741458654403687e-01 2.208846062421798706e-01 -1.099885925650596619e-01 -4.355348348617553711e-01 -8.179782330989837646e-02
6.825217604637145996e-02 4.622472450137138367e-02 4.128667414188385010e-01 3.715612292289733887e-01 1.504471600055694580e-01 1.879979819059371948e-01 2.381052225828170776e-01 1.340099126100540161e-01 1.054440140724182129e-01 1.908611655235290527e-01 -2.971733808517456055e-01 -3.660459518432617188e-01 -4.473414272069931030e-02 -4.622992491931654513e-06 1.289235502481460571e-01 3.523861989378929138e-02 -4.082343354821205139e-02 -1.562826335430145264e-01 -6.435064226388931274e-02 5.954289808869361877e-02 -2.547485195100307465e-02 1.802605576813220978e-02 4.563095048069953918e-02 2.892893925309181213e-02 6.411193311214447021e-02 -1.626430079340934753e-02 2.236917167901992798e-01 2.549393773078918457e-01 1.865750402212142944e-01 8.565661311149597168e-02 -2.389113754034042358e-01 7.773403823375701904e-02
-2.228394597768783569e-01 1.186324935406446457e-02 2.455291002988815308e-01 2.374449223279953003e-01 -7.895138859748840332e-02 1.405757963657379150e-01 2.678648382425308228e-02 2.765512168407440186e-01 9.229875355958938599e-02 2.371732294559478760e-01 1.775901168584823608e-01 -2.793898992240428925e-02 1.144888848066329956e-01 -6.367357075214385986e-02 5.839885026216506958e-02 -2.089333385229110718e-01 -2.257310450077056885e-01 -3.071316480636596680e-01 -7.942334562540054321e-02 -1.230169646441936493e-02 -1.059691086411476135e-01 1.999943517148494720e-03 -4.888509958982467651e-02 1.457739770412445068e-01 1.675080806016921997e-01 1.266259104013442993e-01 3.500462472438812256e-01 2.580596506595611572e-01 2.066939137876033783e-02 2.295112796127796173e-02 -4.332536458969116211e-02 3.825721144676208496e-01
-8.971093595027923584e-02 -1.828912347555160522e-01 -1.848841607570648193e-01 -2.337590605020523071e-02 2.193445712327957153e-01 1.537593603134155273e-01 1.734600812196731567e-01 1.189616471529006958e-01 -1.496251076459884644e-01 -6.758875399827957153e-02 -1.870620399713516235e-01 4.792227223515510559e-02 -4.325079545378684998e-02 2.473370134830474854e-01 3.711467087268829346e-01 1.303777992725372314e-01 -5.608332529664039612e-02 -2.870199680328369141e-01 -3.035277724266052246e-01 1.878845095634460449e-01 1.066261380910873413e-01 -9.525518864393234253e-02 1.927677690982818604e-01 1.253924369812011719e-01 2.728451490402221680e-01 -5.945743247866630554e-02 2.018839865922927856e-01 3.767244145274162292e-02 -4.579016938805580139e-02 3.808743879199028015e-02 -1.803157776594161987e-01 2.885178327560424805e-01
2.359509170055389404e-01 -8.993762731552124023e-02 2.885206937789916992e-01 -1.339818686246871948e-01 2.112459093332290649e-01 6.918478012084960938e-02 2.355505526065826416e-01 -9.019819088280200958e-03 1.348950713872909546e-01 2.018992602825164795e-01 2.506727911531925201e-02 -2.441835403442382812e-01 2.069195061922073364e-01 -1.824415624141693115e-01 1.431647241115570068e-01 2.656748592853546143e-01 2.720613479614257812e-01 -2.081706225872039795e-01 -8.607196807861328125e-02 6.527349352836608887e-02 1.841015666723251343e-01 -2.238071858882904053e-01 1.635145097970962524e-01 7.894751429557800293e-02 3.082318902015686035e-01 1.673027575016021729e-01 1.315729767084121704e-01 6.138888746500015259e-02 9.375900030136108398e-02 6.288942694664001465e-02 -1.962297111749649048e-01 4.867731779813766479e-02
-3.341054916381835938e-01 -6.437777727842330933e-02 3.072512336075305939e-02 1.539056450128555298e-01 -7.380890846252441406e-02 -1.889910995960235596e-01 2.281661182641983032e-01 7.772165816277265549e-03 -1.737547479569911957e-02 1.697065085172653198e-01 1.286683231592178345e-01 7.967869192361831665e-02 2.833264172077178955e-01 -1.578185707330703735e-02 6.394752115011215210e-02 3.341951370239257812e-01 -1.847853958606719971e-01 -3.193389475345611572e-01 6.652409583330154419e-02 -2.181525230407714844e-01 -2.401310205459594727e-01 -2.199120819568634033e-01 3.122696578502655029e-01 1.096518561244010925e-01 2.264195978641510010e-01 2.775799669325351715e-02 -2.789470180869102478e-02 3.540140343829989433e-03 9.180609881877899170e-02 -1.957335770130157471e-01 -1.212992817163467407e-01 5.282791331410408020e-03
-3.977761790156364441e-02 1.010866388678550720e-01 1.266193985939025879e-01 3.434225022792816162e-01 -3.761867806315422058e-02 4.340456053614616394e-02 -3.223125822842121124e-03 -3.094116412103176117e-02 1.559545546770095825e-01 1.365174949169158936e-01 4.203383252024650574e-02 4.507114291191101074e-01 1.186151709407567978e-02 -9.350470453500747681e-02 3.358593210577964783e-02 -2.149942666292190552e-01 -4.517595842480659485e-02 -2.844031751155853271e-01 1.335124950855970383e-03 -4.750137403607368469e-02 2.909700945019721985e-02 -3.469735383987426758e-01 2.178292125463485718e-01 6.823830306529998779e-02 2.520749568939208984e-01 1.271061897277832031e-01 -9.689303487539291382e-02 2.219194918870925903e-01 -1.550973951816558838e-02 -3.884949162602424622e-02 -3.555929064750671387e-01 1.442294865846633911e-01
-8.296454697847366333e-02 1.417455822229385376e-01 1.285802125930786133e-01 2.667916379868984222e-02 8.027972280979156494e-02 1.129119470715522766e-01 2.620262801647186279e-01 1.888149417936801910e-02 1.576173901557922363e-01 -1.610859856009483337e-02 2.313988953828811646e-01 1.893603652715682983e-01 2.824529111385345459e-01 -1.863946616649627686e-01 -3.917786106467247009e-02 1.410260349512100220e-01 2.171391993761062622e-01 -4.094330370426177979e-01 -3.712028861045837402e-01 2.597051113843917847e-02 1.560580581426620483e-01 -3.021546304225921631e-01 1.410077363252639771e-01 1.680571436882019043e-01 1.623146831989288330e-01 -5.344786494970321655e-02 -9.887795150279998779e-02 -7.392499595880508423e-02 -2.407482266426086426e-02 -1.791631430387496948e-01 -1.472252607345581055e-01 -3.596176952123641968e-02
-1.974681206047534943e-02 -2.386732958257198334e-02 -2.266135662794113159e-01 2.126965820789337158e-01 4.999529570341110229e-02 1.121143326163291931e-01 2.107503861188888550e-01 1.077181696891784668e-01 6.979751586914062500e-02 2.916003465652465820e-01 -1.457133740186691284e-01 -4.926214460283517838e-03 1.003941744565963745e-01 -5.373339354991912842e-02 -2.054471150040626526e-02 -1.845490783452987671e-01 -1.773558259010314941e-01 -6.121476292610168457e-01 -6.319223344326019287e-02 -9.843613952398300171e-02 -1.773343533277511597e-01 -1.957317143678665161e-01 -1.521444530226290226e-03 2.988672852516174316e-01 -1.906780526041984558e-02 1.089408993721008301e-01 1.397933065891265869e-01 -1.482696831226348877e-02 6.649284809827804565e-02 -2.656003087759017944e-02 3.883993625640869141e-02 2.349016219377517700e-01
-2.279219031333923340e-01 3.009394567925482988e-04 -6.703452765941619873e-02 1.066308468580245972e-01 -3.782834112644195557e-02 -5.349488556385040283e-02 1.143143400549888611e-01 2.305351942777633667e-01 1.257923543453216553e-01 2.069712281227111816e-01 1.442557871341705322e-01 -5.735665932297706604e-02 -2.275297343730926514e-01 1.045222729444503784e-01 -3.102331459522247314e-01 3.330668807029724121e-01 -9.668151289224624634e-02 -3.629158735275268555e-01 -8.609055727720260620e-02 -2.648929506540298462e-02 -1.760632246732711792e-01 1.008560787886381149e-02 7.792957127094268799e-02 -9.694537147879600525e-03 1.097495406866073608e-01 -6.079205870628356934e-02 -5.897431820631027222e-02 -6.311692297458648682e-02 6.836881488561630249e-02 1.109369024634361267e-01 -4.948185086250305176e-01 1.938639879226684570e-01
-8.676280826330184937e-02 1.148234605789184570e-01 2.366679310798645020e-01 9.146858006715774536e-02 5.875323340296745300e-02 -9.408647892996668816e-04 2.277940511703491211e-01 2.399076223373413086e-01 1.375071704387664795e-01 -9.727980941534042358e-02 1.509833037853240967e-01 -1.629842299735173583e-04 -7.264743745326995850e-02 8.460961398668587208e-04 -1.511344406753778458e-02 3.959316313266754150e-01 -2.410414814949035645e-01 -2.057383209466934204e-01 -2.170272916555404663e-01 -2.859976701438426971e-02 -8.895030617713928223e-02 7.564014196395874023e-02 1.692745536565780640e-01 -7.003851979970932007e-02 1.848771795630455017e-02 -1.146268546581268311e-01 4.372359544504433870e-04 -9.339217841625213623e-02 2.901494316756725311e-02 -2.485778369009494781e-02 -5.731671452522277832e-01 2.021143138408660889e-01
2.828484773635864258e-02 5.993441864848136902e-02 4.637512564659118652e-02 -2.385996095836162567e-02 -1.517384499311447144e-01 -2.733352780342102051e-01 2.622365057468414307e-01 -2.583946883678436279e-01 -1.575830765068531036e-02 2.600256800651550293e-01 9.014289826154708862e-02 -1.264937371015548706e-01 1.847895234823226929e-01 1.349377632141113281e-01 -3.950788825750350952e-02 2.312902063131332397e-01 -5.748783424496650696e-02 -4.054630398750305176e-01 9.103706479072570801e-02 -3.083923459053039551e-01 -1.259731799364089966e-01 4.816266894340515137e-02 2.019053250551223755e-01 1.820739954710006714e-01 1.410437226295471191e-01 -1.259934306144714355e-01 -1.324457861483097076e-02 1.501738745719194412e-02 3.920051455497741699e-02 -2.706481516361236572e-01 -2.669318318367004395e-01 1.216690540313720703e-01
-7.537266612052917480e-02 -1.761368215084075928e-01 2.278165966272354126e-01 1.270469129085540771e-01 2.894362807273864746e-01 -6.174787133932113647e-02 3.520436882972717285e-01 9.421037137508392334e-02 1.148100756108760834e-02 -4.085193201899528503e-02 -1.875828206539154053e-01 -2.376788556575775146e-01 2.603031694889068604e-02 3.159124404191970825e-02 -1.392474472522735596e-01 -2.213004790246486664e-02 2.529653012752532959e-01 -4.171641767024993896e-01 4.456495866179466248e-02 -2.384852170944213867e-01 -1.286179870367050171e-01 -1.183054149150848389e-01 1.652735024690628052e-01 -1.162926331162452698e-01 7.381755858659744263e-02 -6.316868960857391357e-02 2.832607626914978027e-01 -2.297804057598114014e-01 1.816015876829624176e-02 -1.499300636351108551e-02 -1.625253856182098389e-01 1.487336456775665283e-01
1.538543999195098877e-01 3.090368770062923431e-02 2.740859091281890869e-01 3.420382738113403320e-01 -1.565441042184829712e-01 -4.157841205596923828e-02 3.809929192066192627e-01 9.471841156482696533e-02 -3.819191455841064453e-02 1.531259808689355850e-02 2.533229887485504150e-01 -2.650248259305953979e-02 -1.265779286623001099e-01 -4.775317013263702393e-02 -3.033982403576374054e-02 1.713747382164001465e-01 9.565417468547821045e-02 -2.414093017578125000e-01 -2.116025984287261963e-01 5.676578357815742493e-02 1.175496950745582581e-01 8.651521988213062286e-03 4.080666601657867432e-02 -1.142981350421905518e-01 -1.110175158828496933e-03 2.682414650917053223e-01 -5.988156795501708984e-02 -5.292648822069168091e-02 9.008241444826126099e-02 1.311351656913757324e-01 -2.375525087118148804e-01 4.284925758838653564e-01
1.157499924302101135e-01 8.000236749649047852e-02 -1.495458837598562241e-02 8.279147744178771973e-02 1.148885935544967651e-01 -2.742927335202693939e-02 -5.059181153774261475e-02 9.645632654428482056e-02 -1.290064603090286255e-01 1.900626122951507568e-01 -5.262815859168767929e-03 -1.977339833974838257e-01 -1.051281020045280457e-01 -2.110607922077178955e-01 -6.328051537275314331e-02 1.498387157917022705e-01 -4.592785984277725220e-02 -1.999382525682449341e-01 -3.447820544242858887e-01 -2.361632883548736572e-01 9.820414334535598755e-02 -7.977893203496932983e-02 2.473522573709487915e-01 7.453098148107528687e-02 2.449685186147689819e-01 2.089438736438751221e-01 -3.810744732618331909e-02 -2.728348970413208008e-01 6.685095280408859253e-02 -1.778938770294189453e-01 -4.049917459487915039e-01 3.069034814834594727e-01
3.232093155384063721e-02 -2.587237581610679626e-02 4.925043322145938873e-03 3.880740702152252197e-01 -4.664448276162147522e-02 1.017755717039108276e-01 -3.600496426224708557e-02 3.255398273468017578e-01 -9.744790196418762207e-02 -3.656298294663429260e-02 2.395276129245758057e-01 -1.390097141265869141e-01 3.892018496990203857e-01 6.109522283077239990e-02 -1.555469185113906860e-01 9.886747226119041443e-03 1.219946891069412231e-01 -3.084869086742401123e-01 -1.739642769098281860e-01 -6.595736742019653320e-02 6.276318430900573730e-02 -4.100886359810829163e-02 -2.091887146234512329e-01 -9.908557683229446411e-02 2.013359814882278442e-01 7.949444651603698730e-02 2.171363830566406250e-01 -3.107510320842266083e-02 -9.108097292482852936e-04 -2.532228827476501465e-01 -3.097748160362243652e-01 -4.368275776505470276e-02
-8.810944855213165283e-02 1.340546458959579468e-01 -2.577519975602626801e-02 2.121258229017257690e-01 -3.965891152620315552e-02 1.466057300567626953e-01 8.663733489811420441e-03 1.449287831783294678e-01 -2.615688443183898926e-01 8.854086697101593018e-02 1.707957237958908081e-01 -1.415671855211257935e-01 2.892051637172698975e-01 2.053059339523315430e-01 1.496592909097671509e-01 1.192310228943824768e-01 -5.390044301748275757e-02 -2.382514625787734985e-01 -2.671601772308349609e-01 -6.722948700189590454e-02 -1.579986326396465302e-02 -1.610093563795089722e-01 3.347387611865997314e-01 -5.105147138237953186e-02 1.188760176301002502e-01 -2.246882766485214233e-02 -2.672847509384155273e-01 1.610122621059417725e-01 9.179674834012985229e-02 -2.574018239974975586e-01 -3.545868992805480957e-01 8.817508071660995483e-02
-2.592552304267883301e-01 1.031686440110206604e-01 4.691431298851966858e-02 2.793547511100769043e-01 2.298585474491119385e-01 -2.192313084378838539e-03 5.232939124107360840e-02 1.511304527521133423e-01 6.327358633279800415e-02 7.488106191158294678e-02 2.938115596771240234e-01 -7.905893772840499878e-02 1.677926070988178253e-02 1.676284819841384888e-01 -1.746864616870880127e-02 7.509640604257583618e-02 -2.415052503347396851e-01 -1.982256174087524414e-01 -2.218909189105033875e-02 -2.516495287418365479e-01 2.438303083181381226e-02 4.880881402641534805e-03 2.053615450859069824e-01 2.100518494844436646e-01 -1.071775481104850769e-01 1.946199685335159302e-01 -7.646048814058303833e-02 -4.066663980484008789e-02 7.612077146768569946e-02 5.043272674083709717e-02 -4.148417115211486816e-01 3.759331107139587402e-01
2.568494975566864014e-01 1.565868854522705078e-01 8.569837361574172974e-02 -4.042049124836921692e-02 6.749358028173446655e-02 3.080102205276489258e-01 1.004834324121475220e-01 1.990534812211990356e-01 -2.232792675495147705e-01 -8.139986544847488403e-02 4.570580553263425827e-03 1.795357167720794678e-01 1.390168070793151855e-01 1.167296767234802246e-01 -1.155678182840347290e-02 2.421385049819946289e-01 1.566617637872695923e-01 -3.573627173900604248e-01 -2.074765264987945557e-01 -2.400667369365692139e-01 1.704457253217697144e-01 -2.603388726711273193e-01 1.365567594766616821e-01 3.749980404973030090e-02 2.029711008071899414e-01 7.756797969341278076e-02 -1.157566681504249573e-01 -1.576475799083709717e-01 -5.708811432123184204e-02 -1.323238909244537354e-01 -2.473729699850082397e-01 1.835653930902481079e-01
-4.113995283842086792e-02 2.446210384368896484e-01 4.179363250732421875e-01 2.377067357301712036e-01 -1.186946183443069458e-01 2.256808429956436157e-01 7.522646919824182987e-04 1.561975777149200439e-01 -8.970013260841369629e-02 -1.834315247833728790e-02 3.701027482748031616e-02 3.904365748167037964e-02 1.831540614366531372e-01 -4.722012951970100403e-02 2.138692513108253479e-02 2.285266816616058350e-01 3.764121234416961670e-02 -1.988418102264404297e-01 -1.751514226198196411e-01 -1.397686749696731567e-01 -2.961342409253120422e-02 -2.810606956481933594e-01 2.973291277885437012e-01 -3.023286350071430206e-02 2.276858836412429810e-01 1.498927921056747437e-02 -1.312429904937744141e-01 6.885685026645660400e-02 7.244206219911575317e-02 -2.323312312364578247e-01 -3.380381166934967041e-01 1.012660712003707886e-01
-1.401239037513732910e-01 -1.513599138706922531e-02 1.912256777286529541e-01 2.809814512729644775e-01 -2.319234162569046021e-01 8.775673806667327881e-02 1.981648653745651245e-01 9.768402576446533203e-02 1.058153957128524780e-01 2.025436758995056152e-01 2.695818841457366943e-01 -1.650615362450480461e-03 -1.638223766349256039e-03 1.341652125120162964e-02 -3.503019511699676514e-01 5.539112538099288940e-02 -2.437947243452072144e-01 -3.864411711692810059e-01 5.247640982270240784e-02 5.661302059888839722e-02 1.006665155291557312e-01 2.135320007801055908e-01 -5.845399200916290283e-02 3.711129073053598404e-03 1.108365133404731750e-01 1.480444669723510742e-01 6.163922697305679321e-02 3.528121858835220337e-02 -1.025030910968780518e-01 6.821831688284873962e-03 -1.918553113937377930e-01 3.780966997146606445e-01
-2.893594279885292053e-02 9.572920948266983032e-02 1.025653705000877380e-01 3.226702511310577393e-01 -5.627062171697616577e-02 1.272711008787155151e-01 9.752119332551956177e-02 4.734935238957405090e-03 1.228276360780000687e-02 -1.782678365707397461e-01 -7.769962400197982788e-02 -1.306080669164657593e-01 3.197863399982452393e-01 -1.574288010597229004e-01 -2.930945456027984619e-01 3.648792803287506104e-01 4.163036867976188660e-02 -4.464075565338134766e-01 -3.545906394720077515e-02 1.007816120982170105e-01 1.219440773129463196e-01 3.916056454181671143e-02 2.943495810031890869e-01 3.841043449938297272e-03 1.061806604266166687e-01 5.099221318960189819e-02 2.540727704763412476e-02 4.045109078288078308e-02 2.416391819715499878e-01 9.078998118638992310e-02 -4.880816861987113953e-02 -2.114070951938629150e-01
-1.604675054550170898e-01 1.532281041145324707e-01 1.137959510087966919e-01 1.237119734287261963e-01 -5.469985678791999817e-02 7.451555132865905762e-02 2.313510775566101074e-01 2.992814779281616211e-01 -1.151954382658004761e-01 1.181230917572975159e-01 1.517159789800643921e-01 4.265725146979093552e-03 -1.171124577522277832e-01 5.484270676970481873e-02 -1.488387882709503174e-01 1.896639913320541382e-01 -3.178083300590515137e-01 -2.447915375232696533e-01 -1.913327276706695557e-01 -6.892689317464828491e-02 -6.155566126108169556e-02 -1.011918298900127411e-02 -5.242012813687324524e-02 -1.732457242906093597e-02 9.447284042835235596e-02 8.405325561761856079e-02 -1.020864248275756836e-01 -5.178534239530563354e-02 2.602091059088706970e-02 1.090056449174880981e-01 -5.652716755867004395e-01 2.745248377323150635e-01
1.465979516506195068e-01 -9.673004597425460815e-02 2.402229309082031250e-01 5.920236930251121521e-02 7.228320464491844177e-03 1.006591916084289551e-01 3.201380074024200439e-01 9.676173329353332520e-02 9.859428554773330688e-02 2.606635689735412598e-01 6.264348048716783524e-04 1.346118152141571045e-01 -7.927395403385162354e-02 -4.961264133453369141e-02 7.421248406171798706e-02 1.836268007755279541e-01 2.545541524887084961e-01 -4.131267964839935303e-01 4.873952642083168030e-02 1.146955881267786026e-02 9.514607489109039307e-02 -3.380844891071319580e-01 1.337430253624916077e-02 1.850037872791290283e-01 1.487533003091812134e-01 -7.658684998750686646e-02 1.007147878408432007e-01 -2.334591895341873169e-01 -3.250224888324737549e-01 1.104630995541810989e-02 -2.244731225073337555e-02 2.179506868124008179e-01
-1.100264582782983780e-02 3.660691156983375549e-02 1.476619690656661987e-01 2.627070844173431396e-01 -1.978471726179122925e-01 -4.855759069323539734e-02 3.203550353646278381e-02 1.719070076942443848e-01 4.146407544612884521e-02 1.660256832838058472e-01 2.484701126813888550e-01 -1.181454956531524658e-01 -5.723034217953681946e-02 6.523628532886505127e-02 2.116986550390720367e-02 -2.284391038119792938e-02 -2.882174849510192871e-01 -5.953313112258911133e-01 -1.001338362693786621e-01 4.452813789248466492e-02 6.897342205047607422e-02 3.934356942772865295e-02 -1.675456017255783081e-02 9.064468741416931152e-02 1.779429763555526733e-01 2.140441387891769409e-01 2.340519875288009644e-01 -1.682556420564651489e-02 -1.075412705540657043e-01 5.664809420704841614e-02 6.183268502354621887e-02 3.266794383525848389e-01
-1.547718513756990433e-02 2.168321907520294189e-01 3.601873219013214111e-01 1.434773206710815430e-01 5.480534583330154419e-02 -5.582745745778083801e-02 1.284601539373397827e-01 -2.581568993628025055e-02 1.265201568603515625e-01 2.848381996154785156e-01 -3.015893884003162384e-02 4.792376235127449036e-02 -2.522236481308937073e-02 2.614099085330963135e-01 1.326282024383544922e-01 -2.068955637514591217e-02 -8.137029595673084259e-03 -3.805739581584930420e-01 -6.945054233074188232e-02 6.335193663835525513e-02 2.740912139415740967e-02 -2.428207695484161377e-01 5.064787864685058594e-01 8.497353643178939819e-02 1.172002628445625305e-01 1.297984868288040161e-01 -1.224145814776420593e-01 9.395194053649902344e-02 -1.196572370827198029e-02 -1.421421673148870468e-02 -2.427908331155776978e-01 -3.027052618563175201e-02
-1.115281656384468079e-01 -3.244503736495971680e-01 4.821348935365676880e-02 2.529297769069671631e-01 -4.699638858437538147e-02 -8.066272735595703125e-02 2.205439209938049316e-01 1.041493415832519531e-01 3.348947688937187195e-02 1.100212484598159790e-01 1.573466509580612183e-01 -1.364609599113464355e-02 -2.188532948493957520e-01 -8.351546525955200195e-02 -2.298696897923946381e-02 1.975709348917007446e-01 -1.863699853420257568e-01 -3.597791492938995361e-01 5.215990170836448669e-02 -5.223258212208747864e-02 4.875568300485610962e-02 -3.452199697494506836e-02 2.895440161228179932e-01 -2.458496093750000000e-01 4.530733451247215271e-02 -2.715827710926532745e-02 2.582094371318817139e-01 9.473609924316406250e-02 1.341792196035385132e-02 -5.355691537261009216e-02 -6.576127558946609497e-02 4.603349864482879639e-01
2.083127796649932861e-01 2.642078325152397156e-03 -5.210398137569427490e-02 2.118890285491943359e-01 8.288288488984107971e-03 1.057014241814613342e-01 1.096047088503837585e-01 -2.234726212918758392e-02 -1.463309079408645630e-01 5.258310213685035706e-02 -1.272798180580139160e-01 -1.252840459346771240e-01 9.485562145709991455e-02 -8.610437810420989990e-02 -1.038945391774177551e-01 -1.074695065617561340e-01 -2.187252342700958252e-01 -7.108874320983886719e-01 -6.523712724447250366e-02 2.596840634942054749e-02 -6.709211319684982300e-02 1.403748802840709686e-02 1.365805119276046753e-01 2.522914707660675049e-01 -1.047225221991539001e-01 -3.368958458304405212e-02 1.197711676359176636e-01 -7.154172658920288086e-02 2.190743535757064819e-01 -5.592490360140800476e-02 -3.718583285808563232e-02 2.473846226930618286e-01
-2.865930795669555664e-01 -1.472371164709329605e-02 1.361129879951477051e-01 7.401512563228607178e-02 -2.934739291667938232e-01 -1.258266568183898926e-01 -1.755577512085437775e-02 1.972764283418655396e-01 5.981733649969100952e-02 1.402883231639862061e-01 -1.094704642891883850e-01 -4.337083548307418823e-02 -9.868808090686798096e-02 1.086627915501594543e-01 -2.652597427368164062e-01 1.369158774614334106e-01 4.890555143356323242e-02 -3.196146786212921143e-01 -6.811639666557312012e-02 -3.867781162261962891e-02 5.584425851702690125e-02 1.420988887548446655e-01 1.504951119422912598e-01 3.123632371425628662e-01 1.045966669917106628e-01 1.564659029245376587e-01 2.902652621269226074e-01 -6.756076216697692871e-02 1.145300939679145813e-01 -1.561447829008102417e-01 -3.075274825096130371e-01 3.068463802337646484e-01
-1.152286231517791748e-01 2.200827747583389282e-01 1.050989627838134766e-01 8.073702454566955566e-02 -2.636865340173244476e-02 -2.725262939929962158e-01 1.981347948312759399e-01 7.140395045280456543e-02 -8.822241425514221191e-02 1.104252338409423828e-01 -5.175442993640899658e-02 -2.141058444976806641e-01 -1.578554809093475342e-01 -2.577900700271129608e-02 -1.757091470062732697e-02 1.288866102695465088e-01 -2.422190830111503601e-02 -3.345722556114196777e-01 -2.245254069566726685e-01 5.966531112790107727e-02 -1.212732717394828796e-01 -1.007622554898262024e-01 6.321606040000915527e-02 1.754611730575561523e-01 1.670414656400680542e-01 6.068441644310951233e-02 1.382781565189361572e-01 -1.958893686532974243e-01 -7.025011628866195679e-02 3.041961491107940674e-01 -2.336454838514328003e-01 4.723559916019439697e-01
-4.647145792841911316e-02 1.421525608748197556e-02 1.483507305383682251e-01 2.824044525623321533e-01 -2.747856080532073975e-01 6.635402143001556396e-02 3.589041158556938171e-02 2.939830422401428223e-01 -9.533966332674026489e-02 1.564787179231643677e-01 2.080562859773635864e-01 7.345835864543914795e-02 -2.668727887794375420e-03 -2.342936247587203979e-01 1.643271744251251221e-01 1.650936454534530640e-01 -1.947353780269622803e-01 -4.009964168071746826e-01 -1.582070589065551758e-01 -5.135194398462772369e-03 -1.295337677001953125e-01 -2.799309790134429932e-02 -1.550046801567077637e-01 -8.019804954528808594e-02 2.440882921218872070e-01 5.810641124844551086e-02 1.890897005796432495e-01 9.791307896375656128e-02 1.396455243229866028e-02 8.806397020816802979e-02 -3.448604140430688858e-03 3.857189714908599854e-01
4.762342199683189392e-02 4.712728783488273621e-03 -9.486052207648754120e-03 1.232342645525932312e-01 -1.802597641944885254e-01 -7.614671438932418823e-02 1.928839981555938721e-01 2.923795878887176514e-01 1.545570325106382370e-02 1.732954978942871094e-01 8.180666714906692505e-02 -5.476945266127586365e-02 1.233041658997535706e-02 -2.270750999450683594e-01 1.089603304862976074e-01 4.071417823433876038e-02 -2.487444318830966949e-02 -3.271159231662750244e-01 -3.868854045867919922e-02 -2.496538758277893066e-01 8.304788172245025635e-02 -2.292101085186004639e-01 3.385884463787078857e-01 -5.010215193033218384e-02 3.953008726239204407e-02 2.349752038717269897e-01 3.431167304515838623e-01 1.542467530816793442e-02 1.518007516860961914e-01 1.763358563184738159e-01 -5.500315129756927490e-02 3.691934347152709961e-01
-1.496784985065460205e-01 -5.076267570257186890e-02 9.173844754695892334e-02 3.105022311210632324e-01 2.110407054424285889e-01 -2.114208489656448364e-01 2.983562946319580078e-01 -6.130265071988105774e-02 -1.749938237480819225e-03 -2.554000914096832275e-01 -2.594526410102844238e-01 9.920862317085266113e-02 9.463474154472351074e-02 3.687120601534843445e-02 -1.278660595417022705e-01 -4.280316084623336792e-02 4.227025061845779419e-02 -2.817226648330688477e-01 -2.585384547710418701e-01 8.898921310901641846e-03 -1.805620491504669189e-01 5.985246971249580383e-02 2.287857830524444580e-01 2.622974514961242676e-01 6.756544113159179688e-02 3.076614439487457275e-02 5.836729705333709717e-02 3.719720542430877686e-01 2.148053236305713654e-02 -6.729183346033096313e-02 -1.847591102123260498e-01 1.596321165561676025e-01
7.244845852255821228e-03 5.943429842591285706e-02 -3.210053443908691406e-01 4.265156090259552002e-01 1.141330003738403320e-01 1.267755776643753052e-01 1.548394709825515747e-01 1.304475367069244385e-01 1.010543107986450195e-01 7.327304035425186157e-02 -6.147359684109687805e-02 7.714996486902236938e-02 8.947182446718215942e-02 -2.065933309495449066e-02 3.134021908044815063e-02 1.404778063297271729e-01 -6.813859194517135620e-02 -4.778071939945220947e-01 -9.010536968708038330e-02 2.451162934303283691e-01 -5.624293535947799683e-02 2.156552225351333618e-01 2.112604826688766479e-01 1.904706358909606934e-01 1.512664705514907837e-01 -2.873365022242069244e-02 3.882991895079612732e-02 -1.274170130491256714e-01 2.526375353336334229e-01 -8.969236910343170166e-02 5.267045274376869202e-02 1.977014392614364624e-01
-9.392480552196502686e-02 1.152731478214263916e-02 3.563821315765380859e-02 4.941515922546386719e-01 -2.594297230243682861e-01 -1.496251076459884644e-01 2.454712055623531342e-02 1.475707069039344788e-02 5.745817907154560089e-03 -7.321083918213844299e-03 1.067097261548042297e-01 1.330337822437286377e-01 -2.977171838283538818e-01 2.060289382934570312e-01 -2.210517227649688721e-01 1.802382171154022217e-01 -1.889055408537387848e-02 -4.076015949249267578e-01 -2.436069212853908539e-02 1.668595373630523682e-01 1.649075895547866821e-01 -4.263089969754219055e-03 3.564690053462982178e-02 2.307213395833969116e-01 8.369373530149459839e-02 1.536105480045080185e-02 1.270282119512557983e-01 -6.286143511533737183e-02 1.277095377445220947e-01 -1.395180821418762207e-01 -2.528795003890991211e-01 9.886528551578521729e-02
-1.902785599231719971e-01 1.216796338558197021e-01 3.021553158760070801e-01 3.589024543762207031e-01 1.683163046836853027e-01 -1.518458276987075806e-01 1.163102984428405762e-01 -1.222676485776901245e-01 -4.453574120998382568e-02 1.352940499782562256e-01 -1.479337643831968307e-02 -2.751936577260494232e-02 2.887209057807922363e-01 -1.327414363622665405e-01 -1.356276124715805054e-02 2.157428115606307983e-01 5.123437382280826569e-03 -2.154441624879837036e-01 -9.935739450156688690e-03 -2.337077446281909943e-02 -2.161986678838729858e-01 -2.526150345802307129e-01 2.220588177442550659e-01 1.341389715671539307e-01 9.171613305807113647e-02 -2.302691638469696045e-01 -9.190068393945693970e-02 1.386149376630783081e-01 -5.639546364545822144e-02 -1.915149539709091187e-01 -3.367855250835418701e-01 1.127647683024406433e-01
-4.666621237993240356e-02 -1.196819022297859192e-01 1.945625990629196167e-01 2.741422504186630249e-02 6.819016486406326294e-02 6.481695175170898438e-02 2.439436763525009155e-01 1.693320870399475098e-01 9.243999421596527100e-02 3.279267549514770508e-01 2.975790016353130341e-02 -4.724091291427612305e-01 -7.237277925014495850e-02 -4.498906899243593216e-03 6.876361370086669922e-02 3.221630156040191650e-01 2.514210641384124756e-01 -2.164703756570816040e-01 4.995131492614746094e-02 9.535967558622360229e-02 -1.191144883632659912e-01 -1.145802214741706848e-01 3.224210441112518311e-02 -9.692791104316711426e-02 1.902087181806564331e-01 1.839728839695453644e-02 7.601762656122446060e-03 2.993284463882446289e-01 1.500776559114456177e-01 -5.648071318864822388e-02 -2.720253765583038330e-01 9.300745278596878052e-02
3.009070754051208496e-01 1.463399827480316162e-02 1.108616143465042114e-01 8.381009101867675781e-02 -3.706868365406990051e-02 4.778738319873809814e-02 2.595721185207366943e-01 1.897890679538249969e-02 3.277615085244178772e-02 1.841668039560317993e-01 -1.664782017469406128e-01 -1.013181358575820923e-01 1.505259703844785690e-02 1.600391566753387451e-01 1.424393206834793091e-01 7.794366776943206787e-02 3.002942204475402832e-01 -3.674634993076324463e-01 -3.515925258398056030e-02 2.025819197297096252e-02 -9.062919020652770996e-02 -2.984237968921661377e-01 9.154683351516723633e-02 3.349221646785736084e-01 2.272995561361312866e-01 -1.749440841376781464e-02 3.543933629989624023e-01 -2.938527148216962814e-03 -1.175794154405593872e-01 -1.248850002884864807e-01 -2.459173649549484253e-02 2.026782333850860596e-01
9.597483277320861816e-02 6.437924504280090332e-02 4.308700561523437500e-02 1.017258409410715103e-02 2.607128918170928955e-01 3.710187971591949463e-02 2.510003149509429932e-01 3.002705574035644531e-01 -8.759360760450363159e-02 -6.530410051345825195e-02 2.565421760082244873e-01 1.169176101684570312e-01 1.648757755756378174e-01 1.744716614484786987e-01 -1.044310554862022400e-01 2.133699953556060791e-01 -1.718531548976898193e-01 -4.057437479496002197e-01 4.040238261222839355e-02 -2.254319638013839722e-01 9.991089254617691040e-02 -1.734530180692672729e-02 1.607117503881454468e-01 -2.046927064657211304e-01 2.134556770324707031e-01 8.564743213355541229e-03 1.894090324640274048e-01 1.242216378450393677e-01 1.112733930349349976e-01 -1.349177807569503784e-01 -3.230685889720916748e-01 1.302791852504014969e-02
1.868567764759063721e-01 -4.032543674111366272e-02 1.508654654026031494e-01 2.947400212287902832e-01 4.887990187853574753e-03 5.516558513045310974e-02 2.153242230415344238e-01 2.403166443109512329e-01 9.880542755126953125e-02 -2.058020047843456268e-02 3.734175264835357666e-01 1.833990216255187988e-02 -1.207845211029052734e-01 -3.458986431360244751e-02 -1.451742351055145264e-01 1.730417907238006592e-01 -2.686709165573120117e-01 -3.179967999458312988e-01 -1.085191965103149414e-01 -2.362752109766006470e-01 -1.902534216642379761e-01 -1.962927281856536865e-01 2.648450434207916260e-01 -1.443394869565963745e-01 1.091290637850761414e-01 -1.431539058685302734e-01 1.485525220632553101e-01 2.353854849934577942e-02 3.866724669933319092e-02 4.501986503601074219e-02 -1.763328313827514648e-01 1.833671331405639648e-01
5.252397060394287109e-02 4.050761833786964417e-02 1.495157927274703979e-01 3.297919631004333496e-01 -1.282655596733093262e-01 -1.911228001117706299e-01 -1.797564327716827393e-01 -3.812478855252265930e-02 8.429221808910369873e-02 -1.790655702352523804e-01 -6.870420277118682861e-02 8.765003830194473267e-02 1.801255345344543457e-01 -1.164415702223777771e-01 6.251061707735061646e-02 1.284487694501876831e-01 -7.814018428325653076e-02 -1.826930791139602661e-01 -1.702528148889541626e-01 -2.196659101173281670e-03 -5.105043575167655945e-02 -1.009827032685279846e-01 3.068343698978424072e-01 1.715161949396133423e-01 1.768593639135360718e-01 3.968565464019775391e-01 1.550062447786331177e-01 2.145195007324218750e-02 2.420767098665237427e-01 -4.911384359002113342e-02 -3.483135700225830078e-01 2.435453683137893677e-01
-8.531517535448074341e-02 -3.537968546152114868e-02 3.241205960512161255e-02 -2.766013145446777344e-01 1.038883551955223083e-01 -1.254440993070602417e-01 1.814999133348464966e-01 -2.373731927946209908e-03 -1.105308085680007935e-01 -1.229560840874910355e-02 6.198502704501152039e-02 1.919671595096588135e-01 1.750310882925987244e-02 -1.041281875222921371e-02 1.156096085906028748e-01 5.621339678764343262e-01 1.046143993735313416e-01 -2.746177613735198975e-01 -3.177881538867950439e-01 6.136843189597129822e-02 1.103860214352607727e-01 -1.639159917831420898e-01 2.236629128456115723e-01 1.374039500951766968e-01 1.828248798847198486e-01 1.272390037775039673e-01 7.559728622436523438e-02 -4.162732220720499754e-04 1.308336406946182251e-01 -1.979001164436340332e-01 -1.730289459228515625e-01 1.759926378726959229e-01
-1.987364590167999268e-01 2.520095109939575195e-01 2.249073535203933716e-01 1.349456459283828735e-01 -4.594047367572784424e-02 1.731783598661422729e-01 3.514193743467330933e-02 1.006488408893346786e-02 -2.103649377822875977e-01 2.719647809863090515e-02 1.431611776351928711e-01 -7.546496111899614334e-03 2.648816704750061035e-01 -1.543212216347455978e-02 1.316030472517013550e-01 2.987170517444610596e-01 -1.985419355332851410e-02 -3.112889230251312256e-01 9.206447005271911621e-02 -5.633674561977386475e-02 -1.852128058671951294e-01 -3.075270056724548340e-01 4.237081408500671387e-01 4.669705405831336975e-02 1.602337509393692017e-01 4.168126359581947327e-02 -2.342922240495681763e-02 -3.200121596455574036e-02 1.391074806451797485e-01 -1.824613660573959351e-01 -2.185033112764358521e-01 5.800672620534896851e-02
1.131907775998115540e-01 2.415135204792022705e-01 -5.774569138884544373e-02 1.395587474107742310e-01 1.117416918277740479e-01 1.315397173166275024e-01 -1.002195701003074646e-01 1.702381521463394165e-01 2.924365699291229248e-01 8.052761107683181763e-02 1.091127246618270874e-01 7.996527850627899170e-02 -1.820397973060607910e-01 -1.579132974147796631e-01 1.562096625566482544e-01 5.701549723744392395e-02 -8.557324856519699097e-02 -3.497949838638305664e-01 -1.284395009279251099e-01 -2.184199839830398560e-01 -3.894742205739021301e-02 -1.525307148694992065e-01 2.812233865261077881e-01 1.787005364894866943e-01 1.459727883338928223e-01 -4.816544800996780396e-02 5.151270329952239990e-02 -2.413577400147914886e-02 -7.211139053106307983e-02 -1.509761810302734375e-01 -4.816534817218780518e-01 1.570620983839035034e-01
1.535107661038637161e-02 -2.542870640754699707e-01 -1.687721814960241318e-03 -4.553817585110664368e-02 2.634051442146301270e-01 1.625424474477767944e-01 9.753327071666717529e-02 -7.486262917518615723e-02 -3.441487848758697510e-01 8.579129725694656372e-02 -8.207759819924831390e-03 -7.988457567989826202e-03 -2.241682028397917747e-03 -8.626901358366012573e-02 1.635669916868209839e-01 8.309775032103061676e-03 -2.796759642660617828e-02 -4.902575910091400146e-01 -3.391247093677520752e-01 8.895342051982879639e-02 1.307753175497055054e-01 -1.475849151611328125e-01 1.040670350193977356e-01 5.800462141633033752e-02 5.433959141373634338e-02 2.128462642431259155e-01 2.691240310668945312e-01 6.535227876156568527e-03 -8.559051901102066040e-02 1.339100897312164307e-01 -2.941324412822723389e-01 1.108007952570915222e-01
-1.841724961996078491e-01 -7.643757015466690063e-02 2.265668958425521851e-01 1.429552137851715088e-01 4.490679502487182617e-02 8.531325310468673706e-02 4.591083228588104248e-01 2.631952762603759766e-01 -2.660163864493370056e-02 -8.991477638483047485e-02 3.418463766574859619e-01 9.617730043828487396e-03 -1.354615688323974609e-01 -2.140391319990158081e-01 -8.035270869731903076e-02 5.266949906945228577e-02 -3.512746393680572510e-01 -2.851657867431640625e-01 3.447987884283065796e-02 4.283455014228820801e-02 7.616252452135086060e-02 -1.871938444674015045e-02 -1.287005692720413208e-01 2.033223360776901245e-01 1.308659613132476807e-01 -4.778579622507095337e-02 1.014851704239845276e-01 7.803431898355484009e-02 2.179894223809242249e-02 4.790358245372772217e-02 -1.111546158790588379e-01 2.779741585254669189e-01
-1.859266608953475952e-01 -1.152109652757644653e-01 8.420069515705108643e-02 2.659709155559539795e-01 -9.185571968555450439e-02 -9.366217255592346191e-02 -3.288350068032741547e-03 4.301358386874198914e-02 -7.182874716818332672e-03 1.810569465160369873e-01 -1.685852259397506714e-01 2.816833257675170898e-01 -8.878459781408309937e-02 -2.430547587573528290e-02 -2.131194919347763062e-01 1.175744831562042236e-01 -2.164044976234436035e-01 -3.062108159065246582e-01 7.068086415529251099e-02 2.587426081299781799e-02 2.093666493892669678e-01 -1.264897175133228302e-02 -1.042232103645801544e-02 1.645333617925643921e-01 2.407781332731246948e-01 5.283081531524658203e-02 2.294176816940307617e-01 -1.877941787242889404e-01 2.925097048282623291e-01 -1.423211395740509033e-01 -3.373490571975708008e-01 2.474230527877807617e-01
3.008099272847175598e-02 2.480653375387191772e-01 -2.915536984801292419e-02 -1.695696711540222168e-01 2.745289169251918793e-02 2.412946708500385284e-02 1.927739828824996948e-01 -7.656315714120864868e-02 -6.151926517486572266e-02 -1.339641660451889038e-01 1.636594235897064209e-01 1.507185772061347961e-02 1.227334514260292053e-01 1.438163667917251587e-01 5.077199265360832214e-02 2.573241591453552246e-01 1.073690727353096008e-01 -3.306606411933898926e-01 -2.000558972358703613e-01 -2.528889477252960205e-01 9.259032458066940308e-02 -1.968844085931777954e-01 9.094107896089553833e-02 3.284046947956085205e-01 1.826410889625549316e-01 -1.568758040666580200e-01 1.308849900960922241e-01 -4.113644361495971680e-02 5.587812885642051697e-02 1.004347875714302063e-01 -4.721597433090209961e-01 9.529501944780349731e-02
1.198612228035926819e-01 -1.384712904691696167e-01 9.973148256540298462e-02 1.218170765787363052e-02 1.607691496610641479e-01 1.309373974800109863e-01 2.029865086078643799e-01 9.143719077110290527e-02 2.198716849088668823e-01 7.584217190742492676e-02 -4.149573389440774918e-03 -1.042585372924804688e-01 -2.803569287061691284e-02 -4.246881231665611267e-02 5.302140489220619202e-02 5.541760846972465515e-02 2.274643629789352417e-01 -2.094466537237167358e-01 -1.228710040450096130e-01 8.381948620080947876e-02 7.767640799283981323e-02 -7.119911164045333862e-02 5.949546396732330322e-02 2.828839421272277832e-01 4.741002321243286133e-01 9.163609892129898071e-02 2.654709219932556152e-01 -7.021656632423400879e-02 -1.475020796060562134e-01 -1.245579794049263000e-01 -1.717566996812820435e-01 4.501244425773620605e-01
-3.982174023985862732e-02 -2.540522813796997070e-01 5.109376832842826843e-02 1.579468846321105957e-01 7.292943447828292847e-02 -1.817763596773147583e-01 1.686537712812423706e-01 2.829132974147796631e-02 7.807799428701400757e-02 -2.805420942604541779e-02 3.115345239639282227e-01 -8.373935520648956299e-02 2.073389710858464241e-03 -1.640473492443561554e-02 -2.731795608997344971e-01 1.869255006313323975e-01 8.541029691696166992e-02 -4.287064373493194580e-01 -1.248968318104743958e-01 2.478964030742645264e-01 1.488855332136154175e-01 -5.245230719447135925e-02 3.313419818878173828e-01 -1.662850081920623779e-01 4.090645350515842438e-03 1.842804551124572754e-01 2.960706949234008789e-01 7.850096374750137329e-02 2.161251455545425415e-01 9.636334143579006195e-03 3.200370073318481445e-02 1.086346134543418884e-01
1.565287113189697266e-01 3.171233087778091431e-02 -4.810091853141784668e-02 1.345478743314743042e-01 -9.501391649246215820e-02 -1.362505368888378143e-02 2.343133538961410522e-01 -1.175291091203689575e-01 -2.222685515880584717e-01 -1.790769994258880615e-01 -4.324752837419509888e-03 2.259253859519958496e-01 2.196616530418395996e-01 -6.930616497993469238e-02 2.018117159605026245e-01 3.441165387630462646e-01 1.477321237325668335e-01 -2.419254332780838013e-01 -4.353243410587310791e-01 -6.037097796797752380e-02 2.025218307971954346e-02 -9.992635995149612427e-02 2.841511368751525879e-01 1.378934979438781738e-01 8.808206021785736084e-02 9.779082238674163818e-02 1.181731596589088440e-01 8.212567865848541260e-02 1.656616479158401489e-02 -2.868767827749252319e-02 -2.944926619529724121e-01 1.480018496513366699e-01
-1.457830369472503662e-01 -2.241208218038082123e-02 1.167583614587783813e-01 1.724478304386138916e-01 1.385244429111480713e-01 -6.748064607381820679e-02 1.667196303606033325e-01 -2.125446349382400513e-01 -2.688007429242134094e-02 -3.532211482524871826e-02 1.722135096788406372e-01 9.917448461055755615e-02 2.351492047309875488e-01 9.676997363567352295e-02 6.832772050984203815e-04 1.448005884885787964e-01 -5.382856354117393494e-02 -3.201998174190521240e-01 -7.643620669841766357e-02 -1.070255562663078308e-01 -1.235075891017913818e-01 -3.663603961467742920e-01 1.353172957897186279e-01 2.495903670787811279e-01 1.482729762792587280e-01 -1.482142359018325806e-01 3.861174359917640686e-02 -4.573863372206687927e-02 -6.431382894515991211e-02 -3.880293965339660645e-01 -3.949685692787170410e-01 -5.425729323178529739e-03
-1.128539741039276123e-01 1.956517249345779419e-01 1.774238795042037964e-01 3.605148792266845703e-01 6.533946096897125244e-02 -1.146782487630844116e-01 1.399693340063095093e-01 8.915979415178298950e-02 2.434507943689823151e-02 -1.350149214267730713e-01 -6.776810437440872192e-02 -3.061879798769950867e-02 -2.093203216791152954e-01 1.363980472087860107e-01 -4.262942075729370117e-02 1.021417155861854553e-01 -2.340104728937149048e-01 -3.259926438331604004e-01 2.545755356550216675e-03 1.906719803810119629e-02 -2.088891863822937012e-01 -1.317884027957916260e-01 1.398749947547912598e-01 1.474672853946685791e-01 1.034559309482574463e-01 8.034756779670715332e-02 1.858338117599487305e-01 7.484336197376251221e-02 -1.469959169626235962e-01 3.103712201118469238e-01 -3.324002921581268311e-01 3.067773282527923584e-01
-8.845921605825424194e-02 -3.712610155344009399e-02 -1.131585389375686646e-01 2.053658962249755859e-01 2.208376675844192505e-01 2.929430603981018066e-01 3.638711869716644287e-01 1.824913918972015381e-01 -1.909928321838378906e-01 3.451655805110931396e-01 1.184161305427551270e-01 9.633764624595642090e-02 -4.725466296076774597e-02 1.953927725553512573e-01 -2.496654540300369263e-01 -4.901004955172538757e-02 4.101716727018356323e-02 -3.750508129596710205e-01 -1.354462504386901855e-01 -2.865492552518844604e-02 1.088051944971084595e-01 -1.051520407199859619e-01 8.270773291587829590e-02 1.842047721147537231e-01 1.213106811046600342e-01 -1.933160126209259033e-01 -3.003112785518169403e-02 -1.057969033718109131e-02 1.733085364103317261e-01 5.679962038993835449e-02 1.247880607843399048e-01 1.560266762971878052e-01
-2.667817752808332443e-03 9.042073786258697510e-02 -6.669035553932189941e-02 2.375367134809494019e-01 2.596355080604553223e-01 6.556063145399093628e-02 3.060409724712371826e-01 9.154963493347167969e-02 -6.606815010309219360e-02 7.206717133522033691e-02 8.600136637687683105e-02 2.999190986156463623e-01 2.726620249450206757e-02 1.158919483423233032e-01 -2.280047088861465454e-01 8.900768123567104340e-03 1.341574452817440033e-02 -2.221605926752090454e-01 1.470591127872467041e-02 -2.875202596187591553e-01 1.476372964680194855e-02 -1.282243579626083374e-01 -1.142589226365089417e-01 -1.406217180192470551e-02 8.916318416595458984e-02 -2.068375647068023682e-01 4.177554845809936523e-01 4.327536444179713726e-04 1.208057105541229248e-01 -1.425975859165191650e-01 -2.976450026035308838e-01 2.700818777084350586e-01
-7.512501627206802368e-02 -7.095643784850835800e-03 8.966774493455886841e-02 2.432904988527297974e-01 2.336318343877792358e-01 -4.086968675255775452e-02 3.180844485759735107e-01 2.745132148265838623e-01 2.097932621836662292e-02 6.246060132980346680e-02 4.102805554866790771e-01 4.508914798498153687e-02 -7.836776226758956909e-02 -1.476866453886032104e-01 3.152383025735616684e-03 1.944334805011749268e-01 -2.549934387207031250e-01 -2.132345736026763916e-01 -7.394105941057205200e-02 -1.897811144590377808e-01 -1.626055538654327393e-01 -9.065577387809753418e-02 -4.766733199357986450e-02 -1.241756603121757507e-01 1.341771483421325684e-01 1.214029639959335327e-01 1.852871328592300415e-01 3.598475828766822815e-02 -1.900894008576869965e-02 -1.979637295007705688e-01 -1.896776854991912842e-01 3.249487876892089844e-01
2.281549274921417236e-01 -1.892942003905773163e-02 1.456171274185180664e-01 8.989168703556060791e-02 -1.024499461054801941e-01 1.597865484654903412e-02 3.105744719505310059e-01 5.154858157038688660e-02 -6.272930651903152466e-02 7.371897995471954346e-02 -1.158472001552581787e-01 3.150600939989089966e-02 2.747506089508533478e-02 4.453713819384574890e-02 1.803550571203231812e-01 1.405381411314010620e-01 2.934178411960601807e-01 -2.584550082683563232e-01 -1.004851683974266052e-01 -7.687319070100784302e-02 -5.840783938765525818e-02 -2.829179167747497559e-01 9.890593588352203369e-02 2.448829561471939087e-01 2.744756340980529785e-01 8.651948720216751099e-02 2.318520992994308472e-01 -1.749317944049835205e-01 -3.880160450935363770e-01 4.240504652261734009e-02 -1.389339417219161987e-01 2.621009945869445801e-01
-4.506548494100570679e-02 1.941065676510334015e-02 2.054530233144760132e-01 6.801818497478961945e-03 2.295508980751037598e-01 -5.308511201292276382e-03 4.754615947604179382e-02 7.412316650152206421e-02 2.266824617981910706e-02 1.543911453336477280e-02 5.189760029315948486e-02 -2.026940584182739258e-01 2.189133018255233765e-01 -2.011146247386932373e-01 8.198998868465423584e-02 -8.622922003269195557e-02 -2.668223381042480469e-01 -3.162080645561218262e-01 -1.162763014435768127e-01 -1.632642745971679688e-01 1.927883327007293701e-01 -2.516744732856750488e-01 5.250881891697645187e-03 -1.805380284786224365e-01 3.029495775699615479e-01 -2.726644277572631836e-01 -9.197485633194446564e-03 2.340401858091354370e-01 2.748092450201511383e-02 -2.774246633052825928e-01 -2.336190342903137207e-01 2.236802130937576294e-01
-3.212489783763885498e-01 -9.137229621410369873e-02 -1.775348782539367676e-01 3.460044860839843750e-01 3.256383240222930908e-01 -2.888900600373744965e-02 -6.174681475386023521e-04 4.160612076520919800e-02 1.943490840494632721e-02 2.346757240593433380e-02 4.289849102497100830e-02 -4.449413716793060303e-02 1.131717115640640259e-02 7.125819474458694458e-02 -5.439508240669965744e-03 6.131947413086891174e-02 -1.304224878549575806e-01 -2.316001355648040771e-01 -2.999899387359619141e-01 -2.284862697124481201e-01 1.894773095846176147e-01 5.079781264066696167e-02 1.319753974676132202e-01 3.588667511940002441e-01 1.649953126907348633e-01 9.861732274293899536e-02 -2.508366107940673828e-02 2.399902641773223877e-01 7.571575045585632324e-02 8.408430218696594238e-02 -1.936522871255874634e-01 2.680503726005554199e-01
-3.365984186530113220e-02 2.540644258260726929e-02 3.048764765262603760e-01 1.041117869317531586e-02 -3.955766186118125916e-02 7.525989413261413574e-02 2.529307268559932709e-02 -8.452846109867095947e-02 1.740214377641677856e-01 -2.262876182794570923e-01 1.130303665995597839e-01 -2.176807820796966553e-01 1.853061467409133911e-01 -6.038993969559669495e-02 -2.164469212293624878e-01 -2.811820209026336670e-01 1.291345655918121338e-01 -5.701617002487182617e-01 -1.690819412469863892e-01 -7.664034515619277954e-02 2.095978558063507080e-01 6.720563769340515137e-02 1.334230601787567139e-01 5.355471000075340271e-02 3.151297941803932190e-02 -1.445572972297668457e-01 2.182190567255020142e-01 3.822392970323562622e-02 8.888742327690124512e-02 -1.284393668174743652e-01 -1.633585989475250244e-01 1.311757266521453857e-01
2.692039608955383301e-01 -3.282409161329269409e-02 8.944316953420639038e-02 -9.463846683502197266e-02 1.381431072950363159e-01 1.444576233625411987e-01 2.830276191234588623e-01 -5.508055910468101501e-03 1.977352499961853027e-01 1.761449873447418213e-01 -1.842688582837581635e-02 -9.065311402082443237e-03 2.184921205043792725e-01 4.408913850784301758e-02 1.348404586315155029e-01 9.055516868829727173e-02 2.114754468202590942e-01 -3.224067091941833496e-01 -1.090891659259796143e-01 6.944128870964050293e-02 -1.795118860900402069e-02 -8.379269391298294067e-02 -4.096927121281623840e-02 1.871110685169696808e-02 4.646055102348327637e-01 1.768278703093528748e-02 1.791897863149642944e-01 5.208794027566909790e-02 -1.844146549701690674e-01 -1.969526261091232300e-01 -3.431756496429443359e-01 1.627013981342315674e-01
-1.279880106449127197e-01 1.106279268860816956e-01 -1.075406819581985474e-01 2.154376357793807983e-01 -1.135400235652923584e-01 6.902217864990234375e-02 9.446182101964950562e-02 1.010874137282371521e-01 1.810448020696640015e-01 6.543585658073425293e-02 1.800810396671295166e-01 -1.218291744589805603e-01 -1.675100624561309814e-01 -6.476829200983047485e-02 -2.926199138164520264e-01 2.294933944940567017e-01 4.832380264997482300e-02 -2.540560960769653320e-01 -1.332671046257019043e-01 3.090022876858711243e-02 1.700067818164825439e-01 -1.249465867877006531e-01 2.710406184196472168e-01 3.368678390979766846e-01 -1.855194717645645142e-01 6.406033039093017578e-02 -1.109996363520622253e-01 1.329533904790878296e-01 9.153520315885543823e-02 5.079624801874160767e-02 -4.000767767429351807e-01 2.552171647548675537e-01
-5.703967809677124023e-02 1.341470777988433838e-01 -1.109778732061386108e-01 2.652764320373535156e-01 4.216333329677581787e-01 -4.705993924289941788e-03 6.803151220083236694e-02 -8.034183830022811890e-02 4.129787907004356384e-02 1.987390033900737762e-02 1.230874508619308472e-01 -2.385928183794021606e-01 3.628397732973098755e-02 6.329538673162460327e-02 -1.288108229637145996e-01 8.905811607837677002e-02 -1.564794182777404785e-01 -1.236765310168266296e-01 -2.367983013391494751e-01 -1.320561617612838745e-01 2.461034804582595825e-01 -9.530284255743026733e-02 2.943975627422332764e-01 2.581297755241394043e-01 2.487993836402893066e-01 5.525518953800201416e-02 -1.007473021745681763e-01 1.294995993375778198e-01 1.337873935699462891e-01 1.524156779050827026e-01 -1.478947997093200684e-01 3.347209095954895020e-01
2.579173073172569275e-02 7.635055482387542725e-02 2.502839565277099609e-01 4.020771086215972900e-01 -2.376613467931747437e-01 -9.008888155221939087e-02 -1.516751199960708618e-01 -4.619736224412918091e-02 1.545805484056472778e-02 2.131916768848896027e-02 -3.925838693976402283e-02 8.551224321126937866e-02 -3.451949451118707657e-04 -5.502039566636085510e-02 -4.358442500233650208e-03 2.215461879968643188e-01 -9.891033172607421875e-02 -4.787908494472503662e-02 -1.681079864501953125e-01 -1.973734050989151001e-01 2.412531152367591858e-02 -3.774162754416465759e-02 1.786952316761016846e-01 6.449183076620101929e-02 3.523365557193756104e-01 8.109412342309951782e-02 2.820795476436614990e-01 4.384469240903854370e-02 -2.607655897736549377e-02 -1.119998171925544739e-01 -2.872175276279449463e-01 4.387101233005523682e-01
1.525262296199798584e-01 -1.807082630693912506e-02 1.009947881102561951e-01 2.062562704086303711e-01 -4.403414577245712280e-02 -1.612491607666015625e-01 7.345424592494964600e-02 -1.462801247835159302e-01 -2.439748868346214294e-02 1.169910952448844910e-01 1.239443942904472351e-01 -1.907866895198822021e-01 1.246800199151039124e-01 -8.269745111465454102e-02 -8.719383925199508667e-02 2.968811243772506714e-02 -1.573856621980667114e-01 -1.568864285945892334e-01 4.537854343652725220e-02 -4.742399230599403381e-02 -1.407956480979919434e-01 -1.858696192502975464e-01 -5.765303969383239746e-02 1.431682854890823364e-01 2.991291582584381104e-01 3.205364942550659180e-01 3.373581767082214355e-01 1.475425958633422852e-01 1.484521031379699707e-01 2.510933279991149902e-01 -2.430381923913955688e-01 4.101016223430633545e-01
1.274081766605377197e-01 -2.566742599010467529e-01 4.551910236477851868e-02 1.294598132371902466e-01 3.962733596563339233e-02 2.996411919593811035e-01 2.151995152235031128e-01 1.508865207433700562e-01 1.970030665397644043e-01 2.392310090363025665e-02 -4.773487150669097900e-02 4.133578762412071228e-02 1.383162885904312134e-01 7.669486105442047119e-02 1.453493237495422363e-01 1.032208055257797241e-01 3.295275568962097168e-01 -1.673925071954727173e-01 -2.628646790981292725e-02 -1.067703589797019958e-01 8.601272851228713989e-02 -2.472490519285202026e-01 2.496257051825523376e-02 2.473158687353134155e-01 4.965749680995941162e-01 -5.318368598818778992e-02 2.254814654588699341e-01 5.838016048073768616e-03 -7.051037251949310303e-02 3.657469525933265686e-02 -1.144515722990036011e-01 1.993458867073059082e-01
4.416039958596229553e-02 1.942536793649196625e-02 1.082084849476814270e-01 1.011517196893692017e-01 -7.707935571670532227e-02 1.305227279663085938e-01 2.299727201461791992e-01 7.125212997198104858e-02 -4.008179903030395508e-02 -3.428241610527038574e-02 2.651382982730865479e-01 1.116042584180831909e-01 2.436072230339050293e-01 -4.762927442789077759e-02 2.194994688034057617e-01 1.411421000957489014e-01 2.511602938175201416e-01 -3.184269666671752930e-01 -3.604339659214019775e-01 -1.734009385108947754e-01 7.750856131315231323e-02 -1.866356432437896729e-01 2.411764860153198242e-01 1.427030712366104126e-01 2.272137254476547241e-01 -8.910490572452545166e-02 -1.183079648762941360e-02 -1.916183531284332275e-01 -5.650346726179122925e-02 -2.065067887306213379e-01 -2.928906679153442383e-01 8.755488693714141846e-02
-2.085007280111312866e-01 7.757879048585891724e-02 1.830049455165863037e-01 3.569988012313842773e-01 2.000722140073776245e-01 -1.325431466102600098e-01 -1.435120105743408203e-01 -9.186903014779090881e-03 -9.037022292613983154e-02 -8.754215389490127563e-02 2.036469578742980957e-01 -1.183602362871170044e-01 7.863625138998031616e-02 8.242587745189666748e-02 -8.342139422893524170e-03 9.987694025039672852e-02 -4.797099623829126358e-03 -3.831555247306823730e-01 -6.489229202270507812e-02 -1.169794499874114990e-01 1.153192147612571716e-01 2.057041823863983154e-01 1.117527410387992859e-01 4.126148819923400879e-01 1.919544935226440430e-01 1.233262494206428528e-01 -6.240675970911979675e-02 -9.935670346021652222e-02 2.069823592901229858e-01 4.135113582015037537e-02 -9.645215421915054321e-02 3.069255352020263672e-01
9.717693179845809937e-02 9.833436459302902222e-02 -4.073974862694740295e-02 4.932173490524291992e-01 1.748745292425155640e-01 -5.659183859825134277e-02 -8.436308056116104126e-02 2.830916345119476318e-01 1.185695454478263855e-01 2.246501296758651733e-01 -3.042378276586532593e-02 -1.986159235239028931e-01 2.840560078620910645e-01 2.481302469968795776e-01 -1.471517048776149750e-02 1.440655887126922607e-01 1.586352884769439697e-01 -2.066032141447067261e-01 -3.255800902843475342e-01 -1.307397708296775818e-02 1.351630240678787231e-01 -1.335016041994094849e-01 -2.942950651049613953e-02 -2.114650607109069824e-01 1.751153767108917236e-01 6.805916875600814819e-02 4.598904401063919067e-02 6.235954165458679199e-02 -6.456010788679122925e-02 -1.375826597213745117e-01 -3.419157490134239197e-02 1.597751975059509277e-01
2.018039673566818237e-01 -7.254643738269805908e-02 1.854069083929061890e-01 8.334335684776306152e-02 -3.563620382919907570e-03 1.258079335093498230e-02 3.128218352794647217e-01 2.282230556011199951e-01 2.441503852605819702e-01 9.050554782152175903e-02 -3.084478378295898438e-01 -7.083667814731597900e-02 -1.610803604125976562e-02 9.080247581005096436e-02 1.063160076737403870e-01 1.601485535502433777e-02 1.551032662391662598e-01 -4.250761866569519043e-01 7.507213205099105835e-02 -1.322915256023406982e-01 -1.975274085998535156e-02 -3.148831427097320557e-01 7.302890717983245850e-02 1.780664026737213135e-01 3.306155279278755188e-02 -6.384992599487304688e-02 1.950373053550720215e-01 -6.796278804540634155e-02 -2.031571716070175171e-01 5.280859768390655518e-03 -2.251929491758346558e-01 2.650403678417205811e-01
-2.803656756877899170e-01 1.398072689771652222e-01 9.904955327510833740e-02 1.856441050767898560e-01 1.193262934684753418e-01 -5.590192228555679321e-02 9.370758384466171265e-02 1.250338256359100342e-01 -1.944548636674880981e-01 2.655372917652130127e-01 1.868414431810379028e-01 -1.958781927824020386e-01 1.528503447771072388e-01 1.785953640937805176e-01 5.058794468641281128e-02 8.669629693031311035e-02 -1.458375304937362671e-01 -2.259316146373748779e-01 -1.833124905824661255e-01 1.124237105250358582e-02 1.005831435322761536e-01 -3.680260479450225830e-01 4.163286983966827393e-01 -3.173410594463348389e-01 2.928271703422069550e-02 -3.696319460868835449e-02 7.003164291381835938e-02 -1.579259783029556274e-01 3.798301890492439270e-02 -2.541124122217297554e-03 -1.441472396254539490e-02 9.744738042354583740e-02
-7.966674119234085083e-02 1.080336198210716248e-01 -3.290994465351104736e-02 1.510798335075378418e-01 -1.538937985897064209e-01 6.468820385634899139e-03 1.392477601766586304e-01 -6.694351881742477417e-02 -3.655057772994041443e-02 3.470046445727348328e-02 1.704605221748352051e-01 1.851444840431213379e-01 1.183774843811988831e-01 -6.824801862239837646e-02 1.207257732748985291e-01 1.406531333923339844e-01 2.519652545452117920e-01 -3.332275152206420898e-01 -3.930641114711761475e-01 1.892608776688575745e-02 -1.604910939931869507e-02 -3.786782035604119301e-03 1.256901472806930542e-01 2.028067559003829956e-01 2.316106706857681274e-01 -9.513413533568382263e-03 5.662149935960769653e-02 -1.319103240966796875e-01 -7.030225545167922974e-02 -4.117759168148040771e-01 -3.822492361068725586e-01 1.001554355025291443e-01
-3.834694921970367432e-01 -1.471447944641113281e-01 -3.415460884571075439e-02 1.684485524892807007e-01 1.188223287463188171e-01 -1.821658574044704437e-02 1.223077028989791870e-01 4.100542664527893066e-01 -1.087146103382110596e-01 3.535876423120498657e-02 2.745112590491771698e-02 4.425039887428283691e-02 -1.347136497497558594e-01 -6.368092447519302368e-02 -1.623490005731582642e-01 1.722290664911270142e-01 -2.958711087703704834e-01 -2.462546229362487793e-01 -2.189227193593978882e-01 -3.422077745199203491e-02 -4.053992778062820435e-02 -1.436214745044708252e-01 -8.471878618001937866e-02 1.113928183913230896e-01 2.008239552378654480e-02 3.679597005248069763e-02 -1.363247036933898926e-01 -1.367045342922210693e-01 -8.534745126962661743e-02 -6.858683377504348755e-02 -2.843061089515686035e-01 3.731169998645782471e-01
-1.236112937331199646e-01 7.375237345695495605e-02 -4.977267608046531677e-02 9.900799021124839783e-03 1.738978177309036255e-01 -6.475970894098281860e-02 1.595526002347469330e-02 -4.774625971913337708e-02 -1.067418698221445084e-02 1.018681079149246216e-01 1.474619507789611816e-01 -8.011391758918762207e-02 -1.609493046998977661e-01 2.288386821746826172e-01 -1.730595380067825317e-01 3.251139819622039795e-01 2.805634438991546631e-01 -3.962024748325347900e-01 7.696594297885894775e-02 1.925186365842819214e-01 -3.261543214321136475e-01 -1.507143676280975342e-01 1.659430861473083496e-01 5.230443552136421204e-02 2.288538068532943726e-01 5.631029233336448669e-02 -1.537398844957351685e-01 2.705395519733428955e-01 2.912544086575508118e-02 -2.773386659100651741e-03 -1.083044931292533875e-01 2.901036143302917480e-01
9.088029712438583374e-02 1.108325943350791931e-01 1.544640958309173584e-01 2.244188040494918823e-01 2.050880193710327148e-01 -4.838849976658821106e-02 2.986674904823303223e-01 1.317086070775985718e-01 -3.025661036372184753e-02 4.782071337103843689e-02 -1.797586977481842041e-01 -1.573082357645034790e-01 -3.835308924317359924e-02 2.677654623985290527e-01 -1.378834694623947144e-01 -1.450280193239450455e-02 1.265705823898315430e-01 -4.296644032001495361e-01 2.238820791244506836e-01 -1.770904511213302612e-01 -5.191616341471672058e-02 -2.162708491086959839e-01 1.429977267980575562e-01 1.385288126766681671e-02 8.646868169307708740e-03 -2.743271924555301666e-02 1.634443700313568115e-01 -5.608293041586875916e-02 -1.729626953601837158e-01 1.368392556905746460e-01 -4.112549722194671631e-01 3.076332807540893555e-02
9.396502375602722168e-02 -2.219195012003183365e-03 2.756731808185577393e-01 1.635594964027404785e-01 -6.489449739456176758e-02 1.343630403280258179e-01 -1.391396671533584595e-01 3.444368019700050354e-02 -1.271347850561141968e-01 -1.354569196701049805e-01 1.608561277389526367e-01 -1.138738617300987244e-01 -1.155655551701784134e-02 3.282694220542907715e-01 -1.699404232203960419e-02 3.074690997600555420e-01 -5.438288301229476929e-02 -4.140174686908721924e-01 -1.128965802490711212e-02 1.752156019210815430e-01 -9.943975508213043213e-02 -3.171331882476806641e-01 2.973442673683166504e-01 1.285432726144790649e-01 9.949166327714920044e-02 -8.977055549621582031e-02 -1.321286261081695557e-01 2.246451675891876221e-01 6.990969181060791016e-02 7.847080379724502563e-02 1.575041748583316803e-02 2.275180369615554810e-01
6.860641390085220337e-02 -2.281664013862609863e-01 -4.096576571464538574e-02 3.634675964713096619e-02 1.064048931002616882e-01 2.154126316308975220e-01 2.290047705173492432e-01 1.700681746006011963e-01 7.258860021829605103e-02 -7.240316830575466156e-03 -1.029789522290229797e-01 -4.405669402331113815e-03 5.295414850115776062e-02 -6.296625733375549316e-02 1.142878681421279907e-01 1.332481503486633301e-01 1.702977269887924194e-01 -2.067894935607910156e-01 -5.603611469268798828e-02 1.257397383451461792e-01 1.300793886184692383e-01 -1.772682964801788330e-01 -6.816542148590087891e-02 3.104923367500305176e-01 3.414076268672943115e-01 2.567058801651000977e-01 1.863412111997604370e-01 -8.746449020691215992e-05 -1.644711345434188843e-01 -1.867986321449279785e-01 -2.359168380498886108e-01 4.155958890914916992e-01
-4.017737135291099548e-02 -5.301601439714431763e-02 2.414238452911376953e-02 1.174351423978805542e-01 1.509791910648345947e-01 -6.502038240432739258e-02 4.520912170410156250e-01 4.610932469367980957e-01 -2.613040851429104805e-03 -3.501968085765838623e-02 1.410682499408721924e-01 6.074985489249229431e-02 -1.007004603743553162e-01 1.624165102839469910e-02 -1.926541477441787720e-01 3.981949985027313232e-01 -2.078628242015838623e-01 -1.365922242403030396e-01 -1.850207597017288208e-01 7.602524477988481522e-03 1.414841413497924805e-01 -9.849318116903305054e-02 -3.776650503277778625e-02 -9.981246292591094971e-02 3.842539340257644653e-02 7.888715714216232300e-02 1.141658723354339600e-01 2.971443347632884979e-02 -1.019612848758697510e-01 -6.265029311180114746e-02 -3.163928687572479248e-01 1.815974861383438110e-01
-2.566338181495666504e-01 -2.066154628992080688e-01 1.392807066440582275e-01 8.732692897319793701e-02 -1.476442068815231323e-01 8.531301468610763550e-02 1.658658832311630249e-01 -4.088028147816658020e-02 -1.062604859471321106e-01 6.398371607065200806e-02 -3.999511525034904480e-02 -7.797646522521972656e-02 3.617869019508361816e-01 2.021866142749786377e-01 -2.074774354696273804e-01 4.425648227334022522e-02 -2.983378432691097260e-02 -4.179756343364715576e-01 1.203866600990295410e-01 2.134444415569305420e-01 -2.710392475128173828e-01 -1.070309281349182129e-01 3.584303855895996094e-01 -7.574005424976348877e-02 8.153367787599563599e-02 -1.231516594998538494e-03 2.363880909979343414e-02 5.515790078788995743e-03 -2.293938845396041870e-01 1.326563209295272827e-01 -1.141655445098876953e-01 1.451233923435211182e-01
5.959514528512954712e-02 -2.207227200269699097e-01 -8.752031251788139343e-03 1.807090640068054199e-01 9.302048012614250183e-03 1.512034889310598373e-02 2.212487459182739258e-01 2.675176858901977539e-01 -1.100434213876724243e-01 -1.971564143896102905e-01 -1.063287407159805298e-01 -2.803497910499572754e-01 -7.373540848493576050e-02 3.595123067498207092e-02 1.621776819229125977e-02 -7.977644354104995728e-02 -1.123615056276321411e-01 -2.066628038883209229e-01 -2.700986526906490326e-02 1.054157465696334839e-01 6.137321516871452332e-02 -3.598815798759460449e-01 -1.361071784049272537e-02 1.297473162412643433e-02 1.347256451845169067e-01 8.950738608837127686e-02 4.238171279430389404e-01 1.396683901548385620e-01 1.172597631812095642e-01 -1.578419096767902374e-02 -3.913360834121704102e-01 2.160589396953582764e-01
-3.822057247161865234e-01 -8.515446633100509644e-02 4.752686247229576111e-02 3.007101416587829590e-01 -3.528667390346527100e-01 -2.385878004133701324e-02 8.416551351547241211e-02 5.535653233528137207e-02 -1.392707675695419312e-01 -2.848766185343265533e-02 4.226908087730407715e-02 4.621179029345512390e-02 -5.945584736764431000e-03 8.999459445476531982e-03 -3.359005451202392578e-01 1.193674653768539429e-01 -1.278895288705825806e-01 -1.712871193885803223e-01 -7.322163134813308716e-02 8.828007429838180542e-02 4.534310474991798401e-02 -4.344312101602554321e-02 3.375917077064514160e-01 2.549260258674621582e-01 1.337912082672119141e-01 9.496591240167617798e-02 1.304424852132797241e-01 -1.107461676001548767e-01 1.562229730188846588e-02 -2.127166688442230225e-01 -2.839765846729278564e-01 2.081905007362365723e-01
-3.469247370958328247e-02 2.283333428204059601e-02 3.343812003731727600e-02 4.853401333093643188e-03 8.734107762575149536e-02 4.280063882470130920e-02 -7.694468647241592407e-02 1.688245832920074463e-01 -2.324384450912475586e-01 -9.862733632326126099e-02 1.087485477328300476e-01 -1.785331517457962036e-01 8.331903815269470215e-02 1.201858893036842346e-01 1.451977938413619995e-01 3.124952018260955811e-01 -2.155049890279769897e-02 -4.366055130958557129e-01 -7.316417992115020752e-02 -2.951047420501708984e-01 -2.289456129074096680e-02 -2.246734648942947388e-01 3.346010744571685791e-01 -2.779761850833892822e-01 2.575927674770355225e-01 -6.991100311279296875e-02 2.061627656221389771e-01 5.755061283707618713e-02 8.946372568607330322e-02 -1.408771127462387085e-01 -1.914889365434646606e-01 1.840533688664436340e-02
-1.824140548706054688e-01 -1.387913823127746582e-01 -2.413336373865604401e-02 1.897284388542175293e-01 -9.545961022377014160e-02 -1.678241230547428131e-02 3.244495391845703125e-02 1.588241755962371826e-01 -7.594457268714904785e-02 1.368860062211751938e-02 -1.347245573997497559e-01 -4.411505535244941711e-03 -2.916386127471923828e-01 -4.163195937871932983e-02 -9.117366373538970947e-02 1.876678913831710815e-01 -2.145629376173019409e-01 -4.002402722835540771e-01 2.344436198472976685e-01 -7.994106411933898926e-02 1.549928933382034302e-01 4.471979662775993347e-02 9.010813385248184204e-02 2.432374358177185059e-01 3.465685546398162842e-01 5.162489786744117737e-02 3.259459137916564941e-02 3.494263067841529846e-02 1.840211004018783569e-01 -2.245945185422897339e-01 -3.158834576606750488e-01 2.252327650785446167e-01
-1.509952098131179810e-01 -1.577587425708770752e-01 3.207432329654693604e-01 3.048139512538909912e-01 -1.256737560033798218e-01 -1.530646383762359619e-01 5.015895515680313110e-02 1.480294764041900635e-01 -2.285579778254032135e-02 -5.107294768095016479e-02 -8.593084663152694702e-02 1.388838421553373337e-02 2.796212136745452881e-01 -6.354275345802307129e-02 -9.029743075370788574e-02 2.261229092255234718e-03 8.243651688098907471e-02 -1.988919824361801147e-01 -2.294173389673233032e-01 3.506455197930335999e-02 -4.129874333739280701e-02 -2.084378898143768311e-01 1.436109393835067749e-01 -1.907753944396972656e-01 2.090366035699844360e-01 -3.066889941692352295e-01 1.392995864152908325e-01 1.091843172907829285e-01 3.223069757223129272e-02 -2.632676661014556885e-01 -1.274114698171615601e-01 3.656938970088958740e-01
-3.828776255249977112e-02 9.386429190635681152e-02 3.460761904716491699e-01 1.288006305694580078e-01 -2.475431375205516815e-02 -1.659517884254455566e-01 6.999141722917556763e-02 -7.156250625848770142e-02 1.518550217151641846e-01 -9.104395657777786255e-02 2.996722161769866943e-01 1.029972881078720093e-01 1.593514829874038696e-01 1.773531362414360046e-02 4.052203893661499023e-02 3.078824281692504883e-01 -6.672640144824981689e-02 -1.660949140787124634e-01 -1.652358472347259521e-02 1.552091836929321289e-01 -3.618315234780311584e-02 -1.993804723024368286e-01 -8.349282294511795044e-02 -8.706399798393249512e-02 9.117706120014190674e-02 -2.645327150821685791e-01 3.377485089004039764e-03 2.077485807240009308e-02 -5.361979082226753235e-02 5.849926546216011047e-02 -2.564619779586791992e-01 5.463250875473022461e-01
-1.951848417520523071e-01 -4.077315703034400940e-02 1.230673119425773621e-01 8.763188868761062622e-02 1.807474344968795776e-01 7.978387176990509033e-02 7.913729548454284668e-02 1.703786253929138184e-01 2.054737657308578491e-01 -1.495769526809453964e-02 -1.000115126371383667e-01 1.741787046194076538e-01 2.938648462295532227e-01 1.290530413389205933e-01 -1.593294590711593628e-01 2.685199975967407227e-01 -8.162118494510650635e-02 -6.087114810943603516e-01 3.043450787663459778e-02 -1.556925009936094284e-02 1.593791097402572632e-01 -2.884834073483943939e-02 7.550279051065444946e-02 -5.187116563320159912e-02 1.763394623994827271e-01 -2.174752652645111084e-01 -2.328869402408599854e-01 -5.053219199180603027e-02 1.101820990443229675e-01 -2.282949723303318024e-02 3.317838907241821289e-02 -1.337033808231353760e-01
-1.316745877265930176e-01 -7.502591609954833984e-02 -1.120447143912315369e-01 3.806917369365692139e-01 1.644300073385238647e-01 2.821219153702259064e-02 1.895223259925842285e-01 2.996473312377929688e-01 2.226894721388816833e-02 -9.075649827718734741e-02 -2.704939544200897217e-01 -5.854858830571174622e-02 -2.247336953878402710e-01 -4.820487648248672485e-02 -7.148503512144088745e-02 1.296976357698440552e-01 -1.292515397071838379e-01 -4.613284766674041748e-01 -1.184938102960586548e-01 8.692803978919982910e-02 -2.336155809462070465e-02 -5.627235770225524902e-02 -1.636441797018051147e-01 -1.684961095452308655e-02 1.169469356536865234e-01 1.103951036930084229e-02 8.486231416463851929e-02 9.145180135965347290e-02 2.377239912748336792e-01 -1.322034150362014771e-01 -5.297235026955604553e-02 3.433093428611755371e-01
-1.922645866870880127e-01 9.029153734445571899e-02 -2.412703819572925568e-02 2.974701225757598877e-01 7.132799923419952393e-02 -4.977178759872913361e-03 8.736562728881835938e-02 2.614676058292388916e-01 1.065410748124122620e-01 3.604771941900253296e-02 -3.559781908988952637e-01 -1.122286915779113770e-01 -1.464790254831314087e-01 1.705262064933776855e-02 -2.180139301344752312e-03 -7.586575113236904144e-03 -2.710663247853517532e-03 -5.084058642387390137e-01 1.322174966335296631e-01 -1.375069171190261841e-01 5.841113743372261524e-04 -1.312904208898544312e-01 -1.033906787633895874e-01 -1.782433390617370605e-01 2.339322865009307861e-01 -1.715359836816787720e-01 9.576463699340820312e-02 6.077556684613227844e-02 2.264296710491180420e-01 -3.438891097903251648e-02 -2.325484752655029297e-01 2.298013865947723389e-01
1.123118475079536438e-01 -1.065320223569869995e-01 5.230463668704032898e-02 2.836542427539825439e-01 2.859722264111042023e-02 9.335434436798095703e-02 1.195905953645706177e-01 8.532182872295379639e-02 -1.159077957272529602e-01 7.147065363824367523e-03 5.254035070538520813e-02 -7.112542539834976196e-02 -7.611175626516342163e-02 2.868756055831909180e-01 1.615626178681850433e-02 5.376169458031654358e-02 -9.009212255477905273e-03 -3.492464721202850342e-01 -3.360428214073181152e-01 1.869852840900421143e-02 3.818912506103515625e-01 -1.066754385828971863e-01 4.909751936793327332e-02 2.476382069289684296e-02 1.859982311725616455e-01 2.281089276075363159e-01 1.830620020627975464e-01 2.202270738780498505e-02 2.204861640930175781e-01 -3.649867773056030273e-01 -1.904038637876510620e-01 -1.220572069287300110e-01
-9.986545145511627197e-02 -8.747235685586929321e-02 2.451353669166564941e-01 2.445128560066223145e-02 -6.074938923120498657e-02 2.081971019506454468e-01 -1.638772338628768921e-01 -1.267265528440475464e-01 1.455914527177810669e-01 -8.242351561784744263e-02 7.561190426349639893e-02 -6.297037005424499512e-02 1.053542122244834900e-01 1.744942367076873779e-02 -9.916803985834121704e-02 5.216562747955322266e-01 1.805130392313003540e-01 -3.516020178794860840e-01 -4.983505606651306152e-02 -1.289169769734144211e-02 -4.448436573147773743e-02 -2.024945467710494995e-01 2.442316412925720215e-01 -1.134649217128753662e-01 2.315480113029479980e-01 7.728552073240280151e-02 -1.771015077829360962e-01 2.345924526453018188e-01 -3.308584168553352356e-02 -8.068452775478363037e-02 -2.357656359672546387e-01 1.309840083122253418e-01
-2.087080851197242737e-02 -7.708232104778289795e-02 -2.091945856809616089e-01 8.246011286973953247e-02 1.126827448606491089e-01 2.541847825050354004e-01 2.814890258014202118e-02 7.717125862836837769e-02 1.859248876571655273e-01 5.545686930418014526e-02 -1.379153281450271606e-01 1.504639536142349243e-01 4.525038227438926697e-02 1.471597887575626373e-02 1.834359019994735718e-01 3.046757355332374573e-02 3.242669403553009033e-01 -3.476684689521789551e-01 -2.351073920726776123e-01 6.167228147387504578e-02 1.636748760938644409e-01 -2.185917347669601440e-01 7.149408012628555298e-02 -1.366658955812454224e-01 2.316480576992034912e-01 1.427646130323410034e-01 -6.556292623281478882e-02 -1.144292876124382019e-01 -2.054194808006286621e-01 4.779976978898048401e-02 -2.612330019474029541e-01 3.940039277076721191e-01
1.369282752275466919e-01 1.754338480532169342e-02 -8.043228089809417725e-02 1.563727408647537231e-01 -6.910774856805801392e-02 -1.085908561944961548e-01 1.469893306493759155e-01 1.654341369867324829e-01 -2.017215192317962646e-01 2.089739590883255005e-01 8.199728280305862427e-02 -2.151871323585510254e-01 9.528014063835144043e-02 -1.951829344034194946e-01 -7.449847459793090820e-02 1.735799163579940796e-01 -8.172585070133209229e-02 -6.501728892326354980e-01 -2.427985668182373047e-01 -3.728181868791580200e-02 -7.310304790735244751e-02 -1.226733922958374023e-01 4.285476356744766235e-02 1.720805764198303223e-01 6.673411279916763306e-02 -6.795600056648254395e-02 1.555109024047851562e-01 -1.147552058100700378e-01 5.215841904282569885e-02 1.280942112207412720e-01 2.385790348052978516e-01 -1.323066651821136475e-02
2.438316196203231812e-01 -6.286338716745376587e-02 1.412439048290252686e-01 1.651928126811981201e-01 2.215077280998229980e-01 8.865519613027572632e-02 3.613902628421783447e-01 3.224901258945465088e-01 -1.205961126834154129e-02 -1.720376163721084595e-01 1.782037764787673950e-01 -1.989752613008022308e-02 5.236045271158218384e-02 1.239577084779739380e-01 2.016208171844482422e-01 1.747027635574340820e-01 -2.411448061466217041e-01 -3.148635923862457275e-01 -8.979396522045135498e-02 -2.034800350666046143e-01 4.310350492596626282e-02 -8.961094170808792114e-02 -1.448241900652647018e-02 -1.270750313997268677e-01 3.237283527851104736e-01 1.238166075199842453e-02 2.452842742204666138e-01 1.667034476995468140e-01 -2.060006372630596161e-02 -6.873252987861633301e-02 -1.066558212041854858e-01 -6.495402008295059204e-02
1.584664583206176758e-01 -1.143464148044586182e-01 4.816308990120887756e-02 -1.891692578792572021e-01 -8.997111581265926361e-03 1.769824326038360596e-01 2.339551448822021484e-01 1.755043715238571167e-01 1.703203171491622925e-01 -2.393611706793308258e-02 7.748537510633468628e-02 1.844689399003982544e-01 -1.844883151352405548e-02 8.660583198070526123e-02 2.101704329252243042e-01 2.122974395751953125e-01 -4.317624494433403015e-02 -3.360417187213897705e-01 -3.291426897048950195e-01 1.151691749691963196e-01 3.534564748406410217e-02 3.640622273087501526e-02 1.035024672746658325e-01 2.069173455238342285e-01 6.936052441596984863e-02 1.372307986021041870e-01 2.091669142246246338e-01 -1.822809921577572823e-03 -1.447704136371612549e-01 -5.520629510283470154e-02 -3.765030503273010254e-01 3.382650017738342285e-01
1.550187766551971436e-01 -4.772464558482170105e-02 2.108992040157318115e-01 1.146303117275238037e-01 -5.076397210359573364e-02 8.609921485185623169e-02 3.999797403812408447e-01 1.818854361772537231e-02 1.070453524589538574e-01 8.112777024507522583e-02 -2.423228919506072998e-01 -2.939277887344360352e-01 1.245265230536460876e-01 -6.073288246989250183e-02 8.382488042116165161e-02 8.017515391111373901e-02 2.281741499900817871e-01 -2.261417955160140991e-01 -8.331291377544403076e-02 -6.517420988529920578e-03 3.664704412221908569e-02 -1.318000704050064087e-01 9.289509057998657227e-02 3.078599274158477783e-01 2.578638195991516113e-01 -1.976422518491744995e-01 3.421912789344787598e-01 1.549900136888027191e-02 -2.243529111146926880e-01 -6.359701603651046753e-02 -1.793712079524993896e-01 9.061532467603683472e-02
-7.644960284233093262e-02 -7.402011007070541382e-02 7.320129126310348511e-02 -1.828487962484359741e-02 5.247101187705993652e-02 -1.127721443772315979e-01 2.846964597702026367e-01 2.471328377723693848e-01 -1.563356071710586548e-02 -1.502626687288284302e-01 4.014405012130737305e-01 -1.883456110954284668e-02 8.548241853713989258e-02 3.496679291129112244e-02 -2.128331661224365234e-01 2.551895678043365479e-01 -2.253570407629013062e-01 -3.088373243808746338e-01 -2.992783188819885254e-01 -2.394673973321914673e-01 -8.928418159484863281e-02 -6.987344007939100266e-03 1.962026655673980713e-01 -6.841845810413360596e-02 2.315797209739685059e-01 -2.371592074632644653e-02 8.625072985887527466e-02 -8.001565933227539062e-02 7.590997964143753052e-02 1.794632077217102051e-01 -4.087712243199348450e-02 2.648678421974182129e-01
-1.748207211494445801e-01 -1.599239706993103027e-01 3.146900562569499016e-03 2.196075469255447388e-01 -2.515606209635734558e-02 1.503131538629531860e-01 9.248135238885879517e-02 8.792863041162490845e-02 5.285975337028503418e-02 5.685825366526842117e-03 -2.434010244905948639e-02 1.670359224081039429e-01 -1.506877988576889038e-01 -7.960652559995651245e-02 -1.712587177753448486e-01 2.577109634876251221e-01 -1.033435165882110596e-01 -2.531874179840087891e-01 -1.742712110280990601e-01 -3.224387764930725098e-01 1.336647849529981613e-02 -9.451594948768615723e-02 -3.140551969408988953e-02 2.616273462772369385e-01 2.618696391582489014e-01 6.401616334915161133e-02 2.577802240848541260e-01 -5.886645521968603134e-04 1.591284126043319702e-01 -3.053506314754486084e-01 -3.718956410884857178e-01 1.278471052646636963e-01
5.726178735494613647e-02 -5.555215850472450256e-02 -4.712223261594772339e-02 2.208836525678634644e-01 8.168045431375503540e-02 -8.204426616430282593e-02 1.694305390119552612e-01 -3.583555221557617188e-01 1.242439523339271545e-01 2.842309325933456421e-02 1.826485246419906616e-01 1.250883191823959351e-01 2.713528461754322052e-02 2.202250212430953979e-01 -2.345878779888153076e-01 7.929553091526031494e-02 -1.975464671850204468e-01 -1.542810052633285522e-01 1.195883899927139282e-01 4.483429342508316040e-02 1.422295570373535156e-01 -1.351243704557418823e-01 1.234434917569160461e-01 2.275730371475219727e-01 2.255016118288040161e-01 1.497246176004409790e-01 6.438060104846954346e-02 2.081057131290435791e-01 2.107712998986244202e-02 1.749801486730575562e-01 -3.375339806079864502e-01 3.819985091686248779e-01
7.950682938098907471e-02 6.622640043497085571e-02 1.487413644790649414e-01 3.075059354305267334e-01 -3.756768256425857544e-02 3.488338738679885864e-02 3.344412446022033691e-01 1.726361066102981567e-01 1.424741894006729126e-01 2.392216958105564117e-02 7.985855638980865479e-02 5.371536687016487122e-02 -4.108804091811180115e-02 -1.140532568097114563e-01 1.190561894327402115e-02 -3.314338857308030128e-03 -2.879421114921569824e-01 -3.019160926342010498e-01 6.398925930261611938e-02 -1.687701195478439331e-01 3.475185632705688477e-01 -2.640568614006042480e-01 2.387675642967224121e-01 -1.426546741276979446e-02 1.586644053459167480e-01 1.704139858484268188e-01 2.475537061691284180e-01 1.943775266408920288e-02 7.546662539243698120e-02 1.060416400432586670e-01 6.911993026733398438e-02 3.023232519626617432e-01
-2.744555473327636719e-02 8.512146025896072388e-02 2.550224363803863525e-01 1.950040608644485474e-01 -2.039387375116348267e-01 1.161745265126228333e-01 -5.253977701067924500e-02 6.111612543463706970e-02 2.759808897972106934e-01 1.796563901007175446e-02 2.100441157817840576e-01 -5.975984781980514526e-02 8.247584104537963867e-02 -3.828160837292671204e-02 -8.533652871847152710e-02 2.186395674943923950e-01 -2.080929130315780640e-01 -4.572641849517822266e-01 -1.397223025560379028e-01 3.866910934448242188e-02 -1.101297140121459961e-01 2.491578608751296997e-01 8.231151103973388672e-02 1.462726481258869171e-02 2.901439368724822998e-01 1.795560866594314575e-02 3.493579626083374023e-01 1.792063713073730469e-01 6.517150998115539551e-02 -2.458698488771915436e-02 -3.518510237336158752e-02 2.011319398880004883e-01
-2.920398712158203125e-01 6.921181827783584595e-02 1.832706630229949951e-01 1.936713606119155884e-01 -1.071883887052536011e-01 -9.488505870103836060e-02 1.709326058626174927e-01 1.226439028978347778e-01 -8.600094914436340332e-02 6.014109402894973755e-02 1.420685797929763794e-01 -8.852407336235046387e-02 2.195230424404144287e-01 -1.167229264974594116e-01 1.980495899915695190e-01 4.063524603843688965e-01 -2.057634480297565460e-02 -3.786177337169647217e-01 1.429746001958847046e-01 -3.224147856235504150e-02 -5.701911449432373047e-02 -1.681531965732574463e-01 1.853940486907958984e-01 8.749553561210632324e-02 9.582420438528060913e-02 -1.859403401613235474e-01 -1.188361048698425293e-01 8.203057944774627686e-02 -8.559200912714004517e-02 -3.458324372768402100e-01 -1.962493807077407837e-01 -4.879264626652002335e-03
-5.298982933163642883e-02 -1.396164596080780029e-01 -1.862244457006454468e-01 2.041773311793804169e-02 8.884402364492416382e-02 3.184611443430185318e-03 -5.100221931934356689e-02 1.708894371986389160e-01 -2.111319452524185181e-01 1.446916162967681885e-01 -6.834091991186141968e-02 -1.894956268370151520e-02 2.580916583538055420e-01 9.740655869245529175e-02 6.822365522384643555e-02 -1.373227778822183609e-02 -5.489332973957061768e-02 -6.097801923751831055e-01 -1.079439967870712280e-01 -7.012833654880523682e-02 -7.010919600725173950e-02 -2.849803566932678223e-01 5.012268200516700745e-02 2.408490478992462158e-01 4.588384181261062622e-02 -7.272270321846008301e-02 2.656419575214385986e-01 -1.985889971256256104e-01 2.373867630958557129e-01 7.968569546937942505e-02 -6.514307577162981033e-03 1.822198331356048584e-01
1.482536643743515015e-01 8.844877779483795166e-02 3.324788063764572144e-02 1.187273114919662476e-01 1.208214368671178818e-02 3.862623497843742371e-02 -1.285007297992706299e-01 1.574219614267349243e-01 7.923781871795654297e-02 5.276450887322425842e-02 -1.489396840333938599e-01 2.316971719264984131e-01 2.294335663318634033e-01 1.257423609495162964e-01 -1.137463492341339588e-03 4.632275104522705078e-01 -8.272579312324523926e-02 -3.057778775691986084e-01 -1.948749274015426636e-01 -8.827097713947296143e-02 -2.778398431837558746e-02 -1.960600912570953369e-01 2.794021368026733398e-01 -7.681196182966232300e-02 1.481087952852249146e-01 -1.606091856956481934e-01 2.972006611526012421e-02 9.148608893156051636e-02 5.040730163455009460e-02 -2.674663662910461426e-01 -3.716782629489898682e-01 7.487130165100097656e-02
-2.157012373208999634e-01 -8.877241611480712891e-02 2.504750192165374756e-01 5.686354041099548340e-01 -2.326786220073699951e-01 3.266774490475654602e-02 1.510335057973861694e-01 3.217094019055366516e-02 -1.283601373434066772e-01 -1.063308045268058777e-01 1.228056252002716064e-01 3.641711547970771790e-02 2.939092740416526794e-02 -7.055179215967655182e-03 -1.712818741798400879e-01 4.362865909934043884e-02 -9.587632864713668823e-02 -2.201282829046249390e-01 -2.860337197780609131e-01 9.588621556758880615e-02 4.180680215358734131e-02 1.816394738852977753e-02 3.941017985343933105e-01 5.508050322532653809e-03 1.827476024627685547e-01 -3.196150436997413635e-02 2.719431184232234955e-03 1.905462592840194702e-01 8.264588564634323120e-02 -2.362228557467460632e-02 -6.091950088739395142e-02 1.272628158330917358e-01
-1.690843850374221802e-01 -2.820284366607666016e-01 1.513522267341613770e-01 2.367508709430694580e-01 -9.401408582925796509e-02 -3.897495940327644348e-02 4.957966133952140808e-02 2.379333078861236572e-01 1.035469472408294678e-01 -6.100255250930786133e-02 7.922910153865814209e-02 -6.772278249263763428e-02 2.480184882879257202e-01 -1.700892895460128784e-01 -1.178091578185558319e-02 5.826265737414360046e-02 5.213638767600059509e-02 -3.011108636856079102e-01 -3.066198527812957764e-01 -5.095612630248069763e-02 2.355949133634567261e-01 -2.976932823657989502e-01 -2.546779066324234009e-02 -2.957285009324550629e-02 -2.074273489415645599e-02 2.314116507768630981e-01 6.614223867654800415e-02 3.395901918411254883e-01 1.173897311091423035e-01 -1.733258515596389771e-01 -1.691986918449401855e-01 2.059714198112487793e-01
-2.014020681381225586e-01 1.612592041492462158e-01 4.542941972613334656e-02 1.924478411674499512e-01 -2.869161367416381836e-01 2.262651361525058746e-02 1.436363607645034790e-01 2.177461385726928711e-01 6.628818064928054810e-02 1.693455576896667480e-01 3.241457641124725342e-01 5.499354097992181778e-03 -1.076781656593084335e-02 -1.189437359571456909e-01 1.194115504622459412e-01 1.680247336626052856e-01 -3.279149532318115234e-01 -3.487242460250854492e-01 -1.016825139522552490e-01 1.645267009735107422e-02 1.553209871053695679e-01 -4.187758639454841614e-02 -3.962986916303634644e-02 2.074556648731231689e-01 1.834593713283538818e-01 -1.805040799081325531e-02 3.594185709953308105e-01 1.310762912034988403e-01 -4.169070348143577576e-02 6.936396658420562744e-02 -1.431594416499137878e-02 2.262597978115081787e-01
-1.349357068538665771e-01 -4.237162694334983826e-02 -8.584860712289810181e-02 3.001807332038879395e-01 2.054096013307571411e-01 -2.329613566398620605e-01 1.782151162624359131e-01 2.873869240283966064e-01 -9.802754968404769897e-02 -3.585810074582695961e-03 2.297089248895645142e-01 -1.797299832105636597e-01 1.242647245526313782e-01 -9.467561542987823486e-02 -9.255672991275787354e-02 2.018705010414123535e-01 5.913782864809036255e-02 -2.081769406795501709e-01 -2.597732543945312500e-01 -4.015778377652168274e-02 -2.275910675525665283e-01 -1.615508794784545898e-01 -5.229714140295982361e-02 -4.516745731234550476e-02 5.860010161995887756e-02 4.643149301409721375e-02 -1.669833622872829437e-02 2.458030730485916138e-01 -3.446518629789352417e-02 4.765095934271812439e-02 -4.846546649932861328e-01 7.063267752528190613e-03
1.002595759928226471e-03 1.983854025602340698e-01 8.078679442405700684e-02 1.200464889407157898e-01 -1.206707134842872620e-01 1.796149760484695435e-01 2.211346477270126343e-01 -7.596195489168167114e-02 2.457463555037975311e-02 -1.264613568782806396e-01 -1.013117954134941101e-01 -3.764780461788177490e-01 -2.202922999858856201e-01 -1.434258371591567993e-01 -1.071522012352943420e-01 2.791766524314880371e-01 -3.194997012615203857e-01 -2.953665554523468018e-01 -1.452151089906692505e-01 2.970588952302932739e-02 -5.427153035998344421e-02 -2.808154821395874023e-01 1.243629232048988342e-01 4.390552639961242676e-02 8.820664137601852417e-02 -1.257463991641998291e-01 2.914666235446929932e-01 -4.088638350367546082e-02 -6.944825500249862671e-02 4.768944904208183289e-02 -1.263395398855209351e-01 2.594799101352691650e-01
1.019301861524581909e-01 -1.582094877958297729e-01 -1.702007651329040527e-02 1.382754445075988770e-01 1.478972434997558594e-01 2.394055426120758057e-01 2.348161935806274414e-01 1.024653837084770203e-01 1.310018599033355713e-01 9.150445461273193359e-02 -7.601834833621978760e-02 -6.025346927344799042e-03 9.996969997882843018e-02 -1.724063009023666382e-01 1.906279772520065308e-01 1.302186697721481323e-01 1.684547513723373413e-01 -1.158334091305732727e-01 -4.871445894241333008e-02 -4.312717914581298828e-02 9.356212615966796875e-02 -1.507279872894287109e-01 -2.085705101490020752e-02 2.809284031391143799e-01 3.617888391017913818e-01 2.316493242979049683e-01 2.789597511291503906e-01 1.221527531743049622e-01 -2.028429508209228516e-01 -8.112781494855880737e-02 -2.951639294624328613e-01 3.270829319953918457e-01
4.169311374425888062e-02 6.631486862897872925e-02 8.953408338129520416e-03 2.956939339637756348e-01 -8.754151314496994019e-02 -2.036562748253345490e-02 3.039098680019378662e-01 -1.500288397073745728e-01 1.323347389698028564e-01 -4.860218241810798645e-02 4.493657127022743225e-02 -6.146476790308952332e-02 2.120949327945709229e-01 7.884480059146881104e-03 -8.746706694364547729e-02 1.859922707080841064e-01 -3.944899737834930420e-01 -1.314662098884582520e-01 -1.216915994882583618e-01 2.113169580698013306e-01 -2.052047848701477051e-01 -4.665039852261543274e-02 4.915124922990798950e-02 2.981005907058715820e-01 1.874448731541633606e-02 -1.611384563148021698e-02 3.134719431400299072e-01 -1.536507904529571533e-01 8.925493806600570679e-02 1.457660198211669922e-01 -2.058286666870117188e-01 3.293031454086303711e-01
-2.023522406816482544e-01 -1.790154129266738892e-01 1.436429563909769058e-02 -1.325637698173522949e-01 1.442155838012695312e-01 1.607633978128433228e-01 -2.916011773049831390e-02 2.624434605240821838e-02 -5.622363090515136719e-02 -5.494381487369537354e-02 1.184994354844093323e-01 -7.230382412672042847e-02 3.675122559070587158e-01 -9.375486522912979126e-02 -1.563200801610946655e-01 -6.200682744383811951e-02 -8.192390948534011841e-02 -5.645315647125244141e-01 -7.892344892024993896e-02 -4.650520533323287964e-02 -3.122626245021820068e-01 -6.364794075489044189e-02 3.087731637060642242e-02 1.280163675546646118e-01 1.383893936872482300e-01 2.881832048296928406e-02 2.850247919559478760e-01 -5.835827067494392395e-02 -1.931610167957842350e-03 1.667435467243194580e-01 -2.706728875637054443e-01 -7.114811241626739502e-02
1.864536255598068237e-01 -4.184879735112190247e-02 2.191225439310073853e-01 2.094738334417343140e-01 -2.146282792091369629e-02 -1.647961325943470001e-02 4.675139486789703369e-01 6.890603899955749512e-02 3.480590507388114929e-02 1.835463643074035645e-01 -1.669292002916336060e-01 -3.084933012723922729e-02 1.101410761475563049e-01 -5.539842694997787476e-02 1.985925436019897461e-01 1.337022036314010620e-01 2.871184051036834717e-01 -1.943584531545639038e-01 8.993498235940933228e-02 -2.688858285546302795e-02 9.019412845373153687e-02 -4.002875089645385742e-01 1.774723529815673828e-01 7.744763791561126709e-02 1.999900043010711670e-01 -1.156580895185470581e-01 2.555793821811676025e-01 -1.601450890302658081e-01 -2.640972658991813660e-02 -6.793241016566753387e-03 -3.820017352700233459e-02 1.728608757257461548e-01
3.337819501757621765e-02 -1.700413525104522705e-01 2.728379368782043457e-01 1.336515545845031738e-01 -8.201382122933864594e-03 1.327244937419891357e-01 1.035039350390434265e-01 -4.155627265572547913e-02 -2.428683042526245117e-01 -1.870666593313217163e-01 5.163446813821792603e-02 -6.683678179979324341e-02 -1.015798151493072510e-01 9.427605569362640381e-02 9.899079799652099609e-02 -1.867891997098922729e-01 1.490113884210586548e-01 -5.631030201911926270e-01 -1.518262028694152832e-01 -1.579906344413757324e-01 3.147844597697257996e-02 1.852720826864242554e-01 1.494201924651861191e-02 5.254981666803359985e-02 3.527004122734069824e-01 -1.618202775716781616e-01 9.271108359098434448e-02 1.587878763675689697e-01 -6.462349556386470795e-03 -2.407141402363777161e-02 -2.647514939308166504e-01 -4.275234043598175049e-02
-2.640767693519592285e-01 -7.073566317558288574e-02 5.913450568914413452e-02 3.268041312694549561e-01 -1.859268993139266968e-01 -7.068964838981628418e-02 2.207367271184921265e-01 -5.285807698965072632e-02 -1.012521386146545410e-01 -8.413668721914291382e-02 2.392991036176681519e-01 -1.197052523493766785e-01 1.682497411966323853e-01 -6.430068612098693848e-02 -1.780597418546676636e-01 -9.651336818933486938e-02 -1.667039245367050171e-01 -4.580396115779876709e-01 -2.819581143558025360e-02 1.121704000979661942e-02 -1.796172559261322021e-01 -7.764431089162826538e-02 4.307842999696731567e-02 1.011960953474044800e-01 1.454247087240219116e-01 -3.222769796848297119e-01 8.040381968021392822e-02 -1.020094528794288635e-01 1.558580100536346436e-01 7.611969485878944397e-03 3.797333315014839172e-02 3.239115476608276367e-01
-2.064725607633590698e-01 1.527308207005262375e-02 1.733270846307277679e-02 2.197342514991760254e-01 -9.342308342456817627e-02 2.145206481218338013e-01 -1.097590848803520203e-01 -1.077488362789154053e-01 -2.981698326766490936e-02 -4.948213323950767517e-02 8.217314630746841431e-02 1.510068625211715698e-01 -1.594791561365127563e-02 1.995733678340911865e-01 1.775363087654113770e-01 2.926982343196868896e-01 -2.621780335903167725e-01 -3.679079413414001465e-01 8.197495713829994202e-03 -7.184414658695459366e-03 -1.350713521242141724e-01 -1.616348475217819214e-01 1.950157731771469116e-01 -1.103323847055435181e-01 1.743561476469039917e-01 6.542845629155635834e-03 -2.357859462499618530e-01 1.724797338247299194e-01 -2.520359158515930176e-01 -1.228353474289178848e-02 -1.614085733890533447e-01 3.683480620384216309e-01
-1.737210154533386230e-01 -7.159473001956939697e-02 3.343473672866821289e-01 1.649619638919830322e-01 -1.905330456793308258e-02 2.379925400018692017e-01 -2.769645943772047758e-04 -5.458795651793479919e-02 -2.691897153854370117e-01 -3.153390064835548401e-02 1.415370404720306396e-01 -2.990839630365371704e-02 3.429307937622070312e-01 3.205881267786026001e-02 -4.593314975500106812e-02 -1.769958287477493286e-01 -2.482838742434978485e-02 -3.557412326335906982e-01 -3.107873536646366119e-02 2.329037785530090332e-01 -7.955906540155410767e-02 -3.574622096493840218e-03 1.310640722513198853e-01 -2.164089865982532501e-02 1.434296071529388428e-01 -2.426122725009918213e-01 -4.397436231374740601e-02 2.926254458725452423e-02 -3.049882352352142334e-01 1.926117241382598877e-01 -2.508508563041687012e-01 1.939767152070999146e-01
-7.671089470386505127e-02 -2.952106595039367676e-01 6.754895299673080444e-02 3.540452420711517334e-01 -2.109186202287673950e-01 -9.875586628913879395e-02 1.441608071327209473e-01 -1.899006217718124390e-02 -3.785138428211212158e-01 7.119552791118621826e-02 -9.680470824241638184e-02 -1.995366513729095459e-01 8.139292150735855103e-02 -1.528893113136291504e-01 -1.290259957313537598e-01 2.086783498525619507e-01 -1.160554662346839905e-01 -3.332499861717224121e-01 -9.686741977930068970e-02 8.049131184816360474e-02 3.481023609638214111e-01 -1.432923972606658936e-01 1.930220052599906921e-02 4.106615483760833740e-02 1.865086704492568970e-01 -2.268570959568023682e-01 -1.634816452860832214e-02 -7.704103738069534302e-02 -1.485162042081356049e-02 3.532084450125694275e-02 -1.852582991123199463e-01 3.945111483335494995e-02
8.374723047018051147e-02 1.479729264974594116e-01 6.248182151466608047e-03 9.258624166250228882e-02 -3.691209107637405396e-02 -2.923694439232349396e-02 1.849808841943740845e-01 2.221270501613616943e-01 -6.812047958374023438e-02 -1.388884782791137695e-01 1.227714866399765015e-01 2.125985026359558105e-01 1.513059288263320923e-01 1.090935319662094116e-01 1.710151135921478271e-01 3.445990085601806641e-01 2.260543853044509888e-01 -2.599008977413177490e-01 -4.497920274734497070e-01 -2.012040913105010986e-01 1.009601517580449581e-03 -2.072846740484237671e-01 1.830146014690399170e-01 1.560229510068893433e-01 1.632189899682998657e-01 -3.787333890795707703e-02 1.138649210333824158e-01 1.129382997751235962e-01 8.821589872241020203e-03 -2.143274843692779541e-01 3.560382407158613205e-03 2.182663530111312866e-01
-3.185613825917243958e-02 -2.731797695159912109e-01 1.487323492765426636e-01 1.823368817567825317e-01 -2.123592644929885864e-01 -1.526684463024139404e-01 1.215924844145774841e-01 5.331611633300781250e-02 8.704472333192825317e-02 -5.830517783761024475e-02 1.641869843006134033e-01 -7.562433928251266479e-02 1.984154284000396729e-01 2.308655343949794769e-02 -3.171329796314239502e-01 1.318501681089401245e-01 3.307374939322471619e-02 -2.969595789909362793e-01 -2.360724359750747681e-01 1.780949532985687256e-01 -8.648687601089477539e-02 -1.961518824100494385e-02 3.702062666416168213e-01 -5.672727897763252258e-02 3.090538680553436279e-01 -2.027478665113449097e-01 -1.078634932637214661e-01 9.585916064679622650e-03 -1.775904297828674316e-01 -1.555999815464019775e-01 8.866914361715316772e-02 2.112455517053604126e-01
1.311827749013900757e-01 -2.469872385263442993e-01 -2.470421232283115387e-02 7.737411558628082275e-02 4.271015897393226624e-02 2.186736762523651123e-01 3.228644430637359619e-01 1.415937393903732300e-01 7.755747437477111816e-02 -1.260248827748000622e-03 -2.443069070577621460e-01 5.343432351946830750e-02 8.444738388061523438e-02 -7.327745854854583740e-02 5.191263183951377869e-02 1.532567292451858521e-01 2.841196060180664062e-01 -1.889266222715377808e-01 -1.859220415353775024e-01 -3.476154757663607597e-03 8.389478921890258789e-02 -2.086645215749740601e-01 6.784623954445123672e-03 2.472402453422546387e-01 3.510287702083587646e-01 4.183032363653182983e-02 3.711299300193786621e-01 7.893072068691253662e-02 -1.349614560604095459e-01 3.403192851692438126e-03 -1.611572802066802979e-01 2.411055564880371094e-01
2.802493870258331299e-01 -1.842551678419113159e-01 1.426753699779510498e-01 -1.194133684039115906e-01 7.927606254816055298e-02 2.336588352918624878e-01 1.604452729225158691e-01 3.109119425062090158e-04 -5.449896678328514099e-02 3.773492872714996338e-01 -7.255731034092605114e-04 4.494063556194305420e-02 2.402995824813842773e-01 2.698897942900657654e-02 -1.236407365649938583e-02 1.992449909448623657e-01 1.908171772956848145e-01 -2.309426516294479370e-01 -1.597976088523864746e-01 -1.530416309833526611e-01 4.781394824385643005e-02 1.089869514107704163e-01 2.426387816667556763e-01 1.541914194822311401e-01 3.975511491298675537e-01 1.940588802099227905e-01 7.901243865489959717e-02 1.899873837828636169e-02 -5.946166440844535828e-02 -2.512737177312374115e-02 -2.038597911596298218e-01 1.923871785402297974e-01
-2.205973863601684570e-01 1.618976891040802002e-01 2.126448154449462891e-01 3.119228780269622803e-01 -3.741078078746795654e-02 -1.320048272609710693e-01 2.006216049194335938e-01 -8.852148801088333130e-02 4.302377253770828247e-02 4.151766374707221985e-02 1.514279693365097046e-01 -3.506025765091180801e-03 1.483293026685714722e-01 1.984748803079128265e-02 1.344853937625885010e-01 3.967342078685760498e-01 9.910561144351959229e-02 -3.513256609439849854e-01 6.450220942497253418e-02 -2.308748960494995117e-01 -7.244858890771865845e-02 -2.017164677381515503e-01 2.241365164518356323e-01 1.786242723464965820e-01 7.026059180498123169e-02 -1.237476021051406860e-01 -1.632371917366981506e-02 1.138098388910293579e-01 5.648538935929536819e-04 -2.016251385211944580e-01 -2.875809073448181152e-01 -1.252298355102539062e-01
-1.963476836681365967e-01 1.088527441024780273e-01 1.098154112696647644e-01 8.353772759437561035e-02 5.992822721600532532e-02 3.258042410016059875e-02 2.128608822822570801e-01 9.131624549627304077e-02 -1.519877910614013672e-01 -3.929051756858825684e-02 2.822697460651397705e-01 -5.763208493590354919e-02 1.178014427423477173e-01 -7.272255420684814453e-02 4.898003637790679932e-01 2.101555615663528442e-01 3.873549029231071472e-02 -3.209994733333587646e-01 -2.621453627943992615e-02 8.904641866683959961e-02 -8.584309369325637817e-02 5.337180569767951965e-02 7.310985028743743896e-02 7.452641427516937256e-02 2.310083061456680298e-01 9.680825471878051758e-02 6.777948886156082153e-02 -3.045538067817687988e-01 -8.897618204355239868e-02 -2.218858450651168823e-01 -3.264610171318054199e-01 5.741946026682853699e-02
6.144749373197555542e-02 -1.025516688823699951e-01 6.760685145854949951e-02 7.494771480560302734e-02 1.468338966369628906e-01 -7.949145883321762085e-02 -1.146157458424568176e-02 1.555376648902893066e-01 -1.027198657393455505e-01 2.212582230567932129e-01 2.031517624855041504e-01 -8.994611352682113647e-02 -1.852537877857685089e-02 1.962989419698715210e-01 2.064620703458786011e-01 1.419492065906524658e-01 1.880348026752471924e-01 -3.751902580261230469e-01 1.948786675930023193e-01 -7.408616691827774048e-02 4.056520387530326843e-02 -2.295662313699722290e-01 4.411098062992095947e-01 2.980054020881652832e-01 -5.492615746334195137e-04 -1.311717182397842407e-01 2.528493106365203857e-01 -1.647954285144805908e-01 -1.371233016252517700e-01 9.443400055170059204e-02 -8.130207657814025879e-02 1.133445948362350464e-01
-4.239584878087043762e-02 -1.595334410667419434e-01 -8.786838501691818237e-02 4.219786524772644043e-01 1.082688868045806885e-01 6.201268732547760010e-02 -2.568974392488598824e-03 1.261624097824096680e-01 -6.714536994695663452e-02 3.751842677593231201e-02 -5.583586543798446655e-02 -1.447387486696243286e-01 3.086107075214385986e-01 3.947883844375610352e-01 1.507175415754318237e-01 -3.728765528649091721e-03 -1.580807752907276154e-02 -2.573588192462921143e-01 -2.923879027366638184e-01 1.357503831386566162e-01 -4.185058176517486572e-02 -3.900584951043128967e-02 -1.153985708951950073e-01 -1.898430883884429932e-01 2.291478663682937622e-01 8.037201315164566040e-02 2.475298568606376648e-02 -7.205195724964141846e-02 -6.743674725294113159e-02 -2.492069303989410400e-01 -2.503924369812011719e-01 1.857664585113525391e-01
-8.460827916860580444e-02 -2.287737429141998291e-01 -5.001557990908622742e-02 3.277027606964111328e-01 -5.049579590559005737e-02 9.467658400535583496e-02 6.267231702804565430e-02 1.533488184213638306e-01 6.179274618625640869e-02 1.981538347899913788e-02 -3.374146297574043274e-02 -2.177308201789855957e-01 -3.971598669886589050e-02 1.400986015796661377e-01 -1.016717627644538879e-01 5.305776000022888184e-02 8.756842464208602905e-02 -1.670604646205902100e-01 -1.978552192449569702e-01 -2.113317400217056274e-01 3.260222375392913818e-01 -2.334932237863540649e-01 2.110510878264904022e-02 7.849530130624771118e-02 2.004005461931228638e-01 -1.220694109797477722e-01 7.861602306365966797e-02 2.469745725393295288e-01 6.599452346563339233e-02 -4.574697017669677734e-01 -2.361188679933547974e-01 1.616071760654449463e-01
-1.682614684104919434e-01 -1.106266230344772339e-01 6.749755144119262695e-02 2.878361046314239502e-01 9.762834012508392334e-02 3.839774755761027336e-03 1.641786308027803898e-03 -3.803848102688789368e-02 -1.259998679161071777e-01 2.853017672896385193e-02 -3.397715091705322266e-01 -8.092611283063888550e-02 2.958964407444000244e-01 3.809615597128868103e-02 4.766542091965675354e-02 2.466376274824142456e-01 -1.658928096294403076e-01 -5.191660523414611816e-01 -2.100809961557388306e-01 -1.518561504781246185e-02 3.019100129604339600e-01 1.428104937076568604e-01 -1.042323410511016846e-01 -8.458495885133743286e-02 2.257309406995773315e-01 -2.969206683337688446e-02 -1.570810526609420776e-01 1.946520409546792507e-03 3.299296647310256958e-02 -1.264576166868209839e-01 -6.697811186313629150e-02 -3.456337377429008484e-02
-1.306529641151428223e-01 2.372181415557861328e-02 1.262439638376235962e-01 -9.382889606058597565e-03 3.941819444298744202e-02 2.686791718006134033e-01 1.765454113483428955e-01 -1.008673012256622314e-01 -1.616485565900802612e-01 3.959152847528457642e-02 -2.364481799304485321e-02 1.891658306121826172e-01 -4.061988741159439087e-02 -8.050456643104553223e-03 3.264737725257873535e-01 2.981969714164733887e-01 1.492896080017089844e-01 -4.468548297882080078e-01 -4.545877501368522644e-02 -1.471467465162277222e-01 9.107548743486404419e-03 -2.231293767690658569e-01 2.674081921577453613e-01 2.404525279998779297e-01 2.830078899860382080e-01 -8.346536010503768921e-02 -3.010197170078754425e-02 1.100055780261754990e-02 -7.179746776819229126e-02 -2.363690882921218872e-01 -1.223487779498100281e-01 -3.215422481298446655e-02
-4.464319720864295959e-02 -8.641117066144943237e-02 -2.651159465312957764e-01 3.796107470989227295e-01 4.265392571687698364e-02 2.286376655101776123e-01 2.322946041822433472e-01 -1.200806945562362671e-01 1.489739418029785156e-01 -3.720672801136970520e-02 -1.540557146072387695e-01 -2.212417423725128174e-01 3.241083025932312012e-01 6.969519704580307007e-02 -4.167276248335838318e-02 1.320899575948715210e-01 1.172168552875518799e-01 -3.778064250946044922e-01 -1.314773559570312500e-01 3.095499239861965179e-02 -1.523320376873016357e-01 1.499380171298980713e-01 1.375179737806320190e-01 1.671331375837326050e-01 1.012961752712726593e-02 -5.423789843916893005e-02 3.547512460500001907e-03 -1.299141347408294678e-01 1.607640087604522705e-01 7.282704859972000122e-02 -7.144735008478164673e-02 3.238621950149536133e-01
-1.632719486951828003e-01 5.294781178236007690e-02 1.346225943416357040e-02 3.549876213073730469e-01 4.831031262874603271e-01 -1.815184950828552246e-01 -8.498930186033248901e-02 1.488043218851089478e-01 9.002612531185150146e-02 7.059209048748016357e-02 9.781820327043533325e-02 -1.079201400279998779e-01 1.133787781000137329e-01 -2.003985270857810974e-02 4.313417151570320129e-02 1.941829025745391846e-01 -2.562270499765872955e-02 -1.204755827784538269e-01 -2.424381226301193237e-01 -6.646153330802917480e-02 1.537362635135650635e-01 -1.455644965171813965e-01 1.768856644630432129e-01 2.153608649969100952e-01 2.021296322345733643e-01 2.263476997613906860e-01 1.410295162349939346e-02 1.736721396446228027e-01 1.180010810494422913e-01 1.166610643267631531e-01 -1.718298159539699554e-02 3.322260677814483643e-01
9.861039370298385620e-02 -6.163415685296058655e-02 -1.396223437041044235e-02 -1.800303310155868530e-01 1.690792590379714966e-01 1.729130744934082031e-01 1.511021256446838379e-01 -5.266692605800926685e-04 -3.002898395061492920e-01 -9.660758823156356812e-02 -1.198288500308990479e-01 1.387703269720077515e-01 -1.666185911744832993e-03 -4.158696904778480530e-02 2.513161301612854004e-01 1.468132585287094116e-01 -1.248510275036096573e-02 -4.427512288093566895e-01 -3.119433522224426270e-01 1.278404593467712402e-01 1.658994853496551514e-01 -7.400072365999221802e-02 1.081914380192756653e-01 2.308346927165985107e-01 1.662996113300323486e-01 5.923262238502502441e-02 2.036668658256530762e-01 1.256530433893203735e-01 -8.084682375192642212e-02 1.137069165706634521e-01 -3.007982969284057617e-01 2.162866741418838501e-01
-1.047403141856193542e-01 3.120129622402600944e-05 2.248406857252120972e-01 2.895296216011047363e-01 5.099085718393325806e-02 6.953140348196029663e-02 1.004209518432617188e-01 -5.964708328247070312e-02 6.152090057730674744e-02 -2.111941426992416382e-01 -1.189592108130455017e-01 -3.723305836319923401e-02 2.431529313325881958e-01 -1.363196671009063721e-01 2.453985996544361115e-02 1.147796884179115295e-01 2.049125880002975464e-01 -3.006398677825927734e-01 -2.473928332328796387e-01 -2.401692569255828857e-01 3.069157004356384277e-01 -2.581240236759185791e-01 2.184663265943527222e-01 -1.160431653261184692e-01 -3.720464184880256653e-02 -5.874680355191230774e-02 2.102346867322921753e-01 2.897017002105712891e-01 1.932657361030578613e-01 -1.161743998527526855e-01 -1.200061142444610596e-01 8.170823752880096436e-02
-2.265862673521041870e-01 -3.581114858388900757e-02 1.388736069202423096e-01 -1.711166054010391235e-01 2.958389818668365479e-01 2.597224116325378418e-01 1.857324242591857910e-01 -6.598039716482162476e-02 -2.010157890617847443e-02 6.798425316810607910e-02 -2.118154428899288177e-02 1.233515888452529907e-02 6.226647645235061646e-02 4.739038646221160889e-02 1.851417571306228638e-01 -4.292278364300727844e-02 3.269512653350830078e-01 -5.367902517318725586e-01 2.134385518729686737e-02 -4.185825213789939880e-02 3.887485712766647339e-02 -1.792655587196350098e-01 3.057135939598083496e-01 7.523044943809509277e-02 8.717212080955505371e-02 -7.390743494033813477e-02 1.292905509471893311e-01 -3.908786550164222717e-02 -5.091593787074089050e-02 9.290092438459396362e-02 -2.889519035816192627e-01 -3.280037641525268555e-02
-8.375445753335952759e-02 9.790085256099700928e-02 3.125498294830322266e-01 1.971496492624282837e-01 2.502838671207427979e-01 1.290433555841445923e-01 2.608199119567871094e-01 9.929667413234710693e-02 1.840489655733108521e-01 3.868737816810607910e-02 1.295106261968612671e-01 -7.685169111937284470e-03 -2.172178924083709717e-01 7.044304907321929932e-02 -2.347041368484497070e-01 7.114588469266891479e-02 -2.906124591827392578e-01 -4.043364226818084717e-01 -8.604121953248977661e-02 -6.498906016349792480e-02 1.045245677232742310e-02 -1.321767717599868774e-01 4.075659904628992081e-03 -2.221720069646835327e-01 8.009411394596099854e-03 6.176969408988952637e-02 8.968363516032695770e-03 -2.624796703457832336e-02 -9.376090764999389648e-02 4.833163693547248840e-02 -3.390068113803863525e-01 2.606512606143951416e-01
-1.986989229917526245e-01 -9.415046125650405884e-02 1.074024811387062073e-01 1.422036588191986084e-01 -1.587224304676055908e-01 -5.692784488201141357e-02 3.924045711755752563e-02 -8.184944093227386475e-02 2.345149219036102295e-02 -5.677053704857826233e-02 -1.775841265916824341e-01 -4.529310017824172974e-02 -1.187200546264648438e-01 1.696650832891464233e-01 -1.357760727405548096e-01 6.860830634832382202e-02 -1.501086205244064331e-01 -1.701750457286834717e-01 9.397866204380989075e-03 -1.250608563423156738e-01 7.962181419134140015e-02 8.817183226346969604e-02 2.661410272121429443e-01 3.789318203926086426e-01 2.722730338573455811e-01 9.522315114736557007e-02 7.245859503746032715e-02 7.104310393333435059e-02 2.825471386313438416e-02 -3.947335183620452881e-01 -3.887031376361846924e-01 2.878987789154052734e-01
4.991352558135986328e-02 -4.161866381764411926e-02 -2.473673671483993530e-01 5.093234181404113770e-01 -6.321973353624343872e-02 1.339077055454254150e-01 1.057661026716232300e-01 -1.064701899886131287e-01 -3.568691760301589966e-02 6.162611767649650574e-02 -1.169746443629264832e-01 -6.275490857660770416e-03 4.157193303108215332e-01 -1.901051104068756104e-01 9.881559759378433228e-02 1.833148747682571411e-01 6.894197314977645874e-02 -3.034670352935791016e-01 -5.918938294053077698e-02 1.614028364419937134e-01 4.284394904971122742e-02 7.520979270339012146e-03 1.157153323292732239e-01 1.761167496442794800e-01 1.647632420063018799e-01 -3.029038906097412109e-01 2.791964262723922729e-02 -7.916785776615142822e-02 6.837292015552520752e-02 1.118312031030654907e-01 -9.747406467795372009e-03 2.089980095624923706e-01
-6.408451497554779053e-02 -1.021612808108329773e-01 2.165388017892837524e-01 2.654398679733276367e-01 -4.979718476533889771e-02 5.339756608009338379e-02 1.684846729040145874e-01 -3.849864900112152100e-01 -7.675890624523162842e-02 -1.808413304388523102e-02 -3.831569105386734009e-02 7.960775494575500488e-02 3.059691190719604492e-01 -3.658954985439777374e-03 -5.763879511505365372e-03 3.696124553680419922e-01 -1.409338116645812988e-01 -2.854961454868316650e-01 5.010430235415697098e-03 1.367722600698471069e-01 -1.508259773254394531e-01 -4.973462596535682678e-02 1.506550610065460205e-01 -2.776459231972694397e-02 2.612980902194976807e-01 6.657292693853378296e-02 -1.676159948110580444e-01 -5.469403788447380066e-02 2.338214516639709473e-01 -1.786566525697708130e-01 -2.485462129116058350e-01 1.446423381567001343e-01
-9.811268746852874756e-02 2.824359014630317688e-02 -8.520841598510742188e-02 -2.605430036783218384e-02 8.856599777936935425e-02 3.579123020172119141e-01 -7.070343941450119019e-02 -8.935458958148956299e-02 -1.137806475162506104e-01 2.283635362982749939e-02 2.243640422821044922e-01 -2.530980706214904785e-01 -1.038660183548927307e-01 2.807797491550445557e-01 -6.154255568981170654e-02 3.644689321517944336e-01 1.320188343524932861e-01 -4.222177863121032715e-01 -1.210999414324760437e-01 -1.830272674560546875e-01 -5.275525525212287903e-02 -4.397038742899894714e-02 2.284555137157440186e-01 1.746092736721038818e-02 9.580110758543014526e-02 1.598751544952392578e-01 1.689145416021347046e-01 -2.638057060539722443e-02 -5.218349024653434753e-02 -2.698358595371246338e-01 -1.229240670800209045e-01 1.513526141643524170e-01
1.636300086975097656e-01 -1.202924177050590515e-01 6.107004731893539429e-02 -1.731362342834472656e-01 3.654326871037483215e-02 1.033391132950782776e-01 1.868992298841476440e-01 4.106370359659194946e-02 1.626338809728622437e-01 2.945377826690673828e-01 2.083836356177926064e-03 1.442086100578308105e-01 1.263934820890426636e-01 4.519903659820556641e-02 1.037020459771156311e-01 1.328896731138229370e-01 5.504752695560455322e-02 -3.842885792255401611e-01 9.118389338254928589e-02 -2.250924259424209595e-01 8.553297072649002075e-02 1.640795767307281494e-01 2.883223891258239746e-01 9.343909099698066711e-03 1.447391360998153687e-01 -5.965683981776237488e-02 1.183665078133344650e-02 -2.078385800123214722e-01 -2.491193115711212158e-01 -1.552484929561614990e-01 -2.448566108942031860e-01 3.935425877571105957e-01
6.299159489572048187e-03 -6.657259911298751831e-02 2.226049900054931641e-01 2.832599282264709473e-01 -3.121658861637115479e-01 -2.282232977449893951e-02 1.947090923786163330e-01 2.126408815383911133e-01 2.270760834217071533e-01 8.508339524269104004e-02 1.317140161991119385e-01 1.505372375249862671e-01 3.855570033192634583e-02 -1.500675678253173828e-01 1.167376264929771423e-01 2.432037331163883209e-02 -2.731129229068756104e-01 -3.783476054668426514e-01 -7.339619845151901245e-02 1.261225640773773193e-01 2.287863790988922119e-01 -2.675033640116453171e-03 2.918527275323867798e-02 3.529065474867820740e-02 2.932154014706611633e-02 -1.177241187542676926e-02 3.801168203353881836e-01 -1.297857016324996948e-01 -1.553173512220382690e-01 1.772199943661689758e-02 -1.235945075750350952e-01 2.282116860151290894e-01
-2.173938900232315063e-01 9.423298761248588562e-03 -5.085227638483047485e-02 2.739405930042266846e-01 -1.347775477916002274e-02 2.267348170280456543e-01 1.093588545918464661e-01 -3.542099893093109131e-01 -6.098964065313339233e-02 2.585270106792449951e-01 7.383026182651519775e-02 3.756171464920043945e-02 2.616797387599945068e-01 -1.065034195780754089e-01 -3.138397634029388428e-02 2.952952086925506592e-01 -1.812793165445327759e-01 -2.643684446811676025e-01 -3.370606573298573494e-03 4.224371537566184998e-02 -2.298802286386489868e-01 -1.371320784091949463e-01 6.410279124975204468e-02 -1.334341466426849365e-01 3.864273428916931152e-01 -1.367712765932083130e-01 3.641711920499801636e-02 2.600021660327911377e-02 1.262855976819992065e-01 1.098291873931884766e-01 -1.762431561946868896e-01 1.156137287616729736e-01
-2.578696608543395996e-01 3.353038430213928223e-01 -6.562347989529371262e-03 1.330650895833969116e-01 2.413963526487350464e-02 9.198127314448356628e-03 2.727283835411071777e-01 -2.611737847328186035e-01 -1.013747081160545349e-01 -7.151303440332412720e-02 3.152466192841529846e-02 -1.130313649773597717e-01 5.249698460102081299e-02 4.547191038727760315e-02 -6.988950818777084351e-02 7.488295435905456543e-02 -2.317782044410705566e-01 -4.304619729518890381e-01 6.089975684881210327e-02 1.020999476313591003e-01 -1.881323605775833130e-01 4.337285086512565613e-02 3.225175738334655762e-01 7.197438925504684448e-02 1.214198097586631775e-01 -1.060893461108207703e-01 1.307040601968765259e-01 -1.446171253919601440e-01 3.194187581539154053e-01 -8.374240994453430176e-02 -1.323266178369522095e-01 1.594281494617462158e-01
-2.909290492534637451e-01 5.628950148820877075e-02 1.924331337213516235e-01 1.122921258211135864e-01 -4.952294006943702698e-02 2.040437655523419380e-03 3.878869712352752686e-01 2.135107517242431641e-01 1.368599534034729004e-01 9.333182871341705322e-02 4.266555886715650558e-03 -2.806001007556915283e-01 3.360997885465621948e-02 2.657254040241241455e-01 7.677040994167327881e-02 7.841458171606063843e-02 9.174204617738723755e-02 -1.797707974910736084e-01 -1.346040666103363037e-01 2.690862119197845459e-01 3.663158044219017029e-02 -5.028413236141204834e-02 9.947247803211212158e-02 -1.413334459066390991e-01 -9.166301041841506958e-02 -1.357027329504489899e-02 5.544551461935043335e-02 7.843447476625442505e-02 2.291226759552955627e-02 1.649102270603179932e-01 -5.002235770225524902e-01 1.154011487960815430e-01
-5.752924829721450806e-02 3.262486159801483154e-01 1.398310810327529907e-01 2.684040665626525879e-01 -1.496170014142990112e-01 2.137347161769866943e-01 1.191373690962791443e-01 1.322977840900421143e-01 1.689364016056060791e-02 -3.791607916355133057e-02 -2.736069858074188232e-01 -3.485740721225738525e-01 7.540939003229141235e-02 9.448745101690292358e-02 -2.042004615068435669e-01 1.364409830421209335e-02 2.110366821289062500e-01 -2.427873462438583374e-01 -1.060244888067245483e-01 -2.579392865300178528e-02 -1.147706285119056702e-01 -2.786605954170227051e-01 4.028985649347305298e-02 -5.352995544672012329e-02 -3.349006175994873047e-02 -1.403237581253051758e-01 2.592777013778686523e-01 9.688165783882141113e-02 -1.115912497043609619e-01 7.476357370615005493e-02 -1.818744689226150513e-01 2.916558384895324707e-01
-1.588001549243927002e-01 1.082376018166542053e-01 -6.701347231864929199e-02 3.107122778892517090e-01 1.016714945435523987e-01 -1.705972850322723389e-01 5.552051216363906860e-02 1.337444186210632324e-01 1.407416015863418579e-01 -1.916763186454772949e-01 -2.247596085071563721e-01 -1.651214361190795898e-01 -5.136581882834434509e-02 -6.128844991326332092e-02 -5.279320757836103439e-03 7.992384582757949829e-02 -7.732532173395156860e-02 -4.501980841159820557e-01 1.880148500204086304e-01 -1.495256125926971436e-01 -9.464301168918609619e-02 -7.316572219133377075e-02 -1.650963276624679565e-01 3.039399720728397369e-02 2.445976734161376953e-01 -2.394916713237762451e-01 1.773161888122558594e-01 6.065141037106513977e-02 8.997745811939239502e-02 7.728749513626098633e-02 -3.175690174102783203e-01 2.800068557262420654e-01
7.940275222063064575e-02 -3.924006968736648560e-02 8.705447614192962646e-02 -1.276311278343200684e-01 3.320508003234863281e-01 -5.002521350979804993e-02 2.297286093235015869e-01 2.028000354766845703e-01 -1.092548146843910217e-01 1.313742250204086304e-01 9.479247033596038818e-02 1.529624015092849731e-01 6.066587567329406738e-02 2.064215391874313354e-01 2.149347681552171707e-03 1.666403114795684814e-01 -7.587701082229614258e-02 -3.868270516395568848e-01 -1.277587562799453735e-01 -5.791242420673370361e-02 6.044080108404159546e-02 -2.850526571273803711e-01 1.766635626554489136e-01 -3.809140622615814209e-02 -4.080581665039062500e-02 -1.018687337636947632e-01 1.960033029317855835e-01 1.167386490851640701e-02 -2.493360638618469238e-01 -2.628316357731819153e-02 -4.672006368637084961e-01 4.014801979064941406e-02
-7.792516797780990601e-02 1.032697483897209167e-01 4.534152895212173462e-02 3.815898299217224121e-01 9.326247125864028931e-02 -1.178846359252929688e-01 9.427050501108169556e-02 2.473129332065582275e-01 8.820273727178573608e-02 4.253634437918663025e-02 -1.156035214662551880e-01 -6.565485894680023193e-02 -4.596934840083122253e-02 -1.028771102428436279e-01 -4.191191494464874268e-02 1.604548990726470947e-01 -1.579449772834777832e-01 -1.248188465833663940e-01 -5.823317542672157288e-02 4.758006334304809570e-02 -2.158230692148208618e-01 -2.305252552032470703e-01 6.264557689428329468e-02 2.040464431047439575e-01 2.009977549314498901e-01 2.042299658060073853e-01 2.390127927064895630e-01 -1.001112386584281921e-01 1.071917265653610229e-01 2.582467198371887207e-01 -1.358019411563873291e-01 4.879989922046661377e-01
-3.011394059285521507e-03 -1.418638974428176880e-01 -1.811247766017913818e-01 3.020267784595489502e-01 1.023784056305885315e-01 2.572242021560668945e-01 2.164042890071868896e-01 -1.711779534816741943e-01 -1.713429987430572510e-01 3.817616775631904602e-02 6.772835552692413330e-02 -2.568643689155578613e-01 4.504809156060218811e-02 1.154759675264358521e-01 -8.086311072111129761e-02 2.619761526584625244e-01 -1.049958076328039169e-02 -3.851762413978576660e-01 1.689108610153198242e-01 1.917802989482879639e-01 -1.327843815088272095e-01 2.745899856090545654e-01 -7.185047026723623276e-03 5.934990197420120239e-02 3.565775454044342041e-01 -1.158603280782699585e-01 -1.479240413755178452e-02 2.286414802074432373e-02 8.671282231807708740e-02 -9.175558388233184814e-02 -1.274072676897048950e-01 1.651479005813598633e-01
-2.404118329286575317e-01 -2.869766205549240112e-02 1.569130122661590576e-01 1.810234040021896362e-01 -6.561032682657241821e-02 -4.344958066940307617e-02 1.024768804199993610e-03 1.357870399951934814e-01 -2.572730779647827148e-01 2.168671190738677979e-01 -2.212412208318710327e-01 5.502663552761077881e-02 1.771500557661056519e-01 -4.414709284901618958e-02 -1.491763293743133545e-01 2.491648644208908081e-01 -1.061871871352195740e-01 -3.637486100196838379e-01 -1.134065538644790649e-01 2.033648639917373657e-01 1.896369904279708862e-01 -8.137711137533187866e-02 8.658918738365173340e-02 1.207558438181877136e-01 7.903601974248886108e-02 -3.656964898109436035e-01 -5.201178044080734253e-02 4.771705344319343567e-02 -2.007101923227310181e-01 3.377400934696197510e-01 -1.164019703865051270e-01 -3.398668766021728516e-02
9.648066945374011993e-03 1.852748394012451172e-01 1.375625729560852051e-01 -3.566884621977806091e-02 3.586722910404205322e-02 1.036330163478851318e-01 1.473005563020706177e-01 4.746603593230247498e-02 -1.739205978810787201e-02 1.432732492685317993e-01 8.566570281982421875e-02 1.367216259241104126e-01 2.024986445903778076e-01 3.284251317381858826e-02 9.989432990550994873e-02 1.649293154478073120e-01 -4.789564386010169983e-02 -2.544086575508117676e-01 -1.426637768745422363e-01 -2.218108475208282471e-01 8.048612624406814575e-02 -2.201155424118041992e-01 3.304064869880676270e-01 4.590049758553504944e-02 1.423429697751998901e-01 -1.447609364986419678e-01 -7.044067140668630600e-03 -8.765886723995208740e-02 1.731666922569274902e-01 -3.473185300827026367e-01 -5.065938234329223633e-01 1.558896154165267944e-01
-1.899701356887817383e-01 7.199648767709732056e-02 1.927865445613861084e-01 1.386096328496932983e-01 3.057635040022432804e-04 -4.696568101644515991e-02 1.636523306369781494e-01 -4.184703156352043152e-02 -4.249934479594230652e-02 9.690288454294204712e-02 -5.221702158451080322e-02 -2.144442498683929443e-02 3.021572232246398926e-01 -6.122770532965660095e-02 1.262413412332534790e-01 2.744437158107757568e-01 -6.051166355609893799e-02 -3.306990265846252441e-01 4.133305978029966354e-03 -1.366461366415023804e-01 -2.237598150968551636e-01 -2.298784852027893066e-01 1.531519740819931030e-01 2.156370133161544800e-01 1.967130303382873535e-01 2.290477044880390167e-02 -2.155165672302246094e-01 7.181236147880554199e-02 3.921045921742916107e-03 -4.032371342182159424e-01 -3.102173805236816406e-01 1.291008293628692627e-01
4.760091006755828857e-02 -1.863530576229095459e-01 2.175764590501785278e-01 -1.882825791835784912e-02 -1.337712407112121582e-01 -3.346132487058639526e-02 2.046985328197479248e-01 -2.543326914310455322e-01 8.782131969928741455e-02 1.096141710877418518e-01 2.940869033336639404e-01 -1.462435871362686157e-01 -2.595932781696319580e-02 -2.028219848871231079e-01 -2.765053212642669678e-01 -2.064977027475833893e-02 -3.390247374773025513e-02 -5.031126737594604492e-01 -1.659680753946304321e-01 -3.428368642926216125e-02 3.247649967670440674e-02 6.770803127437829971e-03 2.764395773410797119e-01 2.367621520534157753e-03 2.315281778573989868e-01 -6.933943927288055420e-02 1.659150719642639160e-01 1.703379750251770020e-01 2.247747629880905151e-01 2.654556371271610260e-02 -2.178257331252098083e-02 1.274402588605880737e-01
-1.234785765409469604e-01 4.626314714550971985e-02 1.641920506954193115e-01 2.601944804191589355e-01 -1.136220525950193405e-03 -1.216050684452056885e-01 1.575835943222045898e-01 2.876637279987335205e-01 2.519850432872772217e-01 7.562669366598129272e-02 -7.569872587919235229e-02 -7.276018708944320679e-02 -1.270893663167953491e-01 1.667586266994476318e-01 2.284494638442993164e-01 1.729865968227386475e-01 -1.067836955189704895e-01 -3.289757966995239258e-01 -2.176306545734405518e-01 5.377018079161643982e-02 4.167360812425613403e-02 -8.529713377356529236e-03 -5.561635270714759827e-02 2.241787016391754150e-01 -1.610879600048065186e-02 2.300857156515121460e-01 3.281434476375579834e-01 -2.205484919250011444e-02 8.008309639990329742e-03 1.662555932998657227e-01 -2.199751734733581543e-01 3.110755383968353271e-01
-6.725574284791946411e-02 3.384666517376899719e-03 8.453080058097839355e-02 5.475451424717903137e-02 1.068706065416336060e-01 1.242704764008522034e-01 2.292451709508895874e-01 1.841535605490207672e-02 -5.454594269394874573e-02 -2.695311307907104492e-01 -4.179828241467475891e-02 1.306671500205993652e-01 6.836926937103271484e-02 -6.369832903146743774e-02 1.477717906236648560e-01 1.313312500715255737e-01 -1.711670458316802979e-01 -4.565712511539459229e-01 -3.268712460994720459e-01 -5.526478867977857590e-03 2.185519188642501831e-01 -3.102660179138183594e-01 1.392890065908432007e-01 -1.516845226287841797e-01 1.973866671323776245e-01 -7.790771871805191040e-02 1.187076717615127563e-01 9.166087210178375244e-02 1.531979739665985107e-01 -3.562855124473571777e-01 -7.019066810607910156e-02 9.682407975196838379e-02
-2.979646325111389160e-01 -1.190386898815631866e-02 2.004985511302947998e-01 2.549108266830444336e-01 -1.649852544069290161e-01 1.644925922155380249e-01 2.217235788702964783e-02 4.897090420126914978e-02 1.410118043422698975e-01 -2.010370790958404541e-01 1.878329813480377197e-01 -1.824111342430114746e-01 8.762580156326293945e-02 1.367621719837188721e-01 -1.405982822179794312e-01 4.609740525484085083e-02 1.499259844422340393e-02 -2.706237435340881348e-01 -3.116456270217895508e-01 -6.510596722364425659e-02 -9.960284084081649780e-02 -1.626230180263519287e-01 3.955528438091278076e-01 -1.322716623544692993e-01 1.351627558469772339e-01 4.010985791683197021e-02 1.094759330153465271e-01 2.519855201244354248e-01 1.250448226928710938e-01 -2.239752858877182007e-01 -1.032853126525878906e-01 1.209180578589439392e-01
4.690873622894287109e-02 4.110061004757881165e-02 9.142902493476867676e-02 1.518479585647583008e-01 1.280806362628936768e-01 -3.330696821212768555e-01 1.484070867300033569e-01 1.046091318130493164e-01 7.207077741622924805e-02 8.860477060079574585e-02 -7.112158089876174927e-02 8.560430258512496948e-02 9.281156957149505615e-02 1.811165362596511841e-01 1.138034462928771973e-01 1.965841203927993774e-01 -1.467959582805633545e-01 -2.363293766975402832e-01 -2.114421725273132324e-01 -3.439746499061584473e-01 -1.151496842503547668e-01 -6.827407632954418659e-04 1.481657922267913818e-01 1.245101913809776306e-01 -1.003707945346832275e-02 -9.508002549409866333e-02 1.757468581199645996e-01 7.436839491128921509e-02 8.064082264900207520e-02 1.495652347803115845e-01 -4.309234619140625000e-01 3.669756948947906494e-01
-1.003250032663345337e-01 -9.172324836254119873e-02 3.681991249322891235e-02 4.171471595764160156e-01 2.041745781898498535e-01 -1.556407064199447632e-01 1.783690452575683594e-01 2.939190156757831573e-02 7.015709578990936279e-02 -4.962305072695016861e-03 -6.872809678316116333e-02 -4.997098073363304138e-02 1.226762980222702026e-01 -6.219127029180526733e-02 -1.646893918514251709e-01 2.654125392436981201e-01 8.946189284324645996e-02 -2.862964570522308350e-01 -1.226241737604141235e-01 -1.377290338277816772e-01 -1.858405023813247681e-01 -2.133511304855346680e-01 -9.371139109134674072e-02 6.719789654016494751e-02 3.782919049263000488e-01 1.066281571984291077e-01 -9.547092765569686890e-02 3.786604106426239014e-01 -1.201398670673370361e-01 1.959852427244186401e-01 -3.819647803902626038e-02 1.759097352623939514e-02
1.559269279241561890e-01 -2.586571685969829559e-02 8.146317303180694580e-02 -9.718285501003265381e-02 6.130022555589675903e-02 1.042009796947240829e-02 1.673257797956466675e-01 -8.523093536496162415e-03 -3.959586843848228455e-02 -3.158334642648696899e-02 1.603250950574874878e-01 5.413352325558662415e-02 2.971685528755187988e-01 -2.512462809681892395e-02 2.421417534351348877e-01 2.725221812725067139e-01 9.331990033388137817e-02 -4.569458067417144775e-01 -2.102106809616088867e-01 -1.735767275094985962e-01 1.469594091176986694e-01 -1.429697275161743164e-01 2.364518791437149048e-01 2.895991206169128418e-01 1.787130385637283325e-01 -3.963982686400413513e-02 1.520741172134876251e-02 -1.196060776710510254e-01 -2.890591509640216827e-02 -2.574006915092468262e-01 -2.917983233928680420e-01 5.952236708253622055e-03
-2.195344865322113037e-01 -1.154301539063453674e-01 1.690115779638290405e-01 2.243274897336959839e-01 1.137581542134284973e-01 1.544241905212402344e-01 2.432882189750671387e-01 -1.403333097696304321e-01 -3.158509135246276855e-01 5.284044519066810608e-02 1.181290224194526672e-01 1.617138087749481201e-01 4.103350043296813965e-01 9.343830496072769165e-02 -1.223624125123023987e-01 -5.859074369072914124e-02 -2.495767027139663696e-01 -4.326833188533782959e-01 1.004189997911453247e-02 1.021345183253288269e-01 -2.690654434263706207e-02 2.498789690434932709e-02 1.029549762606620789e-01 -4.185567423701286316e-02 1.852344721555709839e-02 -1.284373402595520020e-01 1.325863413512706757e-02 -7.141263037919998169e-02 1.891823410987854004e-01 1.446870267391204834e-01 -2.487195096909999847e-02 2.292560487985610962e-01
2.197574377059936523e-01 -2.856786735355854034e-02 -4.994162544608116150e-02 1.167212948203086853e-01 2.148113101720809937e-01 -6.849727779626846313e-02 -7.388401776552200317e-02 1.090467944741249084e-01 1.521220523864030838e-02 -2.675852738320827484e-02 -7.161449640989303589e-02 1.530093103647232056e-01 1.860312074422836304e-01 -6.644815951585769653e-02 -8.357720822095870972e-02 4.249151945114135742e-01 -8.877234160900115967e-02 -1.943313181400299072e-01 -1.260830834507942200e-02 -1.346244961023330688e-01 7.733093202114105225e-02 -2.549391686916351318e-01 3.932870328426361084e-01 8.823821321129798889e-03 1.823225468397140503e-01 -8.237440139055252075e-02 9.506566822528839111e-02 5.133304744958877563e-02 1.886360198259353638e-01 -1.190624907612800598e-01 -4.640262126922607422e-01 6.406320631504058838e-02
-7.217670977115631104e-02 -4.868496209383010864e-02 -1.264134645462036133e-01 2.858869135379791260e-01 1.711898446083068848e-01 1.124628409743309021e-01 2.458389699459075928e-01 -8.628784120082855225e-02 -1.570217870175838470e-02 1.238871663808822632e-01 1.867002099752426147e-01 3.557770699262619019e-02 2.743191421031951904e-01 -1.208631098270416260e-01 -1.215487942099571228e-01 1.573463678359985352e-01 -5.762974172830581665e-02 -1.447964906692504883e-01 9.831198304891586304e-02 1.037068217992782593e-01 -1.915466934442520142e-01 1.360957026481628418e-01 -2.127065137028694153e-02 2.816643416881561279e-01 4.063168168067932129e-01 -1.123033910989761353e-01 7.125974446535110474e-02 3.083545267581939697e-01 4.361680895090103149e-02 -4.872104153037071228e-02 3.299403935670852661e-02 3.752684593200683594e-01
4.413264617323875427e-02 3.994916100054979324e-03 1.797953248023986816e-01 -3.195403143763542175e-02 2.260332182049751282e-02 1.363580375909805298e-01 4.878594279289245605e-01 4.156760871410369873e-02 6.363420188426971436e-02 1.064957901835441589e-01 -1.229872256517410278e-01 -2.199836522340774536e-01 6.887220591306686401e-02 1.548214554786682129e-01 1.889865100383758545e-01 1.064227223396301270e-01 2.276695072650909424e-01 -3.211295604705810547e-01 -3.099757246673107147e-02 -5.342865735292434692e-02 -2.646673098206520081e-02 -2.953001856803894043e-01 -8.853270858526229858e-02 3.032546043395996094e-01 2.489544153213500977e-01 -4.989405721426010132e-02 2.133339345455169678e-01 -5.117793381214141846e-02 -1.859674751758575439e-01 -2.986185811460018158e-02 -1.169433072209358215e-01 2.072651088237762451e-01
-3.096880018711090088e-02 -1.670044958591461182e-01 1.348683051764965057e-02 1.783723384141921997e-01 1.110918447375297546e-01 -1.073979660868644714e-01 1.022887974977493286e-01 4.984659701585769653e-02 8.225306868553161621e-02 1.723841577768325806e-01 1.530281603336334229e-01 7.887323200702667236e-02 -3.984221071004867554e-02 -1.503340601921081543e-01 -1.285207867622375488e-01 1.808080077171325684e-01 -8.020631223917007446e-02 -4.182278811931610107e-01 -5.822941288352012634e-02 5.912263318896293640e-02 3.067854344844818115e-01 -5.336289480328559875e-02 3.482753038406372070e-01 -1.087970957159996033e-01 -9.763515740633010864e-02 3.698196634650230408e-02 1.698550283908843994e-01 1.229747831821441650e-01 3.624038398265838623e-01 -4.293077811598777771e-02 1.237578457221388817e-03 3.955061435699462891e-01
-8.766826242208480835e-02 -3.124536871910095215e-01 3.876524046063423157e-02 1.898558735847473145e-01 1.336649358272552490e-01 2.436900734901428223e-01 4.686410352587699890e-02 1.629312634468078613e-01 8.575359731912612915e-02 6.533087044954299927e-02 2.438183277845382690e-01 -1.686840951442718506e-01 1.180156171321868896e-01 3.453622758388519287e-01 -1.967609077692031860e-01 1.402065306901931763e-01 3.158999606966972351e-02 -2.074416130781173706e-01 -1.139454171061515808e-01 1.950210183858871460e-01 8.493944257497787476e-02 9.686817228794097900e-02 4.135519266128540039e-01 1.797996163368225098e-01 7.471228018403053284e-03 -2.256126552820205688e-01 -1.046960130333900452e-01 1.669267863035202026e-01 -1.302212029695510864e-01 -8.545193821191787720e-02 -9.550522663630545139e-04 1.760817915201187134e-01
9.975328296422958374e-02 1.003447249531745911e-01 1.942349970340728760e-01 -1.452542394399642944e-01 3.464293852448463440e-02 6.089053303003311157e-02 2.927268743515014648e-01 -2.591333165764808655e-02 -7.608009874820709229e-02 5.101691931486129761e-02 1.752792596817016602e-01 3.673461824655532837e-02 2.663258612155914307e-01 -1.925420165061950684e-01 -1.107407137751579285e-01 2.126806974411010742e-01 1.238972991704940796e-01 -2.870218157768249512e-01 -3.955259919166564941e-01 -2.574875950813293457e-01 1.242756843566894531e-01 7.775482535362243652e-02 2.770572602748870850e-01 -5.434430018067359924e-02 3.825087547302246094e-01 4.004581365734338760e-03 -1.224873680621385574e-02 1.447704154998064041e-03 -1.060414165258407593e-01 -1.025993525981903076e-01 -1.076573655009269714e-01 1.496817767620086670e-01
-1.012902408838272095e-01 -2.101926803588867188e-01 2.765478789806365967e-01 2.154716998338699341e-01 2.107161283493041992e-01 5.864387378096580505e-03 1.675880402326583862e-01 9.540318697690963745e-02 -8.062115311622619629e-02 4.856256768107414246e-03 -8.216359466314315796e-02 -7.728949934244155884e-02 -1.001248806715011597e-01 1.493612378835678101e-01 1.766011565923690796e-01 1.554468721151351929e-01 -2.114593684673309326e-01 -3.118574321269989014e-01 2.995539456605911255e-02 -8.426306396722793579e-02 1.183767020702362061e-01 -4.593760892748832703e-02 2.709041833877563477e-01 -2.342784255743026733e-01 2.707872986793518066e-01 -1.056322455406188965e-01 3.550775945186614990e-01 2.147697210311889648e-01 8.119925111532211304e-02 -2.694721519947052002e-01 -2.504277415573596954e-02 5.660058930516242981e-02
-1.728040426969528198e-01 -8.186555653810501099e-02 -1.597502641379833221e-02 2.904800772666931152e-01 1.286029368638992310e-01 -1.564525961875915527e-01 -1.826281286776065826e-02 -1.610304415225982666e-01 -3.267449140548706055e-02 5.475625395774841309e-02 1.471147090196609497e-01 -2.399913519620895386e-01 1.110478565096855164e-01 -3.568155458196997643e-03 -1.072865203022956848e-01 -4.059888795018196106e-02 1.331607103347778320e-01 -3.715912699699401855e-01 -2.686547338962554932e-01 -1.838711053133010864e-01 8.592028915882110596e-02 -1.158960461616516113e-01 1.193635817617177963e-02 3.004267215728759766e-01 2.295225560665130615e-01 2.135296761989593506e-01 -9.589944779872894287e-02 -2.648765742778778076e-01 1.523817330598831177e-01 5.745565891265869141e-02 -1.147719770669937134e-01 3.352322578430175781e-01
4.856785386800765991e-02 1.220640689134597778e-01 1.029416248202323914e-01 -2.217979915440082550e-02 7.037264760583639145e-03 1.513465195894241333e-01 1.374800652265548706e-01 3.079118207097053528e-02 1.188837736845016479e-01 -1.544268578290939331e-01 2.911018431186676025e-01 1.587105840444564819e-01 2.289318740367889404e-01 3.363683447241783142e-02 2.820777148008346558e-02 1.746288239955902100e-01 1.074265465140342712e-01 -4.369138479232788086e-01 -3.360987901687622070e-01 -2.070723026990890503e-01 -1.519097536802291870e-01 -7.100684940814971924e-02 1.199193969368934631e-01 2.676937878131866455e-01 2.437600940465927124e-01 -9.789044037461280823e-03 -1.035621948540210724e-02 -1.161022335290908813e-01 -5.072711780667304993e-02 -1.783019602298736572e-01 -3.398173749446868896e-01 2.699589915573596954e-02
-1.524393409490585327e-01 -1.833525672554969788e-02 3.341197967529296875e-02 3.015889227390289307e-01 -1.044169627130031586e-02 4.291404411196708679e-02 5.831064772792160511e-04 -5.554225668311119080e-02 -1.909505277872085571e-01 3.014765866100788116e-02 1.000980213284492493e-01 -8.005239814519882202e-02 2.379928529262542725e-02 2.134554386138916016e-01 -1.201915740966796875e-01 -1.600874811410903931e-01 2.673381194472312927e-02 -4.632001221179962158e-01 -1.047892048954963684e-01 2.850632667541503906e-01 4.950194433331489563e-02 -8.493787050247192383e-02 1.842913031578063965e-01 8.913652040064334869e-03 -7.429594546556472778e-02 -1.616362184286117554e-01 3.391326665878295898e-01 2.048924565315246582e-01 -1.614917218685150146e-01 1.567554026842117310e-01 1.161415576934814453e-01 3.678559064865112305e-01
2.483070492744445801e-01 -4.906807467341423035e-02 4.372936859726905823e-02 -2.127607613801956177e-01 1.902420669794082642e-01 3.408559039235115051e-02 1.398706436157226562e-01 1.068056654185056686e-02 1.376854032278060913e-01 3.347749114036560059e-01 -1.113320607692003250e-02 -6.989100575447082520e-02 1.740557700395584106e-01 -8.785080909729003906e-02 4.155647009611129761e-02 2.205527871847152710e-01 8.822242170572280884e-02 -3.313392102718353271e-01 -1.930532753467559814e-01 -1.703593432903289795e-01 -7.556094229221343994e-02 6.349561363458633423e-02 3.110726475715637207e-01 1.214828565716743469e-01 3.946887552738189697e-01 2.314046621322631836e-01 -6.245215237140655518e-02 2.248169109225273132e-02 -3.644815459847450256e-02 -1.459277980029582977e-02 -9.283417463302612305e-02 2.797895073890686035e-01
-1.525485217571258545e-01 -3.231707215309143066e-01 4.305159300565719604e-02 2.524774074554443359e-01 1.550517678260803223e-01 1.901497542858123779e-01 -2.021937631070613861e-02 1.318972259759902954e-01 -1.648820340633392334e-01 3.159820139408111572e-01 3.266513347625732422e-01 4.810843616724014282e-02 5.366217717528343201e-02 5.752376839518547058e-02 -2.827708423137664795e-02 3.048719465732574463e-01 2.942049317061901093e-02 1.685434766113758087e-02 -1.305628865957260132e-01 1.527988165616989136e-01 -1.837976574897766113e-01 -1.231137514114379883e-01 3.883380889892578125e-01 1.995355933904647827e-01 1.070193648338317871e-01 -4.749601334333419800e-02 1.702008843421936035e-01 1.326776742935180664e-01 -6.239708885550498962e-02 3.404510021209716797e-02 -1.881059259176254272e-01 1.043361723423004150e-01
-3.096611797809600830e-02 6.475217640399932861e-02 -2.746985554695129395e-01 1.174583211541175842e-01 8.829805254936218262e-02 -9.484478831291198730e-02 1.873549073934555054e-01 -2.548434771597385406e-02 -1.295475661754608154e-02 -5.663821473717689514e-03 4.773790016770362854e-02 -7.844183593988418579e-02 8.203720301389694214e-02 2.396254800260066986e-03 -3.667869567871093750e-01 1.189683750271797180e-01 -6.501862406730651855e-02 -4.252660870552062988e-01 -1.558971405029296875e-02 -1.005142275243997574e-02 -3.096619807183742523e-02 1.508938968181610107e-01 -7.551649212837219238e-02 6.693219766020774841e-03 3.957251608371734619e-01 1.863845586776733398e-01 1.003085914999246597e-02 2.348655313253402710e-01 -2.068310603499412537e-02 1.560496091842651367e-01 -4.220903217792510986e-01 1.567079871892929077e-01
-1.835438758134841919e-01 6.522405147552490234e-02 1.714055240154266357e-01 2.407244592905044556e-01 1.115196011960506439e-02 1.169798895716667175e-01 6.643642485141754150e-02 2.477212063968181610e-02 1.444357633590698242e-01 3.008508384227752686e-01 -6.417346745729446411e-02 4.953699558973312378e-02 7.717397809028625488e-02 2.094005793333053589e-01 -3.643319383263587952e-02 -1.559022814035415649e-01 -2.261659950017929077e-01 -3.033168613910675049e-01 -7.104445993900299072e-02 3.223457187414169312e-02 -5.579588934779167175e-02 -2.096959650516510010e-01 3.351634740829467773e-01 3.157418668270111084e-01 3.126957714557647705e-01 7.942942529916763306e-02 -1.735157072544097900e-01 1.432163864374160767e-01 -1.295221894979476929e-01 -1.371619403362274170e-01 -2.517139613628387451e-01 2.243873663246631622e-02
-5.076649785041809082e-02 -2.575556039810180664e-01 3.255928456783294678e-01 1.159112975001335144e-01 7.337482273578643799e-02 2.836140431463718414e-02 2.496071308851242065e-01 8.081673085689544678e-02 1.292375475168228149e-01 -1.560493409633636475e-01 4.773176461458206177e-02 3.589401766657829285e-02 2.433315217494964600e-01 -5.529828369617462158e-02 -2.610868811607360840e-01 1.351947486400604248e-01 -3.102672100067138672e-02 -2.379454672336578369e-01 -3.550785779953002930e-01 -7.670879364013671875e-02 5.727583914995193481e-02 -4.071585461497306824e-02 9.220360964536666870e-02 2.090289490297436714e-05 3.960916996002197266e-01 -1.375331729650497437e-01 -1.504093129187822342e-02 -3.710785508155822754e-02 1.081021875143051147e-01 -3.787293434143066406e-01 -2.762557379901409149e-02 8.371362090110778809e-02
-1.674805283546447754e-01 -2.172704637050628662e-01 1.398151367902755737e-01 1.196454986929893494e-01 4.615642130374908447e-02 1.499964892864227295e-01 -5.440732091665267944e-02 -6.122406944632530212e-02 -1.089474037289619446e-01 -1.918490529060363770e-01 2.413725256919860840e-01 1.318273320794105530e-02 3.479140996932983398e-01 1.047393605113029480e-01 -1.825576126575469971e-01 -1.471847891807556152e-01 -7.732006907463073730e-02 -2.995578050613403320e-01 2.216432094573974609e-01 -2.731125243008136749e-02 -1.761535704135894775e-01 -1.431802213191986084e-01 1.593341827392578125e-01 -7.165466900914907455e-03 1.964095234870910645e-01 2.260497584939002991e-02 4.308436065912246704e-02 1.201322767883539200e-02 -2.512679398059844971e-01 2.222533971071243286e-01 -3.361312747001647949e-01 2.761675715446472168e-01
-3.647052869200706482e-02 3.747861832380294800e-02 -1.143452599644660950e-01 1.522148549556732178e-01 1.309154778718948364e-01 -1.181715801358222961e-01 5.732462927699089050e-02 2.287096232175827026e-01 -2.404738962650299072e-01 5.025134608149528503e-02 1.499044001102447510e-01 -7.062332332134246826e-02 1.608323454856872559e-01 4.943874850869178772e-02 -3.754996359348297119e-01 9.211458265781402588e-02 1.753165423870086670e-01 -3.522024452686309814e-01 -1.383218169212341309e-01 2.606800794601440430e-01 -5.617320537567138672e-02 -1.498655527830123901e-01 -7.057254016399383545e-02 -1.075886115431785583e-01 1.193364262580871582e-01 -3.795900568366050720e-02 5.454507470130920410e-02 3.260372877120971680e-01 1.558022852987051010e-02 -1.507353186607360840e-01 -3.535604476928710938e-01 2.274828404188156128e-01
-1.312761604785919189e-01 2.535862624645233154e-01 1.036615818738937378e-01 -7.312942296266555786e-03 2.422586269676685333e-02 9.895160049200057983e-02 2.599846422672271729e-01 1.358155906200408936e-01 -1.558184027671813965e-01 1.243483871221542358e-01 1.406815946102142334e-01 -8.257976174354553223e-02 1.511993110179901123e-01 -4.629296809434890747e-02 1.921212077140808105e-01 2.602623999118804932e-01 1.216119974851608276e-01 -2.922845482826232910e-01 1.198285371065139771e-01 -1.190659031271934509e-01 1.154240220785140991e-01 8.349251747131347656e-02 3.042921423912048340e-01 -1.900576502084732056e-01 3.001018464565277100e-01 1.193809509277343750e-01 2.418207190930843353e-02 -3.069557249546051025e-01 3.339286893606185913e-02 -1.969460994005203247e-01 -2.727483808994293213e-01 1.551205515861511230e-01
-1.293176263570785522e-01 1.445379853248596191e-01 3.038782477378845215e-01 1.142908930778503418e-01 -3.135668486356735229e-02 2.738534212112426758e-01 -2.346173226833343506e-01 6.044397875666618347e-02 -2.396263480186462402e-01 1.391224712133407593e-01 1.900632232427597046e-01 4.390234127640724182e-02 1.534923762083053589e-01 -1.251547187566757202e-01 -1.179569885134696960e-01 3.920485079288482666e-01 1.671192348003387451e-01 -3.059395551681518555e-01 -1.452559381723403931e-01 -1.341769285500049591e-02 -4.490737989544868469e-02 -3.010381758213043213e-01 1.598471254110336304e-01 -1.496366597712039948e-02 5.518875643610954285e-02 1.422288417816162109e-01 -1.490510404109954834e-01 8.310700207948684692e-02 3.721017017960548401e-02 -7.260486483573913574e-02 5.653308704495429993e-02 2.777845561504364014e-01
-9.488295763731002808e-03 -1.765977740287780762e-01 3.164035379886627197e-01 8.788982033729553223e-02 -2.449228614568710327e-01 -3.620301187038421631e-02 1.011568531394004822e-01 -2.458744496107101440e-01 1.066738739609718323e-01 -1.339698210358619690e-02 1.783591806888580322e-01 -2.292390614748001099e-01 1.522979140281677246e-01 5.376473534852266312e-03 -1.709050685167312622e-01 -2.136935144662857056e-01 -8.856458961963653564e-02 -4.563087522983551025e-01 -2.272924929857254028e-01 -1.604891419410705566e-01 -2.964401245117187500e-02 -2.701409719884395599e-02 2.891022264957427979e-01 4.905466362833976746e-02 2.263620346784591675e-01 -1.379557251930236816e-01 7.951196283102035522e-02 7.712741941213607788e-02 1.619405895471572876e-01 9.010412730276584625e-03 -1.983967572450637817e-01 7.482936233282089233e-02
-2.866629958152770996e-01 1.486410200595855713e-01 3.687006607651710510e-02 4.293504357337951660e-01 3.753018081188201904e-01 -1.276874542236328125e-01 -1.034296378493309021e-01 -1.628635972738265991e-01 -9.713223576545715332e-02 -2.011856622993946075e-02 -3.713560849428176880e-02 -1.174514815211296082e-01 7.078705728054046631e-02 7.237467169761657715e-02 -3.270938992500305176e-02 6.020848825573921204e-02 -1.603165715932846069e-01 -2.155433148145675659e-01 -1.868647634983062744e-01 3.804891556501388550e-02 7.905805855989456177e-02 2.046509459614753723e-02 1.809774786233901978e-01 2.002411931753158569e-01 5.295618623495101929e-02 -2.282352931797504425e-02 8.217351138591766357e-02 3.749728202819824219e-02 1.060813143849372864e-01 4.524325951933860779e-02 -2.248535901308059692e-01 4.607666432857513428e-01
-2.070948034524917603e-01 2.668440043926239014e-01 2.182953357696533203e-01 1.623357683420181274e-01 -2.979095578193664551e-01 2.749437093734741211e-01 2.272722870111465454e-01 -3.929994255304336548e-02 -6.404072046279907227e-02 -5.950126424431800842e-02 5.308053269982337952e-02 -3.816651180386543274e-02 7.163365930318832397e-02 1.192603036761283875e-01 -3.052931129932403564e-01 1.860411614179611206e-01 1.890882551670074463e-01 -4.465532898902893066e-01 -4.725185781717300415e-02 1.880439966917037964e-01 -1.508751958608627319e-01 -2.428585290908813477e-01 9.722628444433212280e-02 2.626754716038703918e-02 -5.923493206501007080e-02 -4.000366199761629105e-03 1.924715787172317505e-01 -9.168863296508789062e-03 1.298799961805343628e-01 2.279670536518096924e-02 -8.967307209968566895e-02 -6.742072105407714844e-02
-2.476491332054138184e-01 2.426548302173614502e-01 -1.505492441356182098e-02 1.749111711978912354e-01 2.132900431752204895e-02 2.495077848434448242e-01 -1.985218003392219543e-02 -1.525958031415939331e-01 -2.501554787158966064e-01 -1.335270982235670090e-02 -5.766079202294349670e-02 -2.963297069072723389e-01 1.724178642034530640e-01 -2.472573816776275635e-01 -1.861819624900817871e-01 2.684730291366577148e-01 -4.944800585508346558e-02 -4.137197732925415039e-01 -1.005074381828308105e-01 6.550563126802444458e-02 1.316761076450347900e-01 1.104870438575744629e-01 2.056898921728134155e-01 5.364826694130897522e-02 1.581139415502548218e-01 -2.300412505865097046e-01 -5.312528461217880249e-02 2.022212296724319458e-01 7.682551443576812744e-02 7.241403311491012573e-02 -9.173263609409332275e-02 8.456701040267944336e-02
5.112719535827636719e-02 -1.115182042121887207e-01 3.400697931647300720e-02 -5.336448177695274353e-02 6.254877895116806030e-02 -4.369840491563081741e-03 3.491851389408111572e-01 -1.284405440092086792e-01 -4.069710522890090942e-02 1.136619523167610168e-01 1.091449335217475891e-01 -4.569669663906097412e-01 7.780951261520385742e-02 9.817271493375301361e-03 4.824706166982650757e-02 2.341474294662475586e-01 1.742438524961471558e-01 -1.313659697771072388e-01 1.463507208973169327e-02 1.525539457798004150e-01 8.810874074697494507e-03 -2.157076448202133179e-01 8.894954621791839600e-02 2.676146849989891052e-02 1.684184372425079346e-01 -2.369415611028671265e-01 1.226184144616127014e-01 1.040258929133415222e-01 7.564035803079605103e-02 -2.325137108564376831e-01 -4.887120127677917480e-01 6.819141656160354614e-02
-9.015639312565326691e-03 -3.346208855509757996e-02 3.824882581830024719e-02 3.899317979812622070e-01 8.289229124784469604e-02 -1.051956489682197571e-01 -7.425961084663867950e-03 -8.719388395547866821e-02 9.340789914131164551e-02 2.294947765767574310e-02 1.833287999033927917e-02 -1.290727034211158752e-02 2.196043282747268677e-01 2.373253367841243744e-02 -3.569744527339935303e-01 2.984049916267395020e-01 -1.082220673561096191e-01 -2.607831358909606934e-01 -8.114042878150939941e-02 -2.280270308256149292e-01 -9.342258423566818237e-02 -1.134649664163589478e-01 -1.507501117885112762e-02 3.101310320198535919e-02 3.168555200099945068e-01 -3.944360092282295227e-02 -2.491522580385208130e-02 3.694607317447662354e-01 -1.127860993146896362e-01 2.837538719177246094e-01 -1.471076756715774536e-01 1.721342056989669800e-01
-1.316371411085128784e-01 7.780998200178146362e-02 4.321522265672683716e-02 -7.615490257740020752e-02 1.536801755428314209e-01 1.901203393936157227e-01 3.403331041336059570e-01 9.185827337205410004e-03 -5.273464322090148926e-02 -1.895994693040847778e-01 -2.617909573018550873e-02 -2.145630866289138794e-02 1.555521637201309204e-01 1.335743814706802368e-01 2.515144348144531250e-01 3.088429570198059082e-01 4.430177062749862671e-02 -3.250042200088500977e-01 -2.324252873659133911e-01 -3.311673924326896667e-02 2.534805834293365479e-01 -7.440067827701568604e-02 -6.074095517396926880e-02 3.735491037368774414e-01 1.549090892076492310e-01 -2.261134982109069824e-01 1.154587343335151672e-01 3.888417407870292664e-02 1.947859525680541992e-01 1.234352216124534607e-01 -1.837162375450134277e-01 9.885879233479499817e-03
-5.262890458106994629e-02 9.765364974737167358e-02 9.135786443948745728e-02 2.480097413063049316e-01 -2.568265236914157867e-02 6.507481634616851807e-02 2.176341414451599121e-02 3.640398755669593811e-02 6.459191208705306053e-04 1.248969696462154388e-02 2.049777507781982422e-01 -2.006898373365402222e-01 2.207832783460617065e-01 1.866465061902999878e-01 1.241063699126243591e-01 6.348867714405059814e-02 8.139698952436447144e-02 -5.174326896667480469e-01 -1.741341948509216309e-01 -2.689095735549926758e-01 1.382687091827392578e-01 -2.686729729175567627e-01 -1.730276942253112793e-01 -5.986902397125959396e-04 1.345745921134948730e-01 -1.723601296544075012e-02 1.246153712272644043e-01 2.590838968753814697e-01 1.648553647100925446e-02 -8.391654491424560547e-02 -2.493267506361007690e-01 -2.385449558496475220e-01
-2.142408937215805054e-01 2.850013971328735352e-01 5.900968983769416809e-02 1.041619032621383667e-01 -3.529851883649826050e-02 8.443577587604522705e-02 1.023915223777294159e-02 -4.321881383657455444e-02 1.064163222908973694e-01 1.453969627618789673e-01 -6.971514225006103516e-02 -1.318555325269699097e-01 4.680180922150611877e-02 -1.306689903140068054e-02 1.111475285142660141e-02 -1.189411953091621399e-01 -1.468713581562042236e-01 -3.123407959938049316e-01 -1.765854805707931519e-01 2.031538486480712891e-01 -3.167951479554176331e-02 -1.321817934513092041e-01 4.195160865783691406e-01 2.130524069070816040e-01 3.048081398010253906e-01 2.451947778463363647e-01 -1.063851416110992432e-01 2.085521072149276733e-01 -1.759060472249984741e-01 -7.248862832784652710e-02 -3.129619657993316650e-01 5.854152515530586243e-02
2.451518923044204712e-02 6.767301261425018311e-02 2.121187895536422729e-01 4.015953838825225830e-01 -1.700689345598220825e-01 -1.296762526035308838e-01 -1.757134497165679932e-01 -8.325594663619995117e-02 3.935761004686355591e-02 3.070492483675479889e-02 -7.097395509481430054e-02 -3.031732141971588135e-02 5.878207460045814514e-02 -1.294157058000564575e-01 -1.824118942022323608e-01 2.063038945198059082e-01 -1.626332551240921021e-01 -1.653738617897033691e-01 -2.143288850784301758e-01 -2.537707239389419556e-02 1.442559212446212769e-01 -2.049273066222667694e-02 1.361546367406845093e-01 2.181259356439113617e-02 3.703374862670898438e-01 1.613268256187438965e-01 3.333989381790161133e-01 -7.786498870700597763e-03 1.546129286289215088e-01 1.323538832366466522e-02 -1.859731674194335938e-01 3.561350405216217041e-01
-3.113613426685333252e-01 -5.593591183423995972e-02 5.119181424379348755e-02 4.448263943195343018e-01 2.569157816469669342e-02 1.781455278396606445e-01 6.042529270052909851e-02 -2.942188084125518799e-01 -1.056215260177850723e-03 1.399790048599243164e-01 2.863734774291515350e-02 -1.839365810155868530e-02 8.357664942741394043e-02 1.901472732424736023e-02 1.531226485967636108e-01 2.883963882923126221e-01 -2.279863655567169189e-01 -2.181823849678039551e-01 3.098771674558520317e-03 -7.459625601768493652e-02 -1.303344368934631348e-01 -2.310759723186492920e-01 1.127422451972961426e-01 -1.604530215263366699e-01 4.136672317981719971e-01 -1.479220241308212280e-01 1.795372739434242249e-02 1.026187464594841003e-02 5.238691344857215881e-02 -6.121825426816940308e-02 -2.607256732881069183e-02 1.658536940813064575e-01
6.579647213220596313e-02 -8.940681815147399902e-02 8.859936147928237915e-03 -2.314726412296295166e-01 9.713484346866607666e-02 -4.090280830860137939e-02 1.918679475784301758e-01 1.478321701288223267e-01 -1.661234349012374878e-01 1.508858203887939453e-01 -5.455061048269271851e-02 -1.367065124213695526e-02 1.066692695021629333e-01 -2.593465708196163177e-02 2.963043749332427979e-01 1.600010395050048828e-01 1.963159069418907166e-02 -2.469106167554855347e-01 -4.052337408065795898e-01 1.980453580617904663e-01 7.868416607379913330e-02 -3.269569575786590576e-02 2.146624028682708740e-01 2.012214511632919312e-01 2.070563286542892456e-01 -7.209464162588119507e-02 1.696684062480926514e-01 -6.661462783813476562e-02 -4.529379680752754211e-02 1.227226704359054565e-01 -2.889986932277679443e-01 3.804276883602142334e-01
6.272306293249130249e-02 -1.478580534458160400e-01 6.336305290460586548e-02 1.505876779556274414e-01 3.429261967539787292e-02 -1.288136541843414307e-01 7.835162431001663208e-02 1.271354407072067261e-02 4.351416975259780884e-02 8.729339390993118286e-02 2.088069915771484375e-01 -1.188842579722404480e-02 -7.201777398586273193e-02 -6.078580394387245178e-02 -2.520503997802734375e-01 1.621249914169311523e-01 -1.200803369283676147e-01 -4.903632700443267822e-01 1.048829499632120132e-02 1.923184283077716827e-02 2.788925468921661377e-01 -1.140300780534744263e-01 3.698393106460571289e-01 -9.425650537014007568e-02 -8.444903790950775146e-02 8.505436778068542480e-02 2.655960321426391602e-01 1.707204133272171021e-01 1.497518718242645264e-01 -5.532557889819145203e-02 -1.771008712239563465e-03 3.743592798709869385e-01
-3.646797537803649902e-01 9.711008518934249878e-02 3.112085461616516113e-01 1.842875331640243530e-01 4.871957004070281982e-02 1.490600556135177612e-01 2.955507338047027588e-01 1.021302789449691772e-01 2.039503753185272217e-01 8.041382580995559692e-02 4.810495302081108093e-02 -2.480536997318267822e-01 -2.177605628967285156e-01 1.196791008114814758e-01 -3.203868120908737183e-02 2.070860862731933594e-01 1.646797508001327515e-01 -1.783571243286132812e-01 -1.913414299488067627e-01 5.114703252911567688e-02 -1.306414455175399780e-01 -1.727811545133590698e-01 -9.461593627929687500e-02 1.460653096437454224e-01 2.796645276248455048e-03 -1.838408857583999634e-01 1.344398688524961472e-02 1.976594924926757812e-01 1.157134491950273514e-02 9.656959027051925659e-02 -3.194065392017364502e-01 1.641041040420532227e-01
-2.821886539459228516e-01 -2.082925736904144287e-01 3.277507424354553223e-02 4.972626566886901855e-01 -3.139859810471534729e-02 3.701488077640533447e-01 1.696442812681198120e-01 -1.772681623697280884e-01 5.348093807697296143e-02 -3.016963973641395569e-02 1.796576529741287231e-01 1.029367372393608093e-01 3.212676197290420532e-02 9.107150137424468994e-02 4.626543074846267700e-02 5.471306666731834412e-02 -9.115558117628097534e-02 -2.616203725337982178e-01 -7.618623226881027222e-02 -1.518786605447530746e-02 3.263800870627164841e-03 -2.064094319939613342e-02 -2.213005349040031433e-02 1.130485013127326965e-01 3.686909377574920654e-01 2.071158289909362793e-01 -3.921399638056755066e-02 -4.433784633874893188e-02 -9.846556000411510468e-03 -7.077018916606903076e-02 4.800744354724884033e-02 2.882658541202545166e-01
-3.318134248256683350e-01 5.879311356693506241e-04 2.423521876335144043e-01 1.690187454223632812e-01 1.953205764293670654e-01 -1.463329941034317017e-01 2.153595238924026489e-01 8.734449744224548340e-02 7.604385912418365479e-02 3.680636584758758545e-01 1.582024544477462769e-01 -7.202999293804168701e-02 1.199904680252075195e-01 2.463337630033493042e-01 -2.027127295732498169e-01 -5.922165140509605408e-02 -3.130775690078735352e-02 -3.652787208557128906e-01 9.083749726414680481e-03 -1.423134505748748779e-01 7.316529005765914917e-02 4.642881825566291809e-02 3.440757095813751221e-01 -1.671392470598220825e-01 1.031657904386520386e-01 -8.471202105283737183e-02 1.963436603546142578e-01 -7.646148651838302612e-02 1.972722634673118591e-02 1.495957970619201660e-01 1.876049675047397614e-02 6.296500563621520996e-02
-3.442834019660949707e-01 1.391780972480773926e-01 -1.120494306087493896e-01 2.720161974430084229e-01 3.869002759456634521e-01 -3.259713575243949890e-02 6.798993051052093506e-02 1.349567174911499023e-01 6.419723480939865112e-02 9.823141247034072876e-02 1.186882555484771729e-01 3.244959283620119095e-03 7.435260713100433350e-02 1.412764564156532288e-02 1.752880588173866272e-02 -1.228854805231094360e-01 -6.898121535778045654e-02 -1.937251538038253784e-01 -2.660890519618988037e-01 -5.250690504908561707e-02 9.706948697566986084e-02 -2.159331738948822021e-02 2.341419607400894165e-01 2.395687699317932129e-01 2.137855291366577148e-01 3.473331034183502197e-02 -4.018246755003929138e-02 2.383609712123870850e-01 9.879257529973983765e-02 1.690611243247985840e-01 -3.326643258333206177e-02 4.125699698925018311e-01
-4.534772410988807678e-02 -1.284336298704147339e-01 3.062885701656341553e-01 5.257914587855339050e-02 -3.591673448681831360e-03 -3.828766942024230957e-02 3.061908185482025146e-01 6.543207168579101562e-02 -1.466004252433776855e-01 -2.105892151594161987e-01 1.012057159096002579e-02 -5.430599208921194077e-03 5.129054561257362366e-02 1.246772333979606628e-01 1.500419974327087402e-01 -7.587994448840618134e-03 1.420140266418457031e-01 -3.980200290679931641e-01 -4.127094149589538574e-01 -2.293431609869003296e-01 1.039346978068351746e-01 -9.195882827043533325e-02 3.036851882934570312e-01 -3.709570690989494324e-02 2.527957856655120850e-01 -7.423590868711471558e-02 6.942612677812576294e-02 -2.900249883532524109e-02 2.019345164299011230e-01 -1.460132896900177002e-01 -1.504631489515304565e-01 6.672384589910507202e-02
-2.465281635522842407e-01 7.065280526876449585e-02 2.123145610094070435e-01 2.804419994354248047e-01 1.568329930305480957e-01 1.175632327795028687e-01 -2.093932405114173889e-02 -1.532405316829681396e-01 -7.094591856002807617e-02 2.938919514417648315e-02 -6.781495641916990280e-03 -5.058901384472846985e-02 2.990699112415313721e-01 4.615315422415733337e-02 -1.624376773834228516e-01 9.778504818677902222e-02 -1.162873432040214539e-01 -4.782057404518127441e-01 -2.166922949254512787e-02 1.874812692403793335e-02 -1.354784518480300903e-01 -5.179809033870697021e-02 3.198510706424713135e-01 1.315004527568817139e-01 -1.853876560926437378e-01 9.932156652212142944e-03 2.309790551662445068e-01 -5.399728938937187195e-02 -2.361108958721160889e-01 1.520412862300872803e-01 -2.019305676221847534e-01 -1.345759928226470947e-01
-1.170643977820873260e-02 8.742651343345642090e-02 2.593295574188232422e-01 1.306068301200866699e-01 -7.538754027336835861e-03 6.101617962121963501e-02 2.069136649370193481e-01 2.365394532680511475e-01 1.556546539068222046e-01 2.939215302467346191e-02 1.056299824267625809e-02 6.603368371725082397e-02 -1.444652304053306580e-02 4.053831398487091064e-01 -1.337745189666748047e-01 2.914853952825069427e-02 1.216128021478652954e-01 -3.148284852504730225e-01 -3.992828130722045898e-01 -7.537611573934555054e-02 3.336705565452575684e-01 -5.542165786027908325e-02 7.726661860942840576e-02 -4.808276146650314331e-02 -9.138403832912445068e-02 -1.427945196628570557e-01 -1.099070683121681213e-01 5.629929900169372559e-02 1.601361334323883057e-01 -5.502454936504364014e-02 -1.779835224151611328e-01 2.940529584884643555e-01
1.151277348399162292e-01 2.177772819995880127e-01 4.979974031448364258e-02 -1.501594930887222290e-01 6.228895392268896103e-03 1.551285982131958008e-01 1.807750165462493896e-01 9.961114078760147095e-02 -5.453376099467277527e-02 -1.303415447473526001e-01 9.017312526702880859e-02 1.100909337401390076e-01 2.880544066429138184e-01 9.550024569034576416e-02 1.551245599985122681e-01 2.231506109237670898e-01 6.708959490060806274e-02 -3.895350098609924316e-01 -1.876232922077178955e-01 -1.823416352272033691e-01 1.350079178810119629e-01 -1.616421043872833252e-01 -1.590855419635772705e-02 3.601287603378295898e-01 1.993122100830078125e-01 -1.615405827760696411e-01 5.103880167007446289e-02 -1.554229408502578735e-01 5.953925102949142456e-02 -2.890178747475147247e-02 -3.555032014846801758e-01 1.381310373544692993e-01
-2.474441975355148315e-01 1.273069251328706741e-02 1.269980370998382568e-01 2.064520269632339478e-01 1.583661884069442749e-01 -3.078291751444339752e-02 5.731806904077529907e-02 2.101310789585113525e-01 -2.529766857624053955e-01 8.172768284566700459e-04 -1.049056649208068848e-01 1.095705255866050720e-01 2.688952386379241943e-01 9.941545128822326660e-02 -1.034054011106491089e-01 6.004111841320991516e-02 1.903016716241836548e-01 -2.195991128683090210e-01 -2.789772450923919678e-01 -1.377519667148590088e-01 -1.352458447217941284e-01 -8.279345929622650146e-02 5.583218857645988464e-02 -2.262608408927917480e-01 1.922174692153930664e-01 -1.879315376281738281e-01 -1.223955303430557251e-02 2.480911165475845337e-01 -2.083599567413330078e-01 1.477393954992294312e-01 -3.641220331192016602e-01 1.743729561567306519e-01
-1.578082155901938677e-04 -1.027017012238502502e-01 8.422619104385375977e-02 2.574459910392761230e-01 -2.325855791568756104e-01 -5.144064314663410187e-03 3.890830874443054199e-01 1.323582977056503296e-01 5.592418834567070007e-02 -4.569581151008605957e-02 1.273359209299087524e-01 1.436522156000137329e-01 -9.476234763860702515e-02 -6.778353452682495117e-02 -3.676149994134902954e-02 4.430631101131439209e-01 -1.440127473324537277e-02 -2.729262113571166992e-01 -4.546015709638595581e-02 -3.244022652506828308e-02 1.002712994813919067e-01 -1.496490538120269775e-01 1.090079024434089661e-01 -1.432231962680816650e-01 1.722110435366630554e-02 1.463025063276290894e-01 3.471677899360656738e-01 2.318108677864074707e-01 6.043047178536653519e-03 -2.525322139263153076e-02 3.356513381004333496e-02 3.151709437370300293e-01
-2.033554017543792725e-02 -1.202474683523178101e-01 -1.244674623012542725e-01 3.580093979835510254e-01 2.143861949443817139e-01 2.801147997379302979e-01 1.008409261703491211e-01 1.626149117946624756e-01 -2.396715059876441956e-02 1.602395623922348022e-01 1.451292335987091064e-01 8.761366456747055054e-02 1.932550221681594849e-01 3.287771344184875488e-01 1.043152883648872375e-01 2.376594245433807373e-01 -7.804907858371734619e-02 -2.897991836071014404e-01 2.565283775329589844e-01 1.806109398603439331e-02 5.910058319568634033e-02 -2.636660933494567871e-01 3.051062226295471191e-01 1.089835241436958313e-01 -1.014585513621568680e-02 2.631233632564544678e-02 1.589131504297256470e-01 -1.310388445854187012e-01 -1.047706380486488342e-01 1.172058731317520142e-01 -5.236480385065078735e-02 -8.812727034091949463e-02
-3.238111138343811035e-01 -9.124205098487436771e-04 1.099581122398376465e-01 1.707912236452102661e-01 -2.008742885664105415e-03 2.429492473602294922e-01 1.186078637838363647e-01 -1.499405950307846069e-01 -2.526219785213470459e-01 6.061656028032302856e-02 -1.921666413545608521e-02 9.465718269348144531e-02 3.643114864826202393e-01 2.843766286969184875e-02 -3.463851287961006165e-02 2.550851702690124512e-01 -3.258097767829895020e-01 -1.755966246128082275e-01 1.268578469753265381e-01 9.894071519374847412e-02 4.798256233334541321e-02 1.090547963976860046e-01 -3.121072240173816681e-02 2.145822495222091675e-01 1.478810757398605347e-01 -5.726860836148262024e-04 1.022391170263290405e-01 5.567879974842071533e-02 2.770057916641235352e-01 -1.836953759193420410e-01 -6.608109921216964722e-02 3.276233673095703125e-01
-6.511566787958145142e-02 -1.558461487293243408e-01 1.455587446689605713e-01 2.083844989538192749e-01 1.124570816755294800e-01 -3.657912611961364746e-01 1.418045014142990112e-01 4.156048595905303955e-02 -6.049339845776557922e-02 -1.079697683453559875e-01 -1.752168238162994385e-01 -1.680271625518798828e-01 1.318233013153076172e-01 -5.445297434926033020e-02 -1.817564815282821655e-01 1.254142820835113525e-01 4.462776705622673035e-02 -3.102164566516876221e-01 -2.757555544376373291e-01 1.083047688007354736e-02 -7.505842298269271851e-02 -2.207943648099899292e-01 1.960494518280029297e-01 -1.013505086302757263e-01 2.331336140632629395e-01 -3.200681805610656738e-01 2.380829118192195892e-02 2.803297638893127441e-01 1.123850196599960327e-01 -1.248875111341476440e-01 -7.612992078065872192e-02 2.185683846473693848e-01
-9.376539289951324463e-02 6.454780697822570801e-02 2.141750454902648926e-01 4.109994694590568542e-02 -4.001985192298889160e-01 7.031410001218318939e-03 9.678623080253601074e-02 2.085807174444198608e-01 -4.171834886074066162e-02 -5.320293363183736801e-03 8.083880692720413208e-02 -6.181728094816207886e-03 -1.520753651857376099e-02 -8.016043156385421753e-02 -2.256372720003128052e-01 1.077781841158866882e-01 -2.397667616605758667e-01 -5.016220808029174805e-01 -1.891366094350814819e-01 8.428089320659637451e-02 1.109576970338821411e-01 -1.921787261962890625e-01 -8.121485263109207153e-02 -2.504204027354717255e-02 8.306717127561569214e-02 -2.637122943997383118e-02 3.241025507450103760e-01 1.710660010576248169e-01 -5.613456666469573975e-02 6.724904477596282959e-02 -1.198340430855751038e-01 2.765523791313171387e-01
-2.091463841497898102e-02 1.577232182025909424e-01 3.658061474561691284e-02 3.751542791724205017e-02 -2.417536452412605286e-03 8.487413823604583740e-02 1.416040807962417603e-01 1.092565897852182388e-02 -1.682617515325546265e-02 1.026408933103084564e-02 2.713046967983245850e-01 2.016977965831756592e-01 2.266786098480224609e-01 -2.012742310762405396e-01 1.112145930528640747e-02 2.602200806140899658e-01 6.682121194899082184e-03 -4.762806296348571777e-01 -4.497316777706146240e-01 -4.002629313617944717e-03 7.898516207933425903e-02 -1.576142460107803345e-01 1.951510310173034668e-01 2.875512279570102692e-02 2.154693454504013062e-01 -1.431750357151031494e-01 -5.666395276784896851e-02 -1.722382009029388428e-01 -1.093007773160934448e-01 -1.530283242464065552e-01 -1.813428997993469238e-01 -5.425700545310974121e-02
-2.044769823551177979e-01 -1.779466867446899414e-02 -2.321887016296386719e-01 2.251006215810775757e-01 1.029990240931510925e-02 -2.084601819515228271e-01 2.231762707233428955e-01 5.660709366202354431e-02 6.764516234397888184e-02 -2.123887278139591217e-02 1.046858802437782288e-01 -6.772610545158386230e-02 -9.668406844139099121e-02 1.774232834577560425e-02 -3.659526407718658447e-01 1.984310597181320190e-01 -1.244129147380590439e-03 -4.171360433101654053e-01 1.022408306598663330e-01 -1.321485731750726700e-02 -7.598243653774261475e-02 2.229420840740203857e-01 3.484834451228380203e-04 -7.889875210821628571e-03 2.801035344600677490e-01 -4.621701315045356750e-02 2.059743255376815796e-01 1.514071524143218994e-01 1.335042566061019897e-01 4.520243033766746521e-02 -3.610252439975738525e-01 1.298656463623046875e-01
-2.263616770505905151e-01 3.965076059103012085e-02 -1.412801891565322876e-01 1.628334820270538330e-01 8.211527764797210693e-02 -5.707806721329689026e-02 3.219275772571563721e-01 -1.200817599892616272e-01 2.031164765357971191e-01 -7.885795086622238159e-02 -4.291361570358276367e-02 -9.886540472507476807e-02 3.006672859191894531e-02 -3.268431872129440308e-02 -1.633646786212921143e-01 2.111085504293441772e-01 -8.789853751659393311e-02 -2.682446539402008057e-01 -4.413439601194113493e-04 2.269762158393859863e-01 -1.828984916210174561e-01 1.545412540435791016e-01 4.867760092020034790e-02 2.295212894678115845e-01 2.994239926338195801e-01 -2.564593553543090820e-01 3.310774862766265869e-01 8.056080341339111328e-02 -1.809785328805446625e-02 2.525582909584045410e-01 -2.011930495500564575e-01 1.436420530080795288e-01
-1.231098268181085587e-02 1.679019257426261902e-02 2.386535704135894775e-01 3.690692484378814697e-01 6.209080666303634644e-02 -2.438214123249053955e-01 -3.599190386012196541e-04 4.610404372215270996e-03 -7.498191297054290771e-02 2.463403493165969849e-01 -1.276542339473962784e-02 -7.640245556831359863e-02 -8.797132223844528198e-02 -3.105966607108712196e-03 -7.395111769437789917e-02 8.735970407724380493e-02 9.440260939300060272e-03 -3.966098725795745850e-01 -1.862147450447082520e-01 -8.068457990884780884e-02 -8.865359425544738770e-02 2.735871635377407074e-02 1.266492456197738647e-01 1.788986027240753174e-01 2.000280618667602539e-01 1.628248989582061768e-01 -1.124235019087791443e-01 -2.659904658794403076e-01 1.102578490972518921e-01 1.762174516916275024e-01 -5.471051484346389771e-02 4.456178247928619385e-01
-2.972235083580017090e-01 1.511264145374298096e-01 3.209330141544342041e-01 4.611092433333396912e-02 -3.268351852893829346e-01 2.196116149425506592e-01 2.541552186012268066e-01 -3.238524496555328369e-02 -1.335466951131820679e-01 5.207827314734458923e-02 2.920001558959484100e-02 -1.153555512428283691e-01 -2.749423868954181671e-02 4.480078443884849548e-02 -3.178462684154510498e-01 1.765804737806320190e-01 1.412104219198226929e-01 -1.408818811178207397e-01 -2.573461234569549561e-01 1.732328236103057861e-01 -1.173695251345634460e-01 -1.056255474686622620e-01 1.978509724140167236e-01 1.334295868873596191e-01 1.736224144697189331e-01 1.318772975355386734e-02 2.690495848655700684e-01 7.667643576860427856e-02 7.649712264537811279e-02 -1.038841605186462402e-01 -1.254137307405471802e-01 1.856359392404556274e-01
1.244386881589889526e-01 -1.081638224422931671e-02 6.266006827354431152e-02 1.947850137948989868e-01 2.271454036235809326e-01 3.060586452484130859e-01 2.123368680477142334e-01 2.594987154006958008e-01 2.286763936281204224e-01 -5.229664966464042664e-02 -3.124351799488067627e-02 -4.712835326790809631e-02 9.642567485570907593e-02 -2.451479882001876831e-01 1.329023241996765137e-01 1.184416785836219788e-01 2.436741143465042114e-01 -3.452500700950622559e-01 -1.769251972436904907e-01 1.527696251869201660e-01 1.304552853107452393e-01 1.108725816011428833e-01 5.311279743909835815e-02 1.483335345983505249e-01 1.837126463651657104e-01 2.861756831407546997e-02 5.427338182926177979e-02 -3.143977746367454529e-02 -1.439536511898040771e-01 -9.041366726160049438e-02 -2.412869185209274292e-01 3.354910314083099365e-01
-1.081687137484550476e-01 1.958923190832138062e-01 1.050785258412361145e-01 2.703509330749511719e-01 -3.167449682950973511e-02 -1.506432890892028809e-01 -3.087406419217586517e-02 9.977807104587554932e-02 3.870989428833127022e-03 2.359523922204971313e-01 3.794892430305480957e-01 -9.149785339832305908e-02 1.363067626953125000e-01 1.343735605478286743e-01 -7.101857662200927734e-02 -2.249802462756633759e-02 -2.373713068664073944e-02 -2.728852629661560059e-01 1.457641832530498505e-02 3.326713666319847107e-02 3.705631494522094727e-01 -2.801326215267181396e-01 2.281681001186370850e-01 -3.043971061706542969e-01 8.455134928226470947e-02 1.176309306174516678e-02 1.248205900192260742e-01 1.074612811207771301e-01 -1.509743183851242065e-01 -1.433393806219100952e-01 -1.922128349542617798e-01 1.713819950819015503e-01
-7.878644764423370361e-02 1.955573558807373047e-01 1.400452107191085815e-01 4.729629755020141602e-01 -1.344090551137924194e-01 8.970966935157775879e-02 -8.922949433326721191e-02 -7.198006659746170044e-02 -1.225913614034652710e-01 -1.065309345722198486e-01 6.083660200238227844e-02 1.984048634767532349e-02 4.933290183544158936e-02 3.230517962947487831e-03 -6.410105526447296143e-02 -3.563933447003364563e-02 4.171001911163330078e-02 -1.182989031076431274e-01 -1.435524970293045044e-01 -8.769212663173675537e-02 2.066296339035034180e-01 -1.297474801540374756e-01 8.041258901357650757e-02 3.202456533908843994e-01 2.886074185371398926e-01 3.061594367027282715e-01 2.980962693691253662e-01 -5.663803312927484512e-03 1.036677956581115723e-01 9.033849090337753296e-02 -1.365223973989486694e-01 3.444389104843139648e-01
-1.497808694839477539e-01 -1.059313677251338959e-02 -8.970946073532104492e-02 3.161945939064025879e-01 -7.870418578386306763e-02 2.023038119077682495e-01 2.355023175477981567e-01 1.896772384643554688e-01 1.828914731740951538e-01 1.472514420747756958e-01 -3.780988603830337524e-02 -5.378315970301628113e-02 -1.890407055616378784e-01 1.216654628515243530e-01 9.675094857811927795e-03 2.754728794097900391e-01 -8.173217065632343292e-03 -2.228813171386718750e-01 3.065661154687404633e-02 7.219860795885324478e-03 3.198470920324325562e-02 -1.498220115900039673e-01 2.047245204448699951e-01 9.010803699493408203e-02 -1.409880071878433228e-01 3.633222356438636780e-02 -2.486567646265029907e-01 1.195382550358772278e-01 7.574134320020675659e-02 2.313397973775863647e-01 -4.353086650371551514e-01 2.731164991855621338e-01
-1.172916665673255920e-01 -1.985222846269607544e-01 2.552351057529449463e-01 6.204872578382492065e-02 2.376158088445663452e-01 1.455899327993392944e-02 1.897925324738025665e-02 3.427661210298538208e-02 8.480304479598999023e-02 -8.417075127363204956e-02 3.737798333168029785e-02 -2.408953011035919189e-01 2.011873722076416016e-01 1.838319301605224609e-01 1.364333480596542358e-01 1.053086966276168823e-01 -2.286571562290191650e-01 -3.804599642753601074e-01 -8.432175964117050171e-02 -2.660803729668259621e-04 8.615151792764663696e-02 -2.770400792360305786e-02 9.965774416923522949e-02 -2.065214514732360840e-01 3.474963307380676270e-01 -2.337016314268112183e-01 2.077991217374801636e-01 2.791036963462829590e-01 1.884803920984268188e-01 -1.306025236845016479e-01 -1.477088183164596558e-01 7.863929867744445801e-02
1.077511347830295563e-02 -3.438539430499076843e-02 1.459781546145677567e-02 3.172030746936798096e-01 2.679820358753204346e-01 -6.289964914321899414e-02 3.761945699807256460e-04 3.672504127025604248e-01 -1.307703256607055664e-01 1.471822112798690796e-01 1.122308224439620972e-01 -1.215679105371236801e-02 1.993701159954071045e-01 2.833571732044219971e-01 -6.388652324676513672e-02 1.384668331593275070e-02 2.278610505163669586e-02 -3.003799617290496826e-01 -9.962464869022369385e-02 -7.321629673242568970e-02 2.357411384582519531e-01 -1.508922725915908813e-01 -1.448881030082702637e-01 -2.639283239841461182e-01 3.137774467468261719e-01 1.320618242025375366e-01 -2.981155877932906151e-03 5.527085624635219574e-03 -1.334981620311737061e-01 -1.751215308904647827e-01 -2.003242969512939453e-01 1.783984452486038208e-01
7.858192920684814453e-02 -2.595955431461334229e-01 9.046081453561782837e-02 7.037264108657836914e-02 1.666276901960372925e-01 2.629979848861694336e-01 2.869735062122344971e-01 5.629966408014297485e-02 1.938390284776687622e-01 7.783726602792739868e-02 -1.740752309560775757e-01 -3.925256431102752686e-02 2.635284513235092163e-02 -3.111353516578674316e-02 5.462532863020896912e-02 1.346232891082763672e-01 2.387953847646713257e-01 -1.905125230550765991e-01 -1.071384027600288391e-01 7.217953912913799286e-03 3.473870083689689636e-02 -1.264073848724365234e-01 2.685048803687095642e-02 2.860046923160552979e-01 3.644131124019622803e-01 1.110485494136810303e-01 3.128746747970581055e-01 4.091352969408035278e-02 -2.321015745401382446e-01 3.492151200771331787e-02 -1.684822440147399902e-01 3.160283863544464111e-01
-2.258517080917954445e-03 1.847136169672012329e-01 2.235898189246654510e-02 7.614106684923171997e-02 1.185417100787162781e-01 -3.526493161916732788e-02 1.720751225948333740e-01 1.275212168693542480e-01 1.502633988857269287e-01 4.080955684185028076e-02 1.496464163064956665e-01 -6.794498860836029053e-02 6.471329182386398315e-02 2.626900076866149902e-01 -2.081173360347747803e-01 1.665528565645217896e-01 2.407403290271759033e-01 -2.576151788234710693e-01 -3.737067878246307373e-01 -2.437344640493392944e-01 9.707206487655639648e-02 -1.535654813051223755e-01 3.357521072030067444e-02 -3.707672283053398132e-02 -2.035992145538330078e-01 -8.870165795087814331e-02 1.839893609285354614e-01 4.973799735307693481e-02 1.964210718870162964e-01 -1.803419291973114014e-01 -1.604610085487365723e-01 4.018940627574920654e-01
-1.677477806806564331e-01 9.575547277927398682e-02 2.115128636360168457e-01 6.692233681678771973e-02 5.352049693465232849e-02 -1.618794500827789307e-01 1.184039488434791565e-01 2.242346107959747314e-02 1.425519213080406189e-02 1.387672275304794312e-01 1.296988502144813538e-02 -1.063289344310760498e-01 1.227959245443344116e-01 -1.321144700050354004e-01 1.584153771400451660e-01 1.456851512193679810e-01 4.158405959606170654e-02 -4.124684035778045654e-01 -1.649470329284667969e-01 -1.348982751369476318e-01 -1.758151128888130188e-02 -3.746727705001831055e-01 9.374669939279556274e-02 2.959100902080535889e-01 1.466901898384094238e-01 -1.339849643409252167e-02 -1.780068278312683105e-01 -7.321348041296005249e-02 1.397883445024490356e-01 -3.678406774997711182e-01 -3.001096844673156738e-01 4.621068388223648071e-02
5.786601454019546509e-02 -3.141519054770469666e-02 -8.728506416082382202e-02 1.448535919189453125e-01 3.875202536582946777e-01 -2.828849479556083679e-02 1.051943153142929077e-01 2.012116014957427979e-01 1.307935118675231934e-01 1.563227176666259766e-01 -1.162109151482582092e-01 -9.489154070615768433e-02 -6.037828698754310608e-02 -1.359930336475372314e-01 1.735421121120452881e-01 6.547853350639343262e-02 -1.710355877876281738e-01 -2.498020082712173462e-01 -4.080545306205749512e-01 -1.496589481830596924e-01 3.506317436695098877e-01 -4.656792059540748596e-02 2.456531226634979248e-01 1.332662850618362427e-01 -2.987837605178356171e-02 -8.002873510122299194e-02 -6.456377357244491577e-02 -1.089999824762344360e-02 1.200562063604593277e-02 -1.829721480607986450e-01 -2.546341121196746826e-01 2.238730788230895996e-01
-5.626086518168449402e-02 9.742394834756851196e-02 2.689985632896423340e-01 1.111717801541090012e-02 7.138188928365707397e-02 -6.059523206204175949e-03 1.361944526433944702e-01 -4.412258416414260864e-02 8.005750924348831177e-02 2.752601802349090576e-01 9.730945527553558350e-02 2.242273092269897461e-01 5.527533590793609619e-02 1.621669679880142212e-01 1.446169912815093994e-01 -2.163783758878707886e-01 2.054869979619979858e-01 -2.679497003555297852e-01 -1.727574504911899567e-02 3.834581375122070312e-02 2.608476281166076660e-01 -2.617042064666748047e-01 2.682188451290130615e-01 -2.399660274386405945e-02 3.416618406772613525e-01 -1.004736572504043579e-01 1.869075745344161987e-01 -3.901217132806777954e-02 -2.691244482994079590e-01 -3.743432229384779930e-03 -2.710580825805664062e-01 1.272117495536804199e-01
1.100564599037170410e-01 -2.245072573423385620e-01 8.396133035421371460e-02 4.341722466051578522e-03 8.423921465873718262e-02 1.575091034173965454e-01 2.110521644353866577e-01 6.240437179803848267e-02 4.381534084677696228e-02 6.992303580045700073e-02 -7.029697299003601074e-02 4.087239131331443787e-02 9.855470061302185059e-02 -2.256395667791366577e-01 1.439885795116424561e-01 5.480446852743625641e-03 1.453466415405273438e-01 -2.506686151027679443e-01 -4.463111981749534607e-02 6.191819161176681519e-02 1.741930097341537476e-01 -1.451056599617004395e-01 1.278512775897979736e-01 3.124217092990875244e-01 3.785451650619506836e-01 2.847674787044525146e-01 2.689119577407836914e-01 -7.432368118315935135e-03 -2.275322377681732178e-01 8.906518109142780304e-03 -2.644596695899963379e-01 2.856176495552062988e-01
-1.318657547235488892e-01 6.746216118335723877e-02 2.318546921014785767e-01 6.267117708921432495e-02 -6.154641509056091309e-02 -3.355185315012931824e-02 2.610391974449157715e-01 -9.674157202243804932e-02 -9.081447124481201172e-02 1.955705583095550537e-01 1.461705714464187622e-01 1.332015544176101685e-01 4.803271032869815826e-03 6.601153314113616943e-02 9.208575636148452759e-02 4.980174303054809570e-01 -2.875579148530960083e-02 -2.072947174310684204e-01 1.192046925425529480e-01 -2.398836463689804077e-01 -7.200962305068969727e-02 -1.827394664287567139e-01 2.319809049367904663e-01 2.573589384555816650e-01 1.153147965669631958e-01 -2.019226402044296265e-01 2.779832854866981506e-02 1.797676980495452881e-01 1.013102680444717407e-01 -2.828779220581054688e-01 -1.677909642457962036e-01 1.081660389900207520e-01
-1.462616175413131714e-01 4.608158022165298462e-02 5.505044013261795044e-02 2.385912090539932251e-01 -1.136700659990310669e-01 -5.229475721716880798e-02 1.073258072137832642e-01 1.482997238636016846e-01 4.806119948625564575e-02 -8.476246148347854614e-02 -1.934527605772018433e-02 1.720938384532928467e-01 -1.315266191959381104e-01 1.087152883410453796e-01 1.370420008897781372e-01 1.860464662313461304e-01 -2.874269783496856689e-01 -3.464551866054534912e-01 -1.637484282255172729e-01 9.330134093761444092e-02 1.213723495602607727e-01 -1.500936001539230347e-01 -4.428921639919281006e-02 2.938691973686218262e-01 8.566209115087985992e-03 2.619045376777648926e-01 3.369355797767639160e-01 8.528650552034378052e-02 -2.001550421118736267e-02 2.331893146038055420e-01 -6.900835037231445312e-02 3.641599714756011963e-01
-1.144328340888023376e-01 1.245918497443199158e-01 2.546814270317554474e-02 1.694073528051376343e-01 1.319460719823837280e-01 -2.052151262760162354e-01 2.670524828135967255e-02 -3.156586736440658569e-02 -1.380117982625961304e-01 1.665569692850112915e-01 -9.961650520563125610e-02 -1.389725804328918457e-01 5.431674048304557800e-02 3.849690258502960205e-01 1.623145490884780884e-01 -3.704026713967323303e-02 6.361658126115798950e-02 -5.022563934326171875e-01 -1.917703151702880859e-01 2.772357687354087830e-02 -6.623968482017517090e-02 -1.827689409255981445e-01 -1.999878734350204468e-01 -9.533984214067459106e-02 1.202378347516059875e-01 1.125906929373741150e-01 2.690972387790679932e-01 1.254054158926010132e-01 3.327235206961631775e-02 -2.613413333892822266e-01 -2.023846060037612915e-01 1.397769153118133545e-01
-8.554501086473464966e-02 -4.888384789228439331e-02 5.638381093740463257e-02 3.165819644927978516e-01 -1.227411627769470215e-01 5.624474957585334778e-03 2.995307743549346924e-01 -7.654285430908203125e-02 2.478573843836784363e-02 3.008474595844745636e-03 3.773466050624847412e-01 1.180775649845600128e-02 1.968757659196853638e-01 3.083243966102600098e-02 -1.669066548347473145e-01 2.816499769687652588e-01 -1.596821099519729614e-01 -1.281158477067947388e-01 1.255321055650711060e-01 1.695428602397441864e-02 -1.766596548259258270e-02 -1.513212770223617554e-01 -3.975077532231807709e-03 4.326429963111877441e-02 1.757043413817882538e-02 -2.236488759517669678e-01 4.550080001354217529e-02 -2.401249557733535767e-01 2.423920184373855591e-01 6.304901838302612305e-02 -2.119011282920837402e-01 4.306058883666992188e-01
-6.822609156370162964e-02 8.641001582145690918e-02 8.323794603347778320e-02 2.230784595012664795e-01 1.014658212661743164e-01 -1.417549848556518555e-01 5.560365319252014160e-02 1.937766373157501221e-01 9.244935214519500732e-02 4.331015050411224365e-02 -1.342857908457517624e-02 -1.112701892852783203e-01 -2.580151855945587158e-01 1.925856806337833405e-02 -6.918526440858840942e-02 9.598089009523391724e-02 1.468800753355026245e-02 -4.264136552810668945e-01 -2.387094497680664062e-01 7.092361152172088623e-02 -2.124980241060256958e-01 -1.505742222070693970e-01 1.818788349628448486e-01 1.721391826868057251e-01 -4.233301803469657898e-02 2.200211584568023682e-01 1.998749971389770508e-01 -7.773829251527786255e-02 -8.858897536993026733e-02 3.004306554794311523e-01 -2.464788705110549927e-01 3.557804524898529053e-01
-1.630988866090774536e-01 5.600228533148765564e-02 1.206659302115440369e-01 -2.769124507904052734e-02 6.518539041280746460e-02 2.225031144917011261e-02 9.544674307107925415e-02 -3.824595361948013306e-02 -6.122189760208129883e-02 1.127953529357910156e-01 2.762070298194885254e-01 -1.171790510416030884e-01 -2.483940310776233673e-02 9.627174586057662964e-02 -5.417257174849510193e-02 2.357489466667175293e-01 2.587922215461730957e-01 -4.208890199661254883e-01 -4.552228376269340515e-03 2.266382798552513123e-02 2.889322340488433838e-01 -1.320531815290451050e-01 2.529788017272949219e-01 2.017565369606018066e-01 -2.423258274793624878e-01 -9.241062402725219727e-02 1.735157221555709839e-01 4.168319329619407654e-02 -3.686810731887817383e-01 -2.164033651351928711e-01 -6.970783323049545288e-02 1.665154993534088135e-01
2.868123054504394531e-01 1.576686976477503777e-03 2.416823655366897583e-01 -9.989327192306518555e-02 1.880007609724998474e-02 1.588490158319473267e-01 3.571790158748626709e-01 6.646566092967987061e-02 8.936543948948383331e-03 8.145879209041595459e-02 -1.860604435205459595e-01 -1.739200502634048462e-01 9.184551984071731567e-02 -3.345216438174247742e-02 4.321568831801414490e-02 9.825011342763900757e-02 6.806885451078414917e-02 -3.130418062210083008e-01 -3.921638429164886475e-02 -1.060941964387893677e-01 1.492049992084503174e-01 -2.598216533660888672e-01 4.195194225758314133e-03 3.373604416847229004e-01 1.133181452751159668e-01 -1.195657700300216675e-01 3.092531561851501465e-01 -7.732293754816055298e-02 -1.844145953655242920e-01 -4.934922978281974792e-02 -1.963062882423400879e-01 2.763218581676483154e-01
-1.307574510574340820e-01 -1.467529386281967163e-01 1.130916029214859009e-01 2.080767154693603516e-01 5.528485402464866638e-02 -1.250764727592468262e-01 2.683345377445220947e-01 -3.818950499407947063e-04 6.826084572821855545e-03 1.217365041375160217e-01 2.029705494642257690e-01 -1.722947210073471069e-01 -1.785015501081943512e-02 -1.370501369237899780e-01 -1.553004682064056396e-01 -2.601783489808440208e-03 -8.097667992115020752e-02 -5.611911416053771973e-01 1.444954723119735718e-01 6.103719398379325867e-02 2.971643507480621338e-01 -8.579158782958984375e-02 1.987059116363525391e-01 -1.518782973289489746e-01 4.713090881705284119e-02 1.644783653318881989e-02 1.004029661417007446e-01 6.857571750879287720e-02 2.534129023551940918e-01 -6.680261343717575073e-02 5.406738445162773132e-02 3.039849400520324707e-01
-1.141995191574096680e-01 1.515514999628067017e-01 8.874752372503280640e-02 2.717119455337524414e-01 -2.372914738953113556e-02 -1.893990337848663330e-01 1.370051652193069458e-01 1.550046503543853760e-01 -3.365746140480041504e-02 1.490825861692428589e-01 3.526844456791877747e-02 -1.399811059236526489e-01 -2.455147802829742432e-01 1.325138658285140991e-01 -2.614865545183420181e-03 9.533907473087310791e-02 2.735206624493002892e-03 -4.205323457717895508e-01 -2.251441776752471924e-01 -3.251645341515541077e-02 -1.996161937713623047e-01 -1.263178735971450806e-01 7.342702150344848633e-02 2.229705452919006348e-01 8.353973925113677979e-02 1.665441840887069702e-01 9.591972827911376953e-02 -1.642024666070938110e-01 -5.485264956951141357e-02 3.019300699234008789e-01 -2.300077080726623535e-01 3.383176028728485107e-01
-9.331379085779190063e-02 -1.108456924557685852e-01 3.042437136173248291e-01 2.124264240264892578e-01 -3.538598120212554932e-02 3.109672069549560547e-01 -6.287151575088500977e-02 9.789951890707015991e-02 5.772109702229499817e-02 2.296990528702735901e-02 2.204657495021820068e-01 4.538819938898086548e-02 3.961274772882461548e-02 1.300378292798995972e-01 -1.563284844160079956e-01 2.372311055660247803e-01 2.398815937340259552e-02 -1.851438283920288086e-01 9.269668906927108765e-02 1.025087758898735046e-01 -2.988807559013366699e-01 -3.282778263092041016e-01 2.951009869575500488e-01 9.839479625225067139e-02 1.554343998432159424e-01 7.187624927610158920e-03 1.652339473366737366e-02 1.203125491738319397e-01 -5.891945213079452515e-02 1.501140147447586060e-01 -9.382897987961769104e-03 4.040247499942779541e-01
4.769492149353027344e-02 -1.335712969303131104e-01 -1.762409359216690063e-01 3.008710145950317383e-01 1.042020916938781738e-01 -5.930349580012261868e-04 1.475569456815719604e-01 2.138418518006801605e-02 -2.403926569968461990e-03 3.226810321211814880e-02 -1.633612089790403843e-03 1.748048663139343262e-01 1.543498337268829346e-01 1.549391448497772217e-01 -1.833093166351318359e-01 9.886055439710617065e-02 1.404933780431747437e-01 -1.310497224330902100e-01 1.178198903799057007e-01 -2.689925730228424072e-01 8.576663583517074585e-02 -9.770843386650085449e-02 4.940694868564605713e-01 1.886605657637119293e-02 7.588861882686614990e-02 -8.177664875984191895e-02 8.254336565732955933e-02 2.761558443307876587e-02 -1.781216561794281006e-01 6.770766526460647583e-02 -4.622650444507598877e-01 2.187721133232116699e-01
2.821852453052997589e-02 2.263438403606414795e-01 1.617571264505386353e-01 6.503919512033462524e-02 5.727045983076095581e-02 5.233875662088394165e-02 3.751311078667640686e-02 4.136567935347557068e-02 1.517720520496368408e-02 -2.503771185874938965e-01 -8.829826861619949341e-02 -8.116918057203292847e-02 3.512167930603027344e-01 -1.026082634925842285e-01 -1.460129581391811371e-02 1.892442703247070312e-01 3.845033049583435059e-02 -1.401066333055496216e-01 -2.391647696495056152e-01 -5.379365384578704834e-02 -9.400740265846252441e-02 -1.286724656820297241e-01 3.287381231784820557e-01 1.478075981140136719e-01 4.504459500312805176e-01 -2.238071151077747345e-02 -1.151470765471458435e-01 6.637275964021682739e-02 1.469749957323074341e-01 -7.596204429864883423e-02 -4.051250219345092773e-01 1.102288812398910522e-01
-2.064474523067474365e-01 -2.356406897306442261e-01 1.523231118917465210e-01 1.807381361722946167e-01 1.354255527257919312e-01 2.448714226484298706e-01 -8.644392341375350952e-02 1.215460076928138733e-01 5.300106853246688843e-02 4.924162030220031738e-01 2.326002269983291626e-01 1.412749886512756348e-01 1.489336192607879639e-01 2.367468476295471191e-01 -1.091328039765357971e-01 1.693257242441177368e-01 1.015989948064088821e-02 -2.803579866886138916e-01 -1.364058163017034531e-02 3.174003958702087402e-02 7.557170838117599487e-02 -1.074235960841178894e-01 5.001861602067947388e-02 -8.984252065420150757e-02 -5.244043096899986267e-02 -1.733880676329135895e-02 2.885576486587524414e-01 5.069106444716453552e-02 -6.860203295946121216e-02 1.178854778409004211e-01 -1.074477564543485641e-02 3.032397329807281494e-01
-5.710136890411376953e-02 -1.564413122832775116e-02 -8.255136758089065552e-02 1.706243492662906647e-02 2.309526354074478149e-01 6.815476715564727783e-02 1.076740995049476624e-01 7.149298489093780518e-02 1.159791275858879089e-01 3.844960927963256836e-01 -9.193865954875946045e-02 -1.126085221767425537e-01 -2.051243372261524200e-02 9.195946902036666870e-02 -9.241352975368499756e-02 -5.206947028636932373e-02 -1.429558396339416504e-01 -2.393199205398559570e-01 1.161199435591697693e-02 6.737518310546875000e-02 1.598767042160034180e-01 -2.608567774295806885e-01 5.169879794120788574e-01 1.615163087844848633e-01 3.563404977321624756e-01 1.304355114698410034e-01 -2.366626262664794922e-01 6.417033076286315918e-02 1.172885298728942871e-02 -6.967011839151382446e-02 -1.261947304010391235e-01 1.332584023475646973e-01
-3.256943775340914726e-03 1.200319379568099976e-01 1.528407782316207886e-01 2.665834724903106689e-01 -3.422103226184844971e-01 6.060564517974853516e-02 1.458547264337539673e-01 1.569035649299621582e-01 1.578308492898941040e-01 4.793534800410270691e-02 6.127976253628730774e-02 -6.201352924108505249e-02 -9.847823530435562134e-03 6.309426575899124146e-02 1.736780554056167603e-01 -1.163119450211524963e-03 -3.287738561630249023e-01 -3.795756995677947998e-01 -1.387809216976165771e-01 5.557162314653396606e-02 2.584577500820159912e-01 1.257378607988357544e-01 -8.682412654161453247e-02 9.296013414859771729e-02 1.397663950920104980e-01 -5.981718376278877258e-02 3.123599588871002197e-01 1.404635757207870483e-01 -1.743199080228805542e-01 -2.086159214377403259e-02 -1.206529214978218079e-01 3.103686869144439697e-01
-1.192330271005630493e-01 2.558701038360595703e-01 2.001690566539764404e-01 1.447238326072692871e-01 -6.570406258106231689e-02 6.842175126075744629e-02 1.016442626714706421e-01 3.120929896831512451e-01 1.606431007385253906e-01 1.506932526826858521e-01 2.440803050994873047e-01 -9.516711533069610596e-02 -5.444820225238800049e-02 -7.300256192684173584e-02 2.014244049787521362e-01 -1.515725906938314438e-02 -1.579116284847259521e-01 -4.438877105712890625e-01 -1.410652101039886475e-01 -1.092334371060132980e-02 -5.970873869955539703e-03 9.837110526859760284e-03 -1.252243220806121826e-01 -6.329302489757537842e-02 3.219324946403503418e-01 4.321027174592018127e-02 2.322580665349960327e-01 1.728595048189163208e-01 -1.403618603944778442e-01 1.507162451744079590e-01 4.561025649309158325e-02 2.840549051761627197e-01
-1.296483129262924194e-01 2.406844198703765869e-01 2.010363340377807617e-01 -3.060046583414077759e-02 4.216117411851882935e-02 2.214645445346832275e-01 1.480260640382766724e-01 1.530101336538791656e-02 -3.113912604749202728e-02 -6.021343171596527100e-02 6.081444025039672852e-02 -2.610498107969760895e-02 3.070763349533081055e-01 -9.395877271890640259e-02 1.929677426815032959e-01 4.229748547077178955e-01 5.255902186036109924e-02 -2.502990365028381348e-01 5.635709315538406372e-02 -1.313227117061614990e-01 1.285124123096466064e-01 1.636925041675567627e-01 2.814294695854187012e-01 -1.877812482416629791e-02 2.896113693714141846e-01 1.667594760656356812e-01 -1.127055939286947250e-02 -2.273539751768112183e-01 -2.494608052074909210e-02 -1.088069453835487366e-01 -2.645912170410156250e-01 1.674132794141769409e-01
-1.704534739255905151e-01 2.717328630387783051e-02 2.445043921470642090e-01 8.476193994283676147e-02 -1.129052266478538513e-01 1.603686213493347168e-01 -2.474331408739089966e-01 3.546021878719329834e-02 -1.196141615509986877e-01 2.938575670123100281e-02 1.680485159158706665e-01 5.804025009274482727e-02 8.202248066663742065e-02 9.118998050689697266e-02 -1.085908245295286179e-02 3.140710592269897461e-01 1.365246325731277466e-01 -4.910053908824920654e-01 3.677854686975479126e-02 -3.133749589323997498e-03 -1.896795779466629028e-01 -3.130977451801300049e-01 2.463168501853942871e-01 -1.200869828462600708e-01 2.171149551868438721e-01 1.054163649678230286e-01 -4.832836985588073730e-02 1.635964512825012207e-01 -1.386085897684097290e-01 -1.562479585409164429e-01 -1.025877967476844788e-01 1.732686460018157959e-01
5.476498510688543320e-03 -6.722325831651687622e-02 3.380475044250488281e-01 2.777115702629089355e-01 -3.708177478983998299e-03 -6.418085098266601562e-02 -1.301441043615341187e-01 -4.062868654727935791e-02 2.010243535041809082e-01 4.048033952713012695e-01 3.450841084122657776e-02 5.279738083481788635e-02 6.311502307653427124e-02 2.608836889266967773e-01 -9.050853550434112549e-02 -1.045186724513769150e-02 5.735854804515838623e-02 -3.912630379199981689e-01 -3.085491992533206940e-02 1.451575309038162231e-01 3.115369081497192383e-01 -7.467054575681686401e-02 2.386691868305206299e-01 -1.551868319511413574e-01 1.683365553617477417e-01 1.608767956495285034e-01 1.296106129884719849e-01 3.017572127282619476e-02 -7.395099848508834839e-02 3.219718486070632935e-02 -2.241816371679306030e-01 -4.430499672889709473e-02
-6.225120648741722107e-02 -1.005154028534889221e-01 -2.911790041252970695e-03 -1.394388973712921143e-01 2.065661698579788208e-01 1.323934644460678101e-01 1.258912086486816406e-01 1.354150287806987762e-02 -3.675284981727600098e-01 -2.026705257594585419e-02 -1.032164990901947021e-01 2.241951599717140198e-02 -5.668726190924644470e-02 1.486713881604373455e-03 2.737384140491485596e-01 1.057559028267860413e-01 3.657196834683418274e-02 -4.694300591945648193e-01 -3.386887609958648682e-01 7.633106410503387451e-02 1.243283227086067200e-01 -7.905957102775573730e-02 1.935356110334396362e-01 1.339184045791625977e-01 1.022208854556083679e-01 4.218929260969161987e-02 2.839638590812683105e-01 1.223493367433547974e-01 -8.586572110652923584e-02 1.734089553356170654e-01 -2.051070779561996460e-01 2.183579951524734497e-01
-3.185977339744567871e-01 -2.740979008376598358e-02 6.309910863637924194e-02 4.087863266468048096e-01 -2.049550265073776245e-01 6.811721250414848328e-03 2.777829393744468689e-02 1.000601053237915039e-01 -5.588078871369361877e-03 7.256944477558135986e-02 -5.355173349380493164e-02 -4.539361968636512756e-02 -5.346220359206199646e-02 -5.262979120016098022e-02 -3.159063756465911865e-01 7.800923287868499756e-02 -3.754172474145889282e-02 -2.004232257604598999e-01 1.436223983764648438e-01 -1.068739518523216248e-01 1.730083376169204712e-01 -1.176127791404724121e-01 1.576377600431442261e-01 2.946583926677703857e-01 3.215548694133758545e-01 2.245546877384185791e-02 2.047767043113708496e-01 -1.366875469684600830e-01 8.383009582757949829e-02 -2.052368074655532837e-01 -2.965025305747985840e-01 1.464068144559860229e-01
5.003587529063224792e-02 1.969577968120574951e-01 6.282228976488113403e-02 -3.374857828021049500e-02 -6.960681825876235962e-02 2.336317673325538635e-03 3.164501488208770752e-01 -5.377409979701042175e-02 8.216979354619979858e-02 1.159186568111181259e-02 4.281303286552429199e-02 1.533873826265335083e-01 -6.633307039737701416e-02 1.257298141717910767e-01 2.698612809181213379e-01 1.360186785459518433e-01 1.307068169116973877e-01 -2.830325067043304443e-01 -3.041949570178985596e-01 8.664720505475997925e-02 9.871935099363327026e-02 -1.640786379575729370e-01 1.505344659090042114e-01 1.578997224569320679e-01 1.005826368927955627e-01 6.937239319086074829e-02 6.808383762836456299e-02 -1.969086676836013794e-01 -2.835799753665924072e-02 -3.266696333885192871e-01 -4.591916501522064209e-01 2.091603726148605347e-01
9.488489478826522827e-02 1.111619025468826294e-01 8.100325614213943481e-02 3.186166882514953613e-01 5.599201098084449768e-02 -1.871568411588668823e-01 1.551517248153686523e-01 -1.130556967109441757e-02 1.982963178306818008e-03 1.241581141948699951e-01 4.885856434702873230e-02 -3.391921818256378174e-01 -6.238731555640697479e-03 1.907210797071456909e-01 5.525730550289154053e-02 1.026697754859924316e-01 -9.588617086410522461e-02 -7.468866556882858276e-02 7.463932503014802933e-03 -8.482193201780319214e-02 -4.443596303462982178e-02 3.429903462529182434e-02 2.783479541540145874e-02 1.079953089356422424e-01 2.546550333499908447e-01 9.170988947153091431e-02 3.764554858207702637e-01 1.328937709331512451e-01 1.205523312091827393e-01 2.493343800306320190e-01 -1.056766808032989502e-01 5.169278979301452637e-01
-5.592225119471549988e-02 1.411522477865219116e-01 1.268581897020339966e-01 -2.081190608441829681e-02 -3.960644081234931946e-02 4.386184364557266235e-02 1.496286988258361816e-01 8.622500300407409668e-02 -7.948853075504302979e-02 1.211160123348236084e-01 7.047587633132934570e-02 -1.886862665414810181e-01 3.163029849529266357e-01 -7.278390973806381226e-02 1.656523793935775757e-01 1.101167500019073486e-01 2.369285672903060913e-01 -9.849158674478530884e-02 6.286288611590862274e-03 2.266392111778259277e-01 -1.688660979270935059e-01 3.139624744653701782e-02 3.304480314254760742e-01 2.520442903041839600e-01 1.834567189216613770e-01 2.610219083726406097e-02 2.269772887229919434e-01 8.778975158929824829e-02 2.227555029094219208e-02 -2.470801770687103271e-01 -4.909839332103729248e-01 7.071419805288314819e-02
7.709205895662307739e-02 1.757035404443740845e-01 1.308999359607696533e-01 4.772827029228210449e-01 1.522455662488937378e-01 -7.361976802349090576e-02 8.085609972476959229e-02 9.485481679439544678e-02 8.518172055482864380e-02 -1.227443944662809372e-02 9.165474027395248413e-02 -1.894709318876266479e-01 -2.382608801126480103e-01 1.789426207542419434e-01 -3.364798147231340408e-03 1.611309498548507690e-01 1.611273884773254395e-01 -9.656719118356704712e-02 -1.106272712349891663e-01 2.445277422666549683e-01 7.933059334754943848e-02 7.672366499900817871e-02 2.344790697097778320e-01 6.184897944331169128e-02 -2.089387737214565277e-02 -1.214775368571281433e-01 3.220692574977874756e-01 7.877820730209350586e-02 1.493811756372451782e-01 1.377270966768264771e-01 -3.758254051208496094e-01 1.472649872303009033e-01
-2.014441937208175659e-01 1.937839090824127197e-01 2.513430714607238770e-01 2.181301116943359375e-01 2.109079621732234955e-02 1.294058561325073242e-01 -9.041483700275421143e-02 -6.455418467521667480e-02 -1.670854538679122925e-01 6.453298777341842651e-02 9.613979607820510864e-02 -8.865511417388916016e-02 1.991554647684097290e-01 -7.612319290637969971e-02 2.597185596823692322e-02 2.563578188419342041e-01 -6.766986101865768433e-02 -3.103094398975372314e-01 -9.200851619243621826e-02 7.940168678760528564e-02 -2.502534091472625732e-01 -3.083105683326721191e-01 3.753024935722351074e-01 6.142915412783622742e-02 1.496433764696121216e-01 8.004380762577056885e-02 -5.941720679402351379e-02 1.295095086097717285e-01 3.182808682322502136e-02 -2.253678441047668457e-01 -3.188849687576293945e-01 1.200071303173899651e-03
-8.222512900829315186e-03 -9.602624922990798950e-02 1.452411711215972900e-01 1.407139301300048828e-01 4.533752426505088806e-02 -1.725821495056152344e-01 3.486204147338867188e-01 1.062301695346832275e-01 1.600294113159179688e-01 -1.287408620119094849e-01 -2.846350194886326790e-03 -6.465997546911239624e-02 -1.120616123080253601e-01 -5.842777341604232788e-02 -1.223098114132881165e-01 -5.927574634552001953e-02 -1.536525413393974304e-02 -5.163462758064270020e-01 -1.298542134463787079e-02 3.281947225332260132e-02 1.033962219953536987e-01 -8.960796147584915161e-02 1.231552138924598694e-01 -1.031524315476417542e-01 4.309932142496109009e-02 1.736468821763992310e-01 2.636247575283050537e-01 1.131034176796674728e-02 2.423815131187438965e-01 -1.518778055906295776e-01 9.305412881076335907e-03 4.562618732452392578e-01
-3.442568238824605942e-03 4.100773949176073074e-03 2.035360932350158691e-01 1.996273547410964966e-01 -1.733397990465164185e-01 3.136869072914123535e-01 1.844872385263442993e-01 -7.918627560138702393e-02 -3.541893139481544495e-02 -1.789339929819107056e-01 1.385684013366699219e-01 -2.915102541446685791e-01 1.709015108644962311e-02 5.835926905274391174e-02 -9.159789979457855225e-02 2.523176968097686768e-01 -3.143641352653503418e-01 -3.365252017974853516e-01 -2.878398597240447998e-01 1.088264584541320801e-01 -9.781048446893692017e-02 -1.337446272373199463e-02 1.138775795698165894e-01 1.046541556715965271e-01 1.204942017793655396e-01 -6.685429066419601440e-02 1.264398694038391113e-01 2.580247521400451660e-01 -9.427197510376572609e-04 -2.383404523134231567e-01 3.006297722458839417e-02 1.924558430910110474e-01
-1.671410910785198212e-02 3.183466196060180664e-02 2.276760786771774292e-01 4.195803701877593994e-01 -2.488628402352333069e-02 -1.023030877113342285e-01 5.572887882590293884e-02 6.329122930765151978e-02 6.224925816059112549e-02 -1.487193107604980469e-01 -6.444922089576721191e-02 -6.077765300869941711e-02 -8.205489069223403931e-02 -1.206571981310844421e-01 -1.769772022962570190e-01 2.750616073608398438e-01 -2.837333083152770996e-01 -1.302187293767929077e-01 -1.575732231140136719e-01 -1.626030653715133667e-01 1.234699860215187073e-01 -1.004932001233100891e-01 4.036600235849618912e-03 1.746272146701812744e-01 3.547230064868927002e-01 2.039374709129333496e-01 2.145021110773086548e-01 3.442649170756340027e-02 2.298691123723983765e-01 8.123958855867385864e-02 -2.884364128112792969e-01 1.693506091833114624e-01
-1.002360135316848755e-01 -9.479300677776336670e-02 -9.945286065340042114e-02 1.408448666334152222e-01 -2.013513892889022827e-01 -1.965328492224216461e-02 3.306287527084350586e-01 1.120963618159294128e-01 8.739425241947174072e-02 1.135229989886283875e-01 -4.998080804944038391e-02 7.408270239830017090e-02 -1.860198825597763062e-01 -1.985721886157989502e-01 -6.165664177387952805e-03 -4.114584997296333313e-03 -2.749628424644470215e-01 -4.195383787155151367e-01 -1.651534289121627808e-01 9.281836450099945068e-03 1.910777837038040161e-01 -1.816336810588836670e-01 2.336265593767166138e-01 -3.846195712685585022e-02 4.515067115426063538e-02 1.307881474494934082e-01 2.789606153964996338e-01 6.012065336108207703e-02 -9.661029279232025146e-02 -1.909906975924968719e-02 -8.228892087936401367e-02 4.052650928497314453e-01
-3.068128824234008789e-01 2.115565240383148193e-01 2.174841314554214478e-01 1.199716106057167053e-01 -4.315157886594533920e-03 1.547818183898925781e-01 2.994641363620758057e-01 -2.334287576377391815e-02 -1.813272237777709961e-01 -5.933658778667449951e-02 -6.387235969305038452e-02 -5.075899362564086914e-01 -8.798236399888992310e-02 -3.169486299157142639e-02 -4.082182794809341431e-02 8.871140331029891968e-02 9.744566679000854492e-02 -1.510727107524871826e-01 -1.394596695899963379e-01 1.635594516992568970e-01 4.119585454463958740e-02 -2.500572055578231812e-02 5.905333533883094788e-02 1.685604266822338104e-02 1.123711466789245605e-01 -1.354508548974990845e-01 3.406491577625274658e-01 6.668995320796966553e-02 -2.517793141305446625e-02 1.154589205980300903e-01 -3.273461461067199707e-01 1.077559515833854675e-01
-2.554742693901062012e-01 -2.243481017649173737e-02 3.784531056880950928e-01 1.588581949472427368e-01 -1.761735975742340088e-01 2.110132128000259399e-01 2.376259267330169678e-01 -2.267039120197296143e-01 -1.919652372598648071e-01 2.895718514919281006e-01 -4.616197943687438965e-02 -6.780615076422691345e-03 2.607197761535644531e-01 8.683428913354873657e-02 -3.697264567017555237e-02 3.376230895519256592e-01 -5.377418547868728638e-02 -8.940960466861724854e-02 2.019432783126831055e-01 -9.172062389552593231e-03 9.105347841978073120e-02 2.144791744649410248e-02 1.554723531007766724e-01 2.072677463293075562e-01 1.111782155930995941e-02 -3.829984739422798157e-02 2.306197956204414368e-02 1.284741610288619995e-01 1.766200363636016846e-01 -5.803012847900390625e-02 -1.588614434003829956e-01 2.500628232955932617e-01
-2.040560841560363770e-01 -1.561061143875122070e-01 1.339850574731826782e-01 2.883668839931488037e-01 -1.071236506104469299e-01 1.766739934682846069e-01 3.274933993816375732e-01 1.624641567468643188e-01 -1.831922866404056549e-02 -1.850809603929519653e-01 7.142467051744461060e-02 -2.520369552075862885e-02 1.210918128490447998e-01 -4.200445115566253662e-02 7.599773257970809937e-02 1.988221406936645508e-01 -1.550583541393280029e-01 -2.127233594655990601e-01 -2.782972753047943115e-01 2.498627000022679567e-04 9.309530258178710938e-02 -1.095616519451141357e-01 1.087094917893409729e-01 3.982097655534744263e-02 -5.539992358535528183e-03 -3.364408388733863831e-02 2.984261512756347656e-01 3.978023529052734375e-01 -3.076490713283419609e-03 -2.557888925075531006e-01 3.072391264140605927e-02 2.425312548875808716e-01
9.461760520935058594e-02 -8.987927436828613281e-02 2.959460318088531494e-01 -1.027054786682128906e-01 3.099005110561847687e-02 6.666824221611022949e-02 3.218681812286376953e-01 7.290866971015930176e-02 1.515877842903137207e-01 2.758184671401977539e-01 1.562105398625135422e-02 -1.206298358738422394e-02 1.502131074666976929e-01 -7.798107340931892395e-03 8.780949562788009644e-02 -2.169623970985412598e-02 2.670660316944122314e-01 -2.720015347003936768e-01 3.973384574055671692e-02 1.679914891719818115e-01 1.002038419246673584e-01 7.364413887262344360e-02 2.482953220605850220e-01 1.158769652247428894e-01 3.971765637397766113e-01 1.950775980949401855e-01 2.572163641452789307e-01 6.675872206687927246e-02 -1.604401022195816040e-01 6.605789065361022949e-02 -1.037659943103790283e-01 2.594642937183380127e-01
1.518426686525344849e-01 1.011589244008064270e-01 6.951446831226348877e-02 1.544775068759918213e-01 -1.793199181556701660e-01 8.962249010801315308e-02 2.359319478273391724e-02 2.296134233474731445e-01 -1.125807985663414001e-01 -2.385414764285087585e-02 -1.116391047835350037e-01 -1.231425926089286804e-01 4.400897622108459473e-01 1.682843118906021118e-01 -5.942357704043388367e-02 1.551821082830429077e-01 -2.056252658367156982e-01 -5.031145215034484863e-01 5.824758112430572510e-02 6.330049037933349609e-02 3.152919411659240723e-01 -8.261816948652267456e-02 -2.517834119498729706e-02 4.896168038249015808e-02 1.244162991642951965e-01 -1.539082676172256470e-01 1.463579237461090088e-01 1.356967836618423462e-01 -1.534992903470993042e-01 -2.204412408173084259e-02 1.594727337360382080e-01 1.162483394145965576e-01
-1.659674942493438721e-01 1.167468205094337463e-01 2.211290746927261353e-01 1.749567240476608276e-01 -4.812001436948776245e-02 -5.019602179527282715e-02 1.708947718143463135e-01 1.210811510682106018e-01 -7.429426908493041992e-02 -4.239940643310546875e-02 2.259166836738586426e-01 6.246954202651977539e-02 -1.426359862089157104e-01 3.891893103718757629e-02 -1.850486546754837036e-01 3.920715153217315674e-01 1.690053008496761322e-02 -7.179666310548782349e-02 -3.356439769268035889e-01 9.203906357288360596e-02 9.896993637084960938e-03 -1.447883993387222290e-02 2.363511025905609131e-01 2.741979956626892090e-01 -5.269321799278259277e-02 -2.277586609125137329e-03 -3.147365525364875793e-02 -1.448813080787658691e-02 1.205355077981948853e-01 6.427333503961563110e-02 -3.359921574592590332e-01 4.063005447387695312e-01
-2.626267671585083008e-01 -2.373777627944946289e-01 1.089621707797050476e-01 3.577405512332916260e-01 -1.061061620712280273e-01 -9.028377011418342590e-03 3.627350628376007080e-01 4.631393775343894958e-02 -2.287507802248001099e-02 2.528750598430633545e-01 2.463962882757186890e-01 -2.609251439571380615e-01 7.261116057634353638e-02 -7.103602588176727295e-02 -8.390475809574127197e-02 3.162813186645507812e-02 9.259543381631374359e-03 -2.116250693798065186e-01 -2.220155894756317139e-01 1.345508247613906860e-01 -5.298865959048271179e-02 -2.167310006916522980e-02 1.975413411855697632e-01 -9.338435530662536621e-02 1.052316799759864807e-01 9.345509111881256104e-02 -8.826364576816558838e-02 1.017277911305427551e-01 3.754124417901039124e-02 -1.409604996442794800e-01 6.150208041071891785e-02 3.896799087524414062e-01
-2.579469084739685059e-01 -3.366773128509521484e-01 -9.906793385744094849e-02 2.660767436027526855e-01 -1.386154294013977051e-01 1.635417640209197998e-01 1.984207481145858765e-01 3.756548976525664330e-03 -1.851435154676437378e-01 1.252600252628326416e-01 -3.946735337376594543e-02 -1.207638233900070190e-01 5.535767227411270142e-02 -1.350941061973571777e-01 -1.562783569097518921e-01 2.095258682966232300e-01 1.902624219655990601e-02 -3.793138861656188965e-01 -6.719242781400680542e-02 -2.671259827911853790e-02 4.071225821971893311e-01 -5.981072038412094116e-02 -2.404678985476493835e-02 5.762861296534538269e-02 2.704863548278808594e-01 -1.901976317167282104e-01 -2.749741449952125549e-02 -8.007673919200897217e-02 1.096729785203933716e-01 1.648775190114974976e-01 -9.731317311525344849e-02 1.025818660855293274e-01
4.618098586797714233e-02 6.469129770994186401e-02 -1.248280331492424011e-01 6.468192487955093384e-02 -1.514678746461868286e-01 6.372726522386074066e-03 6.971836090087890625e-02 -3.022108413279056549e-02 -3.877488523721694946e-02 -9.478341042995452881e-02 3.342797979712486267e-02 7.424978911876678467e-02 3.884632140398025513e-03 1.460072547197341919e-01 5.741360597312450409e-03 5.251088142395019531e-01 2.167726634070277214e-03 -2.290397137403488159e-01 -3.074839413166046143e-01 -8.233413845300674438e-02 2.814504206180572510e-01 -8.854100853204727173e-02 1.132987886667251587e-01 1.670754514634609222e-02 4.599380195140838623e-01 3.905323101207613945e-03 -8.264611096819862723e-05 -1.004683449864387512e-01 -1.037838757038116455e-01 -1.178440228104591370e-01 -3.607035577297210693e-01 2.365888841450214386e-02
-2.131064236164093018e-01 1.062424257397651672e-01 1.460215151309967041e-01 3.002482652664184570e-01 8.113768696784973145e-02 -3.259151056408882141e-02 -1.587207615375518799e-01 -1.628255695104598999e-01 -1.157880127429962158e-01 1.995802111923694611e-02 1.399750858545303345e-01 8.615427650511264801e-03 -4.376313835382461548e-02 8.974690921604633331e-03 7.392256706953048706e-02 -2.031156048178672791e-02 1.736015081405639648e-01 -2.050079852342605591e-01 -3.389608487486839294e-02 -1.181663423776626587e-01 8.090788125991821289e-02 -4.706393554806709290e-02 5.528976023197174072e-02 2.320307493209838867e-01 3.784035742282867432e-01 1.304617673158645630e-01 1.551737636327743530e-01 1.200702190399169922e-01 1.693316847085952759e-01 3.612356185913085938e-01 -1.349557936191558838e-01 4.495716392993927002e-01
-2.136493101716041565e-02 -1.072169002145528793e-02 1.653928123414516449e-02 1.935750395059585571e-01 -1.200021505355834961e-01 -1.218321472406387329e-01 4.137367606163024902e-01 -1.026354134082794189e-01 3.714423626661300659e-02 -1.755849719047546387e-01 -7.002897560596466064e-02 -2.203361093997955322e-01 -2.907556667923927307e-02 -3.495592623949050903e-02 1.778800636529922485e-01 2.553079724311828613e-01 -1.790781617164611816e-01 -3.370945751667022705e-01 -1.091835498809814453e-01 1.957836449146270752e-01 -2.946397066116333008e-01 1.434613913297653198e-01 7.294289767742156982e-02 1.279994249343872070e-01 2.900040745735168457e-01 -4.334397614002227783e-02 2.211751788854598999e-01 7.607167586684226990e-03 1.782272607088088989e-01 1.773536354303359985e-01 -1.809720247983932495e-01 1.009735092520713806e-01
8.127620816230773926e-02 4.481707885861396790e-02 -2.047199159860610962e-01 -8.509337157011032104e-02 -4.138007014989852905e-02 1.761085237376391888e-03 -1.983803138136863708e-02 2.158151865005493164e-01 1.467723399400711060e-03 -6.829374283552169800e-02 -9.240420907735824585e-02 1.133229434490203857e-01 2.811107635498046875e-01 9.709208458662033081e-02 -4.899291787296533585e-03 1.009351108223199844e-02 -2.443893849849700928e-01 -4.187834858894348145e-01 -2.432072907686233521e-01 -5.570284277200698853e-02 2.456880211830139160e-01 -1.326605081558227539e-01 -5.298259481787681580e-02 1.071799546480178833e-01 4.783107340335845947e-01 9.655467420816421509e-02 1.955711096525192261e-01 -2.280795276165008545e-01 -2.493688091635704041e-02 -1.527380943298339844e-01 -1.650411933660507202e-01 9.874428063631057739e-02
1.503238081932067871e-02 6.049740314483642578e-02 1.553462594747543335e-01 1.903325766324996948e-01 6.330478191375732422e-02 -1.635128110647201538e-01 3.599847480654716492e-02 -2.751157851889729500e-03 -3.498486429452896118e-02 -1.437952071428298950e-01 9.303473681211471558e-02 3.705952167510986328e-01 -3.846410289406776428e-02 -1.589021533727645874e-01 -9.101215749979019165e-02 1.060635671019554138e-01 2.152445912361145020e-01 -3.264319598674774170e-01 4.437085986137390137e-02 3.451165556907653809e-01 -5.898526310920715332e-02 -2.488633543252944946e-01 3.926900625228881836e-01 8.965013176202774048e-02 2.475495785474777222e-01 -1.247420385479927063e-01 -7.016751915216445923e-02 -9.901520609855651855e-02 -5.729750543832778931e-02 1.403910219669342041e-01 -2.114730328321456909e-01 1.692602634429931641e-01
-2.771852165460586548e-02 -6.160435453057289124e-02 -2.116025686264038086e-01 2.097543627023696899e-01 2.496926300227642059e-02 1.735137253999710083e-01 2.679482698440551758e-01 4.433829803019762039e-03 1.740214973688125610e-01 1.624275296926498413e-01 6.106193363666534424e-02 -1.124493926763534546e-01 1.516045629978179932e-01 -1.336708813905715942e-01 -6.916023045778274536e-02 5.201674252748489380e-02 -5.248736962676048279e-02 -5.683419108390808105e-01 7.377395033836364746e-02 -6.376846879720687866e-02 -2.004011273384094238e-01 5.301332473754882812e-02 1.808401942253112793e-01 2.322322875261306763e-01 6.278643850237131119e-03 -1.199703440070152283e-01 2.380133122205734253e-01 -1.501492857933044434e-01 2.814675867557525635e-01 5.091657862067222595e-02 -3.834716975688934326e-02 2.023372203111648560e-01
-2.673112452030181885e-01 -4.245292246341705322e-01 -4.049133881926536560e-02 3.947885632514953613e-01 6.799358129501342773e-02 8.863051980733871460e-02 1.905013173818588257e-01 2.432169020175933838e-01 1.384023427963256836e-01 1.195709481835365295e-01 1.626731455326080322e-01 -1.610304117202758789e-01 -3.335337340831756592e-02 2.924106419086456299e-01 -4.389318078756332397e-02 1.482819020748138428e-01 1.336177587509155273e-01 -1.757090538740158081e-01 9.596736170351505280e-03 -1.468469351530075073e-01 -9.958233684301376343e-03 -8.572069555521011353e-02 3.918683901429176331e-02 4.162571951746940613e-02 1.918461471796035767e-01 2.748290263116359711e-02 1.171004846692085266e-01 2.119674906134605408e-02 3.742093741893768311e-01 -9.816845506429672241e-02 -4.254648834466934204e-02 4.712841287255287170e-02
-1.593813598155975342e-01 -1.183598339557647705e-01 1.788720190525054932e-01 3.494290411472320557e-01 -2.401335984468460083e-01 -1.658390760421752930e-01 2.408916503190994263e-02 2.186027020215988159e-01 -1.191453561186790466e-01 -9.938593208789825439e-02 -8.039699494838714600e-02 -1.237922906875610352e-01 2.228482514619827271e-01 -1.653674431145191193e-02 -1.369254589080810547e-01 8.359193056821823120e-02 -7.700604945421218872e-02 -1.840763390064239502e-01 -1.789581626653671265e-01 7.734986487776041031e-03 5.170799791812896729e-02 -7.553896307945251465e-02 3.209043443202972412e-01 -3.393732383847236633e-02 2.104424387216567993e-01 -3.043101131916046143e-01 4.138179868459701538e-02 2.670907378196716309e-01 1.660117954015731812e-01 -1.579012535512447357e-02 -1.086621508002281189e-01 3.427209258079528809e-01
1.402783095836639404e-01 2.907064855098724365e-01 -8.111099898815155029e-02 1.391644328832626343e-01 8.625489473342895508e-02 1.623914837837219238e-01 1.964406073093414307e-01 -1.451923996210098267e-01 1.613975614309310913e-01 -8.948361873626708984e-02 1.993715167045593262e-01 5.162163637578487396e-03 2.866009473800659180e-01 -6.446549296379089355e-02 1.568876951932907104e-01 1.619639694690704346e-01 -8.921925723552703857e-02 -4.038783907890319824e-01 -4.448412954807281494e-01 -5.772944539785385132e-02 2.779901772737503052e-02 -1.048332825303077698e-01 1.874688118696212769e-01 2.697169780731201172e-01 1.621603369712829590e-01 -4.702896997332572937e-02 7.717538625001907349e-02 -5.623752623796463013e-02 -3.057947941124439240e-02 -1.422803252935409546e-01 -1.206656917929649353e-01 -9.844898246228694916e-03
-4.766279831528663635e-02 -8.641320466995239258e-02 4.102360308170318604e-01 1.351712942123413086e-01 9.963699430227279663e-02 -3.034633584320545197e-02 -7.273270189762115479e-02 -7.293944805860519409e-02 1.308823525905609131e-01 3.195759654045104980e-01 2.891635000705718994e-01 -5.682671070098876953e-02 2.000885605812072754e-01 2.427252531051635742e-01 -4.801183938980102539e-02 -3.627567365765571594e-02 -2.755147591233253479e-02 -3.100233376026153564e-01 -1.376938521862030029e-01 4.888153448700904846e-02 1.700219660997390747e-01 -1.347206830978393555e-01 9.899479150772094727e-02 -2.650239169597625732e-01 9.635455161333084106e-02 2.755639553070068359e-01 9.427793323993682861e-02 1.827132552862167358e-01 -5.697573721408843994e-02 -3.551154956221580505e-02 -2.058577686548233032e-01 2.320938706398010254e-01
4.367295652627944946e-02 6.836820393800735474e-02 4.570998623967170715e-02 -1.676301062107086182e-01 5.507924035191535950e-02 9.175614267587661743e-02 2.310450077056884766e-01 1.052409783005714417e-02 9.447006881237030029e-02 -1.983565539121627808e-01 1.719968914985656738e-01 7.766945660114288330e-02 6.218774244189262390e-02 4.882881790399551392e-02 3.227437660098075867e-02 3.303503096103668213e-01 1.498362272977828979e-01 -3.111863732337951660e-01 -1.722903251647949219e-01 -1.632973104715347290e-01 -7.254607230424880981e-02 -2.315825549885630608e-03 1.160647571086883545e-01 2.586230337619781494e-01 2.340540438890457153e-01 -2.042425870895385742e-01 8.220960199832916260e-02 -1.810847669839859009e-01 2.252334961667656898e-03 1.428034435957670212e-02 -5.265706777572631836e-01 1.522453427314758301e-01
-1.326455771923065186e-01 1.813586354255676270e-01 -2.699898555874824524e-02 2.517909407615661621e-01 2.783931195735931396e-01 3.634751439094543457e-01 2.592235505580902100e-01 1.326736956834793091e-01 -6.126593798398971558e-02 -1.021753922104835510e-01 3.126985579729080200e-02 -1.696768105030059814e-01 2.879845499992370605e-01 -2.706198990345001221e-01 -1.463288366794586182e-01 4.189419001340866089e-02 -9.068305790424346924e-02 -3.287729322910308838e-01 1.206577569246292114e-01 9.510778635740280151e-02 2.431818842887878418e-02 1.363128870725631714e-01 -6.134944036602973938e-02 -9.935567155480384827e-03 2.354811280965805054e-01 -1.922407150268554688e-01 1.473547071218490601e-01 1.793261431157588959e-02 2.061021625995635986e-01 1.615957766771316528e-01 -1.160731241106987000e-01 9.061235934495925903e-02
1.224868372082710266e-01 -1.760835945606231689e-01 1.717347651720046997e-01 -2.301037311553955078e-03 1.741917133331298828e-01 2.631690800189971924e-01 2.086021453142166138e-01 8.919569849967956543e-02 2.309020757675170898e-01 7.795637845993041992e-02 -2.348006144165992737e-02 1.807790948078036308e-03 8.754294365644454956e-02 -1.004944890737533569e-01 6.347608566284179688e-02 1.258028000593185425e-01 2.118047326803207397e-01 -2.530513107776641846e-01 -7.695755362510681152e-02 -1.274199131876230240e-02 1.841900199651718140e-01 -9.444735944271087646e-02 -2.573933079838752747e-02 1.817943006753921509e-01 3.373596966266632080e-01 2.648283839225769043e-01 2.082069516181945801e-01 1.324772536754608154e-01 -2.645283639430999756e-01 -2.689481154084205627e-02 -2.123901098966598511e-01 3.516574800014495850e-01
-4.409322142601013184e-02 1.194612532854080200e-01 1.146156266331672668e-01 1.468751579523086548e-01 -3.592208027839660645e-02 9.545140713453292847e-02 2.448545694351196289e-01 -6.234406679868698120e-02 -3.406794369220733643e-02 -7.580232620239257812e-02 2.526721060276031494e-01 -2.021299302577972412e-02 1.491899192333221436e-01 -7.299099862575531006e-02 2.115912884473800659e-01 1.548075377941131592e-01 1.067488640546798706e-01 -5.282324552536010742e-01 -4.494914412498474121e-01 -1.845351755619049072e-01 1.101375836879014969e-02 -5.678290873765945435e-02 1.993335038423538208e-01 1.007450595498085022e-01 1.509903818368911743e-01 6.109391152858734131e-02 -5.043656378984451294e-02 -1.398003846406936646e-01 -8.307614922523498535e-02 -2.510909140110015869e-01 -9.496668726205825806e-02 4.314038902521133423e-03
8.963298797607421875e-02 5.168902873992919922e-02 -2.234575571492314339e-03 -1.713079512119293213e-01 7.480288331862539053e-05 -6.222720444202423096e-02 2.550240457057952881e-01 -1.624135375022888184e-01 2.648781239986419678e-02 -1.817686706781387329e-01 1.214434131979942322e-01 -4.040773957967758179e-02 1.423949450254440308e-01 8.222132921218872070e-02 1.326211243867874146e-01 3.821268677711486816e-01 9.031568467617034912e-02 -3.455361425876617432e-01 -3.159260153770446777e-01 -1.276326328516006470e-01 -1.821780204772949219e-02 3.763946890830993652e-02 1.256206929683685303e-01 1.289365589618682861e-01 2.122312784194946289e-01 -1.138353794813156128e-01 -1.738598756492137909e-02 -7.406251132488250732e-02 6.471962481737136841e-02 -7.962389290332794189e-02 -4.636534750461578369e-01 2.383059859275817871e-01
-1.505176275968551636e-01 -2.158651500940322876e-01 -2.234750054776668549e-02 3.127839863300323486e-01 1.106556951999664307e-01 1.067573055624961853e-01 1.191280111670494080e-01 1.459647566080093384e-01 -1.191863790154457092e-01 6.991114467382431030e-02 1.608898937702178955e-01 -8.356457203626632690e-02 2.498488128185272217e-01 2.447633743286132812e-01 1.974819749593734741e-01 9.560989588499069214e-02 1.040503904223442078e-01 -3.576097488403320312e-01 3.383266329765319824e-01 -6.273767352104187012e-02 -7.275874167680740356e-02 -1.309937536716461182e-01 2.392116785049438477e-01 2.566451430320739746e-01 6.114368885755538940e-02 8.350943028926849365e-02 8.777830004692077637e-02 -1.014315858483314514e-01 -2.619074881076812744e-01 1.194756999611854553e-01 -1.744155734777450562e-01 -7.866621762514114380e-02
4.478318616747856140e-02 -3.568298369646072388e-02 4.701152443885803223e-02 -2.498482912778854370e-02 1.316439956426620483e-01 2.677094638347625732e-01 1.591443866491317749e-01 2.891085147857666016e-01 1.150596737861633301e-01 4.856937751173973083e-02 6.281140446662902832e-02 2.160046808421611786e-02 -1.007859036326408386e-01 -1.593600511550903320e-01 2.656833231449127197e-01 9.440340101718902588e-02 2.107563763856887817e-01 -2.581641674041748047e-01 -1.942547261714935303e-01 5.649452097713947296e-03 6.144704297184944153e-03 1.296269595623016357e-01 7.058905810117721558e-02 1.307476013898849487e-01 2.776235342025756836e-01 1.672151684761047363e-02 1.403679996728897095e-01 8.494043722748756409e-03 -1.140759959816932678e-01 4.777846485376358032e-02 -3.683471083641052246e-01 4.744018912315368652e-01
7.310461997985839844e-02 2.296791039407253265e-02 -1.988973319530487061e-01 2.406051009893417358e-01 -1.289195567369461060e-01 -2.091336846351623535e-01 2.713771760463714600e-01 2.559703402221202850e-02 -6.080764904618263245e-02 -4.437696933746337891e-02 -2.829804085195064545e-02 -8.949799835681915283e-02 2.896046340465545654e-01 -5.618374794721603394e-02 -1.699139177799224854e-01 3.196946084499359131e-01 1.895943656563758850e-02 -2.480032294988632202e-01 -4.656569659709930420e-02 -2.368892878293991089e-01 8.195019513368606567e-02 -2.073371559381484985e-01 -1.520645804703235626e-02 1.488533616065979004e-01 8.412389457225799561e-02 2.122225007042288780e-03 -3.205914050340652466e-02 3.581326007843017578e-01 -6.873796135187149048e-02 2.408770620822906494e-01 -3.335432410240173340e-01 1.637985110282897949e-01
-1.598093099892139435e-02 -2.012905776500701904e-01 1.471597105264663696e-01 1.392463743686676025e-01 4.281758889555931091e-02 -8.618833124637603760e-02 2.123726308345794678e-01 1.285929828882217407e-01 -2.599093317985534668e-01 1.237674579024314880e-01 2.307972162961959839e-01 -2.868126332759857178e-01 2.959938347339630127e-01 1.715846061706542969e-01 8.271198719739913940e-02 8.519890159368515015e-02 1.674777716398239136e-01 -4.540982246398925781e-01 -9.919040650129318237e-02 -2.074760049581527710e-01 1.770573407411575317e-01 3.349613770842552185e-02 -1.612731218338012695e-01 -1.142805293202400208e-01 1.706203520298004150e-01 -8.019956201314926147e-02 1.708746254444122314e-01 9.434767067432403564e-02 4.664722457528114319e-02 -1.803046911954879761e-01 -1.750704646110534668e-01 -8.333761245012283325e-03
1.283206790685653687e-01 3.566505387425422668e-02 4.514765460044145584e-03 2.874851524829864502e-01 -1.343657225370407104e-01 -5.667068064212799072e-02 1.499208062887191772e-01 2.001747190952301025e-01 1.698299497365951538e-02 5.977564305067062378e-02 7.967083901166915894e-02 -4.244471713900566101e-02 6.513053923845291138e-02 -1.906839162111282349e-01 1.266555935144424438e-01 1.917764842510223389e-01 2.837237156927585602e-02 -3.752777576446533203e-01 7.089023292064666748e-02 -3.706659376621246338e-01 1.200125291943550110e-01 1.083059236407279968e-01 2.248485088348388672e-01 -1.333974152803421021e-01 2.614097893238067627e-01 1.789991557598114014e-01 1.741433888673782349e-01 8.118116110563278198e-02 1.696842163801193237e-01 1.309288591146469116e-01 5.443582311272621155e-02 3.815974891185760498e-01
6.604000180959701538e-02 3.082259930670261383e-02 4.821074660867452621e-03 -2.622839808464050293e-02 -1.426009833812713623e-01 2.196038812398910522e-01 4.946116730570793152e-02 1.047396287322044373e-01 2.212017178535461426e-01 9.987133741378784180e-02 -1.198581010103225708e-01 -5.169974640011787415e-02 2.960827648639678955e-01 -1.490566134452819824e-01 1.093916520476341248e-01 1.886801868677139282e-01 2.281484305858612061e-01 -3.065529763698577881e-01 -2.188370823860168457e-01 1.849274486303329468e-01 1.493269205093383789e-01 -1.113676950335502625e-01 4.406501650810241699e-01 -1.497969478368759155e-01 1.341883093118667603e-01 6.124559789896011353e-02 6.898564752191305161e-04 -9.397115558385848999e-02 -2.904804348945617676e-01 1.501804497092962265e-02 -2.614766061305999756e-01 1.249660700559616089e-01
-7.695962674915790558e-03 1.291977912187576294e-01 -2.043935209512710571e-01 2.495469897985458374e-01 -5.999317858368158340e-03 2.385506182909011841e-01 1.228578835725784302e-01 1.489266846328973770e-02 1.577387005090713501e-01 1.601670980453491211e-01 1.926906220614910126e-02 -1.867508292198181152e-01 1.278209388256072998e-01 -2.322598919272422791e-02 -4.013904370367527008e-03 -1.810747534036636353e-01 -1.007103845477104187e-01 -5.118291974067687988e-01 6.273523718118667603e-02 -1.208909694105386734e-02 3.370388597249984741e-02 1.127760335803031921e-01 1.707714498043060303e-01 -1.598974466323852539e-01 2.662767767906188965e-01 -3.456391990184783936e-01 1.335686258971691132e-02 -4.039337486028671265e-02 1.347538381814956665e-01 5.100129917263984680e-02 1.431181468069553375e-02 3.369772136211395264e-01
3.067572228610515594e-02 1.765569299459457397e-01 1.648262143135070801e-01 1.578965336084365845e-01 6.285785883665084839e-02 8.500099927186965942e-02 2.882016301155090332e-01 -2.183234877884387970e-02 5.534228682518005371e-02 -1.443678606301546097e-02 1.375522315502166748e-01 1.629529148340225220e-01 2.604598104953765869e-01 -1.782236993312835693e-02 1.662278771400451660e-01 1.532905846834182739e-01 1.566159874200820923e-01 -3.306826353073120117e-01 -4.151833653450012207e-01 -4.246561229228973389e-02 5.976017192006111145e-02 -2.323656529188156128e-02 1.605073064565658569e-01 2.335686236619949341e-01 8.469469845294952393e-02 1.005744040012359619e-01 7.922217249870300293e-02 -1.468663811683654785e-01 -4.904561489820480347e-02 -4.358235895633697510e-01 -1.023917719721794128e-01 1.121966615319252014e-01
-7.183392345905303955e-02 1.410491466522216797e-01 -1.809381544589996338e-01 1.165737211704254150e-01 6.912544369697570801e-03 -3.149604797363281250e-01 9.525006264448165894e-02 6.138987094163894653e-02 -3.980824723839759827e-03 1.358770877122879028e-01 1.123290136456489563e-01 -1.985451281070709229e-01 -4.414857923984527588e-02 1.541190445423126221e-01 -3.415557444095611572e-01 7.860375940799713135e-02 -1.568847298622131348e-01 -4.335683584213256836e-01 1.386488974094390869e-01 7.948213070631027222e-02 4.403159022331237793e-02 9.934910386800765991e-02 3.030909299850463867e-01 1.140434667468070984e-02 2.299450933933258057e-01 -1.017552241683006287e-01 2.890256047248840332e-01 -1.181561350822448730e-01 -6.906740367412567139e-02 2.470849007368087769e-01 -1.310898363590240479e-01 1.086328923702239990e-01
-1.099935844540596008e-01 1.323213726282119751e-01 -5.080754682421684265e-02 -1.988968849182128906e-01 -5.912223365157842636e-03 2.837529778480529785e-02 2.097842991352081299e-01 -8.921649307012557983e-02 9.236254543066024780e-02 -1.272778213024139404e-01 8.151952177286148071e-02 5.173503234982490540e-02 8.996421843767166138e-02 1.048193220049142838e-02 1.329874992370605469e-01 3.798632323741912842e-01 1.013089939951896667e-01 -3.739948868751525879e-01 -3.252503275871276855e-01 -2.465954124927520752e-01 -1.070868521928787231e-01 5.897916853427886963e-03 5.428425222635269165e-02 1.368605047464370728e-01 3.168874084949493408e-01 -3.637945652008056641e-02 9.367953240871429443e-02 3.286376222968101501e-02 1.352315396070480347e-01 -5.014095455408096313e-02 -4.094444513320922852e-01 1.457673460245132446e-01
1.693736910820007324e-01 -1.349779814481735229e-01 3.810599446296691895e-02 1.838217303156852722e-02 1.174585670232772827e-01 2.077152729034423828e-01 3.297096788883209229e-01 1.204198896884918213e-01 1.135653704404830933e-01 -1.486606802791357040e-02 -7.741844654083251953e-02 -1.559033244848251343e-01 8.733814209699630737e-02 -9.224169701337814331e-02 1.138134971261024475e-01 1.206099539995193481e-01 2.282516807317733765e-01 -2.862363159656524658e-01 -1.156584173440933228e-01 5.900274589657783508e-02 5.224522203207015991e-02 -1.995672099292278290e-02 -4.925389774143695831e-03 1.429388970136642456e-01 4.113307893276214600e-01 2.106177061796188354e-01 2.918239831924438477e-01 -2.652340009808540344e-02 -2.600550949573516846e-01 -1.101694256067276001e-01 -1.167022585868835449e-01 3.417935967445373535e-01
-1.739941090345382690e-01 1.226529031991958618e-01 1.794735789299011230e-01 1.773537248373031616e-01 -3.055734932422637939e-02 -2.289741858839988708e-02 1.304068118333816528e-01 -5.814297869801521301e-02 3.402074798941612244e-02 1.280938535928726196e-01 5.162895843386650085e-02 1.378542184829711914e-01 1.238617524504661560e-01 -3.159290179610252380e-02 1.291560977697372437e-01 3.932399302721023560e-02 2.080134451389312744e-01 -2.942885756492614746e-01 -1.178583577275276184e-01 -1.004379913210868835e-01 6.089063361287117004e-02 -3.578519821166992188e-01 2.927217446267604828e-02 2.294416874647140503e-01 7.925794273614883423e-02 -8.241072297096252441e-02 -1.160490587353706360e-01 -9.226230531930923462e-02 1.616609692573547363e-01 -4.149465560913085938e-01 -4.379714727401733398e-01 1.762486845254898071e-01
1.530839055776596069e-01 3.229907527565956116e-02 -7.507821917533874512e-02 5.884426459670066833e-02 9.625381976366043091e-02 2.087307572364807129e-01 4.429856836795806885e-01 9.618868678808212280e-02 -1.368493735790252686e-01 -4.032340645790100098e-02 1.660613566637039185e-01 9.185671806335449219e-03 9.085343033075332642e-02 1.333436346612870693e-03 2.411534637212753296e-01 1.017450243234634399e-01 8.767973631620407104e-02 -1.192644536495208740e-01 -3.205404579639434814e-01 5.556889995932579041e-02 1.641023904085159302e-01 3.210392594337463379e-02 5.505901947617530823e-02 4.056035727262496948e-02 1.123229488730430603e-01 1.385879069566726685e-01 -1.493275165557861328e-01 -1.090231835842132568e-01 1.425953358411788940e-01 8.888799697160720825e-02 -4.093609154224395752e-01 4.013997614383697510e-01
-5.567168071866035461e-02 1.589320413768291473e-02 1.476982533931732178e-01 1.573911905288696289e-01 -3.475322425365447998e-01 -1.007700152695178986e-02 2.270077764987945557e-01 3.048618435859680176e-01 6.127626448869705200e-02 6.575261056423187256e-02 9.151760488748550415e-02 4.565760493278503418e-02 -1.133889183402061462e-01 5.698141455650329590e-02 -7.481602579355239868e-02 7.929152995347976685e-02 -8.683971315622329712e-02 -5.045437216758728027e-01 -1.913493871688842773e-01 9.183899499475955963e-03 2.191496044397354126e-01 2.757645584642887115e-02 7.739245193079113960e-04 1.732006818056106567e-01 8.007076382637023926e-02 -5.552547425031661987e-02 3.391810357570648193e-01 7.760627567768096924e-02 -1.452780961990356445e-01 -4.318529739975929260e-02 1.087470650672912598e-01 3.085983097553253174e-01
-1.445063203573226929e-01 1.251257508993148804e-01 2.498123943805694580e-01 9.449621289968490601e-02 1.400712728500366211e-01 -2.736910581588745117e-01 1.807965934276580811e-01 -5.070232320576906204e-03 1.990647464990615845e-01 3.303951770067214966e-02 2.453953623771667480e-01 -1.086719799786806107e-02 3.133081197738647461e-01 2.482953481376171112e-02 -1.647842116653919220e-02 3.072742521762847900e-01 -3.741824254393577576e-02 -2.729681730270385742e-01 1.257770061492919922e-01 -2.231653034687042236e-01 -4.448900744318962097e-02 -1.566234976053237915e-01 1.066636815667152405e-01 1.883739680051803589e-01 -5.410892143845558167e-02 -1.915238648653030396e-01 3.535643965005874634e-02 1.587324589490890503e-02 -1.064372807741165161e-02 -2.816968560218811035e-01 -3.530078828334808350e-01 1.013129800558090210e-01
-3.307923972606658936e-01 -1.432753950357437134e-01 2.751339226961135864e-02 2.831569314002990723e-01 -2.285594940185546875e-01 7.773435208946466446e-03 2.906751334667205811e-01 -1.906064152717590332e-02 2.943135984241962433e-02 3.272822201251983643e-01 1.011562198400497437e-01 -2.715946733951568604e-01 6.953199952840805054e-02 6.046373769640922546e-02 -3.259109705686569214e-02 -1.905691251158714294e-02 -5.181873217225074768e-02 -1.458922028541564941e-01 -1.466774046421051025e-01 -1.244061961770057678e-01 -8.705759048461914062e-02 -2.414595521986484528e-02 2.140467166900634766e-01 -1.632052809000015259e-01 2.840374708175659180e-01 -1.097579374909400940e-01 -3.819656744599342346e-02 -4.674101620912551880e-02 1.248883828520774841e-01 1.692690514028072357e-02 -1.002280339598655701e-01 4.315026700496673584e-01
-8.934511989355087280e-02 1.610849350690841675e-01 1.757615804672241211e-01 2.974991500377655029e-01 -1.059022396802902222e-01 -5.578843876719474792e-02 1.821697354316711426e-01 -1.048009842634201050e-01 9.950035065412521362e-02 2.921568155288696289e-01 -1.285803318023681641e-01 1.578006595373153687e-01 2.230435162782669067e-01 1.924249157309532166e-02 1.845249980688095093e-01 1.634153872728347778e-01 -2.201121002435684204e-01 -3.714140951633453369e-01 -1.252204775810241699e-01 3.597105666995048523e-02 -7.601145654916763306e-02 -1.614214181900024414e-01 9.244873188436031342e-03 2.527337074279785156e-01 6.936650723218917847e-02 -8.441142737865447998e-02 -1.272495836019515991e-01 4.589832574129104614e-02 -2.709998488426208496e-01 -3.098777234554290771e-01 -2.040387988090515137e-01 1.061240397393703461e-02
-8.997306227684020996e-02 1.448885798454284668e-01 1.046391651034355164e-01 2.374394685029983521e-01 -6.983952969312667847e-02 2.419154942035675049e-01 3.571606576442718506e-01 -1.626891084015369415e-02 1.682012379169464111e-01 -3.136176168918609619e-01 -1.937126964330673218e-01 -1.949260383844375610e-01 6.847680360078811646e-02 7.891017943620681763e-02 -5.060772225260734558e-02 1.100296452641487122e-01 -2.686939239501953125e-01 -2.275005728006362915e-01 -1.159758195281028748e-01 2.753730863332748413e-02 -1.198421046137809753e-01 -9.868565946817398071e-02 1.131516918540000916e-01 1.841460019350051880e-01 2.265118658542633057e-01 -9.880863875150680542e-02 3.533599078655242920e-01 -7.921506464481353760e-02 -6.698972731828689575e-02 3.980097174644470215e-02 5.753209069371223450e-02 2.720989584922790527e-01
2.521114051342010498e-01 1.219016537070274353e-01 5.315016210079193115e-02 -5.827569961547851562e-02 1.233815178275108337e-01 2.316583991050720215e-01 1.200619563460350037e-01 2.232149690389633179e-01 3.791185840964317322e-02 9.354304522275924683e-02 -5.364035442471504211e-02 1.386146992444992065e-01 3.648083657026290894e-02 3.225611150264739990e-02 2.016570866107940674e-01 2.362232953310012817e-01 2.091659456491470337e-01 -3.133810460567474365e-01 -3.352999687194824219e-01 -7.925765216350555420e-02 1.392918676137924194e-01 -1.250965148210525513e-01 -5.007452564314007759e-04 8.346553146839141846e-02 3.528939485549926758e-01 -1.492380201816558838e-01 3.215319514274597168e-01 9.050428122282028198e-02 -1.485829949378967285e-01 -6.683771312236785889e-02 -1.338821500539779663e-01 2.134960591793060303e-01
-2.600441873073577881e-02 3.011668920516967773e-01 -5.336974933743476868e-02 1.721754670143127441e-01 1.647966057062149048e-01 -1.307355165481567383e-01 2.404131442308425903e-01 -9.715120494365692139e-02 1.580000668764114380e-02 7.593659311532974243e-02 1.349787265062332153e-01 1.492175757884979248e-01 -6.684985011816024780e-03 -1.577120088040828705e-02 -2.227189093828201294e-01 1.332692056894302368e-01 1.298649460077285767e-01 -3.623131811618804932e-01 -4.817244783043861389e-02 -1.559714972972869873e-01 -9.369556792080402374e-03 3.046116605401039124e-02 -4.859492555260658264e-02 5.248535051941871643e-02 3.041519820690155029e-01 7.338850200176239014e-02 -6.043810024857521057e-02 4.771169126033782959e-01 1.359196454286575317e-01 1.244309544563293457e-01 -3.057172894477844238e-01 1.138456687331199646e-01
-2.661346793174743652e-01 6.473235320299863815e-03 2.762936353683471680e-01 1.820117086172103882e-01 -3.853011429309844971e-01 2.590793073177337646e-01 2.253509163856506348e-01 -1.929100602865219116e-01 -6.796021014451980591e-02 -3.010387532413005829e-02 1.252794563770294189e-01 4.210840165615081787e-02 4.217854887247085571e-02 -3.786889091134071350e-02 -2.503661513328552246e-01 1.771801412105560303e-01 -1.549537777900695801e-01 -3.670783340930938721e-01 -7.917845994234085083e-02 1.398616284132003784e-01 -1.761604100465774536e-01 -7.612500805407762527e-03 6.830491125583648682e-02 1.431973725557327271e-01 7.177403569221496582e-02 -4.511548206210136414e-03 9.656730294227600098e-02 6.631880998611450195e-02 1.888938397169113159e-01 -3.901096060872077942e-02 -1.998694837093353271e-01 2.427147328853607178e-01
8.484676480293273926e-02 9.840467572212219238e-02 -2.829117700457572937e-02 1.441657394170761108e-01 6.772643327713012695e-02 1.893674880266189575e-01 1.584492623805999756e-01 1.961665898561477661e-01 1.968961805105209351e-01 1.142750773578882217e-02 -1.980522647500038147e-02 1.478479504585266113e-01 -6.040717661380767822e-02 -2.025524526834487915e-01 1.034285947680473328e-01 8.448816835880279541e-02 2.757892608642578125e-01 -2.082961052656173706e-01 -3.122740983963012695e-01 1.828439831733703613e-01 4.331466555595397949e-02 4.831050336360931396e-02 9.866870194673538208e-02 2.476117610931396484e-01 2.709648609161376953e-01 -5.078676342964172363e-02 1.753136217594146729e-01 1.062256321310997009e-01 -1.546481102705001831e-01 -7.269571721553802490e-02 -3.091699182987213135e-01 4.066679477691650391e-01
5.748336389660835266e-02 -1.038675904273986816e-01 8.344602584838867188e-02 -1.372882723808288574e-01 7.213670015335083008e-02 2.289752103388309479e-02 1.984549313783645630e-01 -2.407521754503250122e-02 -3.137391209602355957e-01 -7.597254216670989990e-02 1.784636229276657104e-01 -1.427165567874908447e-01 1.309018880128860474e-01 1.869575530290603638e-01 1.816762387752532959e-01 1.493338309228420258e-02 -1.303187459707260132e-01 -5.355865955352783203e-01 -2.903250418603420258e-02 -9.466044604778289795e-02 1.690930724143981934e-01 -1.477254927158355713e-01 1.145009249448776245e-01 -1.942331343889236450e-01 8.253805339336395264e-02 -2.317858114838600159e-02 1.644292920827865601e-01 -2.109048515558242798e-01 -2.365740388631820679e-02 -4.512583836913108826e-02 -4.176722168922424316e-01 4.312227293848991394e-02
-3.010412752628326416e-01 2.553090155124664307e-01 1.847331374883651733e-01 1.187163218855857849e-01 1.157899349927902222e-01 2.098621428012847900e-01 1.630272269248962402e-01 -2.150760591030120850e-02 -2.243545353412628174e-01 2.358745038509368896e-02 1.315501332283020020e-01 -7.783434540033340454e-02 2.280146926641464233e-01 8.691478520631790161e-02 1.891476362943649292e-01 2.445777356624603271e-01 1.851626932621002197e-01 -2.192518860101699829e-01 1.019703671336174011e-01 1.226550992578268051e-02 -1.055257469415664673e-01 -6.799379736185073853e-02 2.684466540813446045e-01 -1.503990031778812408e-02 2.450069487094879150e-01 1.119469329714775085e-01 4.140149056911468506e-02 -1.579104810953140259e-01 -5.889211595058441162e-02 -1.795032024383544922e-01 -4.076347053050994873e-01 -8.204889483749866486e-03
-1.100694313645362854e-01 4.982975125312805176e-02 3.313826918601989746e-01 2.948597669601440430e-01 1.669124811887741089e-01 -2.029891312122344971e-02 7.548046857118606567e-02 -3.911127895116806030e-02 -2.258990406990051270e-01 -4.871311038732528687e-02 -5.902324244379997253e-02 1.655684225261211395e-02 4.246823489665985107e-02 -8.617369085550308228e-02 1.645685285329818726e-01 -4.362279176712036133e-02 1.507269293069839478e-01 -3.660087883472442627e-01 -2.602323293685913086e-01 -3.940334077924489975e-03 2.935622930526733398e-01 -1.836253255605697632e-01 2.033387124538421631e-01 -3.027925193309783936e-01 -1.607694663107395172e-02 -1.084452029317617416e-02 1.167917698621749878e-01 6.830023229122161865e-02 2.755055725574493408e-01 -1.631871052086353302e-02 -1.697854548692703247e-01 2.382168322801589966e-01
-1.578583121299743652e-01 3.033926784992218018e-01 7.157853245735168457e-02 1.918498426675796509e-01 -1.475641578435897827e-01 -1.026749014854431152e-01 3.263692855834960938e-01 -2.546166628599166870e-02 1.555652320384979248e-01 2.436038255691528320e-01 -2.191544696688652039e-02 7.021817564964294434e-02 1.795175969600677490e-01 1.246036812663078308e-01 5.574627593159675598e-02 1.593471616506576538e-01 -1.293236166238784790e-01 -3.267321288585662842e-01 -8.210777491331100464e-02 -5.267999321222305298e-02 -1.032637134194374084e-01 -3.322423696517944336e-01 1.841228455305099487e-01 3.746280670166015625e-01 8.085096627473831177e-02 -1.894197240471839905e-02 -6.741224974393844604e-02 1.754076685756444931e-03 -1.276340633630752563e-01 -2.735516130924224854e-01 -7.083180546760559082e-02 2.330039627850055695e-02
-1.595263928174972534e-01 -2.542065270245075226e-02 1.040424630045890808e-01 4.059451520442962646e-01 -2.627397775650024414e-01 -3.834961727261543274e-02 1.178916636854410172e-02 -1.829080283641815186e-01 -9.622379206120967865e-03 -3.552323952317237854e-02 1.720599383115768433e-01 1.939384192228317261e-01 2.560137510299682617e-01 1.862996965646743774e-01 -1.221631765365600586e-01 2.881348729133605957e-01 -1.048159692436456680e-02 -2.749490439891815186e-01 3.304824233055114746e-02 1.360506713390350342e-01 -1.172523349523544312e-01 -2.408966124057769775e-01 1.315123289823532104e-01 -7.187518477439880371e-02 2.863751053810119629e-01 -1.618391573429107666e-01 -1.423065066337585449e-01 9.223045408725738525e-02 1.012193486094474792e-01 5.992821976542472839e-02 -1.661029309034347534e-01 2.439008951187133789e-01
1.172645017504692078e-01 -1.634481362998485565e-02 1.288201063871383667e-01 -1.259666830301284790e-01 2.590552903711795807e-02 1.038926392793655396e-01 2.769874632358551025e-01 1.446398347616195679e-01 1.064411625266075134e-01 3.199220299720764160e-01 4.770336672663688660e-02 -2.118604034185409546e-01 1.713707149028778076e-01 1.193123385310173035e-01 1.398983746767044067e-01 1.266877353191375732e-01 2.787301838397979736e-01 -2.497427910566329956e-01 2.858557179570198059e-02 1.316133290529251099e-01 5.801827460527420044e-02 -2.690683603286743164e-01 1.481892615556716919e-01 1.665604561567306519e-01 3.224112987518310547e-01 3.281074017286300659e-02 3.775620758533477783e-01 9.415399283170700073e-02 -2.136203795671463013e-01 -3.057650849223136902e-02 -8.996973931789398193e-02 9.784104675054550171e-02
5.030851066112518311e-02 1.090624034404754639e-01 -7.077620178461074829e-02 2.151300162076950073e-01 9.957388043403625488e-02 -2.546769678592681885e-01 1.231555044651031494e-01 -1.018871366977691650e-01 7.774671074002981186e-03 1.018425896763801575e-01 7.717567682266235352e-02 -9.756822139024734497e-03 2.249820083379745483e-01 1.213455200195312500e-02 -1.168997958302497864e-01 1.096512004733085632e-02 -1.946966052055358887e-01 -7.690566033124923706e-02 -1.259656846523284912e-01 8.166412264108657837e-02 -2.416563779115676880e-02 7.857795804738998413e-03 -6.845053285360336304e-02 9.980402886867523193e-02 5.737013220787048340e-01 9.123559296131134033e-02 2.156900763511657715e-01 1.887122690677642822e-01 -2.641954645514488220e-02 2.972320318222045898e-01 -2.564539611339569092e-01 3.112431764602661133e-01
-9.153432399034500122e-02 9.556540101766586304e-02 7.242229580879211426e-02 1.850226148962974548e-02 4.870324581861495972e-02 1.048176586627960205e-01 2.077025920152664185e-01 -5.468424037098884583e-02 7.129324972629547119e-02 -6.488751620054244995e-02 1.030769273638725281e-01 1.973855942487716675e-01 3.061437308788299561e-01 -1.321851909160614014e-01 7.094758003950119019e-02 1.966354995965957642e-01 1.093149259686470032e-01 -4.306878149509429932e-01 -3.707658648490905762e-01 -1.325764656066894531e-01 -1.666598208248615265e-02 -1.301404535770416260e-01 1.210386976599693298e-01 4.868465960025787354e-01 7.499918341636657715e-02 7.547005265951156616e-02 9.547723829746246338e-02 -1.508435308933258057e-01 7.299374788999557495e-02 -1.463794410228729248e-01 -8.909468352794647217e-02 6.621169298887252808e-02
-2.600746154785156250e-01 -6.948616355657577515e-03 1.392194926738739014e-01 1.732533574104309082e-01 -3.127244412899017334e-01 2.760580368340015411e-02 3.453015089035034180e-01 -7.465863972902297974e-02 -8.517350256443023682e-02 1.856923252344131470e-01 -6.730441004037857056e-02 -1.176368743181228638e-01 -1.667247861623764038e-01 1.011485047638416290e-02 6.986920535564422607e-02 2.679717242717742920e-01 1.702976524829864502e-01 -3.264246284961700439e-01 -4.136045649647712708e-02 3.870159387588500977e-02 7.276860997080802917e-03 3.590564802289009094e-02 4.735280200839042664e-02 4.539430607110261917e-03 1.526089310646057129e-01 4.836799502372741699e-01 1.909219473600387573e-01 -1.165182068943977356e-01 5.009413138031959534e-02 -1.730964891612529755e-02 -6.022245436906814575e-02 1.969435513019561768e-01
6.489278376102447510e-02 -6.402416527271270752e-02 -9.538033604621887207e-02 1.787069588899612427e-01 -3.905424382537603378e-03 -1.443104445934295654e-01 1.186118274927139282e-02 8.320260792970657349e-02 3.545055864378809929e-03 2.063803672790527344e-01 6.460352241992950439e-02 -1.960539966821670532e-01 4.613259136676788330e-01 4.336434975266456604e-02 -4.565860703587532043e-02 4.649000242352485657e-02 8.245652168989181519e-02 -6.186178922653198242e-01 -1.618601083755493164e-01 -1.211295127868652344e-01 -2.634201198816299438e-03 -1.042132973670959473e-01 -1.189937144517898560e-01 1.544000059366226196e-01 1.729602366685867310e-01 -1.222441941499710083e-01 -1.161558851599693298e-01 1.272988021373748779e-01 2.197901159524917603e-01 1.196533814072608948e-01 4.343119263648986816e-02 -1.721791364252567291e-02
3.537445887923240662e-02 5.443694069981575012e-02 1.435031555593013763e-02 -1.864545494318008423e-01 -2.885253168642520905e-03 1.360784769058227539e-01 1.978155076503753662e-01 4.096109792590141296e-02 7.845284789800643921e-02 -1.294304132461547852e-01 1.844576299190521240e-01 8.119438774883747101e-03 1.584241986274719238e-01 9.270811080932617188e-02 -2.548814378678798676e-02 3.442658483982086182e-01 2.144947052001953125e-01 -3.262447714805603027e-01 -6.840762495994567871e-02 -1.352424323558807373e-01 -1.155004091560840607e-02 -1.098693464882671833e-03 1.335110217332839966e-01 3.089181780815124512e-01 1.952783018350601196e-01 -1.766363978385925293e-01 8.787535130977630615e-02 -1.859587430953979492e-01 5.202033370733261108e-02 1.221718564629554749e-01 -5.159808993339538574e-01 8.550597727298736572e-02
-1.345972865819931030e-01 -1.332176029682159424e-01 3.260425627231597900e-01 -1.174474358558654785e-01 -4.074839502573013306e-02 2.407167702913284302e-01 7.072773575782775879e-02 -1.239855661988258362e-01 4.718847572803497314e-02 8.091141283512115479e-02 -2.394123002886772156e-02 2.713122405111789703e-02 2.359260618686676025e-01 -9.200847148895263672e-02 9.905933402478694916e-03 2.755609154701232910e-02 -3.400782495737075806e-02 -2.585614621639251709e-01 1.168119907379150391e-02 2.053939700126647949e-01 -2.887315116822719574e-02 -9.141543507575988770e-02 5.337650775909423828e-01 -5.852240696549415588e-02 1.004591882228851318e-01 -1.010241806507110596e-01 1.382678896188735962e-01 -7.075933367013931274e-02 -1.902452409267425537e-01 1.437275409698486328e-01 -4.116056263446807861e-01 1.022021621465682983e-01
-1.486932393163442612e-02 1.610185354948043823e-01 3.836084306240081787e-01 2.319977879524230957e-01 7.528248429298400879e-02 1.230765953660011292e-01 9.547432512044906616e-02 8.888810873031616211e-02 5.159649625420570374e-02 3.198020458221435547e-01 -2.647441253066062927e-02 1.612818092107772827e-01 1.270522773265838623e-01 9.339345991611480713e-02 3.027367591857910156e-02 -1.194498687982559204e-01 3.334546461701393127e-03 -2.634618282318115234e-01 -4.857289046049118042e-02 -8.155607618391513824e-03 -7.478892803192138672e-02 -1.430872678756713867e-01 3.541770279407501221e-01 3.235667049884796143e-01 2.742962241172790527e-01 2.007528394460678101e-01 -9.194041043519973755e-02 8.764711022377014160e-02 -1.370692402124404907e-01 -1.149342432618141174e-01 -2.640006244182586670e-01 4.383555427193641663e-02
1.327027231454849243e-01 -1.017693728208541870e-01 5.344469100236892700e-02 -8.058715611696243286e-02 1.542379856109619141e-01 3.786111176013946533e-01 1.989260613918304443e-01 1.526001691818237305e-01 -1.277010291814804077e-01 -7.549310475587844849e-02 -3.975107520818710327e-02 1.384065598249435425e-01 -4.662277922034263611e-02 -1.490928530693054199e-01 1.398591846227645874e-01 2.220969945192337036e-01 1.840506047010421753e-01 -3.654493391513824463e-01 -3.158402144908905029e-01 -1.492455601692199707e-01 4.624782130122184753e-02 -5.510841682553291321e-02 2.051462084054946899e-01 3.245303034782409668e-02 3.910243213176727295e-01 -7.702261209487915039e-02 2.001640498638153076e-01 7.812379300594329834e-02 2.179019711911678314e-02 4.393255338072776794e-02 -1.483957320451736450e-01 1.716282665729522705e-01
1.115106865763664246e-01 5.186579376459121704e-02 2.132398933172225952e-01 1.157349944114685059e-01 -9.929557330906391144e-03 1.585304588079452515e-01 2.272965162992477417e-01 -8.788182586431503296e-02 -1.296433359384536743e-01 -5.221758410334587097e-02 1.141750589013099670e-01 4.518522694706916809e-02 -1.533593796193599701e-02 -5.148234777152538300e-03 -1.433700025081634521e-01 2.660197615623474121e-01 1.222896855324506760e-02 -4.957734048366546631e-01 1.004483252763748169e-01 -4.208863899111747742e-02 -1.766473650932312012e-01 -1.478574126958847046e-01 4.316622316837310791e-01 -1.412747651338577271e-01 1.582003682851791382e-01 2.697137929499149323e-02 -2.058286070823669434e-01 6.601597368717193604e-02 -9.204579889774322510e-02 2.162910699844360352e-01 9.823431819677352905e-02 2.462838739156723022e-01
-1.191122904419898987e-01 -2.033773213624954224e-01 1.263318508863449097e-01 1.153588891029357910e-01 -1.067335950210690498e-03 -1.549436748027801514e-01 2.764868736267089844e-01 -1.521183643490076065e-02 -8.467628061771392822e-02 2.397073209285736084e-01 1.498291790485382080e-01 -1.783323884010314941e-01 9.232445061206817627e-02 -1.177510097622871399e-01 -1.767277866601943970e-01 -4.631428048014640808e-02 -1.519280076026916504e-01 -4.069203138351440430e-01 -5.442213639616966248e-02 2.850508783012628555e-03 9.148880094289779663e-02 -2.701458632946014404e-01 2.067916393280029297e-01 -5.800980702042579651e-02 1.288360217586159706e-03 2.327173799276351929e-01 2.168060839176177979e-01 9.467802941799163818e-02 1.672765612602233887e-01 -1.450934410095214844e-01 1.176391839981079102e-01 3.843648731708526611e-01
5.679346993565559387e-02 -1.950012147426605225e-01 1.738122552633285522e-01 9.663946181535720825e-02 6.283047050237655640e-02 1.736038327217102051e-01 3.616797327995300293e-01 2.756176590919494629e-01 1.156391873955726624e-01 1.239178106188774109e-01 4.422063753008842468e-02 -2.324615567922592163e-01 1.350339651107788086e-01 -4.235661402344703674e-02 -9.908443689346313477e-02 1.357713490724563599e-01 1.385448593646287918e-02 -2.172863185405731201e-01 9.464499354362487793e-02 2.869448959827423096e-01 7.467637956142425537e-02 -1.456860005855560303e-01 2.003031671047210693e-01 1.347097903490066528e-01 1.545276958495378494e-02 -7.855786383152008057e-02 2.028730958700180054e-01 -1.239268630743026733e-01 5.885333195328712463e-02 -1.531403809785842896e-01 -3.982797563076019287e-01 -2.703643143177032471e-01
1.034908834844827652e-02 2.085688114166259766e-01 7.066917419433593750e-02 1.580746024847030640e-01 -2.145735174417495728e-02 -5.505455657839775085e-02 2.150827944278717041e-01 2.359887771308422089e-02 1.785678118467330933e-01 3.154855668544769287e-01 4.856012389063835144e-02 1.139370948076248169e-01 1.257476955652236938e-01 1.358763873577117920e-01 1.149264946579933167e-01 3.251543734222650528e-03 -1.954532265663146973e-01 -3.125674128532409668e-01 -1.716826111078262329e-01 1.612725406885147095e-01 -3.370732441544532776e-02 -1.148790568113327026e-01 3.766929209232330322e-01 1.867342591285705566e-01 2.494038194417953491e-01 1.119344383478164673e-01 -1.418152153491973877e-01 1.508032232522964478e-01 -1.469504386186599731e-01 -3.262955248355865479e-01 -2.198798805475234985e-01 -7.328577339649200439e-02
1.396667659282684326e-01 -1.046216189861297607e-01 1.248421967029571533e-01 -2.273996919393539429e-01 6.014211475849151611e-02 -4.551397636532783508e-03 1.690749526023864746e-01 7.559348642826080322e-02 -3.035951219499111176e-02 8.574870973825454712e-02 -1.557874530553817749e-01 1.304139643907546997e-01 2.205002903938293457e-01 1.117299348115921021e-01 4.285201430320739746e-02 1.375808864831924438e-01 6.970821321010589600e-02 -3.818872272968292236e-01 4.849135130643844604e-02 -1.896745264530181885e-01 -6.323251128196716309e-02 1.741807311773300171e-01 2.940903007984161377e-01 -4.013267531991004944e-02 3.444636762142181396e-01 -5.582756176590919495e-02 -5.845704674720764160e-02 -1.817104071378707886e-01 -1.777114421129226685e-01 3.592144697904586792e-02 -2.580446302890777588e-01 4.046769142150878906e-01
-2.036160230636596680e-01 1.080377101898193359e-01 1.853691190481185913e-01 9.591230750083923340e-02 -7.055258029140532017e-04 1.050686910748481750e-01 3.418911397457122803e-01 1.775301643647253513e-03 2.106765359640121460e-01 2.599540352821350098e-01 3.522666171193122864e-02 -3.288553059101104736e-01 -5.082562193274497986e-02 5.242024362087249756e-02 -4.517006501555442810e-02 6.421690434217453003e-02 2.132259160280227661e-01 -9.071566164493560791e-02 9.124702960252761841e-02 1.550467610359191895e-01 1.285905018448829651e-02 -1.789269298315048218e-01 1.603506505489349365e-01 2.887691743671894073e-02 3.497495129704475403e-02 -1.051144376397132874e-01 2.836886234581470490e-02 1.919350624084472656e-01 -7.008097600191831589e-03 -2.786978892982006073e-02 -5.431851744651794434e-01 2.279333025217056274e-01
-8.775421231985092163e-02 2.978712320327758789e-01 1.200623139739036560e-01 -6.915923953056335449e-02 6.587836146354675293e-02 2.607673704624176025e-01 2.511371374130249023e-01 8.366296440362930298e-02 -7.584334909915924072e-02 9.072303026914596558e-02 -6.932416558265686035e-02 -1.877774856984615326e-02 1.670986711978912354e-01 -8.384760469198226929e-02 2.945263087749481201e-01 2.219968885183334351e-01 1.360938418656587601e-02 -3.525096178054809570e-01 7.086697220802307129e-02 -7.760604470968246460e-02 1.347476840019226074e-01 1.845840215682983398e-01 3.197937011718750000e-01 -8.037374913692474365e-02 2.792178392410278320e-01 1.642041057348251343e-01 -6.579831242561340332e-02 -2.366653084754943848e-01 -2.993047609925270081e-02 -1.156274527311325073e-01 -2.165158838033676147e-01 1.702463626861572266e-01
2.371006831526756287e-02 1.460646390914916992e-01 -6.717049330472946167e-02 -3.159818798303604126e-02 1.892001181840896606e-01 1.352918595075607300e-01 -4.280640184879302979e-02 1.630613207817077637e-01 2.195870876312255859e-01 1.284281611442565918e-01 3.858170658349990845e-02 7.837104611098766327e-03 5.920241028070449829e-02 -2.308201342821121216e-01 -9.343348443508148193e-02 -1.354432292282581329e-02 8.585909008979797363e-02 -2.137542217969894409e-01 -1.159536093473434448e-01 -1.735021173954010010e-01 1.297920793294906616e-01 -3.510676026344299316e-01 2.016031146049499512e-01 2.645280063152313232e-01 2.199746109545230865e-02 4.088068380951881409e-02 3.977956250309944153e-02 -2.446861863136291504e-01 8.074627071619033813e-02 2.162267267704010010e-02 -3.744704127311706543e-01 4.471727907657623291e-01
4.730404913425445557e-02 -8.514868468046188354e-02 6.145830731838941574e-03 1.473703980445861816e-01 2.689614892005920410e-01 2.429260015487670898e-01 2.028314918279647827e-01 1.337905973196029663e-01 -2.350306510925292969e-01 1.300898045301437378e-01 -1.715172380208969116e-01 -3.866402804851531982e-01 3.971056267619132996e-02 2.060743570327758789e-01 -1.262802034616470337e-01 -8.028321713209152222e-02 -1.899922192096710205e-01 -3.615765869617462158e-01 8.562628179788589478e-02 8.254104107618331909e-02 -7.735558785498142242e-03 -6.387951225042343140e-02 2.079847007989883423e-01 -1.250979155302047729e-01 5.070949718356132507e-02 6.639198958873748779e-02 1.022349596023559570e-01 -1.293669790029525757e-01 1.087329685688018799e-01 7.839617878198623657e-02 -2.305043935775756836e-01 3.340055346488952637e-01
-3.134202584624290466e-02 2.343612164258956909e-02 6.754381209611892700e-02 -2.360854670405387878e-02 1.472025550901889801e-02 -5.222009867429733276e-02 7.633291929960250854e-02 9.798635728657245636e-03 1.255905181169509888e-01 1.159713119268417358e-01 2.696868479251861572e-01 -1.476607620716094971e-01 6.071339175105094910e-02 -8.398497849702835083e-02 -1.249226331710815430e-01 1.647692173719406128e-01 2.426173724234104156e-02 -2.363415807485580444e-01 -1.089527681469917297e-01 5.818547680974006653e-02 3.345118165016174316e-01 -1.251177191734313965e-01 4.774454981088638306e-02 -2.064297944307327271e-01 -4.181607067584991455e-02 1.193271651864051819e-01 1.102668349631130695e-03 1.726233810186386108e-01 2.859339416027069092e-01 -2.924787998199462891e-02 -2.094098329544067383e-01 6.251639723777770996e-01
1.198123246431350708e-01 -1.109482273459434509e-01 3.802892565727233887e-01 2.038421779870986938e-01 -8.916986733675003052e-02 -6.028264760971069336e-02 3.150803148746490479e-01 4.434369504451751709e-02 3.499095886945724487e-02 3.805703669786453247e-02 2.794217169284820557e-01 2.120880223810672760e-02 2.105188518762588501e-01 8.580476790666580200e-02 -6.685372442007064819e-02 3.049649596214294434e-01 -6.187226995825767517e-02 -1.008837074041366577e-01 -2.302887588739395142e-01 6.000424921512603760e-02 -1.809978932142257690e-01 -9.774127602577209473e-02 7.711768895387649536e-02 -1.556151360273361206e-02 1.788036674261093140e-01 8.722191303968429565e-02 -9.836772829294204712e-02 -1.286741197109222412e-01 2.913726866245269775e-01 2.473396435379981995e-02 -2.183728963136672974e-01 3.547307550907135010e-01
1.173253282904624939e-01 1.093344315886497498e-01 1.062490642070770264e-01 2.391061186790466309e-01 -1.611087322235107422e-01 -6.673040241003036499e-02 1.291824281215667725e-01 7.200360298156738281e-02 -4.713412001729011536e-02 -2.603021264076232910e-02 -1.745793415466323495e-04 1.128706708550453186e-01 -3.619144856929779053e-02 -1.581807434558868408e-01 -8.163419365882873535e-02 -2.980742603540420532e-02 -4.525282885879278183e-03 -6.106852889060974121e-01 1.257556080818176270e-01 -3.061083257198333740e-01 1.047441065311431885e-01 -5.151531193405389786e-03 1.957643777132034302e-01 -3.654737025499343872e-02 9.955587238073348999e-02 2.207034975290298462e-01 1.152134239673614502e-01 3.779048100113868713e-02 -1.264886707067489624e-01 7.508041709661483765e-02 -5.160297825932502747e-02 4.162475168704986572e-01
1.786743849515914917e-01 -3.000766411423683167e-02 2.155922651290893555e-01 6.937015801668167114e-02 2.901459857821464539e-02 5.053426325321197510e-02 2.967758178710937500e-01 9.466849267482757568e-03 -5.052179098129272461e-02 -1.746007800102233887e-02 1.369516700506210327e-01 1.072000190615653992e-01 1.541253626346588135e-01 1.116780680604279041e-03 1.456843018531799316e-01 1.542001515626907349e-01 1.426691710948944092e-01 -4.487448930740356445e-01 -4.997444748878479004e-01 -1.685185432434082031e-01 8.084595203399658203e-02 -8.624564111232757568e-02 9.106963872909545898e-02 2.297163903713226318e-01 1.790643781423568726e-01 -9.826677292585372925e-02 -7.143665105104446411e-02 -1.057566031813621521e-01 1.492224168032407761e-02 -2.715237438678741455e-01 -1.043905913829803467e-01 6.854882836341857910e-02
-8.900444209575653076e-02 -9.714279323816299438e-02 8.084540069103240967e-02 1.813817769289016724e-01 1.490990966558456421e-01 2.803836762905120850e-01 2.071013748645782471e-01 1.451468765735626221e-01 -2.238023430109024048e-01 1.300433129072189331e-01 -9.269180893898010254e-02 -1.059640794992446899e-01 3.334093987941741943e-01 8.291903883218765259e-02 -3.563719391822814941e-01 1.090170964598655701e-01 1.899012178182601929e-02 -2.693823277950286865e-01 1.806459873914718628e-01 -9.876877069473266602e-02 -1.128539368510246277e-01 -1.221971437335014343e-01 8.645244687795639038e-02 2.407949268817901611e-01 4.610765352845191956e-02 -2.724928855895996094e-01 -1.442587226629257202e-01 -1.210668962448835373e-02 -1.506705433130264282e-01 -1.637837439775466919e-01 -1.902057379484176636e-01 2.077968865633010864e-01
-2.085257470607757568e-01 6.660909205675125122e-02 -6.652136892080307007e-02 3.151182234287261963e-01 1.523652523756027222e-01 1.110903918743133545e-01 1.311814635992050171e-01 2.577729336917400360e-02 -2.807163596153259277e-01 -1.318409442901611328e-01 6.936404109001159668e-02 2.180520677939057350e-03 -2.532662749290466309e-01 -1.452820897102355957e-01 -5.376698449254035950e-02 1.629109829664230347e-01 1.352392584085464478e-01 -4.552075862884521484e-01 -1.184452027082443237e-01 -1.806655079126358032e-01 -4.126551374793052673e-02 -7.654138654470443726e-02 7.158101350069046021e-02 -1.230031251907348633e-01 1.763856112957000732e-01 -1.211978960782289505e-02 3.232657015323638916e-01 7.955963164567947388e-02 3.017783463001251221e-01 -2.314299717545509338e-02 -2.015693783760070801e-01 -7.022714614868164062e-02
-2.601721584796905518e-01 5.733351781964302063e-02 3.432442620396614075e-02 2.166674584150314331e-01 9.672617167234420776e-02 -2.566905617713928223e-01 -4.624212160706520081e-02 -5.564328655600547791e-02 1.995997130870819092e-02 -1.422044355422258377e-02 -1.928862067870795727e-03 -3.010303378105163574e-01 2.463083416223526001e-01 -8.523624390363693237e-02 6.295868754386901855e-02 7.559519261121749878e-02 1.132348030805587769e-01 -2.771623730659484863e-01 1.230209171772003174e-01 -2.036810368299484253e-01 1.782655864953994751e-01 -2.265695631504058838e-01 1.279328167438507080e-01 1.466973721981048584e-01 1.278203725814819336e-01 2.641844749450683594e-01 -1.353482306003570557e-01 1.677483469247817993e-01 -1.459666639566421509e-01 -7.163333892822265625e-02 -3.350557982921600342e-01 3.050152361392974854e-01
-1.970983892679214478e-01 1.272777318954467773e-01 -2.588130719959735870e-02 1.543331295251846313e-01 -1.290916502475738525e-01 -2.672727108001708984e-01 8.803237974643707275e-02 -7.659828662872314453e-02 -6.191184371709823608e-02 2.454159557819366455e-01 -4.811730980873107910e-02 -1.096625104546546936e-01 1.568623483180999756e-01 2.942210733890533447e-01 -8.845927193760871887e-03 3.791539371013641357e-01 -1.575722731649875641e-02 -3.933930993080139160e-01 -1.814395487308502197e-01 -1.799303442239761353e-01 -9.717191010713577271e-02 2.199200168251991272e-02 -8.674042671918869019e-02 1.049660220742225647e-01 1.090689301490783691e-01 -1.913649886846542358e-01 2.963127791881561279e-01 2.001629471778869629e-01 -1.496591717004776001e-01 -1.813140809535980225e-01 6.608567386865615845e-02 2.332733385264873505e-02
-5.952751636505126953e-02 -1.541607081890106201e-01 1.243123263120651245e-01 2.984921634197235107e-01 -7.855552248656749725e-03 1.303227692842483521e-01 1.312636770308017731e-02 1.078770235180854797e-01 -1.656774133443832397e-01 -2.821541577577590942e-02 4.010933339595794678e-01 9.754976630210876465e-02 -1.874591261148452759e-01 1.294257342815399170e-01 1.923177577555179596e-02 2.885760366916656494e-01 -2.214849442243576050e-01 -4.105086028575897217e-01 1.081866323947906494e-01 1.420487612485885620e-01 -6.193707883358001709e-02 -1.153905391693115234e-01 1.158372685313224792e-01 -1.089570969343185425e-01 2.317551970481872559e-01 1.249461770057678223e-01 -2.268395721912384033e-01 2.824934758245944977e-02 -2.895056456327438354e-02 -3.526599332690238953e-02 -1.778418421745300293e-01 2.406809329986572266e-01
-2.075125277042388916e-02 -1.700913906097412109e-01 3.354062736034393311e-01 1.622419618070125580e-02 2.024140059947967529e-01 1.341557037085294724e-02 -8.576101809740066528e-02 6.390056572854518890e-03 -1.017596572637557983e-02 -1.675365120172500610e-01 -9.675694629549980164e-03 -1.321266293525695801e-01 1.619661897420883179e-01 6.391600519418716431e-02 1.923882067203521729e-01 1.721807569265365601e-01 -2.459621727466583252e-01 -3.507122397422790527e-01 -4.363033547997474670e-02 -1.411825716495513916e-01 7.727934420108795166e-02 -1.348963230848312378e-01 5.188723653554916382e-02 -1.739066988229751587e-01 3.156821429729461670e-01 -1.114854812622070312e-01 3.995877206325531006e-01 2.187244743108749390e-01 -5.196289718151092529e-02 -1.458476483821868896e-01 -2.349412590265274048e-01 7.367524504661560059e-02
-1.456167846918106079e-01 3.384024649858474731e-02 -1.013530269265174866e-01 3.948555290699005127e-01 -7.148566842079162598e-02 -9.937333315610885620e-02 1.027310341596603394e-01 1.309323310852050781e-02 -7.955167442560195923e-02 1.748015731573104858e-01 2.491049319505691528e-01 -3.025193810462951660e-01 1.988213807344436646e-01 2.406266778707504272e-01 -1.339952796697616577e-01 2.569773197174072266e-01 -4.683541506528854370e-02 -2.845541834831237793e-01 1.118872761726379395e-01 -1.875553876161575317e-01 3.531874343752861023e-02 -1.894490271806716919e-01 -4.427114874124526978e-02 2.042176276445388794e-01 7.107479125261306763e-02 9.781977534294128418e-02 3.934567421674728394e-02 2.869710624217987061e-01 1.093871053308248520e-02 -7.792621105909347534e-02 -3.015986084938049316e-01 -8.087090402841567993e-02
2.572824992239475250e-02 -6.140873767435550690e-03 1.470420211553573608e-01 7.832016050815582275e-02 1.668157726526260376e-01 -1.147634238004684448e-01 4.103575348854064941e-01 1.081089153885841370e-01 2.265576273202896118e-02 -1.156010478734970093e-01 -3.353479877114295959e-02 -6.534557044506072998e-02 5.415286496281623840e-02 -3.904199227690696716e-02 -3.052833080291748047e-01 4.120136797428131104e-02 4.184708371758460999e-02 -2.384292632341384888e-01 6.502439081668853760e-02 1.355143338441848755e-01 3.264189139008522034e-02 -2.281441986560821533e-01 -6.603634357452392578e-02 1.949186436831951141e-02 3.914691209793090820e-01 -2.325689196586608887e-01 -2.017888128757476807e-01 8.302834630012512207e-02 3.521120920777320862e-02 -2.656069099903106689e-01 -6.978145241737365723e-02 4.014838039875030518e-01
-4.479085281491279602e-02 1.948888897895812988e-01 3.321295678615570068e-01 1.114767938852310181e-01 1.176712196320295334e-02 5.355270206928253174e-02 3.514482825994491577e-02 -1.788046509027481079e-01 1.033869758248329163e-01 2.090787440538406372e-01 -1.138069257140159607e-01 8.294235914945602417e-02 1.198400780558586121e-01 -3.284826874732971191e-02 2.762000262737274170e-02 1.543735899031162262e-02 1.008024066686630249e-01 -3.449710905551910400e-01 -2.089512050151824951e-01 5.783700942993164062e-02 4.965665563941001892e-02 -2.610579133033752441e-01 3.710956275463104248e-01 1.048576384782791138e-01 1.943459361791610718e-01 1.646027415990829468e-01 -9.950640052556991577e-02 7.222821563482284546e-02 4.572007432579994202e-02 -2.916222810745239258e-01 -3.831780850887298584e-01 3.078940697014331818e-02
-2.160996198654174805e-01 1.060827970504760742e-01 1.711492836475372314e-01 2.820522487163543701e-01 3.602237626910209656e-02 6.884692609310150146e-02 2.996821142733097076e-02 -5.961006507277488708e-03 -8.557118475437164307e-03 3.354998677968978882e-02 -3.833161294460296631e-02 -6.668973714113235474e-02 2.961946129798889160e-01 -1.064717173576354980e-01 3.288963809609413147e-02 3.190963864326477051e-01 6.873552501201629639e-02 -2.242791503667831421e-01 -1.085964366793632507e-01 -2.043901979923248291e-01 -9.094056487083435059e-02 -2.955029010772705078e-01 2.787277102470397949e-01 -1.245433837175369263e-02 1.151249706745147705e-01 1.335541754961013794e-01 -2.110791951417922974e-01 1.501963883638381958e-01 -9.480579756200313568e-03 -2.932067513465881348e-01 -3.767424225807189941e-01 9.441365301609039307e-02
-2.450146973133087158e-01 -2.617382630705833435e-02 1.465009599924087524e-01 2.980558276176452637e-01 4.359535127878189087e-02 1.724019795656204224e-01 1.475435793399810791e-01 -2.587054669857025146e-01 1.173819527029991150e-01 8.897947520017623901e-02 1.021315008401870728e-01 2.091455310583114624e-01 -1.162797585129737854e-01 1.796971075236797333e-02 6.062954291701316833e-02 3.600832819938659668e-01 -2.004404813051223755e-01 -3.792558908462524414e-01 1.427348405122756958e-01 -1.347291767597198486e-01 1.012115925550460815e-01 -2.286036163568496704e-01 3.715468198060989380e-02 -2.402056902647018433e-01 2.011851221323013306e-01 -1.212778314948081970e-01 -1.349684596061706543e-01 7.619217038154602051e-03 9.416729211807250977e-02 -9.459048509597778320e-02 -1.179450973868370056e-01 1.905531436204910278e-01
4.286842420697212219e-02 5.815490707755088806e-02 3.437138348817825317e-02 -7.987130433320999146e-02 7.799553126096725464e-02 -2.200652286410331726e-02 3.491259515285491943e-01 2.207517921924591064e-01 -1.931550949811935425e-01 -2.190654277801513672e-01 -8.625309914350509644e-03 1.532663498073816299e-02 1.050217524170875549e-01 -2.002232223749160767e-01 3.028471469879150391e-01 1.611483991146087646e-01 1.862808167934417725e-01 -3.258756399154663086e-01 -2.043539583683013916e-01 -1.885714232921600342e-01 6.457912921905517578e-02 -1.366125792264938354e-01 2.431418746709823608e-01 7.349615544080734253e-02 7.075332850217819214e-02 -1.286643208004534245e-03 6.582802534103393555e-02 -1.221917476505041122e-02 9.547697007656097412e-02 -2.052900493144989014e-01 -3.340299129486083984e-01 2.787924110889434814e-01
4.194345697760581970e-02 5.095776915550231934e-02 1.461480744183063507e-03 2.977922856807708740e-01 2.225668728351593018e-01 1.525864303112030029e-01 1.069730892777442932e-01 -9.758695960044860840e-02 6.865604966878890991e-02 1.088702026754617691e-02 7.160098105669021606e-02 1.710306107997894287e-01 3.364033624529838562e-02 -1.326817274093627930e-02 -1.542811244726181030e-01 4.504862427711486816e-01 1.973968744277954102e-01 -3.634548187255859375e-01 3.003797829151153564e-01 2.381038293242454529e-02 5.455329269170761108e-02 2.052108347415924072e-01 -4.073360934853553772e-02 2.377198077738285065e-02 2.155329734086990356e-01 -7.212709635496139526e-02 8.208528161048889160e-02 -9.893028065562248230e-03 -1.257204711437225342e-01 -1.350532174110412598e-01 8.188350498676300049e-02 3.708148896694183350e-01
-1.223904788494110107e-01 -1.430539190769195557e-01 9.623909741640090942e-02 1.820817440748214722e-01 2.236966043710708618e-01 4.174030572175979614e-02 1.267689373344182968e-02 1.138964220881462097e-01 7.020512968301773071e-02 6.724493205547332764e-02 3.027753829956054688e-01 -5.483358353376388550e-02 5.126899108290672302e-02 4.120283946394920349e-02 4.214745480567216873e-03 2.563148140907287598e-01 3.389821052551269531e-01 -4.132463037967681885e-01 2.608408406376838684e-02 -5.998744815587997437e-02 4.166878759860992432e-02 -2.701272815465927124e-02 2.632634341716766357e-01 2.702614367008209229e-01 -1.589545458555221558e-01 -7.414222508668899536e-02 3.099036514759063721e-01 -4.160546138882637024e-02 -3.436710238456726074e-01 2.195158507674932480e-03 -3.736975416541099548e-02 1.523994188755750656e-02
-6.771338731050491333e-02 2.299826145172119141e-01 1.241383552551269531e-01 1.979672163724899292e-01 -3.318212628364562988e-01 3.386516496539115906e-02 2.536930143833160400e-01 5.923617631196975708e-02 2.059208005666732788e-01 1.477558072656393051e-02 1.177809089422225952e-01 8.206134289503097534e-02 -8.629650622606277466e-02 -5.684223771095275879e-02 1.381112495437264442e-03 1.331584900617599487e-01 -1.605051457881927490e-01 -3.827692270278930664e-01 -2.071189731359481812e-01 6.230206042528152466e-02 3.048104941844940186e-01 -4.865386337041854858e-02 -6.177453696727752686e-02 2.220689356327056885e-01 9.151550382375717163e-02 -4.205535352230072021e-02 3.517021536827087402e-01 2.151254862546920776e-01 -2.637077309191226959e-02 7.739874068647623062e-03 1.378331216983497143e-03 2.623459100723266602e-01
-2.165781706571578979e-01 -7.450973987579345703e-02 -3.275052830576896667e-02 1.359233856201171875e-01 1.953958906233310699e-02 -2.902084290981292725e-01 -7.245331257581710815e-02 -9.510145336389541626e-02 6.122367456555366516e-02 -3.902084426954388618e-03 -8.374959975481033325e-02 -2.624377608299255371e-01 9.162092208862304688e-02 6.581702083349227905e-02 7.152979075908660889e-02 9.988654404878616333e-02 7.312712259590625763e-03 -2.430467009544372559e-01 -2.326182276010513306e-02 -7.700582593679428101e-02 2.940745651721954346e-01 -2.841402292251586914e-01 1.119486093521118164e-01 1.787863820791244507e-01 1.327158361673355103e-01 1.513469964265823364e-01 -2.352295368909835815e-01 2.126532979309558868e-02 -2.683882117271423340e-01 -1.059304103255271912e-01 -3.861260414123535156e-01 3.400979936122894287e-01
-1.799949258565902710e-02 -2.480316907167434692e-02 2.118096798658370972e-01 2.565722465515136719e-01 -4.244552552700042725e-01 1.469363421201705933e-01 7.980658859014511108e-02 -6.823928654193878174e-02 -2.962356666103005409e-03 1.438898444175720215e-01 8.252878487110137939e-02 -7.271439582109451294e-02 -2.011215686798095703e-01 9.705877164378762245e-04 -1.391657441854476929e-01 2.667630314826965332e-01 3.266610205173492432e-02 -3.293581604957580566e-01 1.278216205537319183e-02 1.300355941057205200e-01 5.126117169857025146e-02 -9.394725412130355835e-02 1.404894292354583740e-01 2.003097236156463623e-01 1.101601794362068176e-01 2.312677949666976929e-01 3.156744539737701416e-01 -9.038394689559936523e-02 1.755538582801818848e-01 1.032512485980987549e-01 -2.527190744876861572e-01 1.872958540916442871e-01
1.322866082191467285e-01 7.353045791387557983e-02 2.183559238910675049e-01 2.741531431674957275e-01 -1.428085267543792725e-01 9.353185445070266724e-02 5.203972384333610535e-02 2.836444079875946045e-01 -3.197741806507110596e-01 1.598018407821655273e-01 -6.445600092411041260e-02 1.395786087960004807e-02 3.958111703395843506e-01 -1.022947486490011215e-02 4.552922211587429047e-03 6.521094124764204025e-03 -1.000349819660186768e-01 -4.599018096923828125e-01 1.547022908926010132e-01 1.300997752696275711e-02 3.092498183250427246e-01 -1.111321244388818741e-02 -3.961060568690299988e-02 5.294911190867424011e-02 1.351679712533950806e-01 -1.791000366210937500e-01 -1.239581848494708538e-03 1.565035283565521240e-01 -1.118819266557693481e-01 8.461111038923263550e-02 -2.850815653800964355e-02 1.090503260493278503e-01
-1.535935401916503906e-01 3.852194547653198242e-02 3.633831143379211426e-01 8.814607560634613037e-02 -1.283070296049118042e-01 -7.322350889444351196e-02 1.334896236658096313e-01 -2.929349243640899658e-01 -2.970451712608337402e-01 1.393614560365676880e-01 1.031573638319969177e-01 3.241043686866760254e-01 4.379466176033020020e-03 3.057126104831695557e-01 8.172791451215744019e-02 8.232396841049194336e-02 -8.324220776557922363e-02 -3.196132481098175049e-01 -5.136252939701080322e-02 1.380678266286849976e-01 6.323483586311340332e-02 -1.899084001779556274e-01 2.083663791418075562e-01 1.244764216244220734e-02 2.025850415229797363e-01 -1.676674187183380127e-01 2.679253928363323212e-02 -4.281527549028396606e-02 -1.895937025547027588e-01 3.566207736730575562e-02 -1.129197254776954651e-01 2.080483883619308472e-01
-1.047738417983055115e-01 -1.789828240871429443e-01 3.279725834727287292e-02 2.309295982122421265e-01 7.085281610488891602e-02 1.634509861469268799e-01 5.464727431535720825e-02 1.480739414691925049e-01 -4.411863908171653748e-02 3.480615019798278809e-01 1.644028276205062866e-01 7.211282849311828613e-02 1.124942302703857422e-01 1.788819283246994019e-01 -4.186154603958129883e-01 -1.566538773477077484e-02 -7.019907981157302856e-02 -3.786355555057525635e-01 -1.683213561773300171e-01 1.081325928680598736e-03 2.192399650812149048e-01 -9.242982417345046997e-02 -1.003072932362556458e-01 8.141944184899330139e-03 -7.514795660972595215e-02 1.160599291324615479e-01 1.805972456932067871e-01 -1.571297049522399902e-01 -1.917938739061355591e-01 1.552353948354721069e-01 -1.199809759855270386e-01 2.746111750602722168e-01
1.384612172842025757e-02 9.260644204914569855e-03 3.628194034099578857e-01 -5.950619652867317200e-02 1.403533965349197388e-01 1.740652769804000854e-01 2.662872076034545898e-01 8.835633099079132080e-02 1.421114057302474976e-01 3.032537698745727539e-01 1.435238718986511230e-01 -9.419573098421096802e-02 7.805436104536056519e-02 1.514162868261337280e-01 5.171071365475654602e-02 7.381021976470947266e-02 2.663536667823791504e-01 -1.259083747863769531e-01 2.751184813678264618e-02 -1.925734337419271469e-03 1.180109605193138123e-01 -1.794060319662094116e-01 4.045816063880920410e-01 -8.483566343784332275e-02 8.080360293388366699e-02 -1.959916651248931885e-01 -1.525563467293977737e-02 4.336377978324890137e-02 -1.410649269819259644e-01 1.214310079813003540e-01 -3.897106647491455078e-01 1.375858783721923828e-01
-1.420702487230300903e-01 -6.328160874545574188e-03 -5.074092745780944824e-02 2.879241704940795898e-01 3.586973845958709717e-01 -2.345671504735946655e-01 1.886561363935470581e-01 -1.912699192762374878e-01 1.485826820135116577e-01 -2.163945138454437256e-02 6.642423570156097412e-02 6.396276410669088364e-03 -2.590610086917877197e-02 1.394672244787216187e-01 -1.762273162603378296e-01 3.740360587835311890e-02 -1.340369880199432373e-01 -3.189491927623748779e-01 -2.424395270645618439e-02 -1.165552511811256409e-01 8.239011466503143311e-02 -1.159850880503654480e-01 -3.273870795965194702e-02 1.911879330873489380e-01 3.566722571849822998e-01 7.425875216722488403e-02 2.123307585716247559e-01 2.881338000297546387e-01 -9.013747423887252808e-02 1.678663194179534912e-01 -1.386793553829193115e-01 2.253026813268661499e-01
-1.538309156894683838e-01 -1.071745157241821289e-01 -9.754782170057296753e-02 2.350441664457321167e-01 3.404635190963745117e-02 8.182239532470703125e-02 2.414744496345520020e-01 6.915757805109024048e-02 1.197526380419731140e-01 -1.179037839174270630e-01 -2.514199912548065186e-01 -3.243249952793121338e-01 -7.195434719324111938e-02 -9.973198175430297852e-02 -4.104120284318923950e-02 1.097985059022903442e-01 -2.258772552013397217e-01 -4.483314752578735352e-01 -4.916514083743095398e-02 8.838004618883132935e-02 1.097298488020896912e-01 1.822120696306228638e-02 -1.742772907018661499e-01 -5.099084693938493729e-03 1.401253789663314819e-01 -1.983086913824081421e-01 2.070946693420410156e-01 -8.268984407186508179e-02 2.474539279937744141e-01 6.997408717870712280e-02 -2.457561045885086060e-01 2.517985999584197998e-01
5.832475423812866211e-02 1.650656163692474365e-01 4.001186788082122803e-02 1.283119320869445801e-01 -1.544568985700607300e-01 8.958514779806137085e-02 9.173393249511718750e-02 1.341468393802642822e-01 -5.681058391928672791e-02 1.102042943239212036e-01 1.735314279794692993e-01 6.354596465826034546e-02 6.864468008279800415e-02 -1.771786659955978394e-01 -1.179558224976062775e-02 6.103331968188285828e-02 4.337254911661148071e-02 -2.517536282539367676e-01 9.826623648405075073e-02 -2.874724566936492920e-01 1.295585930347442627e-01 -1.216160133481025696e-01 2.551956176757812500e-01 -2.036928236484527588e-01 2.567260563373565674e-01 1.632134169340133667e-01 3.298508822917938232e-01 2.582357078790664673e-02 1.084961965680122375e-01 2.026734948158264160e-01 -8.072154223918914795e-02 4.963597059249877930e-01
-1.149596571922302246e-01 -2.607658207416534424e-01 -1.351856887340545654e-01 3.903115987777709961e-01 6.357987970113754272e-02 4.229860752820968628e-02 7.276546955108642578e-02 -2.002113014459609985e-01 -1.254522949457168579e-01 -1.553489477373659611e-03 1.496223062276840210e-01 -2.350625582039356232e-02 -1.412894874811172485e-01 -5.176067352294921875e-03 -9.040631353855133057e-02 1.276130527257919312e-01 -3.188068568706512451e-01 -4.508193433284759521e-01 1.298588216304779053e-01 1.968005150556564331e-01 1.140043735504150391e-01 -3.444561734795570374e-02 1.805390566587448120e-01 -1.656365245580673218e-01 2.749853134155273438e-01 1.052724290639162064e-02 -1.366680711507797241e-01 6.324833258986473083e-03 -4.962189495563507080e-02 -7.851539552211761475e-02 -1.442293971776962280e-01 2.350962460041046143e-01
2.540347874164581299e-01 -8.870013803243637085e-02 2.248522043228149414e-01 2.004214748740196228e-02 2.486488372087478638e-01 1.962698996067047119e-01 3.597966134548187256e-01 -1.474284753203392029e-02 1.306709460914134979e-02 6.042923778295516968e-02 -2.446169108152389526e-01 -5.443632975220680237e-02 1.071309298276901245e-01 1.515289545059204102e-01 4.089920967817306519e-02 3.155397996306419373e-02 9.444923698902130127e-02 -5.216178894042968750e-01 -4.605171084403991699e-02 -4.394490644335746765e-02 8.440897613763809204e-02 -8.915074169635772705e-02 4.707850143313407898e-02 2.003844268620014191e-02 -1.453201472759246826e-01 -2.088776379823684692e-01 5.429720878601074219e-02 -1.808384507894515991e-01 -6.071282550692558289e-02 8.090215176343917847e-02 -3.549941182136535645e-01 5.908209457993507385e-02
-2.899653650820255280e-02 -2.253631129860877991e-02 1.032354608178138733e-01 -1.977794617414474487e-02 -2.605233155190944672e-02 2.499690353870391846e-01 2.699536979198455811e-01 -1.197852846235036850e-02 1.515204757452011108e-01 9.541039168834686279e-02 1.446572393178939819e-01 1.410156860947608948e-02 -4.201676324009895325e-02 -5.978766456246376038e-02 -7.603654637932777405e-03 3.589416146278381348e-01 -1.823066174983978271e-02 -2.407127022743225098e-01 -3.163569867610931396e-01 -2.942015528678894043e-01 -1.137092709541320801e-01 -1.244370490312576294e-01 5.560901015996932983e-02 -1.782041788101196289e-02 1.135403811931610107e-01 -2.427579760551452637e-01 5.814737081527709961e-02 4.091035574674606323e-02 5.101652070879936218e-02 -1.156043484807014465e-01 -5.219928026199340820e-01 1.481252312660217285e-01
-7.319773733615875244e-02 -4.508012905716896057e-02 -3.128326237201690674e-01 3.561798036098480225e-01 2.994199283421039581e-03 2.200335115194320679e-01 2.911631166934967041e-01 1.063928380608558655e-01 9.878915548324584961e-02 -1.143610924482345581e-01 -1.434674263000488281e-01 -9.287355840206146240e-02 2.805137038230895996e-01 2.664034813642501831e-02 2.468899637460708618e-02 4.031513258814811707e-02 -2.007632516324520111e-03 -4.477255046367645264e-01 3.358189016580581665e-02 8.571644872426986694e-02 -2.024663984775543213e-02 1.662182211875915527e-01 2.728085517883300781e-01 2.042203396558761597e-01 1.182368174195289612e-01 4.790779203176498413e-02 -1.404623836278915405e-01 -1.536116600036621094e-01 1.437306702136993408e-01 1.402098387479782104e-01 -6.960681825876235962e-02 1.783651858568191528e-01
6.988076865673065186e-02 -1.271332055330276489e-01 2.484720349311828613e-01 2.121209502220153809e-01 1.325852796435356140e-02 -1.211588233709335327e-01 3.023324012756347656e-01 6.141457706689834595e-02 -1.011429801583290100e-01 1.394937783479690552e-01 -3.633457794785499573e-02 -7.574125379323959351e-02 -2.017549574375152588e-01 1.293056011199951172e-01 -3.933924809098243713e-02 1.309474557638168335e-01 2.741315364837646484e-01 -3.607851266860961914e-01 -6.093867495656013489e-02 8.997577242553234100e-03 3.327114880084991455e-02 -3.575340807437896729e-01 2.087460458278656006e-01 9.931788593530654907e-02 -1.859859935939311981e-02 -8.534963428974151611e-02 1.403033882379531860e-01 -1.035595163702964783e-01 -3.184267878532409668e-01 1.725145578384399414e-01 -2.862363159656524658e-01 -8.191386610269546509e-02
-2.122183740139007568e-01 1.898462511599063873e-02 -2.273855954408645630e-01 2.175224125385284424e-01 -2.922923490405082703e-02 -1.144665628671646118e-01 2.715726196765899658e-01 1.769788414239883423e-01 -1.011691093444824219e-01 -2.148909866809844971e-01 -9.022468328475952148e-02 -6.712520122528076172e-02 1.734716743230819702e-01 -1.744715571403503418e-01 -2.045601755380630493e-01 3.377274870872497559e-01 -4.316069185733795166e-02 -3.651649057865142822e-01 1.076508015394210815e-01 -1.508704274892807007e-01 1.908819079399108887e-01 -8.976917713880538940e-02 -9.897821582853794098e-03 4.362657666206359863e-02 2.256072908639907837e-01 1.265445798635482788e-01 -6.184002012014389038e-02 2.345204204320907593e-01 -9.851388633251190186e-02 1.823042333126068115e-01 -2.290493994951248169e-01 1.177352070808410645e-01
5.715900659561157227e-02 -1.452011466026306152e-01 -9.156468510627746582e-02 2.324527949094772339e-01 6.926766037940979004e-02 4.619929566979408264e-02 -1.317320205271244049e-02 -1.574364751577377319e-01 -7.227062433958053589e-02 -5.841169878840446472e-02 4.456406459212303162e-02 -6.786970794200897217e-02 -4.540179669857025146e-02 2.009223997592926025e-01 -2.279274463653564453e-01 3.431697487831115723e-01 1.900263428688049316e-01 -3.234362304210662842e-01 4.299301654100418091e-02 1.827617734670639038e-01 -1.177963837981224060e-01 -2.146847695112228394e-01 3.926304876804351807e-01 2.105695456266403198e-01 1.502649784088134766e-01 6.129522249102592468e-02 -7.133950013667345047e-03 -9.328500926494598389e-02 -7.469075173139572144e-02 -2.051127701997756958e-01 6.450087577104568481e-02 3.641827702522277832e-01
2.663908526301383972e-02 -1.582139432430267334e-01 1.291575133800506592e-01 3.159277737140655518e-01 1.445101499557495117e-01 -1.187448278069496155e-01 1.869725622236728668e-02 6.902059167623519897e-02 -2.868843078613281250e-01 -2.975587733089923859e-02 2.071474045515060425e-01 -2.273666709661483765e-01 3.928084671497344971e-01 2.065224945545196533e-01 1.111597120761871338e-01 2.545482711866497993e-03 8.084797859191894531e-02 -2.221919596195220947e-01 -3.163140118122100830e-01 -3.912971913814544678e-02 -1.138453036546707153e-01 1.410366594791412354e-02 -7.338956743478775024e-02 1.447414327412843704e-02 2.147883623838424683e-01 8.729451894760131836e-02 2.395532876253128052e-01 1.937986761331558228e-01 -1.987869851291179657e-02 -1.657664030790328979e-01 -2.785418629646301270e-01 1.262238528579473495e-02
8.643175661563873291e-02 2.074288874864578247e-01 5.381385982036590576e-02 2.907340824604034424e-01 1.898799985647201538e-01 -2.093261033296585083e-01 2.263694303110241890e-03 1.628555208444595337e-01 5.154925212264060974e-02 -6.991886347532272339e-02 4.775921627879142761e-02 -1.896103024482727051e-01 4.546416401863098145e-01 3.571657240390777588e-01 8.224711753427982330e-03 -6.532391160726547241e-02 1.573809236288070679e-02 -2.669976055622100830e-01 -2.922436296939849854e-01 1.051255017518997192e-01 -1.574236154556274414e-01 -4.433515667915344238e-02 -6.914890557527542114e-02 -3.639240190386772156e-02 1.671012639999389648e-01 1.697187125682830811e-02 1.375701874494552612e-01 -4.232133738696575165e-03 -4.602293670177459717e-02 -1.805065423250198364e-01 -1.934942752122879028e-01 2.261849194765090942e-01
-1.309562027454376221e-01 -5.378688126802444458e-02 -2.479570955038070679e-01 3.412669003009796143e-01 1.115703955292701721e-02 -1.308052241802215576e-01 1.990131735801696777e-01 1.549159288406372070e-01 -2.920400202274322510e-01 -1.294926460832357407e-02 4.296897724270820618e-02 -5.769773200154304504e-02 1.690973043441772461e-01 -8.815344423055648804e-02 -1.159145962446928024e-02 2.202181518077850342e-01 -7.199530303478240967e-02 -3.386631309986114502e-01 1.651335358619689941e-01 -8.269543945789337158e-02 1.758157014846801758e-01 -9.720422327518463135e-02 4.374495521187782288e-02 1.443354487419128418e-01 3.830381855368614197e-02 6.169629842042922974e-02 -8.066035807132720947e-02 2.041936963796615601e-01 -3.887352645397186279e-01 1.684084236621856689e-01 -3.037218153476715088e-01 5.707877874374389648e-02
-2.387249469757080078e-01 -4.490181505680084229e-01 6.615591049194335938e-02 1.508700102567672729e-01 -1.265322566032409668e-01 4.303444921970367432e-02 1.383434236049652100e-01 9.758180379867553711e-02 -3.036328852176666260e-01 1.342841386795043945e-01 -9.986770153045654297e-02 -2.206292897462844849e-01 1.739677637815475464e-01 -2.257449179887771606e-01 -8.835086226463317871e-02 6.286534667015075684e-02 9.609678760170936584e-03 -2.293070405721664429e-01 -1.194064468145370483e-01 9.059713035821914673e-02 2.984814345836639404e-01 -1.194893643260002136e-01 -8.317586034536361694e-02 2.017951607704162598e-01 2.360896170139312744e-01 -7.934882491827011108e-02 2.686052024364471436e-02 -4.844204336404800415e-02 4.590567201375961304e-02 -1.459219306707382202e-01 -2.527958154678344727e-01 1.652717292308807373e-01
1.069195494055747986e-01 2.166150212287902832e-01 3.473605960607528687e-02 3.795130848884582520e-01 -3.302005231380462646e-01 1.069508865475654602e-01 -4.233910143375396729e-02 1.568156331777572632e-01 1.101546883583068848e-01 1.277141422033309937e-01 5.813032016158103943e-02 -1.776666492223739624e-01 -1.575196348130702972e-02 3.706140518188476562e-01 1.895366609096527100e-01 4.098461195826530457e-02 7.825434207916259766e-02 -1.003320887684822083e-01 -2.712435461580753326e-02 1.264257282018661499e-01 9.339343756437301636e-02 1.300943642854690552e-02 5.664987489581108093e-02 2.963451147079467773e-01 1.409574598073959351e-01 1.511542797088623047e-01 -1.153255626559257507e-02 6.346868723630905151e-02 9.566480666399002075e-02 -6.962369661778211594e-04 -2.558278739452362061e-01 3.957901000976562500e-01
5.332088470458984375e-02 -1.079307310283184052e-02 3.165123760700225830e-01 2.774451673030853271e-01 1.996374689042568207e-02 1.780208945274353027e-01 3.390182927250862122e-02 -4.005671292543411255e-02 1.241999939084053040e-01 8.076356351375579834e-02 1.024738401174545288e-01 -1.753793358802795410e-01 8.095617592334747314e-02 6.235338002443313599e-02 -2.989841997623443604e-01 1.768622696399688721e-01 -2.663519680500030518e-01 -3.899749517440795898e-01 -5.449130386114120483e-02 1.207311376929283142e-01 8.136171847581863403e-02 8.430951088666915894e-02 -2.552153170108795166e-01 1.057763583958148956e-02 3.497742116451263428e-02 2.449097186326980591e-01 1.651530563831329346e-01 -6.641201674938201904e-02 2.079346030950546265e-02 1.248385459184646606e-01 -1.512457728385925293e-01 3.733545541763305664e-01
1.564076095819473267e-01 1.217108815908432007e-01 -2.013009190559387207e-01 2.404395192861557007e-01 -2.619425952434539795e-01 1.927771568298339844e-01 7.518671452999114990e-02 -4.357605054974555969e-02 -1.876271367073059082e-01 2.070594280958175659e-01 1.823563501238822937e-02 -5.008608102798461914e-02 1.415103673934936523e-01 7.301742583513259888e-02 7.269445061683654785e-02 1.482714265584945679e-01 -6.211137771606445312e-02 -5.073305964469909668e-01 -6.361836194992065430e-02 1.153355464339256287e-02 2.388414889574050903e-01 1.465373188257217407e-01 -2.397612668573856354e-02 -8.167625218629837036e-02 5.824171751737594604e-02 -2.658101320266723633e-01 -2.615709900856018066e-01 9.401487559080123901e-02 3.621708229184150696e-02 2.436869777739048004e-02 -2.195588052272796631e-01 2.508245408535003662e-01
-5.384853482246398926e-02 3.467538207769393921e-02 1.057373881340026855e-01 7.244846224784851074e-02 2.013260573148727417e-01 2.249173820018768311e-02 -1.273556202650070190e-01 3.352736532688140869e-01 2.414682358503341675e-01 1.079206820577383041e-02 1.829343587160110474e-01 1.242444366216659546e-01 -3.908703476190567017e-02 -5.020801723003387451e-02 -3.154464438557624817e-02 -5.484462156891822815e-02 1.343091875314712524e-01 -2.987321019172668457e-01 -1.181234866380691528e-01 -1.056972816586494446e-01 -1.096115931868553162e-01 -1.768240034580230713e-01 3.408107459545135498e-01 3.018372058868408203e-01 -6.537093222141265869e-02 6.879185885190963745e-02 1.928320527076721191e-01 -4.456737078726291656e-03 8.433903753757476807e-02 -5.122651811689138412e-03 -4.479350149631500244e-01 2.397651672363281250e-01
-1.652493029832839966e-01 -9.888838231563568115e-02 8.273085951805114746e-02 2.890146970748901367e-01 -8.611221611499786377e-02 -9.705223888158798218e-02 9.847522526979446411e-02 2.166584730148315430e-01 -1.683716326951980591e-01 -2.847144380211830139e-03 2.077319324016571045e-01 7.100169360637664795e-02 1.159690618515014648e-01 -2.169957756996154785e-01 -7.462587207555770874e-02 2.338596731424331665e-01 -1.190074384212493896e-01 -2.320071607828140259e-01 -1.209101155400276184e-01 -2.184424847364425659e-01 -2.412190474569797516e-02 -1.655618697404861450e-01 3.280298113822937012e-01 -7.685727626085281372e-02 8.511503785848617554e-02 -1.818782649934291840e-02 1.235451027750968933e-01 3.804855644702911377e-01 1.151899993419647217e-01 -5.041369237005710602e-03 -5.655535683035850525e-02 3.818252980709075928e-01
-2.878611683845520020e-01 2.308351844549179077e-01 -3.855827450752258301e-02 1.373806297779083252e-01 1.387879550457000732e-01 -1.313067823648452759e-01 2.110053747892379761e-01 8.219666033983230591e-02 -2.306658134330064058e-04 -4.507992789149284363e-02 2.053440362215042114e-01 -1.655511930584907532e-02 1.525281816720962524e-01 -3.142224624752998352e-03 2.363799363374710083e-01 2.594300806522369385e-01 1.469524353742599487e-01 -3.152978122234344482e-01 1.061591058969497681e-01 1.570023298263549805e-01 5.461804196238517761e-02 -1.369214430451393127e-02 1.996328830718994141e-01 -1.010821461677551270e-01 3.521933257579803467e-01 1.412850469350814819e-01 3.253852203488349915e-02 -2.852021455764770508e-01 1.423374563455581665e-01 -2.651762366294860840e-01 -1.557331085205078125e-01 1.156745254993438721e-01
-2.119450420141220093e-01 -6.744401156902313232e-02 4.845964908599853516e-02 1.336668878793716431e-01 -1.186912804841995239e-01 -3.637550771236419678e-02 2.417889088392257690e-01 2.141544669866561890e-01 1.453271657228469849e-01 3.757230471819639206e-03 -1.410319954156875610e-01 1.657960936427116394e-02 -2.604766190052032471e-01 -1.286176294088363647e-01 2.218620479106903076e-02 2.265593409538269043e-02 -1.858719438314437866e-01 -5.341899991035461426e-01 6.109542027115821838e-02 6.633707135915756226e-02 1.159748807549476624e-01 -1.477460861206054688e-01 6.439256668090820312e-02 -6.162637099623680115e-02 1.081455275416374207e-01 1.772824376821517944e-01 2.395720332860946655e-01 9.462964534759521484e-02 2.164860963821411133e-01 1.915580332279205322e-01 -1.538629978895187378e-01 3.096987605094909668e-01
1.648770719766616821e-01 3.088508173823356628e-02 -1.016163751482963562e-01 1.317404359579086304e-01 4.939475283026695251e-02 -1.248631402850151062e-01 -5.688113346695899963e-02 1.696937084197998047e-01 -1.129377186298370361e-01 2.872556447982788086e-01 -4.951186105608940125e-02 4.185522440820932388e-03 3.182617127895355225e-01 -1.007139384746551514e-01 2.254706248641014099e-02 1.679330617189407349e-01 -6.736366543918848038e-03 -6.732370257377624512e-01 -1.213496178388595581e-01 2.326977439224720001e-02 -2.164849787950515747e-01 -1.621737480163574219e-01 -1.104925796389579773e-01 -3.918537404388189316e-03 1.967166662216186523e-01 -4.498158022761344910e-02 1.602402925491333008e-01 1.382995545864105225e-01 6.405940651893615723e-02 -4.378483816981315613e-02 -3.884493187069892883e-02 -9.607222676277160645e-02
8.496031165122985840e-03 -2.406604029238224030e-02 -1.090268269181251526e-01 1.762776374816894531e-01 9.705039858818054199e-02 1.969789415597915649e-01 2.964907586574554443e-01 -1.279545016586780548e-02 -8.710838854312896729e-03 1.839476972818374634e-01 -5.237363744527101517e-03 7.916556298732757568e-02 8.226478099822998047e-02 -3.361335769295692444e-02 -2.181410491466522217e-01 2.527646124362945557e-01 1.988675445318222046e-02 -4.697802662849426270e-01 3.537575304508209229e-01 -7.982184737920761108e-02 -6.092469021677970886e-02 3.512898087501525879e-01 4.794811829924583435e-02 1.488546133041381836e-01 2.365662753582000732e-01 -1.086403131484985352e-01 2.350489795207977295e-02 2.539918422698974609e-01 3.888199105858802795e-03 -2.896515652537345886e-02 -7.567447423934936523e-02 1.301097869873046875e-01
-3.235641121864318848e-01 2.908020839095115662e-02 -4.496858920902013779e-03 1.585625112056732178e-01 1.420336514711380005e-01 1.527255773544311523e-01 1.119308099150657654e-01 6.995300203561782837e-02 -2.374059855937957764e-01 -7.147379964590072632e-02 6.357689946889877319e-02 5.871787667274475098e-03 1.632033586502075195e-01 1.755092144012451172e-01 2.000981569290161133e-01 5.959400534629821777e-02 -2.594824414700269699e-03 -4.553404450416564941e-01 2.289725542068481445e-01 6.290513277053833008e-02 -1.493455916643142700e-01 -1.932739913463592529e-01 3.376558423042297363e-01 1.086074262857437134e-01 -1.555807702243328094e-02 5.093384161591529846e-02 2.289485931396484375e-01 -7.802629470825195312e-02 -8.390729874372482300e-02 -8.615395426750183105e-02 -2.781104147434234619e-01 -1.986412256956100464e-01
-4.194355278741568327e-04 1.594931036233901978e-01 1.658909954130649567e-02 2.780478596687316895e-01 -6.198532134294509888e-02 -8.123405277729034424e-02 3.441637158393859863e-01 2.436821311712265015e-01 4.716325551271438599e-02 1.448354274034500122e-01 -1.164475679397583008e-01 1.616647280752658844e-02 -9.447361528873443604e-02 -5.096556991338729858e-02 3.749520704150199890e-02 -4.484248161315917969e-02 -1.899880915880203247e-01 -3.324817121028900146e-01 -8.734169602394104004e-02 -4.983673337846994400e-03 3.732708841562271118e-02 4.969947040081024170e-02 2.049152702093124390e-01 2.746825814247131348e-01 1.649525463581085205e-01 1.823602914810180664e-01 4.346016347408294678e-01 1.379214134067296982e-02 2.505333721637725830e-02 1.682808846235275269e-01 2.809730358421802521e-02 3.191809952259063721e-01
-5.571242794394493103e-02 5.871289968490600586e-02 1.652294248342514038e-01 1.102343723177909851e-01 2.181468755006790161e-01 2.036139965057373047e-01 7.465375214815139771e-02 -3.070628643035888672e-01 9.722869843244552612e-02 2.319131642580032349e-01 1.985878646373748779e-01 2.060662508010864258e-01 1.156873106956481934e-01 9.932050108909606934e-02 -1.940128207206726074e-01 3.226854205131530762e-01 -2.959613874554634094e-02 -3.372290134429931641e-01 2.386572211980819702e-01 2.565763294696807861e-01 -4.379724338650703430e-02 -3.258861601352691650e-03 1.600605845451354980e-01 1.736452281475067139e-01 2.284716963768005371e-01 -8.772850036621093750e-02 6.625445187091827393e-02 2.609607763588428497e-02 1.160612627863883972e-01 1.639427691698074341e-01 -1.013154685497283936e-01 2.104019820690155029e-01
-1.797701604664325714e-02 1.444573849439620972e-01 7.942474633455276489e-02 1.227498278021812439e-01 1.806768216192722321e-02 1.396062821149826050e-01 -5.678018089383840561e-03 -7.986334711313247681e-02 9.449938312172889709e-03 -2.041982710361480713e-01 2.304686307907104492e-01 1.623343080282211304e-01 2.994275391101837158e-01 -1.532740443944931030e-01 1.732837855815887451e-01 2.085808813571929932e-01 3.064266741275787354e-01 -5.340761542320251465e-01 -2.080474197864532471e-01 -1.489449143409729004e-01 1.599220633506774902e-01 -8.753024786710739136e-02 -1.291481684893369675e-02 2.770942747592926025e-01 1.494242548942565918e-01 -4.838414862751960754e-02 -8.825875073671340942e-02 -4.914209619164466858e-02 5.522044375538825989e-02 -1.319382041692733765e-01 -2.745029330253601074e-02 1.113447844982147217e-01
1.862170174717903137e-02 -2.960638888180255890e-02 8.320089429616928101e-03 7.095860689878463745e-02 1.348761767148971558e-01 2.228360064327716827e-02 -1.062319651246070862e-01 9.190258570015430450e-03 -1.557374596595764160e-01 -1.526430100202560425e-01 1.165505945682525635e-01 -3.313955366611480713e-01 -8.946792036294937134e-02 1.138769537210464478e-01 6.053157895803451538e-02 2.746299505233764648e-01 -1.088510639965534210e-02 -4.753285944461822510e-01 -4.451781883835792542e-02 -1.325667053461074829e-01 -6.293190270662307739e-02 -3.590308427810668945e-01 2.572027444839477539e-01 3.364951163530349731e-02 2.498350143432617188e-01 1.997054368257522583e-02 1.612164974212646484e-01 2.015576064586639404e-01 -7.154405862092971802e-02 -3.339618444442749023e-01 -2.625319547951221466e-02 -7.993724197149276733e-03
-8.321716636419296265e-02 -7.800008356571197510e-02 2.638390362262725830e-01 4.071112573146820068e-01 -1.463743485510349274e-02 3.630098104476928711e-01 5.432765558362007141e-02 -9.805944561958312988e-02 2.030894160270690918e-01 -1.535928994417190552e-01 -6.740245502442121506e-03 -7.978519797325134277e-02 -1.447723805904388428e-02 1.853012144565582275e-01 -2.603698670864105225e-01 1.594205498695373535e-01 -2.843765616416931152e-01 -2.482408732175827026e-01 -9.499554336071014404e-02 -3.276897221803665161e-02 -3.465386480093002319e-02 -1.337836235761642456e-01 -3.638275712728500366e-02 1.170352380722761154e-02 9.374043345451354980e-02 1.827746629714965820e-01 1.489834636449813843e-01 -5.239464342594146729e-02 7.620736956596374512e-02 1.066933795809745789e-01 -2.109977900981903076e-01 3.257064819335937500e-01
6.306937336921691895e-02 1.546256542205810547e-01 2.794731557369232178e-01 2.865483164787292480e-01 -1.518806666135787964e-01 2.271597273647785187e-03 -4.062740132212638855e-02 -1.318092644214630127e-01 1.085909977555274963e-01 3.703552484512329102e-02 -1.150994598865509033e-01 -8.907984942197799683e-02 9.748201817274093628e-02 -6.446272879838943481e-02 -9.813457727432250977e-02 1.658653840422630310e-02 -4.935291036963462830e-02 -1.486782431602478027e-01 -3.689393699169158936e-01 -5.079757049679756165e-02 -1.350062042474746704e-01 -2.295168787240982056e-01 1.573242396116256714e-01 1.906118392944335938e-01 4.070820808410644531e-01 9.489516727626323700e-03 -1.327142566442489624e-01 -8.495429903268814087e-02 1.069786101579666138e-01 -1.584175080060958862e-01 -3.814693689346313477e-01 2.096871733665466309e-01
-1.020256057381629944e-01 8.577893674373626709e-02 -2.282890528440475464e-01 1.386206150054931641e-01 1.485302895307540894e-01 3.050996959209442139e-01 8.197390288114547729e-02 7.626300305128097534e-02 -1.312568932771682739e-01 2.356355935335159302e-01 7.665545493364334106e-02 -1.935622841119766235e-01 1.470376253128051758e-01 -7.468188647180795670e-03 -2.053391188383102417e-01 -3.371868282556533813e-02 -8.637452870607376099e-02 -5.505867600440979004e-01 -1.276353299617767334e-01 -1.184229701757431030e-01 -2.004574686288833618e-01 -3.491642326116561890e-02 2.333915978670120239e-02 3.203298449516296387e-01 6.871936470270156860e-02 -5.159186199307441711e-02 1.090532615780830383e-01 -2.173477225005626678e-02 2.595786452293395996e-01 -3.776062652468681335e-02 -2.375683560967445374e-02 1.659717112779617310e-01
-5.504058673977851868e-02 7.537999749183654785e-02 -1.625262349843978882e-01 1.859158873558044434e-01 1.508522778749465942e-01 8.655967190861701965e-03 2.856789231300354004e-01 2.925915643572807312e-02 -3.894984349608421326e-02 8.115810900926589966e-02 -5.914110690355300903e-02 -1.135588809847831726e-01 6.365888565778732300e-02 -1.123991012573242188e-01 -4.389645159244537354e-01 1.901258975267410278e-01 -8.794943802058696747e-03 -3.297476172447204590e-01 -7.887614518404006958e-02 2.699245139956474304e-02 -7.768378406763076782e-02 1.184869557619094849e-01 -2.760597039014101028e-03 -3.645582497119903564e-02 3.464200198650360107e-01 8.000683039426803589e-02 -3.109527938067913055e-02 3.580161631107330322e-01 1.053076609969139099e-01 9.814373403787612915e-02 -3.269706666469573975e-01 1.861042827367782593e-01
1.609766506589949131e-03 -1.257112920284271240e-01 1.556250005960464478e-01 2.737518027424812317e-02 2.883987035602331161e-03 2.707926630973815918e-01 1.513190418481826782e-01 2.900107800960540771e-01 -4.864402115345001221e-02 1.894230954349040985e-02 -3.561368212103843689e-02 1.321265399456024170e-01 -5.579978227615356445e-02 -1.100292429327964783e-01 1.970345675945281982e-01 1.063091829419136047e-01 2.221229970455169678e-01 -2.694068551063537598e-01 -2.926611304283142090e-01 4.912946000695228577e-02 1.887624710798263550e-02 2.898780256509780884e-02 6.594216823577880859e-02 2.678522467613220215e-01 2.551232874393463135e-01 7.420982420444488525e-02 2.109467238187789917e-01 1.379602495580911636e-02 -2.240342795848846436e-01 1.110684406012296677e-02 -2.994093596935272217e-01 3.867458701133728027e-01
-5.596737191081047058e-02 -6.772816181182861328e-02 3.041146099567413330e-01 1.143754720687866211e-01 -8.485156297683715820e-02 8.861447870731353760e-02 -8.152866363525390625e-02 -2.221845835447311401e-01 1.091949939727783203e-01 1.863058209419250488e-01 2.768755853176116943e-01 -4.031746834516525269e-02 2.512512207031250000e-01 2.635488808155059814e-01 -2.113257348537445068e-01 1.566012948751449585e-01 -1.616224832832813263e-02 -3.606167733669281006e-01 -1.197487264871597290e-01 5.085630808025598526e-03 3.140161037445068359e-01 -1.508013606071472168e-01 1.650609821081161499e-01 -1.813956797122955322e-01 1.055001989006996155e-01 -1.016116887331008911e-02 8.558046072721481323e-02 -1.477138884365558624e-02 -1.124045476317405701e-01 3.181963860988616943e-01 -1.727222651243209839e-01 1.734680868685245514e-02
-7.962995767593383789e-02 -1.503649950027465820e-01 1.555706858634948730e-01 1.834077239036560059e-01 -6.537261605262756348e-02 9.183808416128158569e-02 3.884661495685577393e-01 1.928339302539825439e-01 2.069623172283172607e-01 -3.841720893979072571e-02 8.593171834945678711e-02 -2.173310332000255585e-02 -8.763965219259262085e-02 -1.495594531297683716e-01 -6.791010499000549316e-02 2.931324839591979980e-01 -6.520582735538482666e-02 -3.634846806526184082e-01 1.796942949295043945e-02 -6.104504317045211792e-02 -8.971551433205604553e-03 -1.234826967120170593e-01 2.916039824485778809e-01 4.503913596272468567e-02 -1.024524308741092682e-02 2.559451162815093994e-01 3.249677717685699463e-01 8.144927769899368286e-02 1.607560515403747559e-01 -1.102528572082519531e-01 1.053700894117355347e-01 2.643724679946899414e-01
1.000138595700263977e-01 -1.959307491779327393e-01 1.235960498452186584e-01 5.873929709196090698e-02 3.474066033959388733e-02 2.195251882076263428e-01 2.392219901084899902e-01 1.142612844705581665e-01 1.817422062158584595e-01 3.923438116908073425e-02 -4.796042293310165405e-02 -6.120787188410758972e-02 1.655350788496434689e-03 -1.025155410170555115e-01 1.402868926525115967e-01 1.067579686641693115e-01 2.384065240621566772e-01 -2.232682555913925171e-01 -1.294778585433959961e-01 -6.780306249856948853e-02 1.655543339438736439e-03 -2.254858165979385376e-01 -1.570448465645313263e-02 3.502824902534484863e-01 2.819947302341461182e-01 9.468098729848861694e-02 3.492382466793060303e-01 2.299957908689975739e-02 -2.249208539724349976e-01 -1.237329915165901184e-01 -2.786071896553039551e-01 2.732266783714294434e-01
-1.190635412931442261e-01 -1.709099113941192627e-01 3.337083011865615845e-02 3.913002461194992065e-02 2.305803820490837097e-02 2.395155131816864014e-01 -3.693896578624844551e-03 3.769312053918838501e-02 -1.858514249324798584e-01 1.537036597728729248e-01 -5.979045480489730835e-02 -1.393988430500030518e-01 3.647350668907165527e-01 9.397254884243011475e-02 -6.732496619224548340e-02 1.706402748823165894e-01 -1.310283988714218140e-01 -5.136864185333251953e-01 -2.631128430366516113e-01 1.582517772912979126e-01 -2.894358634948730469e-01 -2.292014360427856445e-01 -2.738615684211254120e-02 4.354076832532882690e-02 -1.136857420206069946e-01 -2.073842734098434448e-01 -3.687329590320587158e-02 -5.411561205983161926e-02 1.024587303400039673e-01 7.500217109918594360e-02 -2.112167477607727051e-01 5.221584439277648926e-02
7.445359230041503906e-02 1.616392284631729126e-02 1.611587405204772949e-01 -3.636509180068969727e-02 9.432595223188400269e-03 6.153003871440887451e-02 2.524683773517608643e-01 9.226965717971324921e-03 1.030312031507492065e-01 3.323590159416198730e-01 4.521254822611808777e-02 -3.909490704536437988e-01 -5.479903891682624817e-03 -3.027961216866970062e-02 7.341887056827545166e-02 2.325167953968048096e-01 -2.494852617383003235e-02 -2.469525486230850220e-01 -1.090430915355682373e-01 3.424594998359680176e-01 -8.000317215919494629e-02 -3.358888030052185059e-01 3.121964260935783386e-02 -7.869459688663482666e-02 5.805861204862594604e-03 -1.434363424777984619e-01 1.409840434789657593e-01 1.992381662130355835e-01 -3.005280531942844391e-02 -1.108291223645210266e-01 -3.842075169086456299e-01 6.846887618303298950e-02
-6.285868585109710693e-02 -8.513911068439483643e-02 -3.793626651167869568e-02 7.694014161825180054e-02 -1.643934696912765503e-01 1.038228720426559448e-01 1.181233972311019897e-01 3.093396686017513275e-02 -2.343216687440872192e-01 1.636630743741989136e-01 1.610361337661743164e-01 -1.412131786346435547e-01 2.690997421741485596e-01 3.349881619215011597e-02 2.799310535192489624e-02 7.454861700534820557e-02 -2.576275169849395752e-01 -5.153198242187500000e-01 4.838288575410842896e-02 6.699841469526290894e-04 -3.144889175891876221e-01 -2.340140640735626221e-01 -5.258830636739730835e-02 3.123054802417755127e-01 9.169201552867889404e-02 -1.736327409744262695e-01 -3.148774802684783936e-02 -6.656603515148162842e-02 6.196469068527221680e-03 1.539760231971740723e-01 -2.521449029445648193e-01 -4.179330542683601379e-02
2.905079536139965057e-02 -5.928807333111763000e-02 -2.872334122657775879e-01 3.251070678234100342e-01 -1.172714959830045700e-02 1.479279100894927979e-01 5.360384285449981689e-02 -8.276464790105819702e-02 2.312071174383163452e-01 1.461723595857620239e-01 1.686812378466129303e-02 -2.219265401363372803e-01 2.077051103115081787e-01 -1.183003410696983337e-01 -6.157639250159263611e-02 1.651868522167205811e-01 -5.095062777400016785e-02 -4.842046499252319336e-01 -1.603933796286582947e-02 1.360661089420318604e-01 -9.504062682390213013e-02 1.531204432249069214e-01 1.979418843984603882e-01 1.551290005445480347e-01 -4.708902910351753235e-02 -2.045405358076095581e-01 2.540773749351501465e-01 -1.222042888402938843e-01 1.208920031785964966e-01 3.540247306227684021e-02 -1.000783890485763550e-01 2.493045777082443237e-01
6.168782711029052734e-02 -1.989304423332214355e-01 1.223223507404327393e-01 -5.529600009322166443e-02 8.023824542760848999e-02 7.082149386405944824e-02 1.811272948980331421e-01 8.696373552083969116e-02 -1.778133213520050049e-01 -6.992390379309654236e-03 1.032810192555189133e-03 6.234876066446304321e-02 8.065749704837799072e-02 6.654667109251022339e-02 2.292332649230957031e-01 5.204005539417266846e-02 3.654576838016510010e-02 -2.774038016796112061e-01 -4.305949807167053223e-01 2.219614386558532715e-01 4.113420378416776657e-03 8.634690195322036743e-02 2.817923426628112793e-01 3.818090558052062988e-01 7.422854006290435791e-02 5.326472595334053040e-02 3.665405809879302979e-01 1.552642602473497391e-02 -2.022468000650405884e-01 3.995348513126373291e-02 -1.605670601129531860e-01 1.678845286369323730e-01
-1.224889457225799561e-01 8.579849451780319214e-02 6.199515983462333679e-02 -3.056873939931392670e-02 3.037415444850921631e-03 2.432572692632675171e-01 1.702579706907272339e-01 -1.206294912844896317e-02 -1.561695337295532227e-02 1.626889556646347046e-01 -9.165655076503753662e-02 -2.594606280326843262e-01 3.085607588291168213e-01 7.212728261947631836e-02 1.327750384807586670e-01 1.592536866664886475e-01 7.391893863677978516e-02 -1.000254079699516296e-01 8.664709329605102539e-02 3.580076396465301514e-01 8.109194785356521606e-02 -2.247830778360366821e-01 7.592549920082092285e-02 1.729758828878402710e-01 1.794298589229583740e-01 -1.231849566102027893e-02 1.244320943951606750e-01 9.378883987665176392e-02 2.957666218280792236e-01 -2.918561100959777832e-01 -3.642268478870391846e-01 1.811764091253280640e-01
-3.648174460977315903e-04 1.621489673852920532e-01 1.944086849689483643e-01 -8.480156213045120239e-02 2.925644814968109131e-01 2.316820770502090454e-01 2.369988262653350830e-01 -1.045765802264213562e-01 -4.133283719420433044e-02 1.170088499784469604e-01 5.785696581006050110e-02 2.681071758270263672e-01 1.824945807456970215e-01 9.775151312351226807e-02 1.902040988206863403e-01 2.810509800910949707e-01 -6.787187606096267700e-02 -2.143208086490631104e-01 -1.471952050924301147e-01 -5.795914307236671448e-02 2.857070863246917725e-01 -7.403789460659027100e-02 -5.558816716074943542e-02 2.010963112115859985e-01 2.672959864139556885e-01 -3.029349744319915771e-01 2.319620102643966675e-01 2.706832624971866608e-02 -2.537870779633522034e-02 1.035129353404045105e-01 -1.925710290670394897e-01 3.587805479764938354e-02
-3.510540723800659180e-02 1.298291087150573730e-01 -1.723208427429199219e-01 3.068324625492095947e-01 1.872550882399082184e-02 1.478183120489120483e-01 3.106658160686492920e-01 -1.171585842967033386e-01 2.494578063488006592e-01 6.991932168602943420e-03 4.259633831679821014e-03 -2.890155017375946045e-01 6.412126868963241577e-02 -3.570351377129554749e-02 8.536149747669696808e-03 1.842533797025680542e-01 -9.208949655294418335e-02 -3.539080321788787842e-01 7.182367146015167236e-02 -2.256219834089279175e-02 -2.963339984416961670e-01 -3.468088433146476746e-02 1.791158765554428101e-01 2.435949891805648804e-01 4.780388250946998596e-02 -8.736938238143920898e-02 2.250057756900787354e-01 -1.467763632535934448e-01 2.465230524539947510e-01 1.065056249499320984e-01 -1.239072158932685852e-02 2.572930157184600830e-01
1.320995092391967773e-01 -1.786501407623291016e-01 2.438441216945648193e-01 -1.155339181423187256e-01 5.505960062146186829e-02 1.996250748634338379e-01 2.462099790573120117e-01 5.313361436128616333e-02 1.985209286212921143e-01 7.738482207059860229e-02 -2.203488023951649666e-03 -6.914542615413665771e-02 1.183024421334266663e-01 -3.387611592188477516e-03 -4.349238239228725433e-03 2.225242704153060913e-01 2.431523948907852173e-01 -2.086706012487411499e-01 -1.228436455130577087e-01 1.226260140538215637e-02 -5.508745089173316956e-02 2.525937557220458984e-02 1.543803811073303223e-01 1.326943337917327881e-01 4.636766314506530762e-01 1.467588543891906738e-01 2.497019171714782715e-01 3.421446308493614197e-02 -2.190912365913391113e-01 -3.720948006957769394e-03 -1.050083562731742859e-01 3.683137595653533936e-01
-9.443583339452743530e-02 -1.065807417035102844e-01 3.220090270042419434e-02 2.397016584873199463e-01 -2.794183492660522461e-01 3.728942829184234142e-04 3.627873361110687256e-01 2.218966484069824219e-01 5.642419680953025818e-02 3.272377653047442436e-03 8.500265330076217651e-02 9.845857322216033936e-02 -1.956266015768051147e-01 2.809515595436096191e-02 6.435552984476089478e-02 1.995627395808696747e-02 -2.361252605915069580e-01 -4.278267920017242432e-01 -2.718135118484497070e-01 1.667664349079132080e-01 2.397679388523101807e-01 -3.423701226711273193e-02 2.484410852193832397e-01 1.339389085769653320e-01 3.228145837783813477e-02 1.580682694911956787e-01 2.667652368545532227e-01 1.285138353705406189e-02 -2.257302030920982361e-02 -8.765377104282379150e-03 -1.048145592212677002e-01 1.041695699095726013e-01
-1.827787756919860840e-01 -1.981516033411026001e-01 1.724598854780197144e-01 4.226678609848022461e-01 1.924854815006256104e-01 2.667968571186065674e-01 1.380465924739837646e-02 1.419765204191207886e-01 -1.656633615493774414e-01 3.577901124954223633e-01 2.398432344198226929e-01 1.457483172416687012e-01 1.270315647125244141e-01 1.191612780094146729e-01 -1.652737557888031006e-01 1.253525167703628540e-01 1.438509076833724976e-01 -2.301487475633621216e-01 -1.463568061590194702e-01 1.542699337005615234e-01 1.678333580493927002e-01 -5.668489634990692139e-02 7.696258276700973511e-02 -1.346467528492212296e-02 -1.813454367220401764e-02 -6.711451709270477295e-02 6.419486552476882935e-02 7.209011167287826538e-02 -2.319690138101577759e-01 1.611707061529159546e-01 -1.198774203658103943e-01 1.345130354166030884e-01
2.367857098579406738e-02 -1.991709172725677490e-01 -2.895380258560180664e-01 6.162933111190795898e-01 -3.776392713189125061e-02 3.048706427216529846e-02 8.624436706304550171e-02 -7.158534228801727295e-02 -1.977152191102504730e-03 7.056207954883575439e-02 -1.352232415229082108e-02 -3.854949027299880981e-02 3.041885495185852051e-01 -5.989252775907516479e-02 2.470074407756328583e-02 2.797512412071228027e-01 -7.372194528579711914e-02 -4.049799442291259766e-01 3.262223303318023682e-02 1.122331768274307251e-01 1.353725790977478027e-01 2.519557438790798187e-02 3.232813626527786255e-02 1.631277799606323242e-01 5.522361397743225098e-02 -8.275665342807769775e-02 -5.116293579339981079e-02 -1.572770923376083374e-01 -4.351082444190979004e-02 8.690208196640014648e-02 -1.493791788816452026e-01 2.881303429603576660e-02
-2.235467359423637390e-02 1.659095659852027893e-02 1.213086470961570740e-01 2.681956589221954346e-01 -6.231804937124252319e-02 -3.004798889160156250e-01 1.715629249811172485e-01 -3.205567598342895508e-03 -7.103747874498367310e-02 1.419608443975448608e-01 -2.404516749083995819e-02 -1.645498424768447876e-01 1.411666572093963623e-01 3.188240155577659607e-02 1.106134988367557526e-02 8.711606264114379883e-02 -1.337127983570098877e-01 -2.010394483804702759e-01 -5.887234210968017578e-02 -2.501871995627880096e-02 -1.118892058730125427e-01 9.038235247135162354e-02 -2.506910078227519989e-02 3.439373522996902466e-02 4.821379780769348145e-01 2.358655482530593872e-01 1.698906570672988892e-01 6.266383081674575806e-02 -7.284890115261077881e-02 3.769598901271820068e-01 -7.224806398153305054e-02 3.860859572887420654e-01
-1.481406539678573608e-01 6.807083636522293091e-02 2.883266508579254150e-01 3.395292758941650391e-01 5.087370052933692932e-02 2.639449834823608398e-01 -7.429324796248693019e-06 -1.500286310911178589e-01 -9.333359450101852417e-02 -6.051497906446456909e-02 1.518543511629104614e-01 1.922720372676849365e-01 -6.779270619153976440e-02 1.849449425935745239e-01 -3.253179788589477539e-02 2.390818744897842407e-01 -2.418818026781082153e-01 -2.457674890756607056e-01 3.358112648129463196e-02 8.056978881359100342e-02 -1.329412013292312622e-01 -1.808650344610214233e-01 1.972589492797851562e-01 -1.581443846225738525e-01 2.541753053665161133e-01 -9.090469032526016235e-02 -1.217731684446334839e-01 4.544105380773544312e-02 -2.403744161128997803e-01 2.430847845971584320e-02 -1.910520344972610474e-01 2.921578586101531982e-01
-4.166078194975852966e-02 6.031265854835510254e-02 2.980920970439910889e-01 3.430032730102539062e-01 6.398262828588485718e-02 2.317926734685897827e-01 2.030697166919708252e-01 -3.356093168258666992e-02 1.175882890820503235e-01 9.679505228996276855e-02 3.032953105866909027e-02 -1.267945319414138794e-01 7.809995114803314209e-02 1.207492500543594360e-01 -3.221788108348846436e-01 3.967588767409324646e-02 -2.938756644725799561e-01 -3.288002908229827881e-01 5.122591555118560791e-02 1.472178250551223755e-01 -4.843651503324508667e-02 -1.771639883518218994e-01 -8.077309466898441315e-03 1.687678508460521698e-02 1.136197522282600403e-02 1.601351201534271240e-01 2.181167155504226685e-01 -1.129018962383270264e-01 2.177176326513290405e-01 3.754932060837745667e-02 -8.672051131725311279e-02 3.555369377136230469e-01
-1.143639981746673584e-01 -1.572802662849426270e-02 -1.776944473385810852e-02 2.114812433719635010e-01 3.970979526638984680e-02 3.009444773197174072e-01 3.779041767120361328e-02 1.729959398508071899e-01 -2.104919850826263428e-01 -1.330633461475372314e-01 1.626162976026535034e-01 -9.823585301637649536e-02 2.030853182077407837e-01 -2.086383104324340820e-01 -1.929584145545959473e-01 3.168560564517974854e-01 1.729346662759780884e-01 -3.942872881889343262e-01 -9.607243700884282589e-04 2.498767971992492676e-01 -1.822307854890823364e-01 -1.818800717592239380e-01 2.283445447683334351e-01 -1.718113571405410767e-01 8.751693181693553925e-03 1.409820020198822021e-01 -7.935491949319839478e-02 7.524304836988449097e-02 3.043552488088607788e-02 -3.834801912307739258e-02 -4.843707755208015442e-02 2.553635835647583008e-01
-5.115683749318122864e-02 -1.748454868793487549e-01 1.631849855184555054e-01 1.175698637962341309e-01 6.504855304956436157e-02 -2.385343611240386963e-01 2.141035348176956177e-01 5.042681843042373657e-02 -9.902477264404296875e-02 1.742044389247894287e-01 3.142192065715789795e-01 -7.750862091779708862e-02 -9.552914649248123169e-02 -1.342702507972717285e-01 -8.175962418317794800e-02 -3.156139573547989130e-04 1.189276855438947678e-02 -4.688984751701354980e-01 -1.834374107420444489e-02 1.689292937517166138e-01 2.411396652460098267e-01 -1.563184112310409546e-01 1.145346909761428833e-01 -1.028957683593034744e-02 1.216395124793052673e-01 8.080624043941497803e-03 1.885182410478591919e-01 1.667783558368682861e-01 1.471024453639984131e-01 1.463661193847656250e-01 1.724049001932144165e-01 3.773904442787170410e-01
5.316887050867080688e-02 -1.484677046537399292e-01 -2.676480449736118317e-02 1.079437136650085449e-01 -2.504006922245025635e-01 5.790784955024719238e-02 -9.472884237766265869e-02 1.371442526578903198e-01 5.453573912382125854e-02 -4.994385316967964172e-02 1.539496704936027527e-02 5.576826259493827820e-02 1.049504652619361877e-01 1.660732179880142212e-01 -3.205717308446764946e-03 2.536138296127319336e-01 1.419012397527694702e-01 -2.937612235546112061e-01 -2.829798161983489990e-01 -2.307312637567520142e-01 2.687995135784149170e-01 -9.320305287837982178e-02 3.095440566539764404e-01 8.162108808755874634e-02 3.539718687534332275e-01 1.021329127252101898e-02 1.586531698703765869e-01 -2.265167683362960815e-01 7.690411061048507690e-02 -9.713826328516006470e-02 -3.409530222415924072e-01 2.323236688971519470e-02
4.247235134243965149e-03 -1.607811450958251953e-01 -6.647486984729766846e-02 -1.090905815362930298e-01 1.778176277875900269e-01 2.072064578533172607e-01 1.212221384048461914e-01 -1.745452880859375000e-01 -2.473865002393722534e-01 1.305465120822191238e-02 -9.331048280000686646e-02 3.954171016812324524e-02 -2.551498077809810638e-02 -9.809678047895431519e-02 2.726592719554901123e-01 1.076227426528930664e-01 -1.584011614322662354e-01 -5.499579906463623047e-01 -1.127576008439064026e-01 4.085458070039749146e-02 1.934288889169692993e-01 -2.656874358654022217e-01 2.301031500101089478e-01 1.112521160393953323e-02 2.927384153008460999e-02 1.122089177370071411e-01 1.718761622905731201e-01 -5.431621149182319641e-02 -1.267887931317090988e-02 2.747887969017028809e-01 -1.710772365331649780e-01 1.279688030481338501e-01
5.717669613659381866e-03 4.027731716632843018e-02 9.610397368669509888e-02 3.833121061325073242e-01 -1.855993717908859253e-01 -8.115653879940509796e-03 -1.325155645608901978e-01 5.613121762871742249e-02 2.329262904822826385e-02 1.422721147537231445e-01 -3.731537237763404846e-02 -8.650820702314376831e-02 8.479006588459014893e-02 -2.052113413810729980e-01 -9.962163865566253662e-02 5.476224422454833984e-02 -1.127990931272506714e-01 -3.179039657115936279e-01 -9.685899317264556885e-02 -7.182655483484268188e-02 1.296759545803070068e-01 1.716512441635131836e-01 2.463669329881668091e-01 3.662273660302162170e-02 2.803077995777130127e-01 2.877479791641235352e-01 3.833672404289245605e-01 4.008532315492630005e-02 -7.836650125682353973e-03 1.371500790119171143e-01 -1.669173389673233032e-01 3.189759552478790283e-01
8.297001570463180542e-02 -9.664592146873474121e-02 8.596164733171463013e-02 8.601925522089004517e-02 2.573672235012054443e-01 1.463698595762252808e-01 2.442476302385330200e-01 4.265201389789581299e-01 -1.546111851930618286e-01 1.619991362094879150e-01 1.770054250955581665e-01 1.045889481902122498e-01 8.357933163642883301e-02 -4.069669521413743496e-04 2.140908390283584595e-01 1.317273359745740891e-02 1.775165498256683350e-01 -4.037009775638580322e-01 7.922460138797760010e-02 -3.914323076605796814e-02 8.368870615959167480e-02 -1.569477468729019165e-01 2.770295739173889160e-01 1.819814890623092651e-01 -4.055401682853698730e-02 -3.904013335704803467e-02 2.264553755521774292e-01 -9.835233539342880249e-02 -1.284994184970855713e-01 -8.856304921209812164e-03 -2.599127292633056641e-01 -4.767401143908500671e-02
-1.143447011709213257e-01 -5.148363113403320312e-02 1.687256842851638794e-01 9.010342508554458618e-02 -4.450910910964012146e-02 -2.920718789100646973e-01 4.335805475711822510e-01 1.254305094480514526e-01 5.173400416970252991e-02 -8.187102526426315308e-02 -2.412498593330383301e-01 -3.419865667819976807e-02 1.917549371719360352e-01 -8.080509305000305176e-02 -1.408209204673767090e-01 -1.490628533065319061e-02 -2.173161879181861877e-02 -4.054335653781890869e-01 -1.666811853647232056e-01 -6.237333267927169800e-02 -3.588460758328437805e-02 -2.190223783254623413e-01 1.464351117610931396e-01 -2.160350978374481201e-01 1.731529235839843750e-01 6.978727132081985474e-02 2.439438849687576294e-01 8.344845473766326904e-02 1.059759557247161865e-01 -1.036362722516059875e-01 -2.056450583040714264e-02 2.948901057243347168e-01
9.855829924345016479e-02 1.711417734622955322e-02 -1.133608892560005188e-01 -1.573679968714714050e-02 -2.348816208541393280e-02 1.525732409209012985e-02 7.061603665351867676e-02 2.294701337814331055e-01 5.551166832447052002e-02 5.111352540552616119e-03 -9.584870934486389160e-02 1.114746332168579102e-01 3.899715542793273926e-01 1.341575384140014648e-01 2.114039957523345947e-01 7.110969163477420807e-03 -1.966578364372253418e-01 -4.017103612422943115e-01 -2.728901803493499756e-01 -3.387457132339477539e-02 3.706643581390380859e-01 -8.515984565019607544e-02 -5.424951761960983276e-02 9.256114810705184937e-02 3.762309849262237549e-01 -1.550808921456336975e-02 7.397404313087463379e-02 -2.217508703470230103e-01 3.316112235188484192e-02 1.219483185559511185e-02 -1.124761179089546204e-01 1.917703449726104736e-01
1.735937222838401794e-02 -1.149191036820411682e-01 4.862266406416893005e-02 2.875835299491882324e-01 1.691847667098045349e-02 -1.588290482759475708e-01 3.021254576742649078e-02 4.027185440063476562e-01 -9.827125817537307739e-02 1.080341637134552002e-01 -1.664459407329559326e-01 -6.321391463279724121e-02 2.641612589359283447e-01 1.544949561357498169e-01 5.753503367304801941e-02 1.114662438631057739e-01 -1.034948006272315979e-01 -2.650055587291717529e-01 -2.955601513385772705e-01 -9.181728214025497437e-02 -5.651914700865745544e-02 1.660748422145843506e-01 3.117016553878784180e-01 -1.052509769797325134e-01 1.521559506654739380e-01 8.143241866491734982e-04 1.106925085186958313e-01 1.935149133205413818e-01 -1.188810821622610092e-02 -1.360609829425811768e-01 -3.783501684665679932e-01 3.197412006556987762e-03
-2.407512068748474121e-01 1.542350500822067261e-01 -4.145396128296852112e-02 2.852638363838195801e-01 2.802792750298976898e-02 1.633647233247756958e-01 2.615778148174285889e-01 1.451505422592163086e-01 1.301635801792144775e-01 1.947544701397418976e-02 9.185818582773208618e-02 -1.824933290481567383e-01 1.986369937658309937e-01 -1.913827843964099884e-02 1.952915489673614502e-01 -1.143998932093381882e-02 -1.076539307832717896e-01 -4.531000852584838867e-01 1.399340331554412842e-01 5.954783037304878235e-02 -1.390213966369628906e-01 5.130264908075332642e-02 -1.121157035231590271e-01 1.539727598428726196e-01 -1.653314568102359772e-02 -3.377510905265808105e-01 6.939768046140670776e-02 1.610687822103500366e-01 1.460484322160482407e-02 2.286856472492218018e-01 -2.653540298342704773e-02 2.906189262866973877e-01
-4.295195266604423523e-02 2.271464914083480835e-01 1.866374760866165161e-01 3.583325147628784180e-01 -3.882088884711265564e-02 9.977355599403381348e-02 -1.325610280036926270e-01 9.540146589279174805e-02 -4.776590317487716675e-02 6.067923456430435181e-02 -3.113778680562973022e-02 8.351798355579376221e-02 4.701185226440429688e-02 3.672108352184295654e-01 -3.051699325442314148e-02 2.029221504926681519e-01 4.661569371819496155e-02 -2.069367170333862305e-01 -1.257514655590057373e-01 -7.165866345167160034e-02 1.685962080955505371e-01 -6.000372022390365601e-02 5.061608925461769104e-02 1.497049927711486816e-01 9.392900764942169189e-02 2.094746977090835571e-01 7.827832549810409546e-02 2.045205235481262207e-01 3.543546795845031738e-01 1.865432113409042358e-01 -7.468836754560470581e-02 4.032020866870880127e-01
-5.522549897432327271e-02 -1.573123633861541748e-01 -2.463093549013137817e-01 1.185102313756942749e-01 3.526757657527923584e-01 3.395529091358184814e-02 3.794984146952629089e-02 1.752971261739730835e-01 1.214015204459428787e-02 3.556112945079803467e-01 4.389701038599014282e-02 2.310048043727874756e-01 9.935950487852096558e-02 3.590332344174385071e-02 -1.157328784465789795e-01 1.737885624170303345e-01 -1.114088147878646851e-01 -1.967379301786422729e-01 3.013062663376331329e-02 5.277782306075096130e-02 -4.276981577277183533e-02 -4.146741926670074463e-01 3.352837264537811279e-01 -3.420444205403327942e-02 1.327863037586212158e-01 -2.428945600986480713e-01 6.841275095939636230e-02 -3.221282735466957092e-02 -2.594144828617572784e-02 4.419403895735740662e-02 -2.017252892255783081e-01 1.878447532653808594e-01
1.472938656806945801e-01 -1.040574386715888977e-01 1.031775325536727905e-01 -1.292575448751449585e-01 1.053856313228607178e-01 1.422236561775207520e-01 3.406221270561218262e-01 2.381722331047058105e-01 -7.259923964738845825e-02 3.747720643877983093e-02 8.348000794649124146e-02 1.960037946701049805e-01 1.499306410551071167e-01 1.323015987873077393e-01 2.738736569881439209e-01 1.690008342266082764e-01 1.075600609183311462e-01 -2.970311939716339111e-01 -3.140286207199096680e-01 8.235757797956466675e-02 5.199532955884933472e-02 6.799359619617462158e-02 1.516027003526687622e-01 1.138294637203216553e-01 9.463457763195037842e-02 3.752328827977180481e-02 1.102354973554611206e-01 -1.123870387673377991e-01 4.378873109817504883e-02 1.036758124828338623e-01 -1.405646353960037231e-01 4.737048149108886719e-01
2.085066400468349457e-02 -1.050511896610260010e-01 3.072635084390640259e-02 2.333874702453613281e-01 3.919834643602371216e-02 1.853378117084503174e-01 3.478299677371978760e-01 1.822775974869728088e-02 1.167240589857101440e-01 3.973639607429504395e-01 5.946078523993492126e-02 -3.846573233604431152e-01 7.380683906376361847e-03 1.167600154876708984e-01 -5.847035348415374756e-02 4.183991625905036926e-02 1.311443001031875610e-01 -2.862003147602081299e-01 5.441062524914741516e-02 2.847726643085479736e-01 -5.759130790829658508e-02 -2.313973307609558105e-01 2.509624361991882324e-01 2.405700646340847015e-02 -3.476849198341369629e-02 8.571726083755493164e-02 3.693448007106781006e-02 1.086610704660415649e-01 -3.876964747905731201e-02 -1.298775374889373779e-01 -2.917616069316864014e-01 -7.227262109518051147e-02
-1.817839443683624268e-01 2.846021950244903564e-02 -2.136038616299629211e-02 4.026433527469635010e-01 7.315097749233245850e-02 2.499404102563858032e-01 4.818301647901535034e-02 4.028631374239921570e-02 -1.978764832019805908e-01 -3.552361205220222473e-02 6.303910166025161743e-02 -2.906716167926788330e-01 3.854729831218719482e-01 -2.253914028406143188e-01 -8.370618522167205811e-02 2.920727133750915527e-01 -4.203978180885314941e-02 -3.465527594089508057e-01 -1.543684899806976318e-01 1.523063480854034424e-01 9.564511477947235107e-03 -2.934125438332557678e-02 1.960299909114837646e-01 -8.538834750652313232e-02 1.244851648807525635e-01 -8.129756152629852295e-02 -1.529096066951751709e-01 1.157452613115310669e-01 1.341991275548934937e-01 7.069523446261882782e-03 -1.199759095907211304e-01 6.568216532468795776e-02
-2.068327963352203369e-01 9.475278854370117188e-02 -1.743713170289993286e-01 3.789733350276947021e-01 -3.963383659720420837e-02 -2.553767561912536621e-01 1.433480381965637207e-01 -4.247172549366950989e-02 -2.617017328739166260e-01 -7.824086397886276245e-02 5.772770568728446960e-02 -6.627769023180007935e-02 4.602934718132019043e-01 1.257695108652114868e-01 -2.076605111360549927e-01 1.593690365552902222e-01 3.731578588485717773e-02 -1.254317760467529297e-01 -1.038340777158737183e-01 -1.106060761958360672e-02 1.152497306466102600e-01 -3.514022827148437500e-01 1.049897633492946625e-02 1.761202812194824219e-01 3.871460258960723877e-02 3.998729959130287170e-02 1.620963066816329956e-01 6.554593145847320557e-02 4.905071482062339783e-02 3.166793286800384521e-02 -2.313914448022842407e-01 1.413755863904953003e-01
1.863857172429561615e-02 -1.245481446385383606e-01 -7.236172258853912354e-02 2.829310297966003418e-01 -6.110586598515510559e-02 1.234286800026893616e-01 1.273012608289718628e-01 2.985859662294387817e-02 -2.038983553647994995e-01 1.065734624862670898e-01 2.573365578427910805e-03 -2.700065635144710541e-02 2.763063311576843262e-01 -2.063147872686386108e-01 -1.775535643100738525e-01 2.014352940022945404e-02 -1.311894804239273071e-01 -6.934965848922729492e-01 -6.461084634065628052e-02 -8.503334596753120422e-03 -2.197235971689224243e-01 -1.563295274972915649e-01 3.930923342704772949e-02 -2.490067295730113983e-02 1.315552890300750732e-01 1.321402192115783691e-01 -2.017254009842872620e-02 -6.242824718356132507e-02 1.190038472414016724e-01 9.392870217561721802e-02 -1.375033557415008545e-01 -6.071888841688632965e-03
5.395353212952613831e-02 1.937846392393112183e-01 9.139083325862884521e-02 -8.209744468331336975e-03 -1.231922022998332977e-02 1.021653115749359131e-01 1.253472566604614258e-01 -1.169354841113090515e-01 -5.863985791802406311e-02 -1.031921654939651489e-01 1.771872192621231079e-01 1.725441068410873413e-01 -3.911946434527635574e-03 -1.462362892925739288e-02 1.299203187227249146e-01 5.024958848953247070e-01 1.612182240933179855e-03 -3.436675667762756348e-01 -2.991003394126892090e-01 -8.357014507055282593e-02 2.281803190708160400e-01 -2.148478627204895020e-01 1.045649424195289612e-01 2.054723054170608521e-01 3.098721802234649658e-01 5.142574757337570190e-02 -5.937074124813079834e-02 -1.180443018674850464e-01 -9.334550797939300537e-02 -2.190048396587371826e-01 -7.171978801488876343e-02 1.496611684560775757e-01
-2.139251083135604858e-01 7.034743577241897583e-02 -9.593509137630462646e-02 4.118654429912567139e-01 1.543196141719818115e-01 1.348774582147598267e-01 1.756567060947418213e-01 1.756755560636520386e-01 5.612107738852500916e-02 1.043797135353088379e-01 -6.237496156245470047e-03 -1.341098248958587646e-01 1.501815766096115112e-01 5.638921633362770081e-02 1.917122900485992432e-01 1.975601539015769958e-02 -2.085055708885192871e-01 -4.394096136093139648e-01 1.992742866277694702e-01 1.401421129703521729e-01 5.833743885159492493e-02 1.428002715110778809e-01 5.733587313443422318e-03 6.284621357917785645e-02 1.936133950948715210e-01 -4.069299697875976562e-01 6.157837808132171631e-02 1.563451886177062988e-01 1.180835813283920288e-01 2.194720134139060974e-02 -1.819642819464206696e-02 4.501358792185783386e-02
-2.062484174966812134e-01 1.650558784604072571e-02 2.533880770206451416e-01 2.289220690727233887e-02 -2.043554484844207764e-01 -1.497396677732467651e-01 9.061747044324874878e-02 6.162451207637786865e-02 8.430664986371994019e-02 -1.289078295230865479e-01 1.928275227546691895e-01 -2.062360346317291260e-01 2.463610172271728516e-01 1.031761337071657181e-02 -1.982157528400421143e-01 2.987942695617675781e-01 6.049705669283866882e-02 -2.021114975214004517e-01 1.518951728940010071e-02 2.115087807178497314e-01 1.322608292102813721e-01 -1.932459622621536255e-01 7.446038722991943359e-02 -1.136057637631893158e-02 1.635296493768692017e-01 -1.888526082038879395e-01 -9.142810106277465820e-02 8.870293945074081421e-02 1.569606363773345947e-02 1.871365904808044434e-01 -1.389002799987792969e-01 4.901823997497558594e-01
-1.391973160207271576e-02 1.073418483138084412e-01 1.041115298867225647e-01 2.964985370635986328e-01 1.037302762269973755e-01 -8.034885674715042114e-02 1.041448861360549927e-01 3.471223115921020508e-01 4.603667929768562317e-02 3.377924114465713501e-02 -1.236956100910902023e-02 -1.626403778791427612e-01 -1.307236552238464355e-01 -9.211688488721847534e-02 -1.567115634679794312e-01 2.551361024379730225e-01 -1.763472259044647217e-01 -2.299168109893798828e-01 2.584451735019683838e-01 4.378748685121536255e-02 4.425340890884399414e-02 5.815222114324569702e-02 2.556383907794952393e-01 3.150064498186111450e-02 1.877634227275848389e-01 2.735022604465484619e-01 2.878986299037933350e-01 7.477534469217061996e-03 -2.163134962320327759e-01 1.602138876914978027e-01 -1.809003055095672607e-01 2.708231508731842041e-01
1.493002027273178101e-01 -1.847386211156845093e-01 8.969675749540328979e-02 -4.891246184706687927e-02 1.590637862682342529e-01 3.170300722122192383e-01 2.314434945583343506e-01 1.953402906656265259e-01 -1.311173737049102783e-01 -2.225462719798088074e-02 -4.075219109654426575e-02 5.397234484553337097e-02 -1.239327364601194859e-03 1.361309736967086792e-01 2.331189066171646118e-01 2.694627046585083008e-01 -6.317395716905593872e-02 -2.696054875850677490e-01 -3.101057410240173340e-01 1.495952010154724121e-01 2.497495338320732117e-02 5.743169412016868591e-02 2.128002345561981201e-01 1.844211965799331665e-01 1.760187894105911255e-01 4.222031682729721069e-02 1.148528903722763062e-01 1.133502274751663208e-01 -2.203446477651596069e-01 1.443386971950531006e-01 -2.276169657707214355e-01 2.990353703498840332e-01
-1.732226088643074036e-02 -2.805573120713233948e-02 2.669498920440673828e-01 1.203467026352882385e-01 5.042154341936111450e-02 3.154495358467102051e-02 1.434751152992248535e-01 -1.549657341092824936e-02 -2.233425825834274292e-01 1.602246314287185669e-01 -1.422884464263916016e-01 9.689992666244506836e-02 3.050025403499603271e-01 6.381843239068984985e-02 -3.816533833742141724e-02 -1.990838795900344849e-01 8.248727023601531982e-02 -5.039986371994018555e-01 8.960647135972976685e-02 2.182507663965225220e-01 1.737832129001617432e-01 3.064058125019073486e-01 2.548847198486328125e-01 -4.396239295601844788e-02 1.010265499353408813e-01 -2.262973971664905548e-02 2.079957276582717896e-01 1.565099209547042847e-01 -4.605032503604888916e-02 -2.992791868746280670e-02 2.958652004599571228e-02 2.357787936925888062e-01
1.344857811927795410e-01 -1.404091343283653259e-02 5.364840477705001831e-02 1.522337794303894043e-01 5.421529337763786316e-02 -1.440965384244918823e-01 3.316603899002075195e-01 3.563959598541259766e-01 -5.996036157011985779e-02 2.392563670873641968e-01 5.242023617029190063e-02 9.231253713369369507e-02 1.264183819293975830e-01 2.539774179458618164e-01 -4.397297650575637817e-02 1.201740503311157227e-01 -8.855015784502029419e-02 -2.510820925235748291e-01 -1.451173517853021622e-02 -2.812802791595458984e-01 1.055703014135360718e-01 -2.115308307111263275e-02 1.808390766382217407e-01 -1.218169108033180237e-01 1.223560050129890442e-01 -1.776912361383438110e-01 3.231428563594818115e-01 1.469261944293975830e-01 -1.298341900110244751e-02 -1.657253503799438477e-01 -3.255431652069091797e-01 1.022769510746002197e-01
-8.542396128177642822e-02 1.309414505958557129e-01 -2.155852913856506348e-01 2.320314049720764160e-01 1.729381233453750610e-01 -2.085117399692535400e-01 2.745203673839569092e-01 -4.634585604071617126e-02 -1.499604433774948120e-01 8.357475511729717255e-03 -7.913712412118911743e-03 1.687612570822238922e-02 1.235264763236045837e-01 -3.058134578168392181e-02 -8.094812929630279541e-02 2.217148393392562866e-01 2.080751024186611176e-02 -2.249374836683273315e-01 -1.535105053335428238e-03 -1.188061833381652832e-01 1.410026252269744873e-01 -1.905682235956192017e-01 -2.392074652016162872e-02 3.093508780002593994e-01 2.188233584165573120e-01 5.147964879870414734e-02 6.829112023115158081e-02 4.918865561485290527e-01 -1.479825675487518311e-01 1.416561156511306763e-01 -2.316575795412063599e-01 1.383554190397262573e-01
2.627651020884513855e-02 -2.811158895492553711e-01 2.200954705476760864e-01 1.264179944992065430e-01 3.286231458187103271e-01 1.402145773172378540e-01 -2.585694007575511932e-02 4.517691582441329956e-02 3.814031602814793587e-03 -1.015006378293037415e-01 1.229227408766746521e-01 -3.816795721650123596e-02 2.091732472181320190e-01 6.993678212165832520e-02 1.814044564962387085e-01 3.692159056663513184e-02 -1.205471307039260864e-01 -3.374882638454437256e-01 -5.662152078002691269e-03 -9.310330450534820557e-02 3.639771789312362671e-02 -2.242941409349441528e-01 3.889057934284210205e-01 -1.044786572456359863e-01 1.285151541233062744e-01 -1.293357163667678833e-01 3.648177981376647949e-01 1.215346530079841614e-01 -2.411965280771255493e-02 -8.959253877401351929e-02 -2.733734250068664551e-01 1.798507757484912872e-02
-2.313826978206634521e-01 1.400078535079956055e-01 -9.019683301448822021e-02 3.008487820625305176e-01 2.469555102288722992e-02 -1.134386286139488220e-01 5.643603578209877014e-02 1.380423009395599365e-01 6.502091884613037109e-02 -1.437358111143112183e-01 -3.261947035789489746e-01 -1.384879834949970245e-02 1.410433799028396606e-01 1.436507981270551682e-02 -9.744170308113098145e-02 1.470465958118438721e-01 8.249281346797943115e-02 -3.032115995883941650e-01 1.580726802349090576e-01 -3.011250682175159454e-02 -3.872686251997947693e-02 -1.773782670497894287e-01 -2.953807711601257324e-01 4.345922917127609253e-02 1.969066262245178223e-01 -1.934421807527542114e-01 8.252881467342376709e-02 1.459772232919931412e-02 8.847754448652267456e-02 1.466691195964813232e-01 -2.756823301315307617e-01 4.177336394786834717e-01
-1.696834713220596313e-01 -7.870431989431381226e-02 5.907490849494934082e-02 3.738348484039306641e-01 2.560032904148101807e-01 7.861769199371337891e-02 2.684070467948913574e-01 -1.370805315673351288e-02 -1.393411606550216675e-01 2.036215662956237793e-01 -7.923700660467147827e-02 -2.220962941646575928e-01 -1.226092576980590820e-01 2.312515825033187866e-01 -1.209000721573829651e-01 -6.851443555206060410e-03 -1.601336747407913208e-01 -3.580001592636108398e-01 8.358394354581832886e-02 -9.118558466434478760e-02 -1.086111739277839661e-01 -2.486023455858230591e-01 1.486227661371231079e-01 -1.720614582300186157e-01 2.384404838085174561e-01 6.592763238586485386e-04 1.132856979966163635e-01 -2.693347036838531494e-01 -9.934754669666290283e-02 1.087759286165237427e-01 -6.148193404078483582e-02 1.266996115446090698e-01
-2.218585461378097534e-01 6.929554045200347900e-02 1.362381875514984131e-01 1.028456315398216248e-01 9.419649094343185425e-02 1.757426112890243530e-01 4.147134423255920410e-01 2.555298507213592529e-01 -1.556249558925628662e-01 1.694590300321578979e-01 1.129331588745117188e-01 -3.439282476902008057e-01 1.341484114527702332e-02 -3.827460855245590210e-02 -5.580844823271036148e-03 1.606014221906661987e-01 4.778632894158363342e-02 5.435310304164886475e-03 -1.603398472070693970e-01 2.738094925880432129e-01 2.863320708274841309e-02 -2.944366037845611572e-01 4.317153710871934891e-03 -1.240591555833816528e-01 2.551419287919998169e-02 -7.425063848495483398e-02 1.368686109781265259e-01 2.032341659069061279e-01 2.288384712301194668e-04 -3.713205456733703613e-02 -3.417023420333862305e-01 1.951834857463836670e-01
9.196836501359939575e-03 -6.333084404468536377e-02 -2.419895082712173462e-01 1.147998049855232239e-01 -4.725371953099966049e-03 -3.866721391677856445e-01 2.181117683649063110e-01 -1.109940558671951294e-02 -1.833556741476058960e-01 5.384921282529830933e-02 -9.460638463497161865e-02 -3.011116981506347656e-01 1.638187170028686523e-01 -6.305104494094848633e-02 -3.527646139264106750e-02 2.188765108585357666e-01 -1.563949882984161377e-01 -3.444600701332092285e-01 2.698783529922366142e-03 -2.147359959781169891e-02 1.548211425542831421e-01 1.362590938806533813e-01 -5.123669654130935669e-02 2.852153964340686798e-02 2.174823731184005737e-01 7.076291739940643311e-02 4.433040320873260498e-02 2.611263692378997803e-01 -4.534103721380233765e-02 7.329531759023666382e-02 -2.790421843528747559e-01 3.369361758232116699e-01
1.367795765399932861e-01 3.750026971101760864e-02 -1.503405161201953888e-02 1.208578646183013916e-01 1.970483958721160889e-01 -8.869367837905883789e-02 -1.522868722677230835e-01 2.739490382373332977e-02 3.850199282169342041e-04 2.054234147071838379e-01 -2.082411758601665497e-02 1.664717048406600952e-01 1.775741428136825562e-01 2.170003391802310944e-02 -5.444721877574920654e-02 4.288901388645172119e-01 -7.372173666954040527e-02 -1.928066462278366089e-01 -1.678531318902969360e-01 -1.086869314312934875e-01 1.175816953182220459e-01 -1.422459334135055542e-01 2.952841222286224365e-01 -3.353756293654441833e-02 1.745846420526504517e-01 -1.002143919467926025e-01 -3.074886044487357140e-03 7.787747681140899658e-02 9.079061448574066162e-03 -2.287265360355377197e-01 -5.391350388526916504e-01 1.025683730840682983e-01
-4.160464927554130554e-02 2.042013108730316162e-01 2.547932267189025879e-01 2.286246716976165771e-01 7.009677588939666748e-02 -1.729098521173000336e-02 -4.760282486677169800e-02 -1.029655560851097107e-01 7.064835727214813232e-02 3.597563207149505615e-01 -6.537599861621856689e-02 -1.668749600648880005e-01 -4.301586374640464783e-02 -1.380278319120407104e-01 1.480956673622131348e-01 -1.283448487520217896e-01 3.458831086754798889e-02 -2.650688290596008301e-01 -1.251440197229385376e-01 2.754114270210266113e-01 3.566547855734825134e-02 -3.093939423561096191e-01 3.491300046443939209e-01 2.259652167558670044e-01 2.839106917381286621e-01 -1.929763122461736202e-03 -2.157476916909217834e-02 2.115249037742614746e-01 -7.482417393475770950e-03 -1.171569451689720154e-01 -1.145825535058975220e-01 9.904826432466506958e-02
[truncated: 3,261,796 more chars]
