# Supplementary material for: The Language of Innovation
Source: PLoS One. 2020 Apr 30;15(4):e0230107. doi: 10.1371/journal.pone.0230107 (PMC7194493; doi:10.1371/journal.pone.0230107)
Supplement: S11 File — (GZ) [file pone.0230107.s011.tar.gz › 1989-1993/V2Run_3_VS_4500_embeddings1989-1993ED32.txt]

5.380196869373321533e-02 3.217179477214813232e-01 1.643364429473876953e-01 -1.149378940463066101e-01 -3.283688127994537354e-01 -2.871366683393716812e-03 -7.225756347179412842e-02 -1.733698397874832153e-01 3.828468266874551773e-03 1.296034157276153564e-01 -3.048803806304931641e-01 -3.121414780616760254e-01 1.320978254079818726e-01 1.677557826042175293e-01 7.671348005533218384e-02 -1.152633354067802429e-01 2.537453472614288330e-01 -1.963894255459308624e-02 3.157911896705627441e-01 -8.030451834201812744e-02 -1.209452897310256958e-01 -1.877304166555404663e-01 -2.966910898685455322e-01 2.157518416643142700e-01 1.096085235476493835e-01 9.350477717816829681e-03 1.043503507971763611e-01 -2.235836088657379150e-01 7.305631041526794434e-02 -6.008334830403327942e-02 -3.148837760090827942e-02 2.379274461418390274e-03
2.470760345458984375e-01 2.152893841266632080e-01 3.000212609767913818e-01 7.843548804521560669e-02 -2.857741713523864746e-01 2.476393282413482666e-01 -5.124482885003089905e-02 -1.140099167823791504e-01 2.882219851016998291e-01 -1.323158503510057926e-04 -1.130899265408515930e-01 2.437668740749359131e-01 -2.204600125551223755e-01 1.591193228960037231e-01 1.197233349084854126e-01 -1.008886098861694336e-01 4.689214751124382019e-02 2.878662347793579102e-01 1.038399189710617065e-01 -1.125661879777908325e-01 -3.864651173353195190e-02 3.127228617668151855e-01 -2.265387624502182007e-01 9.719940274953842163e-02 -1.392287015914916992e-01 1.888757944107055664e-02 3.107856214046478271e-02 -2.013311982154846191e-01 1.599129438400268555e-01 -1.272689104080200195e-01 1.117833405733108521e-01 4.724240396171808243e-03
-1.274239122867584229e-01 1.814092695713043213e-01 1.745074838399887085e-01 2.092849612236022949e-01 -1.485952734947204590e-01 1.525147110223770142e-01 -1.050071567296981812e-01 -3.405061960220336914e-01 1.805158108472824097e-01 1.613672673702239990e-01 -5.263273138552904129e-03 7.071768492460250854e-02 1.287429332733154297e-01 3.009184002876281738e-01 3.327547907829284668e-01 -4.273198172450065613e-02 2.228955775499343872e-01 1.506557911634445190e-01 3.018814921379089355e-01 -3.018563687801361084e-01 -1.346848607063293457e-01 4.744194820523262024e-02 -1.182503402233123779e-01 2.118496000766754150e-01 1.070160344243049622e-01 -3.717030584812164307e-02 -4.758033156394958496e-02 -3.013978525996208191e-02 1.174766272306442261e-01 5.070524662733078003e-02 1.205428615212440491e-01 -2.004091441631317139e-01
2.240674644708633423e-01 2.617591023445129395e-01 2.231859266757965088e-01 3.874890506267547607e-02 8.509620279073715210e-02 1.960072815418243408e-01 -4.155350029468536377e-01 -2.440428435802459717e-01 -9.769549220800399780e-02 9.784413874149322510e-02 -1.153908222913742065e-01 2.116757184267044067e-01 -1.209216415882110596e-01 3.392527624964714050e-02 7.902795076370239258e-02 -1.329228132963180542e-01 1.712440103292465210e-01 9.754621237516403198e-02 3.077858090400695801e-01 -1.722363829612731934e-01 -3.807725012302398682e-02 3.583056330680847168e-01 8.822853863239288330e-02 6.758467108011245728e-02 4.407662153244018555e-02 -5.294912680983543396e-02 5.580957606434822083e-02 2.553795464336872101e-02 -2.148725390434265137e-01 1.494669467210769653e-01 1.439599990844726562e-01 -1.788274645805358887e-01
1.480570733547210693e-01 2.426623255014419556e-01 1.979592889547348022e-01 -1.209706142544746399e-01 -4.179119318723678589e-02 1.457877308130264282e-01 -3.151679933071136475e-01 -2.793072760105133057e-01 -3.809375688433647156e-02 1.379790604114532471e-01 7.938461750745773315e-02 3.037892878055572510e-01 -1.513792481273412704e-02 7.688868045806884766e-02 9.867700934410095215e-02 -2.344208210706710815e-01 2.175173461437225342e-01 1.289376020431518555e-01 4.330367445945739746e-01 -1.428977847099304199e-01 -2.379918694496154785e-01 2.440881356596946716e-02 1.061131358146667480e-01 1.519641727209091187e-01 1.302811950445175171e-01 1.212676316499710083e-01 -1.284717321395874023e-01 -1.121437177062034607e-02 1.658911854028701782e-01 -1.000370681285858154e-01 9.267465770244598389e-02 1.312393844127655029e-01
5.675153434276580811e-02 3.469658195972442627e-01 5.188337713479995728e-02 -2.237939089536666870e-01 -2.470029890537261963e-01 1.171555593609809875e-01 9.728050976991653442e-02 -2.861823141574859619e-02 4.401374235749244690e-02 2.683638930320739746e-01 1.002743616700172424e-01 1.391835510730743408e-02 -1.068416088819503784e-01 1.046102494001388550e-01 2.523517012596130371e-01 -2.664794623851776123e-01 5.477841943502426147e-02 1.726928800344467163e-01 8.252742886543273926e-02 6.530227605253458023e-03 -1.279158145189285278e-01 1.387948244810104370e-01 -1.777282953262329102e-01 5.808855965733528137e-02 2.595032379031181335e-02 -5.546453222632408142e-02 7.609899342060089111e-02 -1.152336597442626953e-01 -1.468723118305206299e-01 -2.080200314521789551e-01 5.457151532173156738e-01 -4.012971743941307068e-02
2.149993330240249634e-01 1.781541556119918823e-01 -2.345204353332519531e-01 -6.400326639413833618e-02 -4.095470607280731201e-01 -1.224118545651435852e-01 1.273200958967208862e-01 -2.178213186562061310e-02 1.039901673793792725e-01 1.984251141548156738e-01 -8.996199816465377808e-02 -7.156182546168565750e-03 1.369153112173080444e-01 1.384241133928298950e-01 9.940529614686965942e-02 -2.607800364494323730e-01 1.956769078969955444e-01 2.907700538635253906e-01 3.184906020760536194e-02 1.097482889890670776e-01 3.131711855530738831e-02 2.542039752006530762e-01 1.085829809308052063e-01 2.004532665014266968e-01 2.887967228889465332e-01 1.200367659330368042e-01 1.205059587955474854e-01 -2.505633421242237091e-02 -4.354777187108993530e-02 7.686191052198410034e-02 2.032492905855178833e-01 2.717938423156738281e-01
2.890419960021972656e-01 1.392904967069625854e-01 3.054128289222717285e-01 -6.068987399339675903e-02 -1.745684891939163208e-01 3.023228142410516739e-03 -7.387015968561172485e-02 -2.053636759519577026e-01 -8.394198119640350342e-02 3.818504214286804199e-01 6.549703329801559448e-02 1.797779835760593414e-02 7.949721766635775566e-04 2.215278595685958862e-01 1.123205665498971939e-02 -6.078753247857093811e-02 7.499989122152328491e-02 1.846524178981781006e-01 2.755907475948333740e-01 -1.368198692798614502e-01 -4.684141278266906738e-02 3.020221889019012451e-01 -4.543608520179986954e-03 3.330222070217132568e-01 1.153052672743797302e-01 -9.412897378206253052e-02 -2.357525825500488281e-01 -1.441508382558822632e-01 7.828073203563690186e-02 1.948088556528091431e-01 1.718721985816955566e-01 -2.743561007082462311e-02
1.377165615558624268e-01 3.662642538547515869e-01 2.854345440864562988e-01 1.271451413631439209e-01 6.693513691425323486e-02 1.525971144437789917e-01 6.533735245466232300e-02 -1.294362992048263550e-01 2.548676729202270508e-02 5.856101587414741516e-02 9.128712862730026245e-02 -4.770290479063987732e-02 8.960960060358047485e-02 1.694763302803039551e-01 4.010795354843139648e-01 -3.283730447292327881e-01 2.680490314960479736e-01 6.917984038591384888e-02 7.866891473531723022e-02 1.526423245668411255e-01 -1.656852513551712036e-01 1.602443307638168335e-01 -5.500019341707229614e-02 2.225467115640640259e-01 -2.539964206516742706e-02 -1.660287193953990936e-02 1.010257750749588013e-01 -2.275497466325759888e-01 -1.313746273517608643e-01 1.521697500720620155e-03 9.601739048957824707e-02 2.813005149364471436e-01
6.074302271008491516e-02 1.405968219041824341e-01 2.728218436241149902e-01 1.305064558982849121e-01 -2.478781342506408691e-01 2.389234453439712524e-01 -1.926238238811492920e-01 -2.836976051330566406e-01 2.509992122650146484e-01 3.485883176326751709e-01 -2.352281287312507629e-02 1.487679928541183472e-01 1.778574734926223755e-01 -6.353499740362167358e-02 -7.537721842527389526e-02 -1.261369735002517700e-01 2.562345750629901886e-02 3.385972678661346436e-01 5.460248515009880066e-02 1.019707545638084412e-01 1.622106283903121948e-01 1.020798236131668091e-01 1.153436005115509033e-01 8.353853970766067505e-02 -2.191142141819000244e-01 -9.979014098644256592e-02 3.091653250157833099e-02 -4.390770569443702698e-02 1.440482679754495621e-02 -2.442003935575485229e-01 2.706446051597595215e-01 6.970449537038803101e-02
1.088445186614990234e-01 3.507044017314910889e-01 -2.221140637993812561e-02 -1.324025988578796387e-01 -2.098451852798461914e-01 7.390841096639633179e-02 8.306663483381271362e-02 2.810843102633953094e-02 1.730999797582626343e-01 3.165471255779266357e-01 1.205305829644203186e-01 1.282175034284591675e-01 -4.426031932234764099e-02 1.957904249429702759e-01 1.754052042961120605e-01 1.106191053986549377e-01 2.151800394058227539e-01 2.720991373062133789e-01 1.016337051987648010e-01 9.093740582466125488e-02 -1.623505800962448120e-01 1.873033493757247925e-01 -8.092257380485534668e-02 2.095681242644786835e-02 4.646350443363189697e-02 -6.515784561634063721e-02 -8.344273269176483154e-02 -2.011663764715194702e-01 -2.294200211763381958e-01 -4.257898628711700439e-01 1.151682883501052856e-01 -1.926695406436920166e-01
1.723157912492752075e-01 3.734999299049377441e-01 2.747122645378112793e-01 -7.727698981761932373e-02 -1.893384456634521484e-01 1.027557775378227234e-01 5.614428967237472534e-02 -2.756438255310058594e-01 1.741319522261619568e-02 1.678958535194396973e-01 3.273012116551399231e-02 2.021213471889495850e-01 2.893307432532310486e-02 3.098316863179206848e-02 2.473023682832717896e-01 -2.813304662704467773e-01 2.085718065500259399e-01 4.203436374664306641e-01 -1.021105274558067322e-01 6.940613687038421631e-02 8.625651895999908447e-02 -9.611059725284576416e-02 -1.964288949966430664e-01 9.038781374692916870e-02 -1.162912026047706604e-01 -1.138745322823524475e-01 3.091877512633800507e-02 -3.156440705060958862e-02 -1.191307678818702698e-01 -2.367637306451797485e-01 2.944406867027282715e-02 1.135002225637435913e-01
3.906327113509178162e-02 3.660851120948791504e-01 1.503006368875503540e-01 -1.446687728166580200e-01 2.469986677169799805e-02 -7.630239240825176239e-03 1.177611798048019409e-01 -5.554868280887603760e-02 -1.366084218025207520e-01 6.408052891492843628e-02 -1.111406460404396057e-01 -1.433419138193130493e-01 -2.700863871723413467e-03 2.716259658336639404e-01 1.382901668548583984e-01 -3.186676884070038795e-03 8.126460760831832886e-02 1.429365724325180054e-01 5.023460984230041504e-01 -2.631485760211944580e-01 -7.123951613903045654e-02 6.947225891053676605e-03 -6.334368884563446045e-02 3.793264627456665039e-01 -7.279011607170104980e-02 -3.162174671888351440e-02 -1.197922378778457642e-01 -5.697887390851974487e-02 3.885814920067787170e-02 -1.508166491985321045e-01 2.934402823448181152e-01 1.371466964483261108e-01
1.119328811764717102e-01 1.790470331907272339e-01 2.986680269241333008e-01 -5.893751978874206543e-03 -2.927443683147430420e-01 3.189782798290252686e-02 -1.261761933565139771e-01 -2.936391234397888184e-01 -2.384355366230010986e-01 2.867723405361175537e-01 -1.103224456310272217e-01 2.426525950431823730e-02 -1.155339032411575317e-01 1.122956946492195129e-01 1.985888332128524780e-01 -1.032546535134315491e-01 1.448355168104171753e-01 1.903482973575592041e-01 1.937838941812515259e-01 -7.997074723243713379e-02 -1.739356368780136108e-01 1.497129052877426147e-01 1.034141629934310913e-01 2.820452451705932617e-01 1.002023220062255859e-01 2.240760028362274170e-01 6.065945327281951904e-02 4.046961665153503418e-02 -2.881772220134735107e-01 -1.835265010595321655e-01 1.293143481016159058e-01 7.950259745121002197e-02
-1.441039890050888062e-01 3.822394609451293945e-01 1.990382224321365356e-01 1.193886250257492065e-01 3.766143694519996643e-02 -1.438323110342025757e-01 -6.513212621212005615e-02 -2.911130189895629883e-01 -7.172666490077972412e-02 2.843222916126251221e-01 5.421109497547149658e-02 3.006021492183208466e-02 2.875515818595886230e-01 1.993322670459747314e-01 1.892992877401411533e-03 -2.153893560171127319e-01 2.551039457321166992e-01 1.241431459784507751e-01 4.265799224376678467e-01 -7.450173050165176392e-02 1.550594866275787354e-01 1.308317184448242188e-01 -1.857426576316356659e-02 6.615639477968215942e-02 1.392235164530575275e-03 1.523953080177307129e-01 -3.652517497539520264e-02 -1.082890927791595459e-01 -2.151545323431491852e-02 4.511752724647521973e-02 2.308954298496246338e-01 -5.941096693277359009e-02
1.552906632423400879e-01 2.626427710056304932e-01 2.817250192165374756e-01 -3.190403431653976440e-02 -4.097058996558189392e-02 1.167918890714645386e-01 -1.086269766092300415e-01 -1.518339663743972778e-01 5.149815604090690613e-02 4.140526056289672852e-01 -1.011608317494392395e-01 8.902119100093841553e-02 -9.886810183525085449e-02 -1.316135823726654053e-01 1.973377466201782227e-01 -7.001125067472457886e-02 2.872309088706970215e-01 3.004335761070251465e-01 -1.023195832967758179e-01 -9.932494163513183594e-02 -8.108285069465637207e-02 8.652431517839431763e-02 -1.267012655735015869e-01 1.963651180267333984e-01 -1.637589484453201294e-01 -2.693325877189636230e-01 3.776893019676208496e-02 -2.025431394577026367e-01 1.970417350530624390e-01 5.570520879700779915e-04 2.008802145719528198e-01 1.743500828742980957e-01
3.288080543279647827e-02 3.536771535873413086e-01 1.678392291069030762e-01 -3.323768377304077148e-01 1.193261519074440002e-01 1.177032068371772766e-01 1.818607188761234283e-02 -1.593901664018630981e-01 1.962146162986755371e-01 1.476138830184936523e-01 -1.546601057052612305e-01 5.401000753045082092e-02 -1.347286552190780640e-01 2.944722175598144531e-01 7.173258811235427856e-02 -8.375909179449081421e-02 1.402028650045394897e-01 2.626588344573974609e-01 3.167546093463897705e-01 -1.952020972967147827e-01 9.561769664287567139e-02 2.509954869747161865e-01 -5.773570016026496887e-02 1.235338747501373291e-01 7.220061868429183960e-02 5.002915114164352417e-02 -2.888512015342712402e-01 -3.832727670669555664e-02 -2.233075164258480072e-02 -2.186881192028522491e-02 2.561190426349639893e-01 1.383868511766195297e-02
4.098961949348449707e-01 3.319387137889862061e-01 -1.228302158415317535e-02 1.828113645315170288e-01 -1.390944719314575195e-01 -1.549955159425735474e-01 -3.441645577549934387e-02 8.271948993206024170e-02 5.993047356605529785e-02 1.575785279273986816e-01 -1.505134552717208862e-01 5.145772593095898628e-04 -2.732403948903083801e-02 3.680426180362701416e-01 -1.848739534616470337e-01 -6.120210979133844376e-03 1.050478443503379822e-01 3.065990470349788666e-02 4.063351154327392578e-01 7.282248884439468384e-02 9.874946624040603638e-02 4.400901496410369873e-02 -8.077793568372726440e-02 3.656577318906784058e-02 1.025083735585212708e-01 3.927649557590484619e-02 2.084006220102310181e-01 -8.657866856083273888e-04 -7.035611569881439209e-02 -9.490665048360824585e-02 3.661655187606811523e-01 -9.942184388637542725e-02
9.051331132650375366e-02 1.053576320409774780e-01 4.218574166297912598e-01 -7.769539207220077515e-02 -1.397632211446762085e-01 7.526937127113342285e-02 -4.443335831165313721e-01 -3.098889589309692383e-01 -1.255034506320953369e-01 9.506098181009292603e-02 -2.552378773689270020e-01 1.604683250188827515e-01 -7.739961147308349609e-02 1.292416900396347046e-01 5.070267617702484131e-02 -2.294905334711074829e-01 1.684869080781936646e-01 1.104266382753849030e-02 1.917455941438674927e-01 -8.502888679504394531e-02 -2.081840038299560547e-01 1.826006323099136353e-01 -1.500178277492523193e-01 9.700328856706619263e-02 1.286141127347946167e-01 -9.089101850986480713e-02 6.555103231221437454e-03 -2.076692134141921997e-01 -1.357152014970779419e-01 3.795746713876724243e-02 -3.875225409865379333e-02 1.182844489812850952e-01
2.483231127262115479e-01 3.801402747631072998e-01 2.374498695135116577e-01 -4.827020466327667236e-01 -8.554874360561370850e-02 -9.751196950674057007e-02 1.668140739202499390e-01 -8.332473784685134888e-02 -2.919164858758449554e-02 8.542542159557342529e-02 -1.478716135025024414e-01 4.724347963929176331e-02 -1.399338245391845703e-01 1.065769791603088379e-01 1.774594187736511230e-02 -6.576246116310358047e-03 7.201529294252395630e-02 1.559795439243316650e-01 3.441134393215179443e-01 -1.507036983966827393e-01 -7.398250699043273926e-02 1.022484526038169861e-01 -6.860135495662689209e-02 1.850605458021163940e-01 2.559896111488342285e-01 1.389377750456333160e-02 -1.073208823800086975e-01 -2.223680317401885986e-01 3.134873881936073303e-02 7.535917311906814575e-02 1.547873020172119141e-01 8.043045550584793091e-02
9.115506708621978760e-02 3.342854380607604980e-01 1.294123530387878418e-01 -2.598680555820465088e-01 -1.210707947611808777e-01 -2.228544801473617554e-01 1.963420026004314423e-02 -2.992481887340545654e-01 7.673998922109603882e-02 1.425015158019959927e-03 -2.963468432426452637e-02 1.649416536092758179e-01 1.962314546108245850e-02 1.114696487784385681e-01 1.628673672676086426e-01 -2.285582758486270905e-02 1.919464617967605591e-01 2.062516808509826660e-01 2.789722383022308350e-01 -1.121774762868881226e-01 -7.053686305880546570e-03 7.415316253900527954e-02 1.050752624869346619e-01 3.643857836723327637e-01 1.737397909164428711e-01 -1.542848497629165649e-01 -2.408325821161270142e-01 1.143921073526144028e-02 -4.970069043338298798e-03 4.277948662638664246e-02 3.482225537300109863e-01 1.148092746734619141e-01
8.283864706754684448e-02 4.348241388797760010e-01 1.203896924853324890e-01 2.056811749935150146e-01 -1.382194310426712036e-01 -3.885949775576591492e-02 -1.768531650304794312e-01 -2.680890560150146484e-01 -6.300293654203414917e-02 1.443249136209487915e-01 -1.101640164852142334e-01 -2.957801520824432373e-02 -6.854302436113357544e-02 1.553099453449249268e-01 1.212873682379722595e-01 -4.496424272656440735e-02 8.340629190206527710e-02 3.549969494342803955e-01 -9.671119600534439087e-02 -1.889498345553874969e-02 1.369108557701110840e-01 4.727655947208404541e-01 -7.808536291122436523e-02 -1.910347640514373779e-01 1.768330484628677368e-01 8.778726309537887573e-02 -6.895259022712707520e-02 -7.052490860223770142e-02 1.621068418025970459e-01 1.122561916708946228e-01 1.485669165849685669e-01 -5.433241277933120728e-02
5.600311234593391418e-02 3.072873651981353760e-01 3.050502240657806396e-01 3.720984607934951782e-02 1.798406988382339478e-02 -1.478054933249950409e-02 -5.936743691563606262e-02 -2.911860495805740356e-02 7.343947142362594604e-02 3.723660111427307129e-01 1.499436646699905396e-01 9.536513686180114746e-02 6.018239632248878479e-02 2.512148916721343994e-01 2.415272593498229980e-01 6.819925457239151001e-02 4.234808683395385742e-01 1.629929095506668091e-01 1.719786822795867920e-01 9.837255626916885376e-02 5.122362636029720306e-03 2.618670761585235596e-01 1.807169988751411438e-02 -1.238112822175025940e-01 -2.510623931884765625e-01 -2.911240980029106140e-02 1.403128504753112793e-01 1.417094171047210693e-01 -6.400961428880691528e-02 7.293179631233215332e-02 1.287862360477447510e-01 -1.966582834720611572e-01
8.141513913869857788e-02 3.022795319557189941e-01 3.473407030105590820e-01 2.161031216382980347e-02 -7.913436740636825562e-02 -1.145764216780662537e-01 8.112816512584686279e-02 -1.997876614332199097e-01 4.331964254379272461e-02 2.322695553302764893e-01 -6.472401320934295654e-02 -2.198801338672637939e-01 4.520279914140701294e-02 1.788729429244995117e-01 -5.006072297692298889e-02 -1.080195382237434387e-01 6.008069589734077454e-02 1.791792064905166626e-01 5.394117236137390137e-01 -1.660898774862289429e-01 -7.368454337120056152e-02 -2.064954489469528198e-02 -1.083055287599563599e-01 -6.533345580101013184e-02 7.579858601093292236e-02 5.765811353921890259e-02 9.524248540401458740e-03 -1.485507488250732422e-01 -9.376317262649536133e-03 4.999229311943054199e-02 3.649607896804809570e-01 1.236622110009193420e-01
2.085554152727127075e-01 4.850848615169525146e-01 1.232342272996902466e-01 -5.651332810521125793e-02 9.185337275266647339e-02 -3.389801830053329468e-02 -1.174212694168090820e-01 -2.225258201360702515e-01 1.031734347343444824e-01 1.098966673016548157e-01 3.411687165498733521e-02 1.375488191843032837e-01 -2.057609520852565765e-02 5.738819763064384460e-02 -1.777781173586845398e-02 1.539193540811538696e-01 1.531146466732025146e-01 2.547122538089752197e-01 1.677047908306121826e-01 2.493212819099426270e-01 -6.488104164600372314e-02 8.195974677801132202e-02 -1.139818057417869568e-01 6.986776739358901978e-02 1.552090793848037720e-02 -1.396358013153076172e-01 -1.413934081792831421e-01 -3.598385453224182129e-01 -4.292675480246543884e-02 -1.954794377088546753e-01 3.735089600086212158e-01 -5.664097145199775696e-02
2.968028783798217773e-01 3.924962282180786133e-01 1.005337759852409363e-01 2.404820472002029419e-01 -8.899423480033874512e-02 1.856316328048706055e-01 -9.071379899978637695e-02 -9.509230405092239380e-02 -5.117247626185417175e-02 1.065302416682243347e-01 1.668171882629394531e-01 -4.838678240776062012e-02 -8.987765759229660034e-03 -6.550077348947525024e-02 1.017777696251869202e-01 -1.776113063097000122e-01 2.757987082004547119e-01 4.514140188694000244e-01 2.557613849639892578e-01 -4.528400301933288574e-02 -2.412582039833068848e-01 -6.488517858088016510e-03 -4.715232178568840027e-02 -7.211949676275253296e-02 1.925095729529857635e-02 -1.426888853311538696e-01 1.802096962928771973e-01 8.921714872121810913e-02 6.367964670062065125e-03 -1.511974632740020752e-01 1.959839612245559692e-01 6.633358448743820190e-02
-1.512817889451980591e-01 -9.337901137769222260e-03 -6.326331943273544312e-02 -1.666884124279022217e-01 -3.377865850925445557e-01 3.673452734947204590e-01 -1.244911625981330872e-01 -1.097070723772048950e-01 2.249389141798019409e-02 2.839521467685699463e-01 -2.875197529792785645e-01 1.035066694021224976e-01 -1.230739429593086243e-01 8.460684865713119507e-02 1.981879398226737976e-02 -3.168679773807525635e-03 2.885160744190216064e-01 -1.032147184014320374e-02 1.084940060973167419e-01 3.800035417079925537e-01 1.772917509078979492e-01 2.746261358261108398e-01 1.484268009662628174e-01 -1.864778995513916016e-01 -1.005033329129219055e-01 -2.928578108549118042e-02 -3.380491212010383606e-02 -2.006866782903671265e-01 8.426367491483688354e-02 -2.478304505348205566e-02 6.176582351326942444e-02 6.599143147468566895e-02
2.180306166410446167e-01 2.521709799766540527e-01 -2.124717831611633301e-01 -1.743926256895065308e-01 -2.331098616123199463e-01 7.210686057806015015e-02 -1.835837215185165405e-01 1.476388126611709595e-01 1.261335909366607666e-01 5.243537575006484985e-02 -1.418400257825851440e-01 -2.989901602268218994e-01 9.664241224527359009e-03 2.638540267944335938e-01 1.915349811315536499e-01 -1.391701698303222656e-01 7.688088715076446533e-02 1.261341869831085205e-01 1.001409143209457397e-01 -9.886724501848220825e-02 3.178490102291107178e-01 2.489003241062164307e-01 -1.701349318027496338e-01 4.646336287260055542e-02 -1.836496964097023010e-02 -6.167097762227058411e-02 2.558087110519409180e-01 -2.379769682884216309e-01 1.590742766857147217e-01 -1.033123806118965149e-01 -1.692033000290393829e-02 -2.148321121931076050e-01
1.787633895874023438e-01 5.293762683868408203e-01 -1.744778901338577271e-01 -4.829956591129302979e-02 -2.362602353096008301e-01 -3.750262781977653503e-02 -2.983654737472534180e-01 5.132412537932395935e-02 9.858395904302597046e-03 2.493479400873184204e-01 -1.380607038736343384e-01 -2.279624901711940765e-02 -8.265648037195205688e-02 -2.271292656660079956e-01 2.334887385368347168e-01 -2.899549603462219238e-01 2.495086789131164551e-01 1.979141980409622192e-01 4.878349602222442627e-02 1.404647380113601685e-01 -3.102723881602287292e-02 7.394727319478988647e-02 -1.752172969281673431e-02 6.351441890001296997e-02 -1.183758899569511414e-01 4.296125099062919617e-02 -7.760334759950637817e-02 1.059545725584030151e-01 6.311085820198059082e-02 -2.078569307923316956e-02 1.959165334701538086e-01 1.306631863117218018e-01
2.155555635690689087e-01 1.234414726495742798e-01 1.092276349663734436e-01 2.295009791851043701e-01 -7.847680151462554932e-02 -1.274221688508987427e-01 -4.618372768163681030e-02 -1.357515305280685425e-01 6.507413089275360107e-02 -2.453534631058573723e-03 -9.309016168117523193e-02 -4.613580927252769470e-02 2.054773271083831787e-01 3.689226508140563965e-02 8.943910151720046997e-02 6.872405111789703369e-02 2.726401984691619873e-01 2.174835465848445892e-02 4.932088255882263184e-01 -5.835635121911764145e-03 -3.159423470497131348e-01 6.046798452734947205e-02 -1.039095502346754074e-02 1.015886813402175903e-01 -7.904522120952606201e-02 -9.617696516215801239e-03 4.917433485388755798e-02 -5.996270850300788879e-02 9.145463258028030396e-02 -4.068353474140167236e-01 3.656333684921264648e-01 8.649372309446334839e-02
-1.806413009762763977e-02 3.975374996662139893e-01 2.045541442930698395e-02 -2.261067926883697510e-01 -1.957435607910156250e-01 -1.249514054507017136e-02 -1.113012209534645081e-01 -1.597524732351303101e-01 7.477816939353942871e-02 1.662874072790145874e-01 -3.345007821917533875e-02 1.134885996580123901e-01 7.716120779514312744e-02 4.480057954788208008e-02 9.326563030481338501e-02 5.494309123605489731e-03 2.838916331529617310e-02 1.331459879875183105e-01 2.318190783262252808e-01 -2.025384157896041870e-01 1.971676573157310486e-02 4.107035696506500244e-01 -1.542803049087524414e-01 3.247284889221191406e-01 1.955723464488983154e-01 4.523022100329399109e-02 -3.251282870769500732e-01 -6.610693037509918213e-02 -2.739585377275943756e-02 -6.225940212607383728e-02 2.796461284160614014e-01 7.048774510622024536e-02
1.964036561548709869e-02 2.913404107093811035e-01 1.265327334403991699e-01 1.361198723316192627e-01 -3.987430036067962646e-01 1.147029623389244080e-01 -2.831417024135589600e-01 -1.527552902698516846e-01 -1.912390738725662231e-01 3.573528230190277100e-01 -2.661159634590148926e-01 -2.247341871261596680e-01 1.571631580591201782e-01 -5.011504143476486206e-02 2.194904983043670654e-01 -6.470534205436706543e-02 1.757643818855285645e-01 1.299584209918975830e-01 1.992776095867156982e-01 9.862956404685974121e-02 4.742618184536695480e-03 -8.139149099588394165e-02 1.782809756696224213e-02 3.555258363485336304e-02 -2.104482054710388184e-01 -1.706048995256423950e-01 1.718458831310272217e-01 6.154605373740196228e-02 1.347839534282684326e-01 6.689069420099258423e-02 -3.646060824394226074e-02 5.686917155981063843e-02
4.684828221797943115e-03 3.424750566482543945e-01 3.639114499092102051e-01 -2.634789645671844482e-01 -1.637882441282272339e-01 -1.757401078939437866e-01 -9.968376159667968750e-02 -6.331817060708999634e-02 -3.827667562291026115e-03 1.460980158299207687e-02 -5.082871764898300171e-02 3.197184205055236816e-02 6.066413223743438721e-02 7.822117954492568970e-02 -8.196688443422317505e-02 -1.144709661602973938e-01 1.018894836306571960e-01 3.037180006504058838e-01 2.971591055393218994e-01 1.017978265881538391e-01 6.247229501605033875e-02 8.665571361780166626e-02 -1.193225160241127014e-01 4.577795267105102539e-01 -1.601068489253520966e-02 3.321662917733192444e-02 -2.647421061992645264e-01 -8.682245016098022461e-02 2.999426983296871185e-02 -9.651515632867813110e-02 2.236181497573852539e-01 3.716579638421535492e-03
7.510515302419662476e-02 3.412587046623229980e-01 2.346043288707733154e-01 2.179349809885025024e-01 -2.402856051921844482e-01 -1.409492194652557373e-01 1.794682443141937256e-02 -1.843796968460083008e-01 -2.235769294202327728e-02 5.553222820162773132e-02 -1.494775712490081787e-01 -2.060436755418777466e-01 -1.607514917850494385e-01 9.837985038757324219e-03 3.667529225349426270e-01 -2.805501818656921387e-01 1.562425643205642700e-01 2.394460588693618774e-01 4.517765343189239502e-02 -1.332872658967971802e-01 -4.799082875251770020e-02 2.612558603286743164e-01 1.640500724315643311e-01 1.597134023904800415e-01 1.407650411128997803e-01 1.014230325818061829e-01 -4.961736872792243958e-02 1.066458597779273987e-01 1.964431256055831909e-01 4.470419883728027344e-02 1.980485022068023682e-01 -8.735326677560806274e-02
2.539861202239990234e-01 3.802192211151123047e-01 2.238928228616714478e-01 -2.992480099201202393e-01 -2.319922298192977905e-01 1.568222343921661377e-01 6.846494227647781372e-02 -1.229863837361335754e-01 -1.644126325845718384e-01 -1.156255230307579041e-02 -4.893342778086662292e-02 -1.627799272537231445e-01 6.310479342937469482e-02 -2.390544712543487549e-01 2.150499075651168823e-01 1.046334430575370789e-01 1.006883978843688965e-01 1.501230001449584961e-01 2.508476376533508301e-01 1.416687518358230591e-01 1.069413796067237854e-01 8.960300683975219727e-02 6.288388371467590332e-02 1.469372212886810303e-01 -3.586750850081443787e-02 -7.835315167903900146e-02 1.027185991406440735e-01 7.985018938779830933e-02 1.846299022436141968e-01 -8.284024149179458618e-02 2.952899932861328125e-01 2.558515667915344238e-01
1.548652797937393188e-01 2.279074639081954956e-01 3.313373029232025146e-01 -7.052568346261978149e-02 -2.246298342943191528e-01 1.484146863222122192e-01 -1.498220860958099365e-01 -4.537217691540718079e-02 4.368449747562408447e-02 7.743688672780990601e-02 -3.824141323566436768e-01 -1.568927168846130371e-01 4.413589835166931152e-02 -1.074718609452247620e-01 2.570781111717224121e-01 8.622550964355468750e-02 9.279980510473251343e-02 1.595260500907897949e-01 4.066998660564422607e-01 1.216196119785308838e-01 8.711603283882141113e-02 -5.616834014654159546e-02 -1.767305433750152588e-01 2.084212452173233032e-01 -9.821602143347263336e-03 -1.126591265201568604e-01 8.871709555387496948e-02 2.593176960945129395e-01 -8.070168085396289825e-03 1.427990794181823730e-01 1.118009164929389954e-01 1.612705141305923462e-01
9.711617231369018555e-02 3.541623950004577637e-01 3.719192743301391602e-02 -1.541578620672225952e-01 -2.269795387983322144e-01 1.786070764064788818e-01 -1.255872547626495361e-01 1.589372456073760986e-01 4.313729703426361084e-02 1.920894086360931396e-01 -4.373893439769744873e-01 1.867303252220153809e-01 -2.200863659381866455e-01 2.816594839096069336e-01 8.094457536935806274e-02 1.264578402042388916e-01 2.906540334224700928e-01 8.781310170888900757e-02 -7.596954237669706345e-03 -9.882004559040069580e-02 -4.800832644104957581e-02 -2.745772600173950195e-01 -3.519742935895919800e-02 1.017256677150726318e-01 -9.652677923440933228e-02 -7.398051768541336060e-02 2.229904830455780029e-01 1.431638151407241821e-01 -1.614106446504592896e-02 -6.323470920324325562e-02 1.389752924442291260e-01 -2.006821893155574799e-02
2.944274544715881348e-01 2.975358366966247559e-01 6.862749159336090088e-02 -2.313892990350723267e-01 -2.523086071014404297e-01 2.998436093330383301e-01 -1.724753975868225098e-01 2.159467488527297974e-01 -8.995788544416427612e-02 -2.266710251569747925e-02 -2.441357225179672241e-01 9.241143614053726196e-02 3.265978097915649414e-01 6.125291064381599426e-02 -1.129709705710411072e-01 -5.537494644522666931e-02 1.337288618087768555e-01 1.252270191907882690e-01 1.286955177783966064e-01 4.976878687739372253e-02 4.964577034115791321e-02 -1.265090852975845337e-01 1.778488047420978546e-02 2.573312222957611084e-01 8.123390376567840576e-02 -2.114285826683044434e-01 2.293448150157928467e-01 -1.556590497493743896e-01 2.186128199100494385e-01 -8.201043307781219482e-02 1.101474463939666748e-01 -3.468859568238258362e-02
1.895245909690856934e-01 2.846046090126037598e-01 -2.942988276481628418e-01 -2.099209129810333252e-01 -2.665253281593322754e-01 -6.748529267497360706e-04 -3.693045079708099365e-01 6.314799189567565918e-02 3.761192783713340759e-04 1.143194958567619324e-01 8.193859457969665527e-02 2.689541317522525787e-03 -9.340723603963851929e-02 1.528405100107192993e-01 5.241942405700683594e-02 -7.559461146593093872e-02 3.472703397274017334e-01 1.482268571853637695e-01 1.691481322050094604e-01 -2.009136825799942017e-01 -1.284069614484906197e-03 6.782327592372894287e-02 8.432658016681671143e-02 -6.567490845918655396e-02 1.638740599155426025e-01 -5.610032379627227783e-02 1.262633502483367920e-01 7.815592736005783081e-02 -7.735706120729446411e-02 -5.703704431653022766e-02 2.594284713268280029e-01 3.528318703174591064e-01
-6.534025818109512329e-02 3.089039325714111328e-01 1.949614286422729492e-01 -2.253323644399642944e-01 -6.636284291744232178e-02 1.066383719444274902e-01 -7.469922304153442383e-02 -2.819730043411254883e-01 -3.378473967313766479e-02 1.938525140285491943e-01 4.322260245680809021e-02 -3.020475059747695923e-02 7.815965265035629272e-02 2.658434808254241943e-01 1.464868932962417603e-01 -5.220663920044898987e-02 9.252724796533584595e-02 -2.979330718517303467e-02 2.868088781833648682e-01 -1.006480604410171509e-01 -1.060356423258781433e-01 2.758840918540954590e-01 -6.219108775258064270e-02 2.204259783029556274e-01 3.436542153358459473e-01 -1.174739301204681396e-01 -2.973573654890060425e-02 -1.957643330097198486e-01 5.669820681214332581e-02 -2.639116020873188972e-03 3.122927844524383545e-01 2.338584512472152710e-01
2.074130475521087646e-01 3.601943254470825195e-01 -2.659166157245635986e-01 -2.790677249431610107e-01 -4.056331515312194824e-01 -1.888705939054489136e-01 -5.755934864282608032e-02 -8.598505705595016479e-02 5.274575576186180115e-02 -1.128503084182739258e-01 -1.006784960627555847e-01 -1.115021407604217529e-01 5.500817671418190002e-02 2.869257517158985138e-02 7.770144939422607422e-02 2.616469748318195343e-02 1.247659921646118164e-01 -5.588209256529808044e-02 2.565160989761352539e-01 9.013830870389938354e-02 -1.472218334674835205e-02 1.213833466172218323e-01 1.495628617703914642e-02 -5.072602536529302597e-03 4.989869776181876659e-04 2.892932295799255371e-02 1.173282414674758911e-01 -2.209854125976562500e-01 -2.984811663627624512e-01 -1.645036786794662476e-01 -2.299829125404357910e-01 2.806742489337921143e-01
-2.989289350807666779e-02 1.892500817775726318e-01 1.041126623749732971e-02 -6.402009725570678711e-02 -1.939750015735626221e-01 -1.116781681776046753e-01 1.628013998270034790e-01 -2.729098200798034668e-01 7.884503901004791260e-02 3.047782555222511292e-02 -2.221040129661560059e-01 1.729729473590850830e-01 -2.629552036523818970e-03 -2.014763653278350830e-01 -6.173773482441902161e-02 -1.532365828752517700e-01 1.133727952837944031e-01 2.820891737937927246e-01 4.908380210399627686e-01 -1.192336976528167725e-01 1.237000524997711182e-01 1.849254071712493896e-01 -9.837143868207931519e-02 -4.402408376336097717e-02 -1.992636919021606445e-01 7.934649288654327393e-02 2.249506860971450806e-02 -1.337286084890365601e-01 -3.261484801769256592e-01 -1.489725261926651001e-01 2.175988256931304932e-01 6.875340640544891357e-02
1.887452602386474609e-01 3.271670341491699219e-01 2.979024350643157959e-01 8.058945834636688232e-02 4.653147980570793152e-02 -3.464384749531745911e-02 3.087145984172821045e-01 -2.332137227058410645e-01 -1.290133967995643616e-02 1.207605898380279541e-01 -2.690301239490509033e-01 -2.060429938137531281e-02 1.111095920205116272e-01 2.877105474472045898e-01 8.478501439094543457e-02 -1.646583676338195801e-01 1.138640269637107849e-01 1.216895803809165955e-01 3.942989110946655273e-01 -7.030889391899108887e-02 -2.249515056610107422e-01 2.033814042806625366e-02 1.043927073478698730e-01 -1.023911833763122559e-01 -5.926342681050300598e-02 -1.982523202896118164e-01 5.122462287545204163e-02 -7.606449723243713379e-02 8.422349393367767334e-02 -2.161721885204315186e-01 1.391035467386245728e-01 -8.411955088376998901e-02
-6.546843051910400391e-02 2.689100801944732666e-01 1.859008818864822388e-01 -3.392685651779174805e-01 -1.404660791158676147e-01 -1.753558218479156494e-01 -1.592503301799297333e-02 2.246572694275528193e-04 4.762142151594161987e-02 2.472542077302932739e-01 2.764426358044147491e-02 1.243180036544799805e-01 3.280157223343849182e-02 -3.333396464586257935e-02 -7.269024499692022800e-04 6.634351611137390137e-02 4.224906265735626221e-01 1.731744408607482910e-01 3.741758763790130615e-01 -1.529652327299118042e-01 -1.163401454687118530e-02 -3.092815633863210678e-03 1.220339909195899963e-01 9.254155308008193970e-02 1.172248423099517822e-01 -1.022673957049846649e-02 -1.765525937080383301e-01 -1.521928310394287109e-01 -6.293389201164245605e-02 1.678325980901718140e-01 3.375949859619140625e-01 -1.643808335065841675e-01
2.911262512207031250e-01 1.034080013632774353e-01 -1.965361535549163818e-01 -8.140404708683490753e-03 -2.696780264377593994e-01 -3.682534396648406982e-02 7.101327180862426758e-02 5.687258765101432800e-02 3.199111819267272949e-01 4.629402607679367065e-02 -2.207027673721313477e-01 1.017080023884773254e-01 -2.061778753995895386e-01 9.280143678188323975e-02 -2.838847041130065918e-02 -1.473845392465591431e-01 3.361556529998779297e-01 3.649472072720527649e-02 4.276210963726043701e-01 8.371999114751815796e-02 -9.740658849477767944e-02 -1.487251818180084229e-01 6.178455799818038940e-02 3.290332555770874023e-01 9.395880997180938721e-02 1.005020886659622192e-01 -8.716095238924026489e-03 4.499790724366903305e-03 -7.955190539360046387e-02 -4.307221621274948120e-02 2.607620358467102051e-01 5.670421943068504333e-02
-1.255599856376647949e-01 2.359132766723632812e-01 4.071205109357833862e-02 -1.848678737878799438e-01 -1.292675151489675045e-03 -1.978944689035415649e-01 1.626965962350368500e-02 3.772095963358879089e-02 -1.268874271772801876e-03 4.317353665828704834e-01 -1.097212433815002441e-01 1.467953026294708252e-01 2.813914418220520020e-01 -1.077525839209556580e-01 2.386648207902908325e-01 -1.541064232587814331e-01 2.871922254562377930e-01 1.967385560274124146e-01 2.224846184253692627e-01 1.620452404022216797e-01 -4.928436130285263062e-02 2.852242067456245422e-02 -1.177494376897811890e-01 2.926300764083862305e-01 1.495058536529541016e-01 8.338611572980880737e-02 -1.512164175510406494e-01 -1.139863282442092896e-01 6.423605978488922119e-02 -4.797707125544548035e-02 2.826286852359771729e-01 -9.619609266519546509e-02
2.451713830232620239e-01 2.233714163303375244e-01 -1.959579735994338989e-01 -8.722727745771408081e-02 -2.796279489994049072e-01 -8.322501182556152344e-02 4.361789673566818237e-02 4.958175867795944214e-02 2.289326637983322144e-01 8.337038010358810425e-02 -1.969393193721771240e-01 -1.489287912845611572e-01 -1.827086210250854492e-01 -9.474644809961318970e-02 -7.257433980703353882e-02 -1.927514374256134033e-01 3.767232596874237061e-01 -1.707621291279792786e-02 2.736069560050964355e-01 1.833734661340713501e-02 -4.351695999503135681e-02 1.126630306243896484e-01 1.978219002485275269e-01 2.646306455135345459e-01 1.810881793498992920e-01 2.821452319622039795e-01 1.409845203161239624e-01 -5.766355246305465698e-02 3.305523470044136047e-02 -2.432329803705215454e-01 2.784439548850059509e-02 -1.077708527445793152e-01
-8.253572136163711548e-02 3.367629349231719971e-01 -1.295446604490280151e-01 -9.872575104236602783e-02 -8.012646436691284180e-02 4.087683930993080139e-02 -7.359439879655838013e-02 -1.516302675008773804e-01 1.410219632089138031e-02 1.183102559298276901e-02 6.338348984718322754e-02 -1.299868822097778320e-01 3.180228471755981445e-01 2.172315865755081177e-01 1.136007383465766907e-01 -8.190349489450454712e-02 1.615721285343170166e-01 4.386229515075683594e-01 2.469653785228729248e-01 -1.208011433482170105e-01 -2.043593823909759521e-01 1.974905729293823242e-01 7.352447509765625000e-02 9.722656756639480591e-02 2.571156024932861328e-01 2.452453970909118652e-02 -9.935816377401351929e-02 -1.176244467496871948e-01 1.899929344654083252e-01 6.703499704599380493e-02 2.971331477165222168e-01 -1.362189650535583496e-01
1.074924245476722717e-01 1.293011903762817383e-01 1.116037145256996155e-01 -1.953703165054321289e-01 -2.242622822523117065e-01 2.201917022466659546e-01 -2.103252857923507690e-01 -3.574176728725433350e-01 -2.342943549156188965e-01 7.344571501016616821e-02 -2.243338972330093384e-01 2.107706815004348755e-01 2.253326401114463806e-02 8.995798975229263306e-02 1.811795830726623535e-01 3.811598988249897957e-03 8.157362788915634155e-02 8.315809816122055054e-02 2.694329321384429932e-01 -1.728002876043319702e-01 -1.976632773876190186e-01 2.414527088403701782e-01 1.345787942409515381e-01 2.223630249500274658e-01 3.444613888859748840e-02 1.366352140903472900e-01 -3.845986351370811462e-02 -8.748216554522514343e-03 -1.098761707544326782e-01 1.288594305515289307e-01 3.166913390159606934e-01 1.500927954912185669e-01
2.871969938278198242e-01 2.337695658206939697e-01 -1.571489684283733368e-02 -6.945188343524932861e-02 -3.561313748359680176e-01 2.319955499842762947e-03 2.524931542575359344e-02 2.526685297489166260e-01 1.694379933178424835e-02 -5.813233926892280579e-02 -1.912804245948791504e-01 -1.389462500810623169e-01 -7.398800458759069443e-03 7.941269129514694214e-02 -1.778048425912857056e-01 -9.658362716436386108e-02 2.572693228721618652e-01 1.349303424358367920e-01 4.149504601955413818e-01 5.354624986648559570e-02 -2.093610167503356934e-01 1.104001849889755249e-01 1.324682682752609253e-01 3.123745620250701904e-01 1.534331142902374268e-01 1.187497451901435852e-01 3.254979476332664490e-02 6.119125708937644958e-02 -1.459437161684036255e-01 -4.526924714446067810e-02 2.186550647020339966e-01 1.241917908191680908e-01
-3.219818696379661560e-02 1.616948544979095459e-01 4.620134532451629639e-01 -1.780621558427810669e-01 -1.475002765655517578e-01 -3.607926890254020691e-02 9.207728505134582520e-02 -2.868015766143798828e-01 1.481014043092727661e-01 3.183838725090026855e-02 -5.609607324004173279e-02 -5.745434761047363281e-02 -7.188004255294799805e-02 -4.294625297188758850e-02 -1.714582741260528564e-01 -3.759716078639030457e-02 2.505829036235809326e-01 2.036249339580535889e-01 3.561736345291137695e-01 -1.334781199693679810e-01 1.922392249107360840e-01 2.647042870521545410e-01 2.057878822088241577e-01 2.720655202865600586e-01 4.201857000589370728e-02 -1.027343794703483582e-01 3.014933783560991287e-03 -1.723010987043380737e-01 5.399765074253082275e-02 -1.107956394553184509e-01 1.308151036500930786e-01 -1.372043043375015259e-03
9.213334321975708008e-02 1.895300894975662231e-01 -1.986446678638458252e-01 3.432755917310714722e-02 -4.433752000331878662e-01 2.240474894642829895e-02 8.598870038986206055e-02 1.160287708044052124e-01 3.091711103916168213e-01 9.932518005371093750e-02 3.427723422646522522e-02 -1.297216117382049561e-01 4.279144853353500366e-02 1.489879637956619263e-01 -7.549083232879638672e-02 -4.719407856464385986e-02 2.560790181159973145e-01 2.821674048900604248e-01 4.295868873596191406e-01 -1.040811557322740555e-02 2.356852032244205475e-02 1.756077557802200317e-01 1.191532835364341736e-01 2.321987897157669067e-01 1.628671772778034210e-02 1.563463956117630005e-01 8.884476870298385620e-02 6.708528101444244385e-02 -1.544630527496337891e-01 -7.837662845849990845e-02 1.829278469085693359e-01 1.080689579248428345e-01
-1.477899029850959778e-02 2.002530246973037720e-01 -1.163807231932878494e-02 -1.046373136341571808e-02 -1.777632236480712891e-01 -8.251818269491195679e-02 -7.343751378357410431e-03 -1.752063035964965820e-01 7.151381578296422958e-03 3.103012442588806152e-01 6.597410887479782104e-02 1.818267852067947388e-01 3.628248870372772217e-01 -4.422134906053543091e-02 1.959471106529235840e-01 -1.444506943225860596e-01 3.623025417327880859e-01 1.002536714076995850e-01 8.642131090164184570e-02 -8.082966506481170654e-02 -1.405228674411773682e-01 1.324590146541595459e-01 -1.412981897592544556e-01 2.634225785732269287e-01 4.431428853422403336e-03 4.052050411701202393e-03 -2.558031976222991943e-01 -3.352825343608856201e-01 1.579773873090744019e-01 5.706497281789779663e-02 2.748820483684539795e-01 6.429213099181652069e-03
2.770220041275024414e-01 5.077366828918457031e-01 -4.452000558376312256e-02 -2.235090136528015137e-01 -1.733158081769943237e-01 1.213033199310302734e-01 -3.331934511661529541e-01 4.496290814131498337e-03 -1.279900223016738892e-01 2.983946204185485840e-01 -2.827353775501251221e-01 -8.947189897298812866e-02 -1.596679836511611938e-01 2.112902142107486725e-02 1.151236593723297119e-01 -7.623829692602157593e-02 2.390908896923065186e-01 -6.423324346542358398e-03 9.969441220164299011e-03 4.772580042481422424e-02 7.073149830102920532e-02 4.729015007615089417e-02 -1.088198721408843994e-01 -5.600173398852348328e-02 -2.234915047883987427e-01 9.296079725027084351e-02 2.990539558231830597e-02 -2.456233464181423187e-02 1.277872771024703979e-01 -1.057207435369491577e-01 5.642027594149112701e-03 2.234623879194259644e-01
3.361747264862060547e-01 4.637674093246459961e-01 7.560475915670394897e-02 4.859074950218200684e-03 -2.999165952205657959e-01 -5.297282245010137558e-03 -1.482229083776473999e-01 -1.191921681165695190e-01 4.047743603587150574e-02 2.605791091918945312e-01 -2.721073925495147705e-01 -1.030042842030525208e-01 4.111095517873764038e-02 -7.366423308849334717e-02 3.216233551502227783e-01 -4.068077728152275085e-02 1.075150743126869202e-01 3.019459843635559082e-01 4.131548851728439331e-02 1.593742072582244873e-01 1.267084926366806030e-01 -7.393290102481842041e-02 -1.342725902795791626e-01 -1.247044205665588379e-01 -5.443544313311576843e-02 1.477710204198956490e-03 1.735176593065261841e-01 1.350131034851074219e-01 1.004971936345100403e-01 9.972716867923736572e-02 2.352723293006420135e-02 1.294839531183242798e-01
8.303161710500717163e-02 3.731918334960937500e-01 1.022588387131690979e-01 -2.995781898498535156e-01 -5.501362681388854980e-02 -6.923138163983821869e-03 -2.235242873430252075e-01 -3.341099917888641357e-01 1.003359854221343994e-01 5.660169944167137146e-02 -5.526648834347724915e-02 1.314447224140167236e-01 9.260513633489608765e-02 1.621952503919601440e-01 3.232421576976776123e-01 1.271722912788391113e-01 -3.270603343844413757e-02 2.707952260971069336e-01 2.139166742563247681e-01 -5.968478508293628693e-03 6.276726722717285156e-02 1.524049974977970123e-02 -1.201559454202651978e-01 2.687948644161224365e-01 8.900959789752960205e-02 -5.029259994626045227e-02 -2.185159921646118164e-01 -2.348421365022659302e-01 -1.221886426210403442e-01 4.766242578625679016e-02 2.332937419414520264e-01 -6.150233745574951172e-02
-9.131093323230743408e-02 6.037330627441406250e-01 1.029460970312356949e-02 -6.307798437774181366e-03 -3.609560430049896240e-01 3.645691275596618652e-02 -3.186385929584503174e-01 1.177862565964460373e-02 2.977059967815876007e-02 1.785206496715545654e-01 -1.656475663185119629e-01 -2.045911550521850586e-01 5.395679548382759094e-02 1.253474950790405273e-01 3.685394674539566040e-02 -6.148421205580234528e-03 2.518483400344848633e-01 2.223374247550964355e-01 -1.455176174640655518e-01 8.306634426116943359e-02 -1.947110444307327271e-01 -1.597591093741357327e-03 8.420094847679138184e-03 4.359899461269378662e-02 -9.298689663410186768e-02 -1.838745772838592529e-01 -9.848712384700775146e-02 1.476863324642181396e-01 -1.168663799762725830e-01 2.910409495234489441e-02 2.122475579380989075e-02 4.378482699394226074e-02
1.257135868072509766e-01 2.534041106700897217e-01 -3.477888926863670349e-02 -1.205030083656311035e-01 -2.328103631734848022e-01 2.273682802915573120e-01 -8.019731193780899048e-02 -3.779006302356719971e-01 -1.157836988568305969e-01 1.068994030356407166e-01 -1.692231595516204834e-01 9.462671726942062378e-02 -1.215866953134536743e-02 6.243128329515457153e-02 2.181088775396347046e-01 -3.931594267487525940e-02 2.192687988281250000e-01 4.482411965727806091e-02 -3.910606261342763901e-03 6.439665704965591431e-02 -5.600175261497497559e-02 5.156185850501060486e-02 -1.251776367425918579e-01 3.470022231340408325e-02 -2.821547687053680420e-01 -8.159369230270385742e-02 -4.364269971847534180e-01 -2.514641880989074707e-01 -5.626668035984039307e-02 -1.136270985007286072e-01 3.163333535194396973e-01 -2.221728488802909851e-02
-1.409965008497238159e-01 2.410086542367935181e-01 -1.012864336371421814e-01 -8.767753094434738159e-02 -2.652138471603393555e-02 -1.421419829130172729e-01 5.005917325615882874e-02 -1.351791620254516602e-01 -1.804850995540618896e-01 3.513118326663970947e-01 -1.520247459411621094e-01 2.925244569778442383e-01 6.039872020483016968e-02 2.423769384622573853e-01 3.317919671535491943e-01 6.818147748708724976e-02 3.482208549976348877e-01 1.699992269277572632e-01 2.229780107736587524e-01 -4.884766042232513428e-02 -7.468530442565679550e-03 -2.460597082972526550e-03 -4.038956016302108765e-02 2.169520556926727295e-01 3.430055826902389526e-02 -8.645085245370864868e-02 -1.853809952735900879e-01 -1.722313314676284790e-01 -2.167965918779373169e-01 1.401509791612625122e-01 1.732268035411834717e-01 1.550814788788557053e-02
-8.348734676837921143e-02 -5.050472915172576904e-03 7.377888262271881104e-02 -2.677610218524932861e-01 -3.268703445792198181e-02 -2.805897593498229980e-01 -1.359830945730209351e-01 -1.506347805261611938e-01 4.495078697800636292e-02 2.183877676725387573e-01 -3.980055451393127441e-03 -1.533507555723190308e-02 -3.370946273207664490e-03 1.390576828271150589e-02 1.573649495840072632e-01 -1.562567502260208130e-01 4.293729960918426514e-01 1.250660270452499390e-01 4.392951428890228271e-01 -1.800972968339920044e-02 -1.325179934501647949e-01 5.190091952681541443e-02 -1.023844629526138306e-01 1.263208389282226562e-01 7.198078930377960205e-02 6.484615802764892578e-02 -2.501759827136993408e-01 -8.928656578063964844e-02 -1.388812959194183350e-01 7.987895607948303223e-02 3.869348466396331787e-01 1.411978900432586670e-02
1.191688403487205505e-01 1.516232937574386597e-01 9.110715240240097046e-02 -1.956097483634948730e-01 -9.426371008157730103e-02 9.345626831054687500e-02 -1.661926507949829102e-02 -3.712971508502960205e-01 -1.036897450685501099e-01 2.212458550930023193e-01 -1.324870139360427856e-01 -1.184512376785278320e-01 -1.337794661521911621e-01 1.183916181325912476e-01 1.134235635399818420e-01 -8.965168148279190063e-02 3.454569280147552490e-01 2.329968959093093872e-01 6.533518899232149124e-03 2.089067101478576660e-01 -1.694429852068424225e-02 -1.925580054521560669e-01 4.822113364934921265e-02 2.999235391616821289e-01 -2.170262783765792847e-01 -5.431655794382095337e-03 -1.366545259952545166e-01 -1.808837503194808960e-01 1.506509035825729370e-01 -2.420617640018463135e-02 3.776731491088867188e-01 7.062276452779769897e-02
1.264207959175109863e-01 3.246762454509735107e-01 1.293859034776687622e-01 9.739873930811882019e-03 -1.375703066587448120e-01 -7.762245833873748779e-03 -2.625459432601928711e-01 -2.995885014533996582e-01 6.202654913067817688e-02 1.845233738422393799e-01 6.285548210144042969e-02 -6.585980206727981567e-02 1.835287809371948242e-01 4.633991122245788574e-01 3.629283010959625244e-01 -1.274153739213943481e-01 1.657269746065139771e-01 -8.368985354900360107e-02 2.158382087945938110e-01 -1.706481277942657471e-01 -7.677149772644042969e-02 -2.676161751151084900e-02 -4.527670145034790039e-02 1.768137365579605103e-01 2.147662788629531860e-01 -2.765427902340888977e-02 -7.755629718303680420e-03 -1.048395410180091858e-01 9.147217869758605957e-02 -8.217772841453552246e-02 1.191717982292175293e-01 -6.463659554719924927e-02
8.346244692802429199e-02 4.683618545532226562e-01 -7.521859835833311081e-03 -8.597382903099060059e-02 -1.818645000457763672e-02 1.092233583331108093e-01 8.561285585165023804e-02 -2.983938455581665039e-01 -2.785326540470123291e-02 3.387546241283416748e-01 4.565015435218811035e-02 -3.517702966928482056e-02 7.521889358758926392e-02 2.724431753158569336e-01 4.520956575870513916e-01 8.149556815624237061e-02 2.757020108401775360e-02 1.043428033590316772e-01 2.456807196140289307e-01 6.691314280033111572e-02 -1.093765944242477417e-01 1.672273725271224976e-01 1.254016812890768051e-02 2.020778208971023560e-01 -1.575938314199447632e-01 9.495627880096435547e-02 1.123293861746788025e-01 -1.540679931640625000e-01 -1.808911189436912537e-02 7.905801758170127869e-03 1.393221616744995117e-01 2.035970985889434814e-02
-1.381414104253053665e-02 3.720205128192901611e-01 2.124251574277877808e-01 -1.492802202701568604e-01 -1.985036730766296387e-01 6.910319626331329346e-02 -8.202060312032699585e-02 -4.991703666746616364e-03 -8.104141801595687866e-02 8.180776238441467285e-02 -1.637456268072128296e-01 -9.735283255577087402e-02 -2.351032197475433350e-02 2.096439749002456665e-01 2.783063948154449463e-01 2.648111581802368164e-01 2.146138995885848999e-01 2.035267949104309082e-01 3.754862397909164429e-02 1.537009142339229584e-02 -1.780398786067962646e-01 1.276191920042037964e-01 -9.742289036512374878e-02 1.647102832794189453e-02 1.110438555479049683e-01 -2.798454463481903076e-01 3.816713392734527588e-01 3.995553031563758850e-02 1.444735229015350342e-01 -2.363743335008621216e-01 1.675751209259033203e-01 1.087225601077079773e-01
1.276473701000213623e-01 6.727346777915954590e-02 3.068428933620452881e-01 -3.352444618940353394e-02 -2.926700115203857422e-01 -5.375660210847854614e-02 5.501327104866504669e-03 -9.621614962816238403e-02 -6.183907389640808105e-02 2.173690050840377808e-01 2.737992210313677788e-03 2.310022115707397461e-01 -1.832543313503265381e-02 3.167075812816619873e-01 -1.696784235537052155e-02 -1.687039285898208618e-01 9.294404834508895874e-02 -3.589519858360290527e-02 4.256128668785095215e-01 2.022606283426284790e-01 1.201966553926467896e-01 2.170774936676025391e-01 7.757972180843353271e-02 2.710607647895812988e-01 1.579209975898265839e-02 2.470962256193161011e-01 1.632394343614578247e-01 -1.058054566383361816e-01 2.613781690597534180e-01 -2.711231447756290436e-02 1.004662439227104187e-01 -2.998784743249416351e-02
-1.023692786693572998e-01 7.987974584102630615e-02 1.641566865146160126e-02 -3.524780273437500000e-01 8.296272903680801392e-02 -2.099506556987762451e-01 -2.181133814156055450e-02 -8.067478239536285400e-02 1.586543768644332886e-01 3.511096537113189697e-01 -6.535273790359497070e-02 2.620560228824615479e-01 -1.428536977618932724e-02 3.020702004432678223e-01 8.663287758827209473e-02 -1.109116598963737488e-01 3.999535441398620605e-01 2.831757068634033203e-01 2.506296634674072266e-01 -4.449965804815292358e-02 -1.524079442024230957e-01 1.032961457967758179e-01 3.255850449204444885e-02 1.400479972362518311e-01 8.729013800621032715e-02 -1.095963269472122192e-01 -1.173278763890266418e-01 -5.438290536403656006e-03 -5.266162380576133728e-02 2.220946736633777618e-02 2.405528277158737183e-01 -1.181344762444496155e-01
1.274713277816772461e-01 3.295140266418457031e-01 -1.270710378885269165e-01 -1.408267021179199219e-01 -2.382150143384933472e-01 6.185419857501983643e-02 -1.789047382771968842e-02 2.211685664951801300e-02 1.318484544754028320e-01 8.310769684612751007e-03 -2.231808602809906006e-01 7.975436747074127197e-02 1.376750320196151733e-01 1.752208769321441650e-01 1.140428781509399414e-01 -5.320969223976135254e-01 2.905859351158142090e-01 2.139856293797492981e-02 -3.332222625613212585e-02 8.753592520952224731e-02 -1.715940088033676147e-01 1.158845499157905579e-01 1.635907888412475586e-01 2.820290923118591309e-01 1.481567416340112686e-02 -3.474359214305877686e-02 -4.655041918158531189e-02 5.805517733097076416e-02 2.690548896789550781e-01 -6.689749658107757568e-02 -2.892013639211654663e-02 1.757389307022094727e-01
9.681459516286849976e-02 2.227223366498947144e-01 -4.238152876496315002e-03 4.378814250230789185e-02 -6.037533283233642578e-01 -1.045088469982147217e-02 -1.340581178665161133e-01 2.312929369509220123e-02 9.466075897216796875e-02 1.280497908592224121e-01 -5.980376154184341431e-02 5.217713117599487305e-02 -3.059185482561588287e-02 5.533332377672195435e-02 -1.727593690156936646e-01 -2.398960739374160767e-01 2.817063033580780029e-01 -4.019124433398246765e-02 2.160824686288833618e-01 -7.860245555639266968e-02 8.284994959831237793e-02 4.070460051298141479e-02 -1.111953854560852051e-01 1.363758295774459839e-01 1.039269119501113892e-01 1.285083293914794922e-01 2.250392735004425049e-01 6.466246396303176880e-02 -1.277145296335220337e-01 7.241371553391218185e-03 1.199927777051925659e-01 3.829808235168457031e-01
4.647343233227729797e-02 1.861481517553329468e-01 2.605793178081512451e-01 -2.853036522865295410e-01 -2.779949307441711426e-01 7.687991857528686523e-02 -1.618675738573074341e-01 -2.101437598466873169e-01 1.880186609923839569e-02 7.505901902914047241e-02 -4.466495942324399948e-03 -2.522801756858825684e-01 -3.021254017949104309e-02 -3.128240108489990234e-01 3.184812366962432861e-01 -7.474759221076965332e-02 2.966448366641998291e-01 2.157469093799591064e-01 2.575862109661102295e-01 5.466402694582939148e-02 2.381496131420135498e-01 -5.014586821198463440e-02 -2.221123427152633667e-01 3.798343613743782043e-02 -1.057359278202056885e-01 -1.076064631342887878e-01 1.388857066631317139e-01 5.211348086595535278e-02 2.741808816790580750e-02 -4.755243659019470215e-02 1.411727368831634521e-01 5.742149800062179565e-02
1.261270046234130859e-01 2.582280039787292480e-01 -1.941649764776229858e-01 1.145467385649681091e-01 -3.565979897975921631e-01 6.022141128778457642e-02 -3.582546487450599670e-02 -3.191040456295013428e-01 -1.774935871362686157e-01 3.201480209827423096e-01 9.375143563374876976e-04 -5.316869914531707764e-02 -1.595993153750896454e-02 -2.288365066051483154e-01 1.648492664098739624e-01 9.856852889060974121e-02 1.177736222743988037e-01 1.748529821634292603e-01 3.891606628894805908e-01 -2.513448297977447510e-01 4.419070482254028320e-02 -5.081852898001670837e-02 1.021333411335945129e-02 2.261234372854232788e-01 -9.039925038814544678e-02 -1.817582398653030396e-01 1.299519538879394531e-01 -1.219406500458717346e-01 2.766604162752628326e-02 -9.524039924144744873e-02 3.839743882417678833e-02 -8.508796989917755127e-02
2.949228286743164062e-01 4.080482721328735352e-01 1.462650392204523087e-02 -1.539634168148040771e-01 -2.500115633010864258e-01 1.450776904821395874e-01 -3.956687748432159424e-01 -1.548999994993209839e-01 1.533019691705703735e-01 2.854402959346771240e-01 -1.929036080837249756e-01 -7.071439921855926514e-02 -1.322903037071228027e-01 -2.119377702474594116e-01 9.275767207145690918e-02 -4.199165850877761841e-02 2.829940021038055420e-01 3.367234393954277039e-02 1.485566943883895874e-01 1.409049481153488159e-01 5.507165938615798950e-02 -1.288329213857650757e-01 5.154459178447723389e-02 1.242825016379356384e-01 4.184727743268013000e-02 2.433725260198116302e-02 -8.791887760162353516e-02 1.352033168077468872e-01 1.345630735158920288e-01 -1.665382273495197296e-02 -1.622906029224395752e-01 6.759749352931976318e-02
3.893278241157531738e-01 1.288577318191528320e-01 5.232006683945655823e-02 -4.081727862358093262e-01 7.974855601787567139e-02 2.366065084934234619e-01 -4.657242074608802795e-02 -6.195592507719993591e-02 1.789730042219161987e-02 1.396543085575103760e-01 -2.008203975856304169e-02 -1.665933132171630859e-01 -4.916306585073471069e-02 2.404901236295700073e-01 -2.779064141213893890e-02 5.719388648867607117e-02 4.048258066177368164e-01 -2.826192043721675873e-02 6.532070040702819824e-02 -2.116163074970245361e-02 -8.609248325228691101e-03 2.625634372234344482e-01 -2.541870251297950745e-02 2.959153056144714355e-01 1.617633849382400513e-01 1.015853434801101685e-01 -2.291450463235378265e-02 8.723765611648559570e-02 1.208297014236450195e-01 -1.442176848649978638e-01 1.408345811069011688e-02 -2.738769948482513428e-01
2.279410958290100098e-01 1.954819262027740479e-01 1.924050301313400269e-01 1.013873517513275146e-02 -1.477002948522567749e-01 9.034682810306549072e-02 2.440097369253635406e-02 -3.051354289054870605e-01 -2.086128443479537964e-01 1.906094253063201904e-01 1.045942232012748718e-01 -2.194703668355941772e-01 2.547054290771484375e-01 2.742395997047424316e-01 2.368112057447433472e-01 -2.892957925796508789e-01 3.167520761489868164e-01 2.244323492050170898e-03 1.991359740495681763e-01 -1.205024346709251404e-01 -1.856391727924346924e-01 1.769431531429290771e-01 -1.234354376792907715e-01 -1.402747631072998047e-01 -1.085901558399200439e-01 1.100921109318733215e-01 4.899908229708671570e-02 -6.848330050706863403e-02 -4.735080152750015259e-02 -1.988652646541595459e-01 2.366199903190135956e-02 -4.080014303326606750e-02
4.305845126509666443e-02 3.743857443332672119e-01 3.464762568473815918e-01 9.595410525798797607e-02 -1.801335066556930542e-01 7.427536696195602417e-02 -1.632856279611587524e-01 -2.487372905015945435e-01 -2.846914343535900116e-03 3.775080442428588867e-01 9.269760549068450928e-02 -1.597570627927780151e-01 1.180727109313011169e-01 1.722262948751449585e-01 3.205254971981048584e-01 -8.999563008546829224e-02 2.219392508268356323e-01 -4.359517619013786316e-02 1.376576423645019531e-01 2.350170537829399109e-02 -9.190826863050460815e-02 3.204439282417297363e-01 6.563326716423034668e-02 -1.035599112510681152e-01 -9.448886662721633911e-02 -6.137750297784805298e-02 1.764172911643981934e-01 -4.540707916021347046e-02 -8.326379209756851196e-02 -1.301895081996917725e-01 5.599591508507728577e-02 3.788554295897483826e-02
1.966098248958587646e-01 4.094125926494598389e-01 3.115340471267700195e-01 -2.243530303239822388e-01 -1.937392055988311768e-01 7.618924230337142944e-02 -5.835927650332450867e-02 -5.763433873653411865e-02 -1.745683327317237854e-02 -5.871555954217910767e-02 -3.680885955691337585e-02 -2.162226736545562744e-01 9.790445864200592041e-02 -2.911074645817279816e-02 2.113405764102935791e-01 -1.449490245431661606e-02 1.543897837400436401e-01 1.018203943967819214e-01 3.110115826129913330e-01 -1.080712154507637024e-01 2.543731629848480225e-01 1.958913058042526245e-01 -1.847123354673385620e-01 -2.358003333210945129e-02 -2.357672452926635742e-01 3.680489957332611084e-02 2.351736575365066528e-01 2.415728420019149780e-01 -3.284267336130142212e-02 1.148393228650093079e-01 1.286829859018325806e-01 8.548745512962341309e-02
2.374550104141235352e-01 7.853442430496215820e-02 2.768649160861968994e-01 1.189809665083885193e-01 -2.016825526952743530e-01 -1.673786342144012451e-01 -6.475918740034103394e-02 -5.525024235248565674e-02 3.552563488483428955e-02 8.285587280988693237e-02 -3.176181316375732422e-01 -1.367561221122741699e-01 1.686320602893829346e-01 2.404138743877410889e-01 7.759161293506622314e-02 2.459124475717544556e-02 5.308212712407112122e-02 6.742393225431442261e-02 1.443827897310256958e-01 3.483194410800933838e-01 -4.895779862999916077e-02 1.559762191027402878e-02 -8.801205083727836609e-03 3.414619266986846924e-01 3.126417100429534912e-02 -1.049759313464164734e-01 7.949952036142349243e-02 -2.179823368787765503e-01 9.313853297499008477e-06 -2.463834434747695923e-01 3.927973210811614990e-01 2.118285372853279114e-02
1.421721577644348145e-01 3.447979092597961426e-01 -3.720092400908470154e-02 -2.285015732049942017e-01 -7.442337274551391602e-02 1.226131618022918701e-01 -1.715499758720397949e-01 -3.252874314785003662e-01 2.559238672256469727e-01 2.640013694763183594e-01 6.213862076401710510e-02 -3.911712393164634705e-02 2.565441466867923737e-02 1.918682754039764404e-01 3.471503257751464844e-01 5.499797314405441284e-02 7.695280946791172028e-04 6.640349328517913818e-02 2.832126021385192871e-01 3.725420683622360229e-02 -2.247624993324279785e-01 1.306450664997100830e-01 6.502622365951538086e-02 1.679625362157821655e-01 7.516097277402877808e-02 1.875640004873275757e-01 2.275626640766859055e-03 -2.098551541566848755e-01 -3.712677210569381714e-02 -6.631536781787872314e-02 2.163347005844116211e-01 -1.625166386365890503e-01
3.257756531238555908e-01 1.486916989088058472e-01 1.405632495880126953e-01 3.140394389629364014e-02 -3.145250678062438965e-01 7.966373115777969360e-02 -1.919167935848236084e-01 1.886317878961563110e-02 -1.604762524366378784e-01 3.381436765193939209e-01 -8.272777497768402100e-02 -1.722350120544433594e-01 2.859424948692321777e-01 9.990235790610313416e-03 2.007851153612136841e-01 -2.723758295178413391e-02 1.464971154928207397e-01 1.293867528438568115e-01 -2.381992340087890625e-02 -1.863416433334350586e-01 -3.708045780658721924e-01 2.869172990322113037e-01 -8.527655154466629028e-02 1.032079532742500305e-01 1.633443832397460938e-01 -6.227696686983108521e-02 -6.240973249077796936e-02 -6.173114106059074402e-02 -1.423863470554351807e-01 3.625301644206047058e-02 6.557117402553558350e-02 1.834312230348587036e-01
7.962938398122787476e-02 3.302973806858062744e-01 -5.043943971395492554e-02 -2.652778327465057373e-01 -4.400384426116943359e-02 2.896446501836180687e-03 -4.889480397105216980e-02 -1.220142915844917297e-01 -2.269768714904785156e-02 -1.845378801226615906e-02 -2.241934388875961304e-01 1.925889402627944946e-01 5.402663350105285645e-02 3.419101536273956299e-01 1.180838719010353088e-01 1.742547303438186646e-01 3.277647495269775391e-01 2.166185677051544189e-01 -7.162402570247650146e-02 1.329967379570007324e-01 -2.314375713467597961e-02 3.249419927597045898e-01 1.671052873134613037e-01 -3.187160938978195190e-02 -8.502746373414993286e-02 -2.317492961883544922e-01 1.863514333963394165e-01 3.080005645751953125e-01 1.074267700314521790e-01 -1.080165803432464600e-01 1.120728701353073120e-01 3.941032290458679199e-02
-4.067219793796539307e-02 3.818260729312896729e-01 2.059092558920383453e-02 7.081542164087295532e-02 -4.164059758186340332e-01 2.797195613384246826e-01 -6.561854481697082520e-02 -2.584100961685180664e-01 -1.047114953398704529e-01 3.796202316880226135e-02 -2.942636311054229736e-01 -1.280064284801483154e-01 7.952234148979187012e-02 -6.825042515993118286e-02 3.053869307041168213e-01 3.713289648294448853e-02 3.175472021102905273e-01 1.879613995552062988e-01 -3.897314891219139099e-02 5.095738545060157776e-02 2.362577244639396667e-03 2.545152977108955383e-02 -1.246792003512382507e-01 -1.170127913355827332e-01 -2.076099216938018799e-01 -1.321674436330795288e-01 1.145214885473251343e-01 7.916376739740371704e-02 1.111557930707931519e-01 -3.957995399832725525e-02 -2.923079021275043488e-02 1.961950659751892090e-01
1.439333260059356689e-01 -8.944530854932963848e-04 -4.457258805632591248e-02 -4.095430299639701843e-02 -2.422062754631042480e-01 6.060341000556945801e-02 -2.917194664478302002e-01 -2.909699082374572754e-01 -6.548258662223815918e-02 1.103142574429512024e-01 9.244029223918914795e-02 -2.639639005064964294e-02 -1.210586428642272949e-01 -1.534115243703126907e-02 2.936857640743255615e-01 -2.422266751527786255e-01 1.884639263153076172e-01 8.077395707368850708e-02 3.457365334033966064e-01 -7.693306356668472290e-02 -3.962620496749877930e-01 2.582055330276489258e-01 2.192026190459728241e-02 2.166621387004852295e-02 -5.377735197544097900e-02 -6.002418324351310730e-02 3.576917573809623718e-02 -6.198875978589057922e-02 -2.057422101497650146e-01 -1.936790049076080322e-01 2.691901624202728271e-01 4.407120496034622192e-02
9.392666816711425781e-02 3.570291996002197266e-01 -1.907323487102985382e-02 9.539027512073516846e-02 -1.022798344492912292e-01 1.858011931180953979e-01 -3.176793158054351807e-01 4.383195191621780396e-03 1.552292555570602417e-01 2.014000117778778076e-01 -2.355219721794128418e-01 -2.822951972484588623e-01 -7.297894358634948730e-02 1.363018155097961426e-02 1.427554041147232056e-01 -3.322572708129882812e-01 2.593203485012054443e-01 -1.096053794026374817e-02 7.344528287649154663e-02 7.688312232494354248e-02 9.595302492380142212e-02 1.478229910135269165e-01 -1.408335119485855103e-01 -5.994405969977378845e-02 -1.544062606990337372e-02 -1.698447763919830322e-01 2.242119163274765015e-01 -9.864031523466110229e-02 8.345098048448562622e-02 -9.941973537206649780e-02 1.300642490386962891e-01 3.408918380737304688e-01
-6.220557540655136108e-02 3.552618026733398438e-01 2.208402305841445923e-01 9.408739209175109863e-02 -4.169616401195526123e-01 2.655405104160308838e-01 -9.516251832246780396e-02 -1.897668540477752686e-01 -2.129733189940452576e-02 2.774248719215393066e-01 -2.629420161247253418e-01 -6.570420414209365845e-02 -8.019630610942840576e-02 -9.734993427991867065e-02 2.520616352558135986e-01 3.707261011004447937e-02 2.307753711938858032e-01 1.420536339282989502e-01 1.319113671779632568e-01 6.278233975172042847e-02 -6.045015063136816025e-03 5.360713973641395569e-02 5.792278423905372620e-02 2.910060063004493713e-02 -2.147903107106685638e-02 -2.094163894653320312e-01 6.923756748437881470e-02 -1.175549700856208801e-01 2.397612780332565308e-01 1.904464811086654663e-01 -6.678887456655502319e-02 1.677273660898208618e-01
-1.096320524811744690e-01 3.906548321247100830e-01 1.066640615463256836e-01 -2.940574884414672852e-01 3.587635233998298645e-02 -4.921798035502433777e-02 -5.053710564970970154e-02 -2.605096101760864258e-01 -1.302110403776168823e-01 -9.198369830846786499e-02 -8.028189651668071747e-03 1.739178150892257690e-01 -8.692537993192672729e-02 1.098090037703514099e-01 2.381747812032699585e-01 -1.142232865095138550e-01 4.176726937294006348e-01 1.975715160369873047e-02 2.828341126441955566e-01 5.809602513909339905e-02 -5.345650389790534973e-02 1.803089231252670288e-01 -4.128593578934669495e-02 5.438010394573211670e-02 8.826473355293273926e-02 3.968085348606109619e-02 -2.419407069683074951e-01 -2.821199893951416016e-01 2.354645878076553345e-01 8.618564903736114502e-02 6.407720595598220825e-02 -7.460949569940567017e-02
6.351505964994430542e-02 1.994379609823226929e-01 1.761177629232406616e-01 -2.188323996961116791e-02 -4.848400875926017761e-02 1.553116589784622192e-01 -1.560793668031692505e-01 -3.846014738082885742e-01 -3.199384510517120361e-01 2.750526368618011475e-01 -2.400404065847396851e-01 -2.624264173209667206e-02 6.669700890779495239e-02 9.422805160284042358e-02 -1.376244574785232544e-01 -1.986707150936126709e-01 1.844972074031829834e-01 -4.794913157820701599e-02 1.411986052989959717e-01 2.334820479154586792e-01 9.395159035921096802e-02 1.482934206724166870e-01 -3.046055138111114502e-01 -1.240136250853538513e-01 1.451344788074493408e-01 -2.749078869819641113e-01 -3.518310841172933578e-04 1.439780294895172119e-01 2.093721032142639160e-01 -4.867048934102058411e-02 5.569482967257499695e-02 3.788474574685096741e-02
1.544510573148727417e-01 1.522067636251449585e-01 2.261730134487152100e-01 -5.492941662669181824e-02 -7.323277741670608521e-02 4.682946577668190002e-02 6.247510761022567749e-02 -2.183576822280883789e-01 -2.667623013257980347e-02 2.476972192525863647e-01 1.850357279181480408e-02 -2.436583191156387329e-01 7.026556879281997681e-02 2.122623473405838013e-01 4.501882493495941162e-01 -6.462023407220840454e-02 2.711572945117950439e-01 3.545621037483215332e-02 2.483794838190078735e-01 -8.962408453226089478e-02 -2.369158864021301270e-01 2.994697391986846924e-01 6.443514674901962280e-02 -1.307290494441986084e-01 5.983813107013702393e-02 9.481903910636901855e-02 1.355026364326477051e-01 -2.612341940402984619e-01 -2.882941812276840210e-02 -9.050137549638748169e-02 1.909680217504501343e-01 6.945982575416564941e-02
1.550265699625015259e-01 2.731174528598785400e-01 -3.315103650093078613e-01 -4.944921471178531647e-03 -1.557867974042892456e-01 -1.024366989731788635e-01 4.519638419151306152e-02 1.840911805629730225e-01 2.454682439565658569e-01 1.637398600578308105e-01 -2.275891453027725220e-01 -2.277646213769912720e-01 3.074168600142002106e-02 -3.541925922036170959e-02 2.278491668403148651e-02 -5.825706198811531067e-02 3.802315890789031982e-01 -1.189801394939422607e-01 4.234111011028289795e-01 -3.992650657892227173e-02 -5.703539773821830750e-02 -3.471767297014594078e-03 1.931627541780471802e-01 1.912577003240585327e-01 2.284749597311019897e-01 -2.213244140148162842e-02 7.918576151132583618e-02 -1.236141100525856018e-02 8.374276012182235718e-02 -2.498620562255382538e-02 1.998524069786071777e-01 -2.125071734189987183e-02
-3.943838924169540405e-02 1.697170585393905640e-01 2.922721803188323975e-01 -3.850321769714355469e-01 8.259017951786518097e-03 -1.984491348266601562e-01 -2.318235337734222412e-01 -3.885320946574211121e-02 1.415030006319284439e-02 1.286705881357192993e-01 -1.406659334897994995e-01 2.459631562232971191e-01 1.027250885963439941e-01 1.374585181474685669e-01 1.020691245794296265e-01 -3.267618129029870033e-03 3.579450547695159912e-01 1.385782808065414429e-01 3.061410486698150635e-01 -1.769101619720458984e-01 3.615017980337142944e-03 1.023979932069778442e-01 -9.207793325185775757e-02 2.834309041500091553e-01 1.587135493755340576e-01 -2.259387448430061340e-02 -5.765745043754577637e-02 -8.886463940143585205e-02 2.637343481183052063e-02 1.767903119325637817e-01 2.493183165788650513e-01 -4.073341190814971924e-02
6.642340123653411865e-02 2.851704359054565430e-01 -2.838011682033538818e-01 1.299568116664886475e-01 -5.516467690467834473e-01 2.107038348913192749e-01 -1.722099781036376953e-01 -2.445186972618103027e-01 -1.084360410459339619e-03 8.767964690923690796e-02 -7.219679653644561768e-02 6.127756088972091675e-02 -1.389423608779907227e-01 -7.707554847002029419e-02 2.843838334083557129e-01 3.429598174989223480e-03 8.568055182695388794e-02 7.095569744706153870e-03 3.300849199295043945e-01 -9.056014940142631531e-03 9.862012416124343872e-02 9.858485311269760132e-02 -5.792084336280822754e-02 2.259346395730972290e-01 -1.064562052488327026e-01 -9.828984737396240234e-02 1.280780434608459473e-01 -1.804271154105663300e-02 2.284917421638965607e-02 7.398395985364913940e-02 -1.476846486330032349e-01 -9.200426749885082245e-03
-2.302602492272853851e-02 5.150468945503234863e-01 2.734137475490570068e-01 -1.948141008615493774e-01 -2.806321084499359131e-01 3.550097718834877014e-02 -3.280705586075782776e-02 -1.219607442617416382e-01 1.492588128894567490e-02 1.145998239517211914e-01 1.299777328968048096e-01 1.873234659433364868e-01 -3.139707259833812714e-03 2.775189466774463654e-02 -3.221438080072402954e-02 -1.174188405275344849e-01 1.921406686305999756e-01 1.770893484354019165e-01 1.098427399992942810e-01 1.783020095899701118e-03 -3.403848111629486084e-01 1.876110583543777466e-02 -1.065721958875656128e-01 1.464134752750396729e-01 3.587803617119789124e-02 -1.283748894929885864e-01 -6.484061479568481445e-02 -1.053751111030578613e-01 2.063611522316932678e-03 -1.236759126186370850e-02 2.493429183959960938e-01 -3.461473286151885986e-01
3.305686414241790771e-01 4.288430511951446533e-02 2.927305400371551514e-01 -3.328408002853393555e-01 -6.477564573287963867e-02 6.036638468503952026e-02 -1.017984822392463684e-01 -1.759918183088302612e-01 2.057127952575683594e-01 2.596212923526763916e-01 5.433806031942367554e-02 -3.289224579930305481e-03 1.098701432347297668e-01 6.174718588590621948e-02 -1.412408351898193359e-01 -8.606626838445663452e-02 2.950526177883148193e-01 -1.948611624538898468e-02 1.814547926187515259e-01 1.013453379273414612e-01 6.986004114151000977e-02 2.226211577653884888e-01 -2.003097832202911377e-01 2.817386388778686523e-01 2.427438348531723022e-01 4.225788265466690063e-02 2.625489793717861176e-02 9.722781926393508911e-02 9.953370690345764160e-02 -1.686117202043533325e-01 6.108209490776062012e-02 -2.642261385917663574e-01
-1.470037400722503662e-01 1.966621428728103638e-01 1.770003736019134521e-01 -1.942307688295841217e-02 -3.031008541584014893e-01 6.523390114307403564e-02 -1.509204506874084473e-01 -2.490191459655761719e-01 2.945353835821151733e-02 6.839070469141006470e-02 8.524652570486068726e-02 -5.659867823123931885e-02 2.084923088550567627e-01 2.671340405941009521e-01 1.297137141227722168e-01 -2.146991193294525146e-01 1.264166086912155151e-01 3.442825675010681152e-01 2.489014714956283569e-01 1.427338924258947372e-02 -1.585761010646820068e-01 2.688226997852325439e-01 -4.930239915847778320e-02 1.576440781354904175e-01 2.562288045883178711e-01 1.057873945683240891e-02 -2.115192711353302002e-01 -2.851105853915214539e-02 2.708899080753326416e-01 1.634179353713989258e-01 8.190951310098171234e-03 -2.222905121743679047e-02
-9.888350963592529297e-03 3.609674572944641113e-01 8.480487763881683350e-02 -4.832924529910087585e-02 -1.800537109375000000e-01 1.613344103097915649e-01 4.693436250090599060e-02 -1.786873638629913330e-01 4.224669560790061951e-02 8.944986015558242798e-02 -1.008609030395746231e-02 1.994029805064201355e-02 9.386871755123138428e-02 2.346912026405334473e-01 -5.524658039212226868e-02 -8.537092804908752441e-02 -2.762250229716300964e-02 2.127743512392044067e-02 5.382653474807739258e-01 -9.354929625988006592e-02 -2.381645739078521729e-01 1.746039241552352905e-01 -8.561150729656219482e-02 2.479070127010345459e-01 6.941006332635879517e-02 1.826791279017925262e-02 -1.551085263490676880e-01 -4.435075446963310242e-02 -1.596155464649200439e-01 1.277975887060165405e-01 3.412842452526092529e-01 1.944877803325653076e-01
1.739574819803237915e-01 2.490032017230987549e-01 2.004432976245880127e-01 -2.637989223003387451e-01 6.809221953153610229e-02 -2.708561420440673828e-01 -7.224703580141067505e-02 -1.063530370593070984e-01 1.358076184988021851e-01 2.872596681118011475e-01 8.011987060308456421e-02 1.339834928512573242e-01 7.960327714681625366e-02 2.330900132656097412e-01 2.075329720973968506e-01 6.528165936470031738e-02 5.047212243080139160e-01 1.659637242555618286e-01 1.341263353824615479e-01 -1.977073773741722107e-02 2.068214863538742065e-01 3.732740879058837891e-02 5.242277309298515320e-02 5.657959729433059692e-02 8.676636219024658203e-02 1.485770475119352341e-02 -1.934054791927337646e-01 -9.274321794509887695e-02 -1.369681209325790405e-01 2.428250014781951904e-02 2.014061361551284790e-01 7.516739517450332642e-02
1.157320514321327209e-01 5.605556964874267578e-01 1.312212496995925903e-01 -2.457667738199234009e-01 -1.654611080884933472e-01 1.033607870340347290e-01 9.865828603506088257e-02 1.037290040403604507e-02 1.147921197116374969e-02 3.131519258022308350e-02 9.520746022462844849e-02 4.501903802156448364e-02 -6.099397782236337662e-03 2.664064168930053711e-01 7.516736537218093872e-02 -1.946859210729598999e-01 8.559757471084594727e-02 3.893499970436096191e-01 1.243891492486000061e-01 -2.027954906225204468e-01 4.428135231137275696e-02 1.194138750433921814e-01 5.752890184521675110e-02 2.496465742588043213e-01 -1.973762363195419312e-02 -3.003104403614997864e-02 -7.558234035968780518e-02 -4.693571478128433228e-02 -1.015801131725311279e-01 -1.719106137752532959e-01 1.972138136625289917e-01 -1.864151507616043091e-01
5.585608631372451782e-02 1.036785989999771118e-01 8.962024748325347900e-02 6.877715885639190674e-02 -1.753427684307098389e-01 7.354401797056198120e-02 -5.702171847224235535e-02 -5.863959193229675293e-01 3.749271333217620850e-01 -3.774044662714004517e-02 -1.468663513660430908e-01 2.156001180410385132e-01 -5.536476522684097290e-02 -1.039313375949859619e-01 1.622390151023864746e-01 1.336478162556886673e-02 9.054445475339889526e-02 2.220593690872192383e-01 2.856171727180480957e-01 4.296334832906723022e-02 -6.716761738061904907e-02 1.489567384123802185e-02 -3.376391530036926270e-02 -2.787382714450359344e-02 -1.430775970220565796e-01 7.727594673633575439e-02 -6.747372448444366455e-02 -1.480477601289749146e-01 1.074473112821578979e-01 -2.295149862766265869e-01 2.370626926422119141e-01 1.370108276605606079e-01
1.092597004026174545e-02 1.584246605634689331e-01 1.848577335476875305e-02 -1.092605963349342346e-01 3.341060876846313477e-02 1.073269639164209366e-02 9.093882143497467041e-02 -3.697237372398376465e-01 -4.549878090620040894e-02 1.950407177209854126e-01 -2.009389102458953857e-01 -2.065466046333312988e-01 9.129815548658370972e-02 8.375925570726394653e-02 -1.527723670005798340e-01 6.963476538658142090e-02 3.688188195228576660e-01 2.080727368593215942e-01 1.250506639480590820e-01 2.609245106577873230e-02 2.257081717252731323e-01 3.568237721920013428e-01 -6.224579364061355591e-02 1.730167567729949951e-01 4.107000231742858887e-01 -1.773472875356674194e-01 -7.692031562328338623e-02 1.222992315888404846e-01 -2.018020674586296082e-02 -1.818757317960262299e-02 -7.760241162031888962e-03 -1.417816728353500366e-01
-1.031782552599906921e-01 1.661071479320526123e-01 -7.462272793054580688e-02 -9.633039683103561401e-02 -3.899844288825988770e-01 -9.106325358152389526e-02 -2.137818634510040283e-01 -5.579809546470642090e-01 -3.751340135931968689e-02 1.093003675341606140e-01 2.155151404440402985e-02 -1.717677712440490723e-01 5.428308248519897461e-02 1.904842257499694824e-01 -7.811690680682659149e-03 -1.223129220306873322e-02 1.805084347724914551e-01 2.057807445526123047e-01 1.439052671194076538e-01 -6.679090857505798340e-02 -1.319698542356491089e-01 1.042330935597419739e-01 1.423450838774442673e-02 8.395389467477798462e-02 1.736153662204742432e-01 1.294900756329298019e-02 -2.493632286787033081e-01 -1.323262508958578110e-02 1.905930489301681519e-01 -1.046082079410552979e-01 2.331342250108718872e-01 -1.296431422233581543e-01
1.996565163135528564e-01 1.422795355319976807e-01 1.663588285446166992e-01 -1.149415522813796997e-01 -2.127716094255447388e-01 1.541143357753753662e-01 -8.937622606754302979e-02 -2.557297050952911377e-01 1.220298111438751221e-01 8.667552471160888672e-02 -2.104403227567672729e-01 6.987437605857849121e-03 -1.948687061667442322e-02 -5.299499630928039551e-02 2.965520024299621582e-01 -7.129487581551074982e-03 1.491463482379913330e-01 1.750837415456771851e-01 4.170237183570861816e-01 -1.044768914580345154e-01 9.411223977804183960e-02 -5.564967915415763855e-02 -8.008475601673126221e-02 -7.606697827577590942e-02 -2.057374119758605957e-01 -2.776999771595001221e-01 1.732915490865707397e-01 1.856088340282440186e-01 3.084060251712799072e-01 1.648141294717788696e-01 7.841985672712326050e-02 1.563572883605957031e-01
1.426485329866409302e-01 1.611273139715194702e-01 -8.402340114116668701e-02 -1.299534086138010025e-02 -2.988253533840179443e-01 -4.289892502129077911e-03 1.645272076129913330e-01 -9.803811460733413696e-02 -7.992473989725112915e-02 7.148306816816329956e-02 1.095997691154479980e-01 2.216063290834426880e-01 -9.700954705476760864e-02 1.894026547670364380e-01 -2.492727339267730713e-02 -1.281183063983917236e-01 4.689145684242248535e-01 1.119901016354560852e-01 3.398546874523162842e-01 -1.700540781021118164e-01 1.073887199163436890e-01 6.847719778306782246e-04 -1.787311732769012451e-01 -1.225009933114051819e-01 -1.059377007186412811e-02 9.182605147361755371e-02 1.930878609418869019e-01 4.496611282229423523e-02 3.371335268020629883e-01 3.723069280385971069e-02 1.501667648553848267e-01 2.544700801372528076e-01
3.041718602180480957e-01 9.780511260032653809e-02 -1.852389723062515259e-01 6.550141423940658569e-02 -4.437151551246643066e-01 3.622945025563240051e-02 1.230124086141586304e-01 2.067628316581249237e-02 1.229495704174041748e-01 5.538365244865417480e-02 -1.847770363092422485e-01 -2.856229543685913086e-01 -5.196609720587730408e-02 1.104480177164077759e-01 -1.047741547226905823e-01 -1.780658513307571411e-01 1.834491044282913208e-01 7.415907084941864014e-02 4.359578490257263184e-01 4.572191089391708374e-02 -9.805618971586227417e-02 7.866563647985458374e-02 3.606234490871429443e-02 3.074481785297393799e-01 1.563148051500320435e-01 -4.130873456597328186e-02 -2.124081738293170929e-02 7.197040319442749023e-02 -7.572486251592636108e-02 -1.553429514169692993e-01 1.974615901708602905e-01 1.024867370724678040e-01
-3.354366123676300049e-02 4.266269803047180176e-01 2.431914508342742920e-01 -7.569601293653249741e-03 -2.359776794910430908e-01 2.895899116992950439e-01 8.349473029375076294e-02 7.681702077388763428e-02 1.624772399663925171e-01 1.097125336527824402e-01 -1.647988855838775635e-01 1.271957904100418091e-01 -6.463128328323364258e-02 8.631298691034317017e-02 8.813557773828506470e-02 5.694456398487091064e-02 2.166903167963027954e-01 1.723612397909164429e-01 8.920625597238540649e-02 1.027224883437156677e-01 -2.919937372207641602e-01 1.899478025734424591e-02 -1.737533137202262878e-02 1.412159651517868042e-01 1.820969134569168091e-01 -3.309690058231353760e-01 2.787080407142639160e-01 8.671343326568603516e-02 4.654183238744735718e-02 -2.427336424589157104e-01 1.007832214236259460e-01 -2.561544626951217651e-02
-1.769542098045349121e-01 4.882643222808837891e-01 3.597427904605865479e-01 -3.409875184297561646e-02 -2.253452837467193604e-01 4.771668463945388794e-02 -1.778680831193923950e-02 -1.362023223191499710e-02 -5.445930361747741699e-02 1.906010508537292480e-01 -5.262351781129837036e-02 6.255538016557693481e-02 -2.996097132563591003e-02 1.583792120218276978e-01 3.855169415473937988e-01 -1.589119881391525269e-01 1.531040519475936890e-01 2.471790940035134554e-04 1.472609788179397583e-01 4.891274124383926392e-02 -5.244515091180801392e-02 2.235091626644134521e-01 -1.258569061756134033e-01 4.994979500770568848e-02 -1.015871465206146240e-01 -4.093271866440773010e-02 8.274241536855697632e-02 -1.987630128860473633e-01 -8.458606898784637451e-02 -3.105310797691345215e-01 5.642873421311378479e-02 -1.289781033992767334e-01
-4.384629428386688232e-02 1.041648909449577332e-01 7.201287895441055298e-02 -8.817823231220245361e-02 -2.743708789348602295e-01 4.673379659652709961e-02 -2.233096659183502197e-01 -1.688260138034820557e-01 9.790094196796417236e-02 2.461144477128982544e-01 -2.169405668973922729e-01 -1.680958122014999390e-01 1.036174893379211426e-01 6.823151558637619019e-02 3.814091980457305908e-01 -7.581605017185211182e-02 2.133913710713386536e-02 2.648378610610961914e-01 1.483579427003860474e-01 -3.137856423854827881e-01 -1.884070932865142822e-01 1.870072782039642334e-01 -3.015247546136379242e-02 1.832023561000823975e-01 -9.195417165756225586e-02 -8.165977150201797485e-02 -2.759332358837127686e-01 -1.241909191012382507e-01 2.419333718717098236e-02 6.782002747058868408e-02 5.838644877076148987e-02 3.083119988441467285e-01
1.213850677013397217e-01 3.088163137435913086e-01 1.801847517490386963e-01 -1.540187448263168335e-01 -1.439368575811386108e-01 1.105068475008010864e-01 -4.550242722034454346e-01 1.342785656452178955e-01 2.829394042491912842e-01 1.956153959035873413e-01 7.893879711627960205e-02 -1.717147231101989746e-01 5.993356555700302124e-02 7.162776589393615723e-02 9.194204956293106079e-02 -2.832174487411975861e-02 2.142845243215560913e-01 3.003167510032653809e-01 1.490294337272644043e-01 1.578764915466308594e-01 3.329854831099510193e-02 2.239704877138137817e-01 -9.042585641145706177e-02 1.741354316473007202e-01 -8.245558291673660278e-02 -6.137102469801902771e-02 -7.638667244464159012e-03 8.124943822622299194e-02 6.807482242584228516e-02 3.950200229883193970e-02 -1.086648777127265930e-01 3.089417219161987305e-01
-7.663390040397644043e-02 2.376516908407211304e-01 1.791917085647583008e-01 -4.185614362359046936e-02 -3.836441338062286377e-01 1.743582338094711304e-01 -1.865299046039581299e-01 -1.362395733594894409e-01 3.340687975287437439e-02 2.358445078134536743e-01 -3.223499357700347900e-01 -2.092052809894084930e-02 1.909265220165252686e-01 -6.707099825143814087e-02 2.355274409055709839e-01 4.349642619490623474e-02 2.009530365467071533e-01 3.563279286026954651e-02 2.185571342706680298e-01 1.338285356760025024e-01 3.228149712085723877e-01 -3.362493589520454407e-02 -9.587159007787704468e-02 -4.154255241155624390e-02 6.387192755937576294e-02 -2.262143194675445557e-01 4.609596915543079376e-03 3.585419151932001114e-03 8.783262968063354492e-02 1.757050454616546631e-01 6.434019654989242554e-02 3.030633330345153809e-01
8.606024086475372314e-02 3.245010972023010254e-01 -4.773626849055290222e-02 1.040999367833137512e-01 -3.239727914333343506e-01 4.574995115399360657e-02 -2.020990699529647827e-01 -1.599144190549850464e-01 1.267973929643630981e-01 -1.894686184823513031e-02 -4.903052747249603271e-02 -9.717335551977157593e-02 1.727527230978012085e-01 -1.746774166822433472e-01 4.015228450298309326e-01 -2.616102993488311768e-01 1.095643937587738037e-01 2.257202267646789551e-01 1.024543792009353638e-01 -1.317549049854278564e-01 -2.818447947502136230e-01 2.856492400169372559e-01 -2.174233347177505493e-01 -6.060359254479408264e-02 1.207478120923042297e-01 9.513536840677261353e-02 1.803061515092849731e-01 3.615111485123634338e-02 8.349136449396610260e-03 -6.850342452526092529e-02 -3.987682238221168518e-02 1.257815957069396973e-01
1.011323779821395874e-01 8.008696138858795166e-02 4.034461081027984619e-02 -1.084869205951690674e-01 -2.475704848766326904e-01 9.683606028556823730e-02 -2.440137565135955811e-01 8.620524406433105469e-02 1.857573539018630981e-01 1.046312525868415833e-01 -2.702322006225585938e-01 2.286533117294311523e-01 1.922568231821060181e-01 2.479028850793838501e-01 4.075469821691513062e-02 -3.526385426521301270e-01 3.212827742099761963e-01 -1.546724420040845871e-02 -1.074014082551002502e-01 8.031532913446426392e-02 -1.449909061193466187e-01 1.820446103811264038e-01 -1.494585126638412476e-01 3.444108366966247559e-01 1.314233392477035522e-01 -1.490877121686935425e-01 -1.814464665949344635e-02 -9.702921845018863678e-03 -9.700504690408706665e-02 -2.220129072666168213e-01 -7.693497091531753540e-02 1.265546083450317383e-01
5.051623284816741943e-02 2.853616178035736084e-01 1.092143505811691284e-01 -1.178909465670585632e-01 -9.992330521345138550e-02 -7.722342759370803833e-02 4.723647981882095337e-02 -8.176398277282714844e-02 1.525251120328903198e-01 4.841161891818046570e-02 1.887989602982997894e-02 2.614532113075256348e-01 7.009921222925186157e-02 3.997626155614852905e-02 4.593920707702636719e-01 -6.767313182353973389e-02 4.072489142417907715e-01 1.195006631314754486e-02 2.584728300571441650e-01 -7.643446326255798340e-02 -2.272938191890716553e-01 1.298573520034551620e-02 2.145363949239253998e-02 1.664698123931884766e-01 -8.997187763452529907e-02 2.017969191074371338e-01 -9.778663516044616699e-02 8.128833770751953125e-02 1.080352067947387695e-01 6.684383004903793335e-02 3.076705932617187500e-01 -2.333136498928070068e-01
3.678943729028105736e-03 1.857769787311553955e-01 3.528544306755065918e-02 -5.302976071834564209e-02 -2.135215997695922852e-01 -8.998624980449676514e-02 -2.276255935430526733e-01 -3.237797319889068604e-01 -2.360300719738006592e-01 -8.755534142255783081e-02 -5.562043562531471252e-02 -1.971579343080520630e-01 2.223459482192993164e-01 1.265383362770080566e-01 1.252144481986761093e-02 3.011350333690643311e-02 2.108167260885238647e-01 4.357131123542785645e-01 1.164917424321174622e-01 3.000549040734767914e-02 -5.949005484580993652e-02 3.130763769149780273e-01 -1.052607782185077667e-02 2.280748449265956879e-02 8.153547346591949463e-02 1.483398377895355225e-01 -3.077830672264099121e-01 2.473988942801952362e-02 7.820077240467071533e-02 -2.154496312141418457e-02 3.123593032360076904e-01 -1.165751926600933075e-02
2.069127410650253296e-01 4.811569452285766602e-01 2.463601380586624146e-01 1.150289997458457947e-01 -3.170036077499389648e-01 -1.466530002653598785e-02 -1.995505243539810181e-01 2.766641080379486084e-01 1.984005421400070190e-01 4.581109061837196350e-02 -2.690572142601013184e-01 -1.523169577121734619e-01 -7.636128365993499756e-02 -1.401467993855476379e-02 1.832024604082107544e-01 -1.970608830451965332e-01 2.254672944545745850e-01 1.384619921445846558e-01 1.826922744512557983e-01 1.224039345979690552e-01 -3.592735901474952698e-02 1.665505170822143555e-01 1.087454855442047119e-01 -9.343923069536685944e-03 -3.864264860749244690e-02 -1.838334463536739349e-02 -1.688358336687088013e-01 -4.270674660801887512e-02 -5.377383530139923096e-02 -1.225851923227310181e-01 -4.254459217190742493e-02 8.946829289197921753e-02
1.452620923519134521e-01 2.547725141048431396e-01 -2.196766734123229980e-01 -1.338157057762145996e-01 -3.686492443084716797e-01 -2.612889744341373444e-02 8.862823992967605591e-02 9.561373293399810791e-02 1.599943041801452637e-01 2.892288863658905029e-01 -5.923372693359851837e-03 -5.961875990033149719e-02 -3.209978574886918068e-03 1.319450885057449341e-01 -1.253983378410339355e-01 -2.814663648605346680e-01 2.559574544429779053e-01 1.604818999767303467e-01 2.846013605594635010e-01 -1.930054649710655212e-02 -1.010783538222312927e-01 2.984693348407745361e-01 -5.683248746208846569e-04 1.481824964284896851e-01 1.096988692879676819e-01 6.046029925346374512e-02 2.359153330326080322e-01 -6.145295873284339905e-02 -2.127950042486190796e-01 -5.873470217920839787e-04 1.540620774030685425e-01 1.760603934526443481e-01
1.430662572383880615e-01 3.977094888687133789e-01 8.321101218461990356e-02 -2.816225886344909668e-01 -2.137147784233093262e-01 -9.957104176282882690e-02 5.099933966994285583e-02 -3.225491642951965332e-01 7.573037594556808472e-02 -1.103527843952178955e-01 -1.630780845880508423e-01 1.458181887865066528e-01 7.871457375586032867e-03 1.421236805617809296e-02 2.128833830356597900e-01 -2.300709336996078491e-01 1.791404634714126587e-01 -3.781900927424430847e-02 -7.973569631576538086e-02 5.122707691043615341e-03 -2.438472658395767212e-01 3.805417194962501526e-02 -1.177461519837379456e-01 2.009665220975875854e-01 2.331107389181852341e-03 -1.170244067907333374e-01 1.084608137607574463e-01 -3.541798293590545654e-01 -9.984488599002361298e-03 7.309569418430328369e-02 1.744778603315353394e-01 -2.583623230457305908e-01
8.661160618066787720e-02 4.056631922721862793e-01 -3.133459016680717468e-02 9.976153075695037842e-02 -3.080908060073852539e-01 1.912499964237213135e-01 -2.117068022489547729e-01 -5.540169030427932739e-02 8.013209700584411621e-02 2.250712811946868896e-01 -2.778662368655204773e-02 8.642089366912841797e-02 -1.131412535905838013e-01 -1.333664953708648682e-01 1.097183525562286377e-01 -2.414558529853820801e-01 2.328727394342422485e-01 2.136998474597930908e-01 4.015010595321655273e-02 1.062717810273170471e-01 -6.149698048830032349e-02 2.046960145235061646e-01 -1.471914201974868774e-01 2.098126113414764404e-01 -2.942216396331787109e-01 3.184805065393447876e-02 -8.394383639097213745e-02 1.157127171754837036e-01 1.495621651411056519e-01 -2.597288489341735840e-01 -2.898079715669155121e-02 2.202589362859725952e-01
1.621374934911727905e-01 3.217541277408599854e-01 2.506516575813293457e-01 -1.962028741836547852e-01 -2.756379842758178711e-01 8.873724937438964844e-02 -2.201178073883056641e-01 -1.859136074781417847e-01 1.856915801763534546e-01 -5.339315533638000488e-02 -3.380675911903381348e-01 -3.246010839939117432e-02 1.673832722008228302e-02 -1.936769038438796997e-01 3.140462636947631836e-01 1.392834186553955078e-01 1.741463541984558105e-01 3.126557916402816772e-02 2.680640220642089844e-01 2.551459670066833496e-01 6.787099689245223999e-02 4.789024963974952698e-02 -1.110242865979671478e-02 -1.722884625196456909e-01 -1.396061573177576065e-02 2.203943952918052673e-02 1.604644656181335449e-01 2.794285863637924194e-02 1.990668326616287231e-01 2.944437600672245026e-02 1.959683746099472046e-02 1.429976373910903931e-01
8.771114796400070190e-02 2.223398238420486450e-01 2.247272431850433350e-01 4.456138238310813904e-02 -1.185018941760063171e-01 -1.567828208208084106e-01 1.124396175146102905e-01 -2.065355628728866577e-01 8.985394239425659180e-02 1.673276722431182861e-01 -6.846957653760910034e-02 -1.675841212272644043e-01 1.015892028808593750e-01 1.697461009025573730e-01 7.303733378648757935e-02 -2.523431181907653809e-01 5.038201436400413513e-02 1.647653616964817047e-02 5.281715989112854004e-01 -1.586268842220306396e-01 -2.919112332165241241e-02 1.104297637939453125e-01 -7.986946403980255127e-02 -6.950233131647109985e-02 4.646320268511772156e-02 -9.453688561916351318e-02 -1.850834637880325317e-01 -6.810472905635833740e-02 1.793568208813667297e-02 -1.987039446830749512e-01 4.346087276935577393e-01 9.795858711004257202e-02
1.528931856155395508e-01 -1.070740297436714172e-01 1.940541416406631470e-01 -2.319907695055007935e-01 -5.792152136564254761e-02 -1.116843372583389282e-01 -1.674357056617736816e-01 -1.205748692154884338e-01 -1.755315810441970825e-01 7.668841630220413208e-03 -8.256889134645462036e-02 -9.102454036474227905e-02 -9.710051864385604858e-02 9.518955834209918976e-03 -6.229151040315628052e-02 -2.464198917150497437e-01 5.062491893768310547e-01 1.808078587055206299e-01 1.808216422796249390e-01 1.484961509704589844e-01 1.679786443710327148e-01 2.355632930994033813e-01 -6.886659562587738037e-02 2.408598810434341431e-01 8.575253188610076904e-03 -1.770567744970321655e-01 1.893015801906585693e-01 -5.434992164373397827e-02 2.103239893913269043e-01 2.094548568129539490e-02 -8.922623470425605774e-03 -3.000484704971313477e-01
-9.811987727880477905e-02 1.046502217650413513e-01 1.739750951528549194e-01 2.342258691787719727e-01 -1.196046695113182068e-01 9.821127355098724365e-02 -3.984482027590274811e-03 -1.441817134618759155e-01 4.541867971420288086e-02 1.432711929082870483e-01 -8.987340331077575684e-02 -7.298126816749572754e-02 -1.969752460718154907e-01 1.501721888780593872e-01 -3.746535629034042358e-02 -1.733521670103073120e-01 2.563795149326324463e-01 3.639659583568572998e-01 1.270850151777267456e-01 1.613966077566146851e-01 -1.889719516038894653e-01 2.511279284954071045e-01 -3.152539208531379700e-02 2.759527862071990967e-01 1.564992517232894897e-01 -6.540080159902572632e-02 2.545309066772460938e-01 -6.537501513957977295e-02 -1.288729310035705566e-01 -3.728272616863250732e-01 1.357543617486953735e-01 -1.804184764623641968e-01
3.252154588699340820e-02 3.890127241611480713e-01 2.744548618793487549e-01 -2.919353842735290527e-01 -1.477611660957336426e-01 1.001474410295486450e-01 1.118171215057373047e-01 5.459915101528167725e-02 -3.953437134623527527e-02 5.514611303806304932e-02 -3.497421368956565857e-02 1.135012209415435791e-01 2.005022317171096802e-01 1.351764500141143799e-01 3.515168726444244385e-01 -9.357130527496337891e-02 2.851246595382690430e-01 3.687551990151405334e-02 1.834087371826171875e-01 -1.490160226821899414e-01 -3.480798304080963135e-01 1.119000986218452454e-01 4.239566996693611145e-02 -2.822958398610353470e-03 -1.190927550196647644e-01 1.126996874809265137e-01 2.607474923133850098e-01 -6.927341967821121216e-02 2.941903658211231232e-02 -1.363922357559204102e-01 1.925056427717208862e-01 -4.834498744457960129e-03
4.668809175491333008e-01 1.857058405876159668e-01 -1.922044903039932251e-01 2.061530947685241699e-02 -3.023465275764465332e-01 -2.752693928778171539e-02 -5.074989050626754761e-02 -3.008027002215385437e-02 2.966234385967254639e-01 2.055160254240036011e-01 -8.450373262166976929e-02 -2.176477909088134766e-01 1.317613720893859863e-01 -1.528693083673715591e-02 -2.033517956733703613e-01 -1.628948152065277100e-01 2.555830180644989014e-01 4.345495626330375671e-02 3.154066801071166992e-01 6.943473964929580688e-02 -1.030582487583160400e-01 -2.271892875432968140e-02 9.524942934513092041e-02 1.687253266572952271e-01 2.031242847442626953e-01 2.226494252681732178e-02 3.269067034125328064e-02 -5.437867715954780579e-02 -1.427388638257980347e-01 -1.674073785543441772e-01 1.721673309803009033e-01 1.696269027888774872e-02
1.102914288640022278e-01 2.172897309064865112e-01 2.386566102504730225e-01 7.636775076389312744e-02 -2.543102800846099854e-01 -1.833218038082122803e-01 8.521691709756851196e-02 -4.517979174852371216e-02 -9.493541717529296875e-02 4.628919064998626709e-01 -3.344216048717498779e-01 9.167268872261047363e-02 -2.545900046825408936e-01 5.366403609514236450e-02 8.038187772035598755e-02 2.336638569831848145e-01 1.832948476076126099e-01 1.610098034143447876e-01 1.094128564000129700e-02 6.563793122768402100e-02 7.804211229085922241e-02 1.170268505811691284e-01 -7.745758444070816040e-02 3.053105175495147705e-01 -1.363345608115196228e-02 -1.012393236160278320e-01 3.143194317817687988e-02 1.720045059919357300e-01 -8.475669473409652710e-02 -1.271336525678634644e-01 2.249400615692138672e-01 -8.136931806802749634e-03
1.461254656314849854e-01 1.119689792394638062e-01 1.387212872505187988e-01 -2.228333652019500732e-01 -1.981841921806335449e-01 8.687363564968109131e-02 -1.735517531633377075e-01 -3.243947327136993408e-01 -1.614444404840469360e-01 9.704666584730148315e-02 -3.676594495773315430e-01 3.011284396052360535e-02 -1.632282286882400513e-01 -7.107885181903839111e-02 -2.130062505602836609e-02 -1.762294918298721313e-01 5.486349109560251236e-03 3.129057288169860840e-01 2.115087807178497314e-01 -2.824893891811370850e-01 -1.328019350767135620e-01 6.557429581880569458e-02 -1.507640630006790161e-01 -1.488480120897293091e-01 1.534444093704223633e-01 5.470338836312294006e-02 2.079440504312515259e-01 -1.558316200971603394e-01 -1.950232088565826416e-01 -2.974756434559822083e-02 2.220163196325302124e-01 9.325671195983886719e-02
8.772733062505722046e-02 3.932863473892211914e-01 1.844643801450729370e-01 -6.663443893194198608e-02 9.070044755935668945e-02 -1.225243359804153442e-01 -1.262670755386352539e-01 -1.994819790124893188e-01 1.229207366704940796e-01 3.026448786258697510e-01 -3.432528376579284668e-01 6.638689339160919189e-02 3.113423883914947510e-01 1.329830884933471680e-01 1.515869498252868652e-01 -9.725959599018096924e-02 -6.329968571662902832e-03 8.819746971130371094e-02 -4.613710567355155945e-02 2.133209258317947388e-01 1.593944132328033447e-01 1.708089560270309448e-01 -2.723139226436614990e-01 3.432080447673797607e-01 -1.288534253835678101e-01 -1.151579339057207108e-02 -2.337577287107706070e-03 -1.090807840228080750e-01 -1.713054068386554718e-02 -5.507418513298034668e-02 -3.652824833989143372e-02 -9.441652894020080566e-02
3.659158945083618164e-01 2.619976997375488281e-01 -8.269479870796203613e-02 -9.935978055000305176e-02 -3.334654867649078369e-01 8.219027519226074219e-02 -1.282410323619842529e-01 5.184698477387428284e-02 1.954661309719085693e-01 1.329583972692489624e-01 -8.387127518653869629e-02 -1.237459033727645874e-01 -8.447362482547760010e-02 1.956665813922882080e-01 -1.512306183576583862e-01 -9.719311445951461792e-02 2.335024029016494751e-01 1.487927287817001343e-01 2.869260907173156738e-01 1.676791608333587646e-01 4.538054764270782471e-02 1.697158217430114746e-01 1.340962350368499756e-01 9.322258643805980682e-03 2.275892943143844604e-01 7.408242672681808472e-02 3.250894248485565186e-01 9.811296314001083374e-02 -8.536364138126373291e-02 1.013244017958641052e-01 4.159993305802345276e-02 2.444938123226165771e-01
-3.738242434337735176e-03 1.833949387073516846e-01 -1.134933084249496460e-01 1.748623885214328766e-02 -1.450767964124679565e-01 8.190324902534484863e-02 -1.304207742214202881e-01 -4.686165750026702881e-01 3.174395300447940826e-03 3.226352334022521973e-01 5.342212319374084473e-02 -1.978003606200218201e-02 -5.301643535494804382e-02 2.214002311229705811e-01 1.857974678277969360e-01 -3.302480876445770264e-01 1.178542897105216980e-01 1.278682202100753784e-01 2.485432475805282593e-01 -1.308063715696334839e-01 -2.637470364570617676e-01 1.351187825202941895e-01 -2.025153636932373047e-01 3.916537016630172729e-02 -7.420358806848526001e-02 9.348946623504161835e-03 4.158985614776611328e-02 2.386760413646697998e-01 1.737452745437622070e-01 1.919863745570182800e-02 6.654646247625350952e-02 -2.174244225025177002e-01
4.574341699481010437e-02 -2.263365313410758972e-02 1.213202476501464844e-01 -5.503306910395622253e-02 -2.650676071643829346e-01 1.492586880922317505e-01 -1.669216752052307129e-01 -2.271770238876342773e-01 -2.337657362222671509e-01 1.475158240646123886e-02 -2.725854814052581787e-01 3.464332257863134146e-04 -2.262329906225204468e-01 2.468537539243698120e-02 -8.076031506061553955e-02 -2.919386923313140869e-01 1.144177094101905823e-01 2.926563024520874023e-01 4.129177629947662354e-01 -2.993147671222686768e-01 -1.202832236886024475e-01 3.522232547402381897e-02 -2.258729636669158936e-01 -2.804571762681007385e-02 2.261537313461303711e-02 5.612348392605781555e-02 3.472866117954254150e-02 -9.200278669595718384e-02 -2.118319571018218994e-01 -5.511238425970077515e-02 1.610488444566726685e-01 1.463095396757125854e-01
2.597548440098762512e-02 4.462777674198150635e-01 7.387250661849975586e-02 -2.443293929100036621e-01 -1.925342381000518799e-01 -1.459010988473892212e-01 4.760767146944999695e-02 -1.715858131647109985e-01 -6.652250885963439941e-02 1.751503348350524902e-01 -1.772565990686416626e-01 -6.385869346559047699e-03 7.798984646797180176e-02 7.318479567766189575e-02 2.828776836395263672e-01 -6.099818646907806396e-02 1.050969120115041733e-02 4.221916496753692627e-01 1.589519828557968140e-01 -8.695242553949356079e-02 -1.265980750322341919e-01 1.552744358777999878e-01 1.397354751825332642e-01 6.639680266380310059e-02 -1.264658719301223755e-01 -2.975308708846569061e-02 -1.873072832822799683e-01 -1.476017832756042480e-01 2.666722536087036133e-01 5.461703613400459290e-02 1.045387536287307739e-01 2.217453569173812866e-01
-1.274283826351165771e-01 1.926505267620086670e-01 1.028101071715354919e-01 -7.654981315135955811e-02 -1.353723704814910889e-01 -2.247719168663024902e-01 1.728668361902236938e-01 -1.675058454275131226e-01 -1.328149810433387756e-02 -8.008473669178783894e-04 -6.522832810878753662e-02 6.755261868238449097e-02 2.810028195381164551e-02 1.375181525945663452e-01 1.163770705461502075e-01 1.899019032716751099e-01 2.061528116464614868e-01 1.649329811334609985e-01 5.112271308898925781e-01 2.414102293550968170e-02 -1.112366169691085815e-01 3.170860111713409424e-01 -8.918636292219161987e-02 1.025579497218132019e-01 -1.186723588034510612e-03 -1.678978651762008667e-01 -3.069681823253631592e-01 -1.931651383638381958e-01 -9.238829463720321655e-02 -2.673831209540367126e-02 6.467694789171218872e-02 2.982150018215179443e-01
1.694296896457672119e-01 3.482885956764221191e-01 -2.514383494853973389e-01 -1.058137789368629456e-01 -2.622852027416229248e-01 2.062153667211532593e-01 7.498447597026824951e-02 4.973064363002777100e-02 2.528425455093383789e-01 1.822207421064376831e-01 -6.588292866945266724e-02 -1.935179680585861206e-01 2.788916788995265961e-02 1.488130986690521240e-01 -1.587819159030914307e-01 -3.251178562641143799e-01 1.594966948032379150e-01 -5.673109740018844604e-02 2.460010796785354614e-01 3.725672885775566101e-02 -3.806855529546737671e-02 1.972330659627914429e-01 -2.071304991841316223e-02 1.888878047466278076e-01 6.513452529907226562e-02 2.288422882556915283e-01 2.029416114091873169e-01 -6.375594437122344971e-02 5.911381915211677551e-02 3.670316562056541443e-02 2.528534233570098877e-01 1.604333668947219849e-01
2.951038777828216553e-01 4.646252989768981934e-01 -3.531039506196975708e-02 6.540745496749877930e-02 -2.446093559265136719e-01 2.140392661094665527e-01 -3.528568148612976074e-01 1.664658077061176300e-02 -1.819850876927375793e-02 2.984279692173004150e-01 -2.229793667793273926e-01 -1.519900858402252197e-01 -1.322967857122421265e-01 -1.099332720041275024e-01 1.374787092208862305e-01 -1.130096837878227234e-01 1.999483853578567505e-01 5.861274898052215576e-02 1.532284766435623169e-01 1.869660764932632446e-01 2.993356203660368919e-03 -3.104392997920513153e-02 -5.745833367109298706e-02 1.351016461849212646e-01 -7.929334789514541626e-02 1.344318129122257233e-02 1.372167021036148071e-01 -6.899632513523101807e-02 1.202506050467491150e-01 1.057356968522071838e-02 8.306785672903060913e-02 2.484020888805389404e-01
2.282011359930038452e-01 2.274728380143642426e-02 4.967885091900825500e-02 -2.024643272161483765e-01 8.288742043077945709e-03 9.622811526060104370e-02 -2.702116072177886963e-01 -3.261471390724182129e-01 -1.521084308624267578e-01 3.187996447086334229e-01 -3.448679447174072266e-01 1.324820518493652344e-01 -2.508386373519897461e-01 7.184613496065139771e-02 6.424748338758945465e-03 -9.761859476566314697e-02 1.181222274899482727e-01 1.962536722421646118e-01 2.469757348299026489e-01 -8.217724412679672241e-02 -2.619290053844451904e-01 3.029462099075317383e-01 2.971457503736019135e-02 8.395928144454956055e-02 8.436230011284351349e-03 1.185997799038887024e-01 -6.089925020933151245e-02 1.037783250212669373e-01 -8.868262171745300293e-02 -5.576027091592550278e-03 1.662091165781021118e-01 1.537962555885314941e-01
1.891964115202426910e-02 2.467919439077377319e-01 -2.147296667098999023e-01 -6.513913720846176147e-02 -3.300006985664367676e-01 8.495551347732543945e-02 2.168779820203781128e-02 -3.956077694892883301e-01 -8.680129796266555786e-02 -6.484969705343246460e-02 -2.939160764217376709e-01 6.098479777574539185e-02 -1.595565080642700195e-01 2.584902346134185791e-01 6.340909749269485474e-03 -3.403913229703903198e-02 2.295076996088027954e-01 2.433968186378479004e-01 1.324244216084480286e-02 -4.621628299355506897e-02 9.263347834348678589e-02 2.623344659805297852e-01 -4.399475827813148499e-02 1.727442257106304169e-02 -1.556337028741836548e-01 -8.698265999555587769e-03 1.668795496225357056e-01 3.009057044982910156e-01 5.707047134637832642e-02 -2.765628397464752197e-01 -1.528186909854412079e-02 -5.865522101521492004e-02
3.573779463768005371e-01 2.217271029949188232e-01 -1.813901960849761963e-01 -2.547489292919635773e-02 -1.145744025707244873e-01 9.682955220341682434e-03 1.208265274763107300e-01 1.657785326242446899e-01 5.593746155500411987e-02 2.273681387305259705e-02 -1.098543182015419006e-01 -1.982676088809967041e-01 -1.300322413444519043e-01 2.384680062532424927e-01 1.177965328097343445e-01 -3.311462998390197754e-01 1.563939452171325684e-01 1.018006429076194763e-01 4.725878834724426270e-01 1.476607471704483032e-01 -4.712404310703277588e-02 7.324568927288055420e-02 5.891923233866691589e-02 9.710805118083953857e-02 6.969739682972431183e-03 8.132236450910568237e-02 1.247569695115089417e-01 -1.560005098581314087e-01 3.957685455679893494e-02 -2.427469640970230103e-01 2.695222198963165283e-01 4.220528155565261841e-02
-1.343615353107452393e-01 1.111588701605796814e-01 2.438622862100601196e-01 -1.688962280750274658e-01 -3.224325478076934814e-01 6.790693849325180054e-02 -3.153844773769378662e-01 -1.634131968021392822e-01 -2.134998887777328491e-01 -1.455168575048446655e-01 -1.688929349184036255e-01 4.699247889220714569e-03 -1.472090035676956177e-01 5.040517449378967285e-02 2.570464313030242920e-01 -2.238236814737319946e-01 2.848974466323852539e-01 -1.211139410734176636e-01 1.074221953749656677e-01 5.737963318824768066e-02 -1.735824719071388245e-02 -7.923372834920883179e-02 -1.115312278270721436e-01 2.692596614360809326e-01 -7.502840459346771240e-02 -2.350549995899200439e-01 2.098890542984008789e-01 -1.117155030369758606e-01 -1.029741913080215454e-01 -1.179017871618270874e-01 2.043306976556777954e-01 1.590901464223861694e-01
1.781952530145645142e-01 5.979763269424438477e-01 1.081269308924674988e-01 -7.661975920200347900e-02 -1.237578243017196655e-01 -6.461417675018310547e-02 -3.502393066883087158e-01 -4.899198934435844421e-02 -5.976247787475585938e-02 1.828589439392089844e-01 -1.049872040748596191e-01 -9.849477559328079224e-02 -1.909992396831512451e-01 -1.452552229166030884e-01 1.495716720819473267e-01 -1.912695728242397308e-02 2.013264298439025879e-01 9.513480216264724731e-02 2.342100292444229126e-01 7.702542841434478760e-02 -1.082242131233215332e-01 3.432199591770768166e-03 -2.262679636478424072e-01 1.798631399869918823e-01 4.029479250311851501e-02 -7.827743142843246460e-02 6.906520575284957886e-02 1.723909378051757812e-01 1.414328962564468384e-01 1.101443544030189514e-01 -1.196630299091339111e-01 1.271375715732574463e-01
1.395139396190643311e-01 -1.715926080942153931e-02 3.033702969551086426e-01 -1.373737305402755737e-01 -4.327644407749176025e-02 5.997531861066818237e-02 -1.148161515593528748e-01 -2.409199476242065430e-01 -7.923746854066848755e-02 1.389380842447280884e-01 -1.022640317678451538e-01 -1.742562651634216309e-01 1.055972650647163391e-01 1.436095535755157471e-01 2.525376677513122559e-01 -2.976424098014831543e-01 2.887868583202362061e-01 -4.428719356656074524e-02 1.099134534597396851e-01 -7.238439866341650486e-04 -3.475414514541625977e-01 2.504775524139404297e-01 1.150835528969764709e-01 -6.960494816303253174e-02 4.759168718010187149e-03 -4.247718304395675659e-02 1.325503289699554443e-01 -7.816973328590393066e-02 1.790616544894874096e-03 -8.996860682964324951e-02 4.415952265262603760e-01 1.201257556676864624e-01
-1.136944591999053955e-01 1.542942970991134644e-02 2.570247836410999298e-02 -1.752015501260757446e-01 -2.365111261606216431e-01 -5.764488875865936279e-02 1.294062435626983643e-01 -6.861609220504760742e-02 2.610627412796020508e-01 3.469338715076446533e-01 -3.902817070484161377e-01 6.277972459793090820e-02 -8.644893765449523926e-02 -3.462624968960881233e-03 -6.724724173545837402e-02 -3.066172003746032715e-01 1.567506939172744751e-01 -8.666669577360153198e-02 2.509095370769500732e-01 2.182224988937377930e-01 -3.295310214161872864e-02 5.678423494100570679e-02 -2.222279906272888184e-01 -1.214302852749824524e-01 -2.003121227025985718e-01 -1.454143375158309937e-01 7.593908160924911499e-02 -5.973653495311737061e-02 -2.429319918155670166e-01 1.107852160930633545e-01 2.646149992942810059e-01 -3.081852011382579803e-02
3.419282138347625732e-01 -6.326999515295028687e-03 5.158193036913871765e-02 -8.556623011827468872e-03 -1.534931957721710205e-01 -1.545716375112533569e-01 2.641130797564983368e-02 8.264964073896408081e-02 -1.459954027086496353e-02 -1.094807758927345276e-01 -2.211125642061233521e-01 -4.807097092270851135e-02 -4.069462046027183533e-02 3.217539191246032715e-01 2.240550667047500610e-01 -1.030310913920402527e-01 1.277181953191757202e-01 2.232045829296112061e-01 4.803731143474578857e-01 2.197354435920715332e-01 -4.448431730270385742e-02 1.251262426376342773e-01 -1.057714819908142090e-01 1.760130934417247772e-02 -1.281422376632690430e-01 -1.419672369956970215e-01 2.002832740545272827e-01 -8.212590962648391724e-02 7.548658549785614014e-02 -2.841993570327758789e-01 2.229745239019393921e-01 4.479197412729263306e-02
-1.564580798149108887e-01 2.160282135009765625e-01 -3.599324030801653862e-03 -3.071537315845489502e-01 -1.384495943784713745e-01 2.709769904613494873e-01 -1.795747131109237671e-02 -2.371097728610038757e-02 8.269736170768737793e-02 2.168651670217514038e-01 -1.930085271596908569e-01 -2.243446186184883118e-02 -1.482121497392654419e-01 1.613712012767791748e-01 1.688632369041442871e-01 -1.863282471895217896e-01 1.262657642364501953e-01 1.307913362979888916e-01 2.074519246816635132e-01 2.356993407011032104e-01 3.635255396366119385e-01 2.820363342761993408e-01 6.604126095771789551e-02 -1.274301856756210327e-01 -1.038363352417945862e-01 -2.341417670249938965e-01 -2.254072763025760651e-02 -1.679745763540267944e-01 -2.199275046586990356e-01 7.651956379413604736e-02 1.410665810108184814e-01 7.591656595468521118e-02
1.573921144008636475e-01 2.684683799743652344e-01 -2.567344605922698975e-01 -3.102859854698181152e-02 -2.835046350955963135e-01 3.590315580368041992e-02 3.307143598794937134e-02 -4.960239678621292114e-02 3.142014443874359131e-01 1.554040610790252686e-01 -6.562346220016479492e-02 -6.046874076128005981e-02 3.400016203522682190e-02 1.164095625281333923e-01 -1.631939709186553955e-01 -1.742928326129913330e-01 2.054171860218048096e-01 5.348000302910804749e-02 2.400317043066024780e-01 8.477193862199783325e-02 -2.085064202547073364e-01 3.927381634712219238e-01 -8.324229158461093903e-03 3.005581200122833252e-01 2.926841191947460175e-02 6.292768567800521851e-02 2.007166147232055664e-01 -3.476526215672492981e-02 -7.997994869947433472e-02 6.801494210958480835e-02 1.583068370819091797e-01 2.610156238079071045e-01
1.849783807992935181e-01 2.121914178133010864e-01 3.227816820144653320e-01 -1.269233375787734985e-01 -1.803591549396514893e-01 -7.012169808149337769e-02 9.980890899896621704e-02 -1.522959619760513306e-01 1.642459779977798462e-01 2.345927506685256958e-01 6.093085557222366333e-02 8.978782594203948975e-02 4.934986308217048645e-02 5.761004611849784851e-02 3.389467895030975342e-01 -5.601523444056510925e-02 3.082554340362548828e-01 1.886186376214027405e-02 5.449237674474716187e-02 -1.795743219554424286e-02 -1.337078809738159180e-01 2.864570319652557373e-01 2.164159566164016724e-01 3.289157897233963013e-02 1.434599161148071289e-01 -7.668240368366241455e-02 3.220781981945037842e-01 -1.221499517560005188e-01 1.207526326179504395e-01 -2.065903693437576294e-01 2.419032156467437744e-01 -6.985722482204437256e-02
-2.987622842192649841e-02 2.554190158843994141e-01 -1.117471605539321899e-01 -3.416316211223602295e-01 -2.700790166854858398e-01 2.707722187042236328e-01 8.041434339247643948e-04 -1.207021158188581467e-02 -1.754204481840133667e-01 -5.735670682042837143e-03 -1.229294091463088989e-01 2.248531728982925415e-01 1.875320225954055786e-01 9.295932948589324951e-02 7.866649329662322998e-02 4.696066956967115402e-03 3.441127538681030273e-01 1.148529648780822754e-01 2.213947772979736328e-01 6.642351299524307251e-02 2.046397924423217773e-01 3.575920360162854195e-03 -1.449047923088073730e-01 -1.725901067256927490e-01 -2.218348681926727295e-01 -1.988291144371032715e-01 7.801961153745651245e-02 2.388117462396621704e-02 1.165596302598714828e-02 4.256917629390954971e-03 1.605540961027145386e-01 -3.357472717761993408e-01
2.760430611670017242e-02 1.308391094207763672e-01 1.934948563575744629e-02 -1.362378150224685669e-01 -3.351658582687377930e-01 -1.686104536056518555e-01 -8.756696432828903198e-02 -5.364627018570899963e-02 1.080834865570068359e-01 2.506326735019683838e-01 -1.818243861198425293e-01 8.517233282327651978e-02 -7.991889119148254395e-02 4.382449090480804443e-01 -1.089322045445442200e-01 1.680486053228378296e-01 5.517831444740295410e-02 8.675295859575271606e-02 1.681499630212783813e-01 4.250647500157356262e-02 -2.895114421844482422e-01 5.209720507264137268e-02 -2.665045559406280518e-01 1.034935861825942993e-01 2.563721872866153717e-02 6.510069966316223145e-02 1.738518029451370239e-01 6.548517383635044098e-03 1.755689382553100586e-01 -4.840666428208351135e-02 4.092739820480346680e-01 -1.172730326652526855e-01
-1.207388192415237427e-02 1.330358088016510010e-01 6.808915059082210064e-04 -8.629898726940155029e-02 -3.178787231445312500e-01 1.239283904433250427e-01 -1.756262965500354767e-02 -5.408927798271179199e-01 7.029378414154052734e-02 1.012777686119079590e-01 -1.623695902526378632e-02 -4.310392215847969055e-02 3.143485784530639648e-01 2.761507332324981689e-01 1.760971546173095703e-01 -3.670800477266311646e-02 8.130351454019546509e-02 3.569838404655456543e-01 6.148945912718772888e-02 2.507650479674339294e-02 -3.516048938035964966e-02 1.621254682540893555e-01 8.457928895950317383e-02 6.479527801275253296e-02 -5.028641968965530396e-02 4.921914264559745789e-02 -1.847588419914245605e-01 -3.012922406196594238e-02 2.932733893394470215e-01 1.161512136459350586e-01 6.787166744470596313e-02 -1.387257725000381470e-01
-8.534030616283416748e-02 3.877661824226379395e-01 1.652514487504959106e-01 -2.119708992540836334e-02 -2.180338054895401001e-01 2.878122627735137939e-01 -7.446455210447311401e-02 1.150840371847152710e-01 7.780942320823669434e-02 2.561565935611724854e-01 -4.765993356704711914e-01 -3.472552821040153503e-02 -1.736293882131576538e-01 1.606830656528472900e-01 1.957303583621978760e-01 -5.450042337179183960e-02 2.664745151996612549e-01 2.660749256610870361e-01 -6.255169212818145752e-02 2.930703200399875641e-02 5.222640559077262878e-02 -3.121621347963809967e-02 2.015491575002670288e-02 1.804947108030319214e-02 -4.414239153265953064e-02 -1.463493704795837402e-01 1.502252817153930664e-01 9.872023947536945343e-03 -3.087609633803367615e-02 -1.431074589490890503e-01 2.070857584476470947e-01 8.248309791088104248e-02
-3.612971678376197815e-02 9.875150024890899658e-02 1.291682273149490356e-01 -2.453221939504146576e-03 -2.728352546691894531e-01 -4.942103847861289978e-02 -2.185334414243698120e-01 -3.455594480037689209e-01 1.862775161862373352e-02 -1.431791186332702637e-01 -2.529825270175933838e-01 -3.948409855365753174e-01 1.977785527706146240e-01 2.476528584957122803e-01 1.087667196989059448e-01 -1.840421557426452637e-02 1.178331524133682251e-01 1.659902334213256836e-01 6.827023625373840332e-02 -8.586262166500091553e-02 -1.865470260381698608e-01 3.952327370643615723e-01 -5.989537388086318970e-02 9.366026520729064941e-02 1.010854989290237427e-01 1.909862644970417023e-02 -8.264630287885665894e-02 -1.756890416145324707e-01 1.715345382690429688e-01 -1.178969293832778931e-01 1.496142596006393433e-01 -6.333377212285995483e-02
7.463941350579261780e-03 2.299709916114807129e-01 -8.449095301330089569e-03 -1.649538613855838776e-02 -1.566448807716369629e-01 -3.741519153118133545e-02 -7.163974642753601074e-02 -3.938486874103546143e-01 -1.102069169282913208e-01 3.401851654052734375e-01 -8.123827725648880005e-02 1.488061994314193726e-01 -1.893994212150573730e-01 1.210783272981643677e-01 9.000616520643234253e-02 9.854108095169067383e-02 4.013828337192535400e-01 2.672813534736633301e-01 5.616702884435653687e-02 2.338556945323944092e-01 -3.863795893266797066e-03 -4.966394975781440735e-02 -5.519236996769905090e-02 2.056520134210586548e-01 -3.445585966110229492e-01 -1.127167716622352600e-01 -1.249695867300033569e-01 8.360804058611392975e-03 7.497152686119079590e-02 -3.830684721469879150e-02 2.065833210945129395e-01 2.192725986242294312e-02
-1.273324042558670044e-01 3.221694529056549072e-01 -5.526141449809074402e-02 -2.901324629783630371e-01 -2.874859571456909180e-01 2.609932422637939453e-01 -1.778803765773773193e-02 -2.679997682571411133e-01 1.671222150325775146e-01 1.172769963741302490e-01 1.363591700792312622e-01 -1.142965704202651978e-01 -3.358175233006477356e-02 2.907613515853881836e-01 1.416024565696716309e-01 8.777421712875366211e-02 4.127604961395263672e-01 -6.276322156190872192e-02 1.920546740293502808e-01 1.517384052276611328e-01 -4.816487804055213928e-02 -4.499566741287708282e-03 1.085966154932975769e-01 -6.398846954107284546e-02 -1.565967500209808350e-01 1.901330053806304932e-01 5.217725038528442383e-02 7.219261676073074341e-02 -1.452298015356063843e-01 1.032109111547470093e-01 1.613841801881790161e-01 -6.516129523515701294e-02
3.014049828052520752e-01 2.212605625391006470e-01 -5.279326438903808594e-02 -1.185160130262374878e-01 5.337464436888694763e-02 2.773232758045196533e-01 1.416337862610816956e-02 -2.460086643695831299e-01 3.149306401610374451e-02 6.003676727414131165e-02 -2.256115078926086426e-01 -1.380878984928131104e-01 -9.548428654670715332e-02 -1.655240915715694427e-02 1.239195168018341064e-01 -1.853392422199249268e-01 2.278162986040115356e-01 1.928069740533828735e-01 6.177267804741859436e-02 1.959214210510253906e-01 1.674217879772186279e-01 -4.425502941012382507e-02 -3.967412710189819336e-01 -1.104575209319591522e-02 7.389841228723526001e-02 -2.914560437202453613e-01 2.066627293825149536e-01 1.784655302762985229e-01 3.695497661828994751e-02 7.126875221729278564e-02 2.462540268898010254e-01 -1.355796456336975098e-01
1.895901858806610107e-01 1.434388607740402222e-01 3.698527216911315918e-01 5.456667765974998474e-02 -1.881960630416870117e-01 1.093157157301902771e-01 6.536316871643066406e-02 -2.228682786226272583e-01 8.884945511817932129e-02 -4.789459332823753357e-02 -6.962885707616806030e-02 3.936058282852172852e-02 -3.549065813422203064e-02 2.331730574369430542e-01 -1.259554028511047363e-01 -3.853484243154525757e-02 3.802106976509094238e-01 1.600922197103500366e-01 9.619157016277313232e-02 2.682692110538482666e-01 -3.229305148124694824e-01 2.479454427957534790e-01 -4.586642980575561523e-02 -3.372251242399215698e-02 1.170963123440742493e-01 2.488424330949783325e-01 -1.794484108686447144e-01 -1.293508559465408325e-01 1.738777011632919312e-02 -6.649096310138702393e-02 2.290300875902175903e-01 -1.033394485712051392e-01
2.009079009294509888e-01 2.320031821727752686e-01 1.764536499977111816e-01 -4.888571426272392273e-02 -1.877003014087677002e-01 1.499444693326950073e-01 1.893109083175659180e-01 -2.238512337207794189e-01 -1.420828104019165039e-01 1.113509088754653931e-01 -2.653935849666595459e-01 -2.072468996047973633e-01 -2.031182795763015747e-01 3.057692050933837891e-01 -1.511035412549972534e-01 1.083247289061546326e-01 1.478924304246902466e-01 2.103596329689025879e-01 1.629892587661743164e-01 1.127637475728988647e-01 -3.114027380943298340e-01 1.580813527107238770e-01 -4.909326881170272827e-02 5.723416432738304138e-02 8.568198233842849731e-02 6.290513277053833008e-02 9.554415196180343628e-02 -4.278646782040596008e-02 9.849306941032409668e-02 -8.491712808609008789e-02 2.987926006317138672e-01 -2.276702970266342163e-01
-1.028795959427952766e-03 4.551930129528045654e-01 8.215249329805374146e-02 -1.764415055513381958e-01 -8.604064583778381348e-02 9.490935504436492920e-02 -2.485934048891067505e-01 -1.846800595521926880e-01 4.322530701756477356e-02 -4.244269430637359619e-02 -2.642204761505126953e-01 -3.664764389395713806e-02 -3.482779115438461304e-02 3.332265615463256836e-01 -4.779505357146263123e-02 6.539746373891830444e-02 9.548266977071762085e-02 3.714075386524200439e-01 -1.389332860708236694e-01 4.907890036702156067e-02 2.046049088239669800e-01 1.654718369245529175e-01 9.554775059223175049e-02 9.595268964767456055e-02 1.586604863405227661e-01 6.375733762979507446e-03 2.188090533018112183e-01 6.588093936443328857e-02 1.885644495487213135e-01 2.321426756680011749e-02 2.489298731088638306e-01 1.308316290378570557e-01
-2.590230107307434082e-01 1.652743667364120483e-01 2.904646843671798706e-02 -7.988642901182174683e-02 -2.398137301206588745e-01 3.882625997066497803e-01 -7.669933885335922241e-02 -4.462358728051185608e-02 1.933322846889495850e-01 2.414713650941848755e-01 -3.367237448692321777e-01 1.196614429354667664e-01 -1.149542480707168579e-01 1.543302983045578003e-01 7.605804502964019775e-02 -1.423126757144927979e-01 2.611300051212310791e-01 5.943848565220832825e-02 1.515708863735198975e-01 3.988886717706918716e-03 2.705523744225502014e-02 2.511447072029113770e-01 2.470473572611808777e-02 4.271432757377624512e-02 -2.096799761056900024e-01 -2.410580962896347046e-01 -2.123310416936874390e-02 7.303709536790847778e-02 -1.534980628639459610e-02 2.899031639099121094e-01 -8.828341029584407806e-03 2.064139097929000854e-01
1.600504964590072632e-01 2.771829962730407715e-01 -2.246379703283309937e-01 1.407280936837196350e-02 -9.852602332830429077e-02 7.195902615785598755e-02 -9.883815795183181763e-02 -8.369347080588340759e-03 -2.898148819804191589e-02 2.670424878597259521e-01 -9.688594192266464233e-02 -2.632517814636230469e-01 4.814343154430389404e-02 1.477213390171527863e-02 -1.360384076833724976e-01 -4.243975877761840820e-01 2.147416919469833374e-01 3.025704026222229004e-01 1.277583986520767212e-01 -1.214549504220485687e-02 2.081919834017753601e-02 1.427081376314163208e-01 -4.392233863472938538e-02 3.449703454971313477e-01 -6.561493128538131714e-02 1.515700668096542358e-01 7.238992955535650253e-03 -3.309311568737030029e-01 4.322014749050140381e-02 -6.340008974075317383e-02 6.219112500548362732e-02 1.664499193429946899e-01
1.399243026971817017e-01 4.819979146122932434e-02 5.093384161591529846e-02 -1.504859477281570435e-01 -1.308603286743164062e-01 2.439767718315124512e-01 -5.137316137552261353e-02 -2.586758732795715332e-01 3.032281994819641113e-01 -1.920513994991779327e-02 -1.402216255664825439e-01 -9.632276743650436401e-02 1.484257727861404419e-01 -9.542245417833328247e-03 -4.829789698123931885e-02 -9.391904622316360474e-02 3.762339055538177490e-01 -8.355604857206344604e-02 1.080238968133926392e-01 -2.033036202192306519e-01 -1.575118303298950195e-01 1.805987358093261719e-01 -3.156379759311676025e-01 2.869941890239715576e-01 1.376709938049316406e-01 1.059859022498130798e-01 -5.560554191470146179e-02 1.566386818885803223e-01 3.228018581867218018e-01 2.773574669845402241e-04 2.217082530260086060e-01 -1.183787244372069836e-03
1.597003489732742310e-01 2.086160033941268921e-01 1.109403818845748901e-01 -2.328530251979827881e-01 -6.764854490756988525e-02 1.834326535463333130e-01 -4.758006893098354340e-03 4.874746501445770264e-02 1.929715573787689209e-01 2.648569941520690918e-01 -1.028504893183708191e-01 2.905391156673431396e-01 1.261633355170488358e-02 3.119081854820251465e-01 2.745023369789123535e-01 1.315335780382156372e-01 1.665778905153274536e-01 3.002747297286987305e-01 1.658760011196136475e-02 8.876286447048187256e-02 -1.078058108687400818e-01 -5.160215497016906738e-02 -7.739301770925521851e-02 7.130218297243118286e-02 2.330454885959625244e-01 -4.962386190891265869e-02 2.822117805480957031e-01 1.282215863466262817e-01 -1.640149801969528198e-01 -2.564546167850494385e-01 1.243244931101799011e-01 1.376153379678726196e-01
3.159992098808288574e-01 5.150428414344787598e-01 -8.220811374485492706e-03 -1.615235507488250732e-01 -1.375122740864753723e-02 -1.064429641701281071e-03 -1.283381283283233643e-01 2.998991124331951141e-02 2.872692048549652100e-01 2.256202101707458496e-01 -7.908906787633895874e-02 -8.094640076160430908e-02 1.432383507490158081e-01 1.100122183561325073e-01 3.744874615222215652e-03 -1.695728749036788940e-01 2.080077230930328369e-01 6.973524112254381180e-03 2.186291217803955078e-01 -1.185791268944740295e-01 -1.041492894291877747e-01 1.587618291378021240e-01 3.331808745861053467e-01 1.494839936494827271e-01 9.737449139356613159e-02 -1.314209252595901489e-01 1.395425349473953247e-01 1.062435507774353027e-01 1.200128570199012756e-01 -9.072947502136230469e-02 -8.131024241447448730e-02 1.489659547805786133e-01
3.300778865814208984e-01 1.140736192464828491e-01 -2.480112910270690918e-01 -2.983529120683670044e-02 -5.079531073570251465e-01 -6.598327308893203735e-02 4.607671871781349182e-02 -2.955529093742370605e-02 1.435608118772506714e-01 -2.450631558895111084e-02 -1.510164290666580200e-01 -1.252261102199554443e-01 4.451077058911323547e-02 1.300143897533416748e-01 -4.120673611760139465e-02 -2.431211024522781372e-01 1.784385591745376587e-01 7.070850580930709839e-02 4.613452255725860596e-01 1.385136544704437256e-01 -4.357361420989036560e-02 9.798359125852584839e-02 7.266574352979660034e-02 1.703663170337677002e-01 5.734125897288322449e-02 1.899378746747970581e-01 5.289619788527488708e-02 9.811168909072875977e-02 -5.673205479979515076e-02 -4.241950064897537231e-02 1.933194696903228760e-01 4.508101195096969604e-02
6.542293727397918701e-02 3.080801665782928467e-01 2.282125353813171387e-01 -2.971525490283966064e-01 -1.842148788273334503e-02 2.662425637245178223e-01 -1.903772950172424316e-01 -5.459593608975410461e-03 -3.387064859271049500e-02 1.253468245267868042e-01 1.477471292018890381e-01 9.805494546890258789e-02 -4.319453611969947815e-02 2.827926306053996086e-03 4.114927053451538086e-01 6.182518554851412773e-04 3.184926807880401611e-01 -5.926086008548736572e-02 2.103381454944610596e-01 -2.266773395240306854e-02 -2.329246252775192261e-01 1.381244361400604248e-01 -2.024430036544799805e-01 5.815575644373893738e-02 -9.161216765642166138e-02 -1.389016658067703247e-01 2.172853797674179077e-03 -1.630278378725051880e-01 -2.340751141309738159e-01 -1.557276844978332520e-01 1.678484380245208740e-01 6.735947728157043457e-02
1.061935797333717346e-01 2.555051445960998535e-01 3.030879497528076172e-01 1.701959371566772461e-01 -4.740363955497741699e-01 8.678053319454193115e-02 -6.784305721521377563e-02 -2.800911962985992432e-01 8.315251767635345459e-02 1.109899859875440598e-02 -1.055036410689353943e-01 -2.774177193641662598e-01 2.033760547637939453e-01 2.491918206214904785e-01 2.010178416967391968e-01 -1.025662422180175781e-01 8.024887740612030029e-02 1.860348582267761230e-01 -7.710168510675430298e-02 9.389358456246554852e-04 -1.052124500274658203e-01 1.762910783290863037e-01 1.119444295763969421e-01 1.871946305036544800e-01 2.152533382177352905e-01 7.399469614028930664e-02 -8.395055681467056274e-02 5.589976534247398376e-02 5.706761777400970459e-02 2.517554536461830139e-02 1.673591285943984985e-01 -8.487140387296676636e-02
-2.062704563140869141e-01 3.477448523044586182e-01 -1.945152878761291504e-02 -7.388832420110702515e-02 -5.358896404504776001e-02 4.008702002465724945e-03 1.703766137361526489e-01 -3.950351178646087646e-01 1.411171257495880127e-02 5.285800248384475708e-02 -4.125688374042510986e-01 1.133281365036964417e-01 -2.145236730575561523e-02 -4.484664276242256165e-02 -6.934736669063568115e-02 -2.020906098186969757e-02 -3.972847014665603638e-02 1.910280138254165649e-01 4.843114316463470459e-01 2.927017025649547577e-02 -7.950950413942337036e-02 -4.423243808560073376e-04 1.878645420074462891e-01 1.705432087182998657e-01 -9.852393716573715210e-02 -2.266682982444763184e-01 7.177156209945678711e-02 -9.290678799152374268e-02 -9.584985673427581787e-02 -1.525943633168935776e-02 9.254147112369537354e-02 -1.092901751399040222e-01
-1.834376305341720581e-01 3.883543312549591064e-01 1.237169355154037476e-01 -2.547602355480194092e-01 -2.225991338491439819e-01 -9.319132193922996521e-03 1.472126096487045288e-01 4.655728116631507874e-03 1.162499114871025085e-01 -5.557405948638916016e-02 1.561146508902311325e-02 5.551378428936004639e-02 2.874056622385978699e-02 2.096058279275894165e-01 2.433624863624572754e-01 -1.002288330346345901e-02 2.154079526662826538e-01 3.313646614551544189e-01 1.304376721382141113e-01 -2.250547707080841064e-01 6.006350740790367126e-02 2.152901738882064819e-01 -1.812206357717514038e-01 2.310127615928649902e-01 2.461189590394496918e-02 9.711874276399612427e-02 3.604698553681373596e-02 -2.009649425745010376e-01 -1.072544306516647339e-01 -1.506135016679763794e-01 2.790980637073516846e-01 -1.270368993282318115e-01
-7.755797356367111206e-02 2.199212610721588135e-01 1.660490781068801880e-01 -2.328030765056610107e-01 -8.650640398263931274e-02 -9.688745439052581787e-02 -3.074333257973194122e-02 -9.146697074174880981e-02 3.662718459963798523e-02 2.678339183330535889e-01 -2.574346065521240234e-01 1.774135977029800415e-01 2.353486716747283936e-01 1.495229154825210571e-01 9.866419434547424316e-02 -9.991652518510818481e-02 4.561151266098022461e-01 1.577704399824142456e-02 7.596305757761001587e-02 7.876133546233177185e-03 -1.685261577367782593e-01 5.024177022278308868e-03 2.818262390792369843e-02 1.504035592079162598e-01 1.242851018905639648e-01 1.974089443683624268e-02 -3.512787520885467529e-01 -2.092004865407943726e-01 -3.000170364975929260e-02 2.588995993137359619e-01 1.921545863151550293e-01 1.247577965259552002e-01
6.096897646784782410e-03 2.015129774808883667e-01 1.971518993377685547e-01 -1.883591413497924805e-01 -2.530215680599212646e-01 1.268393546342849731e-01 -5.395985767245292664e-02 -9.653811156749725342e-02 1.352035105228424072e-01 3.084754049777984619e-01 -2.272073775529861450e-01 -1.016816031187772751e-02 5.952294543385505676e-02 -2.962831258773803711e-01 2.308299243450164795e-01 -1.660000532865524292e-02 2.199689149856567383e-01 2.697330415248870850e-01 2.586105465888977051e-01 1.099677458405494690e-01 2.765519618988037109e-01 1.008271425962448120e-01 -2.213393449783325195e-01 -5.840515717864036560e-02 -4.482229799032211304e-02 -1.787490583956241608e-02 1.587719768285751343e-01 2.630062699317932129e-01 1.776892840862274170e-01 5.798762664198875427e-02 9.648524969816207886e-02 5.000703409314155579e-02
1.430839747190475464e-01 7.358426600694656372e-02 1.727500706911087036e-01 -2.103359252214431763e-01 -7.684336043894290924e-03 2.299704104661941528e-01 -2.752871811389923096e-01 -1.121688485145568848e-01 2.290674149990081787e-01 -4.973431583493947983e-03 -2.203589975833892822e-01 -1.042368188500404358e-01 2.363991290330886841e-01 1.377392709255218506e-01 7.110128644853830338e-04 -1.781676709651947021e-01 4.788696765899658203e-01 -1.804379969835281372e-01 6.574450433254241943e-02 -8.872834150679409504e-04 4.514094069600105286e-02 2.585457861423492432e-01 -9.763368405401706696e-03 1.904817372560501099e-01 1.446003317832946777e-01 3.076162561774253845e-02 3.022672608494758606e-02 1.619039922952651978e-01 1.997797340154647827e-01 -1.695056557655334473e-01 7.093624025583267212e-02 -2.146614789962768555e-01
7.534836977720260620e-02 2.585070729255676270e-01 5.119016394019126892e-02 6.628242135047912598e-02 -3.908603191375732422e-01 2.790448963642120361e-01 -1.877257227897644043e-01 6.017944961786270142e-02 1.573266535997390747e-01 1.955356150865554810e-01 -9.215238690376281738e-02 -1.487342119216918945e-01 -1.459153427276760340e-04 -4.523849859833717346e-02 -3.362674266099929810e-02 1.019135862588882446e-01 3.657611310482025146e-01 2.563547194004058838e-01 -2.114746160805225372e-02 1.136241555213928223e-01 -1.017261147499084473e-01 2.600626051425933838e-01 2.952281758189201355e-02 -1.048564985394477844e-01 -1.307322978973388672e-01 -3.825485110282897949e-01 1.100270524621009827e-01 1.724163889884948730e-01 9.984007105231285095e-03 9.401600062847137451e-02 1.632307171821594238e-01 1.626525633037090302e-02
1.230598241090774536e-01 2.659132778644561768e-01 -4.283944144845008850e-02 -2.331248223781585693e-01 -1.525552719831466675e-01 1.777202486991882324e-01 -1.400192826986312866e-01 -4.617398679256439209e-01 -5.767538771033287048e-02 2.728425860404968262e-01 -1.095205694437026978e-01 8.799257129430770874e-02 2.552645094692707062e-02 -3.320570662617683411e-02 2.947897315025329590e-01 -1.243002116680145264e-01 1.917739771306514740e-02 1.403868049383163452e-01 9.575607627630233765e-02 1.465339064598083496e-01 -6.793228536844253540e-02 -5.084045976400375366e-02 -1.371373515576124191e-02 1.613902300596237183e-01 -1.663548052310943604e-01 -1.068046018481254578e-01 -2.784926593303680420e-01 -2.613427639007568359e-01 1.436516195535659790e-01 7.033428549766540527e-02 2.656323611736297607e-01 -5.873527377843856812e-02
2.531718313694000244e-01 4.270043671131134033e-01 2.674474194645881653e-02 -9.986137598752975464e-02 -2.344765216112136841e-01 -4.423763602972030640e-02 -1.054563894867897034e-01 -3.056768476963043213e-01 -2.292469842359423637e-03 1.164256557822227478e-01 -1.905446201562881470e-01 3.548603132367134094e-02 8.719853311777114868e-02 2.352421730756759644e-01 3.699848800897598267e-02 1.239030808210372925e-01 2.613633573055267334e-01 2.208247222006320953e-02 -1.864896565675735474e-01 4.009602218866348267e-02 7.096762210130691528e-02 -1.537694595754146576e-02 8.435384184122085571e-02 1.630379855632781982e-01 -1.259241849184036255e-01 -1.708307117223739624e-02 1.789991110563278198e-01 -2.677009403705596924e-01 7.761469483375549316e-02 1.927573233842849731e-01 3.670949935913085938e-01 -9.301860630512237549e-02
-3.444974496960639954e-02 2.933467328548431396e-01 -2.996000461280345917e-02 -3.027797639369964600e-01 -8.704665303230285645e-02 -1.665646582841873169e-01 -9.335657581686973572e-03 -1.090281903743743896e-01 1.516837179660797119e-01 1.103606447577476501e-01 1.216746121644973755e-02 3.231007456779479980e-01 1.634626686573028564e-01 1.282944530248641968e-01 1.308865398168563843e-01 -1.715607941150665283e-02 4.413727521896362305e-01 6.544632464647293091e-02 2.319547086954116821e-01 -2.435050904750823975e-01 -1.088274195790290833e-01 3.289693593978881836e-02 -1.100772321224212646e-01 1.649065762758255005e-01 2.234988659620285034e-01 1.909561753273010254e-01 -5.711325630545616150e-02 -1.255444884300231934e-01 -1.254251599311828613e-02 1.566375941038131714e-01 2.626007199287414551e-01 -9.507474303245544434e-02
1.616973578929901123e-01 1.349302977323532104e-01 4.121039509773254395e-01 5.426539108157157898e-02 -1.174191311001777649e-01 2.265395522117614746e-01 6.280182301998138428e-02 -2.644565701484680176e-01 1.705591082572937012e-01 5.711146816611289978e-02 -9.791222214698791504e-02 1.329897642135620117e-01 8.930877596139907837e-02 1.973861008882522583e-01 1.256685554981231689e-01 1.494898647069931030e-01 4.672594070434570312e-01 4.873072355985641479e-02 1.601569652557373047e-01 -2.350404113531112671e-01 -1.420465707778930664e-01 8.300692588090896606e-02 1.098475009202957153e-01 -4.078952595591545105e-02 -1.365728825330734253e-01 -1.326986104249954224e-01 1.558046936988830566e-01 2.683323994278907776e-02 -5.856618657708168030e-02 -2.323115617036819458e-01 1.180349662899971008e-01 1.555547118186950684e-01
-2.780800871551036835e-02 2.549785971641540527e-01 9.882406890392303467e-02 -5.994186922907829285e-02 -1.951580047607421875e-01 1.499240249395370483e-01 2.241172939538955688e-01 6.179678603075444698e-04 -1.438278257846832275e-01 3.684097230434417725e-01 -8.400724083185195923e-02 1.340170651674270630e-01 3.205314576625823975e-01 8.027025312185287476e-02 5.308063328266143799e-02 -3.095419378951191902e-03 1.973611563444137573e-01 6.747553497552871704e-02 3.469218909740447998e-01 -6.716431677341461182e-02 -1.290057003498077393e-01 1.284953057765960693e-01 -2.865736372768878937e-02 3.720712289214134216e-02 -3.351965546607971191e-02 1.622662246227264404e-01 1.036661043763160706e-01 -1.482879519462585449e-01 3.139700293540954590e-01 -9.214054048061370850e-02 2.355470061302185059e-01 -3.002521395683288574e-01
9.719520807266235352e-02 2.514646649360656738e-01 -2.760999500751495361e-01 -1.516508609056472778e-01 -2.212386429309844971e-01 -6.627230346202850342e-02 -8.204701542854309082e-02 -3.228811547160148621e-02 1.514109224081039429e-01 2.601709365844726562e-01 -6.450237333774566650e-02 -1.319838613271713257e-01 7.101221382617950439e-02 2.314960956573486328e-01 -1.776268929243087769e-01 -1.702423691749572754e-01 1.738597154617309570e-01 2.218974679708480835e-01 2.339563071727752686e-01 2.190966159105300903e-01 -1.995859146118164062e-01 3.150976598262786865e-01 -6.202242150902748108e-02 2.246884405612945557e-01 8.671625703573226929e-02 9.322664141654968262e-02 2.043979763984680176e-01 3.094715252518653870e-02 -6.788178533315658569e-02 8.434152603149414062e-02 1.308712214231491089e-01 2.686299383640289307e-01
-1.337618976831436157e-01 2.516476213932037354e-01 1.035317555069923401e-01 -2.088056355714797974e-01 9.315447509288787842e-02 2.041699886322021484e-01 1.321363896131515503e-01 -1.223662868142127991e-01 1.189692541956901550e-01 3.786680996417999268e-01 -7.157897204160690308e-02 -6.529971957206726074e-02 1.884524524211883545e-02 -1.057095825672149658e-01 -2.079991251230239868e-02 -9.011349081993103027e-02 2.595951855182647705e-01 -1.410406529903411865e-01 3.406901955604553223e-01 -8.866483718156814575e-02 -3.210206925868988037e-01 3.292500674724578857e-01 -1.788278371095657349e-01 1.093365028500556946e-01 3.354250267148017883e-02 1.106268316507339478e-01 -1.177359893918037415e-01 -2.536091506481170654e-01 1.620264500379562378e-01 2.370154671370983124e-02 9.360636770725250244e-02 -3.042835555970668793e-02
3.066556155681610107e-01 4.326644353568553925e-03 1.048230752348899841e-01 6.529269367456436157e-02 -7.109924405813217163e-02 3.335195183753967285e-01 -7.375651039183139801e-03 -1.176334917545318604e-01 6.390099413692951202e-03 1.980078071355819702e-01 -3.098087608814239502e-01 -3.114163316786289215e-02 4.215243756771087646e-01 2.042614370584487915e-01 6.593408435583114624e-02 -1.269937604665756226e-01 3.255162537097930908e-01 -5.521123111248016357e-02 -5.684781819581985474e-02 -5.053918063640594482e-02 3.149040043354034424e-02 -5.590104684233665466e-02 -1.173071786761283875e-01 2.725211083889007568e-01 1.096619889140129089e-01 -2.270586937665939331e-01 2.005296759307384491e-02 5.085892230272293091e-02 6.280200183391571045e-02 -2.189636379480361938e-01 1.351307239383459091e-02 -2.425869107246398926e-01
2.856524288654327393e-01 8.720167726278305054e-02 3.634860040619969368e-03 -1.682032458484172821e-02 -3.401097059249877930e-01 9.838883578777313232e-02 1.843872666358947754e-01 2.116971909999847412e-01 2.634910047054290771e-01 1.427693516016006470e-01 -1.945972628891468048e-02 -1.217291429638862610e-01 5.961453542113304138e-02 -1.272578351199626923e-02 6.594891846179962158e-02 -1.356341093778610229e-01 3.700555264949798584e-01 -1.197580806910991669e-02 4.985565841197967529e-01 -3.683529049158096313e-02 4.148760810494422913e-03 -4.289379715919494629e-02 8.990111202001571655e-02 2.151747792959213257e-01 2.119100838899612427e-01 1.817349940538406372e-01 6.256194412708282471e-02 4.074694588780403137e-02 -1.180484518408775330e-01 2.683015726506710052e-02 1.827834844589233398e-01 -7.190214470028877258e-03
2.362657040357589722e-01 4.175430238246917725e-01 -3.323412267491221428e-03 -7.556191086769104004e-02 1.797481812536716461e-02 -1.700443588197231293e-02 5.626472458243370056e-02 -4.340557754039764404e-02 2.434765696525573730e-01 7.974286377429962158e-02 -4.089497029781341553e-01 1.492424905300140381e-01 6.258571892976760864e-02 2.557948827743530273e-01 -4.979779571294784546e-02 2.013342082500457764e-01 1.772804707288742065e-01 2.388432472944259644e-01 -1.140617728233337402e-01 2.556460499763488770e-01 -1.373052503913640976e-02 7.938966155052185059e-02 -2.563330233097076416e-01 2.821814417839050293e-01 5.125472322106361389e-02 -1.204463392496109009e-01 -1.260272599756717682e-02 -1.108750998973846436e-01 3.262758627533912659e-02 2.116219373419880867e-03 -6.476124376058578491e-02 1.934533715248107910e-01
7.021600753068923950e-02 2.969846725463867188e-01 2.324719429016113281e-01 -1.010843887925148010e-01 1.572432927787303925e-02 -8.354794979095458984e-02 1.706352233886718750e-01 -3.505892157554626465e-01 -4.148783534765243530e-02 2.285936772823333740e-01 -7.110543549060821533e-02 -1.098920404911041260e-01 1.107354164123535156e-01 1.798949576914310455e-02 2.345873266458511353e-01 -3.147750161588191986e-03 3.129663467407226562e-01 -8.795718895271420479e-05 1.063899546861648560e-01 1.527712643146514893e-01 1.090408861637115479e-01 -2.144214510917663574e-02 -3.282413184642791748e-01 3.585120737552642822e-01 -2.171847037971019745e-03 -1.366408616304397583e-01 -2.962645590305328369e-01 -8.523495867848396301e-03 -6.349071860313415527e-02 2.922198362648487091e-02 1.731601059436798096e-01 -1.483150124549865723e-01
-9.094440937042236328e-02 1.893761605024337769e-01 1.411626636981964111e-01 -1.373363584280014038e-01 -2.799060940742492676e-01 3.225692510604858398e-01 -8.858878910541534424e-02 -8.294737339019775391e-02 2.080456167459487915e-01 2.049222774803638458e-02 -1.464611738920211792e-01 1.524455398321151733e-01 1.411353945732116699e-01 1.150800585746765137e-01 2.896344363689422607e-01 -6.641411781311035156e-02 1.276724487543106079e-01 7.996537536382675171e-02 2.390276044607162476e-01 3.501654863357543945e-01 8.124451339244842529e-02 3.850700259208679199e-01 3.450743854045867920e-02 -1.253044009208679199e-01 -1.726839542388916016e-01 -1.678480356931686401e-01 -1.595786362886428833e-01 5.801075324416160583e-02 -1.308475434780120850e-01 1.487574726343154907e-01 -9.246235340833663940e-02 -3.545617684721946716e-02
1.835765987634658813e-01 -5.672411993145942688e-02 -1.052081882953643799e-01 -3.138842880725860596e-01 -2.532086074352264404e-01 2.416817545890808105e-01 -1.917340159416198730e-01 -1.198927313089370728e-02 -1.183058768510818481e-01 5.609888955950737000e-02 -4.803477600216865540e-02 1.731671094894409180e-01 2.247020453214645386e-01 7.323390990495681763e-02 2.479266524314880371e-01 -2.502371072769165039e-01 3.517575860023498535e-01 1.580015569925308228e-02 9.409016370773315430e-02 1.344993151724338531e-02 1.843965053558349609e-01 2.168538272380828857e-01 -8.070130832493305206e-03 -1.709199845790863037e-01 -6.804136931896209717e-02 -1.961684226989746094e-01 -1.343371719121932983e-01 -1.458140462636947632e-01 -1.805514693260192871e-01 -9.839870780706405640e-02 2.560315132141113281e-01 -1.763658523559570312e-01
1.727867871522903442e-01 1.187090575695037842e-01 4.997402802109718323e-02 -5.201833695173263550e-02 7.569338381290435791e-02 6.547854840755462646e-02 -2.207190841436386108e-01 -3.855272233486175537e-01 -1.324698477983474731e-01 -6.541378796100616455e-02 -1.844799071550369263e-01 -2.747836709022521973e-02 1.817726939916610718e-01 -1.775465160608291626e-02 1.452775001525878906e-01 -2.944558858871459961e-01 4.100337028503417969e-01 2.431751638650894165e-01 -1.069418191909790039e-01 1.276767849922180176e-01 -9.002795815467834473e-02 1.781244128942489624e-01 -3.104935884475708008e-01 -5.529996752738952637e-02 6.695560365915298462e-02 3.029870986938476562e-02 -1.389300450682640076e-02 -5.919626727700233459e-02 -1.306767016649246216e-01 1.584731191396713257e-01 3.136582076549530029e-01 -4.166166484355926514e-02
4.293564260005950928e-01 4.738216400146484375e-01 -7.073217630386352539e-02 -1.084046661853790283e-01 -2.853269875049591064e-01 2.259144783020019531e-01 -1.623013168573379517e-01 -6.177588179707527161e-02 1.020005866885185242e-01 1.926069259643554688e-01 -8.499132841825485229e-02 6.247923895716667175e-02 -1.204369142651557922e-01 -2.815016359090805054e-02 1.252660751342773438e-01 -1.216739267110824585e-01 1.736257225275039673e-01 1.944655478000640869e-01 -6.452914327383041382e-02 2.378799170255661011e-01 -4.920027405023574829e-02 1.023493781685829163e-01 -2.494106441736221313e-02 4.198239371180534363e-02 -1.783398687839508057e-01 -1.095155030488967896e-01 -1.841746121644973755e-01 1.391479931771755219e-02 1.028406620025634766e-01 -7.370343059301376343e-02 7.011464983224868774e-02 2.540298104286193848e-01
1.763671077787876129e-02 2.699940800666809082e-01 -3.063534013926982880e-02 -2.721460163593292236e-01 -7.992798089981079102e-02 2.095311880111694336e-02 2.514953957870602608e-03 -2.739057838916778564e-01 -6.824902445077896118e-02 1.848921179771423340e-01 -1.880583763122558594e-01 2.697179317474365234e-01 -1.569449901580810547e-01 3.460559248924255371e-02 1.510367244482040405e-01 -3.835208481177687645e-03 4.075872004032135010e-01 -4.249457735568284988e-03 1.943052113056182861e-01 2.459058314561843872e-01 6.045417394489049911e-03 -8.353033661842346191e-02 5.178649351000785828e-02 1.234930567443370819e-02 -3.127759099006652832e-01 -1.454056501388549805e-01 -1.025702506303787231e-01 9.714631736278533936e-02 1.601412594318389893e-01 2.119202762842178345e-01 3.009819090366363525e-01 -5.107842851430177689e-03
2.128784060478210449e-01 3.291614055633544922e-01 -2.739978134632110596e-01 -1.217142716050148010e-01 -3.521839082241058350e-01 2.571176551282405853e-02 2.450095489621162415e-03 -7.014852762222290039e-02 2.134815603494644165e-01 8.083420991897583008e-02 6.582561880350112915e-02 -1.411396265029907227e-01 4.613074287772178650e-02 2.178483605384826660e-01 -1.605348289012908936e-01 -2.958929538726806641e-01 1.855255365371704102e-01 4.311257973313331604e-02 2.806457877159118652e-01 1.668964773416519165e-01 -1.933497190475463867e-01 3.083188831806182861e-02 2.231246419250965118e-02 2.511361241340637207e-01 7.644208520650863647e-02 1.175875067710876465e-01 5.136499553918838501e-02 1.309408899396657944e-02 1.300418563187122345e-02 -7.270558178424835205e-02 1.781106740236282349e-01 2.882665693759918213e-01
8.689133077859878540e-02 2.111697196960449219e-01 -7.882304489612579346e-02 -1.231334954500198364e-01 -2.318761348724365234e-01 -1.514728665351867676e-01 -2.835112810134887695e-01 -4.750888794660568237e-02 3.088578283786773682e-01 7.476489990949630737e-02 -2.879578433930873871e-02 -1.426144391298294067e-01 -6.036821380257606506e-02 -5.863277241587638855e-03 4.223783314228057861e-02 -3.088672459125518799e-01 3.838452994823455811e-01 -4.184961318969726562e-02 1.481347680091857910e-01 -8.049436658620834351e-02 6.463901698589324951e-02 1.623348593711853027e-01 7.650451362133026123e-02 2.505886368453502655e-02 2.031875997781753540e-01 -1.445581484586000443e-02 1.129198744893074036e-01 -1.480586677789688110e-01 -1.426759213209152222e-01 4.635336995124816895e-02 2.008848786354064941e-01 4.365473091602325439e-01
1.326906532049179077e-01 3.352187275886535645e-01 3.270258903503417969e-01 -1.928684413433074951e-01 -2.809754312038421631e-01 1.422259360551834106e-01 -6.361471861600875854e-02 -9.284152090549468994e-02 5.119066685438156128e-02 5.143849179148674011e-02 -2.678436040878295898e-01 -1.068301498889923096e-01 1.576839685440063477e-01 -2.269873768091201782e-01 1.976720243692398071e-01 -3.776824474334716797e-02 1.518807411193847656e-01 2.223118841648101807e-01 1.925677508115768433e-01 -2.724352991208434105e-03 9.536661207675933838e-02 8.817610144615173340e-02 2.103639580309391022e-02 -1.143098771572113037e-01 -9.801894426345825195e-02 1.698090322315692902e-02 2.635248303413391113e-01 1.083338707685470581e-01 2.463786005973815918e-01 9.357006847858428955e-02 2.042835652828216553e-01 2.578795552253723145e-01
2.236878573894500732e-01 2.134077250957489014e-01 1.824274808168411255e-01 -2.264120802283287048e-02 -2.652725279331207275e-01 -1.545525640249252319e-01 -2.062309086322784424e-01 1.405535340309143066e-01 -1.445202827453613281e-01 4.965067803859710693e-01 -1.834499537944793701e-01 9.714338183403015137e-02 1.058488562703132629e-01 -6.310643255710601807e-02 7.152660936117172241e-02 -7.763332873582839966e-02 4.153657853603363037e-01 1.258098334074020386e-01 3.603259101510047913e-02 4.600362479686737061e-02 8.640570193529129028e-02 7.127661257982254028e-02 -2.580901980400085449e-01 -2.611455507576465607e-02 1.580943316221237183e-01 1.160144433379173279e-01 1.506960839033126831e-01 -7.045646011829376221e-02 1.202369667589664459e-02 9.967322647571563721e-02 -1.703117191791534424e-01 -2.093763090670108795e-02
2.297993600368499756e-01 8.794452995061874390e-02 -2.853257060050964355e-01 -8.315537124872207642e-02 -2.278207987546920776e-01 2.535569854080677032e-02 -1.141682416200637817e-01 2.481931149959564209e-01 2.447308301925659180e-01 4.260522313416004181e-03 -2.828276753425598145e-01 -8.380981534719467163e-02 4.284485429525375366e-02 -2.259747684001922607e-02 1.704514324665069580e-01 -1.518758758902549744e-02 3.688479959964752197e-01 5.259737372398376465e-02 1.403625011444091797e-01 1.244056969881057739e-01 2.446468472480773926e-01 2.107475250959396362e-01 -7.653573155403137207e-02 1.332731395959854126e-01 8.553954958915710449e-02 -9.514523670077323914e-03 -7.906601577997207642e-02 -3.758000731468200684e-01 1.062549501657485962e-01 -1.704571098089218140e-01 2.048011869192123413e-01 -7.963522523641586304e-02
7.983502000570297241e-03 2.803530395030975342e-01 -1.658695340156555176e-01 -7.258958369493484497e-02 -3.486321568489074707e-01 3.400919958949089050e-03 1.352895349264144897e-01 -3.500691354274749756e-01 3.943229094147682190e-02 -9.834384173154830933e-02 -3.034643232822418213e-01 -1.940442807972431183e-02 1.846321523189544678e-01 3.835015892982482910e-01 1.942200809717178345e-01 1.499142497777938843e-01 2.101168483495712280e-01 3.691428108140826225e-03 -2.518008649349212646e-02 2.816320024430751801e-02 -6.995982490479946136e-03 2.746331691741943359e-01 -2.054893970489501953e-02 -6.847691535949707031e-02 -1.479252129793167114e-01 9.855728596448898315e-03 4.688276723027229309e-02 2.296351343393325806e-01 -5.583355948328971863e-02 -1.972086429595947266e-01 1.589238792657852173e-01 1.036778390407562256e-01
3.079515695571899414e-02 2.761551737785339355e-01 1.735211908817291260e-01 -1.841685324907302856e-01 -2.717269062995910645e-01 -2.966585569083690643e-02 -3.583255410194396973e-01 -3.198748528957366943e-01 7.871547341346740723e-02 1.754184216260910034e-01 -2.539195120334625244e-01 1.162386089563369751e-01 -7.871397770941257477e-03 3.001549541950225830e-01 -6.762022525072097778e-02 8.637123554944992065e-02 1.247089281678199768e-01 2.171568870544433594e-01 -1.396040022373199463e-01 -6.572128087282180786e-02 4.961936548352241516e-02 1.476129740476608276e-01 -8.068688958883285522e-02 -9.993058443069458008e-02 -2.665125764906406403e-02 1.074497699737548828e-01 3.055689632892608643e-01 5.484890192747116089e-02 1.933727264404296875e-01 2.251227572560310364e-02 2.301892787218093872e-01 -9.694448113441467285e-02
1.564659774303436279e-01 2.506824433803558350e-01 2.139106243848800659e-01 -6.931182742118835449e-02 1.661284416913986206e-01 1.333159655332565308e-01 -1.135174855589866638e-01 -3.019783496856689453e-01 -2.291197888553142548e-02 6.674774922430515289e-03 -3.014653623104095459e-01 -6.093264743685722351e-02 8.700481802225112915e-02 1.106805726885795593e-02 -7.506113499402999878e-02 -2.844631075859069824e-01 2.875582277774810791e-01 2.075816094875335693e-01 -3.437219187617301941e-02 6.930505484342575073e-02 1.604851335287094116e-01 4.253520965576171875e-01 -2.202784270048141479e-01 -7.317824661731719971e-02 2.409742586314678192e-02 -1.175493896007537842e-01 7.575900759547948837e-03 2.273704409599304199e-01 -5.555836111307144165e-02 -9.063801728188991547e-03 2.157917022705078125e-01 1.226630285382270813e-01
2.558364570140838623e-01 3.976687490940093994e-01 3.048241138458251953e-02 -4.530677944421768188e-02 -3.323983252048492432e-01 6.622824352234601974e-03 -3.784671425819396973e-01 2.139576673507690430e-01 -9.821326285600662231e-02 1.511184275150299072e-01 -1.814970076084136963e-01 -4.165773093700408936e-02 2.045443747192621231e-03 -5.704840645194053650e-02 7.375687360763549805e-02 -6.722826510667800903e-02 1.493668258190155029e-01 1.708900630474090576e-01 2.523884475231170654e-01 2.086455672979354858e-01 2.683573663234710693e-01 1.079581081867218018e-01 -2.217036485671997070e-02 7.574276626110076904e-02 -1.026971489191055298e-01 -2.314619123935699463e-01 6.632273644208908081e-02 1.550485640764236450e-01 -1.658511534333229065e-02 7.200311124324798584e-02 7.248633354902267456e-02 2.039129287004470825e-01
1.158665642142295837e-01 3.269450068473815918e-01 2.095584571361541748e-01 -1.204211041331291199e-01 1.079755201935768127e-01 2.607517838478088379e-01 1.964094042778015137e-01 -3.139732480049133301e-01 4.084439203143119812e-02 1.755769848823547363e-01 -1.068234518170356750e-01 -3.103627264499664307e-02 1.329794824123382568e-01 1.100923642516136169e-01 -1.000407189130783081e-01 -4.696030169725418091e-02 3.694632947444915771e-01 3.728226199746131897e-02 2.469803988933563232e-01 1.654631346464157104e-01 -2.309481240808963776e-02 4.204437881708145142e-02 3.741114586591720581e-02 2.680452167987823486e-01 4.051782190799713135e-01 -9.592513740062713623e-02 1.401221193373203278e-02 7.725272327661514282e-02 -2.263858355581760406e-02 7.539519667625427246e-02 -1.516862213611602783e-01 -8.373999595642089844e-02
1.200237944722175598e-01 -5.816559866070747375e-02 8.454665541648864746e-02 -9.220012277364730835e-02 -2.359469830989837646e-01 -5.890250205993652344e-02 -3.383939564228057861e-01 -3.078488111495971680e-01 -1.039386019110679626e-01 3.207817301154136658e-02 -3.699278533458709717e-01 8.771803230047225952e-02 8.692009747028350830e-02 4.449469596147537231e-02 -8.951069414615631104e-02 -1.358034312725067139e-01 1.016482263803482056e-01 2.504001259803771973e-01 3.776145577430725098e-01 -2.718620300292968750e-01 -1.342559605836868286e-01 1.906148940324783325e-01 -1.897229105234146118e-01 5.333122611045837402e-02 -9.559047222137451172e-02 7.957704365253448486e-02 6.801876425743103027e-02 -5.899351090192794800e-02 -1.840416938066482544e-01 -4.662647843360900879e-02 1.134090274572372437e-01 2.248585671186447144e-01
2.943075299263000488e-01 2.830272018909454346e-01 -4.718235135078430176e-02 -2.935484237968921661e-02 -1.914688050746917725e-01 -1.461980342864990234e-01 -9.982776641845703125e-02 6.293238699436187744e-02 2.414537072181701660e-01 2.306172549724578857e-01 -2.863581478595733643e-01 1.798722594976425171e-01 2.475206926465034485e-02 2.683096528053283691e-01 3.194602578878402710e-02 -4.435462355613708496e-01 2.562767863273620605e-01 1.365157961845397949e-01 -1.277331914752721786e-02 -1.942825876176357269e-02 -5.784416198730468750e-02 1.186947152018547058e-01 7.502337452024221420e-03 2.240096777677536011e-01 1.043267101049423218e-01 -1.835930049419403076e-01 -5.622930079698562622e-02 1.458907276391983032e-01 5.774286016821861267e-02 -1.150846779346466064e-01 -1.236145272850990295e-01 9.280698001384735107e-02
1.275076717138290405e-02 3.827427625656127930e-01 1.723075658082962036e-01 8.008186519145965576e-02 -1.912235766649246216e-01 5.524492636322975159e-02 -1.743092983961105347e-01 -2.896152436733245850e-01 2.748783230781555176e-01 3.021535873413085938e-01 -2.166102230548858643e-01 1.732489913702011108e-01 -1.879893094301223755e-01 -1.117568742483854294e-02 8.566447347402572632e-02 -6.891454011201858521e-02 2.229248285293579102e-01 1.590766608715057373e-01 -1.425408124923706055e-01 -2.080355435609817505e-01 1.872165650129318237e-01 4.944808408617973328e-02 -4.799101129174232483e-02 3.035835623741149902e-01 -1.397108137607574463e-01 -3.254651650786399841e-02 9.450455754995346069e-02 -1.828341037034988403e-01 2.151375077664852142e-02 -7.349212467670440674e-02 1.690873056650161743e-01 6.379372626543045044e-02
1.239258870482444763e-01 1.987245231866836548e-01 -4.522797465324401855e-02 2.136970758438110352e-01 -3.929214179515838623e-01 1.706491261720657349e-01 -1.769678741693496704e-01 2.178147882223129272e-01 -9.324585646390914917e-02 1.583818793296813965e-01 -2.889798283576965332e-01 -1.900821365416049957e-02 1.554742306470870972e-01 2.597045004367828369e-01 7.293103635311126709e-02 -1.541690230369567871e-01 1.986064761877059937e-01 -8.521322906017303467e-02 2.354874312877655029e-01 2.139563858509063721e-01 2.536452114582061768e-01 5.696510523557662964e-02 -7.015179842710494995e-02 1.661605238914489746e-01 1.444450914859771729e-01 -1.753891855478286743e-01 1.227822154760360718e-01 6.387572735548019409e-02 -6.881614029407501221e-02 -2.284258306026458740e-01 -5.096621438860893250e-02 1.359112262725830078e-01
4.131016880273818970e-02 2.875033318996429443e-01 2.571066021919250488e-01 6.436958163976669312e-02 -1.483806520700454712e-01 1.618292555212974548e-02 -1.252475082874298096e-01 -5.580020695924758911e-02 -5.598070099949836731e-02 1.018341332674026489e-01 5.277105420827865601e-02 1.566218957304954529e-02 2.208664268255233765e-01 2.747157216072082520e-01 2.494061142206192017e-01 -2.607273459434509277e-01 1.957456618547439575e-01 -8.763558231294155121e-03 4.137420058250427246e-01 1.036787554621696472e-01 -1.877185702323913574e-01 1.173719912767410278e-01 -1.021639630198478699e-01 -2.462565526366233826e-02 -2.440022230148315430e-01 -1.061145495623350143e-02 9.220232069492340088e-02 -1.240532919764518738e-01 3.200100734829902649e-02 -1.787870973348617554e-01 2.231530398130416870e-01 -2.943332195281982422e-01
2.390942126512527466e-01 1.843566447496414185e-01 9.244081377983093262e-02 1.331832855939865112e-01 -3.079282641410827637e-01 1.414026506245136261e-02 -3.429171070456504822e-02 -3.629384934902191162e-01 6.935019977390766144e-03 -3.321936354041099548e-02 -2.605584263801574707e-01 -1.281577795743942261e-01 1.673821061849594116e-01 2.777695059776306152e-01 3.669610023498535156e-01 1.019864529371261597e-01 -1.108046025037765503e-01 3.254101574420928955e-01 1.218392327427864075e-01 -6.059313938021659851e-02 -8.234587311744689941e-02 2.262221574783325195e-01 -7.826382666826248169e-02 1.072715446352958679e-01 3.587723150849342346e-02 1.720911823213100433e-02 -1.823170483112335205e-01 5.972309038043022156e-02 1.378529369831085205e-01 2.058914750814437866e-01 -4.398861899971961975e-02 -7.033830881118774414e-02
1.282388567924499512e-01 1.097884401679039001e-01 -1.075311973690986633e-01 -1.303733140230178833e-01 -9.246288239955902100e-02 1.084861457347869873e-01 2.810401320457458496e-01 -4.075755178928375244e-01 -2.804897353053092957e-02 1.561904549598693848e-01 -2.439885437488555908e-01 -2.411089241504669189e-01 2.481359988451004028e-01 -2.104273289442062378e-01 -2.293069614097476006e-03 -3.457260429859161377e-01 2.443274408578872681e-01 -1.682626456022262573e-02 1.446383744478225708e-01 3.833639994263648987e-02 -6.244475394487380981e-02 2.211485505104064941e-01 -5.718125402927398682e-02 4.859219864010810852e-02 3.070010244846343994e-01 -1.572933346033096313e-01 1.082813292741775513e-01 1.316732913255691528e-01 7.808079570531845093e-02 2.412849850952625275e-02 1.162739694118499756e-01 1.530960574746131897e-02
3.765968233346939087e-02 1.441267728805541992e-01 1.294274628162384033e-01 -2.826445400714874268e-01 -3.236215114593505859e-01 2.643644511699676514e-01 -1.370494961738586426e-01 -1.919635534286499023e-01 -1.853282563388347626e-02 4.002051651477813721e-01 -3.833791241049766541e-03 -2.407672703266143799e-01 1.720158308744430542e-01 -1.173838078975677490e-01 1.492377966642379761e-01 1.248227879405021667e-01 2.211509793996810913e-01 4.420367255806922913e-02 1.740588694810867310e-01 1.728446632623672485e-01 2.238177694380283356e-02 1.200082823634147644e-01 -1.903476417064666748e-01 -9.308359585702419281e-03 -5.422402545809745789e-02 -2.844328880310058594e-01 -4.961984232068061829e-02 1.704539209604263306e-01 -4.701049998402595520e-02 2.351060956716537476e-01 1.266433000564575195e-01 -8.244708180427551270e-03
4.046046733856201172e-02 1.581187248229980469e-01 8.648846298456192017e-02 -9.684342890977859497e-02 1.052995100617408752e-01 3.209068179130554199e-01 -1.378283202648162842e-01 2.654123902320861816e-01 2.131457477807998657e-01 2.384807169437408447e-01 -4.223070442676544189e-01 1.832955777645111084e-01 -1.261078268289566040e-01 1.157665476202964783e-01 7.329607009887695312e-02 -1.533912122249603271e-01 3.389884233474731445e-01 2.202848903834819794e-02 1.994310021400451660e-01 1.642807871103286743e-01 1.359852701425552368e-01 2.447008043527603149e-01 5.691250413656234741e-02 -1.626254245638847351e-02 2.084493264555931091e-02 -5.768035724759101868e-02 -1.477378048002719879e-02 -2.468230389058589935e-02 -1.528301835060119629e-01 1.410505175590515137e-01 1.752324104309082031e-01 1.948360502719879150e-01
1.501486897468566895e-01 2.482150644063949585e-01 -2.067861109972000122e-01 1.940723806619644165e-01 -2.071068733930587769e-01 -1.747964471578598022e-01 -2.552558779716491699e-01 5.116807669401168823e-02 1.530748903751373291e-01 8.106172829866409302e-02 -1.522215157747268677e-01 -1.196635216474533081e-01 -8.275344222784042358e-02 1.890683770179748535e-01 2.445981949567794800e-01 -2.872349917888641357e-01 3.491063117980957031e-01 6.045005470514297485e-02 1.863677203655242920e-01 -1.874465495347976685e-01 1.293766945600509644e-01 5.825690180063247681e-02 1.162423044443130493e-01 -5.194025114178657532e-02 -2.800997346639633179e-02 -2.228307723999023438e-02 -1.706405356526374817e-02 -2.221288681030273438e-01 -1.802809722721576691e-02 -1.895476579666137695e-01 2.100856006145477295e-01 2.805970013141632080e-01
-5.489414557814598083e-02 3.498798012733459473e-01 2.154083400964736938e-01 -2.753029465675354004e-01 -1.604089289903640747e-01 -2.885647714138031006e-01 1.082984060049057007e-01 -1.387898474931716919e-01 -2.692221850156784058e-02 1.834709197282791138e-01 -6.272871792316436768e-02 1.339272856712341309e-01 2.708817124366760254e-01 1.278812587261199951e-01 -2.346701920032501221e-02 -1.328434497117996216e-01 3.746304810047149658e-01 2.886571288108825684e-01 4.024839028716087341e-02 -1.969519406557083130e-01 1.052360516041517258e-02 3.596531599760055542e-02 -6.210570409893989563e-02 1.038954406976699829e-01 2.028691321611404419e-01 -5.342612974345684052e-03 -9.246778488159179688e-02 -6.810850650072097778e-02 1.276396960020065308e-01 1.190726757049560547e-01 2.780345678329467773e-01 -7.691991329193115234e-02
1.007882598787546158e-02 2.595636248588562012e-01 3.490950539708137512e-02 -3.169478476047515869e-02 -1.120108813047409058e-01 2.788295149803161621e-01 1.165947020053863525e-01 -3.899102509021759033e-01 -2.605117112398147583e-02 2.088655084371566772e-01 -5.128668248653411865e-02 -2.006018161773681641e-01 2.367465794086456299e-01 -2.258587032556533813e-01 1.581860333681106567e-01 -5.660879984498023987e-02 2.754216194152832031e-01 -1.220368668437004089e-01 3.374038040637969971e-01 1.223041266202926636e-01 2.928589880466461182e-01 1.228481754660606384e-01 -1.458329707384109497e-01 9.397811442613601685e-02 2.534773014485836029e-02 -1.286675035953521729e-01 -1.001239493489265442e-01 1.333105415105819702e-01 -1.079903244972229004e-01 8.173065260052680969e-03 1.367891281843185425e-01 -1.611851155757904053e-01
-3.599640727043151855e-02 3.133851587772369385e-01 2.844986617565155029e-01 -7.755827903747558594e-02 -3.552758991718292236e-01 -2.908595465123653412e-02 1.846685111522674561e-01 -1.758763641119003296e-01 4.231907799839973450e-02 3.734286129474639893e-01 4.444040730595588684e-02 -6.359383463859558105e-02 1.828124821186065674e-01 -6.140855327248573303e-02 7.640634477138519287e-02 6.953416019678115845e-02 1.688033342361450195e-01 -3.402819111943244934e-02 2.350811958312988281e-01 -3.121755318716168404e-03 7.587869465351104736e-02 1.546607166528701782e-02 -3.996776044368743896e-01 -9.435134008526802063e-03 1.705315709114074707e-01 -9.846576303243637085e-02 -8.401044458150863647e-02 1.608486026525497437e-01 8.383122086524963379e-02 8.377973735332489014e-02 4.532537609338760376e-02 -2.962314188480377197e-01
2.144478410482406616e-01 1.718755215406417847e-01 -1.131121441721916199e-01 4.686477035284042358e-02 -1.455201655626296997e-01 8.511156588792800903e-02 3.530405461788177490e-02 -2.835605740547180176e-01 -1.308107674121856689e-01 1.665547490119934082e-01 1.627149879932403564e-01 2.247892320156097412e-01 -1.576547473669052124e-01 2.925328910350799561e-01 1.694164872169494629e-01 5.494999513030052185e-02 4.004064798355102539e-01 -1.345864087343215942e-01 2.682367265224456787e-01 -1.615982055664062500e-01 -6.738363951444625854e-02 7.297895103693008423e-02 -1.204879581928253174e-01 1.864188583567738533e-03 2.302615344524383545e-01 1.623874455690383911e-01 1.411247104406356812e-01 -1.953052878379821777e-01 2.015131562948226929e-01 -1.562698930501937866e-01 1.011202782392501831e-01 1.476559638977050781e-01
5.070895422250032425e-03 -6.809268891811370850e-02 -1.283748820424079895e-02 -1.416294723749160767e-01 -1.168356835842132568e-01 1.420126259326934814e-01 1.089305430650711060e-01 -8.407545089721679688e-02 1.283689285628497601e-03 7.509969174861907959e-02 -2.471979707479476929e-01 1.409220397472381592e-01 1.794431507587432861e-01 3.500011861324310303e-01 1.053309515118598938e-01 1.884946040809154510e-02 1.483876109123229980e-01 2.507521212100982666e-01 4.184003174304962158e-01 5.005936324596405029e-02 -5.086866766214370728e-02 1.992965042591094971e-01 -1.041495427489280701e-01 -1.648977547883987427e-01 -1.138539332896471024e-02 1.147702261805534363e-01 1.401500254869461060e-01 -3.409591317176818848e-02 3.353372812271118164e-01 -2.348849475383758545e-01 3.479947745800018311e-01 -6.299908459186553955e-02
1.885754913091659546e-01 1.610366702079772949e-01 3.922818899154663086e-01 9.829067438840866089e-02 -1.070946604013442993e-01 1.185761392116546631e-01 1.558790504932403564e-01 -1.458793282508850098e-01 -8.688447624444961548e-02 1.298352479934692383e-01 -2.701261043548583984e-01 -1.780488938093185425e-01 -5.556876584887504578e-02 2.779974043369293213e-01 -1.565732508897781372e-01 3.546249866485595703e-02 1.837069094181060791e-01 2.561667561531066895e-01 3.342001438140869141e-01 1.262491196393966675e-01 -2.325368672609329224e-01 2.380982488393783569e-01 6.424017716199159622e-03 -1.265941709280014038e-01 4.243440553545951843e-02 -1.668437868356704712e-01 -8.750523626804351807e-02 -1.618238864466547966e-03 3.239621594548225403e-02 -1.833945810794830322e-01 1.816653013229370117e-01 -9.909892827272415161e-02
2.183835804462432861e-01 2.675828635692596436e-01 1.350696980953216553e-01 2.028088457882404327e-02 -3.545424640178680420e-01 1.623069047927856445e-01 -1.625194400548934937e-01 2.044729739427566528e-01 1.554345041513442993e-01 -1.379513442516326904e-01 -2.701905369758605957e-01 -5.887584760785102844e-03 -1.014698762446641922e-02 6.782232969999313354e-02 1.892688274383544922e-01 -3.729346394538879395e-02 2.608578205108642578e-01 9.631245583295822144e-02 1.296799927949905396e-01 2.390270233154296875e-01 -1.856397390365600586e-01 7.684630900621414185e-02 -2.731116116046905518e-02 1.559612005949020386e-01 1.375603079795837402e-01 -2.808649241924285889e-01 3.210244774818420410e-01 -4.606959968805313110e-02 3.461919724941253662e-02 -2.461258172988891602e-01 -2.030782634392380714e-04 4.656452313065528870e-02
5.078452173620462418e-03 3.458470702171325684e-01 2.170848250389099121e-01 8.569985628128051758e-03 -6.539154052734375000e-02 -1.205016374588012695e-01 1.556383818387985229e-02 -1.187586188316345215e-01 8.571526408195495605e-02 5.598659440875053406e-02 -3.142179250717163086e-01 4.664162546396255493e-02 4.311059042811393738e-02 2.302185893058776855e-01 2.187629938125610352e-01 -1.607501059770584106e-01 -2.758429944515228271e-02 8.892539143562316895e-02 4.575973451137542725e-01 -3.719606995582580566e-02 -2.091224342584609985e-01 2.025756239891052246e-01 -1.275846809148788452e-01 -8.177135884761810303e-02 1.722173690795898438e-01 3.132610768079757690e-02 -2.489416301250457764e-01 -1.064711138606071472e-01 -1.198792010545730591e-01 2.098273299634456635e-02 2.382414191961288452e-01 2.395326048135757446e-01
8.288446813821792603e-02 1.749680638313293457e-01 3.653783723711967468e-02 -7.856984436511993408e-02 1.285025011748075485e-02 -5.021142587065696716e-02 1.670047938823699951e-01 -2.809857726097106934e-01 5.620379373431205750e-02 5.143663287162780762e-02 -3.767318725585937500e-01 -2.859659790992736816e-01 -8.617950975894927979e-02 2.741036564111709595e-02 2.877531759440898895e-02 4.340841993689537048e-02 3.119076192378997803e-01 -1.076326668262481689e-01 2.406438738107681274e-01 4.164171218872070312e-01 7.361900061368942261e-03 8.396643400192260742e-02 -1.938723176717758179e-01 1.027845814824104309e-01 2.555434107780456543e-01 -2.874695658683776855e-01 -2.037670910358428955e-01 -1.049448829144239426e-02 -1.013179719448089600e-01 5.607734993100166321e-02 6.389028578996658325e-02 5.075159668922424316e-02
8.385957032442092896e-02 1.989786177873611450e-01 -1.958824396133422852e-01 -1.311352401971817017e-01 -4.350647702813148499e-02 3.130037486553192139e-01 -1.357807815074920654e-01 -1.226303353905677795e-01 3.073680854868143797e-04 -6.386658549308776855e-02 1.245323009788990021e-02 2.159850746393203735e-01 3.370093107223510742e-01 -1.411650627851486206e-01 -1.708474904298782349e-01 -1.711246818304061890e-01 3.001576066017150879e-01 1.307287663221359253e-01 1.542742550373077393e-01 3.085701167583465576e-01 6.957822293043136597e-02 3.316595777869224548e-02 -8.590668439865112305e-02 9.855471551418304443e-02 -2.362878806889057159e-02 -1.227567493915557861e-01 9.766612201929092407e-02 1.151386499404907227e-01 -5.404811725020408630e-02 -6.040275096893310547e-02 4.749213457107543945e-01 -4.281393438577651978e-02
1.289893537759780884e-01 4.247493743896484375e-01 9.540066123008728027e-02 2.096022963523864746e-01 -3.978588879108428955e-01 1.385735422372817993e-01 -2.356665581464767456e-01 9.228390641510486603e-03 7.544092088937759399e-02 1.353410184383392334e-01 -1.418496817350387573e-01 -1.886576563119888306e-01 -1.400349736213684082e-01 -7.546848058700561523e-02 3.482590913772583008e-01 1.036994606256484985e-01 3.193109333515167236e-01 1.634955555200576782e-01 1.184163689613342285e-01 3.176335617899894714e-02 -4.263565316796302795e-02 1.430269926786422729e-01 -8.634606003761291504e-02 -1.758555695414543152e-02 3.998493030667304993e-02 -1.163527071475982666e-01 1.253360807895660400e-01 1.529516875743865967e-01 1.692127287387847900e-01 -5.467928573489189148e-02 -4.914874210953712463e-02 1.330144107341766357e-01
1.686098724603652954e-01 1.316466480493545532e-01 2.395083159208297729e-01 -1.080083921551704407e-01 -3.991144001483917236e-01 6.300137937068939209e-02 -1.952078491449356079e-01 -1.793798953294754028e-01 2.398793585598468781e-02 2.241377979516983032e-01 -2.913004457950592041e-01 -1.186609342694282532e-01 -6.536075472831726074e-02 -1.266578286886215210e-01 4.180077612400054932e-01 5.768660455942153931e-02 1.805639863014221191e-01 1.432192027568817139e-01 2.332600206136703491e-01 3.250752389430999756e-02 6.078437343239784241e-02 1.744685024023056030e-01 -1.167683899402618408e-01 1.236598938703536987e-02 -7.039953768253326416e-02 -1.627147048711776733e-01 9.245017170906066895e-02 2.458193153142929077e-01 4.901279136538505554e-02 1.404496282339096069e-01 9.199914336204528809e-02 1.266524940729141235e-01
4.400539770722389221e-02 2.901256978511810303e-01 4.725878685712814331e-02 -4.168716669082641602e-01 -1.295667723752558231e-03 -3.401238843798637390e-02 1.314813364297151566e-02 -3.092608749866485596e-01 2.121463119983673096e-01 1.538229919970035553e-02 -2.395008653402328491e-01 -2.119429595768451691e-02 1.510032713413238525e-01 8.958359062671661377e-02 1.700919270515441895e-01 -1.580069214105606079e-01 2.305237650871276855e-01 -4.293638840317726135e-02 -7.017045468091964722e-02 1.024506539106369019e-01 -2.356390208005905151e-01 4.378769174218177795e-02 -3.465889394283294678e-01 1.910167336463928223e-01 -1.521744132041931152e-01 1.365467756986618042e-01 -2.122518718242645264e-01 -2.646884024143218994e-01 1.817409321665763855e-02 -3.125163912773132324e-02 2.879786677658557892e-02 -9.806070476770401001e-02
-1.122896745800971985e-01 2.712316811084747314e-01 1.465509682893753052e-01 -6.680863350629806519e-02 -2.377011179924011230e-01 -2.712924033403396606e-02 -1.158349364995956421e-01 -1.113481149077415466e-01 9.271723777055740356e-02 1.317797452211380005e-01 -3.267873823642730713e-02 -4.347851499915122986e-03 1.174263358116149902e-01 2.715849280357360840e-01 -6.959207355976104736e-02 -3.089888095855712891e-01 2.032516151666641235e-01 1.581199094653129578e-02 4.551213681697845459e-01 -3.506227433681488037e-01 -1.910066157579421997e-01 5.256967619061470032e-02 -2.806051634252071381e-02 6.713657826185226440e-02 2.401458323001861572e-01 -3.656064346432685852e-02 -1.111369207501411438e-01 -2.161584198474884033e-01 -8.329706266522407532e-03 1.450847368687391281e-02 2.328590452671051025e-01 3.399670869112014771e-02
3.219960927963256836e-01 4.090715646743774414e-01 2.478855550289154053e-01 1.801890507340431213e-02 -1.039542034268379211e-01 6.007340736687183380e-03 -3.110056221485137939e-01 -6.251738220453262329e-02 -6.987261027097702026e-02 3.281818032264709473e-01 -2.878550291061401367e-01 1.112459413707256317e-02 -6.763324141502380371e-02 -6.954612582921981812e-02 1.355173587799072266e-01 -9.160888940095901489e-02 3.075373768806457520e-01 8.746308833360671997e-02 -1.809214949607849121e-01 7.485345751047134399e-02 1.240120381116867065e-01 1.833525300025939941e-02 4.703772813081741333e-02 1.042375117540359497e-01 1.101909484714269638e-02 -1.305986642837524414e-01 -5.783633142709732056e-02 -6.717919558286666870e-02 7.958250492811203003e-02 -9.676501154899597168e-02 3.373393416404724121e-01 -1.027982495725154877e-02
-5.162994563579559326e-02 3.609195649623870850e-01 1.762979775667190552e-01 4.019734635949134827e-02 -2.469670027494430542e-01 -3.882865980267524719e-02 -1.082084476947784424e-01 -2.391720265150070190e-01 -1.824603378772735596e-01 2.194024622440338135e-01 -2.228083163499832153e-01 2.503781318664550781e-01 7.026375085115432739e-02 1.985168009996414185e-01 3.537386059761047363e-01 -8.227191865444183350e-02 8.599913120269775391e-02 2.172229140996932983e-01 -5.515505746006965637e-02 1.642307490110397339e-01 1.517356783151626587e-01 1.017130985856056213e-01 -1.378939598798751831e-01 4.509841278195381165e-02 -2.316554486751556396e-01 -1.223219931125640869e-01 -2.570081129670143127e-02 -1.813196390867233276e-01 1.229072138667106628e-01 8.583097904920578003e-02 2.314448654651641846e-01 1.254464089870452881e-01
5.024391785264015198e-02 2.861813306808471680e-01 3.316640555858612061e-01 1.649876683950424194e-01 -2.094043940305709839e-01 1.262600123882293701e-01 2.859951555728912354e-02 -1.614471375942230225e-01 1.912994384765625000e-01 3.030526041984558105e-01 -9.011253714561462402e-02 -1.547957211732864380e-01 -1.435949206352233887e-01 2.745347842574119568e-02 9.073956310749053955e-02 -2.577392160892486572e-01 -4.930479079484939575e-02 2.504179775714874268e-01 3.287525773048400879e-01 -1.108118668198585510e-01 -9.204692393541336060e-02 6.977660953998565674e-02 7.518975995481014252e-03 -2.547491155564785004e-02 1.357059180736541748e-01 -1.699960529804229736e-01 1.276929080486297607e-01 -4.365092888474464417e-02 -1.889824718236923218e-01 -1.469060480594635010e-01 3.252766728401184082e-01 8.338683843612670898e-02
5.013552680611610413e-02 -1.646557450294494629e-02 1.863711327314376831e-01 -1.182342916727066040e-01 -1.202085316181182861e-01 1.106992140412330627e-01 -2.567786909639835358e-02 -4.454254806041717529e-01 1.425354033708572388e-01 1.139442250132560730e-01 -3.254672884941101074e-01 5.897661671042442322e-02 -2.535416744649410248e-02 -7.052066922187805176e-02 -1.134613305330276489e-01 -7.957410067319869995e-02 2.171487063169479370e-01 -2.861453965306282043e-02 3.330032229423522949e-01 -8.404640853404998779e-02 -1.811793819069862366e-02 1.091219484806060791e-02 -3.363800942897796631e-01 -8.251354098320007324e-02 -1.497218608856201172e-01 -2.678949832916259766e-01 -9.135248512029647827e-02 -1.739864647388458252e-01 1.893286406993865967e-02 -2.939938306808471680e-01 1.041242778301239014e-01 1.960547864437103271e-01
2.561312019824981689e-01 4.334778189659118652e-01 7.299706339836120605e-02 -8.669640123844146729e-02 -3.891056478023529053e-01 1.878645271062850952e-02 -3.767521083354949951e-01 1.029283851385116577e-01 1.232483536005020142e-01 1.238982006907463074e-01 -2.925033271312713623e-01 -1.717093735933303833e-01 -7.448058575391769409e-02 -1.546032130718231201e-01 1.201480776071548462e-01 -1.667372882366180420e-01 2.351498901844024658e-01 2.511323988437652588e-02 1.136468052864074707e-01 1.703703850507736206e-01 1.578703522682189941e-02 4.683791473507881165e-02 -1.272366940975189209e-01 -1.270199716091156006e-01 -1.218659151345491409e-02 1.192113831639289856e-01 7.867836207151412964e-02 5.211198329925537109e-02 8.457314968109130859e-02 -9.604100883007049561e-02 8.108305931091308594e-02 1.823072433471679688e-01
1.913339048624038696e-01 4.623754695057868958e-02 7.340940833091735840e-02 -2.055437862873077393e-01 -2.349064052104949951e-01 1.349060833454132080e-01 -8.260755985975265503e-02 -1.650810688734054565e-01 -1.597639173269271851e-01 8.168601244688034058e-02 5.191488936543464661e-02 7.074883580207824707e-02 1.277434825897216797e-01 -1.244574189186096191e-01 2.352254986763000488e-01 -1.306546926498413086e-01 3.994491994380950928e-01 -1.677567213773727417e-01 5.247712507843971252e-02 2.198807895183563232e-01 -2.521007694303989410e-02 3.212154284119606018e-02 -1.544816792011260986e-01 1.375039815902709961e-01 2.322465479373931885e-01 -3.703226745128631592e-01 -2.919892668724060059e-01 -8.405891060829162598e-02 -1.517657339572906494e-01 -1.133359298110008240e-01 2.275215983390808105e-01 -8.811854571104049683e-02
-8.387441188097000122e-02 2.194370627403259277e-01 1.122257113456726074e-01 9.556479752063751221e-02 -4.110762476921081543e-01 5.437329038977622986e-02 -2.345494776964187622e-01 3.329229308292269707e-03 3.012239933013916016e-01 8.812455832958221436e-02 -8.416775614023208618e-02 -1.455712616443634033e-01 -3.585482388734817505e-02 -2.347715646028518677e-01 5.679488927125930786e-02 5.547565408051013947e-03 4.028049707412719727e-01 2.544596493244171143e-01 7.223010994493961334e-03 -9.932387620210647583e-02 -2.155882865190505981e-01 1.758593022823333740e-01 -1.859506219625473022e-02 1.405267138034105301e-02 -5.130840465426445007e-02 -3.647422492504119873e-01 1.251723319292068481e-01 9.225359559059143066e-02 -3.391803801059722900e-02 -1.821778155863285065e-02 1.814870983362197876e-01 -2.342251874506473541e-02
9.148792922496795654e-02 2.780717052519321442e-02 -1.169187761843204498e-02 -7.268869876861572266e-02 -1.340105384588241577e-01 -7.592987269163131714e-02 2.817789018154144287e-01 -3.451111614704132080e-01 -1.463376283645629883e-01 7.272832840681076050e-02 -3.209562599658966064e-01 -1.495230495929718018e-01 -2.658611536026000977e-01 -2.338601350784301758e-01 1.563129574060440063e-01 -5.038501322269439697e-02 3.276602625846862793e-01 -1.195144727826118469e-01 3.032908737659454346e-01 8.643379807472229004e-02 -1.345873624086380005e-01 2.453318536281585693e-01 -1.969606876373291016e-01 1.164564192295074463e-01 7.709264010190963745e-02 -1.100062876939773560e-01 -8.665645867586135864e-02 -2.341411709785461426e-01 -1.312638074159622192e-01 -1.730470918118953705e-02 3.716781735420227051e-02 -8.801331371068954468e-02
2.454458475112915039e-01 2.306775152683258057e-01 -5.341182649135589600e-02 -8.421072363853454590e-02 -3.438367545604705811e-01 -1.984682828187942505e-01 1.045127063989639282e-01 1.514707952737808228e-01 2.635220587253570557e-01 1.039607450366020203e-01 -1.625065654516220093e-01 -1.302809417247772217e-01 5.763619765639305115e-02 3.856905549764633179e-02 -2.271773666143417358e-01 -2.151145935058593750e-01 2.450720369815826416e-01 1.758385598659515381e-01 4.294586777687072754e-01 1.610155850648880005e-01 6.438735127449035645e-02 -2.072133356705307961e-03 -4.425379261374473572e-02 1.711082160472869873e-01 7.349078357219696045e-02 8.705921471118927002e-02 -3.704546019434928894e-02 7.667946070432662964e-02 5.852248053997755051e-03 -9.806206077337265015e-02 2.628643512725830078e-01 1.519430726766586304e-01
-1.117433048784732819e-02 4.185993671417236328e-01 1.165655553340911865e-01 -2.710359394550323486e-01 -2.885738611221313477e-01 -1.290658414363861084e-01 -1.563011258840560913e-01 -3.661579191684722900e-01 6.440226733684539795e-02 7.517097890377044678e-02 4.656811058521270752e-02 1.016225889325141907e-01 -1.673389375209808350e-01 3.748216852545738220e-02 1.208049282431602478e-01 -2.162810862064361572e-01 1.720404922962188721e-01 1.230534724891185760e-02 -2.508284524083137512e-02 1.803031936287879944e-02 -6.197413429617881775e-03 6.940006464719772339e-02 -1.514347344636917114e-01 1.281770616769790649e-01 1.793691143393516541e-02 1.054861843585968018e-01 4.675642773509025574e-02 -3.894441723823547363e-01 -1.850328296422958374e-01 -1.412250697612762451e-01 1.606714576482772827e-01 -2.141853570938110352e-01
-5.552652478218078613e-02 2.534805797040462494e-02 -1.928392350673675537e-01 5.684446170926094055e-02 -8.766617625951766968e-02 6.060777232050895691e-03 -7.573596388101577759e-02 -2.612933889031410217e-02 -8.187954127788543701e-02 -1.857388764619827271e-01 -2.632429301738739014e-01 -1.548714656382799149e-02 8.327165246009826660e-02 1.125036776065826416e-01 2.309172004461288452e-01 9.030853211879730225e-02 3.888905942440032959e-01 1.123937964439392090e-01 3.068772256374359131e-01 2.445083111524581909e-02 2.097547203302383423e-01 2.764631509780883789e-01 -4.307694360613822937e-02 2.339054644107818604e-01 -1.810084879398345947e-01 -2.739900350570678711e-01 6.150925531983375549e-02 -7.372863590717315674e-02 4.199007526040077209e-02 3.570601642131805420e-01 2.606293261051177979e-01 5.754968617111444473e-03
2.275696694850921631e-01 3.905082643032073975e-01 1.815940141677856445e-01 -1.128655895590782166e-01 -2.782473564147949219e-01 1.528968065977096558e-01 -4.030044972896575928e-01 1.824436336755752563e-02 1.167628243565559387e-01 2.109687626361846924e-01 -2.832014486193656921e-02 -4.869286343455314636e-02 -6.828090548515319824e-02 -8.478032052516937256e-02 -5.414099246263504028e-02 -2.858359515666961670e-01 2.862045764923095703e-01 2.456937916576862335e-02 -2.002916671335697174e-02 -1.529383007436990738e-03 6.106280162930488586e-02 -7.899807393550872803e-02 1.160559281706809998e-01 1.678940467536449432e-02 9.477029740810394287e-02 -5.527801439166069031e-02 7.365237921476364136e-02 -1.355868577957153320e-01 1.113146319985389709e-01 -1.164064034819602966e-01 2.037950903177261353e-01 3.445259928703308105e-01
-9.067560732364654541e-02 2.406931370496749878e-01 8.931321650743484497e-02 1.451357826590538025e-02 -2.046763449907302856e-01 1.047347933053970337e-01 -5.284711346030235291e-02 -3.095382824540138245e-02 -5.041880160570144653e-02 2.073180377483367920e-01 -2.094224542379379272e-01 3.637621998786926270e-01 -1.650875359773635864e-01 1.250384300947189331e-01 1.336640864610671997e-01 1.028098315000534058e-01 2.306435853242874146e-01 1.278985291719436646e-01 6.323660723865032196e-03 1.583994030952453613e-01 2.501234225928783417e-02 2.196181863546371460e-01 -1.939247101545333862e-01 2.003798782825469971e-01 2.618406116962432861e-01 -8.384004235267639160e-02 8.433409966528415680e-03 -8.213121443986892700e-03 -6.834559887647628784e-02 -2.665840983390808105e-01 4.389278888702392578e-01 1.029113382101058960e-01
3.206748366355895996e-01 2.245756611227989197e-02 7.522436976432800293e-02 -3.025290668010711670e-01 -3.243788331747055054e-02 1.115612760186195374e-01 -2.160966396331787109e-01 -3.917963206768035889e-01 -7.430658489465713501e-02 3.172025978565216064e-01 -1.703682839870452881e-01 7.574079185724258423e-02 1.900060772895812988e-01 8.636511117219924927e-02 2.694729529321193695e-02 -4.514697939157485962e-02 1.217272728681564331e-01 1.794480383396148682e-01 2.437239736318588257e-01 -2.130332291126251221e-01 -8.434331417083740234e-02 2.184532433748245239e-01 4.489256814122200012e-02 4.756651446223258972e-02 3.696782886981964111e-02 1.008252650499343872e-01 -1.351874023675918579e-01 1.319635957479476929e-01 -3.243079483509063721e-01 -1.014382168650627136e-01 5.807932466268539429e-02 1.468867808580398560e-01
2.341555804014205933e-01 5.318893194198608398e-01 1.948687620460987091e-02 8.421833068132400513e-02 -2.220418453216552734e-01 2.307836413383483887e-01 -3.551601171493530273e-01 2.990308031439781189e-02 -7.519050966948270798e-03 1.225418597459793091e-01 -1.022591888904571533e-01 -1.833983808755874634e-01 -1.679358631372451782e-01 -5.237214267253875732e-02 1.415227204561233521e-01 -1.738061159849166870e-01 3.525073528289794922e-01 1.040442362427711487e-01 1.817761808633804321e-01 1.767626702785491943e-01 7.450453937053680420e-02 1.776391118764877319e-01 -2.735762111842632294e-02 -2.067103236913681030e-02 -9.586160629987716675e-02 1.665640622377395630e-01 4.757864866405725479e-03 -1.691910251975059509e-02 1.448918413370847702e-02 -3.135113418102264404e-02 -1.545039471238851547e-02 9.229526668787002563e-02
2.094026952981948853e-01 1.092576682567596436e-01 1.582275927066802979e-01 -2.326423823833465576e-01 -2.815952599048614502e-01 -1.673102378845214844e-01 -1.135137453675270081e-01 -1.422944664955139160e-02 -1.002834513783454895e-01 7.330323103815317154e-03 5.752429738640785217e-02 2.542104125022888184e-01 2.259265333414077759e-01 1.371805369853973389e-01 -4.621652141213417053e-02 -1.343486905097961426e-01 3.371637165546417236e-01 5.235347896814346313e-02 2.367403507232666016e-01 1.823538243770599365e-01 7.450591772794723511e-02 9.681183844804763794e-02 -6.108528748154640198e-02 6.472635269165039062e-02 -6.540849804878234863e-02 -3.320389389991760254e-01 -2.020138651132583618e-01 -2.490074932575225830e-01 -1.577804684638977051e-01 -3.602398931980133057e-02 1.386862546205520630e-01 -2.919873297214508057e-01
5.372868478298187256e-02 3.325253427028656006e-01 -1.071085557341575623e-01 -1.113239526748657227e-01 -2.328776121139526367e-01 -1.095416769385337830e-01 -2.644513547420501709e-01 2.979008853435516357e-02 3.141055405139923096e-01 2.123181670904159546e-01 5.763897672295570374e-02 -6.747920066118240356e-02 -8.795385807752609253e-02 1.417042016983032227e-01 -3.744686394929885864e-02 -2.853306829929351807e-01 2.812297344207763672e-01 1.451403647661209106e-01 8.624427765607833862e-02 -1.629003435373306274e-01 8.372490853071212769e-02 2.249808460474014282e-01 -9.476745501160621643e-03 -1.193327978253364563e-01 3.210467100143432617e-01 -4.894708842039108276e-02 3.368820250034332275e-02 -1.861502379179000854e-01 -2.346498221158981323e-01 -7.794798910617828369e-02 4.334903508424758911e-02 2.302530854940414429e-01
-1.484295725822448730e-01 1.734450906515121460e-01 -7.100561261177062988e-02 -1.956239901483058929e-02 -1.888309866189956665e-01 2.393159419298171997e-01 -1.450834423303604126e-01 2.327361144125461578e-02 4.880738258361816406e-02 -2.504086792469024658e-01 -2.399108745157718658e-02 -3.177770972251892090e-02 -6.087989732623100281e-02 6.100058928132057190e-02 1.569035798311233521e-01 1.281443834304809570e-01 3.787268996238708496e-01 2.469270825386047363e-01 3.584100008010864258e-01 2.426413297653198242e-01 2.304588705301284790e-01 2.794259488582611084e-01 -9.867921471595764160e-02 -7.784813642501831055e-02 -9.932149946689605713e-02 -3.121615573763847351e-02 -4.924492165446281433e-02 -3.446532189846038818e-01 5.146337300539016724e-02 1.780146360397338867e-01 6.608518213033676147e-02 5.760953575372695923e-02
7.104453444480895996e-02 2.354977428913116455e-01 3.863900303840637207e-01 -9.028135240077972412e-02 -1.503855288028717041e-01 9.345093742012977600e-03 6.455405056476593018e-02 -3.744579851627349854e-01 3.528607636690139771e-02 -7.741399854421615601e-02 -2.411323934793472290e-01 -3.634668141603469849e-02 -1.398378908634185791e-01 6.628149747848510742e-02 -1.907555311918258667e-01 1.453180164098739624e-01 3.614529967308044434e-01 -3.429993614554405212e-02 4.109341204166412354e-01 -2.105587571859359741e-01 1.845781691372394562e-02 1.097328215837478638e-01 -7.203271239995956421e-02 -1.275437325239181519e-01 8.834382891654968262e-02 -1.498298943042755127e-01 4.164008051156997681e-02 -2.121299803256988525e-01 -2.137223444879055023e-02 -5.809466540813446045e-02 8.087789267301559448e-02 2.398418821394443512e-02
3.888275027275085449e-01 1.295675784349441528e-01 -1.736410260200500488e-01 6.168606504797935486e-02 -2.898612320423126221e-01 1.015320345759391785e-01 -2.724039927124977112e-02 -2.790665924549102783e-01 -1.141792163252830505e-01 9.587677568197250366e-02 -1.322766393423080444e-01 2.921477518975734711e-02 2.204071171581745148e-02 -3.435058519244194031e-02 2.687937319278717041e-01 1.540421992540359497e-01 1.128092408180236816e-01 2.082953900098800659e-01 4.123322367668151855e-01 4.535486921668052673e-02 -1.820861101150512695e-01 -5.623777210712432861e-02 -1.416035592555999756e-01 1.973515897989273071e-01 -1.178936064243316650e-01 -2.988368272781372070e-01 7.745275646448135376e-02 -1.184453293681144714e-01 4.159561172127723694e-02 1.599654853343963623e-01 -1.044356524944305420e-01 -4.398173093795776367e-02
1.308165863156318665e-02 3.057467341423034668e-01 1.668349206447601318e-01 2.255022712051868439e-02 -1.588727086782455444e-01 4.108772054314613342e-02 -2.934400737285614014e-01 -2.428219467401504517e-01 5.689102783799171448e-02 4.151061773300170898e-01 -1.031515672802925110e-01 4.010902345180511475e-02 -1.915834695100784302e-01 4.992482066154479980e-02 9.091502428054809570e-02 5.882815644145011902e-02 4.482398331165313721e-01 -3.667210787534713745e-02 5.419310554862022400e-02 1.996460407972335815e-01 1.859163492918014526e-01 -8.172141015529632568e-02 -1.156723946332931519e-01 7.489423453807830811e-02 -2.020349949598312378e-01 7.841622456908226013e-03 -1.115965098142623901e-01 8.565109223127365112e-02 2.165279686450958252e-01 -1.533845514059066772e-01 1.654873937368392944e-01 -5.938645079731941223e-02
3.827002644538879395e-02 9.688899666070938110e-02 2.469073049724102020e-02 -2.226439863443374634e-01 -1.356138885021209717e-01 3.446421027183532715e-01 -3.910844773054122925e-02 1.875709742307662964e-02 -1.083680614829063416e-01 -4.878781735897064209e-02 -1.614534258842468262e-01 1.206253394484519958e-01 2.517443299293518066e-01 1.200456172227859497e-01 1.510495394468307495e-01 -3.434633910655975342e-01 2.428105473518371582e-01 1.966223865747451782e-01 2.082162052392959595e-01 6.280136108398437500e-02 2.302149832248687744e-01 3.229188174009323120e-02 2.127466350793838501e-02 -1.408877819776535034e-01 -1.502470225095748901e-01 -2.304427474737167358e-01 1.380772516131401062e-02 -2.829741537570953369e-01 -1.694690287113189697e-01 -1.455262005329132080e-01 2.105167061090469360e-01 -2.391430586576461792e-01
-1.461183186620473862e-02 1.112837493419647217e-01 1.867208629846572876e-01 -9.602963179349899292e-02 -2.897336781024932861e-01 3.650968894362449646e-02 1.162081584334373474e-01 -3.894593119621276855e-01 3.612711131572723389e-01 1.210739985108375549e-01 -1.876749545335769653e-01 1.180717125535011292e-01 3.715499117970466614e-02 1.880964934825897217e-01 -1.108244135975837708e-01 1.123444512486457825e-01 4.201597869396209717e-01 -5.915884301066398621e-02 -4.054948315024375916e-02 -4.959382116794586182e-03 9.018011391162872314e-02 2.886277139186859131e-01 -8.954691886901855469e-02 -1.111885085701942444e-01 -1.736557185649871826e-01 -1.123566254973411560e-01 7.735954970121383667e-02 -1.223990395665168762e-01 1.456552445888519287e-01 -1.843791007995605469e-01 1.320021301507949829e-01 -8.334911614656448364e-02
4.915578290820121765e-02 3.668649196624755859e-01 7.733049243688583374e-02 1.640179306268692017e-01 -1.463532447814941406e-01 -2.950416319072246552e-02 -1.797866523265838623e-01 7.355573028326034546e-02 -5.547035834752023220e-05 4.463849663734436035e-01 -2.253684997558593750e-01 5.676929280161857605e-02 2.418407499790191650e-01 4.990996420383453369e-02 2.156941406428813934e-02 -1.070357188582420349e-01 3.637487590312957764e-01 1.800698637962341309e-01 1.305258572101593018e-01 -4.451492428779602051e-02 2.100712507963180542e-01 -1.032964512705802917e-01 -5.147743225097656250e-02 -1.551345288753509521e-01 2.799859941005706787e-01 -1.166564598679542542e-01 1.579545438289642334e-01 -3.808747977018356323e-02 -1.916608400642871857e-02 1.566062718629837036e-01 1.033026501536369324e-01 1.570864617824554443e-01
-2.386048138141632080e-01 1.980135403573513031e-02 2.762608826160430908e-01 -9.170671552419662476e-02 -2.729907333850860596e-01 2.634558975696563721e-01 -2.348434329032897949e-01 -5.601900815963745117e-02 -2.717289328575134277e-02 2.486592382192611694e-01 -2.095646560192108154e-01 -1.288868188858032227e-01 -2.441141195595264435e-02 4.468111321330070496e-02 3.475118428468704224e-03 -2.996757328510284424e-01 4.009987711906433105e-01 1.280120611190795898e-01 7.979352027177810669e-02 1.453296095132827759e-01 3.155664801597595215e-01 1.700744032859802246e-01 9.961923351511359215e-04 3.705582395195960999e-02 -2.127338200807571411e-01 -1.141922324895858765e-01 -1.106861010193824768e-01 -7.936560362577438354e-02 -5.323309078812599182e-02 1.330497860908508301e-01 -9.093422442674636841e-02 -2.593756420537829399e-03
2.363339066505432129e-01 3.319718837738037109e-01 6.106283888220787048e-02 -1.774281412363052368e-01 -1.600339636206626892e-02 -7.097140699625015259e-02 9.287881851196289062e-02 -2.990290224552154541e-01 -6.918676197528839111e-02 1.343809664249420166e-01 -2.021570354700088501e-01 -1.024201884865760803e-01 1.937845051288604736e-01 6.613198667764663696e-02 3.165269792079925537e-01 4.435141757130622864e-02 1.537779271602630615e-01 1.201711148023605347e-01 -8.801804482936859131e-02 1.039437875151634216e-01 1.367734968662261963e-01 1.349906623363494873e-02 -3.946791887283325195e-01 1.574242413043975830e-01 -1.970366388559341431e-01 2.074223458766937256e-01 -1.188220158219337463e-01 -3.066682219505310059e-01 2.984345890581607819e-02 4.010470211505889893e-02 -1.280080527067184448e-01 1.101306453347206116e-01
1.338733881711959839e-01 6.321801990270614624e-02 2.249724715948104858e-01 -9.401044994592666626e-02 -1.658153682947158813e-01 -4.010546207427978516e-02 -2.285587340593338013e-01 -2.255870997905731201e-01 -2.522521615028381348e-01 2.790609896183013916e-01 -2.353229373693466187e-01 1.108437627553939819e-01 -8.052048087120056152e-02 4.124990198761224747e-03 -1.231710836291313171e-01 -1.789980977773666382e-01 8.002081513404846191e-02 3.482744693756103516e-01 4.698549509048461914e-01 -6.620414555072784424e-03 -2.247711122035980225e-01 2.008936703205108643e-01 1.950668543577194214e-02 -1.208942681550979614e-01 5.496556311845779419e-02 -5.272523034363985062e-03 2.241828478872776031e-02 -1.261427551507949829e-01 -1.193944513797760010e-01 -9.124844521284103394e-02 1.643928438425064087e-01 -8.085535839200019836e-03
5.295929685235023499e-02 1.516231000423431396e-01 1.021121218800544739e-01 -5.743595212697982788e-02 -1.449516713619232178e-01 2.740707397460937500e-01 3.037190996110439301e-02 -9.317367523908615112e-02 -2.503595352172851562e-01 2.591071724891662598e-01 -1.207134276628494263e-01 5.314920842647552490e-02 3.318367004394531250e-01 1.675950884819030762e-01 1.531440913677215576e-01 -1.287823468446731567e-01 2.025811076164245605e-01 4.134393855929374695e-02 1.434042900800704956e-01 3.173997253179550171e-02 2.639474868774414062e-01 8.481480926275253296e-02 -2.126076221466064453e-01 -1.476771980524063110e-01 4.997270181775093079e-02 -2.051565051078796387e-01 -1.029361635446548462e-01 -9.064572304487228394e-02 3.268040120601654053e-01 1.080030128359794617e-01 3.708578348159790039e-01 -4.126412793993949890e-02
3.250118810683488846e-03 2.867376208305358887e-01 6.165742129087448120e-02 4.714955389499664307e-02 -2.587780952453613281e-01 1.014872491359710693e-01 -1.656532473862171173e-02 -4.137789905071258545e-01 -2.451140582561492920e-01 -1.345496475696563721e-01 -1.356165111064910889e-01 -3.542736172676086426e-02 8.117365837097167969e-02 -7.779847085475921631e-02 -9.966947138309478760e-02 -8.531893044710159302e-02 2.769520580768585205e-01 2.120452970266342163e-01 2.018619775772094727e-01 4.186115264892578125e-01 7.161118090152740479e-02 2.044385820627212524e-01 -1.841221302747726440e-01 -1.293118149042129517e-01 3.847341239452362061e-02 1.201934888958930969e-01 -1.213559508323669434e-01 -4.827257990837097168e-02 2.540312409400939941e-01 4.713794216513633728e-02 6.360223633237183094e-04 -1.930693909525871277e-02
2.337612807750701904e-01 3.654975444078445435e-02 1.570582836866378784e-01 -5.024326965212821960e-02 -3.153252899646759033e-01 1.321198791265487671e-01 9.302801638841629028e-02 7.723046001046895981e-03 1.504691392183303833e-01 6.759583950042724609e-02 3.767638280987739563e-02 5.054308101534843445e-02 -4.316015541553497314e-02 1.946009099483489990e-01 2.381141185760498047e-01 1.659799516201019287e-01 3.405005931854248047e-01 -1.048761140555143356e-02 2.911551892757415771e-01 -7.065217941999435425e-02 9.784264117479324341e-02 2.411912232637405396e-01 -2.940102815628051758e-01 -2.585399895906448364e-02 1.305619031190872192e-01 2.083579450845718384e-01 1.095283627510070801e-01 7.358051836490631104e-02 9.136012941598892212e-02 1.814449205994606018e-02 2.572640031576156616e-02 4.338042736053466797e-01
8.862251788377761841e-02 2.287107557058334351e-01 2.370944619178771973e-01 -6.361154466867446899e-02 1.774660311639308929e-02 8.295717835426330566e-02 1.761731505393981934e-01 -4.920549690723419189e-01 1.581416428089141846e-01 9.017009288072586060e-02 -1.910571157932281494e-01 1.876825094223022461e-01 1.248125210404396057e-01 -7.747203856706619263e-02 -3.659237176179885864e-02 9.453002712689340115e-04 1.590447276830673218e-01 7.747729122638702393e-02 4.409947395324707031e-01 6.066926196217536926e-02 3.932543843984603882e-02 -6.499328184872865677e-03 -2.118818014860153198e-01 -7.911387830972671509e-02 -1.227824613451957703e-01 -2.923030555248260498e-01 -3.788948431611061096e-02 -1.243325993418693542e-01 -3.574471920728683472e-02 -7.969319820404052734e-02 2.615242265164852142e-02 2.520284056663513184e-01
4.185771048069000244e-01 3.701517283916473389e-01 2.219897061586380005e-01 5.126725882291793823e-02 -3.221887946128845215e-01 -2.605182304978370667e-02 4.525689408183097839e-02 1.598619520664215088e-01 3.312540426850318909e-02 1.219478845596313477e-01 -3.180286884307861328e-01 -1.095614582300186157e-01 -1.135757192969322205e-01 1.996338665485382080e-01 7.178992778062820435e-02 -2.313133180141448975e-01 2.260853052139282227e-01 4.116623476147651672e-02 9.881004691123962402e-02 1.135016679763793945e-01 -1.224266015924513340e-03 -5.652146879583597183e-03 1.649680137634277344e-01 1.167177632451057434e-01 2.039972878992557526e-02 -2.140342257916927338e-02 -2.600527405738830566e-01 1.231175288558006287e-01 1.837487071752548218e-01 4.433958232402801514e-02 -1.623119264841079712e-01 3.459658473730087280e-02
6.974483281373977661e-02 4.131361246109008789e-01 1.928800791501998901e-01 -1.112126335501670837e-01 -1.314134895801544189e-01 1.699134260416030884e-01 -7.105479948222637177e-03 -1.588146090507507324e-01 6.877161562442779541e-02 -8.126889914274215698e-02 -5.180271267890930176e-01 1.685668975114822388e-01 1.207501906901597977e-02 -3.213416039943695068e-02 -2.439162321388721466e-02 1.594133228063583374e-01 2.456610202789306641e-01 1.404255479574203491e-01 -5.062577873468399048e-02 7.750193029642105103e-02 -2.270466648042201996e-02 3.193345069885253906e-01 6.235822290182113647e-02 6.129936128854751587e-02 2.732770144939422607e-02 7.671245932579040527e-02 3.280745744705200195e-01 3.481714427471160889e-02 1.535432487726211548e-01 6.752242892980575562e-02 8.330141752958297729e-02 1.373263299465179443e-01
2.464625090360641479e-01 2.497530579566955566e-01 -1.137824505567550659e-01 7.293108850717544556e-02 -4.832491278648376465e-01 3.428511321544647217e-03 2.263898216187953949e-02 -2.851265966892242432e-01 -1.121271122246980667e-02 2.085614055395126343e-01 -1.148681417107582092e-01 1.008010283112525940e-02 6.376016139984130859e-02 -3.632181510329246521e-02 1.682075709104537964e-01 7.036976516246795654e-02 3.014384396374225616e-02 2.349770814180374146e-01 4.262735843658447266e-01 -5.440942570567131042e-02 2.348011918365955353e-02 5.987418070435523987e-02 -1.048574075102806091e-01 2.906875312328338623e-02 -1.101633459329605103e-01 -1.492023617029190063e-01 -1.887707039713859558e-02 -1.341812163591384888e-01 -9.323619306087493896e-02 2.150432169437408447e-01 -2.877910733222961426e-01 2.062974311411380768e-02
-9.535909444093704224e-02 2.546435296535491943e-01 1.554320305585861206e-01 -2.707108557224273682e-01 -1.471153795719146729e-01 -1.890498101711273193e-01 -1.132184863090515137e-01 -3.618597388267517090e-01 2.643245644867420197e-02 1.513336896896362305e-01 -1.920527368783950806e-01 -1.592691801488399506e-02 9.472149610519409180e-02 8.111974596977233887e-02 2.005790024995803833e-01 -1.064171940088272095e-01 1.085607483983039856e-01 3.454297184944152832e-01 2.516534626483917236e-01 -1.613115072250366211e-01 -1.087800785899162292e-01 2.639618217945098877e-01 1.559893880039453506e-02 6.652468442916870117e-02 -1.875848472118377686e-01 4.497631266713142395e-02 -3.063409924507141113e-01 -9.439572691917419434e-02 1.472793221473693848e-01 3.209327906370162964e-02 1.043528467416763306e-01 1.393406242132186890e-01
-2.988539822399616241e-02 1.643077731132507324e-01 1.465916484594345093e-01 -7.381595671176910400e-02 -1.109907552599906921e-01 3.456811606884002686e-01 -1.290729921311140060e-02 -2.727389931678771973e-01 2.153983861207962036e-01 1.327946335077285767e-01 -1.107087135314941406e-01 -1.413454115390777588e-01 1.816464215517044067e-01 -1.879007667303085327e-01 2.538275420665740967e-01 -6.509213242679834366e-03 2.048054039478302002e-01 3.967151790857315063e-02 3.397013545036315918e-01 2.035840004682540894e-01 8.569746464490890503e-02 2.694897055625915527e-01 -4.313663765788078308e-02 -2.697095274925231934e-02 5.536966770887374878e-02 -1.749348789453506470e-01 -2.003182321786880493e-01 1.891067177057266235e-01 -1.339870840311050415e-01 1.192226335406303406e-01 1.946262568235397339e-01 -2.173554748296737671e-01
1.810011267662048340e-01 2.506817877292633057e-01 -1.982209086418151855e-01 -5.754131823778152466e-03 -2.461252510547637939e-01 -1.554871946573257446e-01 -1.773823797702789307e-01 4.373912140727043152e-02 1.640279144048690796e-01 2.101576775312423706e-01 -1.079021245241165161e-01 1.874484680593013763e-02 2.917861342430114746e-01 3.532597422599792480e-01 9.787000715732574463e-02 -2.743724286556243896e-01 3.835093677043914795e-01 6.690949201583862305e-03 1.239693984389305115e-01 -7.529097795486450195e-02 -1.527477800846099854e-01 1.129033416509628296e-01 1.255745738744735718e-01 2.084411084651947021e-01 -9.055654704570770264e-02 -1.403048783540725708e-01 2.745081204921007156e-03 1.968345046043395996e-01 6.860950589179992676e-02 -1.350231561809778214e-02 -1.035006791353225708e-01 1.529339849948883057e-01
1.617632689885795116e-03 3.926651775836944580e-01 2.010192722082138062e-01 -2.408283948898315430e-01 -2.327495068311691284e-01 -1.561642289161682129e-01 -5.572884157299995422e-02 -1.892521679401397705e-01 -5.096937064081430435e-03 7.241132855415344238e-02 -7.983147352933883667e-02 2.551308646798133850e-02 -1.346381604671478271e-01 1.058062463998794556e-01 5.156325548887252808e-02 -2.791044414043426514e-01 2.270959168672561646e-01 1.476723551750183105e-01 -7.153009623289108276e-02 -1.195477843284606934e-01 -1.688676923513412476e-01 9.240248799324035645e-02 -2.125871330499649048e-01 2.178732901811599731e-01 2.492635324597358704e-02 -1.689746826887130737e-01 3.432027623057365417e-02 -4.042994678020477295e-01 -1.709453761577606201e-02 -1.019743978977203369e-01 1.117355003952980042e-01 -2.612642943859100342e-01
6.708782911300659180e-02 -3.338814154267311096e-02 9.168450534343719482e-02 -4.545572027564048767e-02 -8.879621326923370361e-02 -4.737157002091407776e-02 -1.955927349627017975e-02 -3.370881974697113037e-01 1.447264850139617920e-01 2.085944861173629761e-01 -5.434719845652580261e-03 -1.282782107591629028e-01 -1.240792032331228256e-02 3.505235314369201660e-01 2.285672575235366821e-01 -1.943436264991760254e-01 3.876428008079528809e-01 -1.357007324695587158e-01 3.646312355995178223e-01 -1.063338741660118103e-01 -1.591688394546508789e-02 1.076631471514701843e-01 9.530543349683284760e-03 -9.761007875204086304e-02 -5.805930122733116150e-02 1.549971252679824829e-01 1.709837764501571655e-01 -6.012628972530364990e-02 3.659722208976745605e-01 4.069089516997337341e-02 1.861445307731628418e-01 3.004115447402000427e-02
-1.863550394773483276e-02 2.091880142688751221e-01 -1.243228465318679810e-01 -1.654900610446929932e-01 -1.505404859781265259e-01 -3.638121485710144043e-02 1.633312106132507324e-01 -3.315808773040771484e-01 2.684224247932434082e-01 9.223937243223190308e-02 -6.930696964263916016e-02 -3.264952823519706726e-02 2.163702696561813354e-01 -1.202291622757911682e-01 2.619644403457641602e-01 -4.555060341954231262e-02 1.333933025598526001e-01 2.362352907657623291e-01 2.656217515468597412e-01 3.252514600753784180e-01 2.798617584630846977e-03 1.139158904552459717e-01 1.048548743128776550e-01 1.200922355055809021e-01 1.634947210550308228e-01 -2.668422162532806396e-01 -2.640977501869201660e-01 -3.449002280831336975e-02 1.038457304239273071e-01 1.883687376976013184e-01 1.385213285684585571e-01 -1.066232174634933472e-01
2.277909666299819946e-01 1.185692921280860901e-01 2.840482890605926514e-01 -3.009593784809112549e-01 -2.326933294534683228e-01 -7.628720998764038086e-02 -1.162530779838562012e-01 -6.344763934612274170e-02 -3.663354218006134033e-01 -1.519265472888946533e-01 -1.650765538215637207e-01 1.956027746200561523e-02 -8.416399359703063965e-02 5.737937614321708679e-02 1.422643214464187622e-01 -5.307258665561676025e-02 2.472523450851440430e-01 3.226121887564659119e-02 2.091958671808242798e-01 -3.196234628558158875e-02 -7.173579931259155273e-02 1.752733811736106873e-02 9.427438676357269287e-02 3.481642305850982666e-01 -1.768525689840316772e-02 -3.604348003864288330e-01 1.046744883060455322e-01 -1.455838233232498169e-01 1.110885292291641235e-01 -7.075093686580657959e-02 9.654985368251800537e-02 -1.880807280540466309e-01
1.918199285864830017e-02 8.280017226934432983e-02 -6.214511021971702576e-02 -1.840888708829879761e-01 -2.378427982330322266e-01 8.430764824151992798e-02 -3.139195740222930908e-01 -3.489573597908020020e-01 -1.377723664045333862e-01 1.638676822185516357e-01 -1.534014195203781128e-01 2.090239375829696655e-01 -2.753486484289169312e-02 8.597531169652938843e-02 2.315134333912283182e-04 1.316536590456962585e-02 4.893692955374717712e-02 2.756449580192565918e-01 3.733771145343780518e-01 -5.221046134829521179e-02 -2.493176907300949097e-01 1.829006075859069824e-01 -1.702516376972198486e-01 -1.152974069118499756e-01 7.782331109046936035e-02 1.489614509046077728e-02 1.181214079260826111e-01 -2.241745144128799438e-01 -2.756016254425048828e-01 -1.576586216688156128e-01 8.477713912725448608e-02 1.129785403609275818e-01
1.882194280624389648e-01 4.583476185798645020e-01 8.672038465738296509e-02 1.245519742369651794e-01 -1.388747990131378174e-01 1.078986823558807373e-01 -2.978188395500183105e-01 -8.438396453857421875e-02 5.756257101893424988e-02 2.622635960578918457e-01 -1.991427242755889893e-01 3.637275472283363342e-02 1.154674030840396881e-02 8.262661099433898926e-02 1.061829626560211182e-01 5.013389140367507935e-02 2.311547696590423584e-01 1.875199377536773682e-01 -1.506258696317672729e-01 1.901427954435348511e-01 -1.036287024617195129e-01 3.092106804251670837e-02 -2.906248867511749268e-01 1.513110399246215820e-01 -1.204693987965583801e-01 1.252026259899139404e-01 3.848888212814927101e-03 -1.328885704278945923e-01 -6.273421458899974823e-03 -1.388076394796371460e-01 2.140565961599349976e-01 3.023337125778198242e-01
1.883013695478439331e-01 8.315957337617874146e-02 1.596021950244903564e-01 -1.493760198354721069e-01 -2.240629792213439941e-01 3.720143437385559082e-01 -2.265673726797103882e-01 -2.669966965913772583e-02 1.157606951892375946e-02 2.942577190697193146e-02 -2.292872965335845947e-01 2.702997028827667236e-01 2.894079983234405518e-01 -3.475160524249076843e-02 -5.852751433849334717e-02 -1.120436042547225952e-01 2.078178822994232178e-01 9.714793413877487183e-03 1.539128273725509644e-01 9.280098229646682739e-02 1.902846544981002808e-01 -7.659947965294122696e-03 -2.830513417720794678e-01 2.075287550687789917e-01 -5.624169856309890747e-02 -5.935216695070266724e-02 1.846877485513687134e-01 -2.364045828580856323e-01 1.903195306658744812e-02 6.408465560525655746e-03 -2.949223853647708893e-03 -3.308876752853393555e-01
6.258077919483184814e-02 3.740212917327880859e-01 1.104222908616065979e-01 7.424495369195938110e-02 2.319210022687911987e-02 2.138211429119110107e-01 -2.300619035959243774e-01 -2.989376187324523926e-01 6.834662705659866333e-02 2.149744629859924316e-01 8.693730458617210388e-03 -1.099680811166763306e-01 -9.685897827148437500e-02 4.176805019378662109e-01 8.079357445240020752e-02 -1.578765921294689178e-02 1.754888147115707397e-01 3.046994805335998535e-01 7.256788015365600586e-02 1.955164074897766113e-01 9.241159074008464813e-03 -5.615989118814468384e-02 9.856184571981430054e-02 2.336361259222030640e-02 2.410763949155807495e-01 2.940414473414421082e-02 3.014633357524871826e-01 -9.756661951541900635e-02 -5.771558731794357300e-02 1.028385832905769348e-01 2.014111131429672241e-01 4.221187159419059753e-02
3.370918929576873779e-01 4.065154492855072021e-01 1.069875806570053101e-01 1.125243827700614929e-01 -4.042562246322631836e-01 2.368188463151454926e-02 -2.398780584335327148e-01 1.115457043051719666e-01 2.180242240428924561e-01 1.956157088279724121e-01 -2.412050515413284302e-01 -2.046512216329574585e-01 6.930398941040039062e-02 8.999060094356536865e-02 4.396392498165369034e-03 -2.486765533685684204e-01 2.039638608694076538e-01 -7.609983906149864197e-03 1.762083321809768677e-01 1.988042443990707397e-01 -3.588901367038488388e-03 2.481362596154212952e-02 3.003905341029167175e-02 -2.695738524198532104e-02 -9.101210534572601318e-02 1.060889363288879395e-01 -1.613914966583251953e-01 7.583514600992202759e-02 1.835388541221618652e-01 -3.660650551319122314e-02 -3.316732496023178101e-02 2.152696438133716583e-02
2.012167423963546753e-01 -1.108638383448123932e-02 6.601183116436004639e-02 1.456388086080551147e-01 -1.562715917825698853e-01 7.486971467733383179e-02 -2.502679452300071716e-02 -2.875829339027404785e-01 7.364190369844436646e-02 7.767329923808574677e-03 -2.171991467475891113e-01 2.176833897829055786e-01 1.016918942332267761e-01 4.199268296360969543e-02 1.695901751518249512e-01 -2.539931237697601318e-02 5.293276309967041016e-01 8.809614926576614380e-02 -4.607546702027320862e-02 -2.510804124176502228e-02 -1.008276492357254028e-01 7.655332237482070923e-02 -7.399766147136688232e-02 3.545337170362472534e-02 -2.276881486177444458e-01 -2.689746618270874023e-01 8.296789973974227905e-02 -1.290490329265594482e-01 6.868664920330047607e-02 -3.192053735256195068e-01 2.161131650209426880e-01 2.537833750247955322e-01
9.807677939534187317e-03 2.886947393417358398e-01 1.813485026359558105e-01 -2.171440422534942627e-01 -3.033519983291625977e-01 1.904489696025848389e-01 -1.283018290996551514e-01 7.548655383288860321e-03 3.576537594199180603e-02 2.237455993890762329e-01 -5.120366439223289490e-02 4.297549277544021606e-02 7.821298390626907349e-02 1.187463290989398956e-02 1.292914748191833496e-01 -1.155037879943847656e-01 2.832527160644531250e-01 2.063409984111785889e-01 -4.326945170760154724e-02 -1.482200771570205688e-01 -1.118157431483268738e-01 5.212736874818801880e-02 -1.486260741949081421e-01 -5.361939966678619385e-02 1.353825181722640991e-01 8.725598454475402832e-02 -1.033501550555229187e-01 -3.650198280811309814e-01 1.164539903402328491e-01 -1.859256625175476074e-01 3.188250362873077393e-01 -3.051325976848602295e-01
1.751922518014907837e-01 1.629558801651000977e-01 -4.083818197250366211e-02 -7.420463114976882935e-02 -1.440056562423706055e-01 -7.106514275074005127e-02 -1.402155309915542603e-01 -1.346691995859146118e-01 2.023033350706100464e-01 -1.569135487079620361e-01 -2.708642780780792236e-01 -1.219344586133956909e-01 1.132793053984642029e-01 1.220400631427764893e-02 3.724106028676033020e-02 -4.406769946217536926e-02 2.230721861124038696e-01 8.147072792053222656e-02 1.678830832242965698e-01 -7.258971035480499268e-02 4.423221051692962646e-01 5.501579120755195618e-02 -3.719345629215240479e-01 1.769809424877166748e-01 7.275450229644775391e-02 -2.232344001531600952e-01 1.552297174930572510e-01 -2.977013885974884033e-01 2.274671345949172974e-01 1.895656064152717590e-02 4.523712024092674255e-02 -1.473726779222488403e-01
8.793678134679794312e-02 1.986859291791915894e-01 1.569163054227828979e-01 -1.503720283508300781e-01 -1.101020798087120056e-01 2.074986696243286133e-01 -3.139072284102439880e-02 -3.084388971328735352e-01 -1.217764467000961304e-01 1.887407153844833374e-02 -1.624427177011966705e-02 -7.236721366643905640e-02 3.885139152407646179e-02 -4.748598672449588776e-03 5.263774842023849487e-02 2.651886316016316414e-03 3.045112192630767822e-01 1.221814751625061035e-01 5.106188058853149414e-01 2.347378283739089966e-01 9.989977627992630005e-02 -1.318302899599075317e-01 -1.466601938009262085e-01 -9.987700730562210083e-02 2.913080453872680664e-01 -5.476090684533119202e-02 -1.517435759305953979e-01 1.386913806200027466e-01 -1.468075513839721680e-01 2.925183176994323730e-01 9.511710703372955322e-02 -2.534433640539646149e-02
-3.819374740123748779e-02 6.995013356208801270e-02 1.633830070495605469e-01 3.620349243283271790e-02 -1.380839496850967407e-01 1.892489008605480194e-02 -1.858968138694763184e-01 -3.675859570503234863e-01 1.104085668921470642e-01 2.997987866401672363e-01 -9.234725683927536011e-02 1.636156588792800903e-01 -1.624514609575271606e-01 3.652890399098396301e-02 1.818956807255744934e-02 1.192055642604827881e-01 4.385464191436767578e-01 1.965206861495971680e-01 1.179376617074012756e-01 -2.099753543734550476e-02 -1.129712793044745922e-03 2.310550212860107422e-02 -2.712859809398651123e-01 -1.307618245482444763e-02 -3.689289391040802002e-01 -8.045764267444610596e-02 1.077864505350589752e-02 7.507225126028060913e-02 1.428441051393747330e-02 -1.353287547826766968e-01 3.312930166721343994e-01 -2.655725553631782532e-02
-1.056173965334892273e-01 2.475573271512985229e-01 1.600544899702072144e-01 -2.320630550384521484e-01 -8.119133114814758301e-02 -1.369653940200805664e-01 -1.497623175382614136e-01 -6.307677179574966431e-02 -9.532679617404937744e-02 1.490430980920791626e-01 -2.450205851346254349e-03 6.183094903826713562e-02 9.179671108722686768e-02 1.985811740159988403e-01 2.723276615142822266e-01 -1.868344284594058990e-02 5.134143233299255371e-01 3.080875426530838013e-02 2.256373763084411621e-01 -1.291265040636062622e-01 1.272416561841964722e-01 -5.963091552257537842e-02 -1.382906734943389893e-01 1.135965660214424133e-01 1.116345170885324478e-02 4.434010758996009827e-02 -1.406175941228866577e-01 -1.700654625892639160e-01 1.757931858301162720e-01 -6.623665243387222290e-02 3.966244757175445557e-01 -1.074059829115867615e-01
2.068372368812561035e-01 5.340187549591064453e-01 1.138429567217826843e-01 -5.244390666484832764e-02 -2.109482139348983765e-01 2.049846947193145752e-01 -4.099220335483551025e-01 -5.267276614904403687e-02 -3.545361338183283806e-03 2.317789196968078613e-01 -2.101881504058837891e-01 -1.811129897832870483e-01 -1.684231162071228027e-01 -1.260799616575241089e-01 1.135153789073228836e-02 -3.559425100684165955e-02 3.120641410350799561e-01 -1.277192495763301849e-02 7.998511195182800293e-02 1.482783555984497070e-01 3.863231092691421509e-02 -1.137865334749221802e-01 -3.776714578270912170e-02 1.362847685813903809e-01 7.696276903152465820e-02 -1.661633998155593872e-01 2.104132901877164841e-03 1.507581472396850586e-01 -1.241117715835571289e-02 3.697898238897323608e-02 -2.889491803944110870e-02 6.030575558543205261e-02
-2.057315036654472351e-02 4.033657908439636230e-01 3.831984996795654297e-01 -1.093304231762886047e-01 -1.644160598516464233e-01 -8.179298602044582367e-03 6.325872242450714111e-02 -3.690993487834930420e-01 -2.160572111606597900e-01 -1.021020188927650452e-01 -1.712979823350906372e-01 -2.472962625324726105e-02 -6.403887271881103516e-02 9.239327907562255859e-02 -8.520662784576416016e-02 2.668801136314868927e-02 2.673653066158294678e-01 8.891636133193969727e-02 2.912271320819854736e-01 -7.185851037502288818e-02 -1.210715398192405701e-01 1.204402446746826172e-01 1.510590910911560059e-01 -1.760988533496856689e-01 1.524171680212020874e-01 -1.243780851364135742e-01 -5.466665700078010559e-02 -1.189190298318862915e-01 1.531151235103607178e-01 -1.908941715955734253e-01 9.893048554658889771e-02 -1.587735116481781006e-01
-1.222308073192834854e-02 3.318750560283660889e-01 1.854889243841171265e-01 7.123231887817382812e-02 -1.339364200830459595e-01 7.219534367322921753e-02 2.705413103103637695e-01 -2.004432976245880127e-01 -8.769753575325012207e-02 2.086680680513381958e-01 -3.152721822261810303e-01 -3.358786180615425110e-02 2.289717085659503937e-02 -9.856919944286346436e-02 -2.180007994174957275e-01 -1.137704551219940186e-01 1.964059025049209595e-01 -1.395981013774871826e-01 3.170658946037292480e-01 -1.515823155641555786e-01 -1.126815602183341980e-01 1.083001494407653809e-01 -4.511841759085655212e-02 1.004434153437614441e-01 1.843153834342956543e-01 -1.142612621188163757e-01 -1.424165219068527222e-01 -3.674664795398712158e-01 1.070244163274765015e-01 -1.339745521545410156e-01 1.043265685439109802e-01 -1.746175289154052734e-01
8.965514600276947021e-03 2.694146335124969482e-01 1.966703087091445923e-01 -1.895879656076431274e-01 -9.553056210279464722e-02 2.509255111217498779e-01 -1.472541689872741699e-01 -3.041524589061737061e-01 -5.877315625548362732e-02 1.889019906520843506e-01 -1.704587191343307495e-01 9.008303168229758739e-04 8.409489691257476807e-02 1.483308970928192139e-01 -1.040813326835632324e-02 -1.709821820259094238e-01 3.269435092806816101e-02 6.478300690650939941e-02 3.290977478027343750e-01 -6.094511970877647400e-02 -1.533606052398681641e-01 1.699543148279190063e-01 9.405444562435150146e-02 2.834313511848449707e-01 6.522291153669357300e-02 -8.264989592134952545e-03 -3.310413658618927002e-01 7.327010482549667358e-02 -2.463254630565643311e-01 7.175552845001220703e-02 1.209821179509162903e-01 2.849699556827545166e-01
4.304625466465950012e-02 7.154851406812667847e-02 5.375912040472030640e-02 -2.310470193624496460e-01 -2.836840152740478516e-01 1.734286546707153320e-01 -1.376329809427261353e-01 -2.446724474430084229e-01 -1.310756504535675049e-01 3.886529803276062012e-01 -4.153718426823616028e-02 1.412692815065383911e-01 9.543540328741073608e-02 2.775323092937469482e-01 3.060052394866943359e-01 -1.260726600885391235e-01 1.995007693767547607e-01 2.334308251738548279e-02 2.004433423280715942e-01 1.479499936103820801e-01 8.093613386154174805e-02 -8.836209028959274292e-02 -1.577776372432708740e-01 -1.225109398365020752e-01 1.796196252107620239e-01 4.319521039724349976e-02 -1.357924044132232666e-01 -1.405279189348220825e-01 3.070667982101440430e-01 1.010594442486763000e-01 1.550560891628265381e-01 -6.540745496749877930e-02
3.024856448173522949e-01 2.551017403602600098e-01 -5.502892658114433289e-02 -9.834618866443634033e-02 -1.841038614511489868e-01 -5.867362767457962036e-02 1.513673458248376846e-02 -1.784259229898452759e-01 1.429642885923385620e-01 2.750782668590545654e-01 -1.267318129539489746e-01 -1.387596726417541504e-01 -1.682706549763679504e-02 1.176877766847610474e-01 -1.191969141364097595e-01 -3.797375559806823730e-01 2.141416072845458984e-01 2.959828972816467285e-01 -1.533048343844711781e-03 2.929751016199588776e-02 -1.007676497101783752e-01 2.736721336841583252e-01 -1.775609515607357025e-02 1.860738992691040039e-01 -1.029603835195302963e-02 1.935445219278335571e-01 3.276807665824890137e-01 7.371340692043304443e-02 -8.252452313899993896e-02 1.859998553991317749e-01 -5.273633822798728943e-02 9.211800247430801392e-02
-2.346909791231155396e-02 2.211241275072097778e-01 2.417866885662078857e-01 -3.140845000743865967e-01 -3.884045183658599854e-01 -8.139520883560180664e-02 -1.020403429865837097e-01 -1.880812942981719971e-01 -1.688771992921829224e-01 -1.312195956707000732e-01 -1.990093439817428589e-01 -1.034337840974330902e-02 -9.890486299991607666e-02 7.781182974576950073e-02 2.362143695354461670e-01 -8.619686216115951538e-02 2.434167712926864624e-01 5.592599883675575256e-02 -5.241117998957633972e-02 -1.089210957288742065e-01 1.683745384216308594e-01 1.208110675215721130e-01 1.078779622912406921e-01 2.531333565711975098e-01 -5.582497641444206238e-02 -1.582048088312149048e-01 3.528897166252136230e-01 -2.442284375429153442e-01 -8.379445970058441162e-02 -8.877500891685485840e-02 2.678254805505275726e-02 4.545717313885688782e-02
-8.069548010826110840e-02 1.632086634635925293e-01 3.344405069947242737e-02 -1.197848916053771973e-01 -8.090072125196456909e-02 -8.012929558753967285e-02 -6.971695274114608765e-02 -1.283736974000930786e-01 -1.595442928373813629e-02 1.372500061988830566e-01 -2.338485121726989746e-01 -3.260898962616920471e-02 7.059187442064285278e-02 -4.334632679820060730e-02 9.782895445823669434e-02 -1.444314420223236084e-01 1.376861780881881714e-01 4.193780720233917236e-01 3.376124203205108643e-01 -3.067018091678619385e-01 1.828164048492908478e-02 4.119579493999481201e-01 2.089297473430633545e-01 3.074761480093002319e-02 4.621247353497892618e-04 -7.181479781866073608e-02 -3.150343894958496094e-01 -2.157406210899353027e-01 1.400144845247268677e-01 9.202503412961959839e-02 5.197181552648544312e-02 7.548952847719192505e-02
-4.757947102189064026e-02 1.393243074417114258e-01 -1.268112659454345703e-01 -9.392198920249938965e-02 -2.169800698757171631e-01 1.059707328677177429e-01 1.293240636587142944e-01 -3.179918527603149414e-01 1.094153802841901779e-02 7.537967711687088013e-02 1.082489788532257080e-01 -8.056344091892242432e-02 1.252775788307189941e-01 2.674432694911956787e-01 2.720921635627746582e-01 -2.714492678642272949e-01 2.719019651412963867e-01 6.825861334800720215e-02 3.873679637908935547e-01 1.441543363034725189e-02 -2.646703422069549561e-01 2.914766967296600342e-01 3.574230521917343140e-02 -1.707982867956161499e-01 1.830132678151130676e-02 1.177950128912925720e-01 1.231922209262847900e-02 1.321229040622711182e-01 2.081167511641979218e-02 -2.309038192033767700e-01 -4.857772216200828552e-02 -1.268101185560226440e-01
3.488872200250625610e-02 6.478313356637954712e-02 -3.349947929382324219e-02 -4.047825559973716736e-02 -1.794955581426620483e-01 6.539627909660339355e-02 1.477284170687198639e-02 -1.517216302454471588e-02 3.041859529912471771e-02 2.895775437355041504e-01 -2.815100550651550293e-01 2.673406302928924561e-01 -1.450273394584655762e-01 1.452326774597167969e-02 1.843910068273544312e-01 3.080915212631225586e-01 3.572154045104980469e-01 2.383872419595718384e-01 -4.261017590761184692e-02 6.420987099409103394e-02 7.550835609436035156e-02 2.028198391199111938e-01 -1.532721370458602905e-01 2.895899116992950439e-01 1.341659575700759888e-01 2.733482234179973602e-02 8.550769835710525513e-02 1.439670175313949585e-01 1.049714386463165283e-01 -2.050122022628784180e-01 3.525395095348358154e-01 2.316970191895961761e-02
-5.593284964561462402e-02 2.655458450317382812e-01 -3.549734503030776978e-02 -3.936373069882392883e-02 -2.452910095453262329e-01 1.596813052892684937e-01 3.538946388289332390e-03 -2.603500783443450928e-01 8.565725386142730713e-02 -2.783959805965423584e-01 -2.899126112461090088e-01 1.733701974153518677e-01 7.749494165182113647e-02 1.853238791227340698e-01 8.761497586965560913e-02 -2.572955563664436340e-03 3.221184611320495605e-01 2.310620993375778198e-01 2.596084959805011749e-02 2.518591657280921936e-02 -8.233346045017242432e-02 2.602681517601013184e-01 7.090663164854049683e-02 1.198051273822784424e-01 -1.664438396692276001e-01 -2.493870444595813751e-02 1.946603357791900635e-01 2.973271906375885010e-01 -1.893892735242843628e-01 -2.202555090188980103e-01 1.297161281108856201e-01 -1.221436709165573120e-01
2.130317836999893188e-01 2.327659726142883301e-01 -2.875916957855224609e-01 -1.186216548085212708e-01 -3.805219531059265137e-01 4.626935720443725586e-02 -1.946357265114784241e-02 -4.628448281437158585e-03 2.070987224578857422e-01 1.482752114534378052e-01 -3.710053861141204834e-03 -1.085371449589729309e-01 1.071336446329951286e-03 1.528877317905426025e-01 -1.575214564800262451e-01 -2.052949517965316772e-01 1.131500601768493652e-01 2.044414281845092773e-01 3.270325958728790283e-01 6.422947347164154053e-02 -1.557115614414215088e-01 1.654213815927505493e-01 -4.080781713128089905e-02 3.124556839466094971e-01 2.268250435590744019e-01 1.198554560542106628e-01 1.820070892572402954e-01 -5.398567393422126770e-02 2.651218138635158539e-02 -2.313087694346904755e-02 1.768346130847930908e-01 1.958862841129302979e-01
1.033719722181558609e-02 1.431595087051391602e-01 1.049716174602508545e-01 2.128732949495315552e-01 -4.583474248647689819e-02 7.160192728042602539e-02 -2.374867796897888184e-01 -4.163952767848968506e-01 1.422892808914184570e-01 1.651020199060440063e-01 -7.533470541238784790e-02 3.389284759759902954e-02 -2.056706696748733521e-02 2.956798672676086426e-01 1.601171344518661499e-01 1.004549786448478699e-01 2.333084791898727417e-01 2.746405303478240967e-01 9.704641997814178467e-02 2.350935786962509155e-01 -2.062049359083175659e-01 2.188653796911239624e-01 1.688477098941802979e-01 1.599165052175521851e-01 7.712503522634506226e-02 -1.941165328025817871e-01 2.500940859317779541e-01 -1.439362019300460815e-01 -6.515994668006896973e-02 -1.685199141502380371e-01 6.327341496944427490e-02 7.449444383382797241e-02
2.399522066116333008e-01 1.096816956996917725e-01 1.678526550531387329e-01 -5.685216560959815979e-02 -2.681267559528350830e-01 -1.399489790201187134e-01 -3.133503794670104980e-01 -1.196270212531089783e-01 9.835491329431533813e-02 2.792286276817321777e-01 -3.389746546745300293e-01 4.108280315995216370e-02 6.698556244373321533e-02 -2.157725691795349121e-01 3.871138095855712891e-01 3.434849530458450317e-02 1.970400810241699219e-01 1.695954799652099609e-01 2.134432643651962280e-01 1.082075312733650208e-01 3.427485749125480652e-02 1.445630639791488647e-01 -1.034011505544185638e-02 -3.513921517878770828e-03 5.176627263426780701e-02 -8.453045785427093506e-02 2.954104170203208923e-02 3.431211411952972412e-01 8.774118870496749878e-02 5.226733162999153137e-02 -4.568712611217051744e-04 5.278713256120681763e-02
5.994442477822303772e-02 3.818561136722564697e-01 1.909787803888320923e-01 7.520096749067306519e-02 -2.328234165906906128e-01 -1.085283905267715454e-01 -3.459090590476989746e-01 3.043067269027233124e-02 -2.320482283830642700e-01 9.032297134399414062e-02 -3.714038431644439697e-02 5.726454779505729675e-02 1.163010373711585999e-01 5.233867838978767395e-02 -4.456710070371627808e-02 -2.762361466884613037e-01 1.224193423986434937e-01 1.896105110645294189e-01 1.013515442609786987e-01 4.480848088860511780e-02 -2.597166299819946289e-01 2.812311053276062012e-01 -2.019290775060653687e-01 5.991506576538085938e-02 -1.197184845805168152e-01 1.104521378874778748e-02 2.303683608770370483e-01 7.945310324430465698e-02 -2.937889099121093750e-01 -7.391894608736038208e-02 1.786429435014724731e-01 9.500267356634140015e-02
2.480423450469970703e-01 3.639256656169891357e-01 -2.091298997402191162e-01 1.931899227201938629e-02 -5.243270397186279297e-01 -1.117487344890832901e-02 -1.596447974443435669e-01 -1.298272907733917236e-01 -1.672815531492233276e-01 4.127076640725135803e-02 -2.162217497825622559e-01 -6.580129265785217285e-02 4.533904418349266052e-02 1.154627650976181030e-01 1.790634170174598694e-02 -6.735700368881225586e-02 1.286391285248100758e-03 -9.559138864278793335e-02 2.142236679792404175e-01 -3.831230476498603821e-02 2.251577079296112061e-01 8.299055695533752441e-02 1.504709124565124512e-01 2.185512483119964600e-01 3.443788737058639526e-02 -1.677247583866119385e-01 2.019818872213363647e-01 -2.016756683588027954e-01 -1.518880426883697510e-01 -1.528555750846862793e-01 -1.147224940359592438e-02 4.103692993521690369e-02
1.625888645648956299e-01 2.568608820438385010e-01 -2.636108994483947754e-01 -1.192773729562759399e-01 -3.221218287944793701e-01 -4.989293962717056274e-02 -4.275158047676086426e-02 -1.014756858348846436e-01 2.552138864994049072e-01 2.270745187997817993e-01 -3.946369513869285583e-02 -1.479215919971466064e-01 4.038245603442192078e-02 1.160439103841781616e-01 -1.216609030961990356e-01 -2.246833443641662598e-01 1.785034984350204468e-01 5.989360436797142029e-02 2.734270989894866943e-01 1.022703945636749268e-01 -8.276982605457305908e-02 1.904744058847427368e-01 1.041033267974853516e-01 3.725457787513732910e-01 2.276060432195663452e-01 -2.305121859535574913e-03 2.131624221801757812e-01 1.134438425651751459e-04 -1.506665647029876709e-01 1.728211343288421631e-02 1.031244024634361267e-01 2.016516327857971191e-01
8.954980969429016113e-02 2.205036580562591553e-01 1.958380490541458130e-01 -3.328839838504791260e-01 -3.475258946418762207e-01 1.795253753662109375e-01 -7.286875694990158081e-02 -1.564718037843704224e-02 6.993450224399566650e-02 -1.049865595996379852e-02 -5.142235755920410156e-02 -9.315163642168045044e-02 8.435929566621780396e-02 -8.308211714029312134e-02 3.991397917270660400e-01 -2.461623847484588623e-01 9.992498159408569336e-02 2.516484856605529785e-01 2.404416501522064209e-01 1.467832028865814209e-01 2.218499332666397095e-01 1.092457622289657593e-01 -1.031608805060386658e-01 -1.837242953479290009e-02 -5.311660841107368469e-02 -2.692013047635555267e-02 1.160480678081512451e-01 1.910694986581802368e-01 1.064047962427139282e-01 6.380330771207809448e-02 1.713533699512481689e-01 2.496184110641479492e-01
-8.707994967699050903e-02 1.556412428617477417e-01 1.392886135727167130e-02 -4.543210845440626144e-03 -1.817977428436279297e-01 -1.210169941186904907e-01 -3.838934749364852905e-02 -1.605882048606872559e-01 8.517847955226898193e-02 1.247242018580436707e-01 -4.012783989310264587e-02 1.422371566295623779e-01 8.622667938470840454e-02 2.404923737049102783e-01 1.040757074952125549e-01 -3.233850896358489990e-01 1.935726702213287354e-01 2.399684786796569824e-01 3.463531732559204102e-01 -2.275954335927963257e-01 -4.514643177390098572e-02 -1.042207628488540649e-01 -2.884674370288848877e-01 1.028786152601242065e-01 3.206964731216430664e-01 -1.007619202136993408e-01 -1.716079264879226685e-01 -1.416976284235715866e-02 -1.264377683401107788e-01 -7.297039777040481567e-02 3.526432812213897705e-01 -7.651906460523605347e-02
2.206907123327255249e-01 3.077365756034851074e-01 2.674129307270050049e-01 6.461404263973236084e-02 -7.829717546701431274e-02 -1.195438951253890991e-01 1.033679768443107605e-01 -1.480257362127304077e-01 6.703443080186843872e-02 -1.355604976415634155e-01 -3.553405106067657471e-01 2.084981203079223633e-01 -6.196218729019165039e-02 2.431046217679977417e-01 -7.388187199831008911e-02 3.533749282360076904e-02 4.056022465229034424e-01 1.767270117998123169e-01 -3.386921714991331100e-03 -6.181267276406288147e-02 3.148712813854217529e-01 2.843748331069946289e-01 5.210985243320465088e-02 1.579223171574994922e-04 1.083785146474838257e-01 4.818919673562049866e-02 4.609179124236106873e-02 9.465923905372619629e-02 -1.933373361825942993e-01 -7.359319180250167847e-02 1.228983774781227112e-01 1.666718535125255585e-02
-1.072595119476318359e-01 3.864492177963256836e-01 5.394727736711502075e-02 -2.529309391975402832e-01 -1.638187915086746216e-01 2.202112227678298950e-01 1.729955524206161499e-01 -2.815074920654296875e-01 2.018148452043533325e-02 3.091386519372463226e-02 1.202867403626441956e-01 -2.236530780792236328e-01 4.760011285543441772e-02 -4.907960072159767151e-03 1.628417223691940308e-01 1.242713704705238342e-01 4.769473075866699219e-01 -1.379508674144744873e-01 1.779589056968688965e-01 5.648997798562049866e-02 -3.472028672695159912e-01 2.072867006063461304e-02 -6.140479817986488342e-02 -7.121913135051727295e-02 7.317292690277099609e-02 -9.980472922325134277e-02 -2.981914579868316650e-02 -5.512699484825134277e-02 1.716673187911510468e-02 8.077725768089294434e-02 1.978136897087097168e-01 -3.572317957878112793e-02
-1.732250675559043884e-03 3.377380371093750000e-01 2.034261822700500488e-01 5.795834586024284363e-02 -1.178979277610778809e-01 9.339818358421325684e-02 -8.106816560029983521e-02 -1.203759238123893738e-01 -6.926927715539932251e-02 2.474222779273986816e-01 -8.440397679805755615e-02 -1.503214240074157715e-02 8.551055192947387695e-02 3.068675994873046875e-01 -2.992687560617923737e-02 -2.152892649173736572e-01 1.319674961268901825e-02 6.445882376283407211e-03 5.637498497962951660e-01 -2.055944353342056274e-01 -1.399697512388229370e-01 8.287778496742248535e-02 -2.831025235354900360e-02 7.671177387237548828e-02 3.336476162075996399e-02 -5.186121538281440735e-02 -7.624785415828227997e-03 -3.412406891584396362e-02 4.481894895434379578e-02 5.389030650258064270e-02 4.076185822486877441e-01 7.665435969829559326e-02
7.617309689521789551e-02 2.409726828336715698e-01 -1.276017576456069946e-01 -1.147113814949989319e-01 -1.153977885842323303e-01 1.097105443477630615e-01 -2.141527272760868073e-02 3.274422287940979004e-01 1.306325197219848633e-02 -7.444492727518081665e-02 -6.264275312423706055e-01 7.148453034460544586e-03 1.362528502941131592e-01 -1.308171004056930542e-01 2.944877147674560547e-01 -1.308112889528274536e-01 2.004086226224899292e-01 -2.712920680642127991e-02 2.772456407546997070e-01 -4.582007974386215210e-02 5.542616127058863640e-04 1.625727713108062744e-01 -1.143413484096527100e-01 5.857986956834793091e-02 1.631502434611320496e-02 -2.669757977128028870e-02 8.963571488857269287e-02 -1.700263619422912598e-01 1.230953410267829895e-01 3.989416360855102539e-02 1.073448210954666138e-01 8.355664461851119995e-02
3.275301456451416016e-01 2.808892428874969482e-01 -1.311553865671157837e-01 1.665513403713703156e-02 -2.259808629751205444e-01 -1.499260067939758301e-01 -2.499572001397609711e-02 2.131885439157485962e-01 3.113385140895843506e-01 2.057408168911933899e-02 -4.262348264455795288e-02 -1.222375556826591492e-01 -9.285787492990493774e-02 9.413187205791473389e-02 1.219714432954788208e-02 -2.497538328170776367e-01 1.240287050604820251e-01 1.749447584152221680e-01 4.522227942943572998e-01 5.566193908452987671e-02 6.837277859449386597e-02 2.194687277078628540e-01 -2.730522304773330688e-03 3.034259974956512451e-01 1.658518314361572266e-01 -1.278981007635593414e-02 6.259199231863021851e-02 6.605631113052368164e-02 -3.189714998006820679e-02 -6.301745772361755371e-03 2.126425951719284058e-01 4.324139654636383057e-02
-4.849279299378395081e-03 4.007890820503234863e-01 1.209862679243087769e-01 -2.135855257511138916e-01 -6.789798289537429810e-02 -7.962318509817123413e-02 -8.278805017471313477e-02 -2.277765423059463501e-01 3.281005471944808960e-02 4.446472600102424622e-02 -1.383603513240814209e-01 -1.233807671815156937e-02 1.414655894041061401e-02 -8.691287785768508911e-02 1.920698210597038269e-02 -2.042798250913619995e-01 2.634263336658477783e-01 5.963455885648727417e-02 -3.292555734515190125e-02 8.577398210763931274e-02 -2.368599474430084229e-01 2.925991714000701904e-01 -8.115994185209274292e-02 2.895960211753845215e-01 -8.324516564607620239e-02 -1.644775420427322388e-01 -1.458356808871030807e-02 -2.438170909881591797e-01 -7.421502470970153809e-02 -9.529954195022583008e-02 2.548583447933197021e-01 -3.878840506076812744e-01
2.784928120672702789e-02 1.967986971139907837e-01 1.299930959939956665e-01 -1.332276463508605957e-01 -3.543847799301147461e-02 1.610112935304641724e-01 -8.056171983480453491e-02 -2.136429250240325928e-01 4.777190461754798889e-02 2.483900934457778931e-01 -3.602318465709686279e-02 -1.636603772640228271e-01 9.654519706964492798e-02 1.647445410490036011e-01 4.849689826369285583e-02 -2.675142884254455566e-01 5.867082253098487854e-02 -3.865472972393035889e-02 5.418179631233215332e-01 -1.281864643096923828e-01 -1.808025389909744263e-01 1.654628813266754150e-01 -1.285181641578674316e-01 2.258074283599853516e-01 1.124158948659896851e-01 1.261996179819107056e-01 -6.520377099514007568e-02 -9.734825044870376587e-02 -7.479177415370941162e-02 1.702670007944107056e-02 3.552865684032440186e-01 1.648660153150558472e-01
-1.967299431562423706e-01 2.789292633533477783e-01 1.257853489369153976e-02 -2.531951665878295898e-01 -2.543378174304962158e-01 1.331294029951095581e-01 2.546032145619392395e-02 -4.121366515755653381e-02 4.334434494376182556e-02 2.077415212988853455e-02 -2.478174716234207153e-01 -4.255992546677589417e-02 1.055840849876403809e-01 3.129839599132537842e-01 1.189157664775848389e-01 -1.634974628686904907e-01 1.812337487936019897e-01 -7.047928869724273682e-02 3.163499832153320312e-01 1.210373267531394958e-01 2.267226278781890869e-01 1.980724036693572998e-01 7.624609768390655518e-02 -1.379773318767547607e-01 -1.329728513956069946e-01 -1.389065533876419067e-01 -4.747742787003517151e-02 -3.210362493991851807e-01 4.913569241762161255e-02 2.918197810649871826e-01 1.438204795122146606e-01 -1.942778751254081726e-02
1.887479424476623535e-01 1.510832309722900391e-01 -6.467908620834350586e-03 1.799426823854446411e-01 -1.358612775802612305e-01 9.519013762474060059e-02 -3.984702751040458679e-02 -6.744866073131561279e-02 1.932240575551986694e-01 -8.167760074138641357e-02 -1.645443737506866455e-01 -2.678553760051727295e-01 2.910645119845867157e-02 -3.779543191194534302e-02 1.310554891824722290e-01 3.662484139204025269e-02 2.583661377429962158e-01 3.081137537956237793e-01 2.871447205543518066e-01 -2.191645205020904541e-01 8.526175469160079956e-02 1.116713359951972961e-01 8.893820643424987793e-02 -1.969513483345508575e-02 -5.784333124756813049e-02 -3.997209668159484863e-01 1.220346242189407349e-01 -2.209922522306442261e-01 -8.205170184373855591e-02 -1.613635569810867310e-01 3.626828491687774658e-01 -2.184113860130310059e-02
1.594915986061096191e-01 2.696219980716705322e-01 1.910013109445571899e-01 1.723286062479019165e-01 -4.543244540691375732e-01 3.376651555299758911e-03 -6.424561142921447754e-02 -1.900183856487274170e-01 -4.250920191407203674e-02 1.841381639242172241e-01 -1.538410335779190063e-01 -1.205014511942863464e-01 -6.273820251226425171e-02 -4.691481962800025940e-02 1.946239620447158813e-01 -1.052291467785835266e-01 3.827633261680603027e-01 2.582278251647949219e-01 8.593075722455978394e-02 -3.167179226875305176e-02 3.122029080986976624e-02 -7.555478066205978394e-02 5.193177610635757446e-02 -1.595958769321441650e-01 -6.344954669475555420e-02 -1.582180559635162354e-01 -1.667343974113464355e-01 -1.288618445396423340e-01 2.566873840987682343e-02 8.031898736953735352e-02 -8.716370165348052979e-02 3.397665023803710938e-01
2.976028621196746826e-02 7.074824720621109009e-02 4.006245359778404236e-02 -2.756397053599357605e-02 -1.991074979305267334e-01 1.774256676435470581e-02 -1.927586495876312256e-01 -1.103952378034591675e-01 -1.096432469785213470e-02 -2.690491676330566406e-01 -9.527507424354553223e-02 1.210250779986381531e-01 -5.507689900696277618e-03 2.484993487596511841e-01 2.311643511056900024e-01 -7.246364653110504150e-02 5.493746399879455566e-01 6.054153293371200562e-02 1.567939966917037964e-01 -7.652192562818527222e-02 1.698756515979766846e-01 1.816808879375457764e-01 -4.169092327356338501e-02 2.344233691692352295e-01 -9.089175611734390259e-02 -2.388083487749099731e-01 -1.411264985799789429e-01 -3.220558464527130127e-01 1.473808288574218750e-01 -2.669700235128402710e-02 -1.191314086318016052e-01 -7.557178288698196411e-02
3.507179617881774902e-01 -1.230678409337997437e-01 -1.682418882846832275e-01 -8.088950812816619873e-02 -5.084968209266662598e-01 1.076571047306060791e-01 -2.447040528059005737e-01 -2.077279090881347656e-01 1.019541919231414795e-01 7.088511437177658081e-02 3.183888737112283707e-03 2.579389810562133789e-01 -1.944949105381965637e-02 -1.272781193256378174e-01 1.159190479665994644e-02 4.035267233848571777e-02 2.966516911983489990e-01 2.164167463779449463e-01 2.917876541614532471e-01 1.956154406070709229e-02 -1.343177556991577148e-01 7.294135540723800659e-02 4.472453147172927856e-02 6.416282802820205688e-02 -1.313569545745849609e-01 -1.124503985047340393e-01 3.488981351256370544e-02 -2.073861658573150635e-01 1.097551453858613968e-02 1.703714579343795776e-01 -1.637171953916549683e-02 1.135822944343090057e-02
-8.664500713348388672e-02 2.168661952018737793e-01 4.112543538212776184e-02 -1.944093257188796997e-01 -4.780782910529524088e-04 -2.226588577032089233e-01 -3.047394100576639175e-03 -1.242172271013259888e-01 -9.566901624202728271e-02 8.662065118551254272e-02 -1.873298138380050659e-01 8.334600180387496948e-02 6.242754310369491577e-02 3.215861693024635315e-02 1.057205796241760254e-01 -6.955288350582122803e-02 4.635176062583923340e-01 3.361434936523437500e-01 2.482040524482727051e-01 -2.261764854192733765e-01 1.446842495352029800e-02 -2.712241932749748230e-02 -7.285878062248229980e-02 2.002124935388565063e-01 1.860540062189102173e-01 1.786385625600814819e-01 -1.213677376508712769e-01 -2.404671311378479004e-01 1.433565001934766769e-02 -3.076866082847118378e-02 3.512077033519744873e-01 -1.039067283272743225e-01
-9.292469173669815063e-02 1.595836579799652100e-01 1.582339257001876831e-01 -2.871482372283935547e-01 1.733649522066116333e-02 -1.888360530138015747e-01 -9.530996531248092651e-02 -3.127622231841087341e-02 1.488817781209945679e-01 1.794522851705551147e-01 9.814896620810031891e-03 2.712989747524261475e-01 1.027812063694000244e-01 1.202949956059455872e-01 1.497781723737716675e-01 -1.892623007297515869e-01 4.947449564933776855e-01 1.972640305757522583e-01 2.090622484683990479e-01 -6.613924354314804077e-02 8.634761720895767212e-02 1.029205843806266785e-01 1.175034716725349426e-01 2.963494658470153809e-01 1.466528922319412231e-01 5.612511653453111649e-03 -2.864953689277172089e-02 -1.022588312625885010e-01 -1.399274617433547974e-01 -6.103096529841423035e-02 3.024560213088989258e-01 4.451203718781471252e-02
1.129614487290382385e-01 2.322707176208496094e-01 5.361254513263702393e-02 1.063568741083145142e-01 -1.973720639944076538e-01 1.242427825927734375e-01 -2.958896458148956299e-01 1.098325997591018677e-01 1.032980233430862427e-01 3.966672122478485107e-01 -1.214160844683647156e-01 -1.764578185975551605e-02 1.455644667148590088e-01 -5.069986730813980103e-02 1.528618633747100830e-01 -1.942956447601318359e-01 3.875106871128082275e-01 3.148273527622222900e-01 1.738275289535522461e-01 -4.757023416459560394e-04 7.146738469600677490e-02 -6.753934919834136963e-02 -1.084489524364471436e-01 -2.711333334445953369e-01 2.632626593112945557e-01 -1.626629829406738281e-01 3.393389657139778137e-02 -3.327014669775962830e-02 4.092390835285186768e-02 7.317508012056350708e-02 -2.082028985023498535e-02 1.312408298254013062e-01
-1.502235233783721924e-01 5.541447084397077560e-03 1.969413757324218750e-01 -2.230072468519210815e-01 -3.389002680778503418e-01 2.752208411693572998e-01 -1.889138370752334595e-01 1.398546993732452393e-02 1.023761928081512451e-01 3.075939416885375977e-01 -4.384312629699707031e-01 5.716102570295333862e-02 5.798004101961851120e-03 1.216523051261901855e-01 1.145348250865936279e-01 -1.343006491661071777e-01 2.415283173322677612e-01 -1.204794570803642273e-01 1.404512226581573486e-01 2.304041981697082520e-01 1.212714612483978271e-01 1.388467848300933838e-01 -2.564957737922668457e-02 1.297570765018463135e-02 -1.775096654891967773e-01 -2.296527326107025146e-01 7.747950404882431030e-02 -6.554502248764038086e-02 -7.064685970544815063e-02 1.468793153762817383e-01 6.237227842211723328e-02 1.017280593514442444e-01
-1.812586002051830292e-02 3.108547627925872803e-01 -9.327370673418045044e-02 1.747985631227493286e-01 -2.682298123836517334e-01 -8.870818465948104858e-02 -2.210647761821746826e-01 -3.234248161315917969e-01 -1.972727626562118530e-01 -5.684031173586845398e-02 -7.095092535018920898e-02 2.248985879123210907e-02 -2.013423712924122810e-03 3.956845775246620178e-02 1.780984699726104736e-01 -3.757506981492042542e-02 2.520398795604705811e-01 3.760216012597084045e-02 2.371746003627777100e-01 3.058588691055774689e-02 2.499561905860900879e-01 -6.480012834072113037e-02 -9.622805565595626831e-02 4.046033322811126709e-01 6.374756246805191040e-02 -1.591430902481079102e-01 2.313267588615417480e-01 -1.569984108209609985e-01 -2.278682887554168701e-01 -1.915588043630123138e-02 -4.737767577171325684e-02 -1.557440906763076782e-01
2.103788554668426514e-01 2.056787163019180298e-01 5.534888803958892822e-02 -1.540327519178390503e-01 -1.348374783992767334e-01 -4.320438951253890991e-02 -9.917259961366653442e-02 1.726913154125213623e-01 6.814073026180267334e-02 7.892284542322158813e-02 -2.620436847209930420e-01 1.157003566622734070e-01 1.714341193437576294e-01 2.742545306682586670e-01 3.596792742609977722e-02 -4.766097664833068848e-01 3.774361312389373779e-01 8.711870759725570679e-02 2.528218738734722137e-02 3.593135625123977661e-02 -1.298649460077285767e-01 1.295319944620132446e-01 -3.035252541303634644e-02 2.629283666610717773e-01 9.447329491376876831e-02 -2.613060772418975830e-01 1.529496908187866211e-02 4.293989017605781555e-02 2.422667481005191803e-02 -1.478015631437301636e-01 -1.070772111415863037e-01 1.791792511940002441e-01
-2.936684712767601013e-02 1.495115160942077637e-01 -6.212975364178419113e-03 -4.172336682677268982e-02 -1.698144972324371338e-01 1.933554187417030334e-02 -2.122424989938735962e-01 -4.204625487327575684e-01 -2.340654842555522919e-02 -1.310168951749801636e-01 -9.179513156414031982e-02 -2.559991478919982910e-01 8.695844560861587524e-02 2.397459902567788959e-04 2.325043231248855591e-01 -1.381516922265291214e-02 1.570779681205749512e-01 4.703415930271148682e-01 2.008856832981109619e-01 -3.842380270361900330e-02 -1.299514472484588623e-01 2.984955012798309326e-01 1.084333732724189758e-01 1.052249222993850708e-01 2.297852337360382080e-01 9.479732066392898560e-02 -1.139884740114212036e-01 -8.054433763027191162e-02 2.056865543127059937e-01 -8.909647911787033081e-02 4.724347032606601715e-03 -1.496413946151733398e-01
2.568070590496063232e-01 5.055587291717529297e-01 -8.263572305440902710e-02 5.167622119188308716e-02 -2.625155448913574219e-01 -7.917875796556472778e-02 -1.823699474334716797e-01 8.442043513059616089e-02 8.994448930025100708e-02 3.586749136447906494e-01 -1.480988115072250366e-01 1.175014227628707886e-01 -2.565697021782398224e-02 1.687637716531753540e-02 9.749779105186462402e-02 7.271644473075866699e-02 1.012338250875473022e-01 7.550148665904998779e-02 2.266331464052200317e-01 1.674647629261016846e-01 -1.745439618825912476e-01 2.850093245506286621e-01 -7.977550476789474487e-02 6.948617845773696899e-02 -9.631484746932983398e-03 1.492513902485370636e-02 3.782699629664421082e-02 1.297826468944549561e-01 1.778749674558639526e-01 -1.652093604207038879e-02 -1.853049844503402710e-01 2.491860538721084595e-01
-9.568131715059280396e-02 2.446608841419219971e-01 1.139757856726646423e-01 -1.113974452018737793e-01 -1.594534963369369507e-01 -2.720228433609008789e-01 1.165705323219299316e-01 -7.890959829092025757e-02 4.238650668412446976e-03 2.410115152597427368e-01 -1.275687515735626221e-01 8.461602032184600830e-02 -1.841300129890441895e-01 2.361283302307128906e-01 3.766342299059033394e-03 1.237094700336456299e-01 2.805341221392154694e-02 2.309155166149139404e-01 4.634661078453063965e-01 -3.773780167102813721e-02 -2.997595258057117462e-02 3.277678489685058594e-01 -2.585998550057411194e-02 1.331613510847091675e-01 2.137153893709182739e-01 -1.281494051218032837e-01 -9.050795435905456543e-02 -2.310102134943008423e-01 8.427709108218550682e-04 -1.129741081967949867e-03 2.160449773073196411e-01 1.801003962755203247e-01
1.485508233308792114e-01 -1.730019412934780121e-02 -3.299314901232719421e-02 1.431372016668319702e-01 -3.478466570377349854e-01 1.136655732989311218e-01 -3.182772397994995117e-01 2.152100391685962677e-02 8.317126333713531494e-02 2.048159837722778320e-01 8.806954324245452881e-02 4.140613973140716553e-02 -3.646037355065345764e-02 1.049674674868583679e-01 1.117345988750457764e-01 -7.550754118710756302e-03 3.339823186397552490e-01 2.505325078964233398e-01 3.974683582782745361e-01 1.053916290402412415e-01 1.185651216655969620e-02 9.092943370342254639e-02 -1.882977485656738281e-01 4.001795873045921326e-02 4.331087693572044373e-02 6.872286647558212280e-02 5.517134070396423340e-02 -9.890951961278915405e-02 1.366551965475082397e-01 2.722685635089874268e-01 1.454688463127240539e-04 3.688537478446960449e-01
1.891801506280899048e-02 2.002431303262710571e-01 5.570918321609497070e-02 3.329745680093765259e-02 -2.065955288708209991e-02 -1.638767570257186890e-01 -1.941833794116973877e-01 -2.591604292392730713e-01 1.962525770068168640e-02 2.433636635541915894e-01 1.580875962972640991e-01 1.148380041122436523e-01 -1.914353221654891968e-01 1.691889911890029907e-01 1.126595586538314819e-01 -1.194386333227157593e-01 1.267087459564208984e-01 -8.663094788789749146e-02 4.882462918758392334e-01 1.048700958490371704e-01 -5.068654194474220276e-02 3.268906772136688232e-01 -3.124526739120483398e-01 4.760963842272758484e-02 2.043076753616333008e-01 5.316040478646755219e-03 1.948625445365905762e-01 -1.103646401315927505e-02 1.011091545224189758e-01 -4.019818082451820374e-02 2.065194547176361084e-01 1.286216378211975098e-01
-1.194269582629203796e-01 1.295822113752365112e-01 1.677818149328231812e-01 -8.691442012786865234e-02 -5.347368121147155762e-01 2.459775209426879883e-01 -8.994404971599578857e-02 -1.744622290134429932e-01 -3.975268453359603882e-02 1.407218724489212036e-01 -4.182876050472259521e-01 -7.615561038255691528e-02 1.204136013984680176e-01 -1.163530647754669189e-01 1.817061901092529297e-01 9.577339515089988708e-03 1.869484335184097290e-01 4.605499655008316040e-02 1.840423494577407837e-01 1.424402445554733276e-01 9.537202119827270508e-02 -3.072986938059329987e-02 4.028008878231048584e-02 -2.323149889707565308e-02 3.248907998204231262e-02 -3.090656697750091553e-01 9.546580165624618530e-02 -7.270494475960731506e-03 1.026270166039466858e-01 1.189456954598426819e-01 7.878396660089492798e-03 2.259468138217926025e-01
-7.164445519447326660e-02 4.191960990428924561e-01 1.871264129877090454e-01 -1.725423634052276611e-01 -6.166500598192214966e-02 -4.104240238666534424e-02 -9.265023469924926758e-02 -1.191752254962921143e-01 1.842238605022430420e-01 3.279986977577209473e-02 -4.625924676656723022e-02 1.111752726137638092e-02 2.040285244584083557e-02 2.419890910387039185e-01 -3.020863793790340424e-02 -1.134654954075813293e-01 2.386694550514221191e-01 1.105848848819732666e-01 9.146257489919662476e-02 1.653047949075698853e-01 -2.303821891546249390e-01 1.651501953601837158e-01 -1.667009741067886353e-01 2.994888722896575928e-01 -4.901073127985000610e-02 3.954364359378814697e-02 -7.796906679868698120e-02 -2.964448630809783936e-01 9.172521531581878662e-03 -1.670536398887634277e-01 3.802150189876556396e-01 -2.069918811321258545e-01
-2.882007360458374023e-01 1.357117593288421631e-01 1.525227278470993042e-01 -1.959318816661834717e-01 -2.737647294998168945e-01 1.011717133224010468e-02 4.668144509196281433e-02 -7.616207748651504517e-02 -1.840694993734359741e-01 4.110142588615417480e-01 -2.824121117591857910e-01 1.063127741217613220e-01 2.196038514375686646e-01 3.587433695793151855e-02 2.041247636079788208e-01 -1.734187752008438110e-01 3.782547116279602051e-01 1.026345044374465942e-01 1.412511616945266724e-02 1.722407191991806030e-01 -1.712215989828109741e-01 5.159538984298706055e-02 1.000602357089519501e-02 9.797249734401702881e-02 -9.432915598154067993e-02 4.563996568322181702e-02 -2.124767005443572998e-01 1.600304991006851196e-02 1.172073334455490112e-01 -8.271040767431259155e-02 1.626164764165878296e-01 -1.007629185914993286e-01
-6.151382625102996826e-02 1.361154615879058838e-01 2.915108799934387207e-01 -7.521242648363113403e-02 -8.334027975797653198e-02 -9.356123954057693481e-02 -3.738889470696449280e-03 -3.028224408626556396e-01 -6.502143107354640961e-03 1.739823073148727417e-01 -2.758450210094451904e-01 -7.298753410577774048e-02 1.260543763637542725e-01 1.186924725770950317e-01 3.985656797885894775e-01 -8.220496773719787598e-02 1.364284902811050415e-01 3.197469413280487061e-01 2.832192778587341309e-01 -1.998061388731002808e-01 -8.885529637336730957e-02 3.082863390445709229e-01 6.449558585882186890e-02 3.488775342702865601e-02 -7.679632306098937988e-02 1.151862815022468567e-01 -2.297131419181823730e-01 -5.170260742306709290e-02 4.530861228704452515e-02 -1.200232431292533875e-01 1.677187979221343994e-01 -6.184649094939231873e-02
6.084916368126869202e-02 3.375330567359924316e-01 1.580902040004730225e-01 -1.733101010322570801e-01 -2.255344539880752563e-01 -5.612220987677574158e-02 1.117912754416465759e-01 -1.243052631616592407e-01 6.194663792848587036e-02 5.110365152359008789e-02 -3.099998459219932556e-03 7.946173846721649170e-02 2.380335628986358643e-01 2.864283621311187744e-01 -6.293929181993007660e-03 -1.003187447786331177e-01 1.951253414154052734e-01 3.716616332530975342e-01 3.157003596425056458e-02 -1.173957139253616333e-01 -1.766441464424133301e-01 7.382539659738540649e-02 -1.519341766834259033e-01 1.270244717597961426e-01 5.085480213165283203e-02 3.885530307888984680e-02 -9.464814513921737671e-02 -3.087237775325775146e-01 -3.066216595470905304e-02 4.007802531123161316e-02 4.208838045597076416e-01 -1.699603050947189331e-01
2.005297839641571045e-01 -1.832301355898380280e-02 1.310327202081680298e-01 -7.530427724123001099e-02 -2.033967971801757812e-01 7.982689142227172852e-02 1.586202234029769897e-01 -1.461476683616638184e-01 -9.617231041193008423e-02 3.463338017463684082e-01 -1.774479299783706665e-01 2.264114916324615479e-01 1.126566380262374878e-01 2.293977439403533936e-01 1.403716504573822021e-01 1.095835771411657333e-02 1.315364688634872437e-01 -1.204154193401336670e-01 3.569785952568054199e-01 -3.288033604621887207e-02 1.103817112743854523e-02 1.780463568866252899e-02 -1.347813010215759277e-01 1.416666060686111450e-01 3.091502785682678223e-01 -4.431541543453931808e-03 2.367930412292480469e-01 -1.619632095098495483e-01 2.381130456924438477e-01 1.037754192948341370e-01 3.084054887294769287e-01 7.613175362348556519e-02
-6.988388299942016602e-02 7.388917356729507446e-02 -2.126743271946907043e-02 -2.200070023536682129e-01 -2.150008380413055420e-01 2.818631529808044434e-01 -1.079028397798538208e-01 -1.494690626859664917e-01 -9.383332729339599609e-02 7.788335531949996948e-02 8.106871694326400757e-02 1.250196993350982666e-01 -7.539727538824081421e-02 -1.448743976652622223e-02 1.869992613792419434e-01 -1.915943473577499390e-01 1.853337734937667847e-01 1.987024992704391479e-01 4.643646776676177979e-01 1.140775084495544434e-01 3.062132596969604492e-01 2.656772546470165253e-02 -2.866303920745849609e-01 1.559289395809173584e-01 1.503651142120361328e-01 7.752772420644760132e-02 2.174894092604517937e-03 1.482209712266921997e-01 -1.057064458727836609e-01 2.937444150447845459e-01 8.991747349500656128e-02 -8.330020308494567871e-02
-2.004713378846645355e-02 1.789579689502716064e-01 1.662163883447647095e-01 -1.487851589918136597e-01 -4.091838300228118896e-01 1.579088717699050903e-02 4.689381644129753113e-02 3.142413124442100525e-02 -1.872213631868362427e-01 2.336658090353012085e-01 -1.722632646560668945e-01 8.640928566455841064e-02 -4.572501871734857559e-03 7.701431959867477417e-02 1.639661192893981934e-01 -1.123420745134353638e-01 3.924848139286041260e-01 2.352386713027954102e-01 -1.554426699876785278e-01 -1.941240578889846802e-02 -8.557231724262237549e-02 -3.691347688436508179e-02 1.218168959021568298e-01 1.797834336757659912e-01 -1.160616576671600342e-01 1.302628517150878906e-01 9.397121146321296692e-03 -2.612650394439697266e-01 1.618860960006713867e-01 -8.037902414798736572e-02 3.822141587734222412e-01 -8.590622246265411377e-02
4.013411700725555420e-02 1.431625038385391235e-01 -1.889120936393737793e-01 -2.224877625703811646e-01 -5.060805082321166992e-01 -1.549908965826034546e-01 2.683628723025321960e-02 9.967595338821411133e-02 9.293403476476669312e-02 1.462065875530242920e-01 -7.296200841665267944e-02 -1.498740017414093018e-01 4.596951231360435486e-02 1.245042532682418823e-01 -7.358169555664062500e-02 -1.363851279020309448e-01 3.850896656513214111e-01 1.279743164777755737e-01 1.101361066102981567e-01 -1.481708288192749023e-01 2.616124227643013000e-02 1.574676036834716797e-01 1.212998852133750916e-01 1.688875108957290649e-01 2.764414846897125244e-01 -5.907862633466720581e-02 2.292145788669586182e-01 -1.967805810272693634e-02 -1.588930487632751465e-01 1.667598076164722443e-02 1.134913861751556396e-01 2.525201737880706787e-01
2.794824242591857910e-01 3.305108249187469482e-01 -5.101483315229415894e-02 -2.758395373821258545e-01 -1.010646149516105652e-01 1.159408092498779297e-01 9.162535518407821655e-02 -8.553767204284667969e-02 -3.495748713612556458e-02 -1.832558363676071167e-01 -3.238544762134552002e-01 -5.833020433783531189e-02 3.948401212692260742e-01 -1.038915738463401794e-01 9.858100116252899170e-02 -8.529351092875003815e-03 2.674101591110229492e-01 1.132397055625915527e-01 1.222982034087181091e-01 5.023060366511344910e-02 -3.488328158855438232e-01 1.092939055524766445e-03 -2.356959581375122070e-01 -1.978181826416403055e-04 -1.402695626020431519e-01 -3.544359654188156128e-02 -6.828989833593368530e-02 1.645332276821136475e-01 -8.237528055906295776e-02 5.060194060206413269e-02 1.036790609359741211e-01 -1.523492038249969482e-01
5.616449564695358276e-02 2.338990569114685059e-01 4.138625413179397583e-02 -1.115204244852066040e-01 -1.549739986658096313e-01 8.766256272792816162e-02 -2.427654117345809937e-01 -4.817069768905639648e-01 1.441346108913421631e-01 3.129232823848724365e-01 1.391943395137786865e-01 -2.890057221520692110e-04 -5.127086490392684937e-02 1.859629899263381958e-01 3.667362630367279053e-01 -2.062885612249374390e-01 1.005048826336860657e-01 3.419581800699234009e-02 2.766649425029754639e-01 1.542094442993402481e-02 -1.443047225475311279e-01 2.150164395570755005e-01 9.376550465822219849e-02 -1.344404816627502441e-01 6.908219307661056519e-02 4.946731775999069214e-02 6.827650964260101318e-02 -1.047251224517822266e-01 7.690440397709608078e-03 9.877061098814010620e-02 1.353815197944641113e-01 1.414608657360076904e-01
-1.231437399983406067e-01 3.530990779399871826e-01 5.318697076290845871e-03 -1.536917239427566528e-01 -8.287359029054641724e-02 1.946505308151245117e-01 -2.725533442571759224e-03 -2.602971494197845459e-01 -9.265043586492538452e-02 1.153841093182563782e-01 7.590490579605102539e-02 -2.348912646993994713e-03 -1.165671348571777344e-01 -2.142110140994191170e-03 9.302778542041778564e-02 1.789730042219161987e-02 3.443822264671325684e-01 2.971338033676147461e-01 1.678303778171539307e-01 1.767367124557495117e-01 -1.194252073764801025e-01 1.852655261754989624e-01 2.310013957321643829e-02 3.481426537036895752e-01 -1.010049432516098022e-01 2.179358527064323425e-02 -2.100034616887569427e-02 -3.276963904500007629e-02 -2.564427256584167480e-02 1.955846250057220459e-01 3.362232744693756104e-01 -2.701757848262786865e-01
-6.075318157672882080e-02 1.221633404493331909e-01 -6.064140237867832184e-03 -2.573027610778808594e-01 1.653895154595375061e-02 3.082970529794692993e-02 -1.960976570844650269e-01 -4.570632576942443848e-01 -6.172581017017364502e-02 3.827812895178794861e-02 -2.011941671371459961e-01 -1.473042964935302734e-01 1.574419289827346802e-01 5.885492637753486633e-02 2.286539599299430847e-02 -2.822022140026092529e-01 2.806804180145263672e-01 2.751225233078002930e-01 4.007091745734214783e-02 9.293650090694427490e-02 -6.340834498405456543e-02 1.429799050092697144e-01 -2.175049036741256714e-01 -1.183610111474990845e-01 2.227091640233993530e-01 -2.904821000993251801e-02 4.118316993117332458e-02 6.823179125785827637e-02 -5.920304358005523682e-02 -6.080304458737373352e-02 2.483792901039123535e-01 -3.383865952491760254e-01
-5.934025347232818604e-02 3.997691869735717773e-01 1.131466701626777649e-01 3.399566933512687683e-02 -3.972187936305999756e-01 -3.157967329025268555e-02 -2.799826562404632568e-01 1.377248317003250122e-01 -7.077003270387649536e-02 2.002041190862655640e-01 -2.278115153312683105e-01 -1.828175634145736694e-01 -8.494745194911956787e-02 1.110986545681953430e-01 -1.538012623786926270e-01 -4.136365279555320740e-02 2.226732224225997925e-01 2.500348985195159912e-01 1.440017018467187881e-02 9.451925009489059448e-02 -1.392149329185485840e-01 1.938185244798660278e-01 -9.128512442111968994e-02 -2.671926468610763550e-02 -1.603884063661098480e-02 -2.529368400573730469e-01 -2.249978333711624146e-01 1.999055296182632446e-01 7.829455286264419556e-02 -7.797880563884973526e-03 5.821302533149719238e-02 1.989888697862625122e-01
2.518024668097496033e-02 1.613761931657791138e-01 -1.529697626829147339e-01 -1.745086759328842163e-01 -1.253809779882431030e-02 -5.497795343399047852e-02 -9.880134463310241699e-02 -2.108796387910842896e-01 -1.013138070702552795e-01 1.153959706425666809e-01 -2.819715738296508789e-01 2.217610180377960205e-01 -1.621443480253219604e-01 9.132149815559387207e-02 5.655519291758537292e-02 -1.751713305711746216e-01 4.244228079915046692e-02 2.924285829067230225e-01 4.275710582733154297e-01 -8.377645164728164673e-02 -1.206302717328071594e-01 5.048931241035461426e-01 6.010727584362030029e-02 4.991367459297180176e-02 1.137900277972221375e-01 -1.073656752705574036e-01 -1.897247582674026489e-01 -3.936430905014276505e-03 -8.446539938449859619e-02 1.116757839918136597e-01 1.075684651732444763e-02 9.135592728853225708e-02
-1.760713458061218262e-01 3.696007728576660156e-01 9.980264306068420410e-02 -4.672710224986076355e-02 -2.109856307506561279e-01 1.744942367076873779e-01 3.045319914817810059e-01 -8.509591221809387207e-02 1.983395367860794067e-01 3.441888093948364258e-01 -2.200396358966827393e-01 3.342632437124848366e-03 -6.696384400129318237e-02 5.444174632430076599e-02 -6.013575568795204163e-02 -6.510664522647857666e-02 1.509107798337936401e-01 -1.216107904911041260e-01 1.848762929439544678e-01 -1.246469933539628983e-02 -3.093137443065643311e-01 2.532423436641693115e-01 -2.092535234987735748e-02 1.616715639829635620e-01 2.343866080045700073e-01 5.483419820666313171e-02 -2.954660058021545410e-01 -3.547158837318420410e-02 6.423764675855636597e-02 4.414766654372215271e-02 9.881737828254699707e-02 -5.609592795372009277e-02
6.697963178157806396e-02 5.073658227920532227e-01 -5.862235277891159058e-02 -1.605470478534698486e-02 -1.259788423776626587e-01 4.190087690949440002e-02 -3.021875619888305664e-01 -1.167537271976470947e-01 3.022071421146392822e-01 -3.928234055638313293e-02 -2.593078911304473877e-01 -2.157166004180908203e-01 -5.331709608435630798e-02 2.007715255022048950e-01 -1.147940382361412048e-01 -2.185775041580200195e-01 1.873117536306381226e-01 7.115890085697174072e-02 5.229851230978965759e-02 -1.910655200481414795e-01 -5.474052578210830688e-02 7.407246530055999756e-02 -1.303092688322067261e-01 1.736438088119029999e-02 3.959735482931137085e-02 -1.337819248437881470e-01 -1.547938436269760132e-01 3.218642175197601318e-01 1.334688216447830200e-01 -1.800652593374252319e-02 1.628298163414001465e-01 6.512541323900222778e-02
1.034932062029838562e-01 1.777806431055068970e-01 -8.217876404523849487e-02 -8.940234035253524780e-02 -4.956666752696037292e-02 2.309095263481140137e-01 -2.567506581544876099e-02 -1.183406710624694824e-01 -1.029611229896545410e-01 2.893364131450653076e-01 -2.061764448881149292e-01 1.541449278593063354e-01 -1.262383460998535156e-01 -1.943380981683731079e-01 8.284606784582138062e-02 -7.264302670955657959e-02 4.610778987407684326e-01 -4.042665287852287292e-02 1.821978390216827393e-01 1.541216820478439331e-01 1.119447872042655945e-01 1.555660665035247803e-01 1.595779955387115479e-01 1.171810831874608994e-02 -1.781290024518966675e-01 -1.184147745370864868e-01 1.232209429144859314e-01 -4.576928913593292236e-01 -8.333200961351394653e-02 5.955867096781730652e-02 -1.768192201852798462e-01 1.952534541487693787e-02
1.748061329126358032e-01 1.707379966974258423e-01 1.027254834771156311e-01 -2.385842055082321167e-01 -4.558256641030311584e-02 1.058850884437561035e-01 1.127739176154136658e-01 -1.618874371051788330e-01 1.548967361450195312e-01 2.669194638729095459e-01 -2.203074395656585693e-01 -1.104923114180564880e-01 2.222114652395248413e-01 -6.632160395383834839e-02 -2.320326678454875946e-02 1.345651317387819290e-02 4.042755961418151855e-01 -1.393107622861862183e-01 1.203494444489479065e-01 9.289290755987167358e-02 -8.408853411674499512e-02 2.702502906322479248e-01 -1.045848205685615540e-01 7.834707200527191162e-02 3.505704700946807861e-01 -8.880648761987686157e-02 -9.665304422378540039e-02 -1.674604602158069611e-02 1.935040391981601715e-02 -2.426652312278747559e-01 4.976985231041908264e-02 -3.237816691398620605e-01
-3.999395295977592468e-02 2.058015018701553345e-01 6.695562601089477539e-02 -1.015002578496932983e-01 -3.762673437595367432e-01 -3.896345943212509155e-02 -1.222781464457511902e-01 -3.563398718833923340e-01 -3.432159721851348877e-01 -5.703171342611312866e-02 -2.736354768276214600e-01 -1.073861196637153625e-01 -1.043859720230102539e-01 1.997350901365280151e-01 9.191890247166156769e-03 1.549312025308609009e-01 2.155685424804687500e-01 -3.153959289193153381e-02 -7.539444416761398315e-02 1.881793439388275146e-01 -2.549352943897247314e-01 1.860003173351287842e-01 -9.115581959486007690e-02 6.450029462575912476e-02 9.416838735342025757e-02 2.677006088197231293e-02 2.096370607614517212e-01 -1.225998699665069580e-01 2.060231417417526245e-01 5.387882888317108154e-02 2.433679103851318359e-01 1.190058141946792603e-02
1.080097183585166931e-01 1.929462850093841553e-01 1.545842736959457397e-01 -1.190897636115550995e-02 -2.105826437473297119e-01 4.136842489242553711e-02 -8.424228429794311523e-02 -3.948673009872436523e-01 -8.380539715290069580e-02 1.766983866691589355e-01 -9.959121793508529663e-02 1.160611808300018311e-01 6.663587689399719238e-02 1.374423354864120483e-01 1.386894285678863525e-01 -4.468232765793800354e-02 3.254842758178710938e-01 3.233218789100646973e-01 -2.621494233608245850e-03 8.486749976873397827e-02 -8.176970481872558594e-02 -3.015395253896713257e-02 -1.095588207244873047e-01 1.491493880748748779e-01 -3.547325134277343750e-01 -7.436498254537582397e-02 -2.564073503017425537e-01 5.572579801082611084e-03 6.207279395312070847e-03 2.861847355961799622e-02 3.680622875690460205e-01 1.371088474988937378e-01
3.138011693954467773e-01 5.138943195343017578e-01 8.761394023895263672e-02 9.965382516384124756e-02 -2.348604947328567505e-01 1.245362833142280579e-01 -2.641566693782806396e-01 -2.594676986336708069e-02 -4.173431918025016785e-02 2.095613330602645874e-01 -1.469777226448059082e-01 -7.927987724542617798e-02 -2.534358799457550049e-01 -2.314949333667755127e-01 1.678210683166980743e-02 -2.058190703392028809e-01 2.448057532310485840e-01 -4.823626205325126648e-02 1.423913389444351196e-01 1.257169693708419800e-01 9.840244054794311523e-02 2.397056967020034790e-01 -1.193751916289329529e-01 9.621629118919372559e-02 5.161566287279129028e-02 8.482499420642852783e-02 -1.960124522447586060e-01 1.726603321731090546e-02 -1.671031676232814789e-02 8.177918940782546997e-02 -7.296419702470302582e-03 -1.095909159630537033e-02
-5.881892889738082886e-02 3.940882682800292969e-01 8.151091635227203369e-02 5.287093296647071838e-02 -3.462152183055877686e-01 1.182383149862289429e-01 -1.566430032253265381e-01 -1.904876232147216797e-01 -1.914527416229248047e-01 -1.524401158094406128e-01 -1.710798442363739014e-01 5.411212891340255737e-02 -1.866133660078048706e-01 9.752261638641357422e-02 8.431709557771682739e-02 -1.805660575628280640e-01 2.818467020988464355e-01 1.341307908296585083e-01 1.631443053483963013e-01 -9.540723264217376709e-02 4.677477478981018066e-02 -1.000231653451919556e-01 1.273601502180099487e-01 2.995835542678833008e-01 -2.991812489926815033e-02 -1.347332745790481567e-01 1.587480306625366211e-01 -1.005048602819442749e-01 -2.419445812702178955e-01 6.026764586567878723e-02 -6.038063019514083862e-02 -2.991890013217926025e-01
1.999777853488922119e-01 4.980542957782745361e-01 3.859937191009521484e-02 2.478793859481811523e-01 -1.585472822189331055e-01 7.163497805595397949e-02 -7.534693181514739990e-02 1.954770982265472412e-01 2.480714321136474609e-01 1.997317075729370117e-01 -2.925391308963298798e-02 -2.078265994787216187e-01 1.084428131580352783e-01 1.275059431791305542e-01 1.973641067743301392e-01 -1.284225583076477051e-01 3.660406768321990967e-01 1.171898618340492249e-01 2.831347584724426270e-01 9.915599972009658813e-02 -1.126807183027267456e-02 1.353595107793807983e-01 8.700356632471084595e-02 8.383051492273807526e-03 -1.023909822106361389e-01 7.488686591386795044e-02 -1.055001541972160339e-01 -1.142493076622486115e-02 -1.458493340760469437e-02 -8.871259540319442749e-02 -6.627853959798812866e-02 2.056288868188858032e-01
2.077463082969188690e-02 -2.302502281963825226e-02 7.100293785333633423e-02 -9.110963344573974609e-02 -2.828828096389770508e-01 7.925388403236865997e-03 1.737609356641769409e-01 -2.704835534095764160e-01 -1.655485183000564575e-01 6.868980079889297485e-02 -2.200178653001785278e-01 -1.776495277881622314e-01 1.749561578035354614e-01 2.017492614686489105e-02 -8.623571135103702545e-03 -2.078262120485305786e-01 3.952703475952148438e-01 -8.533246815204620361e-03 2.174420356750488281e-01 2.025207877159118652e-01 1.504149883985519409e-01 2.299421876668930054e-01 -3.204393088817596436e-01 -3.455920144915580750e-02 7.554136961698532104e-02 2.190086394548416138e-01 -2.882906496524810791e-01 -4.794948268681764603e-03 1.548045314848423004e-02 -2.024565041065216064e-01 2.673268504440784454e-02 -1.146818995475769043e-01
1.252183020114898682e-01 2.332096993923187256e-01 -2.364304661750793457e-01 -9.160257875919342041e-02 -3.730870485305786133e-01 7.570493966341018677e-02 7.424578070640563965e-02 -5.407346412539482117e-02 1.966660618782043457e-01 1.578310579061508179e-01 -9.286543354392051697e-03 -1.641891151666641235e-01 6.169443577527999878e-02 4.717049002647399902e-02 -1.497037559747695923e-01 -2.466635555028915405e-01 1.856736838817596436e-01 8.201061189174652100e-02 2.476400136947631836e-01 1.615438796579837799e-02 -3.131020069122314453e-02 2.472101300954818726e-01 6.749932654201984406e-03 3.267472386360168457e-01 1.487478762865066528e-01 8.638912811875343323e-03 2.464066147804260254e-01 -1.039994433522224426e-01 -1.682839989662170410e-01 4.383217170834541321e-02 1.440638154745101929e-01 3.405093848705291748e-01
2.194717377424240112e-01 4.964218735694885254e-01 -7.160262018442153931e-02 -1.003686934709548950e-01 -1.247286424040794373e-01 1.698927581310272217e-01 -2.897275984287261963e-01 -7.880572229623794556e-02 -6.870888173580169678e-02 2.635952234268188477e-01 -2.443833947181701660e-01 -1.611473970115184784e-02 -1.264553964138031006e-01 -2.138222157955169678e-01 2.385824173688888550e-01 -1.489958465099334717e-01 2.553436458110809326e-01 1.455238163471221924e-01 2.783483825623989105e-03 2.066989392042160034e-01 -2.887167595326900482e-02 7.880754023790359497e-02 -2.608566284179687500e-01 2.774673141539096832e-02 -3.378900885581970215e-02 1.571044325828552246e-01 8.226712048053741455e-02 8.862809091806411743e-02 8.186733722686767578e-02 -4.885539039969444275e-02 6.459372490644454956e-02 1.480781435966491699e-01
2.736620008945465088e-01 5.022043585777282715e-01 2.743201851844787598e-01 4.453323408961296082e-02 -1.922609359025955200e-01 5.631230399012565613e-02 -1.733640283346176147e-01 2.043350934982299805e-01 -3.861036617308855057e-03 1.965417712926864624e-01 -3.776314482092857361e-02 -1.459892094135284424e-01 3.245226666331291199e-02 7.734499871730804443e-02 1.288347989320755005e-01 -2.337478399276733398e-01 3.788016736507415771e-01 1.058721467852592468e-01 1.253913789987564087e-01 6.776551157236099243e-02 -1.037035286426544189e-01 2.204954326152801514e-01 -4.433193057775497437e-02 -1.458289027214050293e-01 -1.262907832860946655e-01 -5.635371431708335876e-02 -1.060974597930908203e-01 3.778990730643272400e-02 2.780047361738979816e-04 -1.226382702589035034e-01 -8.164637722074985504e-03 1.988265514373779297e-01
1.598167270421981812e-01 2.180709689855575562e-01 -3.113970160484313965e-02 -2.218880690634250641e-02 -2.910813987255096436e-01 -1.673546247184276581e-02 -2.704306840896606445e-01 -5.377165228128433228e-02 2.291604131460189819e-01 -5.943447723984718323e-02 -2.483454495668411255e-01 -8.415181934833526611e-02 2.633040845394134521e-01 4.485921002924442291e-03 -8.884565532207489014e-02 1.380388140678405762e-01 2.604402303695678711e-01 -6.161772459745407104e-02 2.306433916091918945e-01 -5.123296380043029785e-02 4.588313102722167969e-01 1.650817096233367920e-01 -2.659452259540557861e-01 1.211006343364715576e-01 -2.720105927437543869e-03 2.188983373343944550e-03 1.680156886577606201e-01 -3.710613027215003967e-02 -3.145355358719825745e-02 -6.292355060577392578e-02 9.239212423563003540e-02 -2.226812839508056641e-01
1.469694972038269043e-01 3.207356631755828857e-01 -1.514323502779006958e-01 1.456576306372880936e-02 -5.682515352964401245e-02 5.212151259183883667e-02 -8.042068779468536377e-02 5.375449359416961670e-02 2.669301927089691162e-01 2.812956273555755615e-01 -1.247640326619148254e-01 -4.615403246134519577e-03 2.255453467369079590e-01 1.661672145128250122e-01 2.702144347131252289e-02 -2.504829168319702148e-01 2.799630463123321533e-01 2.406219244003295898e-01 2.220492064952850342e-01 -3.354779258370399475e-02 -2.107172608375549316e-01 2.352827042341232300e-01 6.767441332340240479e-02 2.733494639396667480e-01 -1.338076889514923096e-01 1.266328543424606323e-01 2.879897654056549072e-01 -1.809064298868179321e-03 -1.055103167891502380e-01 7.747836410999298096e-03 4.466028511524200439e-02 1.825484335422515869e-01
1.133391037583351135e-01 2.233520746231079102e-01 3.158834576606750488e-01 -1.949666142463684082e-01 -2.169715613126754761e-01 2.279642075300216675e-01 1.663847863674163818e-01 -3.064052760601043701e-01 1.010079085826873779e-01 7.356275618076324463e-02 -1.197776570916175842e-01 -1.602101475000381470e-01 -1.599094569683074951e-01 -6.975553184747695923e-02 -1.446061432361602783e-01 3.130670636892318726e-02 2.952185869216918945e-01 3.517593443393707275e-01 2.612958848476409912e-01 -1.079984530806541443e-01 -4.913670942187309265e-02 2.713029459118843079e-02 -1.161842271685600281e-01 -7.510963082313537598e-02 -1.489357054233551025e-01 2.561264904215931892e-03 1.618038564920425415e-01 -1.590767651796340942e-01 -7.657059282064437866e-02 -2.551621794700622559e-01 -8.750909566879272461e-02 7.405470311641693115e-02
-1.523718684911727905e-01 4.830299913883209229e-01 1.566577702760696411e-02 -2.357380092144012451e-01 -1.164543405175209045e-01 8.434683829545974731e-02 2.016874961555004120e-03 3.526083007454872131e-02 -4.560139402747154236e-02 1.215368229895830154e-02 -2.746511101722717285e-01 1.938004195690155029e-01 -1.089860796928405762e-01 1.672633141279220581e-01 -9.028645604848861694e-02 2.873438596725463867e-02 4.144004881381988525e-01 3.980513289570808411e-02 -1.094589754939079285e-01 -7.103669643402099609e-02 8.215286768972873688e-03 2.221713662147521973e-01 -2.567354738712310791e-01 1.681822836399078369e-01 -4.090746492147445679e-02 -1.478550489991903305e-03 2.438437938690185547e-01 1.727780252695083618e-01 1.178672686219215393e-01 -9.671600162982940674e-02 1.325946599245071411e-01 1.894492208957672119e-01
2.017635703086853027e-01 5.361566543579101562e-01 9.261039644479751587e-02 -2.414935976266860962e-01 -1.469077169895172119e-01 -5.471803247928619385e-03 -2.724492177367210388e-02 -9.789329022169113159e-02 -1.898051425814628601e-02 5.565188452601432800e-02 1.084372550249099731e-01 8.261495828628540039e-02 -1.407141685485839844e-01 1.053865719586610794e-02 1.732667982578277588e-01 -1.776785552501678467e-01 -6.240786518901586533e-03 3.777467310428619385e-01 2.389731705188751221e-01 -5.962284654378890991e-02 1.849200949072837830e-02 1.190387234091758728e-01 -2.820386886596679688e-01 2.836815714836120605e-01 5.825737491250038147e-02 -6.096967309713363647e-02 -1.681353002786636353e-01 -1.821711473166942596e-02 3.708162158727645874e-02 -1.940782666206359863e-01 3.415413200855255127e-02 -1.249088197946548462e-01
2.018536031246185303e-01 3.289915621280670166e-01 -2.447207570075988770e-01 4.980486817657947540e-03 -1.910498887300491333e-01 3.237348198890686035e-01 -2.382077425718307495e-01 3.442431986331939697e-02 -1.732640340924263000e-02 2.221375554800033569e-01 -6.704486161470413208e-02 -1.335690617561340332e-01 7.095810770988464355e-02 -7.908886298537254333e-03 -2.071030996739864349e-02 -2.711704671382904053e-01 2.883986234664916992e-01 2.543371617794036865e-01 1.390898674726486206e-01 -2.056950516998767853e-02 1.830319017171859741e-01 1.154447719454765320e-02 2.260206341743469238e-01 7.751345634460449219e-02 4.569565132260322571e-02 1.024188846349716187e-01 2.296594977378845215e-01 -2.284368723630905151e-01 6.278292089700698853e-02 2.092366069555282593e-01 1.186252385377883911e-01 5.636690929532051086e-02
1.203678920865058899e-01 4.751492664217948914e-02 1.006859764456748962e-01 -1.955295652151107788e-01 -1.218779757618904114e-01 -6.163880601525306702e-02 3.376356959342956543e-01 -2.055300623178482056e-01 -2.334760734811425209e-03 4.038503393530845642e-02 -1.473070383071899414e-01 -2.046978324651718140e-01 -7.568162679672241211e-02 -4.536536335945129395e-02 9.975156933069229126e-02 -1.349015831947326660e-01 4.969131350517272949e-01 1.988415867090225220e-01 -2.136699482798576355e-02 1.617251932621002197e-01 -4.191312193870544434e-02 2.488105893135070801e-01 -2.347545623779296875e-01 7.867459207773208618e-02 2.958495020866394043e-01 1.503825634717941284e-01 -8.870718628168106079e-02 -3.019262850284576416e-02 1.957526057958602905e-01 -9.197672456502914429e-02 1.014948487281799316e-01 -2.116159051656723022e-01
3.843232989311218262e-01 4.511346518993377686e-01 2.981231175363063812e-02 -1.135796532034873962e-01 -1.209225878119468689e-01 6.355576962232589722e-02 -3.387461900711059570e-01 -6.871461123228073120e-02 -3.299414645880460739e-03 2.014433592557907104e-01 -7.852800190448760986e-02 1.476162374019622803e-01 -7.539941370487213135e-02 -2.935358285903930664e-01 9.261035174131393433e-02 -2.049802429974079132e-02 3.588746488094329834e-01 5.038302019238471985e-02 7.424318790435791016e-02 2.545282840728759766e-01 -3.597448393702507019e-02 1.533705592155456543e-01 -8.274320513010025024e-02 1.344952583312988281e-01 6.393793039023876190e-03 2.620268054306507111e-02 5.180355161428451538e-02 -1.036688312888145447e-01 5.858199670910835266e-02 9.193527698516845703e-02 -3.175394237041473389e-02 2.214274704456329346e-01
3.641436621546745300e-02 3.434305787086486816e-01 3.360191881656646729e-01 -1.331491023302078247e-01 -2.626159191131591797e-01 -1.649800390005111694e-01 8.730785548686981201e-02 -1.350882947444915771e-01 4.561224021017551422e-03 -7.158501446247100830e-02 -2.311731278896331787e-01 -1.483039259910583496e-01 -7.358842343091964722e-02 1.082094237208366394e-01 -1.167329624295234680e-01 2.044930681586265564e-02 1.048560664057731628e-01 -1.681536063551902771e-02 2.994154989719390869e-01 -1.007275059819221497e-01 1.598407626152038574e-01 2.442293912172317505e-01 6.496644020080566406e-02 1.470859944820404053e-01 2.727319896221160889e-01 -1.651172637939453125e-01 -2.602384388446807861e-01 -5.884410440921783447e-02 5.420725420117378235e-02 -1.780783534049987793e-01 1.663647890090942383e-01 -2.428980767726898193e-01
2.166041880846023560e-01 4.748826622962951660e-01 2.491023838520050049e-01 1.495414823293685913e-01 -2.217109054327011108e-01 9.660480916500091553e-02 -1.502801179885864258e-01 1.407671272754669189e-01 8.581822365522384644e-02 3.253219723701477051e-01 3.801281750202178955e-02 -1.979958415031433105e-01 4.371571168303489685e-02 1.344168633222579956e-01 9.368071705102920532e-02 -1.008639708161354065e-01 3.184756934642791748e-01 7.393261790275573730e-02 1.758857965469360352e-01 8.266542106866836548e-02 -1.062461081892251968e-02 1.593062728643417358e-01 3.874282911419868469e-02 6.933905184268951416e-02 -1.267144381999969482e-01 -1.373540312051773071e-01 -1.939863413572311401e-01 1.199579834938049316e-01 -1.518754214048385620e-01 -1.522850990295410156e-01 -1.797639951109886169e-02 1.987608671188354492e-01
1.877779662609100342e-01 2.370655387639999390e-01 -2.209568768739700317e-01 -6.626208871603012085e-02 -4.117367565631866455e-01 -2.897988632321357727e-02 3.550703823566436768e-02 -1.970865204930305481e-02 2.490941435098648071e-01 2.320218086242675781e-01 -7.420196384191513062e-02 -1.641575992107391357e-01 1.248415037989616394e-01 2.148500233888626099e-01 -1.877188086509704590e-01 -2.714984118938446045e-01 2.020014971494674683e-01 6.274357438087463379e-02 1.711202263832092285e-01 4.959584772586822510e-02 -9.443043917417526245e-02 2.913931906223297119e-01 1.499094814062118530e-01 2.151615321636199951e-01 8.882301300764083862e-02 2.203498780727386475e-02 1.169696822762489319e-01 3.100804425776004791e-02 -8.628624677658081055e-02 1.769172698259353638e-01 1.996837109327316284e-01 1.535079330205917358e-01
2.255982905626296997e-01 2.991682887077331543e-01 1.015343964099884033e-01 -3.205716982483863831e-02 -2.259613126516342163e-01 -1.129044219851493835e-01 -2.456096112728118896e-01 -7.514718174934387207e-02 4.654595628380775452e-02 2.371754050254821777e-01 -3.311995267868041992e-01 -4.922296106815338135e-02 -5.067582055926322937e-02 -1.866996884346008301e-01 3.574064373970031738e-01 5.281716212630271912e-02 2.057392746210098267e-01 2.381274104118347168e-01 2.689754962921142578e-01 1.439422667026519775e-01 -1.030274406075477600e-01 1.027693320065736771e-02 2.489954791963100433e-02 -8.642803877592086792e-02 8.708567172288894653e-02 -1.021730676293373108e-01 6.076314672827720642e-02 1.501748412847518921e-01 3.272946476936340332e-01 6.644073873758316040e-02 -1.118646040558815002e-01 2.780160866677761078e-02
4.416477382183074951e-01 2.489873915910720825e-01 -9.502137452363967896e-02 4.570315778255462646e-02 1.968627097085118294e-03 -3.074417635798454285e-02 -8.671776950359344482e-02 -1.270294189453125000e-01 2.046738415956497192e-01 4.713304936885833740e-01 -8.157521486282348633e-03 -3.315881639719009399e-02 2.240415662527084351e-01 1.935289651155471802e-01 3.333719968795776367e-01 -1.172294318675994873e-01 1.666551679372787476e-01 5.375089123845100403e-03 2.046824200078845024e-03 3.133480995893478394e-02 -1.199951246380805969e-01 3.197393715381622314e-01 3.413957357406616211e-02 1.429061293601989746e-01 6.246224790811538696e-02 -3.722954913973808289e-02 5.384584143757820129e-02 -8.262225240468978882e-02 1.761972904205322266e-02 -8.348074555397033691e-02 -4.940120503306388855e-02 1.942927390336990356e-01
-1.401974856853485107e-01 3.759929537773132324e-01 2.180263847112655640e-01 -1.264549493789672852e-01 -1.746650785207748413e-01 -1.614396572113037109e-01 -6.864446401596069336e-02 -1.275173872709274292e-01 4.966602846980094910e-02 -4.938065260648727417e-02 -5.067463964223861694e-03 2.530487477779388428e-01 1.397883147001266479e-01 5.773894861340522766e-02 1.479119062423706055e-01 -4.469973593950271606e-02 4.241353273391723633e-01 2.948221266269683838e-01 1.660307794809341431e-01 -1.269040256738662720e-01 1.035627443343400955e-02 2.724446542561054230e-02 -1.685270518064498901e-01 1.132311373949050903e-01 1.849623918533325195e-01 6.462895125150680542e-02 -1.032973304390907288e-01 -2.208392024040222168e-01 1.151465103030204773e-01 1.436616927385330200e-01 2.983769476413726807e-01 -9.423755109310150146e-02
1.315118372440338135e-01 1.446733474731445312e-01 1.879281252622604370e-01 -5.385110154747962952e-02 -3.154806792736053467e-01 1.131158322095870972e-01 -1.856884509325027466e-01 -4.149441048502922058e-02 7.855115458369255066e-03 1.696330867707729340e-02 -1.406031101942062378e-01 -7.924979180097579956e-02 -2.164179459214210510e-02 -1.285265982151031494e-01 3.033058643341064453e-01 -1.177574228495359421e-02 2.057412713766098022e-01 1.447301357984542847e-01 4.682645499706268311e-01 9.745196253061294556e-02 2.124038524925708771e-03 1.909210383892059326e-01 -8.069127798080444336e-02 -5.338004603981971741e-02 -1.803466826677322388e-01 8.794061094522476196e-02 2.861297726631164551e-01 3.274336755275726318e-01 8.488725125789642334e-02 -1.537105143070220947e-01 1.618196219205856323e-01 1.236598417162895203e-01
-6.137874349951744080e-02 1.601542979478836060e-01 2.241580486297607422e-01 -2.263971865177154541e-01 -3.817124292254447937e-02 3.324315249919891357e-01 -1.783494278788566589e-02 -1.899378895759582520e-01 -1.509171724319458008e-01 3.528065979480743408e-02 -8.520165830850601196e-02 -1.096843853592872620e-01 -1.374881714582443237e-01 -2.740833163261413574e-02 2.590956687927246094e-01 1.987343095242977142e-02 2.888928055763244629e-01 3.104076981544494629e-01 1.836618930101394653e-01 2.892991304397583008e-01 -1.896279901266098022e-01 5.186681076884269714e-02 4.949622601270675659e-02 3.630242347717285156e-01 1.597335562109947205e-02 1.472277939319610596e-01 -1.017606779932975769e-01 -1.018251106142997742e-01 -1.464708149433135986e-01 1.755573600530624390e-01 1.458017379045486450e-01 -6.259345263242721558e-02
4.334246218204498291e-01 1.953206062316894531e-01 1.634431034326553345e-01 -4.955594614148139954e-02 -1.567602604627609253e-01 5.202635750174522400e-02 7.019393146038055420e-02 -2.204992771148681641e-01 -1.726051717996597290e-01 7.376787811517715454e-02 -2.258958816528320312e-01 -1.057204082608222961e-01 -1.123107895255088806e-01 -2.800104618072509766e-01 3.772679865360260010e-01 -4.079616814851760864e-02 1.809106022119522095e-01 1.516718268394470215e-01 3.211305141448974609e-01 8.448164165019989014e-02 1.185228973627090454e-01 1.271420717239379883e-01 -6.208764761686325073e-02 2.279805690050125122e-01 3.831653669476509094e-02 -5.694291740655899048e-02 1.909433901309967041e-01 9.807277470827102661e-02 8.010635524988174438e-02 1.173941269516944885e-01 -6.119723618030548096e-02 6.907314807176589966e-02
-6.762570887804031372e-02 2.911026477813720703e-01 2.591607272624969482e-01 -1.386964619159698486e-01 -1.976344436407089233e-01 4.194425791501998901e-02 1.399456709623336792e-01 7.459357380867004395e-02 -9.221810102462768555e-02 3.635375499725341797e-01 -3.450795114040374756e-01 -2.177202142775058746e-02 1.462506204843521118e-01 -2.660204656422138214e-02 2.905702032148838043e-02 -4.842438548803329468e-02 1.397308856248855591e-01 6.914523243904113770e-02 2.070576995611190796e-01 6.406195461750030518e-03 -2.296275496482849121e-01 1.517981886863708496e-01 9.231864474713802338e-03 -9.270875155925750732e-02 2.166422754526138306e-01 1.091675162315368652e-01 -1.612821519374847412e-01 -2.571234405040740967e-01 2.910431623458862305e-01 -1.810451783239841461e-02 2.561337649822235107e-01 -1.397428810596466064e-01
3.303716182708740234e-01 4.204294085502624512e-01 -9.513087570667266846e-02 -5.701748654246330261e-02 -2.151331752538681030e-01 -6.824181228876113892e-02 -2.255580127239227295e-01 -1.305222045630216599e-02 2.674991488456726074e-01 1.507102102041244507e-01 -1.325963288545608521e-01 -2.158494144678115845e-01 -6.871021538972854614e-02 2.231225967407226562e-01 -5.767402797937393188e-02 -3.702722489833831787e-01 1.266886442899703979e-01 1.739758700132369995e-01 1.180914714932441711e-01 -2.970335260033607483e-02 1.893573789857327938e-03 3.680659830570220947e-02 -5.456639081239700317e-02 2.349315583705902100e-01 -1.792341284453868866e-02 -8.494075387716293335e-03 2.825239002704620361e-01 8.292880654335021973e-02 5.752488970756530762e-03 -4.791240673512220383e-03 1.344067752361297607e-01 1.433404684066772461e-01
3.735264763236045837e-02 7.225909084081649780e-02 2.158184051513671875e-01 -1.529246270656585693e-01 3.681011497974395752e-02 -1.005285512655973434e-02 5.674001947045326233e-02 -3.190136551856994629e-01 -2.044121921062469482e-02 3.029805608093738556e-02 -1.956445127725601196e-01 2.977527305483818054e-02 -3.564938902854919434e-01 -6.603215821087360382e-03 1.763336546719074249e-02 -6.456115096807479858e-02 3.218578994274139404e-01 8.211968094110488892e-02 4.981632828712463379e-01 -1.895502060651779175e-01 7.486113160848617554e-02 8.027894049882888794e-02 -1.679663807153701782e-01 -5.009333789348602295e-02 -1.070896312594413757e-01 -1.649184525012969971e-01 2.507531046867370605e-01 -1.431450396776199341e-01 -5.408992990851402283e-02 -2.181605249643325806e-01 1.300963312387466431e-01 1.348450928926467896e-01
-3.038243018090724945e-02 1.572946012020111084e-01 -4.845692589879035950e-02 -1.302213519811630249e-01 -2.109969854354858398e-01 2.379167824983596802e-01 1.345938537269830704e-02 -3.608377277851104736e-01 -5.567405745387077332e-02 3.171981275081634521e-01 3.616470098495483398e-02 3.507818654179573059e-02 2.096138596534729004e-01 1.611340977251529694e-02 3.207883238792419434e-01 -3.656539320945739746e-02 2.773295938968658447e-01 4.407045617699623108e-02 2.016373276710510254e-01 1.169483065605163574e-01 -7.174414396286010742e-02 -6.846995651721954346e-02 -1.850623488426208496e-01 7.435538619756698608e-02 1.330663859844207764e-01 8.360767737030982971e-03 -3.881470561027526855e-01 -1.371410191059112549e-01 1.742687821388244629e-01 7.423959672451019287e-02 2.477645128965377808e-01 -3.894463554024696350e-02
2.127874493598937988e-01 4.327732026576995850e-01 -2.262382209300994873e-01 -1.658162921667098999e-01 -1.943569332361221313e-01 3.951266780495643616e-02 1.610150188207626343e-01 -1.175795122981071472e-01 1.628514528274536133e-01 3.753774166107177734e-01 -1.115773022174835205e-01 -1.795180886983871460e-02 1.291626542806625366e-01 4.437856376171112061e-02 -6.304079294204711914e-02 -2.508982717990875244e-01 1.171394437551498413e-01 2.478291988372802734e-01 1.142151430249214172e-01 -7.645501196384429932e-02 -2.124250233173370361e-01 1.548170000314712524e-01 4.084009304642677307e-02 2.441760152578353882e-01 -1.034078449010848999e-01 1.024888232350349426e-01 2.575083374977111816e-01 1.877526752650737762e-02 -3.464969992637634277e-02 4.248177632689476013e-02 4.629623517394065857e-02 1.626763343811035156e-01
1.128173395991325378e-01 4.349044263362884521e-01 3.301596269011497498e-02 -6.982377916574478149e-02 -1.086569875478744507e-01 2.669172585010528564e-01 -1.043327674269676208e-01 8.132796734571456909e-02 1.737154871225357056e-01 2.560802362859249115e-02 -4.665267467498779297e-01 2.312298864126205444e-02 -9.453353122808039188e-04 7.595120370388031006e-02 2.493890672922134399e-01 -7.417789101600646973e-02 1.498534083366394043e-01 2.276301011443138123e-02 -5.256330966949462891e-02 9.736595675349235535e-03 -3.352136909961700439e-02 -4.368547350168228149e-02 -2.826010286808013916e-01 2.114745676517486572e-01 1.092106103897094727e-01 -1.158841606229543686e-02 2.941336631774902344e-01 -2.254869192838668823e-01 1.385100781917572021e-01 -1.798094809055328369e-01 -1.209927275776863098e-01 1.039395481348037720e-02
-3.149585425853729248e-02 3.614958822727203369e-01 2.558431327342987061e-01 1.640975326299667358e-01 -2.838702797889709473e-01 1.270704716444015503e-01 -1.724545657634735107e-01 3.831341117620468140e-02 5.283029749989509583e-02 1.758036315441131592e-01 -2.242528796195983887e-01 1.493962556123733521e-01 1.903547048568725586e-01 -9.421344101428985596e-02 1.162981390953063965e-01 -1.180986911058425903e-01 2.929105162620544434e-01 1.921503096818923950e-01 2.416508048772811890e-01 1.547518465667963028e-02 3.327991068363189697e-01 -8.142054080963134766e-02 -9.145133197307586670e-02 5.300420336425304413e-03 8.217167854309082031e-02 1.988282427191734314e-02 1.708291769027709961e-01 -9.204594045877456665e-02 1.671412140130996704e-01 2.870354056358337402e-01 -7.388682663440704346e-02 3.742865473031997681e-02
3.116913139820098877e-01 3.641327619552612305e-01 9.336223453283309937e-02 9.830296039581298828e-02 2.626093663275241852e-02 3.393890857696533203e-01 -1.843024939298629761e-01 -2.407767027616500854e-01 2.511414326727390289e-02 1.158569827675819397e-01 -2.583892941474914551e-01 1.950573921203613281e-01 -2.956781685352325439e-01 1.703756600618362427e-01 6.278201937675476074e-02 -1.085021495819091797e-01 2.266797423362731934e-01 2.735344693064689636e-02 -9.865826368331909180e-02 -1.520830392837524414e-02 5.726044997572898865e-02 6.598909944295883179e-02 1.333498116582632065e-02 2.410995066165924072e-01 -2.423189766705036163e-02 2.166964672505855560e-02 -7.937949895858764648e-02 -1.240682974457740784e-01 -1.757598817348480225e-01 -9.976675361394882202e-02 3.087601959705352783e-01 -7.785553485155105591e-02
2.656044065952301025e-01 1.610257327556610107e-01 1.208613887429237366e-01 -5.726509913802146912e-02 -3.139571547508239746e-01 4.543812200427055359e-02 -9.463086724281311035e-02 -3.306685984134674072e-01 4.794625937938690186e-02 9.331259876489639282e-02 -1.611663550138473511e-01 -1.167109534144401550e-01 -9.375798702239990234e-02 -2.477922886610031128e-01 1.986361443996429443e-01 6.843590736389160156e-02 1.224372684955596924e-01 2.344469279050827026e-01 2.953351140022277832e-01 1.883036494255065918e-01 2.259587943553924561e-01 2.549931108951568604e-01 2.837625145912170410e-02 2.455879896879196167e-01 -7.850220054388046265e-02 1.099869832396507263e-01 2.508586645126342773e-01 9.526290744543075562e-02 6.391438096761703491e-02 1.866523027420043945e-01 -4.818180948495864868e-02 -2.071526274085044861e-02
-1.236341148614883423e-02 6.758297979831695557e-02 -2.258600480854511261e-02 -3.366764783859252930e-01 -2.180794626474380493e-01 2.723924815654754639e-01 1.789195239543914795e-01 -3.939233720302581787e-01 -8.508693426847457886e-02 2.130508273839950562e-01 -3.427368402481079102e-02 -1.275398582220077515e-01 1.478337403386831284e-02 -4.242152348160743713e-02 3.377249836921691895e-01 -8.277081698179244995e-02 2.986779808998107910e-01 4.900956153869628906e-02 1.135054677724838257e-01 1.921682357788085938e-01 7.054431736469268799e-02 1.136407479643821716e-01 -3.835512697696685791e-02 -4.891346767544746399e-02 -1.400929391384124756e-01 -3.180176317691802979e-01 1.957189105451107025e-02 -5.598061531782150269e-02 -1.154967993497848511e-01 6.465415656566619873e-02 2.309869825839996338e-01 1.454153507947921753e-01
2.548164725303649902e-01 1.209741979837417603e-01 -9.422433376312255859e-02 -7.231345027685165405e-02 -4.657045304775238037e-01 -2.417762996628880501e-03 1.149995997548103333e-01 3.582305461168289185e-02 2.213304191827774048e-01 -6.019375752657651901e-03 -1.336735486984252930e-01 -1.796654015779495239e-01 4.944477230310440063e-02 1.191435754299163818e-01 -1.131546124815940857e-01 -2.271278202533721924e-02 3.218375146389007568e-01 3.879645466804504395e-02 2.996374666690826416e-01 -5.359661206603050232e-02 2.032946050167083740e-01 4.451526701450347900e-02 3.501320630311965942e-02 2.567001581192016602e-01 3.167477548122406006e-01 1.511057466268539429e-02 2.108962386846542358e-01 -2.331257238984107971e-02 4.619427397847175598e-02 -5.581981036812067032e-03 8.774528652429580688e-02 2.866821885108947754e-01
-2.311777323484420776e-01 2.638246119022369385e-01 8.209586888551712036e-02 -2.150234133005142212e-01 -2.058948725461959839e-01 -2.223376333713531494e-01 3.363182768225669861e-02 -2.244952321052551270e-01 8.995227515697479248e-02 7.837799191474914551e-02 -2.115453928709030151e-01 1.176986396312713623e-01 -1.420755088329315186e-01 -1.091771423816680908e-01 5.524781346321105957e-02 2.231870889663696289e-01 1.668470799922943115e-01 6.561335176229476929e-02 5.521010160446166992e-01 -8.744172006845474243e-02 -4.026583582162857056e-02 2.065720856189727783e-01 -4.220201075077056885e-02 8.788623660802841187e-02 -1.733356155455112457e-02 -1.475206017494201660e-02 -1.965623348951339722e-01 -7.169535756111145020e-02 -8.216625452041625977e-02 -2.144963294267654419e-01 2.659704349935054779e-02 1.632436364889144897e-01
4.128801226615905762e-01 4.259169101715087891e-01 2.762638498097658157e-03 -3.226869180798530579e-02 -1.251196265220642090e-01 2.265475839376449585e-01 -4.274784028530120850e-01 -6.826369464397430420e-02 5.435637012124061584e-02 1.390829086303710938e-01 -7.586885988712310791e-02 -2.316013909876346588e-02 -1.013741046190261841e-01 -2.250695973634719849e-01 8.239558339118957520e-02 -1.072263717651367188e-01 2.850379645824432373e-01 -2.588887698948383331e-02 2.535108327865600586e-01 1.334582120180130005e-01 8.737835288047790527e-02 1.811977773904800415e-01 -1.697041280567646027e-02 -4.736997559666633606e-02 -2.583732269704341888e-02 9.911222755908966064e-02 -2.141960263252258301e-01 3.669075667858123779e-02 -5.870703980326652527e-02 -8.205821365118026733e-02 2.283382229506969452e-02 9.734039753675460815e-02
-1.434257626533508301e-01 7.449909299612045288e-02 -1.332887113094329834e-01 -2.414003573358058929e-02 -2.280403971672058105e-01 1.594460904598236084e-01 1.145281344652175903e-01 6.044486537575721741e-02 -1.135967448353767395e-01 1.773275732994079590e-01 -7.801978290081024170e-02 2.891969494521617889e-02 -4.578115046024322510e-02 1.932230889797210693e-01 1.962450593709945679e-01 -1.727286130189895630e-01 1.127359792590141296e-01 3.966856598854064941e-01 2.849802672863006592e-01 -3.207305073738098145e-02 -8.204358816146850586e-02 1.986784636974334717e-01 -2.721868157386779785e-01 2.783258259296417236e-01 1.081682667136192322e-01 1.262105554342269897e-01 -2.317326515913009644e-01 7.680722326040267944e-02 5.741496756672859192e-02 1.471382826566696167e-01 3.649805486202239990e-01 -8.265130966901779175e-02
2.229887247085571289e-01 8.759202808141708374e-02 1.758279800415039062e-01 -1.772684305906295776e-01 4.407188668847084045e-02 7.051578164100646973e-02 1.207852270454168320e-02 -4.499334990978240967e-01 1.854212880134582520e-01 -2.959066536277532578e-03 -2.360715419054031372e-01 -6.351486593484878540e-02 1.362083107233047485e-01 1.317264437675476074e-01 1.232529878616333008e-01 -4.776994511485099792e-02 3.981306254863739014e-01 -8.346246927976608276e-02 2.343256585299968719e-02 -1.867474913597106934e-01 -5.265873670578002930e-02 2.102076560258865356e-01 -3.664343357086181641e-01 2.225334048271179199e-01 6.073981523513793945e-03 -1.055198460817337036e-01 1.141475886106491089e-01 2.350050806999206543e-01 3.352417051792144775e-02 1.792536862194538116e-02 -7.806155830621719360e-02 6.790644675493240356e-02
2.687494754791259766e-01 3.681935667991638184e-01 5.399948731064796448e-02 2.701394557952880859e-01 -1.984293013811111450e-01 1.550998985767364502e-01 -1.810302138328552246e-01 2.639445066452026367e-01 1.386893838644027710e-01 2.321544736623764038e-01 -2.993756346404552460e-02 -2.394073158502578735e-01 5.950028449296951294e-02 1.472410112619400024e-01 1.404501646757125854e-01 -1.936369091272354126e-01 3.762099146842956543e-01 9.309776127338409424e-02 2.592196166515350342e-01 4.369183629751205444e-02 7.208180427551269531e-02 1.505897492170333862e-01 8.742694556713104248e-02 -5.959465727210044861e-02 -1.123428940773010254e-01 2.205624245107173920e-02 -2.142827659845352173e-01 2.321537584066390991e-02 -2.842274028807878494e-03 -7.143125683069229126e-02 -3.325659409165382385e-02 1.118486672639846802e-01
1.769433468580245972e-01 1.102707013487815857e-01 -1.452030539512634277e-01 -7.104026526212692261e-02 -5.743423104286193848e-01 2.555358409881591797e-01 -3.592087328433990479e-01 1.134288012981414795e-01 -1.057510823011398315e-01 1.450366526842117310e-01 -1.193917021155357361e-01 9.122902154922485352e-02 1.451529562473297119e-01 2.357268184423446655e-01 2.826865203678607941e-02 -1.933011114597320557e-01 1.515339016914367676e-01 6.161709129810333252e-02 7.517496496438980103e-02 3.198078274726867676e-02 1.457877606153488159e-01 -1.025472134351730347e-01 1.108040958642959595e-01 4.694046825170516968e-02 1.352374851703643799e-01 -4.730641841888427734e-02 6.347194314002990723e-02 -2.961700260639190674e-01 -4.332683235406875610e-02 1.112029626965522766e-01 4.219474270939826965e-02 -1.255344599485397339e-01
1.769066154956817627e-01 2.451373487710952759e-01 -1.826153546571731567e-01 -1.288592722266912460e-02 -4.589036405086517334e-01 1.619148403406143188e-01 -1.853006482124328613e-01 -2.919187843799591064e-01 1.114344894886016846e-01 1.697081476449966431e-01 -1.507441513240337372e-02 7.404518872499465942e-02 6.641846895217895508e-02 -1.752768158912658691e-01 1.464442014694213867e-01 1.009087115526199341e-01 1.181107535958290100e-01 -2.947296574711799622e-02 3.847100734710693359e-01 -1.231424435973167419e-01 3.154286183416843414e-03 1.032750084996223450e-01 -1.683435142040252686e-01 2.408702522516250610e-01 -1.495864540338516235e-01 -1.854994446039199829e-01 1.275473982095718384e-01 -1.197764426469802856e-01 -3.758081421256065369e-02 9.040334075689315796e-02 -1.344446688890457153e-01 1.223334074020385742e-01
2.739485800266265869e-01 4.356697499752044678e-01 -4.495929554104804993e-02 -2.078769356012344360e-02 -2.991403341293334961e-01 6.378999352455139160e-02 -3.485343232750892639e-02 9.380409866571426392e-02 2.268290370702743530e-01 3.394902646541595459e-01 -1.224908009171485901e-01 -2.263757959008216858e-02 -1.572164595127105713e-01 1.935289800167083740e-01 4.182001203298568726e-02 -4.588718116283416748e-01 2.093389332294464111e-01 1.657544672489166260e-01 -2.648773044347763062e-02 -3.155787661671638489e-02 -4.968372359871864319e-02 4.048587288707494736e-03 2.471366338431835175e-02 4.128167033195495605e-02 -5.514316726475954056e-03 -9.828003495931625366e-02 2.436206042766571045e-01 1.447017863392829895e-02 -9.486570023000240326e-03 -1.132408976554870605e-01 -3.466694802045822144e-02 1.061058491468429565e-01
-5.123928561806678772e-02 2.871947288513183594e-01 1.304833143949508667e-01 -1.873213350772857666e-01 -1.152909398078918457e-01 -3.981251269578933716e-03 2.374299615621566772e-02 -2.806667424738407135e-02 4.166907072067260742e-02 2.096157222986221313e-01 -2.160725593566894531e-01 2.400258034467697144e-01 -4.738767445087432861e-02 1.943453848361968994e-01 1.094215214252471924e-01 -8.338502049446105957e-02 2.689234614372253418e-01 5.643103271722793579e-02 1.973945349454879761e-01 4.227980971336364746e-01 6.023048609495162964e-02 1.708346456289291382e-01 9.218772873282432556e-03 -1.908133774995803833e-01 -1.085509806871414185e-01 -3.443668484687805176e-01 2.021493911743164062e-01 -1.365026682615280151e-01 1.710925698280334473e-01 1.418728530406951904e-01 -1.140590831637382507e-01 -1.561706066131591797e-01
4.182269424200057983e-02 4.962293505668640137e-01 4.619315266609191895e-02 -1.715161204338073730e-01 2.942552231252193451e-02 -2.079509496688842773e-01 -3.100392036139965057e-02 -2.113268077373504639e-01 -9.678786620497703552e-03 -5.020703747868537903e-02 -2.088327147066593170e-02 1.614886075258255005e-01 -2.674105763435363770e-02 8.071669936180114746e-02 -1.402185577899217606e-02 -1.109007596969604492e-01 2.482489347457885742e-01 1.365467756986618042e-01 1.091979965567588806e-01 1.516985148191452026e-01 -1.368330717086791992e-01 2.591212689876556396e-01 -2.134252786636352539e-01 3.308457434177398682e-01 -1.968787461519241333e-01 4.898123443126678467e-02 8.637945353984832764e-02 -2.734325826168060303e-01 -1.287271548062562943e-02 1.072046235203742981e-01 1.664338111877441406e-01 -2.510764598846435547e-01
3.816166520118713379e-01 1.515744179487228394e-01 -1.209323108196258545e-01 -3.471786528825759888e-02 -2.910957336425781250e-01 -8.506976068019866943e-02 2.425417624181136489e-04 5.277674645185470581e-02 7.770358771085739136e-02 3.430606424808502197e-02 1.627304553985595703e-01 1.178344562649726868e-01 2.063916027545928955e-01 2.321452498435974121e-01 1.208881214261054993e-01 5.486547201871871948e-02 2.709516584873199463e-01 3.443203750066459179e-04 2.861247062683105469e-01 2.360078841447830200e-01 1.891456097364425659e-01 1.514534503221511841e-01 -3.503350019454956055e-01 -9.443768300116062164e-03 1.869870126247406006e-01 -3.689242899417877197e-02 3.014017939567565918e-01 6.522958725690841675e-02 1.507460772991180420e-01 2.133642882108688354e-02 9.007702022790908813e-02 6.224596872925758362e-02
4.785365760326385498e-01 3.155070245265960693e-01 -8.587969094514846802e-02 3.980537131428718567e-02 -4.585132300853729248e-01 7.823091000318527222e-02 2.734843641519546509e-02 -2.901364564895629883e-01 5.393387749791145325e-02 1.237724050879478455e-01 -1.323384046554565430e-01 -2.373094111680984497e-02 -8.634370565414428711e-02 -1.375139504671096802e-01 1.903167366981506348e-01 1.044306010007858276e-01 5.465028062462806702e-02 -1.976038329303264618e-02 2.112169414758682251e-01 1.620436906814575195e-01 -3.316631540656089783e-02 1.158394068479537964e-01 -1.256594508886337280e-01 6.865595281124114990e-02 -4.444476589560508728e-02 -2.331757098436355591e-01 1.390860229730606079e-01 -6.425058841705322266e-02 -7.016041129827499390e-02 1.737635582685470581e-01 -1.576513499021530151e-01 4.858331754803657532e-02
1.063843891024589539e-01 1.522545665502548218e-01 -1.400672942399978638e-01 -3.068727813661098480e-02 -3.114757537841796875e-01 -1.640890985727310181e-01 -2.973012626171112061e-01 -7.546895742416381836e-02 2.354401350021362305e-01 9.267494082450866699e-02 -1.100592091679573059e-01 -1.317425072193145752e-01 1.178288012742996216e-01 1.145632490515708923e-01 3.328536078333854675e-02 -3.266513645648956299e-01 3.567961156368255615e-01 2.062755674123764038e-01 7.320690900087356567e-02 -6.819678097963333130e-02 9.523603320121765137e-02 6.738632917404174805e-02 7.815664261579513550e-02 -3.205471932888031006e-01 1.053451672196388245e-01 -1.102548539638519287e-01 6.414823979139328003e-02 -1.816398352384567261e-01 3.733934834599494934e-02 -2.510717809200286865e-01 1.967767253518104553e-02 2.666349709033966064e-01
2.247759997844696045e-01 6.440077722072601318e-02 9.258289635181427002e-02 8.903092890977859497e-02 -2.569982111454010010e-01 5.497251451015472412e-02 2.030659839510917664e-02 -1.613603830337524414e-01 -1.833282262086868286e-01 1.291715949773788452e-01 1.455528289079666138e-02 8.539978414773941040e-02 -1.316165030002593994e-01 2.259632349014282227e-01 1.484794914722442627e-01 6.981004029512405396e-02 3.385375738143920898e-01 -2.256844937801361084e-02 4.577035903930664062e-01 5.671061202883720398e-02 -2.688610181212425232e-02 2.652803659439086914e-01 -5.193158052861690521e-03 -1.136020049452781677e-01 1.187138706445693970e-01 -2.773791493382304907e-05 2.368224263191223145e-01 -2.230813056230545044e-01 3.083682656288146973e-01 1.255573779344558716e-01 -1.110457405447959900e-01 1.588231921195983887e-01
4.470976069569587708e-02 2.442729622125625610e-01 -7.308129221200942993e-02 9.240637719631195068e-02 -1.774506866931915283e-01 6.738595664501190186e-02 -3.474207222461700439e-01 1.005728766322135925e-01 1.335183531045913696e-01 4.532415568828582764e-01 -1.719845831394195557e-01 8.137738704681396484e-02 1.699256300926208496e-01 6.979914009571075439e-02 -1.080692652612924576e-02 -1.395511329174041748e-01 3.191090226173400879e-01 3.063404262065887451e-01 1.958568543195724487e-01 -1.586165130138397217e-01 1.388534456491470337e-01 -3.380886837840080261e-02 -1.251138299703598022e-01 -2.479113638401031494e-01 1.367939859628677368e-01 9.867492131888866425e-03 1.615244895219802856e-01 -3.909068182110786438e-03 9.828134626150131226e-02 4.942031204700469971e-02 2.418819069862365723e-02 1.745832860469818115e-01
9.323206543922424316e-02 3.164799511432647705e-01 -2.018809616565704346e-01 1.255547851324081421e-01 -1.790245622396469116e-01 -1.273626536130905151e-01 -1.402936875820159912e-01 4.659833759069442749e-02 -6.997945904731750488e-02 1.711572706699371338e-01 -1.035959273576736450e-01 -1.686979383230209351e-01 1.206098198890686035e-01 8.277076482772827148e-02 2.516392767429351807e-01 -4.056946337223052979e-01 1.193573474884033203e-01 1.052362620830535889e-01 2.278137803077697754e-01 -7.972560077905654907e-02 -3.704181313514709473e-01 1.131868362426757812e-01 -2.456962168216705322e-01 -5.439896509051322937e-02 -5.405114218592643738e-02 -1.547341048717498779e-01 2.288631349802017212e-01 9.947136044502258301e-02 -3.427515272051095963e-03 1.526137739419937134e-01 1.548586636781692505e-01 -9.202476590871810913e-02
3.445503115653991699e-01 -2.010707557201385498e-01 7.472251355648040771e-02 -9.932845830917358398e-02 -1.244887784123420715e-01 -3.373789414763450623e-02 -5.657529830932617188e-02 -6.924965884536504745e-03 1.255701482295989990e-01 4.964793100953102112e-02 -2.448617666959762573e-01 1.534963697195053101e-01 8.962680399417877197e-02 2.340781241655349731e-01 1.858919113874435425e-01 2.191508114337921143e-01 2.739272415637969971e-01 4.905352741479873657e-02 2.455995231866836548e-01 1.311506628990173340e-01 -2.004202008247375488e-01 3.284693360328674316e-01 -1.661017686128616333e-01 1.206927672028541565e-01 1.444099843502044678e-01 -1.428720727562904358e-02 4.120168089866638184e-02 -1.647351831197738647e-01 1.329057514667510986e-01 1.575953513383865356e-02 3.364829421043395996e-01 -1.793224066495895386e-01
-1.101805642247200012e-01 3.573523461818695068e-01 8.734927326440811157e-02 1.110949378926306963e-04 -2.093167006969451904e-01 -3.718893602490425110e-02 -1.734893172979354858e-01 -3.534086644649505615e-01 1.111413836479187012e-01 1.657868176698684692e-01 1.746573150157928467e-01 -1.304786503314971924e-01 1.156131848692893982e-01 4.801005497574806213e-02 -2.034466527402400970e-02 4.011742770671844482e-02 3.478492796421051025e-01 -9.932699054479598999e-02 9.233836829662322998e-02 -1.729175746440887451e-01 -1.490160077810287476e-01 1.871391832828521729e-01 -1.021398305892944336e-01 2.685668468475341797e-01 -2.356758117675781250e-01 7.909769564867019653e-02 2.299696803092956543e-01 -2.880971133708953857e-01 -8.180534094572067261e-02 3.206215426325798035e-02 2.064313739538192749e-02 -1.798986047506332397e-01
-1.247515901923179626e-01 3.026374876499176025e-01 1.731208860874176025e-01 -3.195456862449645996e-01 -1.194378212094306946e-01 1.926282048225402832e-01 -5.268174409866333008e-02 -2.554960250854492188e-01 1.195110753178596497e-01 2.953999340534210205e-01 -3.550088405609130859e-02 -1.304583698511123657e-01 6.959022488445043564e-03 1.956701427698135376e-01 4.678195118904113770e-01 1.150107607245445251e-01 2.250525802373886108e-01 -9.382143616676330566e-02 1.978600472211837769e-01 8.323857933282852173e-02 -2.204584032297134399e-01 4.016642272472381592e-02 -2.610902301967144012e-02 4.754744842648506165e-02 -8.344780653715133667e-02 3.302738070487976074e-02 1.159026101231575012e-01 -1.980608254671096802e-01 -5.253402516245841980e-02 1.531776785850524902e-01 -1.517084706574678421e-02 7.242883741855621338e-02
1.681338399648666382e-01 2.310434430837631226e-01 2.425620099529623985e-03 -3.403674066066741943e-01 -4.140123352408409119e-02 -3.563405200839042664e-02 -1.450697779655456543e-01 -7.548863440752029419e-02 2.283561229705810547e-01 1.788605004549026489e-02 8.715343475341796875e-02 -2.878601476550102234e-02 1.728540286421775818e-02 1.911858767271041870e-01 1.905370503664016724e-01 -1.079265102744102478e-01 6.120968237519264221e-02 4.292474985122680664e-01 2.135194540023803711e-01 -1.753496080636978149e-01 -3.405090421438217163e-02 1.693355441093444824e-01 -3.278057575225830078e-01 3.526951968669891357e-01 -4.177697002887725830e-02 -6.601546704769134521e-02 -3.104493953287601471e-02 -1.510839313268661499e-01 3.604880301281809807e-03 -1.982403099536895752e-01 1.780622005462646484e-01 -1.174215693026781082e-02
2.976544499397277832e-01 5.887584686279296875e-01 -1.273432653397321701e-02 -1.484516542404890060e-02 -1.724843680858612061e-01 1.022295951843261719e-01 -3.824740648269653320e-01 -1.871939301490783691e-01 4.046994820237159729e-02 1.538066416978836060e-01 -8.172568678855895996e-02 -2.269033109769225121e-03 -6.668156385421752930e-02 -5.868212133646011353e-02 4.240537993609905243e-03 -8.108025044202804565e-02 2.475222051143646240e-01 6.511763483285903931e-02 4.092857614159584045e-02 1.879246085882186890e-01 1.720848828554153442e-01 2.201837897300720215e-01 -1.220875512808561325e-02 9.823468327522277832e-02 -1.096285358071327209e-01 1.836120188236236572e-01 7.852577418088912964e-02 6.190452724695205688e-02 6.933350116014480591e-02 -1.053618416190147400e-01 -3.437397629022598267e-02 1.821562796831130981e-01
1.537368893623352051e-01 -1.014726515859365463e-02 5.369964241981506348e-02 7.358124107122421265e-02 -7.788907736539840698e-02 1.286300271749496460e-01 1.491085141897201538e-01 -8.739852160215377808e-02 1.140818819403648376e-01 -6.861314922571182251e-02 -2.864391207695007324e-01 -1.494664847850799561e-01 1.232039090245962143e-02 1.110628806054592133e-02 2.080661207437515259e-01 6.770735234022140503e-02 4.763845503330230713e-01 2.329010814428329468e-01 3.352595567703247070e-01 1.385888904333114624e-01 2.328098267316818237e-01 5.999397486448287964e-02 -2.209988832473754883e-01 4.411823675036430359e-02 -1.448414176702499390e-01 -2.092702984809875488e-01 -7.557811215519905090e-03 1.686572842299938202e-02 3.124380707740783691e-01 1.001835428178310394e-02 2.254071980714797974e-01 -1.009969860315322876e-01
2.026876658201217651e-01 1.381430029869079590e-01 2.133140265941619873e-01 1.560692582279443741e-02 5.454976484179496765e-02 3.810835778713226318e-01 -4.633568599820137024e-02 -2.405320107936859131e-01 -1.745433062314987183e-01 1.974613070487976074e-01 -3.683450222015380859e-01 -4.278533533215522766e-02 -4.759962484240531921e-02 1.566455215215682983e-01 1.987342834472656250e-01 -8.092074841260910034e-02 2.334663420915603638e-01 1.724669337272644043e-01 -3.035619109869003296e-02 -1.224621757864952087e-01 -6.966465711593627930e-02 8.212891966104507446e-02 1.413610996678471565e-03 5.476664751768112183e-03 1.535822004079818726e-01 5.759128555655479431e-02 7.339493185281753540e-02 -1.971143186092376709e-01 2.239552885293960571e-01 -3.118896484375000000e-01 2.431671768426895142e-01 -1.287090331315994263e-01
1.511114090681076050e-01 3.482230752706527710e-02 7.247920334339141846e-02 -1.969215720891952515e-01 -1.320231854915618896e-01 1.308467239141464233e-01 -9.540480375289916992e-02 -1.553253531455993652e-01 1.115525141358375549e-01 2.988600730895996094e-01 -2.040884643793106079e-01 5.604205280542373657e-02 1.588249951601028442e-01 -2.179209887981414795e-02 -4.435156658291816711e-02 1.335684508085250854e-01 2.080490291118621826e-01 3.394207060337066650e-01 5.343301296234130859e-01 -1.333296447992324829e-01 -1.321629583835601807e-01 -9.308853745460510254e-02 6.610279530286788940e-02 -5.388285964727401733e-02 -2.571077346801757812e-01 6.507338955998420715e-03 1.487177461385726929e-01 1.922947019338607788e-01 -1.563953310251235962e-01 -1.309993714094161987e-01 1.957180164754390717e-02 9.825731813907623291e-02
1.080646291375160217e-01 2.645436823368072510e-01 3.648725152015686035e-01 -1.356536597013473511e-01 -2.082293927669525146e-01 -8.140115439891815186e-02 1.467925608158111572e-01 -1.761593520641326904e-01 1.931559592485427856e-01 -1.877807974815368652e-01 -2.654031813144683838e-01 -8.769648522138595581e-02 -3.185020759701728821e-02 -1.521678864955902100e-01 -2.288811374455690384e-03 -1.127162426710128784e-01 3.083769977092742920e-01 2.095382958650588989e-01 8.832129836082458496e-02 -1.146444678306579590e-01 3.491402864456176758e-01 1.148944571614265442e-01 -5.286525189876556396e-02 1.932032257318496704e-01 2.716564573347568512e-02 1.486296206712722778e-01 6.497281044721603394e-02 2.507940828800201416e-01 -1.033243350684642792e-02 6.625901162624359131e-02 1.948681175708770752e-01 -9.524623304605484009e-02
-9.973964095115661621e-02 1.675270348787307739e-01 1.144328042864799500e-01 -1.957037001848220825e-01 -1.597184985876083374e-01 2.727042883634567261e-03 -2.100494354963302612e-01 -2.237106859683990479e-01 2.062076330184936523e-01 3.069680333137512207e-01 -1.824674904346466064e-01 3.493493050336837769e-02 1.653878986835479736e-01 1.710939407348632812e-02 2.243816554546356201e-01 -1.003905534744262695e-01 1.544287651777267456e-01 -6.108264997601509094e-02 2.073102146387100220e-01 2.219960987567901611e-01 -2.144279889762401581e-02 2.903386652469635010e-01 1.870854049921035767e-01 -1.310445070266723633e-01 -7.442707568407058716e-02 -2.796287238597869873e-01 7.815235853195190430e-02 9.880360215902328491e-03 -7.144628465175628662e-02 1.894670277833938599e-01 8.086833357810974121e-02 -3.705702126026153564e-01
-1.034438610076904297e-01 1.578123569488525391e-01 3.910406306385993958e-02 -1.129754483699798584e-01 -2.345381677150726318e-01 1.222477555274963379e-01 -7.899045944213867188e-02 -3.209739550948143005e-02 1.682893186807632446e-01 3.959963619709014893e-01 -3.394612073898315430e-01 1.865162253379821777e-01 -1.207697093486785889e-01 1.595112085342407227e-01 9.864732623100280762e-02 2.341495454311370850e-01 2.013144344091415405e-01 1.548625826835632324e-01 4.665048792958259583e-03 -1.347871031612157822e-02 1.099554523825645447e-01 9.133591502904891968e-02 -3.475289046764373779e-02 2.463391423225402832e-01 2.804092168807983398e-01 2.245709672570228577e-02 8.238220959901809692e-02 1.457552611827850342e-01 5.875536054372787476e-02 -3.478212356567382812e-01 2.285721600055694580e-01 4.751857370138168335e-02
-5.498010292649269104e-02 1.433301419019699097e-01 3.593137562274932861e-01 -2.220415174961090088e-01 -3.316079378128051758e-01 1.868842542171478271e-01 9.366706758737564087e-02 -1.721721440553665161e-01 1.113428026437759399e-01 -2.511422149837017059e-02 -3.299417197704315186e-01 3.631553426384925842e-02 2.091559618711471558e-01 -1.850983947515487671e-01 -2.179170250892639160e-01 1.463294494897127151e-02 2.618228197097778320e-01 2.472491748631000519e-02 2.602799236774444580e-01 2.627573721110820770e-02 -9.305578656494617462e-03 2.494971007108688354e-01 -3.815015777945518494e-02 -1.027068644762039185e-01 -1.372296810150146484e-01 1.679897457361221313e-01 1.102604568004608154e-01 2.092652320861816406e-01 -1.016366109251976013e-01 -9.165310114622116089e-02 1.449799090623855591e-01 1.054099723696708679e-01
8.179056644439697266e-02 1.448568552732467651e-01 9.478300809860229492e-02 3.193675354123115540e-02 -8.170523494482040405e-02 -1.379230022430419922e-01 5.354999750852584839e-02 -3.231784105300903320e-01 9.449797123670578003e-02 3.382539749145507812e-01 -2.546125352382659912e-01 -4.881143942475318909e-02 -2.199915498495101929e-01 1.476247236132621765e-02 -4.788536112755537033e-03 2.915780805051326752e-02 3.491564989089965820e-01 -1.317072808742523193e-01 3.340454995632171631e-01 1.672427952289581299e-01 1.351208053529262543e-02 -2.337489128112792969e-01 6.428838521242141724e-02 1.835553348064422607e-01 -3.136621713638305664e-01 4.172938317060470581e-02 3.594200685620307922e-02 3.312452137470245361e-02 1.131973639130592346e-01 -1.000029668211936951e-01 3.010694980621337891e-01 -4.286927357316017151e-02
1.549646407365798950e-01 2.095824182033538818e-01 -1.332941651344299316e-01 1.135746017098426819e-01 -4.981888532638549805e-01 5.550381541252136230e-02 -2.658805847167968750e-01 -2.690683603286743164e-01 -1.203315146267414093e-02 3.407908976078033447e-01 -2.965997755527496338e-01 -1.245250478386878967e-01 -5.506968870759010315e-02 -2.400926351547241211e-01 2.330932915210723877e-01 6.950245797634124756e-02 1.139341220259666443e-01 -9.377399459481239319e-03 2.001769542694091797e-01 3.509469330310821533e-02 3.215692937374114990e-02 1.254089474678039551e-01 1.090341806411743164e-02 9.344671666622161865e-02 4.217800125479698181e-02 -1.544899046421051025e-01 7.908304035663604736e-02 -3.644307702779769897e-02 -2.379287034273147583e-02 1.670250669121742249e-02 -1.580063402652740479e-01 1.685437411069869995e-01
-6.412272155284881592e-02 1.586388051509857178e-01 2.459340691566467285e-01 -5.432668328285217285e-02 -3.981478810310363770e-01 9.618426114320755005e-02 -1.820037513971328735e-01 -1.886275410652160645e-01 5.248931050300598145e-02 2.613272070884704590e-01 -3.593806922435760498e-01 -3.670388832688331604e-02 7.311726361513137817e-02 -1.948276758193969727e-01 2.696894407272338867e-01 6.428637355566024780e-02 2.362737506628036499e-01 2.123799920082092285e-01 1.771342605352401733e-01 -3.806746378540992737e-02 -2.454955317080020905e-02 2.676082402467727661e-02 -1.248881337232887745e-03 -5.454101786017417908e-02 -1.753913909196853638e-01 -2.398164570331573486e-01 1.121190711855888367e-01 3.096723183989524841e-02 6.313550472259521484e-02 1.100127473473548889e-01 1.124807447195053101e-01 2.837157845497131348e-01
-1.996483653783798218e-02 1.743297874927520752e-01 2.622798681259155273e-01 -7.422696799039840698e-02 -2.104765325784683228e-01 2.136354893445968628e-01 -1.176862344145774841e-01 -2.270372658967971802e-01 2.194759398698806763e-01 1.260718703269958496e-01 -1.355138719081878662e-01 -1.398765742778778076e-01 8.725057356059551239e-03 -8.484700322151184082e-02 3.586731553077697754e-01 3.092926926910877228e-02 1.655284911394119263e-01 -1.226176917552947998e-01 1.334478855133056641e-01 3.046856224536895752e-01 2.959628589451313019e-02 3.288280665874481201e-01 -4.627302661538124084e-02 -2.166234143078327179e-02 2.140146046876907349e-01 -2.127153724431991577e-01 5.190944671630859375e-02 6.423044204711914062e-02 -1.415707021951675415e-01 1.549362242221832275e-01 2.478373646736145020e-01 -1.807492375373840332e-01
2.717528939247131348e-01 5.380752682685852051e-01 1.288400124758481979e-02 1.819451153278350830e-01 -3.029566705226898193e-01 2.013555541634559631e-02 -8.354934304952621460e-02 -2.832440845668315887e-02 2.188567817211151123e-01 3.643230795860290527e-01 -1.229117736220359802e-01 9.228254854679107666e-02 2.700474560260772705e-01 -1.014290526509284973e-01 1.562305167317390442e-02 -4.003848135471343994e-02 1.453315913677215576e-01 1.661224663257598877e-01 1.319590210914611816e-02 1.064767390489578247e-01 -1.055415123701095581e-01 4.831191524863243103e-02 -9.598460793495178223e-02 1.054569799453020096e-02 -1.266850084066390991e-01 4.444510489702224731e-02 9.464723616838455200e-02 -2.681571431457996368e-02 1.184970363974571228e-01 -2.397846281528472900e-01 1.285951468162238598e-03 1.783325076103210449e-01
-7.325068116188049316e-02 8.002167940139770508e-02 -4.248118400573730469e-02 1.509219706058502197e-01 3.899945318698883057e-02 -1.193772256374359131e-01 1.067373156547546387e-02 -3.634434640407562256e-01 6.404463201761245728e-02 2.693544626235961914e-01 -2.977316379547119141e-01 -3.798769414424896240e-01 1.436945516616106033e-02 3.912165388464927673e-02 -1.876959353685379028e-01 -4.185575246810913086e-02 3.652885556221008301e-01 -9.199598431587219238e-02 3.315254151821136475e-01 2.152703255414962769e-01 8.536121249198913574e-02 1.702880710363388062e-01 -1.713658571243286133e-01 2.042942196130752563e-01 -7.964973151683807373e-02 3.812424605712294579e-03 1.240288987755775452e-01 -1.462248414754867554e-01 -2.929854579269886017e-02 1.406097877770662308e-02 -1.291404217481613159e-01 -3.091884963214397430e-02
1.631605327129364014e-01 1.720547974109649658e-01 -1.044205203652381897e-01 -6.035892758518457413e-03 -1.794580221176147461e-01 1.689114272594451904e-01 -1.311879158020019531e-01 2.933703660964965820e-01 1.713982224464416504e-01 5.357376113533973694e-02 -4.647637903690338135e-01 -1.268367171287536621e-01 2.217487990856170654e-01 -1.242934614419937134e-01 1.060908474028110504e-02 -1.077923178672790527e-01 2.012597322463989258e-01 -1.267228722572326660e-01 2.023111432790756226e-01 -9.540693461894989014e-02 4.942654073238372803e-02 2.966320812702178955e-01 -1.908525079488754272e-01 1.115062534809112549e-01 -2.018560096621513367e-02 -8.881152421236038208e-02 8.595456928014755249e-02 -3.360321819782257080e-01 6.755752116441726685e-02 -7.701497524976730347e-02 2.060662657022476196e-01 -2.611011639237403870e-02
-7.544564455747604370e-02 3.809102475643157959e-01 1.220137551426887512e-01 4.367954097688198090e-03 -7.998733967542648315e-02 -8.025832474231719971e-02 -7.354903221130371094e-02 1.976982923224568367e-03 8.205168694257736206e-02 1.918671429157257080e-01 -1.573042422533035278e-01 2.109755128622055054e-01 2.362971007823944092e-01 5.297876149415969849e-02 1.116982251405715942e-01 -1.042379215359687805e-01 3.916333317756652832e-01 2.410609424114227295e-01 1.821615397930145264e-01 -1.702379286289215088e-01 -1.156516671180725098e-01 -5.344054847955703735e-02 -6.202704459428787231e-02 1.749823391437530518e-01 1.746772378683090210e-01 7.475633919239044189e-02 -1.157407835125923157e-01 -2.636203765869140625e-01 1.165030002593994141e-01 1.498899161815643311e-01 2.841933667659759521e-01 -2.472323775291442871e-01
8.616499602794647217e-02 1.637839078903198242e-01 1.451884489506483078e-02 -1.610728353261947632e-01 -1.098013520240783691e-01 1.233346993103623390e-04 -8.494520932435989380e-02 -1.009615287184715271e-01 1.523317769169807434e-02 3.277013003826141357e-01 -2.739815711975097656e-01 -7.075095921754837036e-02 1.889340020716190338e-02 1.711931824684143066e-02 6.067068874835968018e-02 2.351232916116714478e-01 1.387885808944702148e-01 2.983595728874206543e-01 4.571235477924346924e-01 -2.121171802282333374e-01 -1.183469966053962708e-01 -1.034421697258949280e-01 7.909666746854782104e-02 7.389551959931850433e-03 -2.602024376392364502e-01 3.905091062188148499e-02 1.517295241355895996e-01 2.981595396995544434e-01 -2.588122487068176270e-01 -3.549145162105560303e-02 5.259510502219200134e-02 -1.319459229707717896e-01
-8.245690166950225830e-02 1.910878568887710571e-01 -3.832009062170982361e-02 -1.500417757779359818e-02 -3.567470014095306396e-01 7.454519718885421753e-02 -3.300829231739044189e-02 -4.588171094655990601e-02 -1.374167501926422119e-01 2.342128306627273560e-01 2.998269861564040184e-03 -1.114038378000259399e-01 1.425711214542388916e-01 3.572326302528381348e-01 2.096249461174011230e-01 4.051823541522026062e-02 1.484510451555252075e-01 2.427933365106582642e-01 3.274834156036376953e-01 -1.191245391964912415e-01 3.900320455431938171e-02 1.355881541967391968e-01 -1.691002398729324341e-01 9.270997345447540283e-02 8.477141708135604858e-02 2.501767501235008240e-02 -2.809252440929412842e-01 -3.038991093635559082e-01 1.925941705703735352e-01 1.807077825069427490e-01 9.206754714250564575e-02 -1.498667597770690918e-01
2.607760727405548096e-01 3.051365911960601807e-01 4.668692871928215027e-02 -2.729755342006683350e-01 -1.884647458791732788e-01 8.919850736856460571e-02 1.645543240010738373e-02 -2.373231807723641396e-03 -4.636245220899581909e-02 -1.678377538919448853e-01 -2.801932096481323242e-01 3.627614676952362061e-02 3.039093315601348877e-01 -5.993789061903953552e-02 -6.525650620460510254e-02 -6.423395872116088867e-02 1.601657271385192871e-01 1.465777158737182617e-01 1.859896034002304077e-01 2.071385234594345093e-01 -2.346955984830856323e-01 8.761566132307052612e-02 -4.186688959598541260e-01 1.837732642889022827e-01 4.204687662422657013e-03 -1.262103766202926636e-01 -1.901658922433853149e-01 2.199356406927108765e-01 -7.835678756237030029e-03 3.789374232292175293e-02 7.282469421625137329e-02 -1.502590719610452652e-02
1.262912750244140625e-01 2.269612699747085571e-01 -4.793779551982879639e-02 -2.547419071197509766e-01 -4.089909195899963379e-01 2.762765586376190186e-01 -2.392634153366088867e-01 -7.101906836032867432e-02 -7.140657305717468262e-02 1.658807992935180664e-01 -1.573860645294189453e-01 -2.837885171175003052e-02 3.993673622608184814e-02 2.105067297816276550e-02 1.241905838251113892e-01 -4.888746142387390137e-02 -5.592909082770347595e-02 -6.314343959093093872e-02 2.540871500968933105e-01 8.808225393295288086e-02 2.588681280612945557e-01 1.945442706346511841e-01 1.164993196725845337e-01 3.099733293056488037e-01 -8.841947466135025024e-02 -2.796670794486999512e-01 -2.209143638610839844e-01 -7.435629144310951233e-03 -1.423394978046417236e-01 -1.277513951063156128e-01 9.169648983515799046e-04 -1.264539062976837158e-01
-5.039312317967414856e-02 6.310007721185684204e-02 9.707465767860412598e-02 -5.214961245656013489e-02 -1.097851842641830444e-01 1.258071959018707275e-01 -1.713052690029144287e-01 -2.221557870507240295e-02 -1.681544333696365356e-01 -3.665631413459777832e-01 -2.188106626272201538e-01 7.679578848183155060e-04 3.223405778408050537e-02 2.013670802116394043e-01 1.469095945358276367e-01 4.261324554681777954e-02 5.249701738357543945e-01 1.393233388662338257e-01 3.032709360122680664e-01 9.972297400236129761e-02 -1.709584444761276245e-01 1.306968741118907928e-02 7.548666000366210938e-02 2.578932940959930420e-01 -2.664354443550109863e-02 -1.028381958603858948e-01 -1.813396662473678589e-01 -2.122206985950469971e-01 -4.508059844374656677e-02 -1.809902638196945190e-01 8.795812726020812988e-02 -1.335907876491546631e-01
1.820144951343536377e-01 2.568100392818450928e-01 -1.041555404663085938e-01 1.942437142133712769e-01 -2.950907945632934570e-01 1.969429105520248413e-01 -1.977936476469039917e-01 5.523167084902524948e-03 -5.579707026481628418e-02 -8.292767219245433807e-03 3.637697920203208923e-02 -2.474845573306083679e-02 3.691086918115615845e-02 1.559857279062271118e-01 1.144657954573631287e-01 -9.752240031957626343e-02 3.324294686317443848e-01 -3.468122333288192749e-02 3.416668176651000977e-01 -1.099268123507499695e-01 2.856097817420959473e-01 1.536546200513839722e-01 9.812851250171661377e-02 1.069775223731994629e-01 -3.679714724421501160e-02 -3.172162920236587524e-02 3.755862712860107422e-01 -2.962940037250518799e-01 1.370576769113540649e-01 1.373171061277389526e-02 -1.294720824807882309e-02 1.294324696063995361e-01
7.261195778846740723e-02 1.839376986026763916e-01 8.063429594039916992e-02 -8.849154412746429443e-02 8.027469739317893982e-03 -1.291555166244506836e-01 1.555463820695877075e-01 -4.221380352973937988e-01 9.871297329664230347e-02 -2.339168637990951538e-02 -4.329626858234405518e-01 1.334484517574310303e-01 7.336014509201049805e-02 -1.654068082571029663e-01 8.093337714672088623e-02 -4.543636366724967957e-02 1.446940004825592041e-01 2.282826751470565796e-01 4.428269863128662109e-01 -1.546442806720733643e-01 -8.628831803798675537e-02 1.566163450479507446e-01 -3.878476843237876892e-02 1.609763875603675842e-02 2.432500757277011871e-02 1.012723334133625031e-02 -2.570549957454204559e-03 -2.813543975353240967e-01 -8.989430218935012817e-02 -2.231834679841995239e-01 7.587291300296783447e-02 -1.418396364897489548e-02
1.478123217821121216e-01 2.039593905210494995e-01 3.082573413848876953e-01 -1.952952146530151367e-01 -4.283577948808670044e-02 6.370189366862177849e-04 1.044670045375823975e-01 -2.296527177095413208e-01 4.336748272180557251e-03 1.678124219179153442e-01 -1.359432190656661987e-01 6.832033395767211914e-02 2.366362065076828003e-01 2.549949884414672852e-01 -1.363619118928909302e-01 -1.914513558149337769e-01 2.309305965900421143e-01 7.210367172956466675e-02 9.077210724353790283e-02 1.590929627418518066e-01 -2.849910855293273926e-01 3.491960763931274414e-01 -2.401062995195388794e-01 -1.284783780574798584e-01 1.741692721843719482e-01 6.804470717906951904e-02 -2.848597057163715363e-02 -2.939775120466947556e-03 -2.784888260066509247e-02 8.862368762493133545e-03 2.395983785390853882e-01 -2.164825350046157837e-01
2.712945640087127686e-01 5.121504664421081543e-01 2.329318225383758545e-01 -4.715145826339721680e-01 -1.046802550554275513e-01 1.417670547962188721e-01 -5.887187644839286804e-02 -6.689801812171936035e-02 1.703607439994812012e-01 -7.210462936200201511e-04 8.629706501960754395e-02 -1.677504181861877441e-02 6.731860339641571045e-02 1.731835752725601196e-01 9.804593771696090698e-02 -1.526038348674774170e-01 4.086733609437942505e-02 2.448408007621765137e-01 1.228640228509902954e-02 -6.313464045524597168e-02 4.611578956246376038e-02 8.578887581825256348e-02 -1.727583408355712891e-01 1.262059807777404785e-01 1.496467292308807373e-01 -2.860922738909721375e-02 -9.453034400939941406e-02 -1.821626424789428711e-01 2.247280068695545197e-02 -1.931141316890716553e-01 1.032461076974868774e-01 9.767436981201171875e-02
-1.056014150381088257e-01 1.868617236614227295e-01 1.999373883008956909e-01 -3.130618631839752197e-01 -1.952223479747772217e-01 1.255797594785690308e-01 -1.957417875528335571e-01 -3.514584302902221680e-01 2.187363244593143463e-02 8.133181184530258179e-02 -1.576132625341415405e-01 7.968620397150516510e-03 1.856547445058822632e-01 -1.422906666994094849e-01 1.243632510304450989e-01 -1.347329169511795044e-01 1.528479754924774170e-01 -5.657454580068588257e-02 2.133423686027526855e-01 3.441197574138641357e-01 -1.144644841551780701e-01 3.572638928890228271e-01 1.099277287721633911e-01 -3.418407216668128967e-02 2.672236040234565735e-02 -1.741535365581512451e-01 -2.653042040765285492e-02 -1.401115301996469498e-02 -2.102790027856826782e-02 -4.150438681244850159e-02 3.531527146697044373e-02 -3.163094222545623779e-01
3.323364555835723877e-01 3.061413764953613281e-01 1.599584668874740601e-01 2.879568748176097870e-02 -1.119784638285636902e-01 -5.648446828126907349e-02 -1.345735788345336914e-01 1.355853527784347534e-01 1.104961559176445007e-01 -1.396828144788742065e-01 -5.906870216131210327e-02 -4.878059402108192444e-02 7.687622308731079102e-02 2.997649908065795898e-01 4.243833571672439575e-02 -3.447562754154205322e-01 1.949947476387023926e-01 3.779702261090278625e-02 3.506116271018981934e-01 2.434923052787780762e-01 1.649509519338607788e-01 3.810762614011764526e-02 -2.121139168739318848e-01 1.319364160299301147e-01 1.924988999962806702e-02 1.136142760515213013e-01 2.467123568058013916e-01 -5.268467217683792114e-02 -8.964492380619049072e-02 -1.677927970886230469e-01 1.785880923271179199e-01 -7.375472784042358398e-02
2.191675305366516113e-01 3.580548167228698730e-01 2.573570013046264648e-01 1.728777438402175903e-01 -1.689620018005371094e-01 2.370783835649490356e-01 -1.024620682001113892e-01 1.746930368244647980e-02 8.669107407331466675e-02 2.954565882682800293e-01 8.822044730186462402e-02 -2.172014713287353516e-01 6.419104058295488358e-03 2.252635061740875244e-01 4.078631699085235596e-01 -1.509337723255157471e-01 2.994967401027679443e-01 2.459378167986869812e-02 8.637169748544692993e-02 2.680235728621482849e-02 7.195862382650375366e-02 2.431741803884506226e-01 -2.934738621115684509e-02 5.098241940140724182e-02 1.110999584197998047e-01 -1.549801044166088104e-02 1.285973936319351196e-01 1.625860035419464111e-01 -9.697170928120613098e-03 -4.062398895621299744e-02 8.668354898691177368e-02 1.064447313547134399e-01
1.138364523649215698e-02 5.569263175129890442e-02 1.893178671598434448e-01 -2.442468516528606415e-02 8.037173748016357422e-02 2.083715498447418213e-01 1.127710416913032532e-01 -2.524532079696655273e-01 6.133628077805042267e-03 1.218660324811935425e-01 -3.283630311489105225e-01 -1.161670461297035217e-01 1.626151800155639648e-02 4.828076064586639404e-02 -6.285387277603149414e-02 -1.155388876795768738e-01 4.417428970336914062e-01 1.411215364933013916e-01 1.923070400953292847e-01 1.754493452608585358e-02 -4.993649199604988098e-02 2.022417634725570679e-01 -1.309276670217514038e-01 2.793827056884765625e-01 4.823571741580963135e-01 -9.255330264568328857e-02 -4.294611886143684387e-02 1.367595493793487549e-01 -2.485783770680427551e-02 5.750493705272674561e-02 -1.457415670156478882e-01 4.459613002836704254e-03
3.893058896064758301e-01 1.611807197332382202e-01 -6.800908595323562622e-02 6.273569166660308838e-02 -3.442755639553070068e-01 -8.706439286470413208e-02 -1.118314638733863831e-01 9.467287361621856689e-02 1.196676492691040039e-01 1.026601791381835938e-01 -1.934320032596588135e-01 -9.189112484455108643e-02 -1.028789281845092773e-01 6.049237027764320374e-02 6.760486401617527008e-03 -4.089392721652984619e-02 2.836126387119293213e-01 -2.116820067167282104e-01 3.883505463600158691e-01 7.370345294475555420e-02 -1.364669017493724823e-02 6.534806638956069946e-02 -1.296187657862901688e-02 6.632135063409805298e-02 4.794905334711074829e-02 7.516726851463317871e-02 2.248795926570892334e-01 -2.326886951923370361e-01 5.001105740666389465e-02 -3.046775162220001221e-01 1.576453000307083130e-01 -2.372387945652008057e-01
1.575190275907516479e-01 2.094837576150894165e-01 2.791729867458343506e-01 -2.774170935153961182e-01 -3.601332753896713257e-02 2.719861567020416260e-01 3.239424899220466614e-03 -3.004959225654602051e-01 4.760196805000305176e-02 8.078207820653915405e-02 -1.499015539884567261e-01 -1.017536520957946777e-01 -1.260599195957183838e-01 -8.007407933473587036e-02 -2.459546476602554321e-01 -8.038914203643798828e-02 3.443471193313598633e-01 2.762155234813690186e-01 2.290537357330322266e-01 -3.722148761153221130e-02 -8.419546484947204590e-02 1.152967959642410278e-01 -1.027023643255233765e-01 -2.429368048906326294e-01 -1.295090764760971069e-01 3.622065484523773193e-02 1.624970287084579468e-01 -2.176095396280288696e-01 6.957929581403732300e-02 -2.091306746006011963e-01 2.345105074346065521e-02 -1.760273613035678864e-02
4.598985612392425537e-02 1.513318717479705811e-01 -2.851985953748226166e-02 -6.866261363029479980e-02 -1.196914017200469971e-01 5.434074252843856812e-02 1.333929896354675293e-01 -3.354960680007934570e-02 1.626870930194854736e-01 4.073592722415924072e-01 -3.964881896972656250e-01 -7.325291633605957031e-02 9.652816504240036011e-02 1.126150935888290405e-01 8.553113788366317749e-02 -8.086819201707839966e-02 1.967620700597763062e-01 -1.745503544807434082e-01 2.257951945066452026e-01 2.304841727018356323e-01 3.659302890300750732e-01 3.559165894985198975e-01 6.106127053499221802e-02 5.590036511421203613e-02 -2.025551646947860718e-01 -2.861383743584156036e-02 -5.240788217633962631e-03 -1.123387739062309265e-01 -5.949030816555023193e-02 1.251794695854187012e-01 6.874618679285049438e-02 -1.525462865829467773e-01
-9.363031387329101562e-02 4.277542233467102051e-01 8.080164343118667603e-02 -1.296187788248062134e-01 -2.909436821937561035e-01 -1.169965267181396484e-01 8.485946059226989746e-02 -1.332463324069976807e-01 1.629935950040817261e-01 -1.298987865447998047e-01 -1.633387804031372070e-01 1.921468675136566162e-01 4.516336321830749512e-02 1.479987502098083496e-01 6.571686267852783203e-02 8.500985801219940186e-02 3.955290019512176514e-01 2.044244259595870972e-01 -9.468993544578552246e-02 1.127912253141403198e-01 -2.304540760815143585e-02 2.053459435701370239e-01 -1.517398953437805176e-01 5.945769697427749634e-02 -6.781315058469772339e-02 -5.640685930848121643e-02 5.407728999853134155e-02 1.992046087980270386e-01 8.213856071233749390e-02 -1.808501929044723511e-01 2.037443220615386963e-01 3.139695823192596436e-01
2.251839190721511841e-01 2.298284620046615601e-01 1.081918403506278992e-01 -1.289347857236862183e-01 -3.630989193916320801e-01 -1.481191813945770264e-01 9.825485944747924805e-02 -1.946023851633071899e-01 -3.177306847646832466e-03 -1.278427988290786743e-01 -2.239381372928619385e-01 -4.287482053041458130e-02 -1.409607678651809692e-01 3.225658535957336426e-01 5.052262917160987854e-02 6.501933932304382324e-02 3.749555349349975586e-01 1.577826589345932007e-01 -4.165343195199966431e-02 2.036786265671253204e-02 9.977863729000091553e-02 3.399367630481719971e-01 8.407409489154815674e-02 -1.233668997883796692e-01 -1.650828272104263306e-01 -1.083553805947303772e-01 -4.074335098266601562e-02 1.345366686582565308e-01 -1.989143192768096924e-01 -1.250208467245101929e-01 8.583911508321762085e-02 1.761866509914398193e-01
1.949603855609893799e-01 2.416204065084457397e-01 9.377732872962951660e-02 -1.791305094957351685e-01 2.780328691005706787e-02 3.208583295345306396e-01 -3.670110553503036499e-02 -1.402718275785446167e-01 1.680929511785507202e-01 -1.177687421441078186e-01 -2.465967684984207153e-01 -1.044587269425392151e-01 4.498000070452690125e-02 -9.408084303140640259e-02 -2.562416195869445801e-01 1.253177523612976074e-01 3.261868953704833984e-01 3.935444355010986328e-01 2.142623662948608398e-01 -7.398443669080734253e-02 7.113447785377502441e-02 1.990519911050796509e-01 -1.968157887458801270e-01 -1.411618292331695557e-01 -1.895760297775268555e-01 -2.274071885040029883e-04 2.888903766870498657e-02 -2.374860644340515137e-01 -1.043600123375654221e-02 -8.210640400648117065e-02 -2.814362011849880219e-02 -1.227965354919433594e-01
1.525674462318420410e-01 1.307946741580963135e-01 -1.815310418605804443e-01 -1.554592549800872803e-01 -5.749450996518135071e-02 -1.790850888937711716e-03 -3.113568425178527832e-01 -4.292308390140533447e-01 5.867358297109603882e-02 3.800801699981093407e-03 -2.133488804101943970e-01 -1.121439039707183838e-01 1.022866368293762207e-01 5.621382966637611389e-02 -2.398093696683645248e-03 -1.675293594598770142e-01 3.553218841552734375e-01 2.665058672428131104e-01 -1.275375038385391235e-01 1.991406083106994629e-01 -8.032057434320449829e-02 2.562069594860076904e-01 1.124903466552495956e-02 -7.111594825983047485e-02 7.511225342750549316e-02 1.958599835634231567e-01 1.434606760740280151e-01 -8.147182874381542206e-03 -1.272185146808624268e-01 -3.110477142035961151e-02 2.178452610969543457e-01 -2.345633208751678467e-01
-1.300504952669143677e-01 1.804197430610656738e-01 -2.477155253291130066e-02 -2.298147082328796387e-01 -2.172860801219940186e-01 1.285373978316783905e-02 -2.772554010152816772e-02 -2.959231613203883171e-03 -2.682913839817047119e-01 1.493769586086273193e-01 -1.416801810264587402e-01 -1.466037482023239136e-01 -1.603774130344390869e-01 2.265652418136596680e-01 4.190390557050704956e-02 -6.277100741863250732e-02 2.360960394144058228e-01 1.267539262771606445e-01 3.057644665241241455e-01 -2.553902566432952881e-01 -1.035025492310523987e-01 5.079660415649414062e-01 -6.179161369800567627e-02 9.236235916614532471e-02 8.101149648427963257e-02 -6.168851628899574280e-02 -9.888929128646850586e-02 -2.147057503461837769e-01 -5.220195278525352478e-02 1.360637545585632324e-01 -1.602673530578613281e-01 7.454852014780044556e-02
-1.562001705169677734e-01 2.728352546691894531e-01 7.083214819431304932e-02 -4.976896941661834717e-02 1.498784869909286499e-01 -1.633257418870925903e-01 -1.026465445756912231e-01 -1.013940796256065369e-01 -1.317573487758636475e-01 1.081037148833274841e-01 -1.665937006473541260e-01 6.512744352221488953e-03 1.084264069795608521e-01 8.070430159568786621e-02 2.027202844619750977e-01 1.060623973608016968e-01 3.683524727821350098e-01 5.058503895998001099e-02 5.647687911987304688e-01 1.288614124059677124e-01 -1.532052904367446899e-01 1.197688430547714233e-01 8.501248061656951904e-02 1.147235333919525146e-01 7.896249741315841675e-02 -1.476733386516571045e-01 -2.436762452125549316e-01 -4.786458984017372131e-02 1.004098355770111084e-01 1.865728176198899746e-03 2.355225235223770142e-01 -9.471713006496429443e-02
6.956943869590759277e-02 2.385111004114151001e-01 4.563289508223533630e-02 -1.322368439286947250e-02 9.253153204917907715e-02 8.488784730434417725e-02 2.008825987577438354e-01 -2.620691657066345215e-01 1.526999920606613159e-01 -6.822565943002700806e-02 -2.710582315921783447e-01 -2.268792986869812012e-01 -1.233388260006904602e-01 -6.664890050888061523e-02 2.511869370937347412e-01 -1.587954610586166382e-01 4.323933422565460205e-01 1.628894209861755371e-01 1.290594507008790970e-02 1.110566314309835434e-02 1.284381449222564697e-01 1.830110251903533936e-01 -1.510872840881347656e-01 -1.837050318717956543e-01 3.863970339298248291e-01 4.195891320705413818e-02 1.207065954804420471e-01 -2.161402255296707153e-02 1.411027014255523682e-01 1.093427166342735291e-01 1.700315028429031372e-01 5.568718537688255310e-02
1.401389241218566895e-01 2.109615802764892578e-01 -1.194573845714330673e-02 3.594852983951568604e-01 -1.255545765161514282e-01 -3.893454000353813171e-02 -3.071198761463165283e-01 -7.767234742641448975e-02 1.604759506881237030e-02 1.790752112865447998e-01 6.379868369549512863e-03 -7.188377529382705688e-02 1.660270243883132935e-01 -6.728503853082656860e-03 2.359897643327713013e-01 -2.031144946813583374e-01 1.229739114642143250e-01 2.109996527433395386e-01 3.471103012561798096e-01 -1.529677063226699829e-01 -3.044745624065399170e-01 2.204669862985610962e-01 -3.172149360179901123e-01 1.517456322908401489e-01 -1.079590525478124619e-02 -1.323200017213821411e-01 1.370526254177093506e-01 -1.029219180345535278e-01 -1.746083050966262817e-02 2.097428403794765472e-02 -2.991020120680332184e-02 -9.811548888683319092e-02
5.291656032204627991e-02 4.342249631881713867e-01 1.141374558210372925e-01 -1.165835186839103699e-01 -1.868906915187835693e-01 3.262725472450256348e-01 4.242114350199699402e-02 -3.378882408142089844e-01 2.604590915143489838e-02 1.412731111049652100e-01 -6.769890896975994110e-03 4.074813425540924072e-02 2.020508982241153717e-02 -1.012008357793092728e-02 2.300643324851989746e-01 -1.282468736171722412e-01 2.464959621429443359e-01 2.060538083314895630e-01 -3.421936556696891785e-02 -1.722247749567031860e-01 -2.556197531521320343e-02 1.108019948005676270e-01 4.381117410957813263e-03 9.627985954284667969e-02 -2.748915553092956543e-01 7.203140854835510254e-02 -9.721564501523971558e-02 -2.371923476457595825e-01 7.515148608945310116e-04 -2.559710144996643066e-01 2.135280966758728027e-01 -1.363752037286758423e-01
3.662880137562751770e-02 3.348922133445739746e-01 1.552925109863281250e-01 4.027561750262975693e-03 -2.508238255977630615e-01 -1.202669665217399597e-01 -1.028395220637321472e-01 -3.589517623186111450e-02 2.429138310253620148e-02 3.507644832134246826e-01 -2.357281446456909180e-01 1.695118993520736694e-01 5.535194277763366699e-02 6.445438135415315628e-03 5.471719428896903992e-02 9.282695502042770386e-02 2.678253948688507080e-01 3.685397505760192871e-01 1.631161570549011230e-01 2.945719286799430847e-02 2.436523884534835815e-01 -1.304912865161895752e-01 -2.250780761241912842e-01 -1.674975156784057617e-01 2.352579683065414429e-01 1.965714842081069946e-01 1.268813759088516235e-01 3.786572441458702087e-02 -9.715879708528518677e-02 1.621188521385192871e-01 -1.144983470439910889e-01 -1.018257753457874060e-04
-6.252146558836102486e-04 3.049043715000152588e-01 1.940278708934783936e-01 -2.226471900939941406e-01 -1.489516198635101318e-01 4.025962203741073608e-03 -5.195298581384122372e-04 -8.140640705823898315e-02 -1.653409935534000397e-02 -1.224028691649436951e-02 -3.941049799323081970e-02 5.119539052248001099e-02 1.787118911743164062e-01 4.550181627273559570e-01 2.804227918386459351e-02 -1.432561129331588745e-01 1.662293225526809692e-01 1.740288436412811279e-01 2.200285196304321289e-01 -9.267143905162811279e-02 -2.867181599140167236e-01 -6.460364442318677902e-03 -1.775049567222595215e-01 1.132373362779617310e-01 2.017681896686553955e-01 8.801643550395965576e-02 -4.410633817315101624e-02 -2.778181731700897217e-01 -4.539105296134948730e-02 -1.071972772479057312e-01 2.999298274517059326e-01 -2.313115149736404419e-01
1.667311191558837891e-01 2.741062641143798828e-01 -6.789124757051467896e-02 -1.680174767971038818e-01 -9.855369478464126587e-02 1.349601298570632935e-01 -1.886545307934284210e-02 -3.049637973308563232e-01 1.797286868095397949e-01 9.432339668273925781e-02 -2.171200364828109741e-01 1.075231630238704383e-04 5.463067814707756042e-02 7.159936428070068359e-02 -5.222563073039054871e-02 9.651882946491241455e-02 4.226127266883850098e-01 -2.897948920726776123e-01 -2.258999273180961609e-02 -7.153309136629104614e-02 -3.289145231246948242e-02 6.633517891168594360e-02 -2.120474278926849365e-01 3.408418297767639160e-01 -4.385191202163696289e-02 -8.482044935226440430e-02 1.765327304601669312e-01 3.255269527435302734e-01 1.178100854158401489e-01 -1.279475241899490356e-01 1.501389890909194946e-01 -2.401807717978954315e-02
1.532905250787734985e-01 2.422965914011001587e-01 3.417064249515533447e-02 -1.025854330509901047e-02 -7.332221418619155884e-02 -1.726375371217727661e-01 1.722149699926376343e-01 -2.414509356021881104e-01 -1.343193277716636658e-02 -8.180879056453704834e-02 -3.150773644447326660e-01 -3.228090703487396240e-01 -1.369345337152481079e-01 -2.004992514848709106e-01 -2.411641031503677368e-01 -3.085869364440441132e-03 3.981815278530120850e-01 9.094441309571266174e-03 2.614622116088867188e-01 1.614193320274353027e-01 -3.581814840435981750e-02 2.413573116064071655e-01 1.078714523464441299e-02 1.758256852626800537e-01 5.786420404911041260e-02 -1.937700659036636353e-01 1.898806728422641754e-02 6.146239489316940308e-02 1.528345495462417603e-01 8.472163975238800049e-02 9.057336300611495972e-02 -1.962694674730300903e-01
7.107228785753250122e-02 2.170802801847457886e-01 1.655773818492889404e-01 -2.293769456446170807e-02 -3.623994290828704834e-01 2.203201651573181152e-01 -3.181003928184509277e-01 2.960667572915554047e-02 1.085470393300056458e-01 3.154024854302406311e-02 -2.078388482332229614e-01 1.040555462241172791e-01 3.652464747428894043e-01 -3.269159467890858650e-03 -5.390366539359092712e-02 -3.254231438040733337e-02 2.791407704353332520e-01 -4.607874155044555664e-02 6.594512611627578735e-02 6.412315182387828827e-03 3.279847204685211182e-01 -3.613493219017982483e-02 -2.910706102848052979e-01 1.111039221286773682e-01 1.982530392706394196e-02 7.305503636598587036e-02 3.017166554927825928e-01 -1.309119015932083130e-01 1.128583848476409912e-01 -5.329144746065139771e-02 4.197865352034568787e-02 -1.101969256997108459e-01
-5.691118538379669189e-02 2.658765316009521484e-01 1.666877716779708862e-01 -2.728275358676910400e-01 -2.111689150333404541e-01 -6.449342239648103714e-03 -5.039363354444503784e-02 -6.503660231828689575e-02 2.162688821554183960e-01 8.342201262712478638e-02 -3.060756996273994446e-02 9.620910882949829102e-02 1.040872260928153992e-01 2.601035535335540771e-01 -1.180460676550865173e-01 -1.391642838716506958e-01 2.391017973423004150e-02 2.012186795473098755e-01 3.245232403278350830e-01 -2.368268072605133057e-01 2.660475112497806549e-02 1.054968535900115967e-01 -2.283798903226852417e-02 1.889096349477767944e-01 1.866678297519683838e-01 -2.112088501453399658e-01 -2.026824057102203369e-01 -2.211210280656814575e-01 2.069264650344848633e-02 4.712892696261405945e-03 4.199258089065551758e-01 -2.875791862607002258e-03
-4.046507924795150757e-02 8.227676898241043091e-02 -1.624400168657302856e-01 -1.348435431718826294e-01 -2.485729902982711792e-01 3.898282349109649658e-02 1.031695529818534851e-01 -9.749333560466766357e-02 -2.826899103820323944e-02 2.131299376487731934e-01 -2.946563661098480225e-01 -7.281751185655593872e-02 -6.799152493476867676e-02 -8.868879079818725586e-02 7.418828457593917847e-02 1.805737987160682678e-02 2.182997763156890869e-01 -2.054108232259750366e-01 4.933449029922485352e-01 1.507714539766311646e-01 1.115593016147613525e-01 7.382642477750778198e-02 -2.123218327760696411e-01 9.778212010860443115e-02 1.489831358194351196e-01 -3.324652314186096191e-01 3.690071869641542435e-03 -4.851410537958145142e-02 -2.718490064144134521e-01 5.527491867542266846e-02 1.591724902391433716e-01 -2.024920135736465454e-01
2.603764533996582031e-01 3.715519309043884277e-01 -6.877203937619924545e-03 -1.642589718103408813e-01 -3.156322240829467773e-01 2.050330340862274170e-01 -2.056563943624496460e-01 -4.466632753610610962e-02 -4.622105509042739868e-02 2.215641289949417114e-01 -2.783279120922088623e-01 -2.684126049280166626e-02 -5.758196115493774414e-02 -2.163968831300735474e-01 -4.844731464982032776e-02 -1.911638826131820679e-01 3.197339773178100586e-01 -8.413088507950305939e-03 1.330401003360748291e-01 1.408910602331161499e-01 -3.891083598136901855e-02 -1.574763506650924683e-01 -1.719979047775268555e-01 -2.260145358741283417e-02 3.180906549096107483e-02 1.229682713747024536e-01 -1.918514668941497803e-01 1.598197966814041138e-01 7.867573201656341553e-02 -1.786042936146259308e-02 2.202081307768821716e-02 2.845897078514099121e-01
-8.994794636964797974e-02 2.299753278493881226e-01 2.480011433362960815e-01 -2.305806875228881836e-01 -1.463997364044189453e-01 1.763612478971481323e-01 -3.960240632295608521e-02 8.299792557954788208e-02 6.000946834683418274e-02 2.816415429115295410e-01 -6.234073042869567871e-01 -1.622295193374156952e-02 -1.454253941774368286e-01 8.425241708755493164e-02 1.648697853088378906e-01 5.497556924819946289e-02 2.138122469186782837e-01 5.756804347038269043e-02 1.526610553264617920e-01 2.971121668815612793e-02 1.609781384468078613e-01 1.977758109569549561e-02 1.444095671176910400e-01 3.782267123460769653e-02 -1.387525498867034912e-01 4.432825744152069092e-02 1.913474053144454956e-01 -3.904895856976509094e-02 8.667454123497009277e-03 -3.933494444936513901e-03 1.811956167221069336e-01 1.378225833177566528e-01
-1.010224074125289917e-01 1.996444016695022583e-01 1.289042681455612183e-01 -3.164136782288551331e-02 -1.713919192552566528e-01 -1.468174159526824951e-01 -8.204148709774017334e-02 -2.250113040208816528e-01 -2.588910795748233795e-02 2.064793705940246582e-01 -1.422475576400756836e-01 8.739057928323745728e-02 6.537187844514846802e-02 6.319172680377960205e-02 3.024556636810302734e-01 -4.711472429335117340e-03 2.174981683492660522e-01 6.793224252760410309e-03 3.918080031871795654e-01 1.796222478151321411e-01 -3.346470892429351807e-01 1.808661371469497681e-01 -1.354788709431886673e-02 2.849995531141757965e-02 -3.883690759539604187e-02 -1.827707290649414062e-01 -2.325389832258224487e-01 -1.502048522233963013e-01 2.891976237297058105e-01 -2.481363527476787567e-02 9.565692394971847534e-02 -2.632622420787811279e-01
1.016334742307662964e-01 1.926461160182952881e-01 1.307828426361083984e-01 -4.132437705993652344e-02 -2.230564206838607788e-01 3.030255809426307678e-02 2.181726694107055664e-02 -2.674588263034820557e-01 -7.192003726959228516e-02 2.864682376384735107e-01 -1.678871363401412964e-01 -2.342535704374313354e-01 4.889585822820663452e-02 -1.172436848282814026e-01 4.102235138416290283e-01 3.147063776850700378e-02 2.283149808645248413e-01 1.764743775129318237e-01 2.667114436626434326e-01 -1.324801743030548096e-01 -1.566751450300216675e-01 1.212765201926231384e-01 4.866175353527069092e-02 8.144307136535644531e-02 -1.840191334486007690e-01 -6.248727813363075256e-02 -1.381706297397613525e-01 -1.662726402282714844e-01 3.793697431683540344e-02 2.339076250791549683e-01 -1.210725530982017517e-01 2.825361788272857666e-01
3.665943145751953125e-01 -3.757900744676589966e-02 2.482106983661651611e-01 -2.380300015211105347e-01 -9.860924631357192993e-02 1.909997612237930298e-01 6.853933632373809814e-02 -1.381088197231292725e-01 2.047405950725078583e-02 2.266547828912734985e-01 -1.688129454851150513e-01 -2.181256413459777832e-01 1.942090243101119995e-01 1.027624532580375671e-01 -8.142873644828796387e-02 8.783877640962600708e-02 4.997555911540985107e-01 9.408370405435562134e-02 7.621190696954727173e-02 -2.314567379653453827e-02 -1.771311648190021515e-02 7.813651859760284424e-02 -2.426517605781555176e-01 2.219536006450653076e-01 1.968564242124557495e-01 -4.350015893578529358e-02 -1.147568747401237488e-01 -3.348529338836669922e-03 1.998705714941024780e-01 5.426848307251930237e-02 -4.746212065219879150e-02 -8.352812379598617554e-02
8.542138338088989258e-02 2.819679975509643555e-01 2.661295235157012939e-01 -3.946563974022865295e-02 -1.902259886264801025e-01 7.244623452425003052e-02 8.677840977907180786e-02 -4.660111367702484131e-01 5.567367374897003174e-02 -1.953592337667942047e-02 -1.357884258031845093e-01 1.097942069172859192e-01 -3.179349899291992188e-01 6.534931808710098267e-02 -2.082555741071701050e-01 3.592730313539505005e-02 3.071228563785552979e-01 -5.976776778697967529e-02 3.551615774631500244e-01 -3.563107550144195557e-02 -2.863674657419323921e-03 1.200484856963157654e-01 -1.426304876804351807e-01 -1.130694225430488586e-01 1.195368822664022446e-02 -5.035496130585670471e-02 2.039773017168045044e-02 -1.931470036506652832e-01 1.575164645910263062e-01 -1.406007856130599976e-01 1.780833154916763306e-01 -3.386417776346206665e-02
3.533404171466827393e-01 2.859275937080383301e-01 -7.705774158239364624e-02 -6.599940359592437744e-02 -2.308662384748458862e-01 7.783126085996627808e-02 -5.134827271103858948e-02 5.906451493501663208e-02 2.169528305530548096e-01 3.703246414661407471e-01 -7.978444546461105347e-02 -3.638369962573051453e-02 8.323521912097930908e-02 1.435026377439498901e-01 5.548504181206226349e-03 -2.827667593955993652e-01 2.258076965808868408e-01 1.042529568076133728e-01 8.205106854438781738e-02 -9.077792614698410034e-02 -2.997099161148071289e-01 5.685482919216156006e-02 1.233892962336540222e-01 4.084566235542297363e-01 3.413988044485449791e-03 -7.155682146549224854e-02 1.894992738962173462e-01 -3.811424225568771362e-02 7.856529206037521362e-02 6.860820949077606201e-02 -7.728325575590133667e-02 8.315521478652954102e-02
-7.582209259271621704e-02 3.686254322528839111e-01 1.073695067316293716e-02 -3.830115869641304016e-02 -1.222350299358367920e-01 2.332505285739898682e-01 -2.173011600971221924e-01 -2.508570551872253418e-01 -1.954186558723449707e-01 -1.911577135324478149e-01 -1.634845137596130371e-01 6.170325726270675659e-02 -9.580547362565994263e-02 2.193437367677688599e-01 1.336014717817306519e-01 -8.583699911832809448e-02 2.840895354747772217e-01 2.124238759279251099e-01 1.988724321126937866e-01 1.044431924819946289e-01 2.484611719846725464e-01 -9.237331151962280273e-02 1.471610665321350098e-01 6.415738165378570557e-02 2.015678882598876953e-01 -3.093933165073394775e-01 1.431922465562820435e-01 -1.444192081689834595e-01 -6.213916093111038208e-02 2.457600645720958710e-02 -9.864893555641174316e-02 -1.589851528406143188e-01
-8.004159480333328247e-02 2.797506451606750488e-01 1.287855952978134155e-01 -2.512875199317932129e-02 -3.355876207351684570e-01 4.973549395799636841e-02 -7.550883293151855469e-02 2.038764953613281250e-02 1.060565710067749023e-01 -7.790442090481519699e-03 -6.304618716239929199e-02 1.456851065158843994e-01 -7.809596508741378784e-02 2.573961950838565826e-02 2.199394255876541138e-01 -3.267244994640350342e-01 3.116994500160217285e-01 3.186903595924377441e-01 5.273465439677238464e-02 3.538130223751068115e-02 -1.794895380735397339e-01 -4.566479101777076721e-02 -1.708439886569976807e-01 1.401131451129913330e-01 1.455159187316894531e-01 1.029926910996437073e-01 -1.599339693784713745e-01 -3.442205190658569336e-01 6.131390109658241272e-02 -1.062289699912071228e-01 2.120063453912734985e-01 -2.383293211460113525e-01
2.439876496791839600e-01 2.964942157268524170e-01 -2.375959306955337524e-01 -2.606215327978134155e-02 -3.051689863204956055e-01 -7.154395431280136108e-02 -3.237998858094215393e-02 8.484652638435363770e-02 1.901697814464569092e-01 2.338667511940002441e-01 -1.187845133244991302e-02 -1.723473668098449707e-01 -3.393982350826263428e-02 1.937538236379623413e-01 -1.434801816940307617e-01 -2.386568188667297363e-01 1.563901007175445557e-01 1.156004890799522400e-01 3.289287686347961426e-01 1.667254418134689331e-01 -1.071704924106597900e-01 2.931109368801116943e-01 -1.382912416011095047e-02 3.339244127273559570e-01 8.793460577726364136e-02 -1.339435297995805740e-02 1.277838647365570068e-01 -1.509013213217258453e-02 -1.337747424840927124e-01 6.494616717100143433e-02 8.352315425872802734e-02 1.246187761425971985e-01
3.047752678394317627e-01 1.189395859837532043e-01 3.422622755169868469e-02 -1.211488991975784302e-01 -2.511345744132995605e-01 5.018533468246459961e-01 1.208794265985488892e-01 -1.704051196575164795e-01 8.262035250663757324e-02 5.037370324134826660e-02 -1.646387130022048950e-01 -9.529012441635131836e-02 1.648704707622528076e-01 1.380068063735961914e-01 7.774877594783902168e-04 -7.180280983448028564e-02 3.504250943660736084e-01 -2.726285755634307861e-01 9.640611824579536915e-05 -2.687743119895458221e-02 2.640663087368011475e-01 -2.682534419000148773e-02 -2.114961296319961548e-01 1.522696465253829956e-01 7.123880088329315186e-02 -3.615769371390342712e-02 -6.949986517429351807e-02 -1.554204896092414856e-02 1.848097592592239380e-01 -1.613784879446029663e-01 9.821061789989471436e-02 6.400648504495620728e-02
2.074022889137268066e-01 1.501821875572204590e-01 3.280598297715187073e-02 5.090086534619331360e-02 -4.016386270523071289e-01 -1.727788597345352173e-01 1.345070302486419678e-01 -2.197726964950561523e-01 -2.924389950931072235e-02 6.142535060644149780e-02 5.924819968640804291e-03 1.455217599868774414e-01 9.234467893838882446e-02 1.209694072604179382e-01 2.411853969097137451e-01 1.411316841840744019e-01 2.678585350513458252e-01 6.992890685796737671e-02 2.720776796340942383e-01 5.661001056432723999e-02 1.050091534852981567e-01 9.615405648946762085e-02 -1.565854996442794800e-01 2.285149134695529938e-02 1.949310749769210815e-01 2.117859721183776855e-01 1.593715399503707886e-01 1.263676732778549194e-01 4.106228053569793701e-01 5.084877088665962219e-02 8.221733570098876953e-02 2.115555405616760254e-01
3.685438036918640137e-01 1.276194900274276733e-01 7.018323242664337158e-02 -3.871650993824005127e-02 -1.913539469242095947e-01 3.352755904197692871e-01 -1.025566980242729187e-01 -2.973828911781311035e-01 6.355600804090499878e-02 1.934666372835636139e-02 -1.086880266666412354e-02 -2.013474404811859131e-01 4.078238904476165771e-01 3.549542650580406189e-02 -5.021190270781517029e-03 1.402421295642852783e-01 3.554817736148834229e-01 -1.314130425453186035e-01 1.204175055027008057e-01 -1.111393123865127563e-01 1.536400765180587769e-01 -5.526441708207130432e-02 -3.106890916824340820e-01 1.737554669380187988e-01 3.594483807682991028e-02 -8.714351058006286621e-02 1.081382036209106445e-01 4.607327654957771301e-02 2.066047862172126770e-02 -1.976958662271499634e-02 1.028047576546669006e-01 -5.640432611107826233e-02
2.466142550110816956e-02 2.718020975589752197e-01 1.306652724742889404e-01 -1.789867728948593140e-01 1.659498922526836395e-02 9.752063080668449402e-03 2.773524820804595947e-01 -2.585527896881103516e-01 4.042687639594078064e-02 1.962389796972274780e-01 -2.108334749937057495e-01 -2.098185569047927856e-01 2.009567320346832275e-01 -3.364312276244163513e-02 -7.755096256732940674e-02 -7.309021428227424622e-03 4.355672001838684082e-01 2.657714299857616425e-02 6.284417212009429932e-02 9.445600956678390503e-02 -7.850939035415649414e-02 2.398679554462432861e-01 -5.015240237116813660e-02 1.707745045423507690e-01 4.395427107810974121e-01 -1.260828822851181030e-01 -1.027222797274589539e-01 -3.337115747854113579e-03 9.754660725593566895e-02 -1.362522393465042114e-01 3.793411329388618469e-02 -9.059219807386398315e-02
2.629118263721466064e-01 1.901895105838775635e-01 -2.485283464193344116e-01 -1.094688773155212402e-01 -1.718256771564483643e-01 8.580613881349563599e-02 -1.464085429906845093e-01 5.607223883271217346e-02 1.146065667271614075e-01 2.415942698717117310e-01 -5.027962848544120789e-02 1.377317458391189575e-01 2.686526179313659668e-01 1.922722607851028442e-01 -8.961501717567443848e-02 -1.909957528114318848e-01 3.445415496826171875e-01 9.349329024553298950e-02 2.118676751852035522e-01 4.022992402315139771e-02 -1.648517996072769165e-01 1.492576897144317627e-01 2.347676455974578857e-01 4.877994954586029053e-02 3.022578917443752289e-02 -2.185697257518768311e-01 1.323800235986709595e-01 2.192217111587524414e-01 1.741870790719985962e-01 -2.473458051681518555e-01 -9.689623862504959106e-02 1.294263005256652832e-01
-9.298832155764102936e-03 -6.885851919651031494e-02 1.869381368160247803e-01 5.163896828889846802e-02 -2.800251245498657227e-01 4.591974988579750061e-02 -7.869727164506912231e-02 2.488620392978191376e-02 -1.057426854968070984e-01 5.601176619529724121e-02 -2.358112670481204987e-02 -1.164596807211637497e-02 -1.700913161039352417e-01 -2.754471078515052795e-02 1.177236363291740417e-01 -9.028829634189605713e-02 4.302416443824768066e-01 1.103615015745162964e-01 4.162633121013641357e-01 1.748204827308654785e-01 -1.528360880911350250e-02 2.297578901052474976e-01 -2.000273019075393677e-01 -9.003342129290103912e-03 1.478470861911773682e-01 2.059395313262939453e-01 4.584890604019165039e-02 -1.988327354192733765e-01 2.256318777799606323e-01 2.478659301996231079e-01 6.216105073690414429e-03 3.016319870948791504e-01
1.989717483520507812e-01 2.489584833383560181e-01 1.295950263738632202e-01 8.704566955566406250e-02 -2.069459557533264160e-01 -4.128989577293395996e-02 -2.570588886737823486e-02 -1.416647620499134064e-02 4.881193116307258606e-02 1.253704279661178589e-01 -4.011706113815307617e-01 -4.504835233092308044e-02 1.983479037880897522e-02 1.116489768028259277e-01 2.057007700204849243e-01 -1.366444975137710571e-01 4.063976705074310303e-01 6.538461148738861084e-02 1.258034110069274902e-01 3.017547428607940674e-01 5.139482766389846802e-02 -5.539085250347852707e-03 2.385020107030868530e-01 1.275493353605270386e-01 1.312036812305450439e-01 5.537400022149085999e-02 -7.246156781911849976e-02 2.474733889102935791e-01 6.348245590925216675e-02 -1.576980650424957275e-01 -3.186094462871551514e-01 6.654404103755950928e-02
2.309955097734928131e-02 1.931752711534500122e-01 2.033205032348632812e-01 9.148099459707736969e-03 -1.723767966032028198e-01 3.640699759125709534e-02 2.344977855682373047e-01 -1.872783303260803223e-01 -2.528444491326808929e-02 2.336404621601104736e-01 -1.051718592643737793e-01 -1.232956051826477051e-01 3.007751703262329102e-01 -6.554754823446273804e-02 4.890395328402519226e-02 3.609811887145042419e-02 3.207480311393737793e-01 -1.741748154163360596e-01 2.278121858835220337e-01 -1.932376250624656677e-02 -2.025167942047119141e-01 2.636151611804962158e-01 -2.448089420795440674e-01 6.066885218024253845e-02 4.612969160079956055e-01 5.851619318127632141e-02 -1.191875264048576355e-01 -3.183908760547637939e-02 -1.810911856591701508e-02 4.494932014495134354e-03 1.232968643307685852e-01 -1.143833175301551819e-01
1.799719780683517456e-01 1.785181611776351929e-01 -1.233137622475624084e-01 -1.884665340185165405e-01 -4.514538049697875977e-01 1.966045983135700226e-02 -7.873158901929855347e-02 1.978074200451374054e-02 2.002329528331756592e-01 1.292799413204193115e-01 -3.418838977813720703e-02 -1.726061701774597168e-01 -3.596926853060722351e-02 1.253336817026138306e-01 -1.728900223970413208e-01 -2.475439161062240601e-01 2.419032901525497437e-01 1.600347012281417847e-01 1.291126906871795654e-01 -8.490686118602752686e-02 -3.106503561139106750e-02 2.410258799791336060e-01 1.458344012498855591e-01 1.129361689090728760e-01 1.767561882734298706e-01 6.902202218770980835e-02 2.271927744150161743e-01 -1.297730207443237305e-01 -5.913237854838371277e-02 -5.337128788232803345e-02 1.761835366487503052e-01 3.679001033306121826e-01
2.914250083267688751e-02 3.799520134925842285e-01 1.091653108596801758e-01 -6.286775320768356323e-02 -3.026463687419891357e-01 -6.737106293439865112e-02 -2.513414435088634491e-02 -2.500388920307159424e-01 1.386540234088897705e-01 7.888527959585189819e-02 -5.550056323409080505e-02 8.861438930034637451e-02 2.525311708450317383e-01 2.231252938508987427e-01 6.571215391159057617e-02 -1.204032823443412781e-01 2.100110650062561035e-01 1.542113870382308960e-01 -5.366173386573791504e-02 -6.222390010952949524e-02 -7.347878068685531616e-02 -7.949765771627426147e-03 -1.195155009627342224e-01 1.398902386426925659e-01 2.832368016242980957e-01 2.317148894071578979e-01 -2.249740958213806152e-01 -2.268937528133392334e-01 -6.020421534776687622e-02 9.369991719722747803e-03 3.939246237277984619e-01 -4.505201429128646851e-02
9.283267706632614136e-02 1.528396159410476685e-01 -2.477769739925861359e-02 -4.126939550042152405e-02 -1.598609238862991333e-01 2.044658809900283813e-01 -1.608520150184631348e-01 -4.685972817242145538e-03 -6.325842440128326416e-02 -3.339517712593078613e-01 -1.791667044162750244e-01 1.878894679248332977e-02 -3.569386154413223267e-02 2.199678570032119751e-01 1.550310999155044556e-01 -4.116675257682800293e-02 4.792925715446472168e-01 -4.500320181250572205e-02 8.795631676912307739e-02 1.846909224987030029e-01 3.810727968811988831e-02 2.690505683422088623e-01 -2.464775890111923218e-01 1.188360229134559631e-01 -1.516889333724975586e-01 -2.496993988752365112e-01 -1.053278148174285889e-01 -3.505541086196899414e-01 -4.206190817058086395e-03 7.025700807571411133e-02 -1.201342605054378510e-02 4.829565808176994324e-02
-9.912942349910736084e-02 2.113783657550811768e-01 -5.975476652383804321e-02 -2.570304274559020996e-01 1.998223215341567993e-01 1.929658353328704834e-01 -5.491711199283599854e-02 -3.818695843219757080e-01 -7.589539047330617905e-03 -7.117558736354112625e-03 -1.207948923110961914e-01 -4.646452516317367554e-02 1.812436059117317200e-02 -7.692171633243560791e-02 -1.795150488615036011e-01 -1.701250821352005005e-01 3.611741065979003906e-01 1.258104145526885986e-01 3.035274446010589600e-01 9.701731801033020020e-02 1.499844342470169067e-02 2.822163701057434082e-01 -1.947178542613983154e-01 7.210418581962585449e-02 2.543707191944122314e-01 -1.927352100610733032e-01 2.294851839542388916e-01 1.535348594188690186e-01 1.056159511208534241e-01 -5.434826016426086426e-02 4.427126049995422363e-02 -2.494465187191963196e-02
-8.757899701595306396e-02 2.262200862169265747e-01 1.873969435691833496e-01 -2.493599802255630493e-01 -1.199163943529129028e-01 -1.400745511054992676e-01 7.979387044906616211e-02 -1.793918609619140625e-01 8.734215795993804932e-02 7.899424433708190918e-02 -1.749126762151718140e-01 1.081534326076507568e-01 -2.209913283586502075e-01 9.886666387319564819e-02 1.521484106779098511e-01 1.389341545291244984e-03 1.069683209061622620e-01 1.906245201826095581e-01 5.628821849822998047e-01 -1.521247904747724533e-02 -3.836504369974136353e-02 2.509813606739044189e-01 6.916870828717947006e-03 2.498719841241836548e-01 1.254001706838607788e-01 -2.331463433802127838e-02 -2.437895834445953369e-01 -1.469167023897171021e-01 -3.297242894768714905e-02 1.601216755807399750e-02 7.465869933366775513e-02 1.933508813381195068e-01
-1.379263307899236679e-02 1.818346679210662842e-01 1.930511556565761566e-03 -1.974571049213409424e-01 -2.109257876873016357e-01 2.289333492517471313e-01 -1.202838122844696045e-01 -6.166433170437812805e-02 2.087361514568328857e-01 1.608986556529998779e-01 -1.349805444478988647e-01 6.592827290296554565e-02 1.458404511213302612e-01 7.853695005178451538e-02 3.247793018817901611e-01 -1.411231756210327148e-01 1.199287623167037964e-01 -2.191387303173542023e-02 2.605167627334594727e-01 4.160551130771636963e-01 1.828323490917682648e-02 1.639408320188522339e-01 1.737339496612548828e-01 -1.343562453985214233e-01 -2.025130391120910645e-02 -3.270346820354461670e-01 -8.025397360324859619e-02 -1.345326155424118042e-01 -2.486974466592073441e-03 1.350962221622467041e-01 2.544254660606384277e-01 -1.468019187450408936e-01
-6.902154535055160522e-02 2.213653773069381714e-01 1.151612624526023865e-01 -1.430172920227050781e-01 6.908091157674789429e-02 -8.349210768938064575e-02 -3.551234956830739975e-03 -1.175770014524459839e-01 -1.119896471500396729e-01 1.657931804656982422e-01 -7.490135729312896729e-02 -2.068436443805694580e-01 4.804977774620056152e-02 1.392037123441696167e-01 1.873425096273422241e-01 9.486063569784164429e-02 3.037504553794860840e-01 2.474736422300338745e-02 4.825578629970550537e-01 1.991479545831680298e-01 -1.658727973699569702e-01 1.642998009920120239e-01 -2.238813489675521851e-01 6.956976652145385742e-02 -7.012637797743082047e-04 6.699794321320950985e-04 -4.631875082850456238e-02 -2.813265919685363770e-01 2.290015667676925659e-01 2.496059238910675049e-02 1.982680708169937134e-01 -2.901652157306671143e-01
-1.856665462255477905e-01 1.665351837873458862e-01 -8.766018785536289215e-03 -1.993031948804855347e-01 -3.133855760097503662e-01 3.322765231132507324e-01 4.566229134798049927e-02 -1.841825842857360840e-01 -1.910151541233062744e-02 1.731031388044357300e-01 -2.940860688686370850e-01 -5.689992755651473999e-02 3.788394853472709656e-02 1.594534069299697876e-01 -1.517409086227416992e-01 -4.052802622318267822e-01 1.200750023126602173e-01 2.452384121716022491e-02 5.525751970708370209e-03 2.318549305200576782e-01 1.105631515383720398e-01 1.648696511983871460e-01 -5.889473482966423035e-03 -9.938102215528488159e-02 -6.356704235076904297e-02 -5.595001205801963806e-02 -6.567034870386123657e-02 1.002947799861431122e-03 3.473846018314361572e-01 7.908174395561218262e-02 2.492598146200180054e-01 -2.253114990890026093e-02
1.218409370630979538e-02 3.958950936794281006e-01 -4.260783270001411438e-02 -3.201715052127838135e-01 1.182592660188674927e-02 -1.358365714550018311e-01 -1.600581109523773193e-01 -1.716734766960144043e-01 1.935060769319534302e-01 -5.651085823774337769e-02 -9.829679131507873535e-02 7.978823035955429077e-02 -1.838047057390213013e-01 -1.730084652081131935e-03 4.331306740641593933e-02 -1.524494886398315430e-01 2.568657398223876953e-01 -5.743665620684623718e-02 9.493421763181686401e-02 -8.071488887071609497e-02 -1.234900131821632385e-01 3.434799015522003174e-01 -2.171977609395980835e-01 1.819064766168594360e-01 -9.475814551115036011e-02 3.741114586591720581e-02 -1.202128231525421143e-01 -4.254769086837768555e-01 1.454822067171335220e-02 7.953451946377754211e-03 1.237855851650238037e-01 -1.725782305002212524e-01
9.575028903782367706e-03 3.254234492778778076e-01 -1.530513018369674683e-01 1.094540674239397049e-02 -3.360175490379333496e-01 8.485694974660873413e-02 -4.432387053966522217e-01 4.931722581386566162e-02 5.629286915063858032e-02 1.933980733156204224e-01 -3.507939279079437256e-01 -2.178425192832946777e-01 -3.116244077682495117e-02 1.133127883076667786e-01 -2.815221995115280151e-02 1.284549105912446976e-02 2.173245102167129517e-01 3.177915215492248535e-01 -1.149134635925292969e-01 3.870788216590881348e-02 -2.434963285923004150e-01 2.243292927742004395e-01 -6.921889726072549820e-03 -3.317027119919657707e-03 6.546952575445175171e-02 -4.206918645650148392e-03 -3.065779805183410645e-02 -2.133702114224433899e-02 1.157437935471534729e-01 -9.277706593275070190e-02 9.412098675966262817e-02 1.282593905925750732e-01
2.389141172170639038e-01 6.414482742547988892e-02 5.930842086672782898e-02 -2.133065760135650635e-01 -2.152490466833114624e-01 4.477418586611747742e-02 -1.438626348972320557e-01 1.029620543122291565e-01 7.302488386631011963e-02 1.363715231418609619e-01 -2.207469642162322998e-01 2.307270616292953491e-01 2.204098552465438843e-01 2.768176496028900146e-01 1.942260861396789551e-01 -4.323945641517639160e-01 1.892830729484558105e-01 -3.785527125000953674e-02 4.584341496229171753e-02 1.551996022462844849e-01 -3.023127093911170959e-02 -3.720979019999504089e-02 -1.781933158636093140e-01 1.972657740116119385e-01 2.921394407749176025e-01 -1.455487012863159180e-01 -2.903154818341135979e-03 2.641607448458671570e-02 -6.468037143349647522e-03 -1.906827241182327271e-01 -1.098857894539833069e-01 2.055114805698394775e-01
-4.029404744505882263e-02 3.242961466312408447e-01 1.558905690908432007e-01 -2.976429462432861328e-01 -1.330104917287826538e-01 -1.940614879131317139e-01 -6.186959519982337952e-02 -4.855224490165710449e-02 4.211175069212913513e-02 2.396698296070098877e-01 -1.015118956565856934e-01 3.522287681698799133e-02 -8.577702939510345459e-02 1.877821981906890869e-01 1.705408543348312378e-01 -1.665894985198974609e-01 5.987554043531417847e-02 3.444112837314605713e-01 2.468227297067642212e-01 -7.431434094905853271e-02 5.340930819511413574e-02 2.099276036024093628e-01 7.181224226951599121e-02 2.917225360870361328e-01 3.065875172615051270e-02 -2.454198300838470459e-01 -2.902251183986663818e-01 -2.165158838033676147e-02 1.725145280361175537e-01 1.342579275369644165e-01 1.694470793008804321e-01 1.906199753284454346e-02
2.681639492511749268e-01 2.689821720123291016e-01 -1.700235307216644287e-01 1.173897758126258850e-01 -3.837499022483825684e-01 -1.798785775899887085e-01 -1.361727267503738403e-01 1.081707477569580078e-01 2.172388881444931030e-01 7.143345661461353302e-03 -1.113701537251472473e-01 -2.852801792323589325e-02 2.868813574314117432e-01 1.462629251182079315e-02 1.145659312605857849e-01 -1.498791505582630634e-03 2.726853787899017334e-01 1.919605582952499390e-02 1.403317153453826904e-01 4.946374148130416870e-02 2.359457314014434814e-01 2.851605415344238281e-01 -1.652710437774658203e-01 2.265835553407669067e-01 6.215370818972587585e-02 -1.077360659837722778e-01 1.397801637649536133e-01 -6.124553456902503967e-02 1.096213832497596741e-01 -2.564856410026550293e-01 7.508694380521774292e-02 -1.112403050065040588e-01
-7.552054524421691895e-02 1.924099177122116089e-01 1.408405750989913940e-01 -2.377662956714630127e-01 -1.141360029578208923e-01 6.708569079637527466e-02 -5.873124301433563232e-02 -1.690544337034225464e-01 1.677786409854888916e-01 1.712802499532699585e-01 4.139055684208869934e-02 7.499294728040695190e-02 1.917993873357772827e-01 1.599956899881362915e-01 -7.221744954586029053e-02 8.064442314207553864e-03 1.736988276243209839e-01 1.840462684631347656e-01 2.031800895929336548e-01 2.125373631715774536e-01 -1.072878167033195496e-01 -1.096152048557996750e-02 -2.357966005802154541e-01 2.704343795776367188e-01 -3.005998134613037109e-01 -7.674858719110488892e-02 6.534125655889511108e-02 -1.693017631769180298e-01 -7.612388581037521362e-02 -2.628600895404815674e-01 4.501365423202514648e-01 3.605140373110771179e-02
1.981717646121978760e-01 4.775276780128479004e-01 -8.829756826162338257e-02 -7.615900784730911255e-02 -1.771569550037384033e-01 4.539075493812561035e-02 -2.889541983604431152e-01 -1.220609545707702637e-01 3.372310101985931396e-01 -1.589703932404518127e-02 -2.247734069824218750e-01 -6.316126137971878052e-02 -5.968431383371353149e-02 1.447270065546035767e-01 -2.412319332361221313e-01 -2.311591506004333496e-01 2.581900060176849365e-01 -3.747146110981702805e-03 5.061136186122894287e-02 -1.910891383886337280e-01 -6.167209893465042114e-02 9.278601966798305511e-03 -1.564375013113021851e-01 1.648822240531444550e-02 -6.856850534677505493e-02 -4.592599347233772278e-02 -1.438255906105041504e-01 2.701931297779083252e-01 5.638234317302703857e-02 7.867920398712158203e-02 1.950199007987976074e-01 1.857308857142925262e-02
1.281642615795135498e-01 3.019307255744934082e-01 -3.197344020009040833e-02 1.628315895795822144e-01 -1.725747734308242798e-01 1.019980087876319885e-01 4.071093164384365082e-03 -2.436315715312957764e-01 -6.899590790271759033e-02 2.430738508701324463e-01 -1.330703347921371460e-01 -1.109498143196105957e-01 8.691096305847167969e-02 1.519605070352554321e-01 5.807546526193618774e-02 2.080867439508438110e-01 2.343751192092895508e-01 2.739336192607879639e-01 -4.243746399879455566e-02 -2.791953273117542267e-02 7.851121574640274048e-02 2.657196223735809326e-01 -1.404687762260437012e-01 1.321225762367248535e-01 -1.568205058574676514e-01 -2.294529974460601807e-01 2.354919537901878357e-02 2.695978879928588867e-01 -8.297637850046157837e-02 -2.152356505393981934e-01 3.624075055122375488e-01 1.122288033366203308e-01
9.438171237707138062e-02 3.371227681636810303e-01 -1.104447990655899048e-01 -1.895986646413803101e-01 -2.219204604625701904e-01 -9.307651966810226440e-02 2.873760759830474854e-01 -1.066627576947212219e-01 -2.039108127355575562e-01 2.309528589248657227e-01 -2.156457155942916870e-01 -1.685248315334320068e-01 1.631797291338443756e-02 -5.973299965262413025e-02 -3.841927647590637207e-02 -1.058323532342910767e-01 2.696191966533660889e-01 1.709666997194290161e-01 1.507057398557662964e-01 1.089740693569183350e-01 4.568369477055966854e-04 7.717831432819366455e-02 -1.380897909402847290e-01 -9.493437409400939941e-02 2.119000703096389771e-01 2.075164765119552612e-02 -1.290629357099533081e-01 1.395052392035722733e-02 -2.585250698029994965e-02 -2.746656239032745361e-01 -6.525914371013641357e-02 -4.218830466270446777e-01
-1.170791834592819214e-01 1.782273501157760620e-02 1.111476421356201172e-01 -2.504018545150756836e-01 -4.777153581380844116e-02 1.204391010105609894e-02 -1.295976787805557251e-01 -7.219301164150238037e-02 -2.094355821609497070e-01 1.749059259891510010e-01 -1.893781721591949463e-01 2.989291213452816010e-02 -1.802095919847488403e-01 1.337230801582336426e-01 1.344446688890457153e-01 -2.466697692871093750e-01 1.523109525442123413e-01 3.896774649620056152e-01 2.596814930438995361e-01 -1.221019253134727478e-01 -5.330036208033561707e-02 4.171874523162841797e-01 -2.928786873817443848e-01 1.478881202638149261e-02 -3.745738649740815163e-04 -1.806684434413909912e-01 -1.055989041924476624e-01 -2.395953238010406494e-01 7.568008266389369965e-03 -3.074598871171474457e-02 -1.418362855911254883e-01 5.832453817129135132e-02
2.003665268421173096e-01 -7.650581002235412598e-02 1.602535843849182129e-01 7.661689072847366333e-03 -3.760266005992889404e-01 3.285843878984451294e-02 -1.423015296459197998e-01 -2.048194594681262970e-02 3.545504212379455566e-01 -1.797944754362106323e-01 -9.525105357170104980e-02 -4.125098884105682373e-02 5.383867397904396057e-02 6.767325848340988159e-02 7.008890807628631592e-02 -3.216420486569404602e-02 5.388179421424865723e-01 2.013953402638435364e-02 1.233672648668289185e-01 -1.580136269330978394e-01 4.693331569433212280e-02 4.631397128105163574e-02 -1.577512919902801514e-01 -1.512384880334138870e-02 -1.224355101585388184e-01 -2.879164516925811768e-01 8.556415140628814697e-02 -2.040983736515045166e-01 -9.387153387069702148e-02 1.850860565900802612e-01 1.753003746271133423e-01 -4.290539398789405823e-02
2.184419631958007812e-01 4.216358661651611328e-01 -2.277408540248870850e-02 3.846224024891853333e-02 -1.072955876588821411e-01 -1.156394481658935547e-01 -1.796151250600814819e-01 -1.037794500589370728e-01 3.405251502990722656e-01 1.670633405447006226e-01 -1.150285974144935608e-01 7.656510174274444580e-02 3.592498600482940674e-01 1.446964591741561890e-01 7.876164466142654419e-02 -3.519393503665924072e-01 2.535561025142669678e-01 -1.269938498735427856e-01 9.197776764631271362e-02 4.336754605174064636e-02 -9.259831905364990234e-02 3.099686466157436371e-02 2.391068488359451294e-01 1.432117819786071777e-01 -8.859713375568389893e-02 -9.872110933065414429e-02 1.269753873348236084e-01 1.184595562517642975e-02 4.141386970877647400e-02 -5.166922137141227722e-02 4.791596904397010803e-02 2.074924856424331665e-01
3.138072192668914795e-01 9.733263403177261353e-02 -1.752096563577651978e-01 -7.019607722759246826e-02 -2.956718206405639648e-01 -1.670159697532653809e-01 -5.167909432202577591e-03 -9.056763350963592529e-02 -2.238584458827972412e-01 1.633091713301837444e-03 2.173022553324699402e-02 1.985916346311569214e-01 1.783290319144725800e-02 1.998408287763595581e-01 6.029088050127029419e-02 1.167740896344184875e-01 3.171809613704681396e-01 -8.440764993429183960e-02 4.575430154800415039e-01 1.773566752672195435e-01 1.190709788352251053e-02 2.669708430767059326e-01 -2.169418185949325562e-01 -2.164776250720024109e-02 6.290175020694732666e-02 2.064805664122104645e-02 2.327374666929244995e-01 1.421656226739287376e-03 1.972531527280807495e-01 1.323050707578659058e-01 -4.735788702964782715e-02 2.536788024008274078e-02
1.301909685134887695e-01 1.068331524729728699e-01 1.290902644395828247e-01 -1.339734252542257309e-02 -2.490596771240234375e-01 3.558304905891418457e-01 -3.955457359552383423e-02 -4.371699094772338867e-01 -2.837143540382385254e-01 8.042658865451812744e-02 -1.177523434162139893e-01 -1.539178341627120972e-01 -4.960604012012481689e-03 -4.750868305563926697e-02 4.844742268323898315e-02 -2.682810127735137939e-01 3.395772278308868408e-01 8.336802572011947632e-02 6.789863854646682739e-02 1.117908656597137451e-01 2.174256294965744019e-01 2.179609239101409912e-01 -2.304253876209259033e-01 -1.251748204231262207e-01 1.404804084450006485e-02 1.420168392360210419e-02 -3.246429190039634705e-02 4.364721104502677917e-02 1.866429299116134644e-01 -9.414178878068923950e-02 8.822292089462280273e-02 1.207790821790695190e-01
2.499314025044441223e-02 1.267502307891845703e-01 3.011332452297210693e-01 -2.038874775171279907e-01 -2.212140262126922607e-01 1.014013811945915222e-01 1.806372031569480896e-02 -1.038719341158866882e-01 7.202479243278503418e-02 1.295189559459686279e-01 -1.935327202081680298e-01 1.404638495296239853e-02 1.340423673391342163e-01 -1.903204321861267090e-01 -1.438400447368621826e-01 7.176361978054046631e-02 4.304256439208984375e-01 6.222173571586608887e-02 1.947736740112304688e-01 -1.833567917346954346e-01 -1.343958079814910889e-01 2.816601097583770752e-01 -4.787191003561019897e-02 4.268604144454002380e-02 -4.178879857063293457e-01 -3.003413788974285126e-02 -4.444142058491706848e-02 1.437876820564270020e-01 -1.236473768949508667e-01 -2.552264034748077393e-01 1.236927136778831482e-02 1.065616123378276825e-02
2.563247978687286377e-01 1.011376082897186279e-02 4.354072734713554382e-03 -1.848662495613098145e-01 -6.302663683891296387e-02 3.872219622135162354e-01 -9.341737627983093262e-02 -3.962389230728149414e-01 1.644291728734970093e-01 9.563839435577392578e-02 -2.265061587095260620e-01 -1.599880605936050415e-01 1.551641374826431274e-01 1.209485977888107300e-01 -1.049861032515764236e-02 -1.839563436806201935e-02 2.714374065399169922e-01 -9.054026752710342407e-02 3.648802638053894043e-02 1.656406968832015991e-01 -1.189150437712669373e-01 2.071528583765029907e-01 -2.030829191207885742e-01 1.686633974313735962e-01 1.144565828144550323e-02 -6.135996431112289429e-02 -8.599256724119186401e-02 -1.511153578758239746e-02 3.206526041030883789e-01 -1.223538517951965332e-01 2.268203943967819214e-01 -9.987625479698181152e-02
1.413140147924423218e-01 4.135574400424957275e-01 7.210138440132141113e-02 -1.227749437093734741e-01 -2.167292237281799316e-01 1.661989241838455200e-01 -4.446638226509094238e-01 5.239793658256530762e-02 3.077369369566440582e-02 2.970822453498840332e-01 -4.959108680486679077e-02 -1.469624936580657959e-01 1.096463724970817566e-01 -1.551425307989120483e-01 -9.387788176536560059e-02 -8.444368094205856323e-02 2.079906165599822998e-01 1.261470317840576172e-01 1.243113428354263306e-01 1.974180787801742554e-01 1.322956085205078125e-01 1.910760849714279175e-01 -4.936426132917404175e-02 9.342332929372787476e-02 -4.006225243210792542e-02 -1.002555713057518005e-01 -1.087780967354774475e-01 1.559252440929412842e-01 -1.298825256526470184e-03 -1.905183494091033936e-02 7.370017468929290771e-02 3.405742347240447998e-01
1.276604086160659790e-01 3.733348250389099121e-01 -1.209413707256317139e-01 -1.129255890846252441e-01 -8.895387873053550720e-03 -7.065528631210327148e-02 2.685899138450622559e-01 -2.651386559009552002e-01 -3.713658750057220459e-01 2.981048077344894409e-02 -1.824630796909332275e-01 -1.159247234463691711e-01 2.308571711182594299e-02 -3.998615220189094543e-02 -3.273250162601470947e-02 -6.749600917100906372e-02 4.080554544925689697e-01 2.008976191282272339e-01 1.708929538726806641e-01 2.016941457986831665e-01 -5.209864303469657898e-02 1.444691717624664307e-01 -2.410905957221984863e-01 1.320509314537048340e-01 -2.449382655322551727e-02 3.508464992046356201e-02 -8.967672474682331085e-03 7.711472362279891968e-02 -4.386166110634803772e-03 -1.499218791723251343e-01 -4.143607988953590393e-02 -2.610948085784912109e-01
-2.148225456476211548e-01 1.625877767801284790e-01 -1.657531559467315674e-01 -2.318182587623596191e-01 -9.160674363374710083e-02 2.073839157819747925e-01 -7.201574742794036865e-02 -3.437916636466979980e-01 -9.022847749292850494e-03 1.431158632040023804e-01 -2.234987542033195496e-02 -1.461963206529617310e-01 -1.451465953141450882e-02 2.940823733806610107e-01 2.673483826220035553e-02 -7.529477030038833618e-02 4.582246840000152588e-01 -8.620843291282653809e-02 3.127447068691253662e-01 9.386398643255233765e-02 -1.382992416620254517e-01 -7.684573531150817871e-02 7.063017040491104126e-02 7.509233802556991577e-02 -3.332034349441528320e-01 -6.117012351751327515e-02 -9.065990149974822998e-02 -5.375625565648078918e-02 -9.512064605951309204e-02 -4.240389913320541382e-03 2.018099874258041382e-01 2.364152111113071442e-02
1.742601394653320312e-01 3.655642867088317871e-01 1.863213479518890381e-01 -1.288319379091262817e-01 -1.873843818902969360e-01 -2.023317217826843262e-01 1.249957755208015442e-01 2.193082496523857117e-02 2.286463677883148193e-01 -9.273564442992210388e-03 -2.371054291725158691e-01 2.225306443870067596e-02 -9.843801148235797882e-03 2.282373309135437012e-01 3.455038070678710938e-01 -1.114877462387084961e-01 -4.525889828801155090e-02 -1.643717288970947266e-02 4.322322607040405273e-01 -2.029632627964019775e-01 6.950390338897705078e-02 1.331878304481506348e-01 -1.349225044250488281e-01 3.933468461036682129e-02 1.097704172134399414e-01 9.111809730529785156e-02 -2.038443535566329956e-01 -8.920499682426452637e-02 -2.207631058990955353e-02 -4.584210366010665894e-02 2.141662985086441040e-01 -9.208323061466217041e-02
1.912817060947418213e-01 2.654428482055664062e-01 -1.794504225254058838e-01 -1.609398126602172852e-01 -1.934673488140106201e-01 -1.383066922426223755e-01 -8.171083778142929077e-02 1.490531861782073975e-01 1.515205055475234985e-01 2.842379808425903320e-01 -2.763151824474334717e-01 9.632623195648193359e-02 7.691600918769836426e-02 2.843541800975799561e-01 1.577849090099334717e-01 -3.551887571811676025e-01 2.119347751140594482e-01 1.307241320610046387e-01 1.492294669151306152e-01 -9.035170823335647583e-02 -1.677500307559967041e-01 6.068792659789323807e-03 1.997070908546447754e-01 2.436461001634597778e-01 -3.005006909370422363e-02 -2.278657108545303345e-01 1.525607705116271973e-01 4.007930308580398560e-02 9.333944320678710938e-02 -8.153435587882995605e-02 -3.094078274443745613e-03 9.617963433265686035e-02
1.999787241220474243e-01 2.941795289516448975e-01 -3.655802831053733826e-02 -1.385718882083892822e-01 -2.559590339660644531e-01 1.996893063187599182e-02 -1.060396879911422729e-01 1.487026959657669067e-01 -1.081178784370422363e-01 -1.192516759037971497e-01 -8.693277835845947266e-02 1.234825849533081055e-01 -1.769448444247245789e-02 -6.769855320453643799e-02 -2.979397401213645935e-02 -2.562070786952972412e-01 2.195094078779220581e-01 5.958960205316543579e-02 1.465323716402053833e-01 -1.079255938529968262e-01 -7.003369927406311035e-02 3.098772466182708740e-01 -2.737499475479125977e-01 2.661510370671749115e-02 5.936057120561599731e-02 -4.301545023918151855e-01 -3.013869225978851318e-01 9.791829437017440796e-02 -8.301610499620437622e-02 -2.389393001794815063e-02 1.807259023189544678e-01 -2.073203772306442261e-01
-4.136539530009031296e-03 1.774819642305374146e-01 1.527581065893173218e-01 -5.091184377670288086e-02 -2.643472552299499512e-01 3.076269030570983887e-01 -2.559671923518180847e-02 -4.197471216320991516e-02 1.430802494287490845e-01 7.102107256650924683e-02 -1.373364329338073730e-01 -1.500340998172760010e-01 -8.887606859207153320e-02 1.487260162830352783e-01 1.051738038659095764e-01 1.227890327572822571e-01 2.856709957122802734e-01 2.920226752758026123e-01 1.704076118767261505e-02 4.462127014994621277e-02 -2.615912556648254395e-01 1.795530319213867188e-01 -5.632773414254188538e-02 1.177767440676689148e-01 1.054549217224121094e-01 -9.488110244274139404e-02 2.669439613819122314e-01 -8.506134897470474243e-02 -1.269229352474212646e-01 -3.994340598583221436e-01 3.020456731319427490e-01 -1.394698396325111389e-02
1.449060253798961639e-02 2.312171310186386108e-01 1.668948829174041748e-01 -4.318763315677642822e-02 -1.481897830963134766e-01 1.868172883987426758e-01 7.942468672990798950e-02 -4.068830907344818115e-01 1.705880016088485718e-01 -6.097696349024772644e-02 -2.437725067138671875e-01 1.137800514698028564e-01 -8.923134952783584595e-02 -1.402293443679809570e-01 -1.501063555479049683e-01 8.574948459863662720e-02 2.832317352294921875e-01 2.105837315320968628e-01 4.715701937675476074e-01 -1.272507607936859131e-01 4.866223037242889404e-02 1.213068049401044846e-02 -8.383840322494506836e-02 -6.793541461229324341e-02 -7.955478131771087646e-02 6.361486762762069702e-02 -1.293269172310829163e-02 -1.037477329373359680e-01 -3.327416628599166870e-02 -3.246810138225555420e-01 -7.383238524198532104e-02 1.208586320281028748e-01
-1.261746976524591446e-03 1.034340783953666687e-01 -3.858993202447891235e-02 1.521253772079944611e-02 -4.544616937637329102e-01 1.338721513748168945e-01 -3.716378509998321533e-01 9.646022319793701172e-02 4.493467137217521667e-02 1.198732629418373108e-01 -2.231974005699157715e-01 2.689360082149505615e-01 -2.197465114295482635e-02 1.918403208255767822e-01 1.534095108509063721e-01 1.270456910133361816e-01 1.994518339633941650e-01 1.274017542600631714e-01 4.043647274374961853e-02 1.560363639146089554e-02 3.805397823452949524e-02 3.226576745510101318e-02 -1.055694445967674255e-01 2.387285083532333374e-01 2.658347189426422119e-01 -1.355807036161422729e-01 1.267165094614028931e-01 -1.280028671026229858e-01 1.007559150457382202e-01 -3.465015590190887451e-01 1.317161619663238525e-01 5.135471746325492859e-02
2.232607752084732056e-01 4.447447508573532104e-02 2.754626274108886719e-01 -5.783395469188690186e-02 -8.507139235734939575e-02 -3.387749940156936646e-02 1.655569970607757568e-01 -2.227772474288940430e-01 -2.214334718883037567e-02 1.497278362512588501e-01 -2.656051516532897949e-01 -1.367806792259216309e-01 -4.492288455367088318e-02 3.070768415927886963e-01 -2.249865680932998657e-01 -8.064580708742141724e-02 2.139287292957305908e-01 2.565616369247436523e-01 4.265554845333099365e-01 1.817237138748168945e-01 -2.552457153797149658e-01 1.295090168714523315e-01 -1.389440596103668213e-01 -1.792352646589279175e-01 -1.192730516195297241e-01 -1.226158142089843750e-01 -6.945934891700744629e-02 3.781659901142120361e-02 7.320345938205718994e-02 -1.290353536605834961e-01 6.473163142800331116e-03 2.110545523464679718e-02
3.819915056228637695e-01 -5.307286046445369720e-04 1.636545658111572266e-01 -1.027390211820602417e-01 -1.258824616670608521e-01 -1.685429178178310394e-02 7.234259694814682007e-02 -8.822283148765563965e-02 3.370502218604087830e-02 -4.952008649706840515e-02 -3.651798963546752930e-01 1.450116634368896484e-01 8.834328502416610718e-02 2.406788319349288940e-01 2.084424495697021484e-01 7.823528349399566650e-02 5.719788372516632080e-02 -5.075742676854133606e-02 3.302918076515197754e-01 9.319246560335159302e-02 -2.031917870044708252e-01 1.644110083580017090e-01 -1.678739488124847412e-01 1.468223780393600464e-01 -2.185158245265483856e-02 -2.499960362911224365e-01 1.351100057363510132e-01 -2.080147564411163330e-01 1.830463260412216187e-01 1.204889714717864990e-01 2.016164958477020264e-01 -2.438624948263168335e-01
1.868546456098556519e-01 6.958408653736114502e-02 1.337898075580596924e-01 -3.471729578450322151e-03 -3.980180323123931885e-01 -7.678701728582382202e-02 9.391033649444580078e-02 -1.705168336629867554e-01 -1.463154703378677368e-01 1.144548729062080383e-01 6.613472942262887955e-05 7.443697005510330200e-02 8.310223370790481567e-02 1.870303601026535034e-01 2.835151553153991699e-01 6.899894028902053833e-02 3.894497752189636230e-01 -1.950411200523376465e-01 8.626276999711990356e-02 6.184609606862068176e-02 -1.141694188117980957e-02 2.602056860923767090e-01 -1.425675749778747559e-01 -8.690359443426132202e-02 1.141699627041816711e-01 1.679978817701339722e-01 3.309515118598937988e-01 -2.289884090423583984e-01 1.121693328022956848e-01 6.356021016836166382e-02 1.744930297136306763e-01 1.614281535148620605e-01
1.592694371938705444e-01 3.384363353252410889e-01 3.761060535907745361e-01 -2.547297477722167969e-01 -1.462515294551849365e-01 3.812117502093315125e-02 2.450389787554740906e-02 -2.391420155763626099e-01 2.313037216663360596e-01 2.994690649211406708e-02 -9.832827746868133545e-02 -7.706780731678009033e-02 3.515564650297164917e-02 1.304298732429742813e-02 -2.849347293376922607e-01 2.272699624300003052e-01 2.622398734092712402e-01 2.244608551263809204e-01 2.890063822269439697e-01 -4.518634825944900513e-02 -1.561909168958663940e-01 1.902668476104736328e-01 5.607315152883529663e-02 -5.970862135291099548e-02 6.954779964871704578e-04 -4.146100580692291260e-02 -1.175956651568412781e-01 -2.315304279327392578e-01 -1.518896128982305527e-02 -1.166052520275115967e-01 -1.175825968384742737e-01 5.879858974367380142e-03
-4.803449288010597229e-02 2.695939242839813232e-01 1.272999942302703857e-01 1.706179678440093994e-01 -3.503299951553344727e-01 1.863314509391784668e-01 -2.647935152053833008e-01 1.219434291124343872e-02 2.275892198085784912e-01 3.386091068387031555e-02 -1.279085278511047363e-01 -1.853312551975250244e-01 5.163749679923057556e-02 -1.532241404056549072e-01 8.121688663959503174e-02 5.451614037156105042e-02 3.675532042980194092e-01 1.564566642045974731e-01 9.439502656459808350e-02 -4.450106248259544373e-02 -1.026373580098152161e-01 2.923475503921508789e-01 -9.629001840949058533e-03 -6.701664626598358154e-02 -1.115730926394462585e-01 -3.760984241962432861e-01 1.855976879596710205e-01 1.618088930845260620e-01 -7.228766381740570068e-02 -2.147086709737777710e-02 1.409484297037124634e-01 3.856287151575088501e-02
1.623055636882781982e-01 1.279683858156204224e-01 -8.797573298215866089e-02 1.459301114082336426e-01 -4.536534249782562256e-01 -8.236908912658691406e-02 3.477402403950691223e-02 -2.627987861633300781e-01 -1.783036813139915466e-02 2.996458113193511963e-01 -1.248915791511535645e-01 -1.574885845184326172e-02 2.551503479480743408e-01 -1.233618259429931641e-01 1.327074468135833740e-01 -2.101823240518569946e-01 4.447203874588012695e-02 1.333512365818023682e-01 4.305152595043182373e-01 -1.618868708610534668e-01 1.226446628570556641e-01 1.054707095026969910e-01 -6.759499665349721909e-03 1.341204717755317688e-02 4.700780380517244339e-03 -2.628981769084930420e-01 9.541195631027221680e-02 -5.654172226786613464e-02 7.808618713170289993e-03 1.758785843849182129e-01 -1.639402508735656738e-01 -1.779686287045478821e-02
[truncated: 3,265,327 more chars]
