# Supplementary material for: The Language of Innovation
Source: PLoS One. 2020 Apr 30;15(4):e0230107. doi: 10.1371/journal.pone.0230107 (PMC7194493; doi:10.1371/journal.pone.0230107)
Supplement: S11 File — (GZ) [file pone.0230107.s011.tar.gz › 1989-1993/V2Run_4_VS_4500_embeddings1989-1993ED32.txt]

1.273635625839233398e-01 2.558234035968780518e-01 1.912809759378433228e-01 9.666492789983749390e-02 -4.051825404167175293e-02 1.309307068586349487e-01 8.606759458780288696e-02 -3.016990050673484802e-02 -1.258495151996612549e-01 -5.401602759957313538e-02 2.873748838901519775e-01 1.720344088971614838e-02 1.006144210696220398e-01 -3.029561340808868408e-01 2.390202879905700684e-02 2.548546493053436279e-01 -2.057505846023559570e-01 -1.462580412626266479e-01 -2.584634162485599518e-02 -1.517140418291091919e-01 4.787820279598236084e-01 3.815855458378791809e-02 -1.815274953842163086e-01 2.045414149761199951e-01 2.085136026144027710e-01 7.434527575969696045e-02 1.136222109198570251e-01 7.012297213077545166e-02 3.000674769282341003e-02 -2.121130749583244324e-02 -2.485227137804031372e-01 -2.310847193002700806e-01
2.023715674877166748e-01 1.697593629360198975e-01 -1.292520463466644287e-01 4.627096056938171387e-01 -1.526633948087692261e-01 5.271279811859130859e-02 -1.496072262525558472e-01 1.613729447126388550e-02 -1.913811266422271729e-01 4.065812751650810242e-02 1.664387434720993042e-01 -1.181819364428520203e-01 -8.780602365732192993e-02 2.470522304065525532e-04 -1.298604905605316162e-01 6.416077376343309879e-04 -3.206566274166107178e-01 -1.529282480478286743e-01 -5.365582555532455444e-02 2.030532807111740112e-02 2.232604771852493286e-01 2.292956411838531494e-01 -4.059095808770507574e-04 -7.325623650103807449e-03 1.576841920614242554e-01 1.991901844739913940e-01 1.486998349428176880e-01 -7.138720154762268066e-02 3.696209192276000977e-01 2.201912924647331238e-02 -2.416876554489135742e-01 1.641042530536651611e-01
4.034690856933593750e-01 2.328018993139266968e-01 5.256569385528564453e-02 3.904353082180023193e-01 1.487194895744323730e-01 -1.052317917346954346e-01 1.812328249216079712e-01 -1.188708171248435974e-01 4.693166539072990417e-02 2.569136023521423340e-01 -8.655570447444915771e-02 1.886582970619201660e-01 -6.455057859420776367e-02 -7.226225733757019043e-02 5.281596258282661438e-02 2.686149179935455322e-01 -1.562889963388442993e-01 1.585408747196197510e-01 -5.922464653849601746e-02 -7.344835996627807617e-02 8.644917048513889313e-03 2.365208268165588379e-01 -1.814941316843032837e-01 5.984988436102867126e-02 1.699790060520172119e-01 -2.063163090497255325e-03 -3.139370679855346680e-02 -3.089204803109169006e-02 8.422872424125671387e-02 2.413039207458496094e-01 -3.109831213951110840e-01 9.028284996747970581e-02
8.474269509315490723e-02 2.424068599939346313e-01 1.052240580320358276e-01 3.811853528022766113e-01 -2.106862664222717285e-01 -1.278419047594070435e-01 -2.067992091178894043e-01 1.690095290541648865e-02 -2.385842055082321167e-01 -2.098041400313377380e-02 -2.691372632980346680e-01 1.940708309412002563e-01 4.823991656303405762e-02 5.124522373080253601e-02 1.254712939262390137e-01 2.251642048358917236e-01 -2.360871881246566772e-01 -6.274396181106567383e-02 -2.045898437500000000e-01 -1.086619123816490173e-01 2.117491066455841064e-01 2.610827982425689697e-01 -2.042647451162338257e-01 -4.357299953699111938e-02 1.467734873294830322e-01 1.036056037992238998e-02 9.266585111618041992e-02 -1.672315001487731934e-01 -5.600364506244659424e-02 1.161055490374565125e-01 -1.298861056566238403e-01 -2.709055840969085693e-01
2.868944406509399414e-01 1.763706505298614502e-01 2.628227770328521729e-01 1.485244184732437134e-01 -3.422832489013671875e-02 -5.127288028597831726e-02 -5.623954907059669495e-02 -1.913421303033828735e-01 -2.158680260181427002e-01 -2.748058736324310303e-01 -1.093461290001869202e-01 -6.679386831820011139e-03 -7.837744802236557007e-02 -9.966955333948135376e-02 -5.501528829336166382e-02 2.842622101306915283e-01 -1.361253708600997925e-01 -1.143408566713333130e-02 -1.282743830233812332e-02 7.891263812780380249e-02 2.628822326660156250e-01 2.451135516166687012e-01 -2.118809521198272705e-01 -1.366586536169052124e-01 3.685404062271118164e-01 -1.714508049190044403e-02 6.264954805374145508e-02 -7.866621762514114380e-02 -1.457985956221818924e-02 2.517775595188140869e-01 -3.002168238162994385e-01 -8.589912205934524536e-03
6.353846937417984009e-02 3.240410685539245605e-01 -4.506220668554306030e-02 4.074031412601470947e-01 9.095508605241775513e-02 2.725277096033096313e-02 -5.270626768469810486e-02 -1.087171882390975952e-01 -3.494494259357452393e-01 -7.393262535333633423e-02 2.683716118335723877e-01 2.409030497074127197e-01 8.817088603973388672e-02 -5.293616652488708496e-02 -1.035392507910728455e-01 -7.969743013381958008e-02 -2.064085751771926880e-01 1.913785040378570557e-01 1.887521296739578247e-01 2.432300709187984467e-02 1.055022478103637695e-01 -3.791533410549163818e-02 -2.054912000894546509e-01 -1.576296985149383545e-01 1.576203405857086182e-01 2.005888521671295166e-02 1.247828379273414612e-01 2.405198663473129272e-01 1.657280772924423218e-01 2.089351415634155273e-01 -2.024564892053604126e-01 9.047544747591018677e-02
1.845124736428260803e-02 1.129499599337577820e-01 9.300690889358520508e-02 2.194634377956390381e-01 1.085622422397136688e-02 -5.541124846786260605e-04 -1.372032910585403442e-01 4.884781688451766968e-02 6.126857921481132507e-02 -3.750946521759033203e-01 4.344998300075531006e-01 9.068393707275390625e-02 1.117367818951606750e-01 3.311077132821083069e-02 2.576225399971008301e-01 -3.811154887080192566e-02 7.270409166812896729e-02 7.331996411085128784e-02 -1.602085381746292114e-01 -9.425655007362365723e-02 -2.935195341706275940e-02 2.256169468164443970e-01 -1.621340960264205933e-01 3.143749237060546875e-01 3.597411811351776123e-01 -3.148292377591133118e-02 1.238365843892097473e-01 8.503929525613784790e-02 -1.169719845056533813e-01 9.765677899122238159e-02 -2.464615255594253540e-01 1.638918966054916382e-01
2.507463693618774414e-01 1.096414476633071899e-01 1.548140645027160645e-01 4.195312857627868652e-01 -2.229378372430801392e-02 1.099763065576553345e-02 6.305253505706787109e-02 -3.931662533432245255e-03 -2.785446643829345703e-01 -1.777567118406295776e-01 -2.572280121967196465e-03 1.758900433778762817e-01 -4.323487728834152222e-02 5.036526173353195190e-02 -4.155427217483520508e-02 2.391457706689834595e-01 -2.191715687513351440e-02 5.618413910269737244e-02 -4.350661858916282654e-02 3.042111173272132874e-02 -7.105913013219833374e-02 2.953404784202575684e-01 -1.303160339593887329e-01 -2.336748503148555756e-02 7.166268676519393921e-02 -3.929055035114288330e-01 4.573416337370872498e-02 2.162181884050369263e-01 2.025804817676544189e-01 1.857343763113021851e-01 -3.352158963680267334e-01 6.747764348983764648e-02
5.774188041687011719e-02 -3.075697086751461029e-02 2.713175304234027863e-02 3.970291912555694580e-01 -1.480627208948135376e-01 2.388082295656204224e-01 -1.195108294486999512e-01 -1.423898786306381226e-01 -3.298037499189376831e-02 -4.225987941026687622e-02 5.441265180706977844e-02 6.817965954542160034e-02 2.853573858737945557e-01 -1.344676967710256577e-02 3.958228509873151779e-03 -8.687479794025421143e-02 -2.228705137968063354e-01 1.773740202188491821e-01 -1.261667609214782715e-01 3.075921162962913513e-02 3.764681145548820496e-02 2.979064583778381348e-01 -2.581766843795776367e-01 -1.628157198429107666e-01 1.871572881937026978e-01 1.844322383403778076e-01 6.198778003454208374e-02 1.482289135456085205e-01 5.109418556094169617e-02 3.768262565135955811e-01 -2.507454752922058105e-01 2.012972533702850342e-01
1.700675040483474731e-01 3.978543281555175781e-01 -2.627046108245849609e-01 4.361114501953125000e-01 -1.407514959573745728e-01 1.443983763456344604e-01 1.197118163108825684e-01 9.577883034944534302e-02 -2.365694493055343628e-01 -9.274422377347946167e-02 3.926342725753784180e-02 8.602990955114364624e-02 1.032680645585060120e-01 -1.170984655618667603e-01 7.321751862764358521e-02 -5.971893668174743652e-02 -4.335927590727806091e-02 -2.364771068096160889e-01 -8.065928518772125244e-02 9.752018749713897705e-02 5.418499186635017395e-02 7.616051286458969116e-02 -8.172151632606983185e-03 -1.476038992404937744e-01 2.496525794267654419e-01 3.042165637016296387e-01 3.833253681659698486e-02 4.190652817487716675e-02 8.847183734178543091e-02 6.420718878507614136e-02 -3.288497626781463623e-01 1.923022326081991196e-03
1.565854847431182861e-01 1.840605735778808594e-01 -9.746419382281601429e-04 2.227100282907485962e-01 1.525223702192306519e-01 7.120589911937713623e-02 6.695548444986343384e-02 6.909743696451187134e-02 -2.971968352794647217e-01 -4.976050555706024170e-02 4.508610069751739502e-01 2.607222497463226318e-01 -1.193190068006515503e-01 3.584595769643783569e-02 -2.968551516532897949e-01 -2.049927413463592529e-01 -2.295941561460494995e-01 1.172547638416290283e-01 -1.262257099151611328e-01 6.482567638158798218e-02 1.682212948799133301e-01 1.293020695447921753e-01 -3.712662458419799805e-01 -1.823362149298191071e-02 1.080440208315849304e-01 2.305945754051208496e-02 -6.910964101552963257e-02 -3.487233445048332214e-02 1.182696744799613953e-01 2.059741169214248657e-01 -4.016181454062461853e-02 2.609214559197425842e-02
6.292263418436050415e-02 2.938460111618041992e-01 -1.474793106317520142e-01 3.054524660110473633e-01 -1.311817467212677002e-01 3.292027711868286133e-01 2.930047549307346344e-02 1.052770987153053284e-01 -2.108369469642639160e-01 6.153770256787538528e-03 1.886000931262969971e-01 1.580480039119720459e-01 9.440864622592926025e-02 -5.233344808220863342e-02 -1.153379231691360474e-01 1.456401199102401733e-01 -2.183503806591033936e-01 1.040881425142288208e-01 -4.612293839454650879e-02 -1.097276657819747925e-01 -1.909469366073608398e-01 1.412549763917922974e-01 -1.371776461601257324e-01 -6.722637265920639038e-02 2.710769474506378174e-01 2.667116820812225342e-01 -1.398155987262725830e-01 -8.476365357637405396e-03 3.094489574432373047e-01 1.579717844724655151e-01 -2.360177934169769287e-01 -1.132624149322509766e-01
1.803889870643615723e-01 6.539753079414367676e-02 9.927336126565933228e-02 2.535273730754852295e-01 7.885082066059112549e-02 -1.456074975430965424e-02 1.164608299732208252e-01 -1.506704837083816528e-01 -3.637973666191101074e-01 3.907210007309913635e-02 1.895721107721328735e-01 -5.876993015408515930e-02 -2.060876041650772095e-02 -8.620833605527877808e-02 1.351494528353214264e-02 -6.605905294418334961e-02 -5.943431332707405090e-02 1.180407777428627014e-01 -1.337650567293167114e-01 1.872050613164901733e-01 -1.015909537672996521e-01 4.195598065853118896e-01 -3.347003459930419922e-01 -1.122980006039142609e-02 3.548182547092437744e-01 -2.940715253353118896e-01 7.934492081403732300e-02 1.010949835181236267e-01 1.178166344761848450e-01 1.757876127958297729e-01 -7.952454686164855957e-02 -1.085595712065696716e-01
1.725931838154792786e-02 1.121426671743392944e-01 1.919361054897308350e-01 3.007516562938690186e-01 -1.402377337217330933e-01 -9.157748520374298096e-02 2.399338334798812866e-01 -2.126295566558837891e-01 -1.927393078804016113e-01 -1.614542752504348755e-01 1.124831102788448334e-02 1.538005769252777100e-01 1.239833310246467590e-01 1.824880838394165039e-01 -2.008508518338203430e-02 4.834301024675369263e-02 -3.454948365688323975e-01 8.761534467339515686e-03 1.584876328706741333e-01 1.429353505373001099e-01 1.896597146987915039e-01 2.398892343044281006e-01 -1.905125379562377930e-01 -2.303965948522090912e-02 2.443272471427917480e-01 2.263337187469005585e-02 -4.751824215054512024e-02 -2.234011702239513397e-02 7.709529995918273926e-02 9.207934886217117310e-02 -3.430389463901519775e-01 -3.165320754051208496e-01
2.824774980545043945e-01 1.047657132148742676e-01 1.012126654386520386e-01 3.835031092166900635e-01 5.935061722993850708e-02 -9.123556315898895264e-02 -6.064305454492568970e-02 -2.668803930282592773e-01 -1.167246922850608826e-01 -6.350810825824737549e-02 1.855162978172302246e-01 3.109298944473266602e-01 1.368660330772399902e-01 -2.829003930091857910e-01 1.338053196668624878e-01 1.633770465850830078e-01 -4.997158050537109375e-02 1.712689399719238281e-01 2.057418823242187500e-01 1.650184690952301025e-01 3.702213242650032043e-02 2.124005556106567383e-01 6.603141874074935913e-02 7.078015059232711792e-02 3.200437128543853760e-01 -2.626863680779933929e-02 9.174725413322448730e-02 1.046705022454261780e-01 -1.241186261177062988e-02 2.566128969192504883e-01 -1.329370588064193726e-01 9.816744178533554077e-02
7.059446722269058228e-02 3.615233004093170166e-01 5.080856010317802429e-02 2.910928726196289062e-01 -6.553892791271209717e-02 3.277026712894439697e-01 8.720313012599945068e-02 -1.710046380758285522e-01 2.522781258448958397e-03 -1.101382896304130554e-01 8.340383321046829224e-02 8.265694230794906616e-02 -2.038244009017944336e-01 -8.393731713294982910e-02 1.856739968061447144e-01 -7.402858138084411621e-02 -2.013655602931976318e-01 -3.238698467612266541e-02 -3.938668593764305115e-02 -1.066372469067573547e-01 7.272148132324218750e-02 1.251364052295684814e-01 -9.224682301282882690e-02 -1.759946495294570923e-01 2.980013787746429443e-01 1.028462219983339310e-02 -1.018447428941726685e-01 3.087032139301300049e-01 3.028381764888763428e-01 2.276791632175445557e-01 -2.412529438734054565e-01 -5.211425572633743286e-02
1.551867872476577759e-01 1.767175495624542236e-01 1.038251519203186035e-01 3.865526020526885986e-01 -1.521602421998977661e-01 1.563342809677124023e-01 9.576340764760971069e-02 -3.802391141653060913e-02 -3.533956110477447510e-01 -8.259726315736770630e-02 3.167156577110290527e-01 -7.563177496194839478e-02 9.976862370967864990e-02 3.944618254899978638e-02 -1.538346558809280396e-01 6.433993577957153320e-02 2.245905250310897827e-02 1.246840804815292358e-01 -3.982213791459798813e-03 -1.064922213554382324e-01 1.146318912506103516e-01 3.545123040676116943e-01 -2.120701409876346588e-02 -5.264024063944816589e-02 2.577224671840667725e-01 -2.781202197074890137e-01 8.136627823114395142e-02 -5.242478847503662109e-02 -3.417677804827690125e-02 3.119908273220062256e-01 -1.674477308988571167e-01 9.419263340532779694e-03
1.294930130243301392e-01 -5.608976632356643677e-02 -1.330382525920867920e-01 2.374097704887390137e-01 -4.024632740765810013e-03 -9.547132998704910278e-02 -1.046905815601348877e-01 -1.216165050864219666e-01 -3.708101212978363037e-01 -2.803305685520172119e-01 4.277955889701843262e-01 1.889077015221118927e-02 2.322017848491668701e-01 5.333906784653663635e-02 2.154945731163024902e-01 -2.627272903919219971e-02 2.399204671382904053e-02 -2.977478131651878357e-02 1.236824691295623779e-02 4.826569929718971252e-02 1.201948300004005432e-01 1.326598078012466431e-01 -3.747487366199493408e-01 1.821399033069610596e-01 2.194475829601287842e-01 2.379106730222702026e-01 1.701087951660156250e-01 1.356113553047180176e-01 4.452880099415779114e-02 -1.571774110198020935e-02 6.700272206217050552e-03 -6.193988397717475891e-02
1.042678393423557281e-02 3.016539216041564941e-01 1.738119125366210938e-01 1.690447181463241577e-01 -1.626821607351303101e-02 -6.809564679861068726e-02 -2.209931761026382446e-01 -1.391099244356155396e-01 -2.701784372329711914e-01 -7.642412185668945312e-02 -8.177016675472259521e-02 2.045789211988449097e-01 -2.349118702113628387e-02 9.717217087745666504e-02 1.847063899040222168e-01 -1.215065084397792816e-02 -3.322330862283706665e-02 -1.575908213853836060e-01 -3.432029858231544495e-02 -1.941787600517272949e-01 3.425074815750122070e-01 2.829918563365936279e-01 -2.147753685712814331e-01 -4.150640591979026794e-02 3.190436959266662598e-01 -1.282933652400970459e-01 -1.161428987979888916e-01 1.972645893692970276e-02 -1.322700232267379761e-01 1.664872765541076660e-01 -3.079071044921875000e-01 -1.522120237350463867e-01
1.199311241507530212e-01 1.643955260515213013e-01 3.026543743908405304e-02 3.679489195346832275e-01 -1.476185768842697144e-01 4.842710122466087341e-02 -9.790272265672683716e-02 -2.063373103737831116e-02 -4.602199494838714600e-01 -1.669715717434883118e-02 1.937921047210693359e-01 -8.158482611179351807e-02 -1.521201729774475098e-01 4.175331816077232361e-02 1.101417541503906250e-01 -1.290006339550018311e-01 8.697340637445449829e-02 -1.592198386788368225e-02 -5.944541469216346741e-02 3.542623668909072876e-02 2.208913713693618774e-01 3.566251695156097412e-01 -4.857858642935752869e-02 3.519947826862335205e-02 6.038635596632957458e-02 -3.433899283409118652e-01 2.258188426494598389e-01 1.385665535926818848e-01 -1.891228370368480682e-02 2.140209674835205078e-01 -1.911835670471191406e-01 1.074261665344238281e-01
1.992614865303039551e-01 2.731354832649230957e-01 7.788869738578796387e-02 3.445405662059783936e-01 2.877211757004261017e-02 1.633812636137008667e-01 1.142214015126228333e-01 -7.122948020696640015e-02 -4.462521970272064209e-01 1.836274005472660065e-02 -9.520886838436126709e-02 1.599915325641632080e-02 1.468152087181806564e-02 -1.158154159784317017e-01 -7.034309953451156616e-02 6.062699854373931885e-02 1.391327823512256145e-03 2.141380459070205688e-01 -1.524024754762649536e-01 3.538901731371879578e-02 1.129783168435096741e-01 3.077049255371093750e-01 -1.049361675977706909e-01 1.889713108539581299e-01 2.783202528953552246e-01 -1.659878939390182495e-01 1.425089687108993530e-01 8.341660350561141968e-02 -1.595363020896911621e-01 1.914645433425903320e-01 -1.783716380596160889e-01 1.830621659755706787e-01
6.091048941016197205e-02 5.518831685185432434e-02 -1.069400180131196976e-02 5.422413945198059082e-01 -2.421212196350097656e-01 -3.865772113204002380e-02 -4.956544935703277588e-02 1.282244771718978882e-01 4.380991309881210327e-02 -2.242258191108703613e-01 1.757720410823822021e-01 -2.007398307323455811e-01 1.280478090047836304e-01 -8.484025299549102783e-02 2.006931453943252563e-01 2.408898323774337769e-01 -1.264666020870208740e-01 9.934349358081817627e-02 -2.095062136650085449e-01 2.208714783191680908e-01 8.116605132818222046e-02 7.787183858454227448e-03 -3.836322575807571411e-02 5.889088287949562073e-02 7.179483771324157715e-02 1.944414079189300537e-01 -1.403939574956893921e-01 2.018787898123264313e-02 2.729615867137908936e-01 2.785695195198059082e-01 -1.666580736637115479e-01 -4.132800921797752380e-02
8.348184823989868164e-02 2.738392539322376251e-02 -4.740086197853088379e-02 4.774583131074905396e-02 -3.280416131019592285e-02 1.978386938571929932e-01 1.525605618953704834e-01 4.420913755893707275e-02 -2.754883654415607452e-02 8.448524028062820435e-02 2.387043647468090057e-02 5.932498574256896973e-01 2.258272022008895874e-01 -1.430751979351043701e-01 -1.070580445230007172e-02 1.636964827775955200e-01 -1.454364508390426636e-01 -1.170561532489955425e-03 -1.973364502191543579e-01 -1.178662031888961792e-01 3.143939077854156494e-01 3.033372759819030762e-01 -8.325834572315216064e-02 -8.777277171611785889e-02 2.050702720880508423e-01 8.267311006784439087e-02 2.006809115409851074e-01 -3.062769584357738495e-02 9.601309895515441895e-02 2.254452109336853027e-01 -1.840813606977462769e-01 2.763061551377177238e-03
2.342786639928817749e-01 4.244647920131683350e-02 -7.991401106119155884e-02 2.506894767284393311e-01 1.269977688789367676e-01 -1.205449700355529785e-01 4.904786124825477600e-02 -1.222881972789764404e-01 -2.629279196262359619e-01 -8.242164552211761475e-02 2.147535681724548340e-01 2.244860529899597168e-01 1.277498155832290649e-02 -3.809961676597595215e-02 -2.103505423292517662e-03 5.591944977641105652e-02 -2.288577333092689514e-02 5.128713697195053101e-02 1.229296699166297913e-01 3.653213083744049072e-01 -9.963952936232089996e-03 4.826246201992034912e-01 -1.684392392635345459e-01 5.833964794874191284e-02 1.200560852885246277e-01 -4.374273121356964111e-02 1.186329275369644165e-01 1.970614939928054810e-01 5.747538059949874878e-02 2.677415311336517334e-01 -2.968287467956542969e-01 4.514288157224655151e-03
2.639203071594238281e-01 8.847440779209136963e-02 -5.202203616499900818e-02 2.450169026851654053e-01 2.644854784011840820e-01 1.565156579017639160e-01 4.385640844702720642e-02 1.095202937722206116e-01 -4.247116148471832275e-01 -1.854662895202636719e-01 1.048839837312698364e-02 1.634021103382110596e-01 -7.971641421318054199e-02 -9.376844763755798340e-02 -1.547098159790039062e-01 -4.510348290205001831e-02 1.136329174041748047e-01 1.445933580398559570e-01 8.669950067996978760e-02 -1.028718799352645874e-01 1.169289723038673401e-01 3.142642378807067871e-01 -2.717514038085937500e-01 3.969578444957733154e-02 2.204178124666213989e-01 -1.632091030478477478e-02 -1.083007156848907471e-01 2.792599843814969063e-03 3.170537650585174561e-01 -4.810911417007446289e-02 -1.596382856369018555e-01 2.000472247600555420e-01
-2.771529555320739746e-02 1.044908761978149414e-01 -1.833384856581687927e-02 8.836902678012847900e-02 7.190284132957458496e-02 5.347460135817527771e-02 -8.280965685844421387e-02 9.836301207542419434e-02 -9.037204086780548096e-02 -9.934494644403457642e-02 1.518940180540084839e-01 1.991079598665237427e-01 4.167089238762855530e-02 -1.129012405872344971e-01 6.146748363971710205e-02 1.652083098888397217e-01 -3.669926226139068604e-01 -4.681928455829620361e-02 -1.493324935436248779e-01 2.815759181976318359e-01 -1.536377472802996635e-03 1.222068220376968384e-01 -3.752839267253875732e-01 -1.731453463435173035e-02 2.923544347286224365e-01 3.234697282314300537e-01 -3.087081201374530792e-02 1.294414401054382324e-01 1.826888620853424072e-01 2.476140111684799194e-01 -3.573060631752014160e-01 -6.778987497091293335e-02
2.764212787151336670e-01 1.614048033952713013e-01 8.878166973590850830e-02 3.922278583049774170e-01 -4.210662469267845154e-02 -1.735706813633441925e-02 1.343004107475280762e-01 -9.282955527305603027e-02 -2.021538913249969482e-01 1.378267407417297363e-01 2.198117524385452271e-01 9.421407431364059448e-02 -1.028173863887786865e-01 -7.304033637046813965e-02 9.518876671791076660e-02 -2.413696944713592529e-01 -4.361280798912048340e-02 -2.219685167074203491e-02 1.179857030510902405e-01 -2.123324275016784668e-01 2.088119275867938995e-02 -2.473528087139129639e-01 9.652013331651687622e-02 -5.648002400994300842e-02 8.742260187864303589e-02 1.033250540494918823e-01 1.281372755765914917e-01 3.911167681217193604e-01 4.296222236007452011e-03 3.035069629549980164e-02 -2.352662831544876099e-01 -3.567602634429931641e-01
2.943550944328308105e-01 -2.073433063924312592e-02 1.899968087673187256e-01 5.230940133333206177e-02 1.660011112689971924e-01 2.224977463483810425e-01 7.934173941612243652e-02 9.089437127113342285e-02 1.510125398635864258e-01 -2.247354574501514435e-02 2.122852951288223267e-01 1.458243727684020996e-01 1.048955768346786499e-01 -7.669847458600997925e-02 1.281782239675521851e-01 8.860892057418823242e-02 6.645706482231616974e-03 -2.967683598399162292e-02 2.926651202142238617e-02 -1.266594044864177704e-02 -7.478614151477813721e-02 2.537045478820800781e-01 -2.870482206344604492e-01 -1.647800207138061523e-02 1.238437071442604065e-01 5.196719765663146973e-01 8.589763939380645752e-02 2.198225110769271851e-01 -1.378671526908874512e-01 4.342044144868850708e-02 -1.540823429822921753e-01 -3.337146341800689697e-01
1.060047969222068787e-01 1.621990203857421875e-01 3.218357916921377182e-03 3.149205148220062256e-01 -1.691707968711853027e-02 1.052443310618400574e-01 1.760088652372360229e-02 1.092977449297904968e-01 -2.017755657434463501e-01 -3.927369415760040283e-01 7.104381918907165527e-02 3.334913849830627441e-01 -2.998923324048519135e-02 2.419039048254489899e-02 2.630449235439300537e-01 -1.109289973974227905e-01 -1.417852640151977539e-01 1.299389302730560303e-01 -2.847890369594097137e-02 6.524358876049518585e-03 2.145640179514884949e-02 -3.779692649841308594e-01 -2.800203263759613037e-01 1.001614555716514587e-01 1.727170944213867188e-01 1.718094497919082642e-01 1.774210780858993530e-01 1.417138725519180298e-01 1.883814297616481781e-02 9.027548879384994507e-02 -2.375281155109405518e-01 -2.907865215092897415e-03
2.003607749938964844e-01 -8.252877742052078247e-02 -1.249317750334739685e-01 1.631315611302852631e-02 1.546476334333419800e-01 1.186582818627357483e-01 -1.136998981237411499e-01 -1.415063738822937012e-01 -1.900898814201354980e-01 -9.431412816047668457e-02 2.957113981246948242e-01 1.011292859911918640e-01 9.222614020109176636e-02 -8.523043245077133179e-02 1.250360161066055298e-01 2.127557545900344849e-01 -2.615636400878429413e-02 -1.868456304073333740e-01 1.705142706632614136e-01 -7.384233921766281128e-02 1.816994845867156982e-01 2.131805568933486938e-01 -3.548610210418701172e-01 -2.016381919384002686e-01 2.394148856401443481e-01 1.133772637695074081e-02 2.493207752704620361e-01 1.834249496459960938e-01 2.617976069450378418e-01 1.676102876663208008e-01 -2.673420906066894531e-01 -1.016256213188171387e-01
1.643264293670654297e-01 2.331542670726776123e-01 5.888713151216506958e-02 5.999860763549804688e-01 -1.806051582098007202e-01 1.052044257521629333e-01 -4.057870805263519287e-02 -1.118472069501876831e-01 -3.594252467155456543e-01 -9.544684737920761108e-02 1.008377671241760254e-01 -1.174361556768417358e-01 1.048801541328430176e-01 -6.655403971672058105e-02 -2.095978893339633942e-02 4.262658208608627319e-02 -5.604197829961776733e-02 -1.906146109104156494e-02 5.365949589759111404e-03 1.745527535676956177e-01 -7.523804437369108200e-03 1.523157656192779541e-01 -7.495754212141036987e-02 2.318128645420074463e-01 3.046142160892486572e-01 -2.238946855068206787e-01 1.143321767449378967e-01 9.980937093496322632e-02 1.313422899693250656e-02 1.384659558534622192e-01 -9.427569061517715454e-02 8.124525099992752075e-02
1.629077792167663574e-01 6.442002952098846436e-03 5.327713862061500549e-02 1.173860430717468262e-01 -5.622920766472816467e-02 7.057640701532363892e-02 6.272225081920623779e-02 1.967869400978088379e-01 -1.501017361879348755e-01 -5.818475410342216492e-02 -6.263815611600875854e-02 5.451915413141250610e-02 5.200043693184852600e-02 1.469187140464782715e-01 2.330645322799682617e-01 -3.382912874221801758e-01 -1.593629568815231323e-01 6.547517329454421997e-02 -1.668202728033065796e-01 -3.516701459884643555e-01 1.765614897012710571e-01 -1.928384304046630859e-01 -1.368977129459381104e-01 1.370999813079833984e-01 2.485739290714263916e-01 1.368155628442764282e-01 1.276326179504394531e-02 1.785160750150680542e-01 1.783916056156158447e-01 1.574491411447525024e-01 -4.499273002147674561e-01 -1.465245485305786133e-01
-1.017109863460063934e-02 2.972900867462158203e-01 -2.942146675195544958e-04 3.326228857040405273e-01 -1.340068429708480835e-01 -5.275991186499595642e-02 -1.373532563447952271e-01 -1.991578377783298492e-02 -3.107882440090179443e-01 1.001079529523849487e-01 1.432316005229949951e-01 -2.105238381773233414e-03 9.996817260980606079e-02 -2.806209623813629150e-01 -7.787170261144638062e-02 -8.018584921956062317e-03 6.504067685455083847e-03 2.767176926136016846e-01 -1.833706535398960114e-02 -7.766490429639816284e-02 1.511735618114471436e-01 2.674084305763244629e-01 -9.434545040130615234e-02 1.226718723773956299e-01 2.682977318763732910e-01 -3.206042349338531494e-01 3.165610507130622864e-02 7.542367279529571533e-02 5.219691619277000427e-02 1.511696577072143555e-01 -3.482769131660461426e-01 9.614466875791549683e-02
3.792884573340415955e-02 8.756584674119949341e-02 2.347852736711502075e-01 3.436174094676971436e-01 -9.307826310396194458e-02 7.733186334371566772e-02 1.366741657257080078e-01 1.464770436286926270e-01 -1.102182194590568542e-01 4.708017036318778992e-02 2.567445486783981323e-02 -6.507683545351028442e-02 1.281684041023254395e-01 1.085721515119075775e-02 7.245733588933944702e-02 2.749866247177124023e-01 -2.166467458009719849e-01 1.994984000921249390e-01 1.162358522415161133e-01 3.428457677364349365e-01 3.259614109992980957e-01 -1.103018410503864288e-02 -2.604212984442710876e-02 1.836642436683177948e-02 2.024676203727722168e-01 1.685761809349060059e-01 4.140261188149452209e-02 5.490011349320411682e-02 2.458072751760482788e-01 2.160947173833847046e-01 -3.664837479591369629e-01 7.416770607233047485e-02
3.200019150972366333e-02 -1.404722183942794800e-01 -4.905905947089195251e-02 4.257360696792602539e-01 6.811036169528961182e-02 1.786091178655624390e-01 -7.040208578109741211e-02 1.409954428672790527e-01 -2.177559435367584229e-01 -7.962322980165481567e-02 -5.497488006949424744e-02 1.218067780137062073e-01 7.384719699621200562e-02 -1.405389755964279175e-01 2.781908772885799408e-02 -6.492455303668975830e-02 -1.524623632431030273e-01 3.979897797107696533e-01 5.604270100593566895e-02 -3.313474729657173157e-02 4.843402653932571411e-02 -1.230919212102890015e-01 -8.923143148422241211e-02 5.771833471953868866e-03 5.182763934135437012e-01 1.758996210992336273e-02 -2.247838303446769714e-02 1.284179650247097015e-02 2.634069025516510010e-01 5.875342059880495071e-03 -2.832103967666625977e-01 -4.254867881536483765e-02
8.504467457532882690e-02 -1.756207644939422607e-01 -3.066916018724441528e-02 3.239224255084991455e-01 -1.037923470139503479e-01 8.191549777984619141e-02 4.771128669381141663e-02 2.018568068742752075e-01 4.856954142451286316e-02 3.196033090353012085e-02 -7.639776915311813354e-02 1.617096066474914551e-01 -1.976293027400970459e-01 -1.924890279769897461e-01 2.841387987136840820e-01 -2.769111692905426025e-01 -1.928232610225677490e-01 -2.294188365340232849e-02 -7.726835459470748901e-02 -8.584237098693847656e-02 2.432572096586227417e-01 -1.466176472604274750e-02 -2.534250319004058838e-01 -1.324628945440053940e-02 3.940647840499877930e-01 -1.307595334947109222e-02 -6.131987087428569794e-03 1.034853309392929077e-01 1.421792060136795044e-01 -1.092453673481941223e-01 -3.479629755020141602e-01 -1.799832284450531006e-01
1.285909861326217651e-01 1.678249537944793701e-01 -2.787556648254394531e-01 3.202468454837799072e-01 5.146910250186920166e-02 1.245223172008991241e-02 2.279792577028274536e-01 1.986081004142761230e-01 4.778049513697624207e-02 -4.225920513272285461e-02 3.366495296359062195e-02 1.583012640476226807e-01 -1.537266969680786133e-01 1.820701360702514648e-01 -6.280399113893508911e-02 -1.166546717286109924e-01 -3.030755221843719482e-01 1.680084764957427979e-01 7.195508480072021484e-02 -3.214443027973175049e-01 5.613499134778976440e-02 6.363680213689804077e-02 -1.018600910902023315e-01 5.653340369462966919e-02 6.223785504698753357e-02 7.148714363574981689e-02 4.015947580337524414e-01 -3.884606063365936279e-02 1.854844689369201660e-01 1.402292996644973755e-01 -4.559588432312011719e-02 -3.145474791526794434e-01
1.878674179315567017e-01 1.307853907346725464e-01 4.152716137468814850e-03 9.078311175107955933e-02 9.784501791000366211e-02 2.664434015750885010e-01 3.438972681760787964e-02 7.041397970169782639e-03 3.355857729911804199e-02 -1.312942504882812500e-01 2.191847264766693115e-01 4.918915778398513794e-02 -1.160232946276664734e-01 1.212514787912368774e-01 9.068436175584793091e-02 3.862425684928894043e-02 2.509671822190284729e-02 -3.620681911706924438e-02 4.698105528950691223e-02 -2.734401524066925049e-01 2.463829666376113892e-01 -1.113122329115867615e-02 -3.118955194950103760e-01 -2.113946676254272461e-01 -8.680796623229980469e-02 1.262580305337905884e-01 3.785808384418487549e-01 -1.162283420562744141e-01 -1.267895847558975220e-01 5.927404761314392090e-02 -3.182033598423004150e-01 -4.098481833934783936e-01
2.777440845966339111e-01 8.158695697784423828e-02 -9.684086777269840240e-03 2.204568535089492798e-01 -8.702225238084793091e-02 -4.807728901505470276e-02 -8.250557631254196167e-02 3.217402845621109009e-02 1.257331371307373047e-01 -2.485156804323196411e-01 1.275815218687057495e-01 2.139931619167327881e-01 -1.897326260805130005e-01 2.042434066534042358e-01 1.511282520368695259e-03 -1.630939096212387085e-01 -1.756828278303146362e-01 -9.229583293199539185e-02 -2.687484622001647949e-01 9.824107401072978973e-03 -9.698683023452758789e-02 1.027611643075942993e-01 -2.493588626384735107e-01 3.522508144378662109e-01 2.051003426313400269e-01 -4.730189219117164612e-02 2.670646905899047852e-01 3.006235882639884949e-02 -1.374142020940780640e-01 -2.089843600988388062e-01 -3.298528194427490234e-01 1.572931301780045033e-03
3.718738853931427002e-01 5.107149854302406311e-02 1.456555426120758057e-01 5.566565990447998047e-01 1.196544981212355196e-04 -5.032964050769805908e-02 1.457959413528442383e-01 -5.099672451615333557e-02 -1.430840939283370972e-01 1.355830859392881393e-02 1.507868245244026184e-02 3.687605261802673340e-02 -1.153327524662017822e-02 -1.304720789194107056e-01 8.003865182399749756e-02 -9.608582407236099243e-02 1.024171561002731323e-01 -1.414295285940170288e-01 1.023764759302139282e-01 6.792680174112319946e-02 1.472208499908447266e-01 3.668975830078125000e-01 -2.984449565410614014e-01 -1.695905998349189758e-02 1.336037367582321167e-01 -2.172233611345291138e-01 -2.899615652859210968e-02 1.257506161928176880e-01 -6.528076529502868652e-02 1.685704290866851807e-01 -1.766830831766128540e-01 9.886643290519714355e-02
1.826799958944320679e-01 1.575515866279602051e-01 -1.129454299807548523e-01 7.814652472734451294e-02 1.470512598752975464e-01 2.683493494987487793e-01 -1.114723607897758484e-01 -1.612312719225883484e-02 -1.979993656277656555e-02 3.318770602345466614e-02 3.766281157732009888e-02 2.059091627597808838e-01 -5.076625570654869080e-02 6.540918350219726562e-02 1.115538701415061951e-01 -7.987055927515029907e-03 -1.858597546815872192e-01 -7.110492885112762451e-02 1.359530389308929443e-01 -2.310321480035781860e-01 -1.395859122276306152e-01 2.394782006740570068e-01 1.227718684822320938e-02 4.239381551742553711e-01 4.162757694721221924e-01 1.800581216812133789e-01 3.309452831745147705e-01 -4.615725018084049225e-03 -1.830419749021530151e-01 -1.011445373296737671e-02 -1.437562108039855957e-01 -1.193908154964447021e-01
2.531206309795379639e-01 -7.748207077383995056e-03 -2.149606049060821533e-01 7.819106429815292358e-02 1.173685565590858459e-01 -1.861320585012435913e-01 -2.234102934598922729e-01 3.817096650600433350e-01 -2.384751737117767334e-01 -5.372622609138488770e-02 2.456302642822265625e-01 -9.723171591758728027e-02 -1.552767306566238403e-01 -1.531499922275543213e-01 5.484727025032043457e-02 -1.513068825006484985e-01 -1.195080354809761047e-01 2.929391711950302124e-02 -2.646335959434509277e-01 -8.831349015235900879e-02 -6.106148287653923035e-02 1.678221970796585083e-01 -5.026498436927795410e-02 -6.529067456722259521e-02 3.825037181377410889e-01 -1.749950051307678223e-01 9.899025410413742065e-02 -9.125354140996932983e-02 -8.454264141619205475e-03 2.288189977407455444e-01 -2.227949500083923340e-01 -8.787151426076889038e-02
2.352377623319625854e-01 -8.815708011388778687e-02 -1.010703854262828827e-02 1.959442645311355591e-01 3.100884854793548584e-01 -2.083474397659301758e-01 -9.168298542499542236e-02 -9.496051818132400513e-02 -3.858426213264465332e-01 3.320035338401794434e-02 1.790306419134140015e-01 1.756842583417892456e-01 2.029557712376117706e-02 4.903474822640419006e-02 1.427071541547775269e-01 2.053401619195938110e-01 -2.308037504553794861e-02 5.846492201089859009e-02 -1.967062503099441528e-01 6.887665484100580215e-03 6.566356122493743896e-02 3.169353306293487549e-01 -8.906204253435134888e-02 -1.684409826993942261e-01 3.732648491859436035e-01 8.653382956981658936e-02 1.694812327623367310e-01 1.815296560525894165e-01 1.090892925858497620e-01 2.105885148048400879e-01 -9.593160450458526611e-02 -7.396095991134643555e-02
1.793781965970993042e-01 1.071446686983108521e-01 3.875862061977386475e-02 2.681351602077484131e-01 -1.373373419046401978e-01 2.187272608280181885e-01 1.086149271577596664e-02 8.528745174407958984e-02 -3.075281381607055664e-01 6.931430101394653320e-02 4.848351329565048218e-02 1.792514920234680176e-01 -1.127770617604255676e-01 -2.827273309230804443e-01 1.498744785785675049e-01 1.590438783168792725e-01 -2.042691558599472046e-01 1.065848246216773987e-01 1.240302547812461853e-01 -4.448064789175987244e-02 2.056989669799804688e-01 3.845390975475311279e-01 -1.785148829221725464e-01 2.383385449647903442e-01 1.113503053784370422e-01 -2.595391273498535156e-01 1.987011432647705078e-01 -8.046622388064861298e-03 5.415052175521850586e-02 2.013832032680511475e-01 -2.392576634883880615e-02 1.480185091495513916e-01
2.144384831190109253e-01 -4.804268851876258850e-02 1.460026111453771591e-02 9.863400459289550781e-02 1.849654316902160645e-01 3.174215182662010193e-02 -4.683887213468551636e-02 -8.353389799594879150e-02 -7.012737542390823364e-02 -1.301142722368240356e-01 5.571606159210205078e-01 1.456081569194793701e-01 1.394251286983489990e-01 1.037298515439033508e-01 1.203062981367111206e-01 1.271266937255859375e-01 -2.495267540216445923e-01 1.373725831508636475e-01 1.934764236211776733e-01 6.235073879361152649e-02 1.706523895263671875e-01 -1.416343636810779572e-02 -2.583051025867462158e-01 2.402272820472717285e-01 2.530317008495330811e-01 -1.501972600817680359e-02 2.903938889503479004e-01 7.013946771621704102e-02 -1.759590506553649902e-01 3.471886366605758667e-02 -1.426141113042831421e-01 -2.915250137448310852e-02
2.114407569169998169e-01 1.467680037021636963e-01 1.838330775499343872e-01 8.539446443319320679e-02 2.426890656352043152e-02 2.458967715501785278e-01 -1.490786205977201462e-02 -1.182168349623680115e-01 -2.883568108081817627e-01 -1.097016111016273499e-01 1.660597771406173706e-01 -7.978619635105133057e-02 8.474821224808692932e-03 -3.110759556293487549e-01 1.551778167486190796e-01 9.164057672023773193e-02 -2.700020968914031982e-01 4.009137749671936035e-01 4.684261605143547058e-02 6.920550018548965454e-02 1.032510027289390564e-01 3.569201529026031494e-01 -1.212273761630058289e-01 2.064142674207687378e-01 7.261087745428085327e-02 4.958282411098480225e-02 -7.132031768560409546e-02 -8.756334334611892700e-02 -1.496340380981564522e-03 3.043137788772583008e-01 -9.706696867942810059e-02 -2.193862758576869965e-02
3.216022253036499023e-01 -1.057820580899715424e-02 5.564704164862632751e-02 2.329766750335693359e-02 1.801838874816894531e-01 7.634197920560836792e-02 -4.124322161078453064e-02 2.490136176347732544e-01 -2.075235545635223389e-01 -4.964800551533699036e-02 4.807206094264984131e-01 2.820351161062717438e-02 -2.153963781893253326e-02 2.388025224208831787e-01 2.100108116865158081e-01 4.446886107325553894e-02 -3.227420151233673096e-02 9.464441984891891479e-02 5.431169643998146057e-02 -5.361581221222877502e-02 -7.334753870964050293e-02 -5.957158748060464859e-03 -2.483410835266113281e-01 1.757965832948684692e-01 1.520769745111465454e-01 -2.009109780192375183e-02 3.398293256759643555e-01 8.632711321115493774e-02 -2.026283144950866699e-01 -5.813444405794143677e-02 -2.994573712348937988e-01 1.242156997323036194e-01
2.356212884187698364e-01 2.377869039773941040e-01 6.921654194593429565e-02 3.403884768486022949e-01 9.332262724637985229e-02 1.086233258247375488e-01 2.863017097115516663e-02 -3.767759772017598152e-03 -1.443650573492050171e-01 1.484650466591119766e-02 2.901275753974914551e-01 -1.305094640702009201e-02 -2.932151965796947479e-02 3.082462958991527557e-02 2.902998030185699463e-01 9.095467627048492432e-02 1.722231209278106689e-01 1.805331408977508545e-01 -8.718898147344589233e-02 2.262832373380661011e-01 1.835358142852783203e-01 6.629773229360580444e-02 -1.967435181140899658e-01 1.742740422487258911e-01 2.391629517078399658e-01 -1.398364603519439697e-01 -2.600393593311309814e-01 -2.817236818373203278e-02 3.864542767405509949e-02 3.821322917938232422e-01 -1.197054460644721985e-01 1.046210378408432007e-01
1.620167791843414307e-01 1.665124148130416870e-01 1.119985505938529968e-01 3.311473429203033447e-01 -1.642112433910369873e-01 1.416123211383819580e-01 1.430845558643341064e-01 2.452923916280269623e-02 -4.273751080036163330e-01 -7.962121814489364624e-02 -1.796202510595321655e-01 1.105126366019248962e-01 -2.208057045936584473e-02 3.125234693288803101e-02 -1.243269629776477814e-02 6.725105643272399902e-02 6.853616237640380859e-02 -1.748712807893753052e-01 -7.402123883366584778e-03 4.862479865550994873e-02 2.651620209217071533e-01 2.374251931905746460e-01 -3.217580914497375488e-01 3.356718923896551132e-03 1.179659962654113770e-01 3.972382401116192341e-04 -8.672261983156204224e-02 -6.672385334968566895e-02 -8.613669872283935547e-02 2.189317047595977783e-01 -2.954399883747100830e-01 -2.822744250297546387e-01
2.990041375160217285e-01 -5.834793299436569214e-02 -1.871918737888336182e-01 1.099902093410491943e-01 7.987635582685470581e-02 1.166185364127159119e-01 1.424793601036071777e-01 6.472801417112350464e-02 -2.442666888236999512e-02 -1.152762398123741150e-01 4.529082179069519043e-01 -7.402180880308151245e-02 1.667109727859497070e-01 8.696936815977096558e-02 1.926635056734085083e-01 -1.709242016077041626e-01 -2.895025610923767090e-01 1.166199333965778351e-02 -8.989106281660497189e-04 1.843289844691753387e-02 6.775525212287902832e-02 1.961881071329116821e-01 -1.673635691404342651e-01 2.759194374084472656e-01 3.183216750621795654e-01 -6.029217690229415894e-02 3.563956320285797119e-01 1.036247238516807556e-01 -1.142920851707458496e-01 2.314740791916847229e-03 -4.529466852545738220e-02 -7.199052255600690842e-03
2.625682950019836426e-01 3.149226307868957520e-02 1.501371711492538452e-01 3.228256702423095703e-01 1.579678207635879517e-01 8.986584842205047607e-02 1.512807328253984451e-02 2.964054644107818604e-01 -3.292163908481597900e-01 1.002352871000766754e-02 2.042855024337768555e-01 -6.032955273985862732e-02 1.523731350898742676e-01 -2.712556123733520508e-01 -3.085234574973583221e-02 6.565861403942108154e-02 -6.980600953102111816e-02 5.404515657573938370e-03 -5.577945616096258163e-03 1.834742724895477295e-01 2.052405178546905518e-01 2.661907374858856201e-01 5.450332909822463989e-02 -1.435261368751525879e-01 3.394716382026672363e-01 -3.107047975063323975e-01 2.222995273768901825e-02 5.477860569953918457e-02 7.109030336141586304e-02 -9.859959781169891357e-02 -9.628576040267944336e-02 1.086739748716354370e-01
2.056278884410858154e-01 -9.359257668256759644e-02 -3.739309497177600861e-03 1.412047892808914185e-01 -1.805817522108554840e-02 1.607593297958374023e-01 7.554389536380767822e-02 3.736170008778572083e-02 -9.072552621364593506e-02 -2.298570126295089722e-01 4.140306711196899414e-01 7.436542958021163940e-02 2.326349467039108276e-01 -3.401665249839425087e-03 2.232217937707901001e-01 6.327357143163681030e-02 -3.243895769119262695e-01 9.228834509849548340e-02 -4.457447212189435959e-03 -1.102597936987876892e-01 -9.853157401084899902e-02 1.047857999801635742e-01 -1.867799311876296997e-01 4.677500128746032715e-01 2.003164440393447876e-01 4.285678640007972717e-02 1.596128940582275391e-01 -4.527254402637481689e-02 -6.774462014436721802e-02 -6.298552453517913818e-02 -2.644229233264923096e-01 3.872817754745483398e-02
2.193072289228439331e-01 1.937497258186340332e-01 2.024864107370376587e-01 2.552296221256256104e-01 -6.188013032078742981e-02 2.791945040225982666e-01 2.023128718137741089e-01 -1.275944560766220093e-01 -3.335680961608886719e-01 2.428065612912178040e-02 1.223778426647186279e-01 1.047037094831466675e-01 -6.138476356863975525e-02 -3.348700106143951416e-01 2.044139802455902100e-01 1.933178901672363281e-01 -6.365686655044555664e-02 3.588526844978332520e-01 2.318350039422512054e-02 -7.897844538092613220e-03 -7.529846578836441040e-02 1.308501660823822021e-01 -1.412953436374664307e-01 2.727982215583324432e-02 1.801689863204956055e-01 1.183949708938598633e-01 -5.178856849670410156e-02 -9.768626838922500610e-02 1.304316222667694092e-01 2.702310979366302490e-01 3.057601489126682281e-02 -9.884754568338394165e-02
2.202482521533966064e-01 2.430080324411392212e-01 2.750576846301555634e-02 3.666491806507110596e-01 -4.689565300941467285e-02 1.306367218494415283e-01 2.574407458305358887e-01 1.279323399066925049e-01 -9.931857883930206299e-02 -2.137766927480697632e-01 -1.070436537265777588e-01 1.725903302431106567e-01 -2.178685218095779419e-01 7.017583400011062622e-02 1.014702841639518738e-01 -7.013258337974548340e-02 3.693138482049107552e-03 5.019604414701461792e-02 5.642430111765861511e-02 -5.379538610577583313e-02 1.850667446851730347e-01 -2.606945931911468506e-01 -2.689490020275115967e-01 1.716387271881103516e-01 2.343769818544387817e-01 2.735227048397064209e-01 1.317165493965148926e-01 1.638704091310501099e-01 1.684767156839370728e-01 -4.930597916245460510e-02 -2.662803530693054199e-01 -5.137304589152336121e-02
-1.326930616050958633e-02 -1.733209379017353058e-02 7.018882781267166138e-02 3.351294696331024170e-01 -1.073174029588699341e-01 1.907136142253875732e-01 1.371218264102935791e-01 9.633526206016540527e-02 -1.333676278591156006e-01 -1.811838001012802124e-01 -6.438413262367248535e-02 2.663930654525756836e-01 -8.368690498173236847e-03 1.121879890561103821e-01 2.708126306533813477e-01 -2.357633411884307861e-01 -1.626298576593399048e-01 -1.033285167068243027e-02 -6.813538074493408203e-02 -2.837044298648834229e-01 2.408156394958496094e-01 -1.596173197031021118e-01 -2.316839694976806641e-01 1.692858487367630005e-01 1.868520081043243408e-01 1.109272465109825134e-01 2.152291387319564819e-01 1.122770234942436218e-01 2.260822206735610962e-01 4.392472654581069946e-02 -3.086965084075927734e-01 -8.386461436748504639e-02
1.338642686605453491e-01 3.466312885284423828e-01 1.257114559412002563e-01 4.110561311244964600e-01 -9.606992453336715698e-02 2.943620979785919189e-01 1.319721788167953491e-01 5.512979626655578613e-02 -3.303194642066955566e-01 9.902001172304153442e-02 -7.546679675579071045e-02 -2.040878087282180786e-01 -3.898311406373977661e-02 -1.561433225870132446e-01 -5.326892435550689697e-02 4.182698950171470642e-02 -1.295977532863616943e-01 5.162094160914421082e-02 4.302886873483657837e-02 -7.304459810256958008e-02 2.416564226150512695e-01 1.709196418523788452e-01 -2.385402023792266846e-01 1.236876752227544785e-02 1.101486980915069580e-01 -1.669100970029830933e-01 -1.816947609186172485e-01 1.717756241559982300e-01 -2.431826665997505188e-02 1.592703759670257568e-01 -2.367450445890426636e-01 9.077692776918411255e-02
4.568753540515899658e-01 1.565234214067459106e-01 -2.173685431480407715e-01 1.370203793048858643e-01 -1.177720278501510620e-01 1.177317425608634949e-01 2.612448632717132568e-01 1.833895295858383179e-01 1.270737349987030029e-01 -4.159070178866386414e-02 1.164292767643928528e-01 1.528492718935012817e-01 2.085645310580730438e-02 2.545700073242187500e-01 1.507877409458160400e-01 -4.793949052691459656e-02 -2.026224285364151001e-01 8.689666539430618286e-02 -7.379265129566192627e-02 1.383994668722152710e-01 4.031357914209365845e-02 -3.215483576059341431e-02 7.920538075268268585e-03 2.158115059137344360e-01 1.922414302825927734e-01 2.548112869262695312e-01 9.427124261856079102e-02 1.190780252218246460e-01 1.657054126262664795e-01 2.716275453567504883e-01 -1.457166224718093872e-01 -2.369163930416107178e-01
2.626869082450866699e-01 5.810868367552757263e-02 -9.610733389854431152e-02 4.686393439769744873e-01 3.783414140343666077e-02 1.856085062026977539e-01 -6.899799406528472900e-02 -5.044462904334068298e-02 -1.989378184080123901e-01 -5.309852585196495056e-02 -1.201560422778129578e-01 1.456792745739221573e-02 -5.055845528841018677e-02 -3.750052675604820251e-02 1.280404031276702881e-01 -3.822290003299713135e-01 -2.045228630304336548e-01 2.098615020513534546e-01 -2.885188162326812744e-02 -7.081543654203414917e-02 9.747703373432159424e-02 2.880788147449493408e-01 6.397628784179687500e-02 -1.105765253305435181e-01 -3.317466378211975098e-02 2.568401023745536804e-02 -2.073078602552413940e-01 1.210833936929702759e-01 1.186475977301597595e-01 3.054728507995605469e-01 -1.796112209558486938e-01 -1.802551001310348511e-01
1.993741691112518311e-01 2.212344259023666382e-01 4.650359600782394409e-02 1.823502480983734131e-01 3.555006533861160278e-02 2.096986472606658936e-01 1.517970263957977295e-01 -2.032477110624313354e-01 -1.935514509677886963e-01 -4.309697449207305908e-02 -1.428384780883789062e-01 2.702993154525756836e-01 -1.919997483491897583e-01 -2.471103668212890625e-01 2.449582815170288086e-01 1.320767402648925781e-01 -1.673352718353271484e-01 2.410043179988861084e-01 2.121472656726837158e-01 -1.158271729946136475e-01 -2.872377447783946991e-02 1.903779655694961548e-01 -7.811095565557479858e-02 1.370612382888793945e-01 1.940271109342575073e-01 -2.517619431018829346e-01 3.012555651366710663e-02 9.198865294456481934e-02 -8.047179877758026123e-02 1.743130385875701904e-01 -3.192544281482696533e-01 -4.994764924049377441e-02
3.879002630710601807e-01 2.513822317123413086e-01 2.077468782663345337e-01 1.329625099897384644e-01 1.452247984707355499e-02 1.069690808653831482e-01 3.125130385160446167e-02 4.329491779208183289e-02 -4.178971052169799805e-01 -1.050483435392379761e-01 7.431815564632415771e-02 2.540479004383087158e-01 -2.013276098296046257e-03 -1.386532634496688843e-01 1.972795873880386353e-01 1.424073874950408936e-01 -1.342326849699020386e-01 1.836300641298294067e-01 2.296850085258483887e-01 -8.553107827901840210e-02 5.562851205468177795e-02 3.107665777206420898e-01 -2.123154699802398682e-01 8.782982826232910156e-02 -4.278597980737686157e-02 -1.767411828041076660e-01 1.042358279228210449e-01 1.223304308950901031e-02 -8.080735802650451660e-02 2.426571696996688843e-01 3.294485807418823242e-02 -4.451506212353706360e-02
2.072040736675262451e-01 1.983442902565002441e-01 -1.180513277649879456e-01 1.724207699298858643e-01 -5.038524419069290161e-02 3.486051857471466064e-01 1.033532172441482544e-01 -1.362835317850112915e-01 -3.184204101562500000e-01 -2.067165672779083252e-01 2.770495973527431488e-02 1.932335048913955688e-01 2.455064840614795685e-02 -1.139780282974243164e-01 1.221222281455993652e-01 -2.295790910720825195e-01 -9.382483363151550293e-02 2.757516205310821533e-01 -1.155325993895530701e-01 9.737720340490341187e-02 2.437540292739868164e-01 1.763739585876464844e-01 1.181870326399803162e-02 -1.753866523504257202e-01 7.455699890851974487e-02 -1.264652311801910400e-01 -1.597127020359039307e-01 2.301959693431854248e-01 7.277252525091171265e-02 6.804144382476806641e-02 -2.759552896022796631e-01 -2.051193714141845703e-01
3.572500050067901611e-01 2.174465507268905640e-01 2.991605103015899658e-01 4.119024276733398438e-01 5.122121889144182205e-03 -2.040538042783737183e-01 2.898731641471385956e-02 -1.346577554941177368e-01 1.341931670904159546e-01 9.414707869291305542e-02 2.139361053705215454e-01 2.027267366647720337e-01 -8.078949153423309326e-02 -5.837028846144676208e-02 3.965285047888755798e-02 1.210435330867767334e-01 -7.018569111824035645e-02 9.606193751096725464e-02 -8.276885002851486206e-02 -1.990449801087379456e-02 5.211024545133113861e-03 1.520675867795944214e-01 -1.879212260246276855e-01 -1.575639843940734863e-01 8.601395785808563232e-02 -8.401585370302200317e-02 7.540948688983917236e-02 6.916305515915155411e-03 1.385671198368072510e-01 4.376201629638671875e-01 -1.721032708883285522e-01 -1.337312720715999603e-02
3.413003087043762207e-01 4.465572908520698547e-02 1.689750403165817261e-01 1.836055517196655273e-01 -1.813694089651107788e-01 7.744609564542770386e-02 7.025592029094696045e-02 -1.236072331666946411e-01 -3.058059215545654297e-01 1.072651594877243042e-01 7.944486290216445923e-02 1.534120142459869385e-01 5.662391707301139832e-02 -8.277073502540588379e-02 7.887565344572067261e-02 -2.577760443091392517e-02 -3.554123640060424805e-01 8.883959800004959106e-02 -1.942984759807586670e-01 -3.985886275768280029e-02 9.630207717418670654e-02 9.371103346347808838e-02 -4.261136949062347412e-01 -2.560099363327026367e-01 1.501746177673339844e-01 -9.268020838499069214e-02 -1.156383603811264038e-01 1.031060665845870972e-01 1.838922351598739624e-01 1.349418014287948608e-01 -2.484600245952606201e-01 2.668288163840770721e-02
4.240356758236885071e-02 2.202495336532592773e-01 -1.556316465139389038e-01 2.632792890071868896e-01 2.307198941707611084e-01 1.191283836960792542e-01 -1.181911900639533997e-01 2.556731104850769043e-01 1.216427460312843323e-01 -1.441534459590911865e-01 1.275633722543716431e-01 2.447220534086227417e-01 6.972993910312652588e-02 9.899633377790451050e-02 -1.594862192869186401e-01 -5.885316058993339539e-02 -3.487476706504821777e-02 -6.049621477723121643e-02 -1.408829353749752045e-02 -1.953226178884506226e-01 2.631085216999053955e-01 1.216830220073461533e-03 -1.403539180755615234e-01 4.276770725846290588e-02 1.715682595968246460e-01 -1.794918999075889587e-02 7.052239775657653809e-02 2.647997140884399414e-01 3.342961668968200684e-01 2.989325523376464844e-01 -3.365553915500640869e-01 -2.962308935821056366e-02
4.814725220203399658e-01 2.644488774240016937e-02 -8.170609921216964722e-02 2.802710533142089844e-01 -1.122573688626289368e-01 -1.456776410341262817e-01 2.739128172397613525e-01 1.797833014279603958e-03 -1.088546141982078552e-01 -1.798182129859924316e-01 1.365436464548110962e-01 1.231028884649276733e-02 3.885338604450225830e-01 -8.997870236635208130e-02 -1.443388462066650391e-01 2.790560424327850342e-01 1.940466165542602539e-01 3.254995867609977722e-02 3.100488148629665375e-02 -1.405881792306900024e-01 1.871542185544967651e-01 1.607679426670074463e-01 -1.568766832351684570e-01 1.355272233486175537e-01 2.103297561407089233e-01 6.406885385513305664e-02 7.307379692792892456e-02 3.354569524526596069e-02 1.486814767122268677e-01 5.663357302546501160e-02 -3.595707565546035767e-02 -8.919490873813629150e-02
2.747029960155487061e-01 3.264205455780029297e-01 4.473896324634552002e-02 1.127511858940124512e-01 2.166388183832168579e-02 2.832507789134979248e-01 -2.579712867736816406e-02 -1.258569955825805664e-01 -2.004167139530181885e-01 -6.806424260139465332e-02 4.704262316226959229e-02 2.636230550706386566e-02 -8.201508969068527222e-02 1.346422266215085983e-02 2.064616233110427856e-01 1.606446653604507446e-01 -1.897658705711364746e-01 1.835062950849533081e-01 1.906684190034866333e-01 -1.642022579908370972e-01 2.105143666267395020e-01 4.196433424949645996e-01 -1.328375935554504395e-01 3.519268333911895752e-02 1.441528499126434326e-01 -1.723745316267013550e-01 1.826193630695343018e-01 1.079553514719009399e-01 -9.951926767826080322e-02 3.210739493370056152e-01 -4.583015665411949158e-02 1.120671723037958145e-02
9.617698378860950470e-04 2.494718432426452637e-01 1.060039252042770386e-01 1.189099773764610291e-01 -1.855266988277435303e-01 2.973891794681549072e-01 -1.270114481449127197e-01 2.583332359790802002e-01 -8.728811144828796387e-02 -2.283193916082382202e-01 3.663502633571624756e-01 -1.183098461478948593e-02 -2.520695626735687256e-01 1.150940060615539551e-01 2.543675303459167480e-01 -8.188217878341674805e-02 -1.248266845941543579e-01 6.558325141668319702e-02 -1.407825499773025513e-01 7.947588711977005005e-02 1.260454058647155762e-01 2.755184173583984375e-01 -2.376545220613479614e-01 -6.214112043380737305e-02 6.517548859119415283e-02 3.691522404551506042e-02 2.267371714115142822e-01 -4.567034542560577393e-02 -1.980751752853393555e-01 2.030886858701705933e-01 -1.553837805986404419e-01 4.976350069046020508e-02
4.549772739410400391e-01 -1.693409867584705353e-02 9.177007526159286499e-02 1.152870804071426392e-01 9.596213698387145996e-02 1.123145222663879395e-01 1.578073203563690186e-02 6.764022260904312134e-02 1.191055029630661011e-01 -3.634521067142486572e-01 1.660194993019104004e-01 3.848812356591224670e-02 5.766141787171363831e-02 1.362667977809906006e-01 1.084959879517555237e-01 9.905950725078582764e-02 -6.623849272727966309e-02 2.081331051886081696e-02 -3.236765861511230469e-01 -7.185930013656616211e-02 2.185180783271789551e-02 9.928677976131439209e-02 -7.550621777772903442e-02 3.186420798301696777e-01 4.161293208599090576e-01 1.732469946146011353e-01 2.737904787063598633e-01 -3.308065608143806458e-02 1.092401798814535141e-02 -9.409909695386886597e-02 -6.991030275821685791e-02 1.131992600858211517e-02
-2.581975795328617096e-02 -7.249320298433303833e-02 1.475420892238616943e-01 1.915912926197052002e-01 1.392528712749481201e-01 3.301327228546142578e-01 1.282520592212677002e-01 1.995770633220672607e-01 -1.616591662168502808e-01 -4.670286923646926880e-02 9.196355938911437988e-02 2.614928781986236572e-01 -1.415090169757604599e-02 -2.306298911571502686e-01 1.746607720851898193e-01 -2.799465060234069824e-01 -1.574558317661285400e-01 7.495546340942382812e-02 -8.472590893507003784e-02 -7.264965027570724487e-02 1.546909958124160767e-01 -1.339932233095169067e-01 -1.947090774774551392e-01 -5.330439284443855286e-02 2.402433902025222778e-01 -1.163330022245645523e-02 -7.213172316551208496e-02 -7.970123738050460815e-02 1.713935285806655884e-01 -8.544904994778335094e-04 -4.410226047039031982e-01 -2.544363141059875488e-01
2.561727166175842285e-01 2.622850798070430756e-02 1.978129595518112183e-01 6.924520432949066162e-02 2.628520131111145020e-01 2.139329612255096436e-01 -1.427204012870788574e-01 1.273243427276611328e-01 -2.855448126792907715e-01 -2.636506557464599609e-01 -1.011065468192100525e-01 -8.264043182134628296e-02 7.789330929517745972e-02 -7.191999256610870361e-02 -1.333208084106445312e-01 -6.737494468688964844e-02 -2.044958248734474182e-02 5.175462737679481506e-02 -3.204808756709098816e-02 -2.109789103269577026e-01 -3.264828352257609367e-03 -1.089949533343315125e-01 -2.091568149626255035e-02 1.000920087099075317e-01 4.070502221584320068e-01 1.898510754108428955e-01 -4.714093729853630066e-02 1.474897563457489014e-01 1.355222314596176147e-01 3.055017590522766113e-01 -3.578554987907409668e-01 1.486804243177175522e-02
3.808260262012481689e-01 -1.219868138432502747e-01 2.021269649267196655e-01 2.210738211870193481e-01 -3.795757889747619629e-02 1.812241971492767334e-01 5.397978797554969788e-02 2.285133749246597290e-01 -8.114959299564361572e-02 -2.813897132873535156e-01 -1.062206849455833435e-01 2.924014627933502197e-02 -1.692019850015640259e-01 -4.665982443839311600e-03 2.503337562084197998e-01 2.515047043561935425e-02 -2.974190711975097656e-01 1.574679762125015259e-01 -9.283024072647094727e-02 -1.101983860135078430e-01 -3.942774236202239990e-02 -1.723948121070861816e-01 -1.625255495309829712e-01 1.986602097749710083e-01 1.556001603603363037e-01 1.712679564952850342e-01 1.865935511887073517e-02 2.537614405155181885e-01 2.767035663127899170e-01 -2.767726965248584747e-02 -2.095389068126678467e-01 1.994183473289012909e-02
-1.697038412094116211e-01 -7.098153978586196899e-02 8.412244915962219238e-02 3.217942416667938232e-01 -1.091263890266418457e-01 1.788880974054336548e-01 -5.960027500987052917e-02 -1.459967643022537231e-01 -1.749464422464370728e-01 -1.948208659887313843e-01 2.397058606147766113e-01 2.689130902290344238e-01 -8.660271763801574707e-02 4.469718039035797119e-02 -1.299232542514801025e-01 6.910968571901321411e-02 2.040584832429885864e-01 2.482684105634689331e-01 1.001744791865348816e-01 -1.479153931140899658e-01 2.885222136974334717e-01 4.367996156215667725e-01 -4.166392609477043152e-02 2.260098904371261597e-01 1.552100330591201782e-01 1.422996073961257935e-01 -9.361715056002140045e-03 5.211666226387023926e-02 2.832742594182491302e-02 4.131036251783370972e-02 -1.597105413675308228e-01 -1.416423916816711426e-01
2.600914239883422852e-01 -8.479822427034378052e-02 1.675148904323577881e-01 2.335671037435531616e-01 3.057275712490081787e-01 1.094869673252105713e-01 -1.234648376703262329e-01 -7.280877232551574707e-02 -1.725476322462782264e-04 6.919779628515243530e-02 1.131858229637145996e-01 4.382522404193878174e-01 9.239976853132247925e-02 9.634416550397872925e-03 1.508703082799911499e-01 3.473061695694923401e-02 -3.432076796889305115e-02 2.561466023325920105e-02 -2.790651619434356689e-01 2.106778919696807861e-01 2.143920063972473145e-01 2.334659099578857422e-01 -2.013094909489154816e-02 -1.395976096391677856e-01 2.391832321882247925e-01 7.065733522176742554e-02 -2.524158731102943420e-02 5.325806140899658203e-02 -1.650414895266294479e-03 3.765046298503875732e-01 -9.705612808465957642e-02 -1.138857677578926086e-01
2.796805202960968018e-01 -9.243194013833999634e-03 5.490021780133247375e-02 3.198528289794921875e-01 -1.027918048202991486e-02 9.379634261131286621e-02 1.378100216388702393e-01 -1.087744981050491333e-01 -9.080866724252700806e-02 9.408532083034515381e-02 8.069124817848205566e-02 3.234431147575378418e-01 3.191374838352203369e-01 9.026006795465946198e-03 1.114391386508941650e-01 -7.114572823047637939e-02 -2.500728666782379150e-01 -1.055032610893249512e-01 -2.910481095314025879e-01 1.824556142091751099e-01 3.501293659210205078e-01 3.672698512673377991e-02 -1.964628249406814575e-01 -5.666207522153854370e-02 2.010746002197265625e-01 1.088706254959106445e-01 9.171754866838455200e-02 4.551310464739799500e-02 1.298732459545135498e-01 1.843491345643997192e-01 -2.341591566801071167e-01 5.610301718115806580e-02
6.259596347808837891e-02 -1.057739108800888062e-01 8.900945633649826050e-02 4.775751233100891113e-01 5.903706327080726624e-02 1.904797106981277466e-01 -1.145093217492103577e-01 2.788498997688293457e-01 8.773767948150634766e-02 2.918817102909088135e-02 6.320193409919738770e-02 3.366762101650238037e-01 -7.946313917636871338e-02 -2.134806066751480103e-01 6.664376705884933472e-02 -1.307328790426254272e-01 1.031688004732131958e-01 2.797947265207767487e-02 -1.489797830581665039e-01 5.942924320697784424e-02 7.514311373233795166e-02 -5.143880099058151245e-02 -6.913381814956665039e-02 5.744767561554908752e-02 3.387858271598815918e-01 2.351019531488418579e-02 6.259434670209884644e-02 -1.635770201683044434e-01 2.872721850872039795e-01 -4.525519907474517822e-02 -3.645493984222412109e-01 -4.404734820127487183e-02
2.600161433219909668e-01 -2.171452902257442474e-02 -2.848309874534606934e-01 1.969208121299743652e-01 7.858625799417495728e-02 -2.215115819126367569e-03 2.903655916452407837e-02 -3.718104586005210876e-02 -2.407540678977966309e-01 -3.087009489536285400e-01 1.771427094936370850e-01 6.085308268666267395e-02 1.867289654910564423e-02 -1.001457870006561279e-01 4.923653602600097656e-02 2.488467842340469360e-01 -4.902143776416778564e-02 -3.791748732328414917e-02 1.659006029367446899e-01 -1.728391051292419434e-01 1.765469163656234741e-01 2.213142812252044678e-01 -3.903909623622894287e-01 -1.466197222471237183e-01 1.833855211734771729e-01 1.706681400537490845e-01 4.689400643110275269e-02 2.617045640945434570e-01 1.148754954338073730e-01 -2.078641653060913086e-01 -1.878242045640945435e-01 -1.107373926788568497e-02
4.422249495983123779e-01 2.509483993053436279e-01 2.101668864488601685e-01 2.409242242574691772e-01 -1.652562320232391357e-01 -1.241682916879653931e-01 4.373145475983619690e-02 -1.186221167445182800e-01 -3.339251875877380371e-01 1.103565990924835205e-01 1.439744383096694946e-01 2.121490687131881714e-01 1.571807637810707092e-02 5.940496455878019333e-03 -4.473385587334632874e-02 -4.598218575119972229e-02 -1.632762849330902100e-01 2.065637111663818359e-01 -8.361034095287322998e-02 2.633045893162488937e-03 1.770269274711608887e-01 9.479203075170516968e-02 -3.654222488403320312e-01 -1.940708905458450317e-01 5.862439423799514771e-02 -3.977999556809663773e-03 -1.305388063192367554e-01 1.412096917629241943e-01 7.105492800474166870e-02 4.471769183874130249e-02 -2.046303898096084595e-01 9.755359590053558350e-02
7.786938548088073730e-02 1.077445149421691895e-01 1.117729842662811279e-01 2.041896432638168335e-01 -1.110851243138313293e-01 -3.535915911197662354e-02 5.356406420469284058e-02 -1.288558728992938995e-02 -1.384461969137191772e-01 -1.762762367725372314e-01 -2.748732641339302063e-02 2.235797792673110962e-01 3.339310362935066223e-02 3.672626614570617676e-01 1.025299727916717529e-01 8.235133439302444458e-02 -9.776508808135986328e-02 -4.671502113342285156e-02 -2.566296793520450592e-02 6.937095522880554199e-02 -2.302836254239082336e-02 -7.448247820138931274e-02 -1.005680561065673828e-01 3.573651611804962158e-02 4.717612564563751221e-01 -6.647249311208724976e-02 2.644914984703063965e-01 1.445280015468597412e-01 8.249882608652114868e-02 4.350247979164123535e-01 -3.196792900562286377e-01 -8.056879788637161255e-02
2.446305453777313232e-01 1.993535459041595459e-01 -2.080515399575233459e-02 3.009781837463378906e-01 2.795110829174518585e-02 -1.248510554432868958e-01 -1.185073256492614746e-01 2.844000756740570068e-01 5.219308659434318542e-02 -2.781108319759368896e-01 2.668977081775665283e-01 7.321449369192123413e-02 -2.066512554883956909e-01 1.939377486705780029e-01 -6.618941575288772583e-02 1.659620180726051331e-02 -5.241919308900833130e-02 2.273099422454833984e-01 -1.209096983075141907e-01 -1.282408684492111206e-01 -9.048171341419219971e-02 -6.227835081517696381e-03 -8.123867213726043701e-02 5.947958678007125854e-03 -4.910597577691078186e-03 -1.851268559694290161e-01 -4.226619377732276917e-02 2.230491489171981812e-01 3.588584065437316895e-01 2.980991266667842865e-03 -1.893637627363204956e-01 -3.250166773796081543e-01
-9.525163332000374794e-04 -1.367064006626605988e-02 -2.064629457890987396e-02 3.514678478240966797e-01 7.718666456639766693e-04 2.339189499616622925e-01 2.753164432942867279e-02 8.233197033405303955e-02 -1.356740444898605347e-01 -8.482939749956130981e-02 4.981939867138862610e-02 1.374544501304626465e-01 8.695518970489501953e-02 2.112736999988555908e-01 8.161421865224838257e-02 -2.216514497995376587e-01 -9.175637364387512207e-02 6.612815707921981812e-02 -2.204521149396896362e-01 -2.756446897983551025e-01 1.885715685784816742e-02 -8.791097998619079590e-02 3.433485329151153564e-02 8.076033741235733032e-02 1.244037449359893799e-01 2.117659747600555420e-01 5.667716264724731445e-02 1.206854805350303650e-01 3.165193200111389160e-01 1.497982889413833618e-01 -3.020106256008148193e-01 -4.621088802814483643e-01
2.503862082958221436e-01 -1.172180101275444031e-02 2.549176514148712158e-01 2.702593505382537842e-01 3.270725905895233154e-01 9.444929659366607666e-03 -5.547448620200157166e-02 -4.661756381392478943e-02 -3.764758706092834473e-01 8.239673078060150146e-02 -1.106089428067207336e-01 1.250102818012237549e-01 7.394964993000030518e-02 1.445168256759643555e-01 1.024258732795715332e-01 8.261037990450859070e-03 -2.962587177753448486e-01 -1.379625946283340454e-01 -8.301119506359100342e-02 1.476152688264846802e-01 1.517915278673171997e-01 1.123185530304908752e-01 -2.951788604259490967e-01 -3.610358014702796936e-02 1.770182996988296509e-01 3.348917514085769653e-02 4.706764593720436096e-02 -1.130571663379669189e-01 -2.124112844467163086e-02 1.461279243230819702e-01 -3.404404520988464355e-01 -1.697025299072265625e-01
1.339948326349258423e-01 2.846123576164245605e-01 -5.410175397992134094e-02 3.315197229385375977e-01 -1.993156820535659790e-01 -7.582704070955514908e-03 4.576235637068748474e-02 2.509271204471588135e-01 -3.873119503259658813e-02 -8.562891185283660889e-02 9.753681719303131104e-02 1.026551574468612671e-01 6.984729785472154617e-03 9.884636104106903076e-02 2.105523645877838135e-01 3.211412951350212097e-02 -2.034781575202941895e-01 -4.952700063586235046e-02 -1.292804032564163208e-01 -1.230816841125488281e-01 2.968488633632659912e-01 -2.657656669616699219e-01 -1.996953934431076050e-01 1.150646582245826721e-01 1.319989114999771118e-01 3.057859539985656738e-01 1.665617972612380981e-01 2.790033221244812012e-01 -1.351531296968460083e-01 -6.400648504495620728e-02 -2.481791973114013672e-01 1.060229688882827759e-01
1.918707489967346191e-01 -4.394599795341491699e-02 1.475145388394594193e-02 1.866606026887893677e-01 -9.366221725940704346e-02 5.595060065388679504e-02 -2.878903038799762726e-02 6.882836110889911652e-03 -2.072927802801132202e-01 -1.496591120958328247e-01 2.644889988005161285e-02 7.922003418207168579e-02 1.108280420303344727e-01 4.058251902461051941e-02 1.694408208131790161e-01 -1.874741315841674805e-01 -1.615577936172485352e-01 -5.385793372988700867e-02 -2.946232855319976807e-01 -3.881789743900299072e-01 1.414321810007095337e-01 -1.804738342761993408e-01 -7.990620285272598267e-02 7.147391885519027710e-02 2.847279012203216553e-01 1.148210000246763229e-02 7.290276885032653809e-02 3.433181941509246826e-01 2.749924659729003906e-01 7.117602974176406860e-02 -3.178825080394744873e-01 -2.158946841955184937e-01
4.615436196327209473e-01 1.276089251041412354e-01 1.620894521474838257e-01 3.328747153282165527e-01 1.306070480495691299e-02 3.833125829696655273e-01 -4.151531681418418884e-02 -5.619477853178977966e-02 -1.818197220563888550e-01 -1.097104996442794800e-01 -1.483834348618984222e-02 1.107556819915771484e-01 1.413710266351699829e-01 -2.663933038711547852e-01 1.334219276905059814e-01 1.896786093711853027e-01 1.394444853067398071e-01 2.261057347059249878e-01 5.628589913249015808e-02 6.129949912428855896e-02 1.537249982357025146e-01 3.143848776817321777e-01 7.654671370983123779e-02 -3.260415792465209961e-02 -2.111296169459819794e-02 -1.689034402370452881e-01 1.549869123846292496e-02 1.065756529569625854e-01 -1.994347432628273964e-03 9.532272070646286011e-02 -1.448129266500473022e-01 4.245315119624137878e-02
-1.013152599334716797e-01 1.340919081121683121e-02 1.820586770772933960e-01 2.918490469455718994e-01 -2.010381817817687988e-01 6.573256850242614746e-02 -4.402398318052291870e-02 1.417347937822341919e-01 -2.846123576164245605e-01 -1.305838525295257568e-01 2.895242869853973389e-01 4.813610389828681946e-02 -8.021171391010284424e-02 -1.020082831382751465e-01 1.715920269489288330e-01 1.571571826934814453e-02 8.082250505685806274e-02 1.598204076290130615e-01 -9.255078434944152832e-02 -1.767949759960174561e-01 3.991232514381408691e-01 -1.390447467565536499e-01 9.901297837495803833e-02 -5.861764401197433472e-02 2.056029587984085083e-01 5.992201715707778931e-02 -3.595677614212036133e-01 8.165418356657028198e-02 4.528176039457321167e-02 1.832481920719146729e-01 -2.017141878604888916e-01 -2.276710420846939087e-01
2.299798727035522461e-01 -6.410147249698638916e-02 2.744282186031341553e-01 2.504236698150634766e-01 8.630757778882980347e-02 -8.023356087505817413e-03 3.931929357349872589e-03 -1.394469141960144043e-01 -1.447040308266878128e-02 2.071963846683502197e-01 5.582578852772712708e-02 3.432656228542327881e-01 2.341963499784469604e-01 6.614534556865692139e-02 5.325741693377494812e-02 -2.229648642241954803e-02 4.087533801794052124e-02 6.024274230003356934e-02 -1.943924129009246826e-01 1.198456138372421265e-01 2.634928226470947266e-01 2.962670326232910156e-01 -1.509052962064743042e-01 -1.050488650798797607e-01 2.143984287977218628e-01 1.365837156772613525e-01 7.388225942850112915e-02 1.650843769311904907e-02 1.911769956350326538e-01 3.090962469577789307e-01 -3.166418373584747314e-01 1.389720756560564041e-02
3.146282434463500977e-01 -1.961129456758499146e-01 1.591838002204895020e-01 1.959158033132553101e-01 9.139671921730041504e-02 1.335605382919311523e-01 -1.012377366423606873e-01 3.388184681534767151e-02 -9.440946578979492188e-02 -5.293228104710578918e-02 4.714496135711669922e-01 1.170916259288787842e-01 4.047611728310585022e-02 7.671681046485900879e-02 4.996530711650848389e-02 -1.956490129232406616e-01 1.038892939686775208e-02 -1.068244129419326782e-01 1.013102754950523376e-01 1.313618719577789307e-01 -6.674421019852161407e-03 3.844988241326063871e-04 -2.654008567333221436e-01 2.282218784093856812e-01 2.163093239068984985e-01 5.775348842144012451e-02 4.238076210021972656e-01 5.614815279841423035e-02 -1.686548292636871338e-01 -2.641153149306774139e-02 -1.993176937103271484e-01 -4.337788000702857971e-02
2.018932700157165527e-01 2.165004014968872070e-01 9.518723934888839722e-02 2.441547363996505737e-01 -9.923854470252990723e-02 3.126363158226013184e-01 -1.459656506776809692e-01 -1.722633540630340576e-01 -2.561232745647430420e-01 -6.946236360818147659e-03 5.570973828434944153e-02 9.642896056175231934e-02 7.374621182680130005e-02 -1.384764462709426880e-01 1.508683711290359497e-01 9.484218060970306396e-02 4.081346467137336731e-02 1.909770369529724121e-01 8.070161938667297363e-02 -4.041512683033943176e-02 9.649529308080673218e-02 2.362223118543624878e-01 -2.639571428298950195e-01 2.780413627624511719e-01 2.596875727176666260e-01 -3.350177705287933350e-01 2.117115408182144165e-01 -9.155249223113059998e-03 7.841039448976516724e-02 2.395297139883041382e-01 -6.491629779338836670e-02 3.208675421774387360e-03
2.858323752880096436e-01 -6.209019571542739868e-02 5.095461010932922363e-02 8.702722191810607910e-02 -5.716413632035255432e-02 1.421314179897308350e-01 -3.558656871318817139e-01 2.546478621661663055e-02 -6.486538797616958618e-02 -3.447567671537399292e-02 -2.344344556331634521e-02 7.648867554962635040e-03 1.563517302274703979e-01 -7.402443885803222656e-02 4.226849973201751709e-02 1.107716467231512070e-02 -7.857581228017807007e-02 -9.319242835044860840e-02 -6.234063580632209778e-02 -4.330763816833496094e-01 -1.312961708754301071e-02 2.132528088986873627e-02 -1.336861997842788696e-01 2.084222286939620972e-01 4.090977013111114502e-01 1.982088834047317505e-01 -7.485976070165634155e-02 3.346240222454071045e-01 5.227727442979812622e-02 8.243282884359359741e-02 -3.285354077816009521e-01 -7.582711428403854370e-02
1.187456101179122925e-01 3.059532046318054199e-01 6.533005833625793457e-02 3.407823443412780762e-01 2.278411537408828735e-01 3.393533453345298767e-02 -3.471225872635841370e-02 -1.516252309083938599e-01 -3.135260641574859619e-01 -1.067306026816368103e-01 1.034780777990818024e-02 3.976546823978424072e-01 -4.298007860779762268e-02 -1.576133817434310913e-01 -2.838657200336456299e-01 9.852414578199386597e-02 -1.075039058923721313e-01 3.170090913772583008e-01 -9.621214866638183594e-02 -1.240684613585472107e-01 1.492714732885360718e-01 1.749184727668762207e-01 -6.789441406726837158e-02 4.075825214385986328e-02 1.130044162273406982e-01 -9.474562108516693115e-02 2.583165094256401062e-02 -5.229633767157793045e-03 1.695107221603393555e-01 9.503290057182312012e-02 -2.296192348003387451e-01 3.079461306333541870e-02
-2.888140268623828888e-02 -5.341524630784988403e-02 -6.121528893709182739e-02 2.198734432458877563e-01 -8.735062927007675171e-02 2.511369287967681885e-01 9.135232865810394287e-02 1.061187982559204102e-01 -3.155931532382965088e-01 -1.096760630607604980e-01 4.063122570514678955e-01 3.503602445125579834e-01 -4.718207567930221558e-02 8.594202809035778046e-03 4.499439895153045654e-02 1.665714085102081299e-01 3.226561546325683594e-01 2.804920971393585205e-01 7.232259493321180344e-03 -6.240449473261833191e-02 2.709273993968963623e-01 2.987063229084014893e-01 -1.802778989076614380e-01 8.452839404344558716e-02 5.855965614318847656e-02 -1.235837931744754314e-03 2.922979369759559631e-02 8.626776747405529022e-03 -8.751623332500457764e-02 3.354294598102569580e-02 -9.113230556249618530e-02 -1.091960668563842773e-01
3.414451777935028076e-01 1.086083725094795227e-01 1.093718111515045166e-01 3.655741810798645020e-01 -7.430502027273178101e-02 -8.863580971956253052e-02 -9.750267118215560913e-02 -1.103328820317983627e-02 -9.712319076061248779e-02 1.416627913713455200e-01 1.699912548065185547e-01 -5.179942585527896881e-03 5.521253123879432678e-02 -5.824088305234909058e-02 2.136438935995101929e-01 1.614922881126403809e-01 7.490450143814086914e-02 1.709993332624435425e-01 6.467945128679275513e-02 8.282429724931716919e-02 2.166240215301513672e-01 5.392655293690040708e-05 -1.481817066669464111e-01 7.293198257684707642e-02 2.434026598930358887e-01 -2.425569891929626465e-01 -1.756467372179031372e-01 -4.564371332526206970e-02 7.416296005249023438e-02 3.203355073928833008e-01 -4.233384430408477783e-01 8.930640667676925659e-02
1.880645155906677246e-01 1.142191514372825623e-01 2.327231019735336304e-01 4.456581771373748779e-01 -5.429002270102500916e-02 -1.657276898622512817e-01 2.247852385044097900e-01 -1.682397574186325073e-01 -2.864276170730590820e-01 4.582408070564270020e-02 1.050788387656211853e-01 1.861227862536907196e-02 3.955584019422531128e-02 -1.302748322486877441e-01 -1.329097896814346313e-01 4.686837550252676010e-03 1.409079879522323608e-01 -1.432279031723737717e-02 -3.141060471534729004e-02 2.628834843635559082e-01 -7.533319294452667236e-02 2.400082051753997803e-01 -3.355293869972229004e-01 8.811206370592117310e-02 1.127329319715499878e-01 8.291862905025482178e-03 1.985619217157363892e-01 1.088673248887062073e-01 3.345359489321708679e-02 1.506529450416564941e-01 -2.777144610881805420e-01 -1.379933506250381470e-01
2.741116285324096680e-01 4.014550149440765381e-01 1.392025500535964966e-01 2.675553783774375916e-02 5.986050516366958618e-02 2.669720947742462158e-01 1.223206222057342529e-01 -9.329540282487869263e-02 -2.746412456035614014e-01 -9.674999862909317017e-02 1.522173136472702026e-01 5.868167802691459656e-02 3.205374255776405334e-02 -1.846789270639419556e-01 3.116006404161453247e-02 -4.956222604960203171e-03 -2.934350073337554932e-01 1.617076247930526733e-01 1.425367593765258789e-01 1.061453893780708313e-01 3.169510066509246826e-01 2.240373790264129639e-01 -1.267298907041549683e-01 7.409346103668212891e-02 2.456651479005813599e-01 -2.099424749612808228e-01 2.462227046489715576e-01 2.190227620303630829e-03 -1.108574587851762772e-02 1.146354153752326965e-01 -2.939210273325443268e-02 4.821514710783958435e-02
6.517792493104934692e-02 2.858386039733886719e-01 9.025627747178077698e-03 3.252587020397186279e-01 1.597180496901273727e-03 -4.632068052887916565e-02 2.516354247927665710e-02 -1.852455139160156250e-01 -3.663103282451629639e-01 -3.533548489212989807e-02 2.926806211471557617e-01 2.017082460224628448e-02 -1.670664250850677490e-01 -5.705452058464288712e-04 -2.662149071693420410e-01 8.759701251983642578e-02 -1.359777003526687622e-01 1.115819066762924194e-01 -7.573559880256652832e-02 -1.275498569011688232e-01 1.105057150125503540e-01 -8.597028255462646484e-02 -2.495031952857971191e-01 4.757081344723701477e-02 3.969101607799530029e-01 -2.237527370452880859e-01 7.329642027616500854e-02 9.177348017692565918e-02 7.530283182859420776e-02 2.700102329254150391e-01 -7.711452245712280273e-02 1.171807665377855301e-02
4.119724631309509277e-01 1.242909282445907593e-01 -3.728211820125579834e-01 1.779602020978927612e-01 3.736099600791931152e-02 1.159991547465324402e-01 -1.246815919876098633e-01 1.038656532764434814e-01 -3.939758837223052979e-01 1.495209187269210815e-01 7.094395160675048828e-02 1.275216341018676758e-01 -1.259820014238357544e-01 -8.082540333271026611e-02 3.626989200711250305e-02 4.207222536206245422e-02 2.120355144143104553e-03 -1.609932780265808105e-01 -1.994266062974929810e-01 9.204886853694915771e-02 -1.139847189188003540e-01 2.071246057748794556e-01 -8.650159090757369995e-02 -8.780061453580856323e-02 2.103552967309951782e-01 1.373570859432220459e-01 8.104511350393295288e-02 -7.180283963680267334e-02 1.982575505971908569e-01 8.560242503881454468e-02 -2.523362040519714355e-01 -2.195950746536254883e-01
1.358272880315780640e-01 6.626340746879577637e-02 1.143341958522796631e-01 6.905838847160339355e-03 -1.186799407005310059e-01 -5.790024623274803162e-02 1.222971156239509583e-01 -7.625917345285415649e-02 -3.581368923187255859e-01 -1.933471411466598511e-01 3.713585138320922852e-01 6.196679919958114624e-02 -3.197577893733978271e-01 4.268830269575119019e-02 -1.583012342453002930e-01 3.540564095601439476e-03 -1.216386556625366211e-01 3.911015093326568604e-01 -2.559469044208526611e-01 -3.682233765721321106e-02 2.984295189380645752e-01 1.748787164688110352e-01 -4.855922982096672058e-02 1.417970210313796997e-01 9.206709265708923340e-02 3.960813581943511963e-02 -1.198353618383407593e-01 1.103646382689476013e-01 -1.422464847564697266e-01 -1.117398813366889954e-01 -1.403705328702926636e-01 -1.534969508647918701e-01
4.600057899951934814e-01 1.392122358083724976e-01 1.793326437473297119e-01 3.051736652851104736e-01 1.131932586431503296e-01 -2.484300173819065094e-02 -7.781542092561721802e-02 1.841356754302978516e-01 -3.526416420936584473e-01 1.072216629981994629e-01 5.714453291147947311e-03 9.404794871807098389e-02 -9.114351123571395874e-02 -3.769063204526901245e-02 1.238523274660110474e-01 1.542130112648010254e-01 8.730690181255340576e-02 2.720274031162261963e-01 -1.331567764282226562e-02 1.246076896786689758e-01 2.342973351478576660e-01 -5.045324563980102539e-02 -4.897399991750717163e-02 6.867008656263351440e-02 5.942650884389877319e-02 1.215241756290197372e-02 -1.601035743951797485e-01 4.523548856377601624e-02 1.904962956905364990e-01 3.888307809829711914e-01 -4.191633686423301697e-02 -1.194950342178344727e-01
2.429510280489921570e-02 -1.138563826680183411e-01 -9.034886956214904785e-02 2.673859000205993652e-01 -1.089801564812660217e-01 1.289124935865402222e-01 -2.014935910701751709e-01 1.700149327516555786e-01 -9.204094856977462769e-02 -1.794826537370681763e-01 -3.729749098420143127e-02 1.109109744429588318e-01 1.386533528566360474e-01 -1.975161731243133545e-01 2.375887334346771240e-01 -8.827664703130722046e-02 -5.937039479613304138e-02 8.811301738023757935e-02 -2.705654203891754150e-01 -1.551875174045562744e-01 1.885613240301609039e-02 7.963345944881439209e-02 -1.001310646533966064e-01 -1.311472952365875244e-01 3.696518838405609131e-01 -1.793050952255725861e-02 -7.062517106533050537e-02 -1.175596117973327637e-01 1.181315779685974121e-01 2.327760122716426849e-02 -5.152776837348937988e-01 -2.316275835037231445e-01
2.950147092342376709e-01 -2.069963365793228149e-01 -7.818377763032913208e-02 1.953268945217132568e-01 2.082679420709609985e-01 -1.782299391925334930e-02 2.744126021862030029e-01 -7.526341080665588379e-02 6.261643767356872559e-02 -1.712857633829116821e-01 2.273591309785842896e-01 -6.653311103582382202e-02 2.324336916208267212e-01 6.021367013454437256e-02 -1.794291138648986816e-01 4.198346659541130066e-02 -5.451188981533050537e-02 1.551668345928192139e-01 -3.195409178733825684e-01 8.166437596082687378e-02 -7.154908031225204468e-02 1.476995497941970825e-01 -1.083608642220497131e-01 2.507846951484680176e-01 3.066577613353729248e-01 -5.621756240725517273e-02 3.523094579577445984e-02 -9.365113452076911926e-03 7.740888278931379318e-03 -7.231668382883071899e-02 -3.571672737598419189e-01 -2.267750501632690430e-01
3.133352994918823242e-01 -1.502269655466079712e-01 -4.602180793881416321e-03 9.172092378139495850e-02 3.612659871578216553e-02 1.687007695436477661e-01 8.937166631221771240e-02 6.373170763254165649e-02 -7.177312672138214111e-02 -7.782385498285293579e-02 4.921121001243591309e-01 -4.822665452957153320e-02 5.512817949056625366e-02 1.613885723054409027e-02 2.905227839946746826e-01 -1.779100857675075531e-02 -8.556313812732696533e-02 -1.605096645653247833e-02 1.257434785366058350e-01 -1.507712993770837784e-02 2.282714843750000000e-01 8.993371576070785522e-02 -2.133873552083969116e-01 3.946717381477355957e-01 3.360786437988281250e-01 -7.789784669876098633e-02 2.429558038711547852e-01 -1.393917109817266464e-02 -5.267685628496110439e-04 -5.715920031070709229e-02 -1.277414709329605103e-01 4.837343841791152954e-02
-1.299562398344278336e-02 2.602405846118927002e-01 -1.417650580406188965e-01 2.887083590030670166e-01 2.038542181253433228e-01 8.843296766281127930e-02 -2.365950942039489746e-01 2.590756714344024658e-01 6.162604317069053650e-02 -1.578996703028678894e-02 1.231426149606704712e-01 6.940979510545730591e-02 5.321288108825683594e-02 2.156229466199874878e-01 -1.918191462755203247e-01 3.603376820683479309e-02 -1.925412267446517944e-01 1.332334578037261963e-01 -7.528331875801086426e-02 -2.695596218109130859e-01 2.468820065259933472e-01 1.480335928499698639e-02 -2.321814894676208496e-01 -8.389186114072799683e-02 2.813902199268341064e-01 1.217442899942398071e-01 1.628817915916442871e-01 2.305458486080169678e-01 1.776693463325500488e-01 1.340170949697494507e-01 -2.564659416675567627e-01 -2.190895006060600281e-02
2.123830914497375488e-01 1.783605962991714478e-01 -5.045311152935028076e-02 3.323772251605987549e-01 1.404392719268798828e-01 1.209308877587318420e-01 8.430010825395584106e-02 -2.148259431123733521e-01 -1.059516593813896179e-01 2.285935878753662109e-01 1.015132740139961243e-01 1.779269278049468994e-01 4.126338462810963392e-04 -1.429230719804763794e-01 -1.578847169876098633e-01 -2.127647846937179565e-01 -2.520435750484466553e-01 9.371370077133178711e-02 8.991602808237075806e-02 3.027281351387500763e-02 4.268265068531036377e-01 -7.942034862935543060e-03 -2.702694833278656006e-01 -7.758689671754837036e-02 2.419618368148803711e-01 4.050235450267791748e-02 1.467019021511077881e-01 4.486377909779548645e-02 1.344120949506759644e-01 2.648330926895141602e-01 -3.214851021766662598e-02 -1.039887145161628723e-01
2.571049332618713379e-01 1.077731028199195862e-01 -1.028693467378616333e-01 2.173052579164505005e-01 -1.157353296875953674e-01 1.368830204010009766e-01 1.811194568872451782e-01 4.108170792460441589e-02 -1.698521524667739868e-01 -8.398079127073287964e-02 -1.257796287536621094e-01 -1.986874192953109741e-01 1.000420451164245605e-01 -1.040117722004652023e-02 7.510484755039215088e-02 -9.294681251049041748e-02 -2.631731331348419189e-01 -7.703148573637008667e-02 -1.714115291833877563e-01 8.275841921567916870e-02 1.582488864660263062e-01 -3.025453537702560425e-02 -1.515932977199554443e-01 1.843666136264801025e-01 1.817936301231384277e-01 -2.508563101291656494e-01 1.049145534634590149e-01 1.146153956651687622e-01 1.129779890179634094e-01 4.811463654041290283e-01 -3.507673144340515137e-01 -2.188605815172195435e-02
2.303371131420135498e-01 5.251037329435348511e-02 -8.582108467817306519e-02 9.332670271396636963e-02 -2.918493747711181641e-01 1.726833134889602661e-01 1.613056063652038574e-01 1.163176670670509338e-01 6.981468945741653442e-02 -1.313831210136413574e-01 2.198703885078430176e-01 5.576035380363464355e-02 -6.675805896520614624e-02 -8.866325020790100098e-02 3.200198411941528320e-01 -1.145402714610099792e-01 -1.643499135971069336e-01 1.629071533679962158e-01 -3.008259534835815430e-01 -4.481146484613418579e-02 3.106737434864044189e-01 -2.190530002117156982e-01 -2.805310189723968506e-01 6.742027401924133301e-02 2.318580150604248047e-01 1.324872672557830811e-01 1.438327729701995850e-01 -1.229593753814697266e-01 5.579360947012901306e-02 1.338687390089035034e-01 -2.643516957759857178e-01 1.722463034093379974e-02
2.014629989862442017e-01 -1.871123015880584717e-01 6.164968013763427734e-02 2.674223780632019043e-01 -1.783438026905059814e-01 1.698094010353088379e-01 5.944236740469932556e-02 -1.814118400216102600e-02 -1.163425967097282410e-01 -1.623047292232513428e-01 1.263948082923889160e-01 1.302132010459899902e-01 6.580198556184768677e-02 -7.170467078685760498e-02 2.496396303176879883e-01 -2.868139147758483887e-01 -3.930243197828531265e-03 -6.937323510646820068e-02 -2.147664427757263184e-01 -3.650299906730651855e-01 1.728222072124481201e-01 -1.958061903715133667e-01 5.859389528632164001e-02 -1.896975375711917877e-02 3.219789564609527588e-01 -4.235624894499778748e-02 1.812895089387893677e-01 9.695899486541748047e-02 1.380791515111923218e-01 6.338346004486083984e-02 -2.412487119436264038e-01 -2.692632973194122314e-01
1.646164357662200928e-01 1.041655614972114563e-01 8.215822279453277588e-02 2.837341427803039551e-01 2.319236844778060913e-02 5.746759846806526184e-02 -1.969217509031295776e-01 1.743544271448627114e-04 -9.305440634489059448e-02 -8.400415629148483276e-02 3.607279062271118164e-02 8.066645264625549316e-02 2.756129503250122070e-01 1.267600953578948975e-01 3.014752566814422607e-01 2.355022914707660675e-02 -2.529906034469604492e-01 -6.534218788146972656e-02 -5.653931200504302979e-02 2.127012312412261963e-01 1.829236000776290894e-01 -1.437618434429168701e-01 -1.978519111871719360e-01 4.079062864184379578e-02 4.314368665218353271e-01 2.356065213680267334e-01 5.175710842013359070e-02 8.079797774553298950e-02 -1.260005235671997070e-01 3.074204325675964355e-01 -2.277045398950576782e-01 2.103039249777793884e-02
-1.699239597655832767e-03 1.202042102813720703e-01 1.372209042310714722e-01 2.462355345487594604e-01 -3.267962336540222168e-01 2.842978835105895996e-01 -5.370991770178079605e-03 2.260792851448059082e-01 -3.325340151786804199e-02 -3.731254637241363525e-01 1.536153107881546021e-01 2.210051007568836212e-02 -1.631197333335876465e-01 2.962043881416320801e-01 5.640611425042152405e-02 -1.874129176139831543e-01 -2.570849470794200897e-02 -1.126072034239768982e-01 5.202414840459823608e-02 -1.649333238601684570e-01 1.869444549083709717e-01 3.767702579498291016e-01 -1.060744524002075195e-01 1.498950570821762085e-01 1.131496727466583252e-01 1.262276023626327515e-01 1.399534195661544800e-01 -1.304307300597429276e-02 -8.322665095329284668e-02 7.835363596677780151e-02 -1.306894123554229736e-01 -1.332129985094070435e-01
3.407787680625915527e-01 1.931993961334228516e-01 1.875851154327392578e-01 7.715640962123870850e-02 5.936412513256072998e-02 1.959682106971740723e-01 4.129844717681407928e-03 -2.314396761357784271e-02 -2.040170431137084961e-01 7.073049247264862061e-02 1.405967921018600464e-01 1.213820502161979675e-01 1.344857513904571533e-01 -3.463798388838768005e-02 8.477801084518432617e-02 2.120898365974426270e-01 -2.571045160293579102e-01 3.617596924304962158e-01 -1.432407051324844360e-01 -9.394346922636032104e-02 2.463568449020385742e-01 2.278291881084442139e-01 -9.564469568431377411e-03 -9.671005606651306152e-02 1.983789801597595215e-01 -8.662857115268707275e-02 1.924612373113632202e-01 5.061810836195945740e-02 2.862844169139862061e-01 2.831979393959045410e-01 1.086809784173965454e-01 3.934394568204879761e-02
3.472381830215454102e-01 5.271449312567710876e-02 5.777271836996078491e-02 4.503202140331268311e-01 4.704321920871734619e-02 -1.280342191457748413e-01 3.487979620695114136e-02 7.114303112030029297e-02 -3.457636535167694092e-01 5.676810443401336670e-02 4.485872015357017517e-02 9.430400282144546509e-02 5.842512845993041992e-02 1.975103467702865601e-01 1.252297461032867432e-01 5.977506935596466064e-02 2.153908275067806244e-02 2.383532077074050903e-01 -4.913810174912214279e-03 1.402767449617385864e-01 2.688491046428680420e-01 -2.257788181304931641e-02 1.355551183223724365e-01 1.747916191816329956e-01 2.162765562534332275e-01 -2.619485929608345032e-02 -8.998830616474151611e-02 -2.148173153400421143e-01 5.325375497341156006e-02 3.427786827087402344e-01 -1.717564463615417480e-01 -6.528105121105909348e-03
6.746979057788848877e-02 -3.773767733946442604e-03 2.172495722770690918e-01 1.781820803880691528e-01 6.847494840621948242e-02 1.206559240818023682e-01 2.308591268956661224e-02 6.037980690598487854e-02 -6.452509015798568726e-02 -1.515792161226272583e-01 -4.560094326734542847e-02 2.797602862119674683e-02 -1.992010623216629028e-01 1.347333937883377075e-01 1.408214867115020752e-01 -5.937874689698219299e-02 -2.889683544635772705e-01 1.244881898164749146e-01 -3.589987754821777344e-01 4.373303428292274475e-02 2.418781369924545288e-01 2.116433531045913696e-02 -2.796616852283477783e-01 2.191378772258758545e-01 2.669195830821990967e-01 4.330110847949981689e-01 1.853526830673217773e-01 6.840015947818756104e-02 5.457148700952529907e-02 2.200815379619598389e-01 -1.321354508399963379e-01 -1.546679530292749405e-02
6.653732806444168091e-02 1.763586401939392090e-01 9.010834991931915283e-02 1.328366994857788086e-01 -3.369044512510299683e-02 1.041691154241561890e-01 -9.828466176986694336e-02 1.795494258403778076e-01 -1.743431091308593750e-01 -2.257231175899505615e-01 3.166385591030120850e-01 1.184881180524826050e-01 1.330511271953582764e-01 5.660872906446456909e-02 2.368189394474029541e-01 1.150166243314743042e-02 -1.705356389284133911e-01 8.535231649875640869e-02 -1.934033930301666260e-01 9.514728933572769165e-02 -4.445879161357879639e-02 1.717520505189895630e-01 -2.807475328445434570e-01 2.822125852108001709e-01 4.513230919837951660e-01 2.710477262735366821e-02 2.123151123523712158e-01 -4.202760756015777588e-02 -1.824238002300262451e-01 -1.603080332279205322e-01 -1.621133983135223389e-01 5.253361538052558899e-02
3.074606060981750488e-01 3.128661215305328369e-01 -6.257512141019105911e-03 3.679842650890350342e-01 2.149116247892379761e-01 9.020050615072250366e-02 3.473138436675071716e-02 -6.661395728588104248e-02 -1.681879609823226929e-01 -8.392553776502609253e-02 1.067632623016834259e-02 6.816537678241729736e-02 -1.769416481256484985e-01 9.304562956094741821e-02 -3.417264297604560852e-02 -1.131926923990249634e-01 -1.440923660993576050e-01 2.883260846138000488e-01 -1.206078901886940002e-01 -2.415591776371002197e-01 2.593639194965362549e-01 1.128564625978469849e-01 -1.474139392375946045e-01 -1.913433372974395752e-01 3.005179017782211304e-02 -2.475851774215698242e-01 1.457890123128890991e-01 -2.441318780183792114e-01 -6.751356180757284164e-03 -1.239239275455474854e-01 -2.097625732421875000e-01 -2.294910699129104614e-02
1.774937808513641357e-01 2.155596315860748291e-01 5.394501984119415283e-02 2.642940878868103027e-01 -8.751918375492095947e-02 2.524593472480773926e-01 -5.224271491169929504e-02 1.103027611970901489e-01 -2.384210079908370972e-01 -2.086862027645111084e-01 1.886298358440399170e-01 1.908434927463531494e-01 -2.294588983058929443e-01 1.212838590145111084e-01 2.688548266887664795e-01 -1.914722472429275513e-01 -2.080084532499313354e-01 1.142064779996871948e-01 -2.204788774251937866e-01 1.465337425470352173e-01 -1.411840319633483887e-01 -1.352113485336303711e-01 -5.287669599056243896e-02 -5.655168741941452026e-02 1.470351815223693848e-01 1.821209788322448730e-01 2.267681956291198730e-01 1.504154596477746964e-02 2.524813413619995117e-01 1.294768750667572021e-01 -2.295256257057189941e-01 6.357032060623168945e-02
1.096612215042114258e-01 -7.382036745548248291e-02 -9.933292865753173828e-02 4.011025726795196533e-01 1.052899844944477081e-02 9.289826452732086182e-02 -1.511490195989608765e-01 3.845573365688323975e-01 -6.402115523815155029e-02 -1.551343500614166260e-01 -1.436027586460113525e-01 1.265205144882202148e-01 8.538310229778289795e-02 -3.473174870014190674e-01 2.609692811965942383e-01 -1.077884584665298462e-01 -1.901558488607406616e-01 8.597863465547561646e-02 -1.084471046924591064e-01 -1.445177495479583740e-01 1.349951475858688354e-01 -1.091607287526130676e-01 -1.854061633348464966e-01 -1.730818487703800201e-02 1.572187095880508423e-01 1.197821944952011108e-01 2.072226256132125854e-01 1.256029456853866577e-01 2.083839029073715210e-01 -6.538709276355803013e-04 -2.673463821411132812e-01 -7.856305688619613647e-02
2.997545599937438965e-01 9.202963858842849731e-02 -1.123753711581230164e-01 3.458258509635925293e-01 2.411539256572723389e-01 -6.778635084629058838e-02 6.040539592504501343e-02 -2.019851654767990112e-01 -2.506941854953765869e-01 -9.898830205202102661e-02 2.287565171718597412e-01 5.836033821105957031e-02 -3.832330927252769470e-02 -3.370584920048713684e-02 9.431274235248565674e-02 1.345172226428985596e-01 -5.575617030262947083e-02 -1.508963853120803833e-01 8.170134574174880981e-02 2.506739795207977295e-01 2.182261832058429718e-02 3.701803684234619141e-01 -8.327569067478179932e-02 8.901257812976837158e-02 1.573747247457504272e-01 -2.898115478456020355e-02 1.859090179204940796e-01 3.085490465164184570e-01 1.243206206709146500e-02 3.077421486377716064e-01 -4.882152751088142395e-02 -6.250695139169692993e-02
1.316751390695571899e-01 1.619136929512023926e-01 -6.337156519293785095e-03 2.523768544197082520e-01 1.432749181985855103e-01 2.720609605312347412e-01 -7.378549128770828247e-02 1.339752525091171265e-01 -2.480222433805465698e-01 -8.722084574401378632e-03 3.609954118728637695e-01 5.628554895520210266e-02 1.753093451261520386e-01 -9.144543856382369995e-02 -1.217066496610641479e-01 1.613274216651916504e-01 5.700276046991348267e-02 2.736781239509582520e-01 -1.895261406898498535e-01 -7.509744912385940552e-02 1.860382854938507080e-01 1.903159767389297485e-01 3.296644613146781921e-02 7.091590762138366699e-02 -9.405817091464996338e-02 3.936423063278198242e-01 -1.517475694417953491e-01 -1.446667015552520752e-01 -2.379088848829269409e-01 -3.445577993988990784e-02 -1.715528517961502075e-01 -9.017250686883926392e-02
2.264629453420639038e-01 8.588445186614990234e-02 5.403783917427062988e-02 4.164971411228179932e-01 2.981411516666412354e-01 -9.104578197002410889e-02 3.528409078717231750e-02 1.327798366546630859e-01 1.263042446225881577e-02 1.157963201403617859e-01 4.241339862346649170e-01 -1.367421150207519531e-01 1.468782424926757812e-01 -1.078447476029396057e-01 -7.662429660558700562e-02 -6.331860087811946869e-03 -8.865362405776977539e-02 -1.234510913491249084e-01 -1.692148447036743164e-01 -1.557540297508239746e-01 1.706063151359558105e-01 3.548121452331542969e-02 -2.722230851650238037e-01 2.732473611831665039e-02 1.554513573646545410e-01 1.556089222431182861e-01 -2.012321650981903076e-01 2.199563980102539062e-01 2.711378037929534912e-01 2.223282679915428162e-02 -5.857716873288154602e-02 4.144985228776931763e-02
1.129116192460060120e-01 -4.071137681603431702e-02 6.065473333001136780e-02 2.475054562091827393e-01 1.655768156051635742e-01 4.885702510364353657e-04 4.975727945566177368e-02 5.682013928890228271e-02 -2.168725579977035522e-01 -2.154190838336944580e-02 8.425709605216979980e-02 1.793834716081619263e-01 1.204304695129394531e-01 -3.456697613000869751e-02 -7.328085601329803467e-02 -1.437904536724090576e-01 -3.075983524322509766e-01 2.160454243421554565e-01 -4.069685470312833786e-03 -6.518461555242538452e-02 3.982118368148803711e-01 7.405214011669158936e-02 -1.837186217308044434e-01 -2.686423063278198242e-01 2.478806823492050171e-01 -1.126741394400596619e-01 3.292756676673889160e-01 -1.609747856855392456e-01 1.499429941177368164e-01 2.904314994812011719e-01 -1.540559977293014526e-01 6.661795079708099365e-02
2.752694785594940186e-01 1.351174414157867432e-01 1.808451302349567413e-02 2.161645442247390747e-01 8.653704077005386353e-02 6.212836131453514099e-02 9.539777785539627075e-02 7.077226787805557251e-02 -8.443247526884078979e-02 -1.308294478803873062e-02 5.872530937194824219e-01 3.756299614906311035e-02 5.717972666025161743e-02 1.159186735749244690e-01 1.897500157356262207e-01 -1.229761838912963867e-01 -1.591251939535140991e-01 -6.403280794620513916e-02 8.612334728240966797e-02 1.676508458331227303e-03 3.904779255390167236e-02 1.850958541035652161e-02 -1.662949621677398682e-01 2.847704887390136719e-01 2.170747369527816772e-01 1.327951848506927490e-01 1.997520774602890015e-01 2.192953824996948242e-01 -5.533318221569061279e-02 -2.050211429595947266e-01 -1.986047178506851196e-01 1.652344465255737305e-01
8.659774065017700195e-02 2.308992296457290649e-01 -1.548001170158386230e-01 -4.862358327955007553e-04 -4.124537110328674316e-02 1.217724904417991638e-01 1.276545375585556030e-01 2.969214022159576416e-01 2.474487759172916412e-03 -2.582941055297851562e-01 -3.199398517608642578e-02 1.268451213836669922e-01 1.471769250929355621e-02 -6.655551493167877197e-02 -7.504591345787048340e-02 -8.113763481378555298e-02 -1.017837002873420715e-01 8.925291150808334351e-02 -6.067944224923849106e-03 -1.936310380697250366e-01 2.927239537239074707e-01 3.162539303302764893e-01 1.245147883892059326e-01 4.348903521895408630e-02 2.197954058647155762e-01 3.231631964445114136e-02 1.658970117568969727e-01 4.104672670364379883e-01 3.133874535560607910e-01 -3.937315568327903748e-02 -2.934870123863220215e-01 5.768725275993347168e-02
-2.184346504509449005e-02 1.600139290094375610e-01 -1.120482832193374634e-01 2.212368696928024292e-01 9.987750649452209473e-02 -1.388022154569625854e-01 -1.111257672309875488e-01 1.728647798299789429e-01 -2.321606129407882690e-01 -4.868670552968978882e-02 6.476990878582000732e-02 4.226361587643623352e-02 -1.831354349851608276e-01 -5.981496721506118774e-02 1.034356653690338135e-01 -6.608760356903076172e-02 -2.373570054769515991e-01 -1.220268309116363525e-01 1.708208173513412476e-01 1.098038777709007263e-01 1.587217450141906738e-01 8.395995199680328369e-02 -1.972186863422393799e-01 -2.650904469192028046e-03 1.404413580894470215e-01 -1.642961800098419189e-01 8.023158460855484009e-02 -9.647981077432632446e-02 -7.214117050170898438e-02 3.622503280639648438e-01 -5.223252773284912109e-01 -2.668080031871795654e-01
3.405710458755493164e-01 1.160342693328857422e-01 -1.556814163923263550e-01 2.070469707250595093e-01 -1.692162007093429565e-01 3.470294475555419922e-01 -7.356242835521697998e-02 -3.341185301542282104e-02 4.754712805151939392e-02 -8.833880722522735596e-02 4.573437944054603577e-02 -1.203717663884162903e-01 -2.428965419530868530e-01 -2.459016591310501099e-01 -4.990398511290550232e-02 8.352218568325042725e-02 -4.137849435210227966e-02 2.956194877624511719e-01 -2.847022414207458496e-01 -5.761684104800224304e-02 1.779620796442031860e-01 1.251332759857177734e-01 -2.492300271987915039e-01 -3.090402670204639435e-02 2.695786058902740479e-01 5.873574409633874893e-03 1.222508996725082397e-01 1.183056905865669250e-01 1.323834657669067383e-01 -1.367334625683724880e-03 2.304326444864273071e-01 -1.900529414415359497e-01
2.281225323677062988e-01 1.376534253358840942e-01 -1.335693448781967163e-01 2.187289595603942871e-01 -2.966493368148803711e-02 8.448153734207153320e-02 -7.181059569120407104e-02 6.058191508054733276e-02 -3.936535492539405823e-02 -3.050164282321929932e-01 1.757587045431137085e-01 -6.817506998777389526e-02 -1.623692573048174381e-03 1.127278655767440796e-01 1.122075393795967102e-01 9.700228273868560791e-02 -1.530095934867858887e-01 1.926462054252624512e-01 -7.195470482110977173e-02 -1.924265474081039429e-01 -7.352932542562484741e-02 8.834353834390640259e-02 -2.234874814748764038e-01 3.796395361423492432e-01 2.970735728740692139e-01 1.696004159748554230e-02 4.233994185924530029e-01 -3.174764104187488556e-03 -2.151715010404586792e-02 -1.908642053604125977e-01 -2.182811945676803589e-01 1.388538926839828491e-01
4.608049094676971436e-01 7.723511010408401489e-02 1.381969153881072998e-01 1.573058515787124634e-01 -1.608845964074134827e-02 1.543971942737698555e-03 -1.945419162511825562e-01 4.588637873530387878e-02 -6.942140311002731323e-02 2.641089074313640594e-02 -8.159616589546203613e-02 4.097341299057006836e-01 2.347611449658870697e-02 -7.097694277763366699e-02 8.840817958116531372e-02 4.117610156536102295e-01 -5.106491595506668091e-02 2.694020792841911316e-02 -1.988964341580867767e-02 9.015794098377227783e-02 2.295615524053573608e-01 -5.533774942159652710e-02 -1.115755438804626465e-01 -1.444372981786727905e-01 1.125895380973815918e-01 4.492910206317901611e-02 -1.484767347574234009e-01 1.633682250976562500e-01 -1.106329634785652161e-01 1.695030182600021362e-01 -3.508165478706359863e-01 -7.890321314334869385e-02
9.145783632993698120e-02 -3.877620771527290344e-02 4.199652001261711121e-02 1.455851793289184570e-01 1.316783130168914795e-01 -1.129662618041038513e-01 -1.370947510004043579e-01 2.115330100059509277e-01 -3.747797012329101562e-01 -6.399466842412948608e-02 -5.157174076884984970e-03 9.896716475486755371e-02 -2.057452648878097534e-01 7.431437075138092041e-02 9.091567993164062500e-02 -1.960345059633255005e-01 -1.836378723382949829e-01 -8.549270778894424438e-02 9.972666390240192413e-03 1.855686753988265991e-01 7.928079366683959961e-02 3.166097998619079590e-01 -6.061260029673576355e-02 1.241414472460746765e-01 9.217543154954910278e-02 -6.416719406843185425e-02 6.491579115390777588e-02 -1.632104367017745972e-01 -8.756296336650848389e-02 3.533985614776611328e-01 -4.789201915264129639e-01 -1.343106180429458618e-01
2.714182138442993164e-01 6.468535214662551880e-02 -1.780739128589630127e-01 1.744146794080734253e-01 -1.607381850481033325e-01 -4.219908732920885086e-03 1.562061719596385956e-02 -5.045294389128684998e-02 -5.066478848457336426e-01 -1.336767375469207764e-01 1.800755783915519714e-02 -3.542193397879600525e-02 -3.762098029255867004e-02 3.399639576673507690e-02 1.968691349029541016e-01 -1.513667311519384384e-02 -1.523662060499191284e-01 2.201901525259017944e-01 -5.853202193975448608e-02 1.055794432759284973e-01 1.108622103929519653e-01 7.464634254574775696e-03 -1.122767329216003418e-01 5.443735420703887939e-02 2.214810699224472046e-01 -1.128887310624122620e-01 -5.161580629646778107e-03 2.534029781818389893e-01 1.447028815746307373e-01 4.044447541236877441e-01 -2.896880209445953369e-01 7.082377374172210693e-02
4.161962270736694336e-01 4.817253723740577698e-02 -1.734174937009811401e-01 2.178277969360351562e-01 -3.732516616582870483e-02 -7.938163354992866516e-03 5.197821930050849915e-02 7.059679925441741943e-02 -3.103446960449218750e-01 4.629992879927158356e-03 9.442326426506042480e-02 -1.331667751073837280e-01 1.037379056215286255e-01 -6.910684704780578613e-02 -7.805440574884414673e-02 1.199060007929801941e-01 9.748946875333786011e-02 2.494007945060729980e-01 -1.274167746305465698e-01 1.265673637390136719e-01 -1.840939670801162720e-01 4.942401647567749023e-01 -6.233980879187583923e-03 2.357043921947479248e-01 1.263954341411590576e-01 -1.265715658664703369e-01 1.593992114067077637e-01 2.435868419706821442e-02 8.234223723411560059e-02 1.424817740917205811e-01 -2.350385934114456177e-01 2.762722037732601166e-02
1.872678101062774658e-01 -5.970614403486251831e-02 2.124839276075363159e-02 2.694457471370697021e-01 -1.274382621049880981e-01 6.135022640228271484e-02 -1.345599442720413208e-01 7.863612473011016846e-02 -1.872295141220092773e-01 -3.405929505825042725e-01 3.621537089347839355e-01 1.798885017633438110e-01 5.367095395922660828e-02 2.925775013864040375e-02 2.137889862060546875e-01 1.056704521179199219e-01 -1.075456663966178894e-01 4.454099759459495544e-02 -1.023116633296012878e-01 -1.383226271718740463e-02 -5.434993281960487366e-02 2.679929137229919434e-02 -1.593302190303802490e-01 1.258582621812820435e-01 4.543879330158233643e-01 -3.157930448651313782e-02 2.340302020311355591e-01 8.812327682971954346e-02 -2.465128898620605469e-01 -2.460506409406661987e-01 -7.101941108703613281e-02 5.809160694479942322e-02
3.398813009262084961e-01 8.943981677293777466e-02 1.261813789606094360e-01 3.109472990036010742e-01 -1.167174652218818665e-01 5.235359072685241699e-02 8.340182155370712280e-02 8.096890896558761597e-02 -1.314047127962112427e-01 -2.272666990756988525e-01 3.963548224419355392e-03 2.365355789661407471e-01 -4.066935554146766663e-02 1.242415457963943481e-01 1.977478563785552979e-01 -9.844721853733062744e-02 -8.418807387351989746e-02 1.341180130839347839e-02 -1.025740802288055420e-01 -1.379314661026000977e-01 8.989032357931137085e-02 -2.529893517494201660e-01 -2.994690239429473877e-01 2.072359770536422729e-01 2.034890800714492798e-01 2.733674347400665283e-01 2.774385809898376465e-01 4.655162617564201355e-02 2.637884616851806641e-01 2.023128978908061981e-02 -1.789434850215911865e-01 -6.640785187482833862e-02
2.765946090221405029e-02 1.204521805047988892e-01 1.833435446023941040e-01 2.107859551906585693e-01 2.350799739360809326e-02 -1.550210863351821899e-01 -8.105819672346115112e-02 2.069334983825683594e-01 -4.762350022792816162e-01 -4.888354614377021790e-02 -2.112824916839599609e-01 -1.575705222785472870e-02 4.219643305987119675e-03 1.669503599405288696e-01 4.497115314006805420e-02 1.630445122718811035e-01 -1.446819007396697998e-01 8.440823107957839966e-02 5.732778832316398621e-02 -3.674213960766792297e-02 1.983435153961181641e-01 1.641816347837448120e-01 -3.234889507293701172e-01 1.284088194370269775e-01 2.437874823808670044e-01 -2.642825059592723846e-02 -4.855506122112274170e-02 -5.351611226797103882e-02 -1.124393418431282043e-01 1.472543925046920776e-01 -3.674673736095428467e-01 -2.174757868051528931e-01
6.816799193620681763e-02 2.158439159393310547e-01 -1.236170008778572083e-01 4.049999415874481201e-01 1.641565710306167603e-01 -1.696455627679824829e-01 -1.834400147199630737e-01 2.456591874361038208e-01 -4.400580003857612610e-02 -3.518623411655426025e-01 3.016773760318756104e-01 1.431623548269271851e-01 4.254465177655220032e-02 5.962913483381271362e-02 8.696807175874710083e-02 2.972154878079891205e-02 -2.029683142900466919e-01 1.824892908334732056e-01 -1.272484958171844482e-01 1.165374666452407837e-01 -1.137927919626235962e-01 -1.312144193798303604e-02 7.367128878831863403e-02 -6.635121256113052368e-02 1.395745426416397095e-01 -2.373963780701160431e-02 1.738376915454864502e-02 1.115828081965446472e-01 -8.752870559692382812e-02 1.399465501308441162e-01 -9.700558334589004517e-02 -4.147233068943023682e-01
2.420003712177276611e-01 -2.320504635572433472e-01 3.412112966179847717e-02 1.145940572023391724e-01 -5.038735270500183105e-02 -1.472663730382919312e-01 1.201980747282505035e-02 7.559882104396820068e-02 -2.302578240633010864e-01 -1.327215880155563354e-01 5.323774218559265137e-01 1.289003044366836548e-01 1.458093971014022827e-01 2.608617246150970459e-01 1.929989308118820190e-01 3.697008267045021057e-02 -1.129797995090484619e-01 -1.317234784364700317e-01 2.602586895227432251e-02 -1.444341838359832764e-01 1.547962874174118042e-01 9.685734659433364868e-02 -2.291266173124313354e-01 7.886666804552078247e-02 3.262742161750793457e-01 8.027693629264831543e-02 2.206431776285171509e-01 -5.450775101780891418e-02 4.807849228382110596e-02 -3.142583370208740234e-02 -1.584804356098175049e-01 -8.900516480207443237e-02
4.612365737557411194e-02 6.087392568588256836e-02 2.569021284580230713e-02 3.750161528587341309e-01 5.527923256158828735e-02 2.603280842304229736e-01 -5.910797789692878723e-02 -8.988619595766067505e-02 1.801172792911529541e-01 -2.428667843341827393e-01 6.662748754024505615e-02 1.389260888099670410e-01 1.308600753545761108e-01 -6.449400633573532104e-02 -9.843739122152328491e-02 -2.165846377611160278e-01 6.509897857904434204e-02 -1.313498616218566895e-01 -1.879543513059616089e-01 -3.083324134349822998e-01 1.538138240575790405e-01 1.037626117467880249e-01 -2.292584925889968872e-01 -3.103285729885101318e-01 2.369975000619888306e-01 -1.259977370500564575e-01 -4.477369040250778198e-02 3.477085009217262268e-02 -1.030944660305976868e-01 1.245187669992446899e-01 -2.604010403156280518e-01 -2.702726125717163086e-01
2.896365821361541748e-01 9.440679103136062622e-02 6.129206158220767975e-04 2.963950634002685547e-01 -1.447361707687377930e-01 2.373558282852172852e-01 9.274042397737503052e-02 1.752450466156005859e-01 -4.447593912482261658e-02 -2.129523828625679016e-02 -1.044412106275558472e-01 1.707189083099365234e-01 -9.126204997301101685e-02 -4.566055722534656525e-03 2.249619215726852417e-01 7.935459166765213013e-02 -1.975781843066215515e-02 6.106887757778167725e-02 -4.300715029239654541e-02 -8.456862717866897583e-02 -2.326784282922744751e-02 -1.797188073396682739e-01 -2.875282168388366699e-01 1.785544306039810181e-01 8.605858683586120605e-02 1.285333484411239624e-01 2.470483779907226562e-01 -2.023688983172178268e-03 3.426039814949035645e-01 1.265028864145278931e-01 -4.362198710441589355e-01 -1.608193367719650269e-01
3.480372577905654907e-02 -1.520188618451356888e-02 1.812384724617004395e-01 3.119659423828125000e-01 2.483565211296081543e-01 -9.025183320045471191e-02 4.466402530670166016e-02 5.861542001366615295e-02 -1.518899500370025635e-01 -7.936085015535354614e-02 -1.217084378004074097e-01 3.628386259078979492e-01 2.210615426301956177e-01 1.551394611597061157e-01 8.495470136404037476e-02 -1.252017915248870850e-02 -5.759193375706672668e-02 9.534224867820739746e-02 -1.887957938015460968e-02 1.288323849439620972e-01 4.713362157344818115e-01 2.191303670406341553e-01 -3.325883299112319946e-02 -1.730680465698242188e-01 7.335535436868667603e-02 -4.470377787947654724e-02 1.870704442262649536e-01 9.912800788879394531e-02 -3.330492973327636719e-02 2.573397755622863770e-01 -2.932492792606353760e-01 2.934800088405609131e-02
2.555574476718902588e-01 1.816447973251342773e-01 -1.942407526075839996e-02 6.948547810316085815e-02 -1.232157871127128601e-01 -1.126733571290969849e-01 2.223512977361679077e-01 2.123811244964599609e-01 -1.934589594602584839e-01 2.423857003450393677e-01 3.464737832546234131e-01 7.620406895875930786e-02 -6.012583896517753601e-02 -2.231177538633346558e-01 -2.079560048878192902e-02 -2.403715699911117554e-01 4.035073891282081604e-02 9.599070250988006592e-02 -2.738200724124908447e-01 1.649828068912029266e-02 1.212630495429039001e-01 9.241852164268493652e-02 1.791268587112426758e-01 -4.690158367156982422e-02 2.214382588863372803e-01 1.690334975719451904e-01 2.482814788818359375e-01 9.506110101938247681e-02 -1.795223504304885864e-01 1.464048177003860474e-01 -2.898241579532623291e-01 -1.042042225599288940e-01
1.219495907425880432e-01 -1.708782166242599487e-01 -2.608201801776885986e-01 2.372238636016845703e-01 1.756153553724288940e-01 -1.070803999900817871e-01 -6.618557870388031006e-02 1.267936825752258301e-01 -1.170440539717674255e-01 -1.048509851098060608e-01 2.837439477443695068e-01 2.031702548265457153e-01 1.457014530897140503e-01 -9.913941472768783569e-02 -2.387600392103195190e-02 1.373896747827529907e-01 -1.973693259060382843e-02 -3.611406311392784119e-02 2.022230178117752075e-01 -2.373206019401550293e-01 1.366781592369079590e-01 3.299098610877990723e-01 -3.547150194644927979e-01 2.142758294939994812e-02 2.268116474151611328e-01 1.847299188375473022e-01 2.554222643375396729e-01 -3.004736639559268951e-02 5.871484801173210144e-02 2.794302813708782196e-02 -2.362670451402664185e-01 -8.603728562593460083e-02
2.503211200237274170e-01 1.725566983222961426e-01 1.573588103055953979e-01 2.138934880495071411e-01 2.631049416959285736e-02 -7.698014378547668457e-02 2.167819440364837646e-01 1.434146016836166382e-01 -3.435419201850891113e-01 6.179637089371681213e-02 1.623391360044479370e-01 1.773641258478164673e-01 2.623763866722583771e-02 5.645864177495241165e-03 4.712074622511863708e-02 -2.060917019844055176e-01 -1.467610895633697510e-01 -1.428056657314300537e-01 -9.209042787551879883e-02 -3.500055968761444092e-01 -2.090376801788806915e-02 5.227093398571014404e-02 1.479203850030899048e-01 -9.533766657114028931e-02 1.711682043969631195e-02 1.897609792649745941e-02 2.221695631742477417e-01 1.814342141151428223e-01 -2.329884916543960571e-01 1.522621959447860718e-01 -2.270392179489135742e-01 -3.446795642375946045e-01
9.945084899663925171e-02 8.146949112415313721e-02 2.262932956218719482e-01 7.990842312574386597e-02 -5.648273974657058716e-02 1.415577679872512817e-01 -1.072948426008224487e-01 2.307098731398582458e-02 -2.704980671405792236e-01 -3.652471303939819336e-01 3.843241333961486816e-01 2.402181178331375122e-01 5.252856388688087463e-02 2.488366561010479927e-03 1.264917403459548950e-01 -5.498000606894493103e-02 -1.363234668970108032e-01 1.426100581884384155e-01 -1.492753326892852783e-01 -3.141753003001213074e-02 -4.918802902102470398e-02 1.528261303901672363e-01 -1.019559800624847412e-01 2.436892241239547729e-01 4.049020707607269287e-01 4.200587794184684753e-02 2.628284096717834473e-01 -4.972216859459877014e-02 -1.258543729782104492e-01 -1.264377683401107788e-01 -1.095966249704360962e-01 1.341145485639572144e-01
-2.020664513111114502e-02 2.335454374551773071e-01 9.978481382131576538e-02 2.273450642824172974e-01 2.025854140520095825e-01 9.005173295736312866e-02 2.264050245285034180e-01 -8.381883800029754639e-02 -8.010664582252502441e-02 -5.960669741034507751e-02 2.297188341617584229e-01 2.953431606292724609e-01 1.808955520391464233e-01 9.136241674423217773e-02 1.506821997463703156e-02 3.164277225732803345e-02 -1.491161733865737915e-01 1.917645335197448730e-01 -1.978846341371536255e-01 1.670483350753784180e-01 4.137234687805175781e-01 2.524032890796661377e-01 -1.789842993021011353e-01 -2.005432844161987305e-01 1.641799956560134888e-01 -3.163505718111991882e-02 2.493202239274978638e-01 3.212255425751209259e-03 1.445901244878768921e-01 1.449943520128726959e-02 -1.898818463087081909e-01 5.661230906844139099e-02
4.280446171760559082e-01 3.431763127446174622e-02 -3.482504282146692276e-03 2.943612337112426758e-01 1.231732815504074097e-01 2.784790098667144775e-01 -9.279435127973556519e-02 1.482563018798828125e-01 -1.134913116693496704e-01 1.466604173183441162e-01 1.413345336914062500e-01 6.969409435987472534e-02 1.023846343159675598e-01 1.136896610260009766e-01 1.817699521780014038e-01 3.723274171352386475e-02 2.288753390312194824e-01 1.852699518203735352e-01 1.337128579616546631e-01 -3.327511548995971680e-01 9.487288445234298706e-02 3.147811442613601685e-02 1.913772821426391602e-01 -1.716258078813552856e-01 1.569768637418746948e-01 1.273674666881561279e-01 -3.816802427172660828e-02 1.307886391878128052e-01 3.735166788101196289e-02 -6.952173262834548950e-02 -3.556249141693115234e-01 -7.114529609680175781e-02
2.438285052776336670e-01 1.718483567237854004e-01 -2.736822366714477539e-01 1.250637769699096680e-01 1.536186635494232178e-01 -5.702105537056922913e-02 5.099364370107650757e-02 2.405321598052978516e-02 -1.933762729167938232e-01 -2.785028219223022461e-01 3.543871343135833740e-01 3.173472732305526733e-02 1.599802672863006592e-01 7.989607751369476318e-02 1.754235923290252686e-01 6.858419626951217651e-02 6.861177831888198853e-02 -1.631546206772327423e-02 -3.077525496482849121e-01 -3.067210614681243896e-01 2.027681022882461548e-01 1.912719905376434326e-01 -2.064482569694519043e-01 5.897691100835800171e-02 -9.420984238386154175e-02 -1.296173781156539917e-01 -2.824779041111469269e-02 8.278244733810424805e-02 1.109086424112319946e-01 3.207167387008666992e-01 -1.147460788488388062e-01 4.709717258810997009e-02
4.105848073959350586e-01 1.279268115758895874e-01 9.037932753562927246e-02 3.025747835636138916e-01 -1.039375811815261841e-01 2.027701288461685181e-01 -2.862488292157649994e-02 1.512791961431503296e-01 -2.098313719034194946e-01 1.129922866821289062e-01 9.310319088399410248e-03 2.215788066387176514e-01 -1.707711815834045410e-01 6.213083490729331970e-02 2.114727348089218140e-01 2.985606528818607330e-02 -1.038268394768238068e-02 1.404528468847274780e-01 -3.545285761356353760e-02 2.401544526219367981e-02 8.999572694301605225e-02 4.678286239504814148e-02 3.367361798882484436e-02 4.610552638769149780e-02 1.053513512015342712e-01 -5.915507301688194275e-02 -3.338824212551116943e-01 -1.099734976887702942e-01 1.458534449338912964e-01 4.114844202995300293e-01 -3.015363216400146484e-01 -1.389861758798360825e-02
1.384416781365871429e-02 2.532207369804382324e-01 -7.853394001722335815e-02 3.922623991966247559e-01 7.767906878143548965e-03 6.705357134342193604e-02 2.450671792030334473e-01 3.867518529295921326e-02 3.665108978748321533e-02 -3.384146466851234436e-02 1.012797281146049500e-01 1.380101740360260010e-01 2.640987560153007507e-02 6.847211718559265137e-02 -8.940482884645462036e-02 -1.248622387647628784e-01 -2.082475572824478149e-01 -4.102357476949691772e-02 -1.000729501247406006e-01 -1.816410422325134277e-01 1.598985344171524048e-01 -4.956242628395557404e-03 -3.171345964074134827e-02 -4.694608598947525024e-02 2.595104277133941650e-01 2.176410555839538574e-01 4.068412184715270996e-01 2.896919548511505127e-01 1.046993657946586609e-01 2.108580321073532104e-01 -1.322229206562042236e-01 -3.079890310764312744e-01
1.583234071731567383e-01 3.250667080283164978e-02 -3.615418449044227600e-02 4.954390823841094971e-01 1.433242112398147583e-01 -1.273790597915649414e-01 3.609929233789443970e-02 2.288734912872314453e-01 -7.534798234701156616e-02 1.843810528516769409e-01 2.833783999085426331e-02 6.438244134187698364e-02 5.467434227466583252e-02 -3.561940789222717285e-02 1.632868498563766479e-01 5.362788960337638855e-02 1.109659089706838131e-03 2.885184586048126221e-01 -1.426447182893753052e-01 2.194398939609527588e-01 3.442226648330688477e-01 -1.178566482849419117e-03 7.082167267799377441e-02 1.565445512533187866e-01 2.488076835870742798e-01 -6.843338161706924438e-02 2.087294589728116989e-03 -3.237328678369522095e-02 2.506619133055210114e-02 4.160101115703582764e-01 -1.112768203020095825e-01 -6.902274489402770996e-02
2.268852293491363525e-01 3.098542690277099609e-01 -1.187423542141914368e-01 1.165794115513563156e-02 -6.403028219938278198e-02 2.496623694896697998e-01 1.573176085948944092e-01 7.463007350452244282e-04 -1.307881474494934082e-01 -1.498709619045257568e-01 -2.778827957808971405e-02 2.194122821092605591e-01 -1.639440655708312988e-01 -9.366577118635177612e-02 -6.563038099557161331e-03 -2.383998930454254150e-01 -1.744544208049774170e-01 9.824929386377334595e-02 -2.442177981138229370e-01 -1.298832297325134277e-01 2.204685807228088379e-01 3.865426182746887207e-01 -3.469921275973320007e-02 -1.070447564125061035e-01 1.127242892980575562e-01 -5.347038805484771729e-02 -1.562001407146453857e-01 2.570670843124389648e-01 8.708762377500534058e-02 7.850465178489685059e-02 -2.717631757259368896e-01 -2.124954313039779663e-01
4.081755280494689941e-01 -2.110239714384078979e-01 2.829752862453460693e-01 2.235127985477447510e-01 -1.200795266777276993e-02 1.772487610578536987e-01 -1.430214345455169678e-01 -9.292498975992202759e-02 -8.770858496427536011e-02 -2.995176054537296295e-02 8.392538130283355713e-02 2.278785854578018188e-01 2.301204577088356018e-02 -4.843225702643394470e-02 -1.857926696538925171e-01 -1.392938345670700073e-01 -2.921213507652282715e-01 1.346068233251571655e-01 -2.701152861118316650e-01 -6.756465882062911987e-02 2.809123694896697998e-02 4.398376494646072388e-02 -1.520631462335586548e-01 -1.596767008304595947e-01 -9.812284260988235474e-02 -1.509637385606765747e-01 2.121836543083190918e-01 1.742995530366897583e-01 2.167631536722183228e-01 -3.833841532468795776e-02 -2.660765647888183594e-01 -1.200841218233108521e-01
-2.236774936318397522e-02 -4.843115340918302536e-03 -1.356917917728424072e-01 3.621777594089508057e-01 -7.003926485776901245e-02 9.385664016008377075e-03 -2.995117306709289551e-01 2.035577446222305298e-01 2.857242524623870850e-02 -1.337883919477462769e-01 2.757194042205810547e-01 2.855131328105926514e-01 -1.138806343078613281e-01 -1.403959393501281738e-01 1.805439740419387817e-01 -9.574183076620101929e-02 -2.275801748037338257e-01 3.194166421890258789e-01 -1.462385952472686768e-01 -1.392116118222475052e-02 2.507916390895843506e-01 -1.515552848577499390e-01 9.179386496543884277e-02 -2.873222529888153076e-02 -7.212664932012557983e-02 2.175226360559463501e-01 -5.337905883789062500e-02 -1.888801343739032745e-02 -1.059535369277000427e-01 8.183363825082778931e-02 -3.002827167510986328e-01 -1.694824844598770142e-01
2.242046147584915161e-01 3.895080834627151489e-02 -3.604798391461372375e-02 3.603132367134094238e-01 1.229713782668113708e-01 -1.347092390060424805e-01 3.733206167817115784e-02 1.828156560659408569e-01 -2.851899266242980957e-01 -1.743894666433334351e-01 1.317797899246215820e-01 2.172664403915405273e-01 2.950405515730381012e-02 -1.671127229928970337e-02 1.612652279436588287e-02 2.658739686012268066e-01 -3.649017587304115295e-02 1.626654267311096191e-01 -6.593009084463119507e-02 1.379805058240890503e-01 4.013919830322265625e-01 2.369685620069503784e-01 -1.708733886480331421e-01 -1.792261563241481781e-02 -2.402565926313400269e-01 -3.108593821525573730e-02 -6.700368598103523254e-03 2.060486078262329102e-01 2.769362032413482666e-01 4.459029808640480042e-02 -9.732528030872344971e-02 -1.152464970946311951e-01
-3.961333632469177246e-02 -3.300666110590100288e-03 -7.803667336702346802e-02 3.170247077941894531e-01 1.783805191516876221e-01 -2.467480599880218506e-01 -2.937260456383228302e-02 1.815318912267684937e-01 -3.028459548950195312e-01 -1.988959461450576782e-01 1.892270594835281372e-01 1.497880518436431885e-01 4.666777327656745911e-02 -1.211065500974655151e-01 5.646409466862678528e-02 2.091421782970428467e-01 -3.227371349930763245e-02 8.050992153584957123e-03 1.903549395501613617e-02 -1.246585994958877563e-01 4.499965012073516846e-01 2.520210444927215576e-01 -1.235625520348548889e-01 -1.150017511099576950e-02 5.151832848787307739e-02 -3.139794617891311646e-02 -1.360934674739837646e-01 3.795463144779205322e-01 1.286172568798065186e-01 8.904844522476196289e-02 -1.237624436616897583e-01 -8.710354566574096680e-02
2.385746687650680542e-01 3.915621638298034668e-01 2.931286208331584930e-02 3.577647209167480469e-01 1.758429408073425293e-02 -9.045604616403579712e-02 1.513216644525527954e-01 2.818378210067749023e-01 9.389156103134155273e-02 -3.333419561386108398e-01 2.686162292957305908e-01 1.832060664892196655e-01 1.332507878541946411e-01 5.887678638100624084e-02 1.161511391401290894e-01 9.462219476699829102e-02 5.850160960108041763e-03 5.998566374182701111e-02 -6.583235692232847214e-03 -1.156911104917526245e-01 1.534865796566009521e-01 -1.010560095310211182e-01 -6.522925198078155518e-02 1.168375834822654724e-01 1.189007237553596497e-01 -1.971951872110366821e-02 -6.449276208877563477e-02 2.063722759485244751e-01 1.474215090274810791e-01 2.679444849491119385e-01 1.283022314310073853e-01 -2.019040882587432861e-01
1.980447173118591309e-01 1.234883889555931091e-01 4.722024872899055481e-02 2.955707013607025146e-01 -2.824497818946838379e-01 9.802586585283279419e-02 1.168249994516372681e-01 -6.401686370372772217e-02 -8.588902652263641357e-02 9.736566990613937378e-02 2.128104716539382935e-01 -2.170353569090366364e-02 -5.212245136499404907e-02 -9.059976041316986084e-02 1.828698557801544666e-03 -1.459016799926757812e-01 -3.145222961902618408e-01 -7.332859933376312256e-02 -1.786366403102874756e-01 -2.418180555105209351e-01 3.628396242856979370e-02 4.199273884296417236e-03 3.609374165534973145e-01 1.515885815024375916e-02 2.119832336902618408e-01 1.855698227882385254e-01 2.285814136266708374e-01 2.720157206058502197e-01 -2.659380249679088593e-02 1.140827909111976624e-01 -2.517282962799072266e-01 -2.115170508623123169e-01
1.689436435699462891e-01 1.512564420700073242e-01 3.518754243850708008e-01 8.881832659244537354e-02 -6.531225144863128662e-02 -2.337346039712429047e-02 -3.584845364093780518e-02 1.810752153396606445e-01 -3.931336849927902222e-02 -3.045210838317871094e-01 2.168677896261215210e-01 2.918716073036193848e-01 7.769489288330078125e-02 3.349805623292922974e-02 2.126875072717666626e-01 -1.367219984531402588e-01 -2.132390737533569336e-01 2.274675481021404266e-02 -4.440340772271156311e-02 -3.387492522597312927e-02 -1.290993094444274902e-01 6.428760942071676254e-03 -3.050776422023773193e-01 -3.819780051708221436e-02 3.951203823089599609e-01 -1.051726415753364563e-01 -2.057485468685626984e-02 2.579056918621063232e-01 -2.602455914020538330e-01 -2.634074538946151733e-02 -1.271693557500839233e-01 3.663044795393943787e-02
7.847896777093410492e-03 -3.541250154376029968e-02 -1.203353032469749451e-01 5.369183421134948730e-01 -1.975508332252502441e-01 1.959292292594909668e-01 -7.788208872079849243e-02 1.037867814302444458e-01 -1.535308510065078735e-01 3.851192072033882141e-02 3.298044502735137939e-01 2.726864814758300781e-01 -1.722859293222427368e-01 8.058287948369979858e-02 -5.963333416730165482e-03 2.530678808689117432e-01 1.696076840162277222e-01 1.853057295083999634e-01 1.441801488399505615e-01 4.801871627569198608e-02 8.634788542985916138e-02 5.297645926475524902e-02 -2.116115093231201172e-01 2.735362350940704346e-01 1.226974502205848694e-01 -1.047796383500099182e-01 -6.364462897181510925e-03 1.041964441537857056e-01 -7.409946620464324951e-02 -2.247407101094722748e-02 -1.555375754833221436e-01 -1.002528071403503418e-01
2.453028410673141479e-01 2.616288959980010986e-01 -1.450295597314834595e-01 1.969141811132431030e-01 1.163992285728454590e-01 2.240652292966842651e-01 2.171481251716613770e-01 3.975619673728942871e-01 8.699309825897216797e-02 -1.799786649644374847e-02 1.755508333444595337e-01 -4.311060905456542969e-02 6.111236661672592163e-02 -6.580216437578201294e-02 -2.622811198234558105e-01 -1.517484430223703384e-02 -2.079000025987625122e-01 8.431452512741088867e-02 1.530110253952443600e-03 -6.014579162001609802e-02 2.273280918598175049e-01 1.045956239104270935e-01 -2.527372241020202637e-01 1.584774069488048553e-02 1.636194139719009399e-01 -7.687770761549472809e-03 2.925888001918792725e-01 1.554134190082550049e-01 1.952418833971023560e-01 1.594701558351516724e-01 -1.395207941532135010e-01 1.569897830486297607e-01
2.483753710985183716e-01 1.105516180396080017e-01 1.550074368715286255e-01 1.723763048648834229e-01 -3.019533753395080566e-01 1.440971046686172485e-01 -9.965071082115173340e-02 2.479050904512405396e-01 -1.130482852458953857e-01 7.547297328710556030e-02 2.957645058631896973e-01 2.129081785678863525e-01 -8.881535381078720093e-02 1.463468968868255615e-01 1.745826900005340576e-01 1.537698209285736084e-01 -8.419718593358993530e-02 -1.403636634349822998e-01 -2.003348022699356079e-01 -6.326907128095626831e-02 2.753051370382308960e-02 7.008914649486541748e-02 -2.651693522930145264e-01 2.331454008817672729e-01 1.753189265727996826e-01 1.237537190318107605e-01 2.669872045516967773e-01 -2.565633039921522141e-03 9.361488744616508484e-03 1.490924060344696045e-01 -2.197003215551376343e-01 2.551718950271606445e-01
3.126239776611328125e-01 4.501026123762130737e-02 -1.773152500391006470e-01 1.361654549837112427e-01 9.305748343467712402e-02 3.879358619451522827e-02 2.197790890932083130e-02 2.985113114118576050e-02 7.678430993109941483e-03 -2.903165221214294434e-01 5.265436768531799316e-01 1.236057654023170471e-02 1.041758880019187927e-01 -2.024283260107040405e-02 2.817935645580291748e-01 4.367592930793762207e-02 -2.513911724090576172e-01 9.749741293489933014e-03 4.985406994819641113e-02 -8.472613245248794556e-02 -2.075854875147342682e-02 9.509680792689323425e-03 -1.646819859743118286e-01 2.379312813282012939e-01 3.900986909866333008e-01 1.499561406672000885e-02 1.169354468584060669e-01 -1.001598984003067017e-01 -4.809142649173736572e-02 -6.913009285926818848e-02 -2.063817530870437622e-01 -3.736846148967742920e-02
1.702558100223541260e-01 5.421532690525054932e-02 1.852516271173954010e-02 3.178847134113311768e-01 1.103243082761764526e-01 3.436340391635894775e-01 2.762793190777301788e-02 -1.573081500828266144e-02 -2.030357420444488525e-01 1.071268171072006226e-01 -1.715651750564575195e-01 2.953976392745971680e-01 2.484936825931072235e-02 1.223933547735214233e-01 -3.087825477123260498e-01 -1.421144604682922363e-01 -2.405516207218170166e-01 2.166657149791717529e-01 9.648827835917472839e-03 1.013021990656852722e-01 1.838573366403579712e-01 2.152928411960601807e-01 -2.072025388479232788e-01 -1.171713545918464661e-01 1.312988996505737305e-01 2.102944301441311836e-03 1.944448351860046387e-01 1.492830961942672729e-01 1.710141450166702271e-02 2.559418678283691406e-01 -1.993869841098785400e-01 2.348888898268342018e-03
1.459463685750961304e-01 7.319232076406478882e-02 8.997110277414321899e-02 4.736751914024353027e-01 4.971194639801979065e-02 -1.235236451029777527e-01 3.632646054029464722e-02 2.404956817626953125e-01 -6.312937289476394653e-02 8.494779467582702637e-03 -1.821568794548511505e-02 9.717311710119247437e-02 1.806789934635162354e-01 2.738383412361145020e-01 1.687138825654983521e-01 2.206127196550369263e-01 -2.130274027585983276e-01 3.522812426090240479e-01 -1.841043084859848022e-01 3.889408335089683533e-02 1.560228466987609863e-01 -1.738440245389938354e-02 -4.398488998413085938e-02 4.686861857771873474e-02 2.572583854198455811e-01 -5.639184266328811646e-02 -2.231060341000556946e-02 9.376653283834457397e-02 1.853593438863754272e-01 2.644192576408386230e-01 -1.913881748914718628e-01 1.103190556168556213e-01
3.837021291255950928e-01 2.517572045326232910e-01 7.838859455659985542e-04 -6.609125994145870209e-03 2.897948026657104492e-01 7.359952479600906372e-02 8.348654210567474365e-02 1.583980619907379150e-01 -4.383676052093505859e-01 2.380097657442092896e-01 8.868276327848434448e-02 -1.740537583827972412e-01 3.654759004712104797e-02 -1.525786519050598145e-01 2.754862979054450989e-02 -1.757297515869140625e-01 -9.919881820678710938e-02 1.133586838841438293e-01 -1.080434098839759827e-01 -8.643709868192672729e-02 -2.039839886128902435e-02 1.973969340324401855e-01 4.289360344409942627e-02 5.015654489398002625e-02 2.032444924116134644e-01 -5.356825422495603561e-03 6.549853086471557617e-02 -1.630744934082031250e-01 -2.859417349100112915e-02 1.844201982021331787e-01 -3.559983372688293457e-01 -7.281990349292755127e-02
-3.399948775768280029e-02 3.172180056571960449e-01 -1.939418166875839233e-02 4.312022030353546143e-01 1.221655011177062988e-01 1.214627549052238464e-01 9.619330614805221558e-02 -1.594797670841217041e-01 -3.084321916103363037e-01 9.641588479280471802e-02 3.285144865512847900e-01 -8.659451454877853394e-02 6.925171706825494766e-03 -6.169217452406883240e-02 -2.096056379377841949e-02 -7.076570391654968262e-02 -2.481677532196044922e-01 1.671645194292068481e-01 -1.020262688398361206e-01 -1.670576781034469604e-01 1.747348159551620483e-01 7.881244271993637085e-02 -3.148881793022155762e-01 1.211433336138725281e-01 1.415853947401046753e-01 -2.260677963495254517e-01 6.002079322934150696e-02 -7.606292515993118286e-02 1.390535682439804077e-01 1.541224271059036255e-01 -1.273906379938125610e-01 1.053621247410774231e-02
2.875961065292358398e-01 9.185050427913665771e-02 1.568420231342315674e-01 2.352171689271926880e-01 -1.172479838132858276e-01 1.699382960796356201e-01 2.215061336755752563e-01 -1.910210847854614258e-01 -3.401894867420196533e-01 -1.152364462614059448e-01 5.789474118500947952e-03 -4.431982338428497314e-02 -1.331512033939361572e-01 -2.594245076179504395e-01 2.018192261457443237e-01 3.213324770331382751e-02 -1.989535540342330933e-01 2.139534205198287964e-01 1.832674741744995117e-01 -1.823128461837768555e-01 2.248529344797134399e-01 1.078335940837860107e-01 -1.685213446617126465e-01 1.397851854562759399e-01 1.204788610339164734e-01 -8.767314255237579346e-02 2.025624960660934448e-01 8.583861589431762695e-02 6.723475456237792969e-02 2.943602800369262695e-01 -6.378763355314731598e-03 -1.372034847736358643e-01
-1.357850730419158936e-01 -3.160468116402626038e-02 1.864802986383438110e-01 3.758867383003234863e-01 -5.033841356635093689e-02 1.997510790824890137e-01 -8.477001450955867767e-03 5.947857722640037537e-02 -8.123264461755752563e-02 -5.803679674863815308e-02 -2.281357161700725555e-02 2.098910361528396606e-01 -7.315399497747421265e-02 -1.581367105245590210e-01 3.066324889659881592e-01 -1.291676163673400879e-01 -1.106420755386352539e-01 1.495275050401687622e-01 -1.010674014687538147e-01 -2.157196700572967529e-01 2.562672495841979980e-01 -3.126181289553642273e-02 5.753842368721961975e-02 -8.512698858976364136e-02 3.042824268341064453e-01 -4.350263159722089767e-03 2.128827720880508423e-01 1.103024706244468689e-01 2.551204264163970947e-01 -1.067126393318176270e-01 -3.776046037673950195e-01 -1.585453003644943237e-01
2.170741790905594826e-03 7.323368638753890991e-02 -1.756227314472198486e-01 3.913271129131317139e-01 -6.901233643293380737e-02 2.360416650772094727e-01 -1.684405952692031860e-01 1.001137942075729370e-01 -7.660131901502609253e-02 -1.230797246098518372e-01 1.974234431982040405e-01 4.053736031055450439e-01 -2.575554549694061279e-01 1.662709861993789673e-01 1.928409910760819912e-03 1.588620245456695557e-01 9.091749787330627441e-02 1.434012204408645630e-01 2.203321158885955811e-01 -1.722019612789154053e-01 2.322068810462951660e-01 2.043231427669525146e-01 -1.613577455282211304e-01 9.141513705253601074e-02 -5.790134891867637634e-02 8.595091104507446289e-02 2.050436288118362427e-01 -5.444952752441167831e-03 -1.459908634424209595e-01 3.029260039329528809e-02 -1.726923733949661255e-01 -1.621102392673492432e-01
2.155022770166397095e-01 8.454244583845138550e-02 -1.271939873695373535e-01 1.458144634962081909e-01 -7.674422115087509155e-02 2.514438517391681671e-02 -2.038508094847202301e-02 1.082149446010589600e-01 -3.611640632152557373e-02 -2.650370597839355469e-01 2.815363705158233643e-01 1.821974962949752808e-01 4.321717098355293274e-02 1.192236784845590591e-02 1.190958991646766663e-01 -1.495549380779266357e-01 -4.813943430781364441e-02 -3.379241004586219788e-02 -1.841822862625122070e-01 1.161804571747779846e-01 2.466693967580795288e-01 -1.505318880081176758e-01 1.582439094781875610e-01 -3.043749183416366577e-02 3.153609931468963623e-01 3.358399569988250732e-01 1.186728850007057190e-01 2.526952624320983887e-01 2.185392975807189941e-01 7.255850732326507568e-02 -3.715661466121673584e-01 -1.616689115762710571e-01
2.685379087924957275e-01 8.815039694309234619e-02 4.257190227508544922e-02 3.895500898361206055e-01 -7.369820773601531982e-02 1.911191195249557495e-01 1.781475357711315155e-02 -1.478580236434936523e-01 -2.803121805191040039e-01 -6.513138860464096069e-02 -1.271379739046096802e-01 1.048166304826736450e-01 -1.743934005498886108e-01 -1.405303180217742920e-01 3.292030468583106995e-02 -1.180836185812950134e-01 -1.830929368734359741e-01 1.038975864648818970e-01 1.048269961029291153e-02 -2.391131669282913208e-01 8.348082751035690308e-02 1.197827532887458801e-01 1.881789765320718288e-03 -8.719442784786224365e-02 1.399662047624588013e-01 3.374152258038520813e-02 -3.603033423423767090e-01 1.474135667085647583e-01 -1.097046677023172379e-02 3.639723360538482666e-01 -2.635487616062164307e-01 -1.496741920709609985e-01
2.688838243484497070e-01 3.812111914157867432e-01 -2.070849388837814331e-01 4.572617113590240479e-01 9.249529242515563965e-02 4.399613291025161743e-02 2.354961931705474854e-01 1.241828203201293945e-01 5.693498626351356506e-02 -1.049635037779808044e-01 1.530227214097976685e-01 1.236695200204849243e-01 -1.421293020248413086e-01 2.258121594786643982e-02 1.653292626142501831e-01 -8.005260676145553589e-02 -4.365652799606323242e-02 3.296017944812774658e-01 -1.460122168064117432e-01 -1.250010430812835693e-01 -3.403908014297485352e-02 3.312980234622955322e-01 -2.905702963471412659e-02 -3.504553437232971191e-02 -3.444229485467076302e-03 4.714075103402137756e-02 -1.647880971431732178e-01 2.819139324128627777e-02 1.402253806591033936e-01 -8.214508742094039917e-02 -1.564293354749679565e-01 8.466030471026897430e-03
1.511371731758117676e-01 1.719941645860671997e-01 3.508562147617340088e-01 2.731020450592041016e-01 -3.296551993116736412e-03 2.335401773452758789e-01 9.179355949163436890e-02 -1.418496221303939819e-01 -1.415224224328994751e-01 2.186205424368381500e-02 5.488484725356101990e-02 1.924212574958801270e-01 -1.263479590415954590e-01 -1.638857424259185791e-01 1.435827016830444336e-01 1.146910563111305237e-01 -1.064724177122116089e-01 1.808747351169586182e-01 2.283376874402165413e-03 -2.237065881490707397e-01 1.341064572334289551e-01 2.556327879428863525e-01 -1.824721992015838623e-01 1.704619675874710083e-01 3.534545302391052246e-01 -2.155218124389648438e-01 1.873898953199386597e-01 -5.173145607113838196e-02 5.072467774152755737e-02 2.253969311714172363e-01 6.614951789379119873e-02 1.514692157506942749e-01
2.294210344552993774e-01 2.902934700250625610e-02 -1.585476845502853394e-02 2.303746193647384644e-01 1.793003827333450317e-01 1.498742252588272095e-01 1.525949537754058838e-01 2.349274009466171265e-01 -9.345137327909469604e-02 -4.023697599768638611e-02 1.306603997945785522e-01 -3.878002241253852844e-02 2.230417132377624512e-01 9.399637579917907715e-02 3.200152143836021423e-02 2.002703547477722168e-01 -2.003553807735443115e-01 1.841200701892375946e-02 -3.285058140754699707e-01 1.522289216518402100e-01 1.696445792913436890e-01 2.658967673778533936e-01 1.269949506968259811e-02 -3.091504275798797607e-01 2.585453987121582031e-01 -3.158367052674293518e-02 1.333840042352676392e-01 1.302750408649444580e-02 2.708305120468139648e-01 8.636207133531570435e-02 -1.804334521293640137e-01 -2.559576034545898438e-01
2.308072596788406372e-01 -5.396644026041030884e-02 1.646800637245178223e-01 3.578663170337677002e-01 3.064257204532623291e-01 -4.279892519116401672e-02 1.727287769317626953e-01 -3.608745634555816650e-01 -2.630107402801513672e-01 -1.634601354598999023e-01 1.852495968341827393e-01 1.389127522706985474e-01 5.286297202110290527e-02 -4.432186111807823181e-02 5.426525324583053589e-02 1.447480916976928711e-01 -1.225177645683288574e-01 2.495169937610626221e-01 4.632168449461460114e-03 -2.744006924331188202e-02 3.530703485012054443e-02 2.260329574346542358e-01 1.063957139849662781e-01 8.297559618949890137e-02 7.379255839623510838e-04 6.231658160686492920e-02 2.672174870967864990e-01 1.270873397588729858e-01 2.557224631309509277e-01 5.105836689472198486e-02 -1.048322468996047974e-01 -1.888195723295211792e-01
4.172397404909133911e-02 1.892987340688705444e-01 1.318342834711074829e-01 2.091879844665527344e-01 -1.839077621698379517e-01 7.872939854860305786e-02 -1.629055663943290710e-02 1.762709468603134155e-01 -2.099225521087646484e-01 -3.168765902519226074e-01 3.312980532646179199e-01 2.518642246723175049e-01 1.416363418102264404e-01 5.997249856591224670e-02 1.335572004318237305e-01 -8.640037477016448975e-02 -1.681857705116271973e-01 1.599324792623519897e-01 -1.065990626811981201e-01 -3.885788470506668091e-02 2.322404272854328156e-02 1.935011744499206543e-01 -1.262489259243011475e-01 2.973069846630096436e-01 3.713492155075073242e-01 -1.860633306205272675e-02 1.954539865255355835e-01 -1.449379138648509979e-02 -8.575811982154846191e-02 -2.313268929719924927e-01 -7.275364547967910767e-02 1.068958789110183716e-01
3.797030448913574219e-01 -3.273611366748809814e-01 1.756826192140579224e-01 2.587028443813323975e-01 -5.851314961910247803e-02 8.259546756744384766e-02 2.837895750999450684e-01 -2.365879416465759277e-01 -2.925941050052642822e-01 1.683363690972328186e-02 1.216394230723381042e-01 -3.493415564298629761e-02 -1.486939489841461182e-01 -9.423146396875381470e-02 -8.429042249917984009e-02 7.183015346527099609e-02 -1.650207340717315674e-01 1.078981012105941772e-01 1.569125056266784668e-02 -2.114013768732547760e-02 2.180159986019134521e-01 3.029650151729583740e-01 1.274102460592985153e-02 3.691881150007247925e-02 5.298643559217453003e-02 -5.532774329185485840e-02 2.607462704181671143e-01 8.872207999229431152e-02 2.149062901735305786e-01 5.036665871739387512e-02 -2.155571430921554565e-01 4.025923833250999451e-02
1.732610315084457397e-01 -8.924632519483566284e-02 3.796641528606414795e-02 1.795408576726913452e-01 -3.785437345504760742e-01 2.187263965606689453e-01 3.940382506698369980e-03 8.687412738800048828e-02 9.054417163133621216e-02 8.711988106369972229e-03 1.859696060419082642e-01 1.053818017244338989e-01 -1.712403595447540283e-01 1.248090192675590515e-01 5.362631753087043762e-03 1.995118260383605957e-01 6.413930654525756836e-02 7.143393903970718384e-02 9.454491734504699707e-02 -2.218568474054336548e-01 4.517267942428588867e-01 3.727119266986846924e-01 -2.324137464165687561e-02 -1.144618988037109375e-01 1.592920124530792236e-01 4.767725244164466858e-02 1.306873261928558350e-01 4.344120249152183533e-02 2.160375006496906281e-02 -1.991043835878372192e-01 -1.855962127447128296e-01 -2.139720320701599121e-01
3.765648603439331055e-01 -1.722386330366134644e-01 -1.778537184000015259e-01 4.623661562800407410e-02 -1.088096480816602707e-02 -1.235408126376569271e-03 9.449818730354309082e-02 5.353732779622077942e-02 5.027248058468103409e-03 -8.975756168365478516e-02 4.142677485942840576e-01 1.024637818336486816e-01 6.916146725416183472e-02 9.507771581411361694e-02 -6.177479028701782227e-02 -5.647165700793266296e-02 -2.679109871387481689e-01 1.194419339299201965e-01 7.863410562276840210e-02 2.530949562788009644e-02 1.096200104802846909e-02 -4.397346079349517822e-02 -2.657939493656158447e-01 3.359722495079040527e-01 4.104591012001037598e-01 -1.707648672163486481e-02 1.733207404613494873e-01 1.416932195425033569e-01 -8.397926390171051025e-02 -1.128311678767204285e-01 -2.137118130922317505e-01 -9.505131840705871582e-02
2.945372164249420166e-01 7.403592020273208618e-02 1.337757259607315063e-01 1.904282346367835999e-02 -2.451249510049819946e-01 2.072316408157348633e-01 -1.216279491782188416e-01 3.077439963817596436e-01 5.034957453608512878e-02 -2.186035960912704468e-01 2.202717214822769165e-01 4.013404995203018188e-02 -1.941773891448974609e-01 4.258486907929182053e-03 -1.620105952024459839e-01 -1.284456104040145874e-01 1.951278001070022583e-02 2.734996676445007324e-01 -6.031845510005950928e-02 -1.361675113439559937e-01 1.355422437191009521e-01 5.406634137034416199e-02 -3.472665846347808838e-01 -1.701701879501342773e-01 1.451276689767837524e-01 -4.622711613774299622e-02 3.653255850076675415e-02 1.759500801563262939e-01 3.487006723880767822e-01 8.749380707740783691e-02 1.179248560220003128e-02 -2.072860598564147949e-01
1.726568490266799927e-01 -8.884091675281524658e-02 -7.708813995122909546e-02 3.495524227619171143e-01 -7.301440089941024780e-02 2.921037971973419189e-01 2.119884341955184937e-01 -5.090204998850822449e-02 -3.401113748550415039e-01 -3.712194412946701050e-02 -1.772639751434326172e-01 1.282932758331298828e-01 -2.388950884342193604e-01 -1.620354801416397095e-01 1.743850708007812500e-01 1.033989638090133667e-01 1.166642550379037857e-02 2.217579185962677002e-01 -2.199798226356506348e-01 -1.370470970869064331e-01 2.626652717590332031e-01 2.667675614356994629e-01 -1.546034812927246094e-01 -9.687618911266326904e-02 -3.440012782812118530e-02 -8.352833241224288940e-02 -5.197202321141958237e-03 2.315895110368728638e-01 -6.707899272441864014e-02 1.771802827715873718e-02 -2.215977460145950317e-01 -3.077635541558265686e-02
2.663581371307373047e-01 7.192330807447433472e-02 9.802988171577453613e-02 4.279776811599731445e-01 4.686034843325614929e-02 9.838201804086565971e-04 -1.569781899452209473e-01 5.238142982125282288e-02 -1.209361329674720764e-01 6.601297855377197266e-02 2.126770019531250000e-01 1.086983531713485718e-01 -7.387474179267883301e-02 -2.810581028461456299e-01 1.598530560731887817e-01 -1.132807582616806030e-01 -4.153545200824737549e-01 -8.090022951364517212e-02 -1.509791910648345947e-01 -1.487675905227661133e-01 -1.752639710903167725e-01 -1.238477081060409546e-01 2.522011995315551758e-01 -9.975249320268630981e-02 9.937632828950881958e-02 1.396095566451549530e-02 1.133685484528541565e-01 2.124699205160140991e-01 -1.204461976885795593e-01 2.074009180068969727e-01 -1.819095760583877563e-01 1.932820305228233337e-02
2.113981395959854126e-01 1.531201507896184921e-02 1.542483717203140259e-01 3.602813780307769775e-01 7.332111150026321411e-02 2.780884504318237305e-01 -2.168106436729431152e-01 -8.523833006620407104e-02 -1.474333256483078003e-01 7.410362362861633301e-02 1.437563002109527588e-01 -9.271494299173355103e-02 1.099849771708250046e-02 2.459472864866256714e-01 2.816031873226165771e-01 -2.929629571735858917e-02 -2.261544018983840942e-01 9.778146632015705109e-04 1.782464385032653809e-01 -3.513025045394897461e-01 1.852841526269912720e-01 1.409417390823364258e-01 2.015114426612854004e-01 -1.164318919181823730e-01 5.659927800297737122e-02 1.043119374662637711e-02 5.834776908159255981e-02 9.148060530424118042e-02 -9.380308538675308228e-02 -9.096702188253402710e-02 -3.425168693065643311e-01 -5.543185397982597351e-02
3.540799319744110107e-01 4.543221369385719299e-02 -7.869795709848403931e-02 4.167661070823669434e-01 9.717962890863418579e-02 4.822831600904464722e-02 1.912698894739151001e-02 1.739368885755538940e-01 8.500350639224052429e-03 -1.878775209188461304e-01 -5.226980149745941162e-02 1.175290197134017944e-01 -2.312504649162292480e-01 6.867848336696624756e-02 2.549878954887390137e-01 -8.196124434471130371e-02 7.439482212066650391e-02 1.252056211233139038e-01 -5.371695011854171753e-02 1.431524753570556641e-01 3.825192451477050781e-01 1.539330929517745972e-01 1.508355587720870972e-01 7.900784164667129517e-02 1.766777783632278442e-01 -2.542660199105739594e-02 -3.207932114601135254e-01 5.883259698748588562e-02 -1.061450913548469543e-01 6.757693737745285034e-02 -1.037415936589241028e-01 -2.449793219566345215e-01
1.448555439710617065e-01 2.712305188179016113e-01 -5.467373877763748169e-02 2.154949009418487549e-01 -1.530588418245315552e-01 1.496889889240264893e-01 -3.881165292114019394e-03 -1.022427529096603394e-02 -2.766605913639068604e-01 -1.333363503217697144e-01 1.362743228673934937e-01 1.761848777532577515e-01 -2.368904352188110352e-01 6.939531862735748291e-02 1.904467791318893433e-01 -2.771965563297271729e-01 -3.409786522388458252e-01 1.079485639929771423e-01 -6.687622517347335815e-02 -6.123448256403207779e-03 1.430651545524597168e-01 -2.457975149154663086e-01 -2.624427974224090576e-01 1.107226908206939697e-01 2.234834581613540649e-01 2.193793058395385742e-01 6.368464231491088867e-02 1.450661337003111839e-03 2.077283710241317749e-01 6.744012981653213501e-02 -1.721166819334030151e-01 -1.348913162946701050e-01
4.740387797355651855e-01 4.506201297044754028e-02 1.155069284141063690e-02 2.249558456242084503e-02 -6.447529047727584839e-02 2.388723641633987427e-01 2.047308832406997681e-01 8.038842678070068359e-02 -1.146044209599494934e-01 -6.608290225267410278e-02 7.344998419284820557e-02 2.363020628690719604e-01 -4.676088690757751465e-02 -1.718267947435379028e-01 3.758506104350090027e-02 -2.470736056566238403e-01 -2.474966347217559814e-01 1.805241703987121582e-01 9.582540951669216156e-03 -1.119109839200973511e-01 1.831161081790924072e-01 2.336297929286956787e-01 1.023352444171905518e-01 -2.080418914556503296e-01 1.363789290189743042e-01 6.341313570737838745e-02 -1.995318681001663208e-01 3.517459928989410400e-01 1.703147077932953835e-03 -1.319690644741058350e-01 -1.542335152626037598e-01 -1.201094985008239746e-01
1.496380269527435303e-01 8.651483058929443359e-02 2.086852118372917175e-02 3.040075004100799561e-01 -2.826417796313762665e-02 1.111836582422256470e-01 -2.992327511310577393e-02 1.264154762029647827e-01 -1.952964961528778076e-01 -3.175918161869049072e-01 4.667342007160186768e-01 1.082493439316749573e-01 1.202684864401817322e-01 1.303448826074600220e-01 2.158859670162200928e-01 -3.097300417721271515e-02 -1.402209848165512085e-01 -1.444372255355119705e-02 -6.674600392580032349e-02 9.055873379111289978e-03 3.280686587095260620e-02 4.001334682106971741e-02 -2.087111175060272217e-01 1.845140457153320312e-01 3.536041080951690674e-01 -3.603656217455863953e-02 2.402595430612564087e-01 -9.715162962675094604e-02 -1.853607147932052612e-01 -2.286567836999893188e-01 -5.626923218369483948e-02 1.079314574599266052e-01
1.359100639820098877e-01 1.554751694202423096e-01 1.139566749334335327e-01 3.809287548065185547e-01 1.914845108985900879e-01 7.174988090991973877e-02 1.908741891384124756e-01 1.138732060790061951e-01 6.158501282334327698e-02 -2.779918313026428223e-01 1.179821565747261047e-01 1.379916369915008545e-01 -1.154246106743812561e-01 2.108595706522464752e-02 6.945820152759552002e-02 4.758337140083312988e-02 -7.208723574876785278e-02 -1.688738465309143066e-01 -2.429830729961395264e-01 1.335333138704299927e-01 -9.965799003839492798e-02 1.309989299625158310e-02 -2.215855121612548828e-01 3.650397062301635742e-01 1.688513457775115967e-01 8.983632549643516541e-03 3.221218287944793701e-01 5.633224919438362122e-02 -2.141926139593124390e-01 -1.058236658573150635e-01 -2.756546139717102051e-01 3.904632851481437683e-02
-1.145959198474884033e-01 -9.048513323068618774e-02 1.015807241201400757e-01 4.190334081649780273e-01 2.154530212283134460e-02 1.221885830163955688e-01 -4.629584401845932007e-02 1.262059956789016724e-01 -2.282996289432048798e-02 -9.627010673284530640e-02 -1.541492715477943420e-02 1.904849261045455933e-01 -1.284807268530130386e-02 -1.343824118375778198e-01 2.856354415416717529e-01 -1.347232460975646973e-01 -2.523721158504486084e-01 4.784492403268814087e-02 -1.224691942334175110e-01 -1.154610812664031982e-01 2.014705091714859009e-01 -1.106763724237680435e-02 -5.969497933983802795e-02 -2.124417200684547424e-02 4.911344051361083984e-01 7.558814249932765961e-03 4.981124773621559143e-02 -8.581298589706420898e-02 3.098908066749572754e-01 2.600109390914440155e-02 -2.376519441604614258e-01 -2.273626327514648438e-01
1.571253091096878052e-01 7.969590276479721069e-02 2.392564862966537476e-01 1.030212715268135071e-01 -8.738402277231216431e-02 1.104445308446884155e-01 3.019973868504166603e-03 -1.983698457479476929e-02 5.385250225663185120e-02 -1.054685283452272415e-02 1.111366972327232361e-01 2.503155469894409180e-01 -1.036987900733947754e-01 5.570307001471519470e-02 3.947595655918121338e-01 -3.437657281756401062e-02 1.071082949638366699e-01 2.287700921297073364e-01 -1.402840167284011841e-01 -2.040284276008605957e-01 3.565387334674596786e-03 4.168210551142692566e-02 -1.498214602470397949e-01 1.930593401193618774e-01 -3.625452145934104919e-02 -2.157428860664367676e-02 4.483341574668884277e-01 1.127966418862342834e-01 3.607248365879058838e-01 -3.845422342419624329e-02 -2.999812066555023193e-01 -9.106604009866714478e-02
2.782938182353973389e-01 -1.953196674585342407e-01 2.580394446849822998e-01 3.030736446380615234e-01 1.434599161148071289e-01 -6.183091923594474792e-02 -7.422131299972534180e-02 6.921670585870742798e-02 -1.130049489438533783e-02 7.677517086267471313e-02 2.486147731542587280e-01 -4.323704913258552551e-02 -9.178129956126213074e-03 1.460032165050506592e-02 5.041730776429176331e-02 1.263353507965803146e-02 -3.327462673187255859e-01 2.190101705491542816e-02 1.513379216194152832e-01 -8.654183894395828247e-02 6.508746743202209473e-02 8.590533584356307983e-02 -2.365067601203918457e-01 2.359403297305107117e-02 1.579049974679946899e-01 3.632142841815948486e-01 2.546961307525634766e-01 1.681633889675140381e-01 -2.666126489639282227e-01 -1.595917642116546631e-01 -7.553221285343170166e-02 -2.378994524478912354e-01
5.105363670736551285e-03 3.300274014472961426e-01 8.512006700038909912e-02 2.347508072853088379e-01 7.761975377798080444e-02 -1.378868967294692993e-01 -3.328298777341842651e-02 2.209954112768173218e-01 -5.055153742432594299e-03 -2.852846086025238037e-01 3.814786672592163086e-01 1.505079716444015503e-01 1.551321148872375488e-01 1.536565721035003662e-01 -9.111933410167694092e-02 -1.130359023809432983e-01 -1.778871268033981323e-01 2.487740814685821533e-01 -1.386341750621795654e-01 1.370785385370254517e-01 4.134545102715492249e-02 1.025878787040710449e-01 1.403747349977493286e-01 1.172125041484832764e-01 -1.317081227898597717e-02 -9.538125246763229370e-02 1.309746205806732178e-01 1.737402379512786865e-01 1.043893545866012573e-01 9.390734136104583740e-02 -2.422910034656524658e-01 -3.508832454681396484e-01
2.181051671504974365e-01 2.646396458148956299e-01 -5.138423666357994080e-02 2.895652949810028076e-01 2.478689141571521759e-02 -4.928264766931533813e-02 1.896317005157470703e-01 2.639487087726593018e-01 1.546849906444549561e-01 -2.982157766819000244e-01 1.657366454601287842e-01 5.119058489799499512e-02 1.049413084983825684e-01 3.276807069778442383e-02 2.468182891607284546e-01 -9.221969544887542725e-02 -1.589915156364440918e-01 -2.968971244990825653e-02 -1.185202598571777344e-01 -1.387425363063812256e-01 3.202321827411651611e-01 2.255990058183670044e-01 -2.749591600149869919e-03 7.128417026251554489e-03 1.581421643495559692e-01 -2.082904279232025146e-01 -3.732397407293319702e-02 -7.874650508165359497e-02 3.768027722835540771e-01 8.220616728067398071e-02 -3.616639599204063416e-02 -1.542192697525024414e-01
-5.385738797485828400e-03 9.716282784938812256e-02 1.066727489233016968e-01 4.806547462940216064e-01 -1.644908785820007324e-01 -1.836246699094772339e-01 -2.717160284519195557e-01 9.035450965166091919e-02 1.579868942499160767e-01 -8.666218817234039307e-02 1.701055020093917847e-01 1.329964846372604370e-01 -7.677662372589111328e-02 -4.236670583486557007e-02 1.042565982788801193e-02 -5.764414556324481964e-03 -2.206264287233352661e-01 5.156705901026725769e-02 -1.223746538162231445e-01 9.575141966342926025e-02 4.476309120655059814e-01 -4.800823703408241272e-02 1.933454573154449463e-01 1.522054076194763184e-01 2.456431537866592407e-01 -3.660742565989494324e-02 -1.736247986555099487e-01 6.086718291044235229e-02 2.397323027253150940e-02 7.173888385295867920e-02 -1.178585514426231384e-01 -2.541236579418182373e-01
5.599907040596008301e-02 -5.375695601105690002e-02 1.080037951469421387e-01 2.207469344139099121e-01 5.132712796330451965e-02 2.209582477807998657e-01 1.864855885505676270e-01 2.586739361286163330e-01 -1.527684181928634644e-01 -1.431349515914916992e-01 1.110852882266044617e-01 1.717865765094757080e-01 9.126937948167324066e-03 -8.416724205017089844e-02 3.594626784324645996e-01 -1.832113228738307953e-02 -1.108691766858100891e-01 7.187107205390930176e-02 -2.041938900947570801e-01 -2.705253660678863525e-01 -1.486552041023969650e-02 -1.828404664993286133e-01 -2.792897522449493408e-01 8.895988017320632935e-02 2.424690872430801392e-01 3.281984329223632812e-01 2.138742357492446899e-01 -2.149578882381320000e-03 3.440463542938232422e-02 2.421131590381264687e-03 -2.470026612281799316e-01 -1.780008822679519653e-01
3.262142464518547058e-02 -1.251544952392578125e-01 -6.541380286216735840e-02 2.675507664680480957e-01 9.115382283926010132e-02 1.766341924667358398e-01 -2.238710410892963409e-02 -1.431903243064880371e-01 -3.533490002155303955e-01 -1.150591373443603516e-01 2.479095757007598877e-01 1.407676786184310913e-01 -2.936744093894958496e-01 1.292007714509963989e-01 -1.515777856111526489e-01 6.200575456023216248e-02 -1.567614376544952393e-01 2.733030319213867188e-01 -2.954298257827758789e-01 -1.840951144695281982e-01 1.314067095518112183e-01 1.874484419822692871e-01 -3.160003945231437683e-02 2.451015114784240723e-01 6.134428083896636963e-02 4.949708934873342514e-03 6.982231140136718750e-02 2.771665453910827637e-01 -2.469448596239089966e-01 8.708657324314117432e-02 -9.606996178627014160e-02 -2.395493909716606140e-02
1.772509813308715820e-01 1.021055504679679871e-01 4.883394762873649597e-02 -2.780835842713713646e-03 2.061668634414672852e-01 -3.884423524141311646e-02 -3.841091692447662354e-02 1.461441963911056519e-01 -3.543485701084136963e-01 -1.089049205183982849e-01 8.326293900609016418e-03 1.129177287220954895e-01 -4.305244237184524536e-02 9.260842204093933105e-02 1.942140311002731323e-01 -1.014702692627906799e-01 -1.497704535722732544e-01 -6.797005888074636459e-03 2.590541914105415344e-02 2.188843935728073120e-01 -1.881138421595096588e-02 3.546607494354248047e-01 -1.250828355550765991e-01 5.455279350280761719e-02 2.901017367839813232e-01 -9.504181891679763794e-02 -3.730906639248132706e-03 -1.820083856582641602e-01 -1.616093814373016357e-01 1.109355837106704712e-01 -3.854910135269165039e-01 -3.886511623859405518e-01
1.278039366006851196e-01 1.803601086139678955e-01 1.871542930603027344e-01 2.087201625108718872e-01 -1.829680204391479492e-01 2.748059034347534180e-01 -2.433090098202228546e-02 2.184934616088867188e-01 -8.985616266727447510e-02 -3.132990002632141113e-01 2.973492145538330078e-01 9.181309491395950317e-02 -2.535210847854614258e-01 3.190756440162658691e-01 1.770382970571517944e-01 7.524324581027030945e-03 -1.609179005026817322e-02 -6.127770617604255676e-02 1.179008558392524719e-02 -8.024767041206359863e-02 1.243838816881179810e-01 1.546788960695266724e-01 -1.122646704316139221e-01 1.434305757284164429e-01 2.634440064430236816e-01 2.063512355089187622e-01 1.388347744941711426e-01 2.129550278186798096e-02 -8.083498477935791016e-02 2.370918989181518555e-01 -1.735617220401763916e-01 8.314362913370132446e-02
8.594178408384323120e-02 4.132127463817596436e-01 -2.003675997257232666e-01 4.457425475120544434e-01 -6.166091188788414001e-02 1.027994304895401001e-01 7.472539693117141724e-02 -2.224563434720039368e-02 1.100920513272285461e-01 -2.780418694019317627e-01 -1.147095412015914917e-01 3.488075360655784607e-02 -1.194212734699249268e-01 -1.332103647291660309e-02 1.168656796216964722e-01 6.794533692300319672e-03 -1.478668451309204102e-01 1.985535919666290283e-01 -6.633751094341278076e-02 -1.783006787300109863e-01 6.811513751745223999e-02 2.869320213794708252e-01 1.011504698544740677e-02 -1.307753622531890869e-01 3.815655410289764404e-01 1.893871277570724487e-01 4.418204352259635925e-02 5.739755183458328247e-02 1.462751775979995728e-01 6.050853431224822998e-02 -1.250786036252975464e-01 -3.974030166864395142e-02
2.956546247005462646e-01 -1.798596829175949097e-01 9.520409628748893738e-03 3.051635026931762695e-01 -6.459578871726989746e-02 9.398132562637329102e-02 9.502118080854415894e-02 2.306505739688873291e-01 3.736510872840881348e-02 -2.306720763444900513e-01 4.076739773154258728e-02 4.169205576181411743e-02 -1.350707933306694031e-02 2.841818928718566895e-01 2.042662203311920166e-01 -2.125515602529048920e-02 -2.608156800270080566e-01 -2.303549461066722870e-02 8.979383111000061035e-02 -3.159998357295989990e-01 1.158691197633743286e-01 9.867490828037261963e-02 -2.667577564716339111e-01 3.420012816786766052e-02 4.393350332975387573e-02 2.563272714614868164e-01 3.824585676193237305e-01 -6.112135574221611023e-02 -1.045109778642654419e-01 3.128651902079582214e-02 -1.281913816928863525e-01 -1.127867251634597778e-01
4.067395627498626709e-01 -7.572393864393234253e-03 -1.536651253700256348e-01 3.454346954822540283e-01 1.554856002330780029e-01 9.085487574338912964e-02 -1.473447084426879883e-01 -2.016815841197967529e-01 -1.341930627822875977e-01 -2.293925918638706207e-02 9.205324947834014893e-02 4.153043329715728760e-01 1.766901910305023193e-01 -1.098552369512617588e-03 -1.107334643602371216e-01 9.817979484796524048e-02 -4.861225560307502747e-02 6.498849391937255859e-02 4.008999094367027283e-02 3.799642436206340790e-03 2.609629034996032715e-01 1.431016474962234497e-01 -5.866392329335212708e-02 -6.975968182086944580e-02 2.739073634147644043e-01 5.831364914774894714e-02 2.322953790426254272e-01 1.290678083896636963e-01 1.090598553419113159e-01 2.743602395057678223e-01 -4.997417330741882324e-02 -1.837214268743991852e-02
3.817426264286041260e-01 7.062862813472747803e-02 -3.718557953834533691e-02 3.329389393329620361e-01 -1.391998529434204102e-01 9.133300185203552246e-02 -1.664251238107681274e-01 1.216315105557441711e-01 4.691898077726364136e-02 1.587125658988952637e-01 -1.307875216007232666e-01 1.450492143630981445e-01 -1.506752986460924149e-02 -7.680528331547975540e-03 1.581042259931564331e-01 -1.097389683127403259e-02 9.902781806886196136e-03 1.326030343770980835e-01 1.301567908376455307e-02 1.709609031677246094e-01 -2.572489716112613678e-02 4.788140952587127686e-02 1.201426386833190918e-01 2.021958678960800171e-01 2.248139530420303345e-01 -2.101114951074123383e-02 -9.202195703983306885e-02 -5.745860934257507324e-02 2.316881269216537476e-01 3.729188442230224609e-01 -4.591711163520812988e-01 -6.492484360933303833e-02
2.159041464328765869e-01 -2.319212853908538818e-01 6.833514571189880371e-02 1.753885596990585327e-01 2.322563715279102325e-02 -2.325990796089172363e-02 -2.030376344919204712e-02 8.699789643287658691e-02 -2.184665501117706299e-01 -1.036679074168205261e-01 4.004611074924468994e-01 -6.607299670577049255e-03 -4.118779003620147705e-01 1.420037299394607544e-01 6.920609157532453537e-03 -1.013588905334472656e-01 5.409181583672761917e-03 1.715657413005828857e-01 -2.443074882030487061e-01 1.784284971654415131e-02 4.320186078548431396e-01 -1.344303339719772339e-01 -8.242640644311904907e-02 2.227616757154464722e-01 1.099193543195724487e-01 -6.024221703410148621e-02 -8.281666040420532227e-02 1.534619033336639404e-01 -3.186402842402458191e-02 7.306366693228483200e-03 -1.893703192472457886e-01 4.940674081444740295e-02
3.806269541382789612e-02 -2.670130431652069092e-01 -4.952165856957435608e-02 3.332821428775787354e-01 -7.097219675779342651e-02 2.440127879381179810e-01 5.346719920635223389e-02 2.893476560711860657e-02 -4.346741363406181335e-02 1.851555109024047852e-01 8.644054085016250610e-02 1.323307305574417114e-01 6.156890839338302612e-02 -2.228572219610214233e-01 2.349257320165634155e-01 -3.358824644237756729e-03 -3.410086035728454590e-01 1.894401609897613525e-01 -2.000516206026077271e-01 -2.030215859413146973e-01 -1.549272704869508743e-02 -7.080192118883132935e-02 5.530247837305068970e-02 1.928185224533081055e-01 1.656079478561878204e-02 1.028088293969631195e-02 -4.081209003925323486e-02 2.576135694980621338e-01 6.530862301588058472e-02 9.212803095579147339e-02 -4.379749298095703125e-01 -1.541089564561843872e-01
1.106062456965446472e-01 2.309160381555557251e-01 2.007258087396621704e-01 3.491902947425842285e-01 -2.631639838218688965e-01 -3.200317025184631348e-01 1.025133281946182251e-01 -1.156496629118919373e-02 -2.021841146051883698e-02 -4.236052930355072021e-02 1.766795478761196136e-02 7.498852163553237915e-02 -2.393929511308670044e-01 -1.518239378929138184e-01 -1.512287259101867676e-01 -3.333569318056106567e-02 -1.883037090301513672e-01 1.488764435052871704e-01 -1.256738007068634033e-01 -2.247603982686996460e-01 1.788913831114768982e-02 -6.358080357313156128e-02 -4.890469368547201157e-03 6.996052712202072144e-02 2.053126394748687744e-01 2.448771148920059204e-01 3.930509686470031738e-01 1.695734113454818726e-01 -5.653481557965278625e-02 9.738980978727340698e-02 -1.373140960931777954e-01 -1.652531325817108154e-01
1.091030538082122803e-01 1.096447706222534180e-01 -4.277752712368965149e-02 2.680009305477142334e-01 -1.130616944283246994e-02 -7.090942561626434326e-02 1.625840961933135986e-01 2.016414850950241089e-01 1.726732701063156128e-01 5.229948833584785461e-02 1.946853697299957275e-01 1.340280920267105103e-01 2.612889371812343597e-02 2.441546767950057983e-01 2.749019563198089600e-01 1.184919755905866623e-02 -4.722552374005317688e-02 -1.226943209767341614e-01 -1.186223030090332031e-01 5.748916044831275940e-02 -2.099855691194534302e-01 4.871363937854766846e-02 -2.706561982631683350e-01 1.894849389791488647e-01 1.615310907363891602e-01 1.462859660387039185e-01 2.885161936283111572e-01 6.628251820802688599e-02 -2.754653394222259521e-01 8.787995576858520508e-02 -4.058110713958740234e-01 -1.790199279785156250e-01
7.927653938531875610e-02 2.803423404693603516e-01 1.769908517599105835e-01 3.518417179584503174e-01 4.246199131011962891e-02 2.592416107654571533e-01 3.145975247025489807e-02 -1.442920602858066559e-02 -2.620354294776916504e-01 -1.085983961820602417e-01 1.356600821018218994e-01 7.947491854429244995e-02 -2.642866037786006927e-02 -3.169101178646087646e-01 1.459549069404602051e-01 1.758244037628173828e-01 6.647425889968872070e-02 2.949865460395812988e-01 -1.174060553312301636e-01 -7.118137180805206299e-02 1.006616503000259399e-01 2.928086742758750916e-02 -1.221742257475852966e-01 1.128378361463546753e-01 7.471515238285064697e-02 -1.630993783473968506e-01 2.927238941192626953e-01 -9.922752529382705688e-02 5.606714636087417603e-02 3.590999543666839600e-01 -9.301738440990447998e-02 1.177828535437583923e-01
2.290849834680557251e-01 -3.425509631633758545e-01 -5.559799447655677795e-02 4.276165664196014404e-01 -1.088033095002174377e-01 1.073850616812705994e-01 2.452692762017250061e-02 1.026248261332511902e-01 -3.436585366725921631e-01 -1.658920645713806152e-01 1.796800494194030762e-01 -4.068373516201972961e-02 -1.114820241928100586e-01 -2.629287540912628174e-01 1.023836880922317505e-01 3.853101283311843872e-02 -5.804816260933876038e-02 7.446961849927902222e-02 -2.899290919303894043e-01 -2.641037106513977051e-01 8.336721360683441162e-02 -6.711024791002273560e-02 4.703386873006820679e-02 1.053138896822929382e-01 1.239849701523780823e-01 7.859043776988983154e-02 -1.309772282838821411e-01 1.117313727736473083e-01 -7.398144900798797607e-02 -3.689414262771606445e-02 -2.866266369819641113e-01 9.477009624242782593e-02
7.040178775787353516e-02 -1.485464572906494141e-01 -6.891243904829025269e-02 2.433286756277084351e-01 -4.578112065792083740e-02 1.765453964471817017e-01 6.371251074597239494e-04 -3.129985630512237549e-01 -2.346848696470260620e-01 1.111106052994728088e-01 2.383661717176437378e-01 2.544609606266021729e-01 -2.494346797466278076e-01 -2.627270519733428955e-01 3.217258751392364502e-01 3.094118461012840271e-02 2.688328176736831665e-02 -7.066578418016433716e-02 -2.744546532630920410e-01 -2.235700637102127075e-01 1.157442554831504822e-01 7.406356185674667358e-02 -6.028403341770172119e-02 1.444527953863143921e-01 -1.381634622812271118e-01 -1.720686443150043488e-02 1.785722523927688599e-01 6.103558838367462158e-02 1.584721058607101440e-01 1.393758207559585571e-01 -2.803879380226135254e-01 -2.290337905287742615e-02
2.962525188922882080e-01 -3.212163224816322327e-02 5.402754619717597961e-02 2.797094881534576416e-01 2.500963211059570312e-01 1.686341464519500732e-01 1.917202584445476532e-02 -2.588819563388824463e-01 8.551935851573944092e-02 -6.809262931346893311e-02 1.968926489353179932e-01 5.337190628051757812e-02 2.501977086067199707e-01 -1.399286836385726929e-01 4.214191064238548279e-02 3.294767737388610840e-01 2.043017745018005371e-01 1.396642476320266724e-01 -1.101295724511146545e-01 1.715790331363677979e-01 1.124600246548652649e-01 5.503945797681808472e-02 -2.315104156732559204e-01 3.831437975168228149e-02 7.372134178876876831e-02 6.099518015980720520e-02 1.694371253252029419e-01 7.264696527272462845e-03 9.791137278079986572e-02 1.180308088660240173e-01 -4.315854609012603760e-01 -6.589588522911071777e-02
2.329746037721633911e-01 -1.182048916816711426e-01 -1.946657747030258179e-01 3.578942120075225830e-01 2.025102227926254272e-01 -2.326781600713729858e-01 4.941589757800102234e-02 -1.425314694643020630e-01 -2.343658357858657837e-02 -1.121712774038314819e-01 3.515607416629791260e-01 2.753188908100128174e-01 -1.623449660837650299e-02 -2.061482891440391541e-02 1.637364327907562256e-01 1.013031601905822754e-01 1.159144863486289978e-01 1.024458855390548706e-01 -3.927084058523178101e-02 -2.029253542423248291e-01 -4.606457054615020752e-02 3.403378725051879883e-01 -2.791789919137954712e-02 -2.221628278493881226e-02 1.128590404987335205e-01 -8.027324080467224121e-02 1.765136420726776123e-01 -1.365895718336105347e-01 1.426765173673629761e-01 5.271247029304504395e-02 -1.710030883550643921e-01 -3.005400002002716064e-01
9.569952089805155993e-05 -1.280555501580238342e-02 -4.644467681646347046e-02 2.715423703193664551e-01 2.689957618713378906e-01 -2.458810359239578247e-01 -1.491026282310485840e-01 1.319386214017868042e-01 -3.235247731208801270e-01 -4.039206355810165405e-02 8.717331290245056152e-02 7.179352641105651855e-02 -3.766576200723648071e-02 -1.207277253270149231e-01 1.864438652992248535e-01 2.341524511575698853e-01 -7.816651463508605957e-02 -3.399478644132614136e-02 -8.573555946350097656e-02 5.631755664944648743e-02 3.072691559791564941e-01 2.695683538913726807e-01 -1.806496232748031616e-01 6.069953367114067078e-02 -3.044483251869678497e-03 1.210059272125363350e-03 2.119476348161697388e-02 4.473151862621307373e-01 1.727593392133712769e-01 4.917767271399497986e-02 -2.536973059177398682e-01 -9.212335944175720215e-02
8.717943727970123291e-02 -1.959878392517566681e-02 4.591983184218406677e-02 2.971291840076446533e-01 7.346679270267486572e-02 2.222684174776077271e-01 -1.713676303625106812e-01 2.930839657783508301e-01 9.478545933961868286e-02 -2.019561231136322021e-01 2.013611197471618652e-01 4.570606723427772522e-02 2.127497829496860504e-02 2.131791040301322937e-02 -6.767420470714569092e-02 1.152741443365812302e-02 -5.987494438886642456e-02 -3.737680986523628235e-02 1.044025048613548279e-01 -1.496806144714355469e-01 2.784703373908996582e-01 1.012114733457565308e-01 -3.538646399974822998e-01 -1.288551390171051025e-01 2.168631553649902344e-01 3.788918256759643555e-01 2.278708815574645996e-01 2.954585105180740356e-02 1.429595518857240677e-02 2.393251210451126099e-01 -2.345936447381973267e-01 -9.863367676734924316e-02
6.112684309482574463e-02 1.885389238595962524e-01 -7.453233748674392700e-02 3.271507322788238525e-01 -7.498600333929061890e-02 -1.730397492647171021e-01 8.606578409671783447e-02 -1.814094781875610352e-01 -3.443993926048278809e-01 -7.211007922887802124e-02 2.041431069374084473e-01 -1.307742204517126083e-02 1.704543381929397583e-01 -4.352212697267532349e-02 1.779158264398574829e-01 1.767583191394805908e-01 -7.013725489377975464e-02 7.000296376645565033e-03 -5.876262485980987549e-02 1.267821341753005981e-01 3.751542419195175171e-03 3.947954177856445312e-01 -2.084303414449095726e-03 3.590128570795059204e-02 5.141001194715499878e-02 5.059254821389913559e-03 1.066962257027626038e-01 1.556184291839599609e-01 -1.306104958057403564e-01 3.857629299163818359e-01 -3.340601027011871338e-01 -1.238742992281913757e-01
1.378344893455505371e-01 -3.346134126186370850e-01 -9.126671589910984039e-03 3.620043694972991943e-01 2.349783182144165039e-01 -7.266489416360855103e-02 5.013027042150497437e-02 1.743718832731246948e-01 -1.717944890260696411e-01 -4.646157845854759216e-02 2.052746862173080444e-01 6.964889168739318848e-02 -2.932041585445404053e-01 -1.892137154936790466e-02 2.847933210432529449e-02 -1.658705174922943115e-01 3.230867208912968636e-03 2.390203922986984253e-01 -1.921014189720153809e-01 -1.047702506184577942e-01 1.088763475418090820e-01 3.296314775943756104e-01 -1.073517724871635437e-01 -1.296062115579843521e-02 6.433978676795959473e-02 -7.141984999179840088e-02 -6.940574944019317627e-02 1.864125132560729980e-01 -3.721724152565002441e-01 2.598531730473041534e-02 -1.610123515129089355e-01 5.984673742204904556e-03
4.507558643817901611e-01 3.692506253719329834e-02 -2.450826615095138550e-01 3.523170650005340576e-01 5.045808479189872742e-02 6.514987349510192871e-02 -1.062112078070640564e-01 2.777995467185974121e-01 1.030510887503623962e-01 5.988046526908874512e-02 9.817760437726974487e-02 9.297315031290054321e-03 -4.576173052191734314e-02 1.350435167551040649e-01 1.259295046329498291e-01 -2.523015737533569336e-01 1.491727232933044434e-01 8.109520375728607178e-02 -4.132681712508201599e-02 1.461399719119071960e-02 4.112681448459625244e-01 5.585676059126853943e-02 1.479216665029525757e-02 1.271020770072937012e-01 -4.631156846880912781e-02 8.524053730070590973e-03 -5.423463508486747742e-02 9.330976009368896484e-02 -1.030636727809906006e-01 -2.110700607299804688e-01 -2.984732687473297119e-01 -1.213796064257621765e-01
1.767497658729553223e-01 -1.016224250197410583e-01 -5.506839975714683533e-02 2.418168932199478149e-01 6.553301960229873657e-02 2.049665600061416626e-01 7.394409738481044769e-03 1.145679410547018051e-02 8.793901652097702026e-02 -1.529665440320968628e-01 -1.789473928511142731e-02 1.799967437982559204e-01 8.062788844108581543e-02 1.133580058813095093e-01 1.422379314899444580e-01 4.226047918200492859e-02 -1.703860908746719360e-01 -1.346142143011093140e-01 -2.856574654579162598e-01 -8.019462972879409790e-02 2.321150153875350952e-01 -1.520526558160781860e-01 -1.889297366142272949e-01 1.003992408514022827e-01 2.411700338125228882e-01 2.262773513793945312e-01 1.976828873157501221e-01 2.283811420202255249e-01 2.727995514869689941e-01 1.563225537538528442e-01 -4.037177562713623047e-01 -1.575188040733337402e-01
9.822851419448852539e-02 -1.066022813320159912e-01 -2.001552283763885498e-02 1.973278224468231201e-01 -1.222970709204673767e-01 1.352406889200210571e-01 -1.011547911912202835e-02 1.243744641542434692e-01 -2.233582437038421631e-01 -6.254598498344421387e-02 -1.103376387618482113e-03 1.163192763924598694e-01 2.055550180375576019e-02 -1.958736926317214966e-01 3.129974901676177979e-01 -1.545208245515823364e-01 -2.272235602140426636e-01 -1.027276962995529175e-01 -1.230426281690597534e-01 -8.312675356864929199e-02 1.459437608718872070e-01 -7.317250221967697144e-02 -5.393226444721221924e-02 6.017758697271347046e-02 2.273327112197875977e-01 9.144612587988376617e-03 1.387991160154342651e-01 7.967348396778106689e-02 3.133857548236846924e-01 -4.041282832622528076e-02 -5.429317355155944824e-01 -2.710212171077728271e-01
4.849308431148529053e-01 2.242289930582046509e-01 -5.281860753893852234e-02 2.178767174482345581e-01 -2.000741213560104370e-01 9.673727303743362427e-02 -1.928243190050125122e-01 -8.489652723073959351e-02 -1.614771634340286255e-01 -1.120517402887344360e-01 5.331769585609436035e-02 1.617220640182495117e-01 -1.925877332687377930e-01 -3.361414670944213867e-01 -1.675625741481781006e-01 -7.106018066406250000e-02 1.162160336971282959e-01 2.730170786380767822e-01 -6.859478354454040527e-02 -1.823166459798812866e-01 3.674916028976440430e-01 4.750672355294227600e-02 -9.487939625978469849e-02 -7.674960047006607056e-02 4.503529053181409836e-03 -9.929868578910827637e-02 3.682468086481094360e-02 8.253481239080429077e-02 8.605651557445526123e-02 1.160775795578956604e-01 -4.916105419397354126e-02 -1.256886031478643417e-02
1.794580966234207153e-01 1.648137420415878296e-01 2.476358115673065186e-01 4.010250568389892578e-01 5.439112335443496704e-02 -8.346144109964370728e-02 -1.186126321554183960e-01 -1.707451343536376953e-01 -1.940630823373794556e-01 4.694209247827529907e-02 1.140198707580566406e-01 2.401029616594314575e-01 -1.826495379209518433e-01 -5.952004343271255493e-02 2.029420286417007446e-01 1.373676657676696777e-01 1.737195700407028198e-01 -1.089636469259858131e-03 -2.419964782893657684e-02 -9.583733044564723969e-03 -5.452334508299827576e-02 3.952613770961761475e-01 -1.894517987966537476e-01 1.387615948915481567e-01 9.573514759540557861e-02 1.494096126407384872e-02 1.572761982679367065e-01 -2.234478853642940521e-02 -4.947079718112945557e-02 3.344737887382507324e-01 -2.308521717786788940e-01 1.020885631442070007e-01
1.274327039718627930e-01 2.071336060762405396e-01 -1.552859246730804443e-01 2.706426084041595459e-01 2.397726476192474365e-02 1.944434493780136108e-01 2.359809875488281250e-01 1.134578511118888855e-01 4.598082974553108215e-02 -3.883163630962371826e-01 8.549727499485015869e-02 3.917593657970428467e-01 -1.254976093769073486e-01 -1.393110156059265137e-01 1.501782536506652832e-01 4.082290083169937134e-02 -1.159601062536239624e-01 -2.784954383969306946e-02 -1.749381609261035919e-02 -1.838221848011016846e-01 9.910377860069274902e-02 5.743103101849555969e-02 -1.477635353803634644e-01 2.045633504167199135e-03 1.176731437444686890e-01 2.990212440490722656e-01 3.686584904789924622e-02 1.662941277027130127e-01 2.304057180881500244e-01 1.924221962690353394e-01 -2.398982644081115723e-01 1.647860184311866760e-02
1.861991137266159058e-01 3.348485231399536133e-01 6.472915410995483398e-02 3.314366340637207031e-01 -5.966403335332870483e-02 1.933263242244720459e-01 1.574321389198303223e-01 1.476156176067888737e-03 -1.898206472396850586e-01 -1.449603140354156494e-01 -8.047955110669136047e-03 -5.100635439157485962e-02 4.244189709424972534e-02 -5.177184194326400757e-02 1.716281771659851074e-01 -1.518137659877538681e-02 -2.214399576187133789e-01 -5.164313316345214844e-02 -2.121007144451141357e-01 -3.319503366947174072e-01 1.496923714876174927e-01 1.196388304233551025e-01 6.975854188203811646e-02 -1.920898705720901489e-01 7.323332875967025757e-02 1.375037580728530884e-01 -1.695918589830398560e-01 2.592874765396118164e-01 2.164144217967987061e-01 2.858183085918426514e-01 -1.810639947652816772e-01 -1.123586893081665039e-01
1.886286400258541107e-02 2.497218102216720581e-01 -1.013060379773378372e-02 2.776578366756439209e-01 1.838412731885910034e-01 -1.582942456007003784e-01 7.598448544740676880e-02 2.761623589321970940e-03 -2.867953777313232422e-01 1.026974320411682129e-01 9.819132089614868164e-02 1.215117871761322021e-01 1.872457712888717651e-01 4.836127534508705139e-02 1.694095320999622345e-02 -6.624273210763931274e-02 -1.308600753545761108e-01 -5.605711415410041809e-02 -1.319972574710845947e-01 8.589453995227813721e-02 -6.354394555091857910e-02 2.600591778755187988e-01 -2.070869952440261841e-01 4.046192020177841187e-02 3.227583169937133789e-01 2.481601387262344360e-01 1.441123336553573608e-01 1.580770164728164673e-01 1.216659098863601685e-01 1.867555677890777588e-01 -4.581934809684753418e-01 6.146162375807762146e-02
2.628577649593353271e-01 -3.225257247686386108e-02 -2.475856542587280273e-01 3.136262297630310059e-01 5.820919200778007507e-02 -3.687381511554121971e-03 -8.030036091804504395e-02 1.276270747184753418e-01 -2.405829280614852905e-01 -1.085734646767377853e-02 1.475789397954940796e-01 6.811778992414474487e-02 -3.083908557891845703e-01 -1.746064424514770508e-01 3.478343784809112549e-02 1.706165969371795654e-01 -5.083616077899932861e-02 8.060383051633834839e-02 -5.762752145528793335e-02 1.953976005315780640e-01 -4.832453280687332153e-02 1.546591371297836304e-01 2.925135791301727295e-01 -5.582186579704284668e-02 3.816186189651489258e-01 5.069481581449508667e-02 8.916981518268585205e-03 -1.025240984745323658e-03 1.928680203855037689e-02 8.292704820632934570e-02 -3.964582383632659912e-01 -1.597130298614501953e-01
2.029117196798324585e-01 9.704963862895965576e-02 1.432886440306901932e-02 2.170151770114898682e-01 6.342824548482894897e-02 5.425889045000076294e-02 4.191237315535545349e-02 1.470782756805419922e-01 2.567588537931442261e-02 -2.743337452411651611e-01 -5.725656822323799133e-02 1.985115557909011841e-01 -1.954843401908874512e-01 -3.529535606503486633e-02 2.896664738655090332e-01 -1.441998034715652466e-02 -5.540828406810760498e-02 2.889205515384674072e-02 -1.384385526180267334e-01 -4.299140349030494690e-02 1.480415910482406616e-01 -1.353259831666946411e-01 -3.063830435276031494e-01 2.213847339153289795e-01 3.075269758701324463e-01 3.835829496383666992e-01 2.500339746475219727e-01 1.054937466979026794e-01 1.740317642688751221e-01 -4.977157711982727051e-02 -2.595441639423370361e-01 -7.785834372043609619e-02
1.140316352248191833e-01 -2.440825849771499634e-01 -6.146178022027015686e-02 3.954037427902221680e-01 1.106049269437789917e-01 4.137703478336334229e-01 -1.616979837417602539e-01 -3.607592359185218811e-02 -7.034774869680404663e-02 6.525468826293945312e-02 1.797630190849304199e-01 6.386640667915344238e-02 -4.579872637987136841e-02 2.671323157846927643e-02 2.519070506095886230e-01 -1.176299154758453369e-01 -8.691170811653137207e-02 1.711110323667526245e-01 -8.359017223119735718e-02 -3.469910919666290283e-01 2.826754748821258545e-01 2.624784409999847412e-01 -6.216945499181747437e-02 -1.360283643007278442e-01 -8.794128894805908203e-02 -9.153269231319427490e-02 -5.382318049669265747e-02 1.322434167377650738e-03 -1.192867979407310486e-01 9.567824751138687134e-02 -2.101467698812484741e-01 -9.358504414558410645e-02
1.400063931941986084e-01 2.601844370365142822e-01 -2.039739340543746948e-01 2.719831652939319611e-02 4.384865611791610718e-02 4.682226106524467468e-02 -1.534194350242614746e-01 2.335510216653347015e-02 7.248520106077194214e-02 -3.200269117951393127e-02 1.231112331151962280e-01 3.891670331358909607e-02 1.175999362021684647e-02 6.816967576742172241e-02 1.173781976103782654e-01 -8.185414969921112061e-02 -1.013498101383447647e-02 1.246321946382522583e-01 -2.441162765026092529e-01 5.925963073968887329e-02 3.167575597763061523e-01 -1.020445525646209717e-01 -3.402964770793914795e-02 -8.041683584451675415e-02 4.284551441669464111e-01 2.821029722690582275e-01 2.038008868694305420e-01 9.786980599164962769e-02 1.776045262813568115e-01 1.226891428232192993e-01 -4.460585713386535645e-01 -1.923536211252212524e-01
2.980852723121643066e-01 -3.342039287090301514e-01 2.754076011478900909e-02 2.807659469544887543e-02 1.431964933872222900e-01 -5.316790193319320679e-02 -1.006151139736175537e-01 2.777045965194702148e-01 -1.809064298868179321e-01 1.121043488383293152e-01 1.420229524374008179e-01 -1.257293522357940674e-01 -3.080213665962219238e-01 -1.586365550756454468e-01 -1.029832959175109863e-01 3.666590154170989990e-02 -9.352490305900573730e-02 2.770660221576690674e-01 -1.465404778718948364e-01 -8.258526772260665894e-02 1.287686973810195923e-01 3.383603394031524658e-01 -8.276182413101196289e-02 1.589697785675525665e-03 8.041585981845855713e-02 -1.208700984716415405e-01 -3.065342456102371216e-02 2.309780716896057129e-01 -6.060173362493515015e-02 9.858218580484390259e-02 -3.520359098911285400e-01 -9.823425859212875366e-02
2.538991570472717285e-01 -5.146938562393188477e-02 -1.859162449836730957e-01 2.191572040319442749e-01 2.811495587229728699e-02 2.264278680086135864e-01 -4.724517464637756348e-02 -1.362584810703992844e-02 -3.537576645612716675e-02 -1.655222028493881226e-01 4.820243120193481445e-01 1.741269677877426147e-01 1.749744564294815063e-01 5.798556655645370483e-02 3.017295300960540771e-01 -4.195893183350563049e-02 -1.626407355070114136e-01 3.641403093934059143e-02 -1.528241578489542007e-02 -6.255616992712020874e-02 9.162124246358871460e-02 1.057792603969573975e-01 -2.627568840980529785e-01 1.340122818946838379e-01 2.557699382305145264e-01 -9.528084099292755127e-02 3.258597254753112793e-01 -2.221861854195594788e-02 -6.097315251827239990e-02 -1.477312296628952026e-01 -1.656217128038406372e-01 -7.113680988550186157e-02
2.387127280235290527e-01 2.997617423534393311e-01 1.750784553587436676e-02 4.468103349208831787e-01 1.920228600502014160e-01 3.628190606832504272e-02 -2.536011300981044769e-02 -4.877453297376632690e-02 -1.317832618951797485e-01 -2.866016030311584473e-01 1.047332510352134705e-01 1.330903917551040649e-01 -1.905208379030227661e-01 -1.740949451923370361e-01 -1.095456853508949280e-01 1.100790221244096756e-02 -2.512891590595245361e-01 1.582417488098144531e-01 -8.652187883853912354e-02 -2.517496608197689056e-02 2.843437492847442627e-01 6.119125336408615112e-02 -1.822771281003952026e-01 -2.335664927959442139e-01 4.345050081610679626e-02 -2.871397733688354492e-01 1.092836260795593262e-02 -1.146788597106933594e-01 -4.062487557530403137e-02 -2.400187030434608459e-02 -1.894317418336868286e-01 2.616580575704574585e-02
3.830307424068450928e-01 1.829921603202819824e-01 9.513764828443527222e-02 2.183506190776824951e-01 -3.731770673766732216e-03 -1.375908553600311279e-01 2.808289835229516029e-03 4.495324194431304932e-02 -1.801430247724056244e-02 -9.010693430900573730e-02 8.188546448945999146e-02 -4.362998530268669128e-02 1.912063211202621460e-01 -8.735127747058868408e-02 4.246909171342849731e-02 -1.617927253246307373e-01 -1.784220486879348755e-01 4.171482920646667480e-01 -1.216876902617514133e-03 -1.240493729710578918e-01 -1.951386779546737671e-01 1.884079277515411377e-01 9.020930528640747070e-02 -6.924630701541900635e-02 9.540267288684844971e-02 2.982311248779296875e-01 1.388046331703662872e-02 1.711364984512329102e-01 -2.245015949010848999e-01 -2.251490801572799683e-01 -3.105413317680358887e-01 -1.416935324668884277e-01
2.634261548519134521e-01 2.872229218482971191e-01 -2.944030053913593292e-02 3.314986228942871094e-01 4.823505878448486328e-02 1.087976247072219849e-01 8.928079158067703247e-02 1.548979878425598145e-01 1.814519912004470825e-01 -2.345459312200546265e-01 -1.045801714062690735e-01 9.758915752172470093e-02 -1.395665705204010010e-01 -6.018308922648429871e-02 4.828974232077598572e-02 6.443940848112106323e-02 -3.306134343147277832e-01 -4.296837374567985535e-03 -2.372140437364578247e-01 -3.435758873820304871e-02 -8.207920938730239868e-03 -1.645390838384628296e-01 -2.606000602245330811e-01 1.805176734924316406e-01 1.498601734638214111e-01 1.492308229207992554e-01 2.085629850625991821e-01 -6.291991472244262695e-02 3.299174830317497253e-02 8.485304564237594604e-02 -3.898165524005889893e-01 7.997681200504302979e-02
1.812434345483779907e-01 2.961680889129638672e-01 -9.249236434698104858e-02 3.476469516754150391e-01 1.912382245063781738e-01 1.146189495921134949e-01 2.367188185453414917e-01 3.336404217407107353e-03 -1.158273685723543167e-02 -1.861230581998825073e-01 3.397214040160179138e-02 -8.265674859285354614e-02 3.622090816497802734e-02 -1.833379119634628296e-01 -1.808380782604217529e-01 -5.479228869080543518e-02 -2.160128206014633179e-01 -1.146350651979446411e-01 -1.197675541043281555e-01 -2.192424088716506958e-01 2.021796703338623047e-01 2.442124038934707642e-01 -2.406527251005172729e-01 1.282032281160354614e-01 1.427001692354679108e-02 4.782028868794441223e-02 1.293500661849975586e-01 4.013901054859161377e-01 2.186129540205001831e-01 -1.303462963551282883e-02 -6.766398251056671143e-02 -3.029756620526313782e-02
6.717975437641143799e-02 -4.312706738710403442e-02 2.867116928100585938e-01 1.465954631567001343e-01 -1.271113306283950806e-01 -1.359666734933853149e-01 -6.360069662332534790e-02 3.077070415019989014e-01 -2.424628138542175293e-01 -2.016017585992813110e-01 -2.900142408907413483e-02 2.193524129688739777e-02 7.697746157646179199e-03 9.954918920993804932e-02 4.674151912331581116e-02 2.503871172666549683e-02 -9.871725738048553467e-02 -2.539397031068801880e-02 2.387106046080589294e-02 3.827843442559242249e-02 9.007344394922256470e-02 4.027855098247528076e-01 -2.829051613807678223e-01 -1.650771126151084900e-02 2.380594164133071899e-01 -1.413536071777343750e-01 -9.397483617067337036e-02 6.820740550756454468e-02 3.902610391378402710e-02 3.013018071651458740e-01 -2.260777652263641357e-01 -3.826091885566711426e-01
2.734061479568481445e-01 8.743058145046234131e-02 9.550920873880386353e-02 2.774835526943206787e-01 -9.401111863553524017e-03 8.172895014286041260e-02 9.351544827222824097e-02 -9.297677129507064819e-02 -6.984172761440277100e-02 -1.458484977483749390e-01 -3.444874286651611328e-02 2.708172798156738281e-01 -1.056919842958450317e-01 -2.039607986807823181e-02 1.678822338581085205e-01 5.298350378870964050e-02 -2.331683337688446045e-01 1.441991776227951050e-01 -1.982767432928085327e-01 1.739165559411048889e-02 6.462097167968750000e-02 -2.968531250953674316e-01 -2.049901038408279419e-01 2.278339266777038574e-01 1.951735764741897583e-01 3.484305143356323242e-01 2.762767374515533447e-01 1.935801506042480469e-01 1.060289740562438965e-01 8.272180706262588501e-02 -2.481799870729446411e-01 -1.004517003893852234e-01
3.507671654224395752e-01 8.152969181537628174e-02 -9.841560572385787964e-02 4.016283154487609863e-01 5.174055695533752441e-02 2.115672081708908081e-01 -2.536574602127075195e-01 1.374699473381042480e-01 -1.981601566076278687e-01 1.293975859880447388e-01 7.841100543737411499e-02 -9.075128287076950073e-02 1.780017614364624023e-01 -5.318980664014816284e-03 2.867710590362548828e-01 1.069187596440315247e-01 1.164062879979610443e-02 1.090385317802429199e-01 7.013368606567382812e-02 -2.858707606792449951e-01 2.913522720336914062e-01 1.059124767780303955e-01 -9.610917419195175171e-02 -2.305457293987274170e-01 2.166373282670974731e-02 -1.725299358367919922e-01 1.576533168554306030e-01 -1.068658083677291870e-01 -1.688960492610931396e-01 5.076736584305763245e-02 -7.771266251802444458e-02 -1.098108962178230286e-01
4.293487221002578735e-02 2.188080847263336182e-01 6.119503453373908997e-02 3.808236420154571533e-01 -2.202732022851705551e-03 5.650002136826515198e-02 1.159337908029556274e-01 6.922572851181030273e-02 5.236329883337020874e-02 -1.251307725906372070e-01 1.776533275842666626e-01 1.008722782135009766e-01 -1.294275969266891479e-01 1.746997423470020294e-02 1.478937417268753052e-01 1.105926781892776489e-01 -5.596304312348365784e-02 -3.768548369407653809e-02 -3.683584034442901611e-01 1.347560286521911621e-01 -2.056943476200103760e-01 7.904691249132156372e-02 -2.985245883464813232e-01 4.003961980342864990e-01 2.088512629270553589e-01 1.267048418521881104e-01 1.639434546232223511e-01 1.074270531535148621e-01 -2.200309932231903076e-01 -1.212929189205169678e-01 -2.226414829492568970e-01 -4.006313160061836243e-02
2.870674133300781250e-01 3.340804874897003174e-01 1.723701357841491699e-01 2.807110249996185303e-01 7.487554568797349930e-03 -6.803870201110839844e-02 -1.084541082382202148e-01 1.420887280255556107e-02 -8.156149089336395264e-02 1.029930859804153442e-01 8.053947240114212036e-02 1.571876406669616699e-01 2.163885682821273804e-01 -2.838015854358673096e-01 7.620532065629959106e-02 5.772272124886512756e-02 -2.445107512176036835e-02 2.817225269973278046e-02 9.591364860534667969e-02 -2.336848080158233643e-01 -1.455681622028350830e-01 -1.358367055654525757e-01 -2.624180316925048828e-01 -5.404121801257133484e-02 5.033912137150764465e-02 2.139713615179061890e-02 1.990984380245208740e-02 1.441524326801300049e-01 -2.049768120050430298e-01 -2.900011837482452393e-01 -3.209493756294250488e-01 -2.567955851554870605e-01
1.903489530086517334e-01 1.599893718957901001e-02 -1.753345131874084473e-02 2.428487241268157959e-01 2.948099672794342041e-01 1.037188470363616943e-01 -1.692286431789398193e-01 2.820715904235839844e-01 -1.945095062255859375e-01 1.101756915450096130e-01 8.545202016830444336e-02 -9.784352034330368042e-02 -1.366212368011474609e-01 -2.036163508892059326e-01 -3.350682184100151062e-02 1.205105781555175781e-01 1.803964003920555115e-02 -5.422339588403701782e-02 -3.929462432861328125e-01 2.703361213207244873e-01 2.297271937131881714e-01 3.143163919448852539e-01 4.321989417076110840e-02 3.042528778314590454e-02 2.207005172967910767e-01 -1.118107736110687256e-01 1.622323840856552124e-01 1.842402815818786621e-01 -2.782003581523895264e-02 7.632945477962493896e-02 -2.061232775449752808e-01 -7.648916915059089661e-03
2.494724541902542114e-01 -5.448451638221740723e-02 5.272766202688217163e-02 1.974020004272460938e-01 -4.768515378236770630e-02 1.370353549718856812e-01 -2.593375444412231445e-01 1.275774240493774414e-01 -1.512467414140701294e-01 -7.303810864686965942e-02 -1.927104741334915161e-01 8.080143481492996216e-02 8.175960928201675415e-02 -1.310200840234756470e-01 -1.886175423860549927e-01 -1.138522252440452576e-01 1.748813688755035400e-02 1.176109071820974350e-02 8.131497353315353394e-02 -1.558016687631607056e-01 1.036401465535163879e-01 6.501268595457077026e-02 -2.795436047017574310e-02 2.698217034339904785e-01 1.109801009297370911e-01 2.139385044574737549e-01 7.866887375712394714e-03 2.538715302944183350e-01 1.005710009485483170e-02 1.940450668334960938e-01 -5.793254375457763672e-01 -1.683493107557296753e-01
2.644309401512145996e-01 2.572672367095947266e-01 -1.663196086883544922e-01 6.238399446010589600e-02 -1.419761925935745239e-01 2.252020984888076782e-01 1.176776662468910217e-01 2.181285619735717773e-02 -1.744571477174758911e-01 -1.396193951368331909e-01 -9.816540777683258057e-02 2.485321760177612305e-01 7.275489717721939087e-02 -1.305812299251556396e-01 2.247206866741180420e-01 -9.358444809913635254e-02 -1.502550542354583740e-01 2.314429432153701782e-01 -7.361590862274169922e-02 -3.132613748311996460e-02 2.407069057226181030e-01 1.644296497106552124e-01 -4.022542014718055725e-02 1.192629933357238770e-01 -8.304558694362640381e-02 1.739382892847061157e-01 6.352204084396362305e-02 3.046545684337615967e-01 3.577543199062347412e-01 -6.697195023298263550e-02 -1.288820058107376099e-01 -2.788491845130920410e-01
1.937952190637588501e-01 4.276255518198013306e-02 1.381523162126541138e-01 1.557074487209320068e-01 1.253622472286224365e-01 1.746052503585815430e-01 -1.078706681728363037e-01 8.117612451314926147e-02 -1.314104944467544556e-01 2.130207270383834839e-01 2.733488678932189941e-01 -6.731128692626953125e-02 1.237344741821289062e-01 2.005067318677902222e-01 1.668045856058597565e-02 -1.017924025654792786e-01 1.740439049899578094e-02 1.637675315141677856e-01 2.124788761138916016e-01 -4.571117162704467773e-01 1.894178688526153564e-01 2.499231696128845215e-01 2.053888440132141113e-01 -1.896595060825347900e-01 2.165748924016952515e-01 6.783051788806915283e-02 6.608959287405014038e-02 5.238410085439682007e-04 3.242988139390945435e-02 1.491303294897079468e-01 -3.205736875534057617e-01 -7.180092483758926392e-02
1.561227887868881226e-01 2.396500259637832642e-01 -3.517127782106399536e-02 3.188854753971099854e-01 7.446739822626113892e-02 1.154836937785148621e-01 5.948647484183311462e-02 3.616982102394104004e-01 -2.080551832914352417e-01 -7.623516023159027100e-02 2.373967766761779785e-01 5.473127588629722595e-02 4.881918802857398987e-02 -1.864945888519287109e-01 -2.406186796724796295e-02 2.432301938533782959e-01 1.678678244352340698e-01 5.114713311195373535e-02 -3.288135826587677002e-01 6.806852668523788452e-02 1.664045155048370361e-01 7.084524631500244141e-02 1.220586076378822327e-01 -2.474716901779174805e-01 -9.256314486265182495e-03 3.364099934697151184e-02 1.521033942699432373e-01 9.619184583425521851e-02 1.125161126255989075e-01 -9.461446106433868408e-02 -2.804245352745056152e-01 -2.653580605983734131e-01
1.471285670995712280e-01 1.176194474101066589e-01 1.162276342511177063e-01 3.553112745285034180e-01 -2.227892354130744934e-02 2.035589516162872314e-01 2.187858670949935913e-01 4.335865005850791931e-02 2.678870558738708496e-01 -1.583340317010879517e-01 -1.769679412245750427e-02 1.149184927344322205e-01 5.370610952377319336e-02 8.369340747594833374e-02 3.734146356582641602e-01 -1.404325217008590698e-01 5.786065384745597839e-02 1.018723323941230774e-01 -2.017970383167266846e-01 -1.140868589282035828e-01 9.224898368120193481e-02 4.415086656808853149e-02 -8.214686065912246704e-02 6.314777582883834839e-02 -3.364595351740717888e-03 -5.408636480569839478e-02 3.619847297668457031e-01 2.029251754283905029e-01 -6.860437244176864624e-02 8.000812679529190063e-02 -4.080690741539001465e-01 -1.106689944863319397e-01
2.259365618228912354e-01 9.583029150962829590e-02 9.661896526813507080e-02 2.686727046966552734e-01 -2.793863415718078613e-01 1.216435357928276062e-01 -4.472929611802101135e-02 5.727778747677803040e-02 -2.954219579696655273e-01 2.005542218685150146e-01 8.838064223527908325e-02 1.325402706861495972e-01 -2.878106757998466492e-02 -4.950900003314018250e-02 2.340909540653228760e-01 -2.280672043561935425e-01 -6.502463668584823608e-02 -9.033824503421783447e-02 -3.404777646064758301e-01 -2.270269840955734253e-01 -6.263241916894912720e-02 -5.883910506963729858e-02 -4.339414834976196289e-02 -1.127006635069847107e-01 1.305376142263412476e-01 1.598638598807156086e-03 1.694750487804412842e-01 2.824321091175079346e-01 -9.942677617073059082e-02 -1.023073494434356689e-02 -4.638816229999065399e-03 -3.997221589088439941e-01
2.993294298648834229e-01 -1.047060713171958923e-01 -3.716611489653587341e-02 3.615224361419677734e-01 -2.183642387390136719e-01 2.955808639526367188e-01 -1.451251357793807983e-01 5.400219559669494629e-02 -1.122185513377189636e-01 -2.001869678497314453e-01 -1.844653338193893433e-01 8.966226875782012939e-02 -8.804589509963989258e-02 -2.263133525848388672e-01 -1.156449764966964722e-01 -1.557971239089965820e-01 5.599070712924003601e-02 3.018934726715087891e-01 1.695960201323032379e-02 -8.788743615150451660e-02 1.844539642333984375e-01 5.625110119581222534e-02 -8.440457284450531006e-02 7.179848849773406982e-02 2.742663323879241943e-01 1.300333440303802490e-02 -6.670653820037841797e-02 2.426947802305221558e-01 1.791466772556304932e-01 2.549234032630920410e-01 9.135225415229797363e-02 -1.451198011636734009e-01
1.524710208177566528e-01 7.315687090158462524e-02 -3.527482226490974426e-02 2.126528918743133545e-01 2.514630258083343506e-01 -1.492746472358703613e-01 -4.753506556153297424e-02 3.051603585481643677e-02 -3.440833389759063721e-01 -2.390103414654731750e-02 -6.318525969982147217e-02 -3.769664466381072998e-02 4.052710160613059998e-02 1.990316808223724365e-01 8.356720209121704102e-02 1.551040560007095337e-01 -2.619957625865936279e-01 4.741646349430084229e-03 4.142827913165092468e-02 -4.334742575883865356e-02 1.240025982260704041e-01 3.349065184593200684e-01 -6.510172784328460693e-02 4.663584008812904358e-02 1.060220673680305481e-01 -7.659077644348144531e-02 7.098904997110366821e-02 -8.920212090015411377e-02 -9.272785484790802002e-02 1.832776367664337158e-01 -5.103140473365783691e-01 -3.172197341918945312e-01
1.465350687503814697e-01 4.303371533751487732e-02 5.233917385339736938e-02 3.013196587562561035e-01 -6.040265783667564392e-02 5.058657005429267883e-02 9.447406977415084839e-02 -5.418874323368072510e-02 -1.248610913753509521e-01 4.453771561384201050e-02 3.917993307113647461e-01 5.130270868539810181e-02 1.536149382591247559e-01 -1.097577661275863647e-01 3.469142913818359375e-01 2.411226481199264526e-01 7.174547761678695679e-02 3.031105101108551025e-01 -1.293408311903476715e-02 -3.527893126010894775e-01 1.012515798211097717e-01 -4.268179461359977722e-02 1.724276393651962280e-01 -9.512448310852050781e-02 5.961529910564422607e-02 3.856364265084266663e-02 -6.998801976442337036e-02 -1.116194650530815125e-01 1.716409176588058472e-01 1.851845383644104004e-01 -1.954748034477233887e-01 -2.834777832031250000e-01
1.064273267984390259e-01 -5.258028954267501831e-02 2.541640102863311768e-01 5.864042639732360840e-01 -1.311217993497848511e-01 -2.299360930919647217e-01 8.319938927888870239e-02 5.993374809622764587e-02 -1.835685521364212036e-01 2.369057945907115936e-02 1.666190028190612793e-01 5.179663747549057007e-02 -1.142822504043579102e-01 -1.859436333179473877e-01 -8.526103943586349487e-02 1.751746609807014465e-02 -1.248561739921569824e-01 -2.952481061220169067e-02 -1.333479583263397217e-01 -7.824753969907760620e-02 2.418349385261535645e-01 -8.331391215324401855e-02 8.295306935906410217e-03 2.351283580064773560e-01 -9.740055352449417114e-02 9.053388237953186035e-02 -2.514627575874328613e-01 3.238107264041900635e-02 -3.090536966919898987e-02 -3.853247314691543579e-02 -2.899430096149444580e-01 -2.175531983375549316e-01
1.642754375934600830e-01 -4.566793516278266907e-02 -1.556024514138698578e-02 1.788926422595977783e-01 1.658062189817428589e-01 -7.305479794740676880e-02 1.715240329504013062e-01 -3.629500791430473328e-02 1.617609858512878418e-01 -2.318428307771682739e-01 1.606859564781188965e-01 1.915792226791381836e-01 1.906275153160095215e-01 -1.173871205537579954e-04 1.981707755476236343e-03 2.039473056793212891e-01 1.565788239240646362e-01 3.132890760898590088e-01 -1.643879264593124390e-01 -3.508993983268737793e-02 1.725384443998336792e-01 -7.844252139329910278e-02 -2.312430739402770996e-01 1.891929209232330322e-01 4.247604608535766602e-01 -5.232787132263183594e-02 1.919398754835128784e-01 2.247198820114135742e-01 1.677432954311370850e-01 -1.123603507876396179e-01 -2.418904155492782593e-01 -9.409727156162261963e-02
1.474109739065170288e-01 -6.706170737743377686e-02 -2.496053576469421387e-01 4.401879906654357910e-01 1.082938686013221741e-01 2.221475541591644287e-02 -4.298073425889015198e-02 1.616877913475036621e-01 -3.190670311450958252e-01 1.596725545823574066e-02 1.528543531894683838e-01 -1.853264868259429932e-01 -2.618693411350250244e-01 -1.935857087373733521e-01 6.905669718980789185e-02 4.531998187303543091e-02 5.152292549610137939e-02 -7.186291273683309555e-03 -1.034396290779113770e-01 1.922507584095001221e-02 -4.088624194264411926e-02 1.125540062785148621e-01 2.193000167608261108e-01 -4.571121558547019958e-02 3.259215354919433594e-01 -1.991672255098819733e-02 4.275254532694816589e-02 2.053352743387222290e-01 6.534712016582489014e-02 2.199557125568389893e-01 -3.124083280563354492e-01 -1.602838486433029175e-01
3.844693303108215332e-02 -1.258133072406053543e-02 1.086101010441780090e-01 2.189730256795883179e-01 -5.886604264378547668e-02 6.630886346101760864e-02 -2.175191938877105713e-01 9.224677830934524536e-02 -1.765963882207870483e-01 -2.836813032627105713e-01 7.507752627134323120e-02 1.160456389188766479e-01 -3.806614279747009277e-01 3.536580502986907959e-02 2.558876276016235352e-01 2.737110480666160583e-02 -1.709631457924842834e-02 1.488650888204574585e-01 -1.440518349409103394e-01 4.433111753314733505e-03 -4.236640408635139465e-02 1.216498911380767822e-01 -1.475120782852172852e-01 2.210758328437805176e-01 2.857504785060882568e-01 4.058848917484283447e-01 1.478244066238403320e-01 5.697099026292562485e-03 1.099123880267143250e-01 3.365617990493774414e-01 -8.407233655452728271e-02 2.512320131063461304e-02
2.272033132612705231e-02 1.619134694337844849e-01 2.457546442747116089e-02 3.798333108425140381e-01 -3.252437710762023926e-02 -6.165508180856704712e-02 2.067616209387779236e-02 4.180511236190795898e-01 1.828943043947219849e-01 -4.373310506343841553e-01 2.200184762477874756e-01 1.829212158918380737e-01 -1.657914221286773682e-01 -1.181223317980766296e-01 -1.428965777158737183e-01 -2.364346571266651154e-02 -1.098123639822006226e-01 1.050060316920280457e-01 8.484933525323867798e-03 -7.071195542812347412e-02 1.317239701747894287e-01 2.109470218420028687e-02 7.481780834496021271e-03 1.085295751690864563e-01 3.177015185356140137e-01 -2.740255557000637054e-02 2.459738031029701233e-02 3.771690186113119125e-03 2.417999655008316040e-01 3.372447192668914795e-02 -1.157541722059249878e-01 -2.150486856698989868e-01
4.767663478851318359e-01 -6.465774774551391602e-02 1.090254485607147217e-01 8.239965885877609253e-03 -1.194502599537372589e-02 2.442884892225265503e-01 -2.522624433040618896e-01 1.720264703035354614e-01 -1.234301626682281494e-01 -2.577108740806579590e-01 -1.216163709759712219e-01 1.665555387735366821e-01 9.986971318721771240e-02 -8.776716887950897217e-02 -6.087957322597503662e-02 -1.111921593546867371e-01 -1.305446028709411621e-01 -7.681009918451309204e-02 -9.871611744165420532e-02 -2.561192959547042847e-02 1.680921576917171478e-02 1.178863644599914551e-01 1.678515225648880005e-01 2.471778988838195801e-01 2.470748871564865112e-01 7.898744940757751465e-02 1.050217002630233765e-01 6.976284831762313843e-02 5.244593322277069092e-02 1.726954430341720581e-01 -4.258216321468353271e-01 -1.082057058811187744e-01
3.184503614902496338e-01 2.260471135377883911e-01 -2.205684632062911987e-01 2.286311388015747070e-01 -1.630746424198150635e-01 -2.233989350497722626e-02 8.843908458948135376e-02 7.617323100566864014e-02 -3.806471824645996094e-01 -1.241453438997268677e-01 7.680939882993698120e-02 -3.435164317488670349e-02 5.096095800399780273e-02 -1.346794664859771729e-01 1.106530204415321350e-01 4.423645883798599243e-02 -1.445931345224380493e-01 1.833824068307876587e-01 -1.001833528280258179e-01 1.788532733917236328e-01 -2.829373627901077271e-02 2.103190273046493530e-01 -1.329166144132614136e-01 6.464179605245590210e-02 1.584172397851943970e-01 -1.694505363702774048e-01 -1.003340408205986023e-01 1.283484548330307007e-01 4.650259390473365784e-03 4.407368302345275879e-01 -2.550578713417053223e-01 -2.040478587150573730e-02
1.682090759277343750e-01 -2.705477178096771240e-01 3.161182999610900879e-02 4.487224817276000977e-01 4.012106359004974365e-02 7.149022072553634644e-02 -2.543213963508605957e-02 2.549432218074798584e-01 -2.177572548389434814e-01 -2.275091409683227539e-01 7.763995230197906494e-02 8.519603312015533447e-02 1.363457180559635162e-02 -3.175035417079925537e-01 8.693261444568634033e-02 -2.151030860841274261e-02 -2.957463562488555908e-01 1.624047756195068359e-01 -1.524195969104766846e-01 -2.738744616508483887e-01 -1.181376818567514420e-02 -6.224035099148750305e-02 1.632377654314041138e-01 1.447620689868927002e-01 9.817872941493988037e-02 -1.318357288837432861e-01 -1.301480829715728760e-01 1.659752875566482544e-01 7.387762889266014099e-03 7.886987179517745972e-02 -2.266846597194671631e-01 9.722442179918289185e-02
2.267616242170333862e-01 9.944780170917510986e-02 1.383719891309738159e-01 7.236601412296295166e-02 -2.797151803970336914e-01 3.197313547134399414e-01 3.735834360122680664e-02 1.049772575497627258e-01 -6.046326830983161926e-02 -2.165707200765609741e-01 4.053957760334014893e-01 3.253428265452384949e-02 -1.864005476236343384e-01 2.050132304430007935e-01 1.389274448156356812e-01 -9.909011423587799072e-02 -7.349679619073867798e-02 -2.173963189125061035e-02 -1.867224872112274170e-01 -8.463443815708160400e-02 1.053072810173034668e-01 1.796672493219375610e-01 -2.730909883975982666e-01 2.496696859598159790e-01 1.359865367412567139e-01 1.327604502439498901e-01 1.335672736167907715e-01 1.400999426841735840e-01 -1.626665294170379639e-01 1.848960667848587036e-01 -1.281776875257492065e-01 1.439246237277984619e-01
2.793384492397308350e-01 3.288580179214477539e-01 -7.393373548984527588e-02 4.277746975421905518e-01 2.285969704389572144e-01 9.727420657873153687e-02 -8.029708266258239746e-02 -4.390055313706398010e-02 -2.477666586637496948e-01 -2.527618408203125000e-01 1.223677694797515869e-01 1.237022280693054199e-01 -1.308138370513916016e-01 -8.470765501260757446e-02 -1.759973168373107910e-01 -7.950840890407562256e-02 -8.946876227855682373e-02 1.995041221380233765e-01 -5.870817974209785461e-02 -1.232661306858062744e-01 1.022900491952896118e-01 1.585488170385360718e-01 -2.497607916593551636e-01 8.228532969951629639e-03 -9.561161696910858154e-02 -1.996790617704391479e-01 2.507501095533370972e-02 -2.747335433959960938e-01 4.283272475004196167e-02 3.645390272140502930e-02 -2.109853923320770264e-01 -2.895325981080532074e-02
4.897210597991943359e-01 -3.863633051514625549e-02 4.954569786787033081e-02 3.477320447564125061e-02 1.296789497137069702e-01 -1.982311159372329712e-01 4.578911513090133667e-02 -1.638962775468826294e-01 1.029809564352035522e-01 -1.357669234275817871e-01 1.776846647262573242e-01 2.040234208106994629e-01 1.506727337837219238e-01 -1.497147679328918457e-01 1.346322298049926758e-01 3.157882988452911377e-01 -1.089244261384010315e-01 2.123722732067108154e-01 -2.577415704727172852e-01 1.009171381592750549e-01 2.293330281972885132e-01 1.940429508686065674e-01 -9.383925050497055054e-02 -1.202806606888771057e-01 1.308027952909469604e-01 1.398921012878417969e-01 5.759274214506149292e-02 7.031112909317016602e-02 -3.102520853281021118e-02 9.061399102210998535e-02 -3.207209110260009766e-01 -2.587864734232425690e-02
3.541585206985473633e-01 -1.637496203184127808e-01 -4.845866933465003967e-02 2.817859351634979248e-01 -1.551902946084737778e-02 1.354177594184875488e-01 1.505504250526428223e-01 1.940363198518753052e-01 -2.630961835384368896e-01 2.630555815994739532e-02 2.237375453114509583e-02 2.126747071743011475e-01 -2.466571629047393799e-01 -1.427185833454132080e-01 -3.069907799363136292e-02 1.692598760128021240e-01 -2.609285414218902588e-01 2.043393701314926147e-01 9.525076299905776978e-02 -1.897860616445541382e-01 -1.019052341580390930e-01 -8.931188844144344330e-03 -3.638416528701782227e-02 1.903446316719055176e-01 1.264060586690902710e-01 -1.469863299280405045e-02 -2.173503339290618896e-01 1.878066956996917725e-01 -2.993684113025665283e-01 1.790552437305450439e-01 -1.863807886838912964e-01 -5.092576891183853149e-02
1.181493848562240601e-01 2.232774719595909119e-02 -6.341454386711120605e-02 4.449149966239929199e-01 2.571268081665039062e-01 3.905104994773864746e-01 -1.880174875259399414e-01 -1.852816939353942871e-01 -1.223290339112281799e-01 -1.636219173669815063e-01 -7.262987550348043442e-03 -8.006551861763000488e-02 2.300187796354293823e-01 -4.409277439117431641e-02 1.492932066321372986e-02 -5.134731531143188477e-02 -3.894916921854019165e-02 1.140469219535589218e-02 -6.190893426537513733e-02 -6.052700057625770569e-02 1.311743706464767456e-01 3.000337779521942139e-01 -1.420982480049133301e-01 -1.972353607416152954e-01 1.004561632871627808e-01 -6.109902262687683105e-02 7.056543231010437012e-02 -1.222180724143981934e-01 -2.049987614154815674e-01 -7.019446045160293579e-02 -2.737563848495483398e-01 -2.413862943649291992e-01
1.654053479433059692e-01 1.089874133467674255e-01 3.065284900367259979e-02 1.381776630878448486e-01 1.991402804851531982e-01 -8.843819051980972290e-02 -1.173982471227645874e-01 1.639992594718933105e-01 -2.881705462932586670e-01 1.697114348644390702e-04 4.076947516296058893e-04 9.449857473373413086e-02 -1.280751675367355347e-01 -1.193366292864084244e-02 -7.292599976062774658e-02 -4.082766547799110413e-02 -2.744111418724060059e-01 -1.055406555533409119e-01 1.114616841077804565e-01 6.699576973915100098e-02 4.743907600641250610e-02 2.440629303455352783e-01 -2.035970836877822876e-01 2.427241392433643341e-02 6.240306422114372253e-02 -1.566125899553298950e-01 6.494846940040588379e-02 6.504974793642759323e-03 -2.412757575511932373e-01 1.531854122877120972e-01 -6.085014343261718750e-01 -2.126595824956893921e-01
2.082455754280090332e-01 1.452245861291885376e-01 -5.202697217464447021e-02 2.220447957515716553e-01 -2.185848057270050049e-01 1.616716831922531128e-01 1.157635003328323364e-01 1.175267249345779419e-01 -1.090084612369537354e-01 -4.187205135822296143e-01 1.092741265892982483e-01 2.310758233070373535e-01 -1.518532074987888336e-02 6.723645329475402832e-02 -1.755139976739883423e-02 -2.225990146398544312e-01 -4.598268494009971619e-02 1.434905678033828735e-01 -1.584908962249755859e-01 -1.032302901148796082e-01 -6.749622058123350143e-03 5.016367509961128235e-02 -2.751634418964385986e-01 -4.666670411825180054e-02 1.972933858633041382e-01 1.394296586513519287e-01 3.807055205106735229e-02 2.653052806854248047e-01 3.517401516437530518e-01 2.339434027671813965e-01 -2.298084646463394165e-02 -1.647147238254547119e-01
2.398926168680191040e-01 -1.248419433832168579e-01 8.159614354372024536e-02 3.053023517131805420e-01 8.423247188329696655e-02 2.106841951608657837e-01 -1.613701134920120239e-02 1.624258607625961304e-01 1.592155545949935913e-01 -2.878688089549541473e-02 2.391042411327362061e-01 -4.774381592869758606e-02 -6.154185906052589417e-02 5.225114990025758743e-03 1.106255054473876953e-01 7.177580893039703369e-02 5.219079926609992981e-02 1.081086769700050354e-01 3.198229074478149414e-01 -2.737238407135009766e-01 2.342826277017593384e-01 1.193515583872795105e-01 -8.414850383996963501e-02 -2.756628692150115967e-01 -6.472834944725036621e-02 1.479477733373641968e-01 1.098356842994689941e-01 2.502543851733207703e-02 9.287202358245849609e-02 5.153733864426612854e-02 -4.471203684806823730e-01 -2.196511328220367432e-01
2.557784318923950195e-01 2.412852495908737183e-01 -1.003838256001472473e-01 5.008745789527893066e-01 6.071999296545982361e-02 -1.249778494238853455e-01 1.003853278234601021e-03 -1.253231763839721680e-01 1.024019345641136169e-01 -2.428283542394638062e-01 2.213929742574691772e-01 1.908237040042877197e-01 1.487439125776290894e-01 7.240033149719238281e-02 1.262661367654800415e-01 -1.118277609348297119e-01 -1.172659769654273987e-01 5.950897559523582458e-02 -9.743081033229827881e-02 1.590844839811325073e-01 1.308093070983886719e-01 -1.878125593066215515e-02 -1.664583534002304077e-01 -1.225878372788429260e-01 1.138712838292121887e-01 -5.070649553090333939e-03 -1.319205313920974731e-01 3.884132206439971924e-01 -6.288620829582214355e-02 3.091270476579666138e-02 -2.251292914152145386e-01 1.433556228876113892e-01
1.650048345327377319e-01 -1.999565772712230682e-02 1.779909729957580566e-01 2.111200094223022461e-01 3.017603186890482903e-03 1.077269464731216431e-01 -7.723177969455718994e-02 4.427057132124900818e-02 -1.236904710531234741e-01 -1.545672416687011719e-01 1.909743435680866241e-02 1.595070958137512207e-01 -2.063730508089065552e-01 7.163008302450180054e-02 3.883947134017944336e-01 -3.495354577898979187e-02 -1.941936612129211426e-01 8.808770030736923218e-02 -1.340640485286712646e-01 2.235015854239463806e-02 1.330634504556655884e-01 1.631887815892696381e-02 -2.488704472780227661e-01 3.233415484428405762e-01 1.608912795782089233e-01 4.423491954803466797e-01 2.733676731586456299e-01 1.087373346090316772e-01 1.720952689647674561e-01 1.473091989755630493e-01 -5.725085735321044922e-02 -2.613592892885208130e-02
1.200679093599319458e-01 6.131682544946670532e-03 -1.777454167604446411e-01 4.679087698459625244e-01 5.969318374991416931e-02 1.113895624876022339e-01 4.273479804396629333e-02 1.278922259807586670e-01 -3.455805405974388123e-02 -1.923962086439132690e-01 1.766454279422760010e-01 -1.407600194215774536e-01 -7.587371021509170532e-02 2.459769099950790405e-01 9.073287993669509888e-02 2.576123364269733429e-02 -3.083380311727523804e-02 -3.930380567908287048e-02 -2.924724221229553223e-01 -3.552761161699891090e-03 -1.168968062847852707e-02 3.030881285667419434e-01 -6.447538733482360840e-02 -3.170831203460693359e-01 2.948786318302154541e-01 8.013086020946502686e-02 -6.276041269302368164e-03 1.264268755912780762e-01 9.704894572496414185e-02 -1.328277681022882462e-02 -2.083875983953475952e-01 -2.988500595092773438e-01
6.137193739414215088e-02 2.798400819301605225e-01 -3.260800149291753769e-03 4.080554842948913574e-01 2.052486389875411987e-01 1.396688520908355713e-01 2.420464456081390381e-01 -1.776614636182785034e-01 -2.082785367965698242e-01 -1.642317473888397217e-01 2.152222245931625366e-01 -1.603364199399948120e-02 -1.244674101471900940e-01 -1.348081529140472412e-01 5.099676549434661865e-03 7.244800031185150146e-02 -9.954785555601119995e-02 2.669871449470520020e-01 1.458984762430191040e-01 -4.489191994071006775e-02 2.742726504802703857e-01 1.719833537936210632e-02 -2.551633715629577637e-01 -1.652047783136367798e-02 -6.086204946041107178e-02 2.215346321463584900e-02 7.209810614585876465e-02 -1.556909084320068359e-01 1.990664005279541016e-01 2.188740372657775879e-01 -2.646244764328002930e-01 -8.461988717317581177e-02
3.437030613422393799e-01 -7.083944976329803467e-02 9.191624075174331665e-02 2.871140241622924805e-01 2.237490415573120117e-01 7.802668213844299316e-02 -2.130845002830028534e-02 -5.777712911367416382e-02 1.055603250861167908e-01 1.503510475158691406e-01 2.569165825843811035e-01 8.114181458950042725e-02 -1.020678505301475525e-01 8.761586248874664307e-02 -3.135236725211143494e-02 -1.401802301406860352e-01 2.731445431709289551e-02 3.450549840927124023e-01 1.216162294149398804e-01 -1.386318057775497437e-01 -7.906898111104965210e-02 2.161907702684402466e-01 -1.267230212688446045e-01 1.045691892504692078e-01 1.458834856748580933e-01 3.905912041664123535e-01 9.582490311004221439e-04 5.271478369832038879e-02 -1.833897200413048267e-03 -2.821109890937805176e-01 -1.869730502367019653e-01 -2.366058826446533203e-01
1.827856749296188354e-01 -1.640443950891494751e-01 -2.086982876062393188e-02 1.894146203994750977e-01 -1.469788234680891037e-02 1.241553276777267456e-01 2.367076724767684937e-01 1.153136789798736572e-01 -8.347240090370178223e-02 -4.734781011939048767e-02 2.045617252588272095e-01 2.036655992269515991e-01 -4.715375229716300964e-02 -3.337889909744262695e-01 1.328163295984268188e-01 1.192241348326206207e-02 1.774245500564575195e-01 -3.430890664458274841e-02 -2.530244290828704834e-01 -2.869418561458587646e-01 1.454902291297912598e-01 1.586554944515228271e-01 4.586505144834518433e-02 3.755203783512115479e-01 5.352078005671501160e-02 -2.356592714786529541e-01 -9.935224056243896484e-02 5.796544253826141357e-03 -7.117244601249694824e-02 1.719381064176559448e-01 -3.265909850597381592e-01 -1.280075907707214355e-01
2.124574035406112671e-01 1.123268231749534607e-01 -2.968214154243469238e-01 1.924421489238739014e-01 2.402471005916595459e-02 2.011705189943313599e-01 1.124081313610076904e-01 1.263508796691894531e-01 -7.066429406404495239e-02 -2.582734227180480957e-01 1.394859105348587036e-01 2.801744937896728516e-01 -6.664772331714630127e-02 -2.819758355617523193e-01 3.407988697290420532e-02 -2.656066417694091797e-01 -7.808705419301986694e-02 -7.125984132289886475e-02 -1.930750012397766113e-01 1.795956492424011230e-01 1.073412224650382996e-01 3.697552680969238281e-01 9.665261954069137573e-03 -1.109196320176124573e-01 1.618833988904953003e-01 2.829396538436412811e-02 -8.779572695493698120e-02 1.600639373064041138e-01 1.306588798761367798e-01 1.293117403984069824e-01 -1.952580511569976807e-01 -2.203345447778701782e-01
3.679769635200500488e-01 3.201814889907836914e-01 6.026666238903999329e-02 2.498035430908203125e-01 -8.726449310779571533e-02 3.855977952480316162e-02 3.681065887212753296e-02 -1.889467984437942505e-01 -1.938267350196838379e-01 6.914842873811721802e-02 1.476961523294448853e-01 1.866316199302673340e-01 -2.808319963514804840e-02 -7.628038525581359863e-02 3.001743555068969727e-01 2.369318157434463501e-02 6.485467404127120972e-02 4.082928895950317383e-01 1.065455228090286255e-01 -1.264189779758453369e-01 2.009451985359191895e-01 3.195080459117889404e-01 3.342866152524948120e-02 3.727096691727638245e-02 4.833786562085151672e-02 -4.361355677247047424e-02 9.071205556392669678e-02 -1.734600365161895752e-01 1.837124377489089966e-01 1.754169166088104248e-01 -3.128775209188461304e-02 -4.843379557132720947e-02
4.641131758689880371e-01 -1.657170355319976807e-01 8.646061271429061890e-02 3.286996185779571533e-01 -1.019390895962715149e-01 1.164199784398078918e-01 1.292636990547180176e-01 2.043754160404205322e-01 2.971540205180644989e-02 -2.806565761566162109e-01 -9.528834372758865356e-02 2.629836797714233398e-01 -1.031515374779701233e-01 5.810216441750526428e-02 2.445882856845855713e-01 -4.297744110226631165e-02 -1.823076158761978149e-01 2.665392681956291199e-02 -1.361110210418701172e-01 -1.038751676678657532e-01 1.422865241765975952e-01 -1.373186856508255005e-01 -1.259267479181289673e-01 1.635456532239913940e-01 1.469417959451675415e-01 2.570009231567382812e-01 3.622455894947052002e-02 7.837392389774322510e-02 2.213684618473052979e-01 -3.373930975794792175e-02 -1.829942613840103149e-01 -4.383654892444610596e-02
8.177423477172851562e-02 -3.526163846254348755e-02 3.014767542481422424e-02 4.455198645591735840e-01 4.773282408714294434e-01 1.115316078066825867e-01 -2.162807621061801910e-02 1.354050636291503906e-01 -2.007743269205093384e-01 1.258841156959533691e-01 1.516370326280593872e-01 -5.567146465182304382e-02 4.480248317122459412e-02 -5.683420225977897644e-02 8.173310011625289917e-02 1.105335801839828491e-01 4.481582716107368469e-02 1.813952252268791199e-02 -2.260255813598632812e-01 4.627016186714172363e-02 2.488224655389785767e-01 3.914864659309387207e-01 7.388479262590408325e-02 -5.953942425549030304e-03 3.297390788793563843e-02 -1.057462841272354126e-01 5.991805344820022583e-03 7.406540960073471069e-02 5.174252763390541077e-02 2.034027725458145142e-01 -2.965106964111328125e-01 3.476842865347862244e-02
2.933028638362884521e-01 -1.866454929113388062e-01 1.131797432899475098e-01 2.370481640100479126e-01 1.209339797496795654e-01 7.849292829632759094e-03 -3.669999912381172180e-02 -2.694698572158813477e-01 -2.728630900382995605e-01 2.404879219830036163e-02 2.569648623466491699e-01 -1.900307089090347290e-01 -2.471630871295928955e-01 -3.274622857570648193e-01 2.758968621492385864e-02 1.581426337361335754e-02 -3.085662983357906342e-02 -9.703239053487777710e-02 -2.159517407417297363e-01 8.097193390130996704e-02 3.178572654724121094e-01 2.554800808429718018e-01 9.263825416564941406e-02 1.249200031161308289e-01 -1.890824548900127411e-02 -2.930766157805919647e-02 2.734271287918090820e-01 -1.435679849237203598e-02 6.394741684198379517e-02 4.314625263214111328e-02 -1.720877438783645630e-01 -9.581784158945083618e-02
8.894719183444976807e-02 7.331415265798568726e-02 3.293548524379730225e-01 4.045866131782531738e-01 -2.247542589902877808e-01 -2.175246477127075195e-01 1.340114176273345947e-01 1.436524279415607452e-02 -4.310953021049499512e-01 -7.221438735723495483e-02 -2.221120335161685944e-02 3.633696958422660828e-02 8.911926299333572388e-02 7.422241568565368652e-02 9.796209633350372314e-03 -5.290689691901206970e-02 3.035275451838970184e-02 2.889486402273178101e-02 1.645762589760124683e-03 2.747478894889354706e-03 4.293909668922424316e-02 2.014047354459762573e-01 -2.088657468557357788e-01 -4.036051034927368164e-02 2.709782123565673828e-01 -1.634536385536193848e-01 4.440735653042793274e-02 1.644613593816757202e-01 -5.831342935562133789e-02 2.533702850341796875e-01 -2.928608357906341553e-01 -1.318155974149703979e-01
3.179304301738739014e-01 -3.716618567705154419e-02 2.150513231754302979e-01 1.684870272874832153e-01 -4.440585151314735413e-02 1.395615339279174805e-01 2.148666828870773315e-01 -1.707317084074020386e-01 -1.648226194083690643e-02 -2.108888626098632812e-01 2.896265387535095215e-01 1.574715822935104370e-01 1.069749444723129272e-01 -1.852765083312988281e-01 2.504085600376129150e-01 1.280682682991027832e-01 5.999465659260749817e-02 1.799259781837463379e-01 8.239705115556716919e-02 -1.670533865690231323e-01 9.071821696124970913e-04 3.551270440220832825e-02 -3.726585768163204193e-03 -5.902542173862457275e-02 1.165461912751197815e-01 -1.031946316361427307e-01 -2.927624285221099854e-01 3.987661749124526978e-02 1.270487755537033081e-01 2.935499548912048340e-01 -2.330981642007827759e-01 -3.228399753570556641e-01
3.041549623012542725e-01 2.362439632415771484e-01 2.118506878614425659e-01 2.250754646956920624e-02 -2.613480091094970703e-01 -2.169211395084857941e-02 1.651414856314659119e-02 2.830483317375183105e-01 -6.129244714975357056e-02 -2.830393016338348389e-01 2.511194944381713867e-01 1.155199110507965088e-01 2.237529456615447998e-01 -1.518005132675170898e-02 1.225102990865707397e-01 -9.842437505722045898e-02 -1.911807358264923096e-01 2.655327916145324707e-01 -1.100747212767601013e-01 2.490597404539585114e-02 1.110337451100349426e-01 7.516746968030929565e-02 -1.239567399024963379e-01 1.185561567544937134e-01 3.864312469959259033e-01 3.867876902222633362e-02 6.131575629115104675e-02 5.716750025749206543e-02 -1.292805820703506470e-01 9.624480269849300385e-03 -1.974363029003143311e-01 2.025560736656188965e-01
7.073576003313064575e-02 2.683871984481811523e-01 -3.535102680325508118e-02 3.824389278888702393e-01 2.083831578493118286e-01 2.256276011466979980e-01 -2.372580617666244507e-01 -3.942120820283889771e-02 2.209734171628952026e-01 -3.112418055534362793e-01 1.185431778430938721e-01 5.971096083521842957e-02 1.651801913976669312e-01 -2.915397882461547852e-01 -1.037824824452400208e-01 -1.385563910007476807e-01 -1.063064336776733398e-01 -5.109902471303939819e-02 -1.338944435119628906e-01 -2.651481926441192627e-01 -1.216256618499755859e-02 1.950222551822662354e-01 -3.406544774770736694e-02 -3.174808993935585022e-02 1.376192569732666016e-01 -1.562226116657257080e-01 6.498099118471145630e-02 -5.662241205573081970e-02 1.788840815424919128e-02 6.398957967758178711e-02 -2.662250101566314697e-01 -2.217080742120742798e-01
3.546483218669891357e-01 1.960295736789703369e-01 -1.743816137313842773e-01 9.941322356462478638e-02 -2.454009503126144409e-01 2.615978242829442024e-03 3.730490058660507202e-02 1.349598914384841919e-01 -3.452275097370147705e-01 4.831402003765106201e-02 7.207258045673370361e-02 -1.404397636651992798e-01 -3.939482569694519043e-02 -5.409307777881622314e-03 8.602695912122726440e-02 2.191687226295471191e-01 -2.468162029981613159e-01 1.344629228115081787e-01 -4.002133384346961975e-02 8.712799102067947388e-02 -1.944752968847751617e-02 1.187914907932281494e-01 -1.080317273736000061e-01 7.529288530349731445e-02 8.972521871328353882e-02 -1.509479731321334839e-01 1.103545948863029480e-01 7.071675360202789307e-02 -1.201760470867156982e-01 4.985687434673309326e-01 -2.788673341274261475e-01 -5.834329500794410706e-02
2.966715693473815918e-01 -1.539741307497024536e-01 3.488844633102416992e-01 3.737289905548095703e-01 2.899088859558105469e-01 8.733028173446655273e-02 -1.399345397949218750e-01 -4.250681027770042419e-02 -3.971962258219718933e-02 2.542262338101863861e-02 8.677399158477783203e-02 3.589478731155395508e-01 -1.066866237670183182e-02 2.159911766648292542e-02 -6.040318682789802551e-02 3.841132819652557373e-01 -1.927241832017898560e-01 -8.499722927808761597e-02 -4.557885974645614624e-02 1.328644454479217529e-01 2.294025421142578125e-01 6.137919798493385315e-02 -1.243323609232902527e-01 2.047558501362800598e-02 9.956157207489013672e-02 1.241944506764411926e-01 -3.421616926789283752e-02 1.336377859115600586e-01 -6.951051950454711914e-02 1.078595742583274841e-01 -1.529291868209838867e-01 -5.352696403861045837e-02
6.239107623696327209e-02 1.737310737371444702e-01 -1.133050173521041870e-01 2.121546566486358643e-01 8.957678824663162231e-02 1.584638804197311401e-01 1.954009830951690674e-01 2.297466844320297241e-01 2.262085443362593651e-03 -3.662972152233123779e-01 1.533503383398056030e-01 3.737242519855499268e-02 1.321768909692764282e-01 -7.107694447040557861e-02 -5.135573446750640869e-02 -1.793164312839508057e-01 -3.295233249664306641e-01 -6.356193870306015015e-02 -2.141428440809249878e-01 -1.614415049552917480e-01 1.866464614868164062e-01 3.308936357498168945e-01 1.783533953130245209e-02 7.946741580963134766e-02 1.713266596198081970e-02 -4.232515767216682434e-02 2.604636251926422119e-01 3.777465522289276123e-01 8.377617597579956055e-02 6.765212863683700562e-02 -1.823063939809799194e-02 -8.670500665903091431e-02
7.837604731321334839e-02 1.660141944885253906e-01 5.995061248540878296e-02 2.407121807336807251e-01 7.015708833932876587e-02 -2.050718963146209717e-01 -2.930351197719573975e-01 2.384542226791381836e-01 1.456149071455001831e-01 -2.015363425016403198e-01 3.446075320243835449e-01 2.152849286794662476e-01 7.187092304229736328e-02 1.989507377147674561e-01 -9.817246347665786743e-02 4.735200107097625732e-02 -1.432923525571823120e-01 1.993589103221893311e-01 -1.412161439657211304e-01 -1.160976141691207886e-01 -5.192947015166282654e-02 1.600707471370697021e-01 -1.394222117960453033e-02 -2.126873284578323364e-01 2.349850684404373169e-01 -6.178675964474678040e-02 4.240211099386215210e-02 1.200566068291664124e-01 2.983741462230682373e-02 1.125653609633445740e-01 -1.575410217046737671e-01 -3.878529071807861328e-01
1.519276052713394165e-01 -1.808357983827590942e-02 1.066904142498970032e-01 2.263723760843276978e-01 -3.024203702807426453e-02 1.551527809351682663e-02 -6.124693155288696289e-02 1.825800836086273193e-01 -2.012471854686737061e-01 -2.986663579940795898e-01 4.244146943092346191e-01 1.763751506805419922e-01 9.579233825206756592e-02 3.797350451350212097e-02 1.746649891138076782e-01 -3.632432082667946815e-03 -9.024224430322647095e-02 1.048917323350906372e-01 -1.629663705825805664e-01 7.046128064393997192e-02 4.123040009289979935e-03 1.720127016305923462e-01 -2.245547920465469360e-01 3.174274861812591553e-01 3.350011408329010010e-01 2.000883966684341431e-02 1.395497620105743408e-01 6.360293179750442505e-02 -1.719314157962799072e-01 -2.470954358577728271e-01 -5.485789477825164795e-02 1.800380200147628784e-01
3.329588472843170166e-01 2.891099452972412109e-01 -2.731368504464626312e-02 3.869414925575256348e-01 -1.277569564990699291e-03 -2.739443778991699219e-01 -2.696109414100646973e-01 3.462470322847366333e-02 1.144458055496215820e-01 -7.759504765272140503e-02 1.894808709621429443e-01 9.817104041576385498e-02 2.450083382427692413e-02 -7.963576167821884155e-02 4.885016381740570068e-02 -7.445679605007171631e-02 -2.374351024627685547e-01 -2.373466081917285919e-02 -3.456865549087524414e-01 2.069862559437751770e-02 -1.794185675680637360e-02 9.904978424310684204e-02 -2.075249850749969482e-01 -1.605141758918762207e-01 1.036165580153465271e-01 -2.272467501461505890e-02 3.924760036170482635e-03 2.524279057979583740e-01 2.182346731424331665e-01 3.487160429358482361e-02 -1.977658569812774658e-01 8.856587857007980347e-02
6.688030064105987549e-02 -8.527696877717971802e-02 1.345562338829040527e-01 1.626853942871093750e-01 1.217819377779960632e-02 -3.474380820989608765e-02 3.980877622961997986e-02 1.382623910903930664e-01 -1.417357176542282104e-01 -4.718614742159843445e-02 -8.249589800834655762e-02 -3.517859429121017456e-02 -1.238217949867248535e-01 -1.122150719165802002e-01 2.671652138233184814e-01 8.952265977859497070e-02 -1.549592167139053345e-01 -3.679297119379043579e-02 -9.434730559587478638e-02 -2.178077548742294312e-01 1.610138118267059326e-01 -1.580210626125335693e-01 -2.684968709945678711e-01 2.393263578414916992e-02 1.589794903993606567e-01 5.585036799311637878e-02 2.883569598197937012e-01 2.568509057164192200e-02 3.693038523197174072e-01 1.688781008124351501e-02 -4.960257411003112793e-01 -2.894303202629089355e-01
-3.222892805933952332e-02 1.351826041936874390e-01 1.727253943681716919e-01 2.005515247583389282e-01 -2.330383658409118652e-02 1.308346390724182129e-01 3.351268917322158813e-02 -8.084065467119216919e-02 -2.396790683269500732e-02 -3.061458170413970947e-01 1.112716868519783020e-01 3.260361254215240479e-01 3.697760030627250671e-02 1.262553781270980835e-01 -9.224871173501014709e-03 -9.208595007658004761e-02 -2.230381220579147339e-01 -6.691180169582366943e-02 -8.937804959714412689e-03 3.646063506603240967e-01 -4.453938920050859451e-03 7.942032814025878906e-02 -2.174627929925918579e-01 7.578638847917318344e-03 1.145393922924995422e-01 1.035458743572235107e-01 3.091251850128173828e-01 -1.960361748933792114e-01 6.340020149946212769e-02 2.278491854667663574e-01 -4.024451375007629395e-01 -1.726767569780349731e-01
3.046173751354217529e-01 1.139389425516128540e-01 2.194232866168022156e-02 1.589718014001846313e-01 1.403287947177886963e-01 2.552326321601867676e-01 -3.378177881240844727e-01 -4.569990187883377075e-02 7.232590019702911377e-02 -2.967631816864013672e-01 2.091956585645675659e-01 3.044939413666725159e-02 5.433987081050872803e-02 -1.126435622572898865e-01 1.110241264104843140e-01 -1.331746131181716919e-01 -9.567923098802566528e-02 -2.635792791843414307e-01 1.152593940496444702e-01 -3.457435369491577148e-01 -1.011012792587280273e-01 6.048374995589256287e-02 -1.351827979087829590e-01 2.595238089561462402e-01 2.388125956058502197e-01 9.802634268999099731e-02 5.018545314669609070e-02 2.184208035469055176e-01 -6.222755182534456253e-03 3.147654980421066284e-02 -2.306490987539291382e-01 -4.099766910076141357e-02
1.245382428169250488e-01 1.581700593233108521e-01 2.065836042165756226e-01 1.006443575024604797e-01 -3.506447188556194305e-03 1.375297307968139648e-01 -1.501867920160293579e-01 2.149452269077301025e-01 -2.149601578712463379e-01 -2.999822497367858887e-01 3.953989148139953613e-01 1.682083606719970703e-01 3.256165236234664917e-02 1.391975432634353638e-01 1.038503721356391907e-01 -1.524561941623687744e-01 -5.578485503792762756e-02 1.329668611288070679e-01 -1.941960155963897705e-01 -1.552552729845046997e-01 -2.415120368823409081e-03 9.134539961814880371e-02 -9.815207868814468384e-02 3.514528572559356689e-01 3.161541223526000977e-01 1.111664101481437683e-01 1.779721528291702271e-01 4.624338075518608093e-02 -1.353312283754348755e-01 -1.799325942993164062e-01 -7.233917713165283203e-02 1.323947012424468994e-01
-8.977631479501724243e-02 -4.255518317222595215e-02 8.887083083391189575e-02 2.500394880771636963e-01 -9.260462224483489990e-02 2.479619979858398438e-01 -3.769613802433013916e-02 7.111145555973052979e-02 -7.575887721031904221e-03 1.238199099898338318e-01 4.501794278621673584e-02 2.684796750545501709e-01 7.936925441026687622e-02 -3.081046640872955322e-01 1.865348666906356812e-01 -1.270813345909118652e-01 -1.389551013708114624e-01 2.311453223228454590e-01 -1.545837223529815674e-01 -1.553736627101898193e-01 7.993111014366149902e-02 -1.092129945755004883e-01 -1.706643253564834595e-01 1.682130433619022369e-02 5.084960460662841797e-01 3.897837549448013306e-02 1.077380627393722534e-01 -1.806389540433883667e-01 1.304236054420471191e-01 7.720038294792175293e-02 -3.085280358791351318e-01 -1.025608330965042114e-01
1.569167673587799072e-01 2.255736291408538818e-01 2.739327549934387207e-01 4.197626411914825439e-01 2.846335768699645996e-01 -9.537230245769023895e-03 1.696416735649108887e-01 -1.488054543733596802e-01 -2.991855442523956299e-01 4.016135819256305695e-03 2.216461598873138428e-01 2.229797244071960449e-01 -1.660633087158203125e-01 -3.407511487603187561e-02 1.646679043769836426e-01 2.038645595312118530e-01 -3.335148096084594727e-02 -7.742407731711864471e-03 7.192999124526977539e-02 -8.359473943710327148e-02 -3.238794952630996704e-02 1.342192590236663818e-01 -1.059791669249534607e-01 2.017644792795181274e-01 1.117904782295227051e-01 -1.819699555635452271e-01 1.411735117435455322e-01 -2.325504831969738007e-02 -1.940066739916801453e-02 2.385632842779159546e-01 -1.501578837633132935e-01 1.586819291114807129e-01
2.727926708757877350e-02 1.743499934673309326e-01 1.400561332702636719e-01 4.233819246292114258e-01 1.888051070272922516e-02 1.373499184846878052e-01 -4.245944693684577942e-02 1.404429376125335693e-01 5.642407387495040894e-02 -9.264174103736877441e-02 3.138360679149627686e-01 1.269334256649017334e-01 1.870631426572799683e-01 -1.303618997335433960e-01 -7.597327232360839844e-02 1.616469174623489380e-01 -9.323532134294509888e-02 1.304755806922912598e-01 -9.444111585617065430e-02 -3.191754221916198730e-02 -1.464016139507293701e-01 2.108800560235977173e-01 -1.506652832031250000e-01 -7.819667458534240723e-02 -1.476991269737482071e-02 -8.714768104255199432e-03 2.355815023183822632e-01 6.089385971426963806e-02 2.620656788349151611e-01 3.842343762516975403e-02 2.494725957512855530e-02 -5.082623362541198730e-01
2.946258485317230225e-01 -1.580397486686706543e-01 1.064034402370452881e-01 3.050075769424438477e-01 1.636453866958618164e-01 3.498716950416564941e-01 2.161674201488494873e-01 -2.221266180276870728e-01 -2.069769054651260376e-01 8.808597177267074585e-02 6.490695476531982422e-02 1.507828533649444580e-01 2.988675236701965332e-02 6.927963346242904663e-03 -5.503014475107192993e-02 1.090395748615264893e-01 -2.262850105762481689e-01 2.030487805604934692e-01 -2.563028335571289062e-01 -1.765373647212982178e-01 2.042776048183441162e-01 -1.343556214123964310e-03 -1.201544404029846191e-01 6.083540618419647217e-02 -1.726613491773605347e-01 7.150771096348762512e-03 6.490723788738250732e-02 7.902012765407562256e-02 1.560984402894973755e-01 -1.524042151868343353e-02 -3.615682721138000488e-01 1.981734298169612885e-02
2.009325772523880005e-01 1.021862700581550598e-01 2.242413610219955444e-01 4.323677718639373779e-01 1.338228434324264526e-01 -2.607899606227874756e-01 -2.602905966341495514e-02 -1.305581480264663696e-01 -2.584948241710662842e-01 -1.092428490519523621e-01 1.478127986192703247e-01 1.589646488428115845e-01 1.198306530714035034e-01 -8.690042421221733093e-03 1.009688749909400940e-01 9.827078878879547119e-02 1.780352555215358734e-02 -4.660619422793388367e-02 -6.019167974591255188e-02 4.077876359224319458e-02 -1.083623617887496948e-01 3.616136610507965088e-01 -2.439500689506530762e-01 -3.456123406067490578e-03 1.914803981781005859e-01 -5.533149093389511108e-02 1.467608362436294556e-01 1.807561367750167847e-01 2.442636154592037201e-02 3.421890735626220703e-01 -1.327845454216003418e-01 -9.534788876771926880e-02
2.829035520553588867e-01 -1.120096519589424133e-01 2.572023570537567139e-01 2.338948249816894531e-01 -2.238505482673645020e-01 -4.036541655659675598e-02 9.862905740737915039e-02 2.452823668718338013e-01 9.215771406888961792e-02 -1.250866949558258057e-01 9.307968616485595703e-02 -1.516507118940353394e-01 -2.287470968440175056e-03 -3.389488160610198975e-01 4.898985102772712708e-02 -1.022265851497650146e-01 -1.449976563453674316e-01 -9.307673200964927673e-03 8.060073107481002808e-02 -2.247665077447891235e-01 1.389849036931991577e-01 1.929048150777816772e-01 -1.400624364614486694e-01 -4.076476767659187317e-02 2.109917700290679932e-01 3.313240408897399902e-01 3.356544971466064453e-01 -1.163678616285324097e-01 -6.226698309183120728e-02 6.419448554515838623e-02 -1.259764581918716431e-01 -1.452048122882843018e-01
2.961896359920501709e-01 -4.934221506118774414e-03 1.049754768610000610e-02 4.577583819627761841e-02 -4.230672493577003479e-03 3.327565640211105347e-02 -1.058749407529830933e-01 6.125213578343391418e-02 -1.284862607717514038e-01 -2.000847607851028442e-01 5.548340678215026855e-01 1.434106677770614624e-01 6.835501641035079956e-02 1.627870798110961914e-01 1.477854698896408081e-01 -1.382315605878829956e-01 -2.148420661687850952e-01 8.032579720020294189e-02 1.649368205107748508e-03 -9.061753004789352417e-02 1.000171154737472534e-02 1.856435984373092651e-01 -2.127682864665985107e-01 3.243268132209777832e-01 2.192603647708892822e-01 1.378400474786758423e-01 3.124508261680603027e-01 -4.624343663454055786e-02 1.402521878480911255e-01 5.756711587309837341e-03 -6.704154610633850098e-02 -1.317707705311477184e-03
2.853807210922241211e-01 2.083483487367630005e-01 -8.241340517997741699e-02 3.691068589687347412e-01 2.361871153116226196e-01 -9.366524172946810722e-04 -1.150489002466201782e-01 -3.490100428462028503e-02 -1.715071797370910645e-01 -1.006396189332008362e-01 -8.063925802707672119e-02 1.436141133308410645e-01 -1.531970649957656860e-01 -9.933821111917495728e-02 -5.431127548217773438e-02 -7.975324243307113647e-02 -7.452195137739181519e-02 2.100733816623687744e-01 -2.797670848667621613e-02 -3.294027149677276611e-01 3.756915330886840820e-01 2.612643837928771973e-01 -6.537805497646331787e-02 6.340740621089935303e-02 1.846523284912109375e-01 -2.988953888416290283e-01 -3.254270926117897034e-02 -8.862218260765075684e-02 6.267008185386657715e-02 -1.089201197028160095e-01 -1.645416170358657837e-01 2.597821131348609924e-02
2.862234413623809814e-01 1.286076307296752930e-01 1.555801630020141602e-01 3.825389742851257324e-01 -2.836107276380062103e-02 -1.463769823312759399e-01 5.489044636487960815e-02 -2.251847237348556519e-01 -3.048510551452636719e-01 -8.405423723161220551e-03 2.084203064441680908e-01 2.118683755397796631e-01 -4.973259568214416504e-02 4.096092656254768372e-02 7.384953647851943970e-02 1.101249177008867264e-02 9.657451510429382324e-02 -6.274040788412094116e-02 4.834137111902236938e-02 2.167166769504547119e-01 -1.046893373131752014e-01 3.340520858764648438e-01 -2.835998535156250000e-01 -1.654733903706073761e-02 2.252847105264663696e-01 -1.168581172823905945e-01 7.923428714275360107e-02 1.460392028093338013e-01 1.429974474012851715e-02 2.063550651073455811e-01 -2.264682054519653320e-01 -1.098932325839996338e-01
5.225197672843933105e-01 2.101118415594100952e-01 4.051910936832427979e-01 1.914727240800857544e-01 -9.658593684434890747e-02 6.819035112857818604e-02 6.553512066602706909e-02 6.921940296888351440e-02 -1.903423070907592773e-01 1.375552713871002197e-01 2.499554008245468140e-01 -3.855758905410766602e-02 6.741005927324295044e-02 -1.330707073211669922e-01 -5.064189434051513672e-02 5.160685628652572632e-02 -7.223725318908691406e-03 3.405487537384033203e-02 -1.081502139568328857e-01 -2.446408569812774658e-01 -4.407374560832977295e-02 7.019688375294208527e-03 1.040625944733619690e-01 -2.747319936752319336e-01 6.148418784141540527e-02 6.004251167178153992e-02 4.944869875907897949e-02 1.660166233777999878e-01 -1.384189724922180176e-01 1.279429048299789429e-01 -2.288741022348403931e-01 -1.611309647560119629e-01
1.871625036001205444e-01 2.160350829362869263e-01 -8.934999257326126099e-02 1.408391594886779785e-01 3.310085237026214600e-01 8.270510472357273102e-03 1.114316582679748535e-01 -2.993798069655895233e-02 6.638839840888977051e-02 1.409728080034255981e-01 2.850232422351837158e-01 -2.099654525518417358e-01 1.041947677731513977e-02 1.374510079622268677e-01 1.732165925204753876e-02 -1.193542107939720154e-01 4.934426397085189819e-02 5.768495798110961914e-02 -6.389826070517301559e-03 5.873818323016166687e-02 1.006855219602584839e-01 1.837939023971557617e-01 -2.143156677484512329e-01 -9.640271961688995361e-02 2.874711453914642334e-01 2.610068321228027344e-01 5.123916640877723694e-02 1.965948194265365601e-01 -4.830440878868103027e-02 -2.292799577116966248e-02 -4.861052036285400391e-01 -2.116316258907318115e-01
1.463351994752883911e-01 1.506994217634201050e-01 -2.432262599468231201e-01 6.025650724768638611e-02 -5.185611546039581299e-02 2.216359972953796387e-01 -3.935179486870765686e-02 -4.338133614510297775e-03 -2.421947419643402100e-01 -1.461415588855743408e-01 -1.015571877360343933e-01 -5.366021022200584412e-02 -2.157757431268692017e-02 7.947377860546112061e-02 1.669062376022338867e-01 4.253461211919784546e-02 -1.428814530372619629e-01 6.537384539842605591e-02 -4.015614986419677734e-01 -1.254822164773941040e-01 1.804621331393718719e-02 -1.385301947593688965e-01 -1.432679593563079834e-01 4.785957187414169312e-02 3.545575141906738281e-01 6.132519617676734924e-02 2.294609248638153076e-01 3.048026561737060547e-01 2.694660238921642303e-02 1.825908273458480835e-01 -3.717240989208221436e-01 -1.369581818580627441e-01
4.514765441417694092e-01 1.566233634948730469e-01 2.809025533497333527e-02 3.294400572776794434e-01 -2.453838288784027100e-02 2.145649790763854980e-01 -2.637956142425537109e-01 5.042235553264617920e-02 1.399973332881927490e-01 1.186329647898674011e-01 7.916198670864105225e-02 2.550465054810047150e-02 1.280633509159088135e-01 -1.114903539419174194e-01 8.844910562038421631e-02 8.765580505132675171e-02 -1.495657563209533691e-01 2.678511440753936768e-01 -1.394671052694320679e-01 -7.457249611616134644e-02 -6.774114817380905151e-02 2.772577404975891113e-01 -1.309083551168441772e-01 -7.993727922439575195e-02 9.161993861198425293e-02 1.711353361606597900e-01 1.700696535408496857e-02 2.239760942757129669e-02 -2.111953198909759521e-01 -1.689516007900238037e-01 7.121744751930236816e-02 -3.432397842407226562e-01
2.929106056690216064e-01 2.455646917223930359e-02 1.438128203153610229e-01 4.044140875339508057e-02 -1.098125949501991272e-01 1.592804789543151855e-01 -4.978127181529998779e-01 -2.385472133755683899e-02 -1.990417987108230591e-01 -2.580787837505340576e-01 -7.012002915143966675e-02 3.156561404466629028e-02 5.646952241659164429e-02 -4.245725274085998535e-02 -1.583832800388336182e-01 1.400908231735229492e-01 1.237522158771753311e-02 -2.103724889457225800e-02 -1.347701903432607651e-02 3.213872015476226807e-02 5.686055123805999756e-02 7.851986587047576904e-02 -3.576452657580375671e-02 1.595112085342407227e-01 1.066032797098159790e-01 7.138770818710327148e-02 2.659209370613098145e-01 2.841376066207885742e-01 -7.598150521516799927e-02 -3.410407528281211853e-02 -4.618844687938690186e-01 -1.323464065790176392e-01
1.649535745382308960e-01 9.358938038349151611e-02 2.014487534761428833e-01 3.745253384113311768e-01 8.079545944929122925e-02 4.360013455152511597e-02 1.906682550907135010e-02 -7.430107332766056061e-03 -2.130210250616073608e-01 -1.973033249378204346e-01 4.911124706268310547e-02 2.174746617674827576e-02 -2.376238629221916199e-02 -2.140856534242630005e-01 3.251290321350097656e-01 8.117954432964324951e-02 -5.152701959013938904e-02 2.659705579280853271e-01 -5.197479203343391418e-02 -1.011051535606384277e-01 1.652218848466873169e-01 3.049258589744567871e-01 -2.053137570619583130e-01 1.616391241550445557e-01 1.508378535509109497e-01 -3.314915597438812256e-01 1.692404747009277344e-01 -8.860546350479125977e-02 2.022543363273143768e-02 1.904634684324264526e-01 -3.375019133090972900e-02 2.158948928117752075e-01
2.007903456687927246e-01 2.335690259933471680e-01 1.002479493618011475e-01 1.479819715023040771e-01 7.246139645576477051e-02 1.614819765090942383e-01 -7.240632921457290649e-02 -1.739864796400070190e-01 -3.315810263156890869e-01 9.732641279697418213e-03 1.230902001261711121e-01 1.020313501358032227e-01 -1.844104193150997162e-02 -1.146454215049743652e-01 6.642393022775650024e-02 8.649184368550777435e-03 -1.233488842844963074e-01 2.734139561653137207e-01 1.450778841972351074e-01 -8.583646267652511597e-03 3.665704727172851562e-01 1.401148140430450439e-01 1.413698773831129074e-02 1.998369693756103516e-01 2.701011598110198975e-01 -9.168817847967147827e-02 3.939394056797027588e-01 -1.830238476395606995e-02 -6.038616597652435303e-02 3.004235625267028809e-01 1.908983103930950165e-02 1.280028671026229858e-01
1.678021103143692017e-01 2.067999355494976044e-02 1.318272352218627930e-01 2.263413667678833008e-01 -2.285517752170562744e-02 1.725211143493652344e-01 6.742781400680541992e-02 1.127557456493377686e-01 5.292810499668121338e-02 -1.803867965936660767e-01 5.847539380192756653e-02 3.919536992907524109e-02 -1.399959474802017212e-01 1.955995708703994751e-01 3.662457168102264404e-01 -1.496525257825851440e-01 7.806129753589630127e-03 1.306916028261184692e-01 -3.332664966583251953e-01 2.058518119156360626e-02 -4.158826172351837158e-02 -8.117968589067459106e-02 -1.196832023561000824e-02 1.057458519935607910e-01 4.272092878818511963e-02 3.441718593239784241e-02 4.300422966480255127e-01 3.504332900047302246e-01 6.671640276908874512e-02 9.501235932111740112e-02 -3.563333451747894287e-01 -3.309568390250205994e-02
2.435637563467025757e-01 1.414365172386169434e-01 1.160094887018203735e-01 2.604882717132568359e-01 -2.315964698791503906e-01 1.029126867651939392e-01 4.823524132370948792e-02 5.996604263782501221e-02 -1.153609976172447205e-01 1.397533118724822998e-01 3.191573917865753174e-01 1.965921968221664429e-01 1.206202153116464615e-02 -2.475445121526718140e-01 1.513610631227493286e-01 -1.180782541632652283e-01 -2.058340162038803101e-01 -8.333444595336914062e-02 -9.719590842723846436e-02 -2.079906165599822998e-01 -1.026993989944458008e-01 -1.040810197591781616e-01 1.901166439056396484e-01 -1.375527679920196533e-01 2.000390142202377319e-01 8.356352895498275757e-02 2.392315268516540527e-01 2.918691635131835938e-01 -2.950396202504634857e-02 3.387345001101493835e-02 -1.916046291589736938e-01 -3.016148507595062256e-01
7.823439687490463257e-02 1.302545666694641113e-01 6.705798953771591187e-02 3.162660300731658936e-01 -1.627626642584800720e-02 3.293061628937721252e-02 -3.535643815994262695e-01 -1.381040643900632858e-02 -9.335964918136596680e-02 -6.766662746667861938e-02 -1.778687164187431335e-02 2.146549522876739502e-02 2.481254339218139648e-01 -1.807428449392318726e-01 -2.024042606353759766e-01 -5.804539099335670471e-02 -4.057669639587402344e-01 -6.382925808429718018e-02 -7.564592361450195312e-02 -3.690035939216613770e-01 9.771434217691421509e-02 1.073232740163803101e-01 -1.107631549239158630e-01 2.827902138233184814e-01 2.030158489942550659e-01 -5.378926638513803482e-03 -1.596800424158573151e-02 1.785371452569961548e-01 -2.099334299564361572e-01 -1.443695425987243652e-01 -3.967588767409324646e-02 -1.715393364429473877e-01
1.643710881471633911e-01 1.659260392189025879e-01 1.687133312225341797e-01 2.361233383417129517e-01 -3.033466935157775879e-01 3.804226517677307129e-01 -2.192336879670619965e-02 1.561835110187530518e-01 -1.112272813916206360e-01 -2.366897165775299072e-01 2.370921671390533447e-01 3.060450404882431030e-02 -2.697926461696624756e-01 1.842129677534103394e-01 1.204610466957092285e-01 -9.201178327202796936e-03 -6.276212632656097412e-02 -1.845480203628540039e-01 -5.858816672116518021e-03 -1.184425652027130127e-01 7.283945381641387939e-02 3.316784799098968506e-01 -1.716817170381546021e-01 1.099063903093338013e-01 1.243244335055351257e-01 1.833312213420867920e-01 2.036883980035781860e-01 2.756934147328138351e-03 -6.634869426488876343e-02 2.088129371404647827e-01 -6.266160309314727783e-02 -3.649123758077621460e-02
2.667259275913238525e-01 6.436112523078918457e-02 3.272379562258720398e-02 2.873858511447906494e-01 5.471850931644439697e-02 2.054073102772235870e-02 5.412746965885162354e-02 2.024920880794525146e-01 -8.998480439186096191e-02 1.727363169193267822e-01 8.770666271448135376e-02 -9.996486455202102661e-02 -6.851023994386196136e-03 1.093903183937072754e-01 1.134226396679878235e-01 7.159692049026489258e-02 7.854781113564968109e-03 3.472424447536468506e-01 -1.131096631288528442e-01 1.878071725368499756e-01 1.777036041021347046e-01 2.047851085662841797e-01 1.714733801782131195e-02 1.506529897451400757e-01 2.428057491779327393e-01 -2.897364087402820587e-02 -2.954587638378143311e-01 -7.992069423198699951e-02 2.914391458034515381e-02 4.300992488861083984e-01 -2.988414764404296875e-01 -1.193797066807746887e-01
-1.232090126723051071e-02 1.007661148905754089e-01 1.140536889433860779e-01 1.625964939594268799e-01 -1.342927515506744385e-01 1.688204556703567505e-01 7.419025152921676636e-02 8.026231825351715088e-02 -5.930262152105569839e-03 -1.233909428119659424e-01 2.177042812108993530e-01 4.378959909081459045e-02 -7.784871757030487061e-02 -7.402744889259338379e-02 1.961374729871749878e-01 1.943271025083959103e-03 8.504780381917953491e-02 -1.580510884523391724e-01 -2.388870343565940857e-02 -7.804065942764282227e-02 1.271343827247619629e-01 -2.604470849037170410e-01 -3.842925727367401123e-01 2.378981411457061768e-01 2.491777688264846802e-01 5.297352001070976257e-02 2.209385931491851807e-01 8.864057809114456177e-02 2.302154004573822021e-01 2.344537824392318726e-01 -4.671535789966583252e-01 4.761045798659324646e-02
4.109402000904083252e-01 1.889352649450302124e-01 1.168438885360956192e-02 1.249001845717430115e-01 -1.943998038768768311e-02 -7.171014696359634399e-02 5.231972038745880127e-02 1.049221605062484741e-01 -4.488062858581542969e-01 -6.664486974477767944e-02 2.650033831596374512e-01 -8.169709891080856323e-02 2.494271546602249146e-01 2.341145649552345276e-02 -1.983324624598026276e-02 8.005082607269287109e-03 8.168870955705642700e-02 8.557841181755065918e-02 -2.278049848973751068e-02 1.865274086594581604e-02 2.858702279627323151e-02 3.955344855785369873e-01 -1.053878515958786011e-01 9.503118693828582764e-02 -1.005435734987258911e-02 -2.774171829223632812e-01 1.504563689231872559e-01 3.071197308599948883e-02 4.613192752003669739e-02 1.537679582834243774e-01 -3.072739839553833008e-01 3.663161769509315491e-02
1.772875040769577026e-01 2.810948644764721394e-04 4.126940388232469559e-03 2.493604421615600586e-01 -1.373911201953887939e-01 -2.379497326910495758e-02 -6.864124536514282227e-02 -4.121804982423782349e-02 -2.869599312543869019e-02 -2.329121977090835571e-01 -1.854960992932319641e-02 -2.187332212924957275e-01 2.535499334335327148e-01 6.115018390119075775e-03 2.527514994144439697e-01 -9.919968992471694946e-02 2.016520947217941284e-01 1.912620365619659424e-01 -3.235664367675781250e-01 -2.840766906738281250e-01 6.744880229234695435e-02 -3.895530477166175842e-02 -1.595856398344039917e-01 2.396229952573776245e-01 4.187878668308258057e-01 -2.358523942530155182e-02 1.909832805395126343e-01 1.517218798398971558e-01 4.780096560716629028e-02 7.517394423484802246e-02 -1.557122170925140381e-01 -1.414220780134201050e-01
2.883194386959075928e-01 3.730762377381324768e-02 -6.734058260917663574e-02 3.635934889316558838e-01 4.808424040675163269e-02 -1.666106581687927246e-01 1.936995685100555420e-01 -1.678119748830795288e-01 -5.892612040042877197e-02 -1.131483912467956543e-01 2.400057017803192139e-01 2.225412726402282715e-01 1.697276830673217773e-01 -3.162514567375183105e-01 -1.999625936150550842e-02 6.095164641737937927e-02 1.174883171916007996e-01 -2.408507019281387329e-01 -1.500057578086853027e-01 1.258043199777603149e-01 1.155099719762802124e-01 -1.867613196372985840e-02 -3.807688057422637939e-01 -7.555123302154242992e-04 1.084570139646530151e-01 -2.224037796258926392e-01 1.373167783021926880e-01 2.544517628848552704e-02 -1.164031773805618286e-01 6.635070592164993286e-02 -2.351969033479690552e-01 -6.194042041897773743e-02
2.078451514244079590e-01 -1.508412361145019531e-01 1.704513877630233765e-01 1.396138817071914673e-01 -1.229565441608428955e-01 1.111026182770729065e-01 -5.391030106693506241e-03 9.172570705413818359e-02 -2.107179313898086548e-01 -1.682009100914001465e-01 1.233149617910385132e-01 4.284378141164779663e-02 7.325510680675506592e-02 -3.320731222629547119e-02 2.474543899297714233e-01 -2.399824708700180054e-01 -2.007547318935394287e-01 -1.330733448266983032e-01 -1.914464384317398071e-01 -3.385098576545715332e-01 1.363069713115692139e-01 -1.598652750253677368e-01 1.104426532983779907e-01 -7.329322397708892822e-02 3.098568022251129150e-01 -7.973199337720870972e-02 1.065802648663520813e-01 1.147274076938629150e-01 1.035279184579849243e-01 1.152440309524536133e-01 -3.054428994655609131e-01 -3.455782532691955566e-01
1.987296640872955322e-01 2.675175368785858154e-01 -4.244421422481536865e-02 3.307729065418243408e-01 6.967152655124664307e-02 -1.381479762494564056e-02 -1.040684580802917480e-01 -4.701438173651695251e-02 -3.540807068347930908e-01 -1.292960643768310547e-01 1.270334124565124512e-01 7.036712765693664551e-02 7.468770444393157959e-02 -2.033214569091796875e-01 1.844656304456293583e-03 5.021741241216659546e-02 1.542552281171083450e-02 2.940666973590850830e-01 -1.122637465596199036e-01 -2.563131451606750488e-01 2.838893830776214600e-01 1.351254135370254517e-01 -3.027138411998748779e-01 -9.217436611652374268e-02 1.637695282697677612e-01 -1.974112987518310547e-01 -1.439777761697769165e-01 1.093032676726579666e-02 2.674703896045684814e-01 6.044318433851003647e-04 -1.522610932588577271e-01 4.072968661785125732e-02
1.539090424776077271e-01 -8.822321891784667969e-02 2.253653556108474731e-01 2.179801017045974731e-01 1.180868372321128845e-01 2.199192158877849579e-02 3.201622068881988525e-01 -1.447473317384719849e-01 -2.465940117835998535e-01 -2.075657248497009277e-01 1.403570771217346191e-01 9.083086624741554260e-03 3.088545240461826324e-02 -1.072348803281784058e-01 2.554241418838500977e-01 -1.307738870382308960e-01 -3.987129330635070801e-01 3.160044550895690918e-01 -1.330567300319671631e-01 -1.929636746644973755e-01 1.569553762674331665e-01 2.214089483022689819e-01 1.511657238006591797e-01 -6.019235029816627502e-02 1.781320273876190186e-01 4.778257757425308228e-02 -6.242929771542549133e-02 1.045677531510591507e-02 1.633496768772602081e-02 2.330938428640365601e-01 -6.516522169113159180e-02 -5.568345263600349426e-02
3.733668625354766846e-01 9.779152274131774902e-02 -1.515808403491973877e-01 2.962637543678283691e-01 -6.136438995599746704e-02 -8.087669312953948975e-02 2.284897267818450928e-01 1.876127091236412525e-03 -2.691395282745361328e-01 1.739546773023903370e-03 2.873666957020759583e-02 -2.533677499741315842e-03 1.898788958787918091e-01 -6.904231756925582886e-02 2.168797329068183899e-02 6.727474182844161987e-02 -2.409830987453460693e-01 1.449362933635711670e-01 4.291499790269881487e-04 1.620216518640518188e-01 1.693195551633834839e-01 2.199842035770416260e-01 5.813860520720481873e-02 8.282081782817840576e-02 1.736430823802947998e-01 -1.683182567358016968e-01 9.284992516040802002e-02 -3.387351706624031067e-02 7.460048794746398926e-02 4.828291535377502441e-01 -1.982619315385818481e-01 -1.407067775726318359e-01
5.023611336946487427e-02 2.879191637039184570e-01 1.639479771256446838e-02 5.876283645629882812e-01 1.026892140507698059e-01 -2.132014557719230652e-02 -3.144729509949684143e-02 -1.258753985166549683e-01 -3.392170071601867676e-01 -6.569915264844894409e-02 1.806800365447998047e-01 9.912718087434768677e-02 2.602560259401798248e-02 -2.126479893922805786e-01 3.549101948738098145e-02 -2.180988900363445282e-02 -2.591768093407154083e-02 2.363049387931823730e-01 -2.653768658638000488e-01 -8.921677619218826294e-02 1.643057763576507568e-01 3.154230117797851562e-02 -1.627558916807174683e-01 7.764846831560134888e-02 8.762095868587493896e-02 -1.027213335037231445e-01 1.113678663969039917e-01 -8.448938280344009399e-02 1.229877993464469910e-01 2.764792442321777344e-01 -8.682622574269771576e-03 8.284440636634826660e-02
1.589692980051040649e-01 -1.240137368440628052e-01 1.182255297899246216e-01 1.994373351335525513e-01 1.308206617832183838e-01 -8.350566960871219635e-03 1.845181435346603394e-01 -1.685276478528976440e-01 -1.013713702559471130e-01 -3.618580102920532227e-01 3.684799075126647949e-01 1.113442853093147278e-01 2.316009402275085449e-01 -1.503555327653884888e-01 9.112030267715454102e-02 3.374449312686920166e-01 1.096010655164718628e-01 3.437454253435134888e-02 -1.496368795633316040e-01 -2.303921058773994446e-02 1.719381660223007202e-02 2.416658103466033936e-01 -3.282458707690238953e-02 8.408722281455993652e-02 2.115724235773086548e-01 -1.120487526059150696e-01 -9.412908554077148438e-02 1.360045280307531357e-02 1.157846525311470032e-01 6.287004053592681885e-02 -2.040469348430633545e-01 -3.314140737056732178e-01
4.312175810337066650e-01 -1.913954019546508789e-01 8.840353041887283325e-02 3.409225344657897949e-01 -2.094613313674926758e-01 8.410795778036117554e-02 1.190246716141700745e-01 -5.633486062288284302e-02 5.999127030372619629e-02 2.639718912541866302e-02 1.263453364372253418e-01 1.668230891227722168e-01 -1.569796353578567505e-02 -3.481675386428833008e-01 6.970143318176269531e-02 -2.018172591924667358e-01 6.752526387572288513e-03 1.534782070666551590e-02 -1.056931912899017334e-01 -2.874487340450286865e-01 -3.119340166449546814e-02 5.901729315519332886e-02 1.198504120111465454e-02 2.979556024074554443e-01 2.102405577898025513e-01 -1.546433568000793457e-01 -3.391401097178459167e-02 -1.850850582122802734e-01 3.454166650772094727e-02 -5.867606401443481445e-02 -1.257748454809188843e-01 -2.418861240148544312e-01
1.125465556979179382e-01 2.429643124341964722e-01 1.379007194191217422e-02 4.769715964794158936e-01 3.069709539413452148e-01 8.625651895999908447e-02 2.506302595138549805e-01 -1.798197180032730103e-01 -5.220457538962364197e-02 -1.037593260407447815e-01 1.436526477336883545e-01 2.895103767514228821e-02 -1.468050200492143631e-02 -1.516552455723285675e-02 1.726427078247070312e-01 -1.828065514564514160e-01 -3.013567924499511719e-01 1.688196659088134766e-01 -1.199792325496673584e-01 -3.116178214550018311e-01 4.409629851579666138e-02 2.707984447479248047e-01 4.058323800563812256e-02 4.792293999344110489e-03 7.338084280490875244e-02 1.194141879677772522e-01 1.582749187946319580e-02 -6.255114078521728516e-02 6.745673716068267822e-02 2.435377389192581177e-01 -9.071502089500427246e-02 -3.862380981445312500e-02
2.186455726623535156e-01 5.907093733549118042e-02 4.848496615886688232e-02 1.452142894268035889e-01 1.005755960941314697e-01 2.260981351137161255e-01 -9.477675706148147583e-02 8.987183123826980591e-02 1.339381635189056396e-01 -1.472430825233459473e-01 3.122975230216979980e-01 -1.197211593389511108e-01 4.548972100019454956e-02 -2.179615199565887451e-02 1.100643798708915710e-01 1.637125574052333832e-02 -1.771651506423950195e-01 6.952705234289169312e-02 -1.719508022069931030e-01 -1.169255226850509644e-01 -3.307364135980606079e-02 2.226562947034835815e-01 -1.736419945955276489e-01 3.954650163650512695e-01 3.467089235782623291e-01 6.143348291516304016e-03 1.464407742023468018e-01 1.685073412954807281e-02 -2.161102592945098877e-01 -2.078795880079269409e-01 -3.286168873310089111e-01 1.549437344074249268e-01
-2.789255976676940918e-02 1.980055868625640869e-01 8.084349334239959717e-02 4.656779468059539795e-01 -8.088204264640808105e-02 2.000309675931930542e-01 1.246550492942333221e-02 4.102887213230133057e-01 -1.392575204372406006e-01 1.211360022425651550e-01 1.318380534648895264e-01 -7.022746652364730835e-02 -7.280591130256652832e-02 1.422329694032669067e-01 1.358982622623443604e-01 -1.301419287919998169e-01 5.013999342918395996e-02 4.078057110309600830e-01 4.419176653027534485e-02 -8.489492535591125488e-02 2.404129803180694580e-01 1.452581435441970825e-01 -2.297093858942389488e-03 2.195737957954406738e-01 1.630278527736663818e-01 1.627999544143676758e-01 -6.051704287528991699e-02 -1.751169413328170776e-01 6.792581174522638321e-03 1.018561888486146927e-02 -2.201916091144084930e-02 -1.054561436176300049e-01
2.929734885692596436e-01 1.964488923549652100e-01 2.609140872955322266e-01 1.953979730606079102e-01 -1.049242988228797913e-01 1.098859310150146484e-02 -4.970606043934822083e-02 -7.771911472082138062e-02 -1.253795921802520752e-01 1.474516093730926514e-01 -5.501166451722383499e-03 1.804358214139938354e-01 1.107487529516220093e-01 -1.575308591127395630e-01 1.262849420309066772e-01 4.311852529644966125e-02 -1.271046996116638184e-01 6.920885061845183372e-04 -1.162610650062561035e-01 1.406224220991134644e-01 2.748002111911773682e-01 7.721640169620513916e-03 -2.638210058212280273e-01 -1.824133247137069702e-01 -8.696662634611129761e-02 6.691000610589981079e-02 -3.515158221125602722e-02 2.132219076156616211e-01 -2.889510989189147949e-02 2.040808200836181641e-01 -5.387348532676696777e-01 7.336562871932983398e-02
3.230938613414764404e-01 7.770171016454696655e-02 7.377459108829498291e-02 4.316274523735046387e-01 6.231978535652160645e-02 2.134488970041275024e-01 9.597606211900711060e-02 -1.517833322286605835e-01 -2.518100738525390625e-01 -9.539701789617538452e-02 -1.142387911677360535e-01 2.089440971612930298e-01 -4.036867991089820862e-02 5.350504443049430847e-02 -2.507879585027694702e-02 -1.018207706511020660e-02 -3.240953087806701660e-01 1.215696781873703003e-01 -2.338714301586151123e-01 -1.818011254072189331e-01 4.945329204201698303e-02 3.388409316539764404e-01 6.527155637741088867e-02 1.599246859550476074e-01 1.362734436988830566e-01 -1.240091994404792786e-01 -2.013346254825592041e-01 1.837829202413558960e-01 1.417080592364072800e-02 -1.176730766892433167e-01 -4.970655962824821472e-02 -4.746918380260467529e-02
2.833218574523925781e-01 1.006696820259094238e-01 3.112573176622390747e-02 2.888870239257812500e-01 9.412000328302383423e-02 7.412804663181304932e-02 1.452670153230428696e-02 2.082083970308303833e-01 1.397801749408245087e-02 -9.064978361129760742e-02 6.867871433496475220e-02 1.179357618093490601e-01 -1.797664910554885864e-01 -2.719474211335182190e-02 -5.215858295559883118e-02 1.226936131715774536e-01 8.209067396819591522e-03 2.492033839225769043e-01 -4.741777479648590088e-02 9.898725152015686035e-02 5.692402720451354980e-01 1.589893102645874023e-01 2.093197107315063477e-01 1.976778805255889893e-01 2.806776463985443115e-01 8.408527076244354248e-02 -2.232078015804290771e-01 -8.106290549039840698e-02 -7.584949582815170288e-02 9.489546716213226318e-02 -1.584191769361495972e-01 -2.946639247238636017e-02
1.370884627103805542e-01 1.830294877290725708e-01 -8.019317686557769775e-02 3.586221486330032349e-02 -3.723864257335662842e-02 1.703029274940490723e-01 2.394220083951950073e-01 9.092795848846435547e-02 3.157212957739830017e-02 -7.380965352058410645e-02 3.264892697334289551e-01 1.133332252502441406e-01 -1.499659754335880280e-02 -4.301327466964721680e-02 3.476275205612182617e-01 -5.678648874163627625e-02 -1.349365264177322388e-01 1.054060533642768860e-01 -2.055452764034271240e-01 1.225499287247657776e-01 1.712259799242019653e-01 -1.312436312437057495e-01 -6.286584306508302689e-03 2.956518232822418213e-01 1.789157837629318237e-01 2.304823547601699829e-01 4.067650809884071350e-02 2.193043828010559082e-01 2.160002589225769043e-01 3.306846320629119873e-01 -2.236608266830444336e-01 -1.746062189340591431e-01
3.433830440044403076e-01 1.285352259874343872e-01 -3.429718688130378723e-02 2.057845592498779297e-01 1.429354492574930191e-02 -3.472910821437835693e-02 -7.408025208860635757e-03 2.944691181182861328e-01 -4.740363359451293945e-01 6.914693862199783325e-02 -1.155652329325675964e-01 -1.398157924413681030e-01 -1.251344196498394012e-02 1.255435943603515625e-01 2.929970808327198029e-02 1.471756249666213989e-01 -2.175605148077011108e-01 -7.135792076587677002e-02 -4.161026794463396072e-03 2.212967537343502045e-02 1.604621857404708862e-01 2.199538350105285645e-01 -1.271709799766540527e-01 2.014179676771163940e-01 7.176426053047180176e-02 -1.075473576784133911e-01 1.620774120092391968e-01 5.468778312206268311e-02 -3.003284633159637451e-01 2.701097726821899414e-01 -1.338460445404052734e-01 -1.489457041025161743e-01
3.038115799427032471e-01 -4.098409414291381836e-02 1.035297960042953491e-01 1.601606011390686035e-01 -4.926208034157752991e-02 8.760018646717071533e-02 2.488595992326736450e-01 -3.030284047126770020e-01 -1.665125489234924316e-01 7.367242127656936646e-02 2.970768511295318604e-01 -4.583374783396720886e-02 -1.059492230415344238e-01 -1.664531975984573364e-01 -3.360192105174064636e-02 5.778552219271659851e-02 -1.409219950437545776e-01 -1.591629721224308014e-02 2.059949003159999847e-02 7.166852802038192749e-02 2.254814803600311279e-01 3.505722880363464355e-01 3.117994964122772217e-02 2.661950886249542236e-01 -1.558083742856979370e-01 4.542202129960060120e-02 1.986062228679656982e-01 1.469315737485885620e-01 1.846204102039337158e-01 1.887496411800384521e-01 -3.302611112594604492e-01 -3.843667730689048767e-02
7.660128921270370483e-02 3.317357301712036133e-01 -6.001055240631103516e-02 2.595118582248687744e-01 -3.865217417478561401e-02 8.431303501129150391e-02 -2.941182255744934082e-01 2.797937095165252686e-01 -4.923556372523307800e-02 -1.623690426349639893e-01 2.361844182014465332e-01 1.465500444173812866e-01 -1.729426160454750061e-02 1.676023006439208984e-01 2.895057797431945801e-01 2.250656187534332275e-01 -1.441807895898818970e-01 8.003945648670196533e-02 7.845409563742578030e-04 5.221921578049659729e-02 2.350330054759979248e-01 -1.281748116016387939e-01 -9.771339595317840576e-02 3.654294312000274658e-01 -9.685613214969635010e-02 2.180313505232334137e-02 7.964651286602020264e-02 1.831074357032775879e-01 1.460505425930023193e-01 1.889709681272506714e-01 -1.350755095481872559e-01 -3.384513780474662781e-02
4.135150015354156494e-01 1.226475927978754044e-02 7.931413501501083374e-02 1.458992660045623779e-01 -5.142943933606147766e-02 -3.093086741864681244e-02 -2.768422961235046387e-01 1.841983646154403687e-01 -2.660669386386871338e-01 4.944501444697380066e-02 1.017865072935819626e-02 1.402681618928909302e-01 1.141057386994361877e-01 -9.758292138576507568e-02 7.730703800916671753e-02 -1.240052208304405212e-01 -1.009412407875061035e-01 1.941116899251937866e-01 1.427421122789382935e-01 -2.284969985485076904e-01 2.028093636035919189e-01 -2.742841541767120361e-01 1.393557637929916382e-01 -5.937286652624607086e-03 1.717855483293533325e-01 -4.632665961980819702e-02 4.334823787212371826e-01 1.847012788057327271e-01 -4.072234779596328735e-02 8.585485070943832397e-02 -1.714883446693420410e-01 4.248081147670745850e-02
1.981960088014602661e-01 -1.112445518374443054e-01 1.934997178614139557e-02 2.216517180204391479e-01 -3.562581166625022888e-02 2.152481228113174438e-01 6.157388165593147278e-02 -1.684417873620986938e-01 -2.781471014022827148e-01 -1.350084990262985229e-01 2.722318470478057861e-01 1.368211805820465088e-01 -2.873566448688507080e-01 3.803807869553565979e-02 -9.790056943893432617e-02 1.356866657733917236e-01 1.901148110628128052e-01 2.076552212238311768e-01 -9.853853285312652588e-02 -4.585330840200185776e-03 4.877698421478271484e-01 1.861543953418731689e-01 1.174613367766141891e-02 1.603017300367355347e-01 8.471314609050750732e-02 5.648982152342796326e-02 1.030132696032524109e-01 1.774585098028182983e-01 -8.376345038414001465e-02 -1.479963660240173340e-01 -2.216589152812957764e-01 2.663543075323104858e-02
5.221666395664215088e-02 3.492403626441955566e-01 -9.298399090766906738e-02 2.253684997558593750e-01 1.197674050927162170e-01 -1.005294546484947205e-02 3.105649352073669434e-01 5.546239763498306274e-02 -3.123547136783599854e-02 -1.953382790088653564e-01 4.611472785472869873e-02 -8.690493553876876831e-02 1.269647330045700073e-01 4.484120756387710571e-02 -9.881854057312011719e-02 1.718973517417907715e-01 -5.473335459828376770e-02 5.086914822459220886e-02 -2.170014828443527222e-01 -1.345392167568206787e-01 3.673299252986907959e-01 1.410690993070602417e-01 -1.270975172519683838e-01 1.847031116485595703e-01 -1.650341302156448364e-01 -5.844951048493385315e-02 -2.225140631198883057e-01 5.449064821004867554e-02 -3.285361081361770630e-02 -5.505809932947158813e-02 -4.427789747714996338e-01 -1.909616142511367798e-01
1.057217717170715332e-01 7.026097178459167480e-02 -1.684700995683670044e-01 2.066666185855865479e-01 -1.173470169305801392e-01 2.981466948986053467e-01 1.885436475276947021e-01 -3.090251795947551727e-02 -2.622635662555694580e-01 -2.903935015201568604e-01 6.518780440092086792e-02 1.134265884757041931e-01 -9.582336992025375366e-02 -1.463380549103021622e-02 1.400142312049865723e-01 -9.842352569103240967e-02 -3.017489314079284668e-01 1.565688103437423706e-01 -2.814750075340270996e-01 6.479553412646055222e-03 8.399184048175811768e-02 3.526163995265960693e-01 1.404289808124303818e-02 -1.362621486186981201e-01 1.263522207736968994e-01 -2.412611356703564525e-04 -2.166138291358947754e-01 1.780163347721099854e-01 3.044065088033676147e-03 2.047462314367294312e-01 -2.869507968425750732e-01 2.955337986350059509e-02
2.868895828723907471e-01 3.098767437040805817e-02 8.543948829174041748e-02 1.974286735057830811e-01 -8.595359511673450470e-03 1.342746466398239136e-01 1.515306383371353149e-01 3.912387043237686157e-02 -2.310548722743988037e-01 -1.816458255052566528e-01 -5.858364328742027283e-02 2.134245038032531738e-01 -2.300918102264404297e-01 2.422488480806350708e-02 1.240754500031471252e-01 2.029573470354080200e-01 -1.015563160181045532e-01 9.203995019197463989e-02 -1.572897434234619141e-01 -4.919321089982986450e-02 2.232992649078369141e-02 -2.753045558929443359e-01 -3.294887542724609375e-01 1.991757899522781372e-01 4.062912240624427795e-02 2.818928062915802002e-01 1.102257072925567627e-01 1.818382591009140015e-01 1.547813266515731812e-01 4.911127313971519470e-02 -3.436391055583953857e-01 -2.027930170297622681e-01
1.811554133892059326e-01 1.538266539573669434e-01 1.245742961764335632e-01 4.628193378448486328e-01 1.078432500362396240e-01 2.728489786386489868e-02 -2.477422356605529785e-01 -1.472698748111724854e-01 9.580176323652267456e-02 -1.198342218995094299e-01 -2.559133339673280716e-03 3.019556701183319092e-01 1.774653494358062744e-01 1.148863043636083603e-02 -1.702028214931488037e-01 -4.804873466491699219e-02 -3.082031905651092529e-01 -1.893453113734722137e-02 2.253533899784088135e-02 -3.718563318252563477e-01 3.856762126088142395e-02 1.470753997564315796e-01 2.970126084983348846e-02 8.945076912641525269e-02 1.559091061353683472e-01 -1.148911714553833008e-01 8.663643896579742432e-02 -5.587236955761909485e-02 -1.715624928474426270e-01 -4.794082418084144592e-02 -1.231759563088417053e-01 -2.820641696453094482e-01
1.174129024147987366e-01 -4.677925631403923035e-02 1.071905568242073059e-01 1.100153699517250061e-01 3.136160667054355145e-04 1.347831338644027710e-01 -7.427247706800699234e-03 -4.084952920675277710e-02 -2.469070814549922943e-02 -8.936242759227752686e-02 1.045633852481842041e-01 2.589816451072692871e-01 -4.195481538772583008e-02 7.568107545375823975e-02 2.059732079505920410e-01 -2.535381354391574860e-02 -1.997186094522476196e-01 2.029401063919067383e-01 -3.423247337341308594e-01 1.194742172956466675e-01 4.286659136414527893e-02 3.676848113536834717e-02 -3.065569102764129639e-01 1.509134620428085327e-01 2.536972761154174805e-01 4.125574827194213867e-01 3.191214203834533691e-01 1.890648752450942993e-01 1.600994355976581573e-02 2.454024404287338257e-01 -1.622539907693862915e-01 1.093486547470092773e-01
4.407806694507598877e-02 -9.861683845520019531e-02 8.381706476211547852e-02 3.433217704296112061e-01 4.530741646885871887e-02 -1.381538361310958862e-01 6.676007062196731567e-02 1.007647141814231873e-01 -2.045182883739471436e-01 -2.474604547023773193e-02 3.721922934055328369e-01 1.881534606218338013e-01 3.047172911465167999e-02 -1.034764796495437622e-01 1.093695983290672302e-01 -2.095576189458370209e-02 1.036898717284202576e-01 -7.569325156509876251e-03 -3.271870613098144531e-01 -1.448977440595626831e-01 4.117132127285003662e-01 8.254747092723846436e-02 -1.732466220855712891e-01 9.753378480672836304e-02 -2.786696553230285645e-01 -3.468406200408935547e-02 3.419504268094897270e-03 -1.211640089750289917e-01 -2.463050931692123413e-01 1.420515179634094238e-01 -2.205640077590942383e-01 -9.762664884328842163e-02
1.349966526031494141e-01 1.648432314395904541e-01 1.597651839256286621e-01 1.004145294427871704e-01 1.019468009471893311e-01 7.312689721584320068e-02 -8.843459933996200562e-02 1.922263056039810181e-01 -1.801543384790420532e-01 -3.678272664546966553e-01 3.761071562767028809e-01 1.994995325803756714e-01 3.953165933489799500e-02 -1.459651533514261246e-02 8.507558703422546387e-02 5.514845252037048340e-02 -1.576597094535827637e-01 2.678359672427177429e-02 -2.044776380062103271e-01 -5.633461475372314453e-02 -1.009208559989929199e-01 1.658577024936676025e-01 -1.297017931938171387e-01 2.869322597980499268e-01 4.336887896060943604e-01 -1.376508385874330997e-03 2.043188661336898804e-01 5.695133656263351440e-02 -1.006068661808967590e-01 -1.384077519178390503e-01 -1.159271746873855591e-01 1.192393451929092407e-01
1.905421614646911621e-01 1.804348379373550415e-01 -7.709845434874296188e-03 5.096583962440490723e-01 -1.539902836084365845e-01 2.107554823160171509e-01 1.054181531071662903e-01 3.319257497787475586e-02 -1.207716092467308044e-01 -1.869969815015792847e-01 -3.575894609093666077e-02 1.086457148194313049e-01 -7.711466401815414429e-02 -2.996718883514404297e-02 1.773232370615005493e-01 -3.225529938936233521e-02 -1.193843409419059753e-01 3.030800819396972656e-02 1.164662763476371765e-01 -3.989396244287490845e-02 1.382454782724380493e-01 -3.293464779853820801e-01 -3.016006350517272949e-01 1.087853312492370605e-01 1.430861949920654297e-01 1.942256391048431396e-01 1.651955097913742065e-01 1.765778064727783203e-01 1.925109177827835083e-01 -8.552786894142627716e-03 -1.929356604814529419e-01 -1.930955648422241211e-01
-2.336139231920242310e-02 1.653909683227539062e-02 3.156998008489608765e-02 1.931845098733901978e-01 -1.180437505245208740e-01 2.456483095884323120e-01 1.067936569452285767e-01 -1.133169829845428467e-01 -1.457018256187438965e-01 -5.883220210671424866e-02 1.030171886086463928e-01 2.118922173976898193e-01 -1.322615146636962891e-01 1.425607949495315552e-01 1.043762117624282837e-01 3.164936788380146027e-03 -1.803513914346694946e-01 1.189002394676208496e-01 -3.158541321754455566e-01 4.107102379202842712e-02 2.079028189182281494e-01 -6.900272518396377563e-02 -2.733117938041687012e-01 1.813591718673706055e-01 2.558951377868652344e-01 3.306407034397125244e-01 2.941411137580871582e-01 4.997969791293144226e-02 1.791246086359024048e-01 2.633157074451446533e-01 -2.514857947826385498e-01 -3.521467000246047974e-02
1.692397892475128174e-01 -9.469479322433471680e-02 1.458461135625839233e-01 1.466302126646041870e-01 1.669560670852661133e-01 2.547755464911460876e-02 -1.152459718286991119e-02 8.614917844533920288e-02 2.540507018566131592e-01 1.497339755296707153e-01 2.376328557729721069e-01 9.719503670930862427e-02 -4.614071547985076904e-02 -1.455326527357101440e-01 1.436874121427536011e-01 -1.075346991419792175e-01 -9.172496199607849121e-02 2.172012478113174438e-01 2.392086833715438843e-01 -2.066175639629364014e-01 2.096414752304553986e-02 2.363872528076171875e-01 -2.634599804878234863e-01 4.904625192284584045e-02 1.946717202663421631e-01 3.287671506404876709e-01 1.642176881432533264e-02 -7.873355597257614136e-02 -5.615934729576110840e-02 -8.309467881917953491e-02 -4.115307331085205078e-01 -2.442092448472976685e-01
2.406205683946609497e-01 1.558330357074737549e-01 2.528903186321258545e-01 7.509323954582214355e-02 -3.766522407531738281e-01 3.270589187741279602e-02 1.794823259115219116e-02 1.934314817190170288e-01 -1.030081659555435181e-01 -1.139401867985725403e-01 2.664306759834289551e-01 1.285226792097091675e-01 9.582279622554779053e-02 9.191230684518814087e-02 8.527106046676635742e-02 1.086122635751962662e-02 -9.685052186250686646e-02 3.785084187984466553e-02 -1.012110859155654907e-01 1.450655749067664146e-03 1.050403788685798645e-01 2.234304994344711304e-01 -3.150313198566436768e-01 1.171092912554740906e-01 4.238649010658264160e-01 8.492363989353179932e-02 2.223188877105712891e-01 1.436811089515686035e-01 -6.600962579250335693e-02 1.309035532176494598e-02 -1.537391692399978638e-01 2.266168892383575439e-01
-5.610538274049758911e-02 5.185541138052940369e-02 -9.233461692929267883e-03 2.121214121580123901e-01 1.978990882635116577e-01 1.053657680749893188e-01 -1.144033670425415039e-02 2.916688919067382812e-01 -1.891129463911056519e-01 2.488205134868621826e-01 3.790978789329528809e-01 6.020604819059371948e-02 -6.225832924246788025e-02 -7.075098901987075806e-02 1.193999871611595154e-01 3.279566392302513123e-02 -3.057077825069427490e-01 6.496933847665786743e-02 -1.234432011842727661e-01 9.899163991212844849e-02 -4.778591543436050415e-02 3.097174167633056641e-01 -3.164662420749664307e-02 2.236451394855976105e-02 2.649033665657043457e-01 -8.873882144689559937e-02 -1.562010794878005981e-01 1.171085089445114136e-01 1.542713642120361328e-01 -6.396242976188659668e-02 -4.104187786579132080e-01 -9.728356450796127319e-02
4.007441177964210510e-02 1.861238032579421997e-01 1.058850660920143127e-01 3.663462996482849121e-01 5.024663358926773071e-02 1.220430061221122742e-01 7.593830674886703491e-02 2.944874465465545654e-01 1.586498916149139404e-01 -2.062188237905502319e-01 1.255705803632736206e-01 5.249187350273132324e-02 -1.216856166720390320e-01 8.500471711158752441e-02 -1.229244396090507507e-01 -1.032395511865615845e-01 -2.686821818351745605e-01 1.629182398319244385e-01 -3.552316129207611084e-02 -5.340696498751640320e-02 7.705052942037582397e-02 6.601729243993759155e-02 -2.523649036884307861e-01 8.459936827421188354e-02 2.958270311355590820e-01 -2.388772964477539062e-01 1.017345814034342766e-03 2.759090960025787354e-01 2.035108655691146851e-01 -1.214718539267778397e-02 5.667569115757942200e-02 -3.534610271453857422e-01
-6.636170297861099243e-02 2.204826623201370239e-01 -4.442659020423889160e-02 3.176434934139251709e-01 -1.177907362580299377e-01 1.804135590791702271e-01 -1.012004837393760681e-01 -1.120160669088363647e-01 -3.611438870429992676e-01 -3.278616070747375488e-02 2.016123086214065552e-01 -1.177482008934020996e-01 -7.930486649274826050e-02 -8.901294320821762085e-02 -2.669863700866699219e-01 9.519927948713302612e-02 -3.033461272716522217e-01 1.360179930925369263e-01 -1.334832459688186646e-01 -2.211023680865764618e-02 1.459817737340927124e-01 -2.366876043379306793e-02 -2.486693859100341797e-01 7.858762890100479126e-02 2.513764500617980957e-01 -4.892985895276069641e-02 -8.563628047704696655e-02 7.399355620145797729e-02 -2.926453016698360443e-02 2.729359865188598633e-01 -3.404791057109832764e-01 7.714346051216125488e-02
4.517297148704528809e-01 2.491969242691993713e-02 5.844161286950111389e-02 3.217117488384246826e-01 -1.671774983406066895e-01 -2.489492483437061310e-02 -6.065438315272331238e-02 3.361538425087928772e-02 5.459302291274070740e-02 -2.399344295263290405e-01 2.216092869639396667e-02 1.280634552240371704e-01 1.313958168029785156e-01 7.845453917980194092e-02 1.355569213628768921e-01 -1.585804820060729980e-01 -6.634292006492614746e-02 -7.666011899709701538e-02 2.184702781960368156e-03 -1.817549616098403931e-01 -1.953803300857543945e-01 2.948507666587829590e-03 -1.910821944475173950e-01 1.605500727891921997e-01 2.399797886610031128e-01 4.381443932652473450e-02 3.494058549404144287e-01 3.605021536350250244e-01 -2.232181876897811890e-01 4.411360621452331543e-02 -4.504211992025375366e-02 -3.871053084731101990e-02
7.484813779592514038e-02 -1.272777765989303589e-01 1.379186660051345825e-01 3.318040370941162109e-01 -1.303231716156005859e-01 -1.162635907530784607e-02 1.292393170297145844e-02 -5.089078471064567566e-02 -3.048094809055328369e-01 -1.763304769992828369e-01 2.020611912012100220e-01 1.016163825988769531e-01 -1.521172821521759033e-01 -5.519208032637834549e-03 7.096664607524871826e-02 1.894403100013732910e-01 -2.540427744388580322e-01 2.086670547723770142e-01 -3.099343180656433105e-01 -9.597329795360565186e-02 3.764882385730743408e-01 3.244874775409698486e-01 -1.062071323394775391e-01 1.939196139574050903e-02 -1.696252673864364624e-01 7.219141814857721329e-03 1.046853605657815933e-02 3.470455063506960869e-03 -1.472660452127456665e-01 -2.243559509515762329e-01 -2.342647686600685120e-02 -1.280514299869537354e-01
3.173707425594329834e-01 1.128842756152153015e-01 1.121583059430122375e-01 2.132255136966705322e-01 -6.598640233278274536e-02 1.722730845212936401e-01 1.046711951494216919e-01 3.595019876956939697e-02 -1.216531246900558472e-01 -2.036640644073486328e-01 -5.954694934189319611e-03 2.333536595106124878e-01 -2.030280977487564087e-01 -1.699662953615188599e-02 2.552364170551300049e-01 -2.387887611985206604e-02 -5.218210816383361816e-02 7.893533445894718170e-03 -7.805339992046356201e-02 -2.046250849962234497e-01 3.191282972693443298e-02 -2.526895701885223389e-01 -3.476537168025970459e-01 1.798260211944580078e-01 4.334697499871253967e-02 5.670956149697303772e-02 2.121712714433670044e-01 -8.703656494617462158e-02 3.479793071746826172e-01 2.043745853006839752e-02 -3.057586550712585449e-01 -1.507052481174468994e-01
7.340110093355178833e-02 1.350612193346023560e-01 2.775293886661529541e-01 3.230330646038055420e-01 3.302433192729949951e-01 1.681382954120635986e-01 -1.786546707153320312e-01 3.296815231442451477e-02 -2.996869683265686035e-01 5.040002055466175079e-03 1.834038197994232178e-01 -1.813444048166275024e-01 6.569246202707290649e-02 -1.657591760158538818e-01 -1.268017590045928955e-01 5.917937308549880981e-02 9.464100003242492676e-02 -4.849485307931900024e-02 -8.258121460676193237e-02 3.964794427156448364e-02 2.992325723171234131e-01 4.205569028854370117e-01 -9.417624026536941528e-02 7.386350631713867188e-02 -4.092911258339881897e-02 -2.329512536525726318e-01 9.044053405523300171e-02 7.281542569398880005e-02 -5.389600992202758789e-02 5.490066111087799072e-02 -1.251468062400817871e-01 -1.596626937389373779e-01
6.210000440478324890e-02 1.000114083290100098e-01 -6.868803501129150391e-02 1.909048110246658325e-01 -8.647488057613372803e-02 2.497168481349945068e-01 5.796967819333076477e-02 1.713798567652702332e-02 -8.164405077695846558e-02 4.803074523806571960e-02 6.076965853571891785e-02 2.311483472585678101e-01 -1.496331244707107544e-01 4.206814244389533997e-02 2.283976823091506958e-01 -5.984859168529510498e-02 -1.352569311857223511e-01 1.103187277913093567e-01 -3.909395933151245117e-01 1.734247356653213501e-01 1.857794970273971558e-01 -2.938118763267993927e-02 -3.379210829734802246e-01 2.076771110296249390e-01 2.619325518608093262e-01 3.326368331909179688e-01 2.085171490907669067e-01 1.442043930292129517e-01 1.017210260033607483e-01 1.745985597372055054e-01 -1.870938688516616821e-01 6.881604902446269989e-03
8.626652508974075317e-02 9.053848683834075928e-02 1.353721320629119873e-01 2.106015533208847046e-01 -1.185481250286102295e-02 1.902861148118972778e-01 4.861457645893096924e-02 1.316193640232086182e-01 -1.856935918331146240e-01 -3.532241284847259521e-01 3.357495367527008057e-01 -1.434140745550394058e-02 1.234107241034507751e-01 1.124919876456260681e-01 1.473449617624282837e-01 -8.012328296899795532e-02 -1.842281967401504517e-01 1.198688745498657227e-01 -1.921200454235076904e-01 -6.994465831667184830e-03 -7.224140688776969910e-03 2.289067804813385010e-01 -2.119853198528289795e-01 3.292017281055450439e-01 4.207603633403778076e-01 5.958585813641548157e-02 9.817060828208923340e-02 2.079466544091701508e-02 -1.269924789667129517e-01 -1.507604569196701050e-01 -7.798609137535095215e-02 1.040245443582534790e-01
5.424848943948745728e-02 -8.024010807275772095e-02 1.241452917456626892e-01 2.068677544593811035e-01 -2.080219564959406853e-03 -3.259719349443912506e-03 -1.428772211074829102e-01 2.259839177131652832e-01 -6.885974109172821045e-02 -1.935450732707977295e-01 -8.530237525701522827e-02 1.510690152645111084e-02 3.101594978943467140e-03 -9.341349452733993530e-02 3.485039472579956055e-01 6.759539991617202759e-02 -1.279079765081405640e-01 9.906234592199325562e-02 -1.196905970573425293e-01 -1.542590558528900146e-01 -1.669963076710700989e-02 -7.092029601335525513e-02 -2.454474717378616333e-01 4.522746056318283081e-02 1.257656514644622803e-01 1.369829941540956497e-02 1.964693665504455566e-01 1.084091886878013611e-01 4.607788324356079102e-01 2.094260752201080322e-01 -4.388456046581268311e-01 -1.715670973062515259e-01
1.724318228662014008e-02 1.115192696452140808e-01 2.218953073024749756e-01 9.435494244098663330e-02 -1.078852713108062744e-01 1.954024583101272583e-01 1.331068724393844604e-01 1.919432282447814941e-01 -1.929208636283874512e-01 -1.202725470066070557e-01 2.423890382051467896e-01 2.990012764930725098e-01 6.311904639005661011e-02 1.158381998538970947e-01 1.657261997461318970e-01 -7.985694706439971924e-02 -2.088420093059539795e-02 -3.352891653776168823e-04 -1.180826872587203979e-01 -1.256393385119736195e-03 1.317928880453109741e-01 3.141163662075996399e-02 -3.436313569545745850e-01 7.662299275398254395e-02 -3.851724043488502502e-02 8.457651734352111816e-02 8.206156641244888306e-02 2.080249041318893433e-01 1.391364187002182007e-01 1.917368322610855103e-01 -4.162093400955200195e-01 3.591288030147552490e-01
1.574618220329284668e-01 2.042600512504577637e-01 1.684481650590896606e-01 4.114641547203063965e-01 7.374899834394454956e-02 7.134312391281127930e-02 1.037224847823381424e-02 -1.756070740520954132e-02 -1.426735222339630127e-01 -3.533946000970900059e-04 1.100938618183135986e-01 1.838077008724212646e-01 -6.297361105680465698e-02 -1.821155697107315063e-01 4.148889705538749695e-02 6.985997408628463745e-02 1.140722781419754028e-01 4.399015605449676514e-01 1.103902608156204224e-01 -1.377950012683868408e-01 1.927984803915023804e-01 1.999368369579315186e-01 -1.591367870569229126e-01 2.010436058044433594e-01 2.151064425706863403e-01 -1.616091579198837280e-01 1.558277606964111328e-01 -4.702901467680931091e-02 2.437783777713775635e-01 2.337674796581268311e-01 8.911505341529846191e-03 1.457418799400329590e-01
-1.646178215742111206e-02 -3.002776950597763062e-02 5.612473562359809875e-02 3.017787635326385498e-01 1.624604165554046631e-01 6.025168299674987793e-02 -3.693096712231636047e-02 1.245366483926773071e-01 -5.286391824483871460e-02 -1.371320784091949463e-01 -7.314804196357727051e-02 2.229931354522705078e-01 1.396296322345733643e-01 -2.724022865295410156e-01 3.021605908870697021e-01 -7.384843379259109497e-02 -1.604781299829483032e-01 -3.211017698049545288e-02 -2.087362706661224365e-01 7.141029089689254761e-02 2.618493735790252686e-01 -9.579082950949668884e-03 -2.273103892803192139e-01 -1.166815683245658875e-02 3.433805108070373535e-01 1.398033350706100464e-01 1.527158617973327637e-01 -2.460111491382122040e-02 1.793045103549957275e-01 -2.741108834743499756e-01 -3.444208800792694092e-01 -8.583113551139831543e-02
2.872252166271209717e-01 -2.761403098702430725e-02 2.041284739971160889e-01 3.735719919204711914e-01 5.574204958975315094e-03 1.539099961519241333e-01 2.102883756160736084e-01 -1.290959715843200684e-01 -3.299893438816070557e-01 1.490036584436893463e-02 -7.204838842153549194e-02 1.424852758646011353e-01 2.870662324130535126e-02 8.386686444282531738e-03 -3.184940293431282043e-02 -1.698227524757385254e-01 -2.044781297445297241e-01 1.073146462440490723e-01 -2.028485983610153198e-01 -2.250952646136283875e-02 1.938401162624359131e-01 1.952146738767623901e-01 -1.338801532983779907e-01 5.500847846269607544e-02 2.447998523712158203e-01 -1.611794382333755493e-01 -2.564829587936401367e-01 2.030534446239471436e-01 3.284927457571029663e-02 9.577602893114089966e-02 1.020297855138778687e-01 -2.834696173667907715e-01
2.083205059170722961e-02 -2.356164306402206421e-01 3.860543295741081238e-02 4.095417559146881104e-01 -2.139454185962677002e-01 2.783099710941314697e-01 -2.495814673602581024e-02 1.353299766778945923e-01 -1.795441210269927979e-01 -1.765373051166534424e-01 -1.963586062192916870e-01 3.354225680232048035e-02 -7.277119904756546021e-02 -1.107001155614852905e-01 8.508771657943725586e-03 4.219529405236244202e-02 -1.340579539537429810e-01 5.328267440199851990e-02 1.475483328104019165e-01 -6.773867458105087280e-02 9.972630441188812256e-02 -8.238128572702407837e-02 -1.242383345961570740e-01 6.066823750734329224e-02 2.480785250663757324e-01 3.594139218330383301e-02 1.901653110980987549e-01 4.320471733808517456e-02 7.448381930589675903e-02 -7.557366043329238892e-02 -5.577198266983032227e-01 -6.317746639251708984e-02
1.663571745157241821e-01 -9.357566386461257935e-02 1.742890477180480957e-01 2.165273725986480713e-01 6.310220062732696533e-02 -9.982360154390335083e-02 1.555161029100418091e-01 -2.142718434333801270e-01 -3.599252998828887939e-01 -2.303862422704696655e-01 2.338874787092208862e-01 1.782014369964599609e-01 5.758627876639366150e-02 -3.072277903556823730e-01 1.842884570360183716e-01 2.104800641536712646e-01 -2.981290221214294434e-01 2.199887782335281372e-01 -2.205182611942291260e-01 -8.611936867237091064e-02 3.874024376273155212e-02 2.942175567150115967e-01 -1.674552820622920990e-02 1.165870297700166702e-02 3.916119784116744995e-02 -3.576147183775901794e-02 1.634528785943984985e-01 -2.312087826430797577e-02 6.562852114439010620e-02 8.044968545436859131e-02 -5.613573640584945679e-02 -1.772429049015045166e-01
2.499032467603683472e-01 8.448070287704467773e-02 1.695967614650726318e-01 2.627744674682617188e-01 -2.748170495033264160e-01 1.372597217559814453e-01 -5.131011828780174255e-02 1.290648430585861206e-01 2.156077884137630463e-02 -3.869962394237518311e-01 3.345007896423339844e-01 8.598402142524719238e-02 2.118283063173294067e-01 7.528053969144821167e-02 1.200740709900856018e-01 1.214936003088951111e-01 -3.076376318931579590e-01 -7.134885340929031372e-02 -1.124211847782135010e-01 2.436316013336181641e-02 3.597016632556915283e-02 8.732261508703231812e-02 -2.603637576103210449e-01 2.284739315509796143e-01 2.131016254425048828e-01 2.134326696395874023e-01 9.734198451042175293e-02 9.474318474531173706e-02 2.691206149756908417e-02 -5.984358955174684525e-03 -8.636539429426193237e-02 1.010056659579277039e-01
1.343699246644973755e-01 1.035634875297546387e-01 -8.938262611627578735e-02 1.900597661733627319e-01 3.050750195980072021e-01 -7.880934327840805054e-02 -7.402469962835311890e-02 3.310447335243225098e-01 -2.258681505918502808e-01 -3.125309012830257416e-04 1.468479633331298828e-01 -2.547828108072280884e-02 -8.767062425613403320e-02 -3.140252232551574707e-01 1.848304271697998047e-02 -7.238236069679260254e-02 -2.009000331163406372e-01 -3.655638918280601501e-02 -2.643313705921173096e-01 2.593483924865722656e-01 6.027128174901008606e-02 1.830852925777435303e-01 -2.713258750736713409e-02 -1.806696876883506775e-02 3.055689036846160889e-01 1.908364356495440006e-03 -6.058424338698387146e-02 8.793515153229236603e-03 -1.102953553199768066e-01 2.198079228401184082e-02 -4.479889869689941406e-01 -1.162850111722946167e-02
3.527015149593353271e-01 -1.703809946775436401e-01 2.650106549263000488e-01 2.567278742790222168e-01 1.754946657456457615e-03 1.988686919212341309e-01 2.020546048879623413e-01 -1.505931615829467773e-01 -2.301317900419235229e-01 5.897593125700950623e-02 7.854815572500228882e-02 1.889015436172485352e-01 -1.119485795497894287e-01 -1.496262699365615845e-01 2.375079542398452759e-01 5.543014779686927795e-02 -1.082840561866760254e-02 2.619664669036865234e-01 1.024362891912460327e-01 -1.735603511333465576e-01 7.008225470781326294e-02 8.813199400901794434e-02 -2.561358548700809479e-02 8.276184648275375366e-02 -4.880562424659729004e-02 4.938142374157905579e-02 -2.626784443855285645e-01 -6.405269959941506386e-04 1.534363180398941040e-01 2.692934870719909668e-01 -2.784710228443145752e-01 -1.941837966442108154e-01
2.297141551971435547e-01 2.889690399169921875e-01 1.473558992147445679e-01 7.071295380592346191e-02 -3.040791153907775879e-01 1.381504237651824951e-01 -4.870647564530372620e-02 2.414261698722839355e-01 -9.321037679910659790e-02 -1.071417853236198425e-01 3.479236662387847900e-01 1.756189465522766113e-01 1.956867724657058716e-01 -4.125751927495002747e-02 1.646852791309356689e-01 -2.881110704038292170e-04 -4.292280599474906921e-02 3.421237319707870483e-02 -6.278447061777114868e-02 4.454300552606582642e-02 -1.148758383351378143e-04 1.360787004232406616e-01 -1.980215758085250854e-01 8.357777446508407593e-02 5.064063668251037598e-01 -1.029397244565188885e-03 7.435701042413711548e-02 4.226146265864372253e-02 -6.883972883224487305e-02 -3.282893449068069458e-02 -2.379815280437469482e-01 1.604960709810256958e-01
1.362230330705642700e-01 5.663800984621047974e-02 7.352932356297969818e-03 3.829030692577362061e-01 -2.560885809361934662e-02 9.782974421977996826e-02 -9.004294872283935547e-02 1.867538094520568848e-01 2.057583630084991455e-01 -1.876958161592483521e-01 1.577252894639968872e-01 1.480357646942138672e-01 -8.596805483102798462e-02 4.509399831295013428e-02 -1.209625303745269775e-01 -1.302000582218170166e-01 2.076891064643859863e-02 -8.228972554206848145e-02 4.711540415883064270e-02 -2.800280749797821045e-01 3.575417101383209229e-01 -5.171537864953279495e-03 -3.955282568931579590e-01 2.711936458945274353e-02 1.314238756895065308e-01 1.085435822606086731e-01 3.100984692573547363e-01 2.304828763008117676e-01 1.776101440191268921e-01 1.639387905597686768e-01 3.591352701187133789e-02 -4.540497064590454102e-02
1.033762767910957336e-01 -8.913901448249816895e-02 2.151442319154739380e-01 3.250102102756500244e-01 -6.629510223865509033e-02 1.749158799648284912e-01 1.688081771135330200e-02 -2.566571906208992004e-02 1.528714597225189209e-01 -1.494095921516418457e-01 -6.761185824871063232e-03 -1.561657804995775223e-02 1.671940647065639496e-02 1.173142623156309128e-02 3.748341798782348633e-01 -1.959408968687057495e-01 3.330441191792488098e-02 2.094313055276870728e-01 -2.272818386554718018e-01 -3.453430235385894775e-01 6.531793624162673950e-02 -4.459058865904808044e-02 -8.533611893653869629e-02 -6.239037215709686279e-02 1.988441050052642822e-01 -8.955370634794235229e-02 3.847415447235107422e-01 1.020787283778190613e-01 5.571019276976585388e-02 1.456863433122634888e-01 -2.256108820438385010e-01 -2.316660434007644653e-01
3.324384689331054688e-01 1.295727640390396118e-01 -1.452387571334838867e-01 3.729687929153442383e-01 -1.169426888227462769e-01 1.476022973656654358e-02 9.872841835021972656e-02 -1.177848502993583679e-01 -6.479870993643999100e-03 -3.606081306934356689e-01 3.811366856098175049e-02 2.872083783149719238e-01 -4.530914500355720520e-02 -3.179748775437474251e-03 1.338602509349584579e-02 1.385089308023452759e-01 -1.208099424839019775e-01 1.128271892666816711e-01 -7.502017915248870850e-02 -2.271168231964111328e-01 3.583859279751777649e-02 1.878538280725479126e-01 -2.189290821552276611e-01 -3.622946143150329590e-01 2.479481697082519531e-01 8.955457061529159546e-02 3.820144385099411011e-02 5.658655241131782532e-02 1.099876090884208679e-01 -4.630852863192558289e-02 -3.077719546854496002e-02 -2.233574688434600830e-01
4.340140148997306824e-02 -2.326799482107162476e-01 1.400170922279357910e-01 3.859941363334655762e-01 -1.082701459527015686e-01 1.201419085264205933e-01 -1.189369708299636841e-01 2.004596292972564697e-01 -1.464762985706329346e-01 -1.022068485617637634e-01 -1.622529029846191406e-01 9.075539559125900269e-02 9.883061982691287994e-03 -8.665157854557037354e-02 5.841881409287452698e-02 -2.513082921504974365e-01 -1.819831579923629761e-01 8.515805006027221680e-02 -2.369502373039722443e-02 4.184599220752716064e-02 4.000370576977729797e-02 -2.172945253551006317e-02 -1.105902418494224548e-01 3.002986311912536621e-01 1.372050940990447998e-01 -2.791599556803703308e-02 1.694786995649337769e-01 -8.321217447519302368e-02 1.398833096027374268e-01 -1.177460029721260071e-01 -5.162324905395507812e-01 -2.278399616479873657e-01
2.332261204719543457e-01 -2.105456739664077759e-01 5.854922905564308167e-02 3.298223912715911865e-01 3.394341096282005310e-02 1.922045201063156128e-01 2.032792270183563232e-01 1.156470328569412231e-01 -3.676170408725738525e-01 -2.812911383807659149e-02 1.208785623311996460e-01 2.220450192689895630e-01 -5.804347246885299683e-02 4.043523594737052917e-02 -7.509858906269073486e-02 -1.675878316164016724e-01 -1.777273863554000854e-01 7.235311716794967651e-02 -2.062698453664779663e-01 -2.191823422908782959e-01 6.592305004596710205e-02 -5.059397220611572266e-02 7.726987451314926147e-02 -1.474031656980514526e-01 6.615101546049118042e-02 -4.582775384187698364e-02 -7.343695312738418579e-02 1.611818373203277588e-02 -1.054244041442871094e-01 6.072919350117444992e-03 -5.017603039741516113e-01 -1.436579972505569458e-01
2.469571381807327271e-01 -1.930591277778148651e-02 -4.234968498349189758e-02 1.996818482875823975e-01 2.083368748426437378e-01 2.014870643615722656e-01 -8.257320523262023926e-02 1.557299196720123291e-01 9.503559768199920654e-02 -1.401883214712142944e-01 3.857428431510925293e-01 5.082783475518226624e-02 2.397632002830505371e-01 -9.117604047060012817e-02 1.024304330348968506e-01 3.861507028341293335e-02 -3.245538845658302307e-02 1.869780719280242920e-01 -6.438609957695007324e-02 -1.057306230068206787e-01 6.927983462810516357e-02 9.369610808789730072e-03 -3.035668432712554932e-01 3.203413188457489014e-01 1.895508170127868652e-01 1.173956319689750671e-02 3.419888913631439209e-01 -1.044172910042107105e-03 -1.613045483827590942e-01 -2.341814786195755005e-01 -1.893409639596939087e-01 5.762701481580734253e-02
3.590038716793060303e-01 1.968720257282257080e-01 -1.093104034662246704e-01 1.462298333644866943e-01 9.729568660259246826e-02 4.570493847131729126e-02 1.289954781532287598e-01 2.875800728797912598e-01 -3.561519086360931396e-01 1.659905165433883667e-01 1.186642795801162720e-01 -1.336597800254821777e-01 -1.080653909593820572e-02 -2.759196460247039795e-01 -3.004491515457630157e-02 4.578569903969764709e-02 -4.052216187119483948e-03 1.631709039211273193e-01 -8.892272412776947021e-02 1.555831283330917358e-01 -1.114655956625938416e-01 3.374118208885192871e-01 -1.476679593324661255e-01 6.861110776662826538e-02 1.064687296748161316e-01 -2.216935455799102783e-01 2.878780961036682129e-01 5.069560557603836060e-02 1.530458685010671616e-02 9.452319145202636719e-02 -2.349807322025299072e-01 -2.619630843400955200e-02
3.365946710109710693e-01 -8.489415049552917480e-02 1.427685469388961792e-01 1.720506548881530762e-01 -4.563716799020767212e-02 1.605837345123291016e-01 1.616354435682296753e-01 4.893962666392326355e-02 -2.287164330482482910e-01 -1.900235563516616821e-01 3.416703781113028526e-03 3.090170621871948242e-01 -1.757385879755020142e-01 -9.558416903018951416e-02 1.907066404819488525e-01 6.207045540213584900e-02 -1.329555064439773560e-01 -3.386970236897468567e-02 -7.128158211708068848e-02 3.538680449128150940e-02 9.705965220928192139e-02 -2.232361882925033569e-01 -3.829072117805480957e-01 2.209904789924621582e-01 1.381989568471908569e-01 2.389128357172012329e-01 1.433299034833908081e-01 1.534089297056198120e-01 2.317899614572525024e-01 9.009465575218200684e-03 -9.078469127416610718e-02 -2.162944078445434570e-01
4.302492439746856689e-01 2.211382389068603516e-01 1.674623787403106689e-01 3.966567218303680420e-01 8.644884079694747925e-02 -7.074359059333801270e-02 9.986431151628494263e-02 -1.298554837703704834e-01 -1.023358479142189026e-01 3.095643967390060425e-02 1.101636439561843872e-01 7.523145526647567749e-02 -2.293066680431365967e-01 4.241701588034629822e-02 -9.577725827693939209e-02 2.115675359964370728e-01 -8.387697488069534302e-02 6.066381186246871948e-02 1.841752380132675171e-01 1.578160226345062256e-01 9.897047281265258789e-02 6.162918731570243835e-02 -1.707763373851776123e-01 3.706163465976715088e-01 1.001489758491516113e-01 -2.417964637279510498e-01 -5.615105479955673218e-02 1.637674570083618164e-01 1.419306248426437378e-01 -2.834695624187588692e-03 -1.873130560852587223e-03 -1.883297413587570190e-01
-1.019652560353279114e-01 -7.119100540876388550e-02 -1.852868348360061646e-01 3.063296973705291748e-01 -3.811790049076080322e-02 1.421695500612258911e-01 -8.074688911437988281e-02 6.989974528551101685e-02 -1.094737276434898376e-01 -4.440661147236824036e-02 3.204981386661529541e-01 2.458976656198501587e-01 -3.138560056686401367e-01 2.607921361923217773e-01 -1.450888663530349731e-01 2.466996461153030396e-01 -1.009348332881927490e-01 1.949706077575683594e-01 -6.253733485937118530e-02 -9.180956333875656128e-02 -3.959208354353904724e-02 1.593579053878784180e-01 4.845170676708221436e-02 1.942431330680847168e-01 1.169621124863624573e-01 -1.280375290662050247e-02 -2.887303754687309265e-02 8.323333412408828735e-02 4.239522293210029602e-02 1.171536222100257874e-01 -4.022949635982513428e-01 -2.667826116085052490e-01
2.281835824251174927e-01 -8.881635218858718872e-02 1.955633610486984253e-02 1.956921219825744629e-01 -4.814994707703590393e-02 8.515786379575729370e-02 3.609487041831016541e-02 -4.679105430841445923e-02 5.217330157756805420e-02 -1.682171598076820374e-02 8.574899286031723022e-03 1.846880167722702026e-01 -3.355686366558074951e-02 3.573974967002868652e-02 1.420745700597763062e-01 -1.576271057128906250e-01 -1.926953941583633423e-01 1.506623774766921997e-01 -3.475128412246704102e-01 2.042797207832336426e-01 1.063601002097129822e-01 1.039030216634273529e-02 -3.613759279251098633e-01 2.980623841285705566e-01 2.173483818769454956e-01 3.447364270687103271e-01 2.831088006496429443e-01 1.891260147094726562e-01 -5.957479402422904968e-02 2.455102056264877319e-01 -6.822913885116577148e-02 -4.226349294185638428e-03
5.579093694686889648e-01 7.870533317327499390e-02 6.176286190748214722e-02 2.724867165088653564e-01 -2.893851697444915771e-02 8.903332799673080444e-02 -1.427138596773147583e-01 -9.511479176580905914e-03 1.133374795317649841e-01 -1.324970871210098267e-01 -1.642192155122756958e-02 -4.236310720443725586e-02 1.331242173910140991e-02 1.854542791843414307e-01 1.200534924864768982e-01 1.433059424161911011e-01 7.508014887571334839e-02 -1.775854527950286865e-01 -6.992325931787490845e-02 -4.601582884788513184e-01 5.723611637949943542e-02 8.693573065102100372e-03 -8.082301169633865356e-02 6.286108493804931641e-02 1.403021533042192459e-02 1.422668248414993286e-01 2.763047218322753906e-01 1.607935428619384766e-01 -5.004532262682914734e-02 -1.510166935622692108e-02 -2.831347286701202393e-01 9.709080681204795837e-03
1.944573819637298584e-01 -5.171685665845870972e-02 2.674995660781860352e-01 7.394696772098541260e-02 -1.769907772541046143e-02 2.406801134347915649e-01 -3.918904364109039307e-01 -2.818896248936653137e-02 -2.062391489744186401e-01 -5.504318699240684509e-02 -5.874457210302352905e-02 -9.557587094604969025e-03 1.210409477353096008e-01 -1.063134595751762390e-01 -4.822021350264549255e-03 -6.261225044727325439e-02 -8.648160099983215332e-02 -8.467173576354980469e-02 -1.447465419769287109e-01 -2.258313149213790894e-01 1.719159930944442749e-01 1.746328920125961304e-02 5.613564513623714447e-03 3.223063647747039795e-01 2.753229141235351562e-01 2.175550907850265503e-01 8.624114841222763062e-02 9.691214561462402344e-02 9.719745069742202759e-02 1.670525074005126953e-01 -3.876219391822814941e-01 -2.071982920169830322e-01
1.577685326337814331e-01 2.201263457536697388e-01 2.738436497747898102e-02 1.497628986835479736e-01 -2.230518311262130737e-01 9.328193217515945435e-02 -8.751444518566131592e-02 3.961459994316101074e-01 1.185237243771553040e-01 -1.614180207252502441e-01 3.112457990646362305e-01 1.927189081907272339e-01 -1.137144863605499268e-01 1.410263627767562866e-01 6.093278899788856506e-02 9.706129878759384155e-02 -6.328999996185302734e-02 2.529939450323581696e-02 -2.825288772583007812e-01 -6.560032069683074951e-02 -3.661829233169555664e-02 3.314618393778800964e-02 -2.515935301780700684e-01 6.023049727082252502e-02 4.073645472526550293e-01 1.252016574144363403e-01 1.591549664735794067e-01 1.408267319202423096e-01 4.344050586223602295e-02 1.413302421569824219e-01 -1.500647962093353271e-01 1.762287467718124390e-01
3.399435877799987793e-01 9.782698005437850952e-02 1.734698116779327393e-01 4.241780936717987061e-01 7.027315348386764526e-02 -4.206293448805809021e-02 -5.542848631739616394e-02 1.905272901058197021e-01 -2.228204011917114258e-01 -1.412394642829895020e-02 1.414702832698822021e-01 5.372937023639678955e-02 1.561279874294996262e-02 -9.115967899560928345e-02 -1.333740055561065674e-01 -9.460166841745376587e-02 -8.620936423540115356e-02 1.052557677030563354e-01 -7.977017760276794434e-02 -5.240788310766220093e-02 1.978881955146789551e-01 -1.927185207605361938e-01 2.032593488693237305e-01 -2.913837432861328125e-01 -3.993070498108863831e-02 1.308292746543884277e-01 2.050308436155319214e-01 3.958374857902526855e-01 -1.092661544680595398e-01 1.384694478474557400e-03 -2.257344424724578857e-01 -1.597919315099716187e-02
2.939969897270202637e-01 3.601351678371429443e-01 -2.233766466379165649e-01 3.007812798023223877e-01 1.320322304964065552e-01 9.831341356039047241e-02 -2.036475203931331635e-02 -1.289243549108505249e-01 -2.888266146183013916e-01 -7.199847698211669922e-02 -3.103279881179332733e-02 2.211795598268508911e-01 -1.114276349544525146e-01 -9.144447743892669678e-02 4.976864904165267944e-02 3.331445902585983276e-02 -6.817137449979782104e-02 6.026504561305046082e-02 -2.432621121406555176e-01 -3.472757339477539062e-01 2.946941554546356201e-01 2.307035177946090698e-01 -1.223055049777030945e-01 3.595433011651039124e-02 1.876325309276580811e-01 -2.015289515256881714e-01 5.358347669243812561e-02 -5.456508696079254150e-02 -2.648060023784637451e-02 -7.144801318645477295e-02 -6.249126419425010681e-02 2.755096741020679474e-02
1.650107651948928833e-01 -1.048908531665802002e-01 -5.661971122026443481e-02 -2.279995381832122803e-02 2.204495072364807129e-01 5.737021565437316895e-02 7.577381283044815063e-02 -3.408029302954673767e-02 8.165710419416427612e-02 -3.272981047630310059e-01 1.895279139280319214e-01 6.588595360517501831e-02 1.827082931995391846e-01 7.951719313859939575e-02 1.057965159416198730e-01 5.347374454140663147e-02 8.440807461738586426e-02 3.167867362499237061e-01 -2.023603767156600952e-01 -1.063309684395790100e-01 1.987021118402481079e-01 1.512020528316497803e-01 -3.590810000896453857e-01 7.848389446735382080e-02 1.412261873483657837e-01 1.246180087327957153e-01 1.370444595813751221e-01 2.426147088408470154e-02 -6.848399341106414795e-02 -2.920931279659271240e-01 -3.468846380710601807e-01 -2.628315389156341553e-01
2.497202605009078979e-01 -1.984536945819854736e-01 1.686982363462448120e-01 2.123220413923263550e-01 -1.620505899190902710e-01 1.631554812192916870e-01 -2.151708602905273438e-01 4.485747963190078735e-02 -1.028616204857826233e-01 -1.838912665843963623e-01 -3.982876986265182495e-02 1.873766928911209106e-01 -4.847505688667297363e-02 -5.287589132785797119e-02 -6.122880429029464722e-02 -1.330252587795257568e-01 -5.695471912622451782e-02 -1.689307689666748047e-01 1.324850767850875854e-01 -4.958718270063400269e-02 -2.690599113702774048e-02 -4.009614232927560806e-03 -1.995057053864002228e-02 3.800902664661407471e-01 1.901540160179138184e-01 2.005307376384735107e-01 2.063696272671222687e-02 2.243538200855255127e-01 2.356528043746948242e-01 2.650366723537445068e-02 -4.444441199302673340e-01 -1.937679797410964966e-01
8.538762480020523071e-02 2.393557876348495483e-01 9.300692379474639893e-02 3.901005685329437256e-01 7.870911061763763428e-02 -6.701698899269104004e-02 9.837925434112548828e-02 -3.448085114359855652e-02 1.901132762432098389e-01 -1.672282963991165161e-01 2.357318550348281860e-01 -5.912496149539947510e-02 -1.252520680427551270e-01 2.479875236749649048e-01 1.748727858066558838e-01 -5.211510509252548218e-02 -2.304499894380569458e-01 -5.934675037860870361e-02 -2.384026646614074707e-01 7.492023706436157227e-02 -8.872207999229431152e-02 1.028021499514579773e-01 -1.190530508756637573e-01 1.946706920862197876e-01 8.934386819601058960e-02 1.795036345720291138e-01 1.539964526891708374e-01 2.113125920295715332e-01 -2.554352879524230957e-01 3.673940151929855347e-02 -3.904807567596435547e-01 4.633814468979835510e-02
3.509478867053985596e-01 -1.366851925849914551e-01 4.754177853465080261e-02 1.231202557682991028e-01 1.678449064493179321e-01 -4.207490012049674988e-02 1.415106654167175293e-01 -2.958307787775993347e-02 1.523922383785247803e-02 -1.342545002698898315e-01 7.191319018602371216e-02 1.272749155759811401e-01 3.759724795818328857e-01 -4.630952700972557068e-02 -9.554933756589889526e-02 9.739922732114791870e-02 2.314091324806213379e-01 7.615946233272552490e-02 -3.002892136573791504e-01 -2.483687251806259155e-01 3.778891265392303467e-02 1.348045319318771362e-01 -5.261963233351707458e-02 1.368608027696609497e-01 2.164273560047149658e-01 8.965422958135604858e-02 2.253807783126831055e-01 -5.934577062726020813e-02 1.138731166720390320e-01 7.122869789600372314e-02 -4.541141986846923828e-01 -4.878284782171249390e-02
1.739685982465744019e-01 1.059934049844741821e-01 1.798930019140243530e-01 3.804730474948883057e-01 -5.373956263065338135e-02 1.955482959747314453e-01 9.275046736001968384e-02 1.122107952833175659e-01 2.337938547134399414e-01 -1.347040086984634399e-01 9.907159954309463501e-02 1.670549809932708740e-01 -2.826466225087642670e-02 2.628198862075805664e-01 4.026957452297210693e-01 -2.187991291284561157e-01 1.373755093663930893e-02 6.703364104032516479e-02 -2.268488854169845581e-01 4.530659690499305725e-02 -4.846268892288208008e-02 -4.484019428491592407e-02 1.171025354415178299e-02 1.723091155290603638e-01 8.119504898786544800e-02 1.020186860114336014e-02 2.998383939266204834e-01 2.569957077503204346e-01 -4.845524951815605164e-02 4.955755174160003662e-02 -2.590915262699127197e-01 -4.073838517069816589e-02
1.578209400177001953e-01 1.550869792699813843e-01 3.086830675601959229e-01 4.474918916821479797e-02 -4.169673100113868713e-02 -1.655485332012176514e-01 -2.158319652080535889e-01 1.960394978523254395e-01 1.086658462882041931e-01 -5.793670564889907837e-02 2.541136145591735840e-01 1.605300009250640869e-01 2.120674997568130493e-01 8.409846574068069458e-03 -4.390563443303108215e-02 1.001565903425216675e-02 -2.465121150016784668e-01 -9.013976156711578369e-02 5.484507605433464050e-02 2.455101013183593750e-01 6.942015141248703003e-02 -8.422241359949111938e-02 -1.797086745500564575e-01 1.749587804079055786e-01 3.392026126384735107e-01 4.803051799535751343e-02 1.208933219313621521e-01 1.886081695556640625e-01 -4.456480592489242554e-02 3.206878602504730225e-01 -3.266355097293853760e-01 -3.077261708676815033e-02
3.353458642959594727e-01 -8.909542858600616455e-02 -1.441212445497512817e-01 1.952671706676483154e-01 3.794063627719879150e-02 4.188550263643264771e-02 7.943879067897796631e-02 -9.552963078022003174e-02 -2.065359950065612793e-01 -1.444550007581710815e-01 2.984285056591033936e-01 1.116102095693349838e-02 1.064436286687850952e-01 2.769539877772331238e-02 -1.886911094188690186e-01 -2.336953952908515930e-02 1.259769350290298462e-01 2.629975676536560059e-01 1.414297223091125488e-01 1.054989174008369446e-01 1.960594654083251953e-01 3.567227721214294434e-01 -2.719329297542572021e-01 1.973238028585910797e-02 -1.205104887485504150e-01 9.985157102346420288e-02 8.633386343717575073e-02 1.236445307731628418e-01 9.736832231283187866e-02 6.369838118553161621e-02 -1.221971660852432251e-01 -4.113584756851196289e-01
3.792502284049987793e-01 2.627761662006378174e-01 6.071828305721282959e-02 2.985790669918060303e-01 5.356941744685173035e-02 8.136048913002014160e-02 -1.610480844974517822e-01 5.453125759959220886e-02 -5.960702896118164062e-02 -1.085929274559020996e-01 1.061975676566362381e-02 4.883935749530792236e-01 3.018020465970039368e-02 -2.332060486078262329e-01 -1.475836895406246185e-02 -6.608130782842636108e-02 -1.654823720455169678e-01 6.473968178033828735e-02 -1.501877456903457642e-01 -3.445021063089370728e-02 7.803020626306533813e-02 1.200875937938690186e-01 -2.799714803695678711e-01 -1.925809495151042938e-02 -6.480531394481658936e-02 -2.735925316810607910e-01 5.521927028894424438e-03 -1.318387389183044434e-01 1.343535184860229492e-01 -1.473097652196884155e-01 -2.104993462562561035e-01 8.310548961162567139e-02
3.900227844715118408e-01 -3.952780365943908691e-02 2.570669651031494141e-01 1.437357217073440552e-01 -2.664230763912200928e-01 1.636285334825515747e-01 3.331327810883522034e-02 -1.136792749166488647e-01 -2.101208865642547607e-01 1.685239970684051514e-01 5.139309912919998169e-02 9.329891949892044067e-02 1.946159005165100098e-01 -3.215106576681137085e-02 -3.221549466252326965e-02 -1.672310084104537964e-01 -3.256134390830993652e-01 2.948125302791595459e-01 -2.460437715053558350e-01 -1.311181634664535522e-01 1.178639978170394897e-01 7.037675380706787109e-02 -1.263144612312316895e-01 -1.211619079113006592e-01 8.064635097980499268e-02 -4.933067783713340759e-02 -4.350038245320320129e-02 1.897918134927749634e-01 2.021558880805969238e-01 8.697403222322463989e-02 -2.802816927433013916e-01 4.460762441158294678e-02
9.833943843841552734e-02 2.100976854562759399e-01 -1.761674433946609497e-01 3.365000188350677490e-01 1.621529646217823029e-02 7.307022064924240112e-02 -6.248090416193008423e-02 -1.914790421724319458e-01 -3.239230215549468994e-01 3.952663764357566833e-02 3.309397697448730469e-01 -6.856720149517059326e-02 -1.304421480745077133e-02 7.304447889328002930e-02 -6.982257217168807983e-02 -1.306842863559722900e-01 -1.953819990158081055e-01 3.508192598819732666e-01 -1.917120963335037231e-01 1.149002835154533386e-01 8.976799249649047852e-02 1.809334754943847656e-01 -1.070290729403495789e-01 1.059694737195968628e-01 2.956927716732025146e-01 -1.339315772056579590e-01 1.426885090768337250e-02 5.568812415003776550e-02 5.358478054404258728e-02 2.605111524462699890e-02 -2.383737117052078247e-01 2.526820600032806396e-01
3.650148808956146240e-01 1.280556917190551758e-01 2.077565155923366547e-02 3.600632250308990479e-01 1.347542647272348404e-02 3.149161934852600098e-01 2.092010229825973511e-01 1.068087890744209290e-01 -1.170759350061416626e-01 -2.366247624158859253e-01 9.542179852724075317e-02 6.714054197072982788e-02 -1.551147252321243286e-01 9.039055556058883667e-02 1.689160913228988647e-01 -6.491100043058395386e-02 -3.069157339632511139e-02 1.209099143743515015e-01 -7.931028306484222412e-02 -7.841423898935317993e-02 9.488971903920173645e-03 -2.360495626926422119e-01 -3.476992845535278320e-01 2.079054117202758789e-01 1.062237322330474854e-01 2.477468103170394897e-01 3.096819669008255005e-02 1.064286753535270691e-01 1.955081671476364136e-01 -6.154594942927360535e-02 -1.945852339267730713e-01 -6.871440261602401733e-02
3.802656754851341248e-02 3.811010718345642090e-02 -6.169626861810684204e-02 2.375397384166717529e-01 -2.879050187766551971e-02 -9.373691678047180176e-02 -6.895647197961807251e-02 1.062484234571456909e-01 -1.832596361637115479e-01 6.214511394500732422e-02 6.839070469141006470e-02 7.187674939632415771e-02 8.264181762933731079e-02 -2.113211154937744141e-01 2.885703146457672119e-01 5.173213034868240356e-02 5.719261243939399719e-02 3.576556444168090820e-01 -1.109291985630989075e-01 -1.408164650201797485e-01 1.649990677833557129e-01 2.135300189256668091e-01 -2.898061648011207581e-02 -1.330818384885787964e-01 3.587365522980690002e-02 4.042586684226989746e-01 -3.304255753755569458e-02 1.436615288257598877e-01 -4.293565452098846436e-02 -2.156828790903091431e-01 -4.278485774993896484e-01 -2.322344332933425903e-01
4.491815716028213501e-02 9.510066360235214233e-02 -1.947321742773056030e-01 5.371012687683105469e-01 1.429627984762191772e-01 -8.541517704725265503e-02 2.617999911308288574e-01 8.378462493419647217e-02 2.523790486156940460e-02 -2.373140007257461548e-01 2.553111314773559570e-02 1.552839726209640503e-01 -1.199189051985740662e-01 -1.635966449975967407e-01 -2.100227922201156616e-01 2.417310625314712524e-01 5.881180521100759506e-03 3.589858487248420715e-02 -1.120626553893089294e-01 3.204573690891265869e-02 2.875285148620605469e-01 1.268228590488433838e-01 -1.125731319189071655e-01 -1.078336909413337708e-01 4.894077405333518982e-02 1.229282766580581665e-01 5.167113989591598511e-02 5.354932695627212524e-02 -8.520144037902355194e-03 3.295107781887054443e-01 -2.001398950815200806e-01 -1.553163528442382812e-01
-1.401347219944000244e-01 -9.490984678268432617e-02 1.259926259517669678e-01 1.608396023511886597e-01 1.694575697183609009e-01 5.204163119196891785e-02 3.780512884259223938e-02 2.336844950914382935e-01 -5.644631758332252502e-02 -5.599717050790786743e-02 6.261099129915237427e-02 -6.787709426134824753e-04 6.745529174804687500e-02 -2.043443769216537476e-01 1.510762274265289307e-01 -9.544588625431060791e-03 -7.469991594552993774e-02 -2.590534985065460205e-01 -1.351167857646942139e-01 1.842423155903816223e-02 2.258512424305081367e-03 4.073375761508941650e-01 -8.353631198406219482e-02 2.178757786750793457e-01 4.685592055320739746e-01 -1.608854532241821289e-02 5.818475410342216492e-02 1.319355815649032593e-01 6.744893640279769897e-02 1.663361489772796631e-01 -2.005737274885177612e-01 -3.714523911476135254e-01
4.173578694462776184e-02 -1.888709329068660736e-02 1.203021779656410217e-01 3.954675197601318359e-01 -7.094478607177734375e-02 2.954657077789306641e-01 7.102903444319963455e-03 3.313393294811248779e-01 1.110358014702796936e-01 9.407605044543743134e-03 1.242819726467132568e-01 1.678372472524642944e-01 1.577923297882080078e-01 -2.130578756332397461e-01 -6.798702478408813477e-02 6.292970478534698486e-02 -1.518681049346923828e-01 2.592957019805908203e-02 2.129621654748916626e-01 1.636379510164260864e-01 2.196154296398162842e-01 7.937958091497421265e-02 -1.021338850259780884e-01 -4.832040145993232727e-02 6.251591444015502930e-02 -1.999024450778961182e-01 1.142602264881134033e-01 -1.401832103729248047e-01 1.732026785612106323e-01 -1.218429133296012878e-01 -3.487343490123748779e-01 -2.894067168235778809e-01
3.146004080772399902e-01 1.317842602729797363e-01 9.769453853368759155e-02 1.612123399972915649e-01 9.919299930334091187e-02 9.916181862354278564e-02 1.173448748886585236e-02 2.121436148881912231e-01 -2.125073075294494629e-01 2.091245651245117188e-01 1.278882324695587158e-01 2.733500599861145020e-01 1.157583668828010559e-01 -1.665414124727249146e-01 1.148742362856864929e-01 8.044768869876861572e-02 -2.981788218021392822e-01 7.344648987054824829e-02 -6.209277361631393433e-02 -3.072410821914672852e-01 2.025716900825500488e-01 -1.726562380790710449e-01 9.402771294116973877e-02 -1.665555834770202637e-01 9.429315477609634399e-02 -1.559718996286392212e-01 1.446931213140487671e-01 1.449106186628341675e-01 -1.450564265251159668e-01 3.126787245273590088e-01 -2.201966047286987305e-01 1.021964009851217270e-02
1.614598333835601807e-01 2.671792507171630859e-01 -2.303741723299026489e-01 3.000112175941467285e-01 4.139192029833793640e-02 6.665315479040145874e-02 1.115792095661163330e-01 2.947775423526763916e-01 1.254260633140802383e-02 -1.911086738109588623e-01 1.272093206644058228e-01 5.173445679247379303e-03 -3.912279754877090454e-02 -3.608649224042892456e-02 -5.795310065150260925e-02 -6.624543666839599609e-02 -2.825404107570648193e-01 -9.420361369848251343e-02 -1.921893656253814697e-01 -2.430690675973892212e-01 2.143524885177612305e-01 2.619289159774780273e-01 -1.738542616367340088e-01 1.016905084252357483e-01 -4.256689455360174179e-03 -3.531697392463684082e-02 2.987831830978393555e-01 3.923625051975250244e-01 3.296581655740737915e-02 -2.123660035431385040e-02 -3.228425607085227966e-02 -5.992424860596656799e-02
1.891659051179885864e-01 -1.060668081045150757e-01 1.680035889148712158e-01 2.525024116039276123e-01 1.059403270483016968e-02 1.817402057349681854e-02 3.019336797297000885e-02 4.890668988227844238e-01 -2.828615605831146240e-01 -2.383950538933277130e-02 4.574694484472274780e-02 1.696191430091857910e-01 -1.763322651386260986e-01 -6.529527157545089722e-02 1.293662786483764648e-01 7.296101748943328857e-02 -2.109594643115997314e-01 5.364042520523071289e-02 -3.979843854904174805e-02 2.648359537124633789e-02 1.383086889982223511e-01 2.022006660699844360e-01 8.208252489566802979e-02 -2.242159284651279449e-02 3.187242150306701660e-01 -3.955892100930213928e-02 1.049005612730979919e-01 -1.662029922008514404e-01 3.348959386348724365e-01 -1.785708665847778320e-01 -7.536103576421737671e-02 -2.077595591545104980e-01
2.536825537681579590e-01 6.339108198881149292e-02 -2.163587361574172974e-01 -3.062155283987522125e-02 1.475313156843185425e-01 1.430884152650833130e-01 1.068480312824249268e-01 1.243994608521461487e-01 -1.266756951808929443e-01 6.645036395639181137e-03 -3.076975978910923004e-02 2.034783959388732910e-01 2.737356722354888916e-02 -2.217595726251602173e-01 1.208114176988601685e-01 -1.606246978044509888e-01 1.070565432310104370e-01 2.494663894176483154e-01 -2.851645648479461670e-01 1.336275227367877960e-02 2.445183545351028442e-01 4.363933205604553223e-01 9.646036475896835327e-02 -1.362280696630477905e-01 1.623456180095672607e-01 4.916303604841232300e-02 1.679362505674362183e-01 2.988122999668121338e-01 4.953358322381973267e-02 4.617739468812942505e-02 -2.653659880161285400e-01 -1.069137156009674072e-01
2.186281234025955200e-01 -9.975883178412914276e-03 8.408410847187042236e-02 1.092940717935562134e-01 3.168035298585891724e-02 1.356187462806701660e-01 -3.229435384273529053e-01 1.664182394742965698e-01 -1.390747129917144775e-01 -1.664884984493255615e-01 -2.328293211758136749e-02 -7.586978608742356300e-04 5.508672446012496948e-02 -4.004761110991239548e-03 9.351794421672821045e-02 -4.758224263787269592e-02 -1.214940771460533142e-01 -1.734699457883834839e-01 -1.174025684595108032e-01 -3.197785317897796631e-01 -3.059822507202625275e-02 -1.930307447910308838e-01 -6.754807382822036743e-02 2.894481718540191650e-01 2.597318589687347412e-01 1.491073332726955414e-02 2.168775051832199097e-01 2.801496088504791260e-01 2.025104463100433350e-01 2.202327996492385864e-01 -3.724789619445800781e-01 -1.055918931961059570e-01
3.188073635101318359e-02 -1.971198245882987976e-02 2.882914803922176361e-02 1.282513588666915894e-01 -8.755353093147277832e-02 3.846300020813941956e-02 4.150392115116119385e-02 7.157655805349349976e-02 -2.619010508060455322e-01 -1.009771451354026794e-01 7.927835732698440552e-02 2.099292352795600891e-02 -2.915740245953202248e-03 -2.737052179872989655e-02 2.965503633022308350e-01 -2.045739293098449707e-01 -2.733269929885864258e-01 -1.542578935623168945e-01 -3.265100419521331787e-01 -2.146205008029937744e-01 1.074669957160949707e-01 -6.363634765148162842e-02 -4.506842419505119324e-02 -8.711113035678863525e-02 3.382859826087951660e-01 -4.442535340785980225e-02 1.281604170799255371e-01 8.447390049695968628e-02 2.610019743442535400e-01 5.104991607367992401e-03 -4.304699301719665527e-01 -2.818579673767089844e-01
2.063404321670532227e-01 -1.115583553910255432e-01 -1.177361756563186646e-01 3.882558047771453857e-01 1.949680000543594360e-01 5.313530936837196350e-02 1.112377867102622986e-01 6.449840217828750610e-02 1.203004037961363792e-03 3.578802198171615601e-02 9.593123197555541992e-02 1.610025763511657715e-01 2.614776790142059326e-02 -2.934765815734863281e-01 4.926382377743721008e-02 5.592592433094978333e-02 -3.192402720451354980e-01 9.013583511114120483e-02 -1.501409262418746948e-01 -3.137579560279846191e-01 2.374268323183059692e-01 -1.752899438142776489e-01 1.738400012254714966e-01 8.217190951108932495e-02 1.721189022064208984e-01 4.512367770075798035e-02 -8.192625828087329865e-03 1.029830947518348694e-01 1.998048648238182068e-02 8.991108834743499756e-02 -4.002009034156799316e-01 1.678006798028945923e-01
1.259292960166931152e-01 2.057965695858001709e-01 7.400602102279663086e-02 2.579751610755920410e-01 -2.779996022582054138e-02 2.510251104831695557e-01 1.385771334171295166e-01 6.570954620838165283e-02 -1.753884106874465942e-01 -1.169579625129699707e-01 1.506341993808746338e-01 7.213973999023437500e-02 7.702263444662094116e-02 2.462097853422164917e-01 3.406502008438110352e-01 -1.835030466318130493e-01 -1.498252153396606445e-01 1.150891929864883423e-01 -1.222779378294944763e-01 -2.633715793490409851e-02 -3.156199306249618530e-02 -2.466423064470291138e-02 -3.764741122722625732e-01 -7.348162680864334106e-02 2.519992291927337646e-01 2.285296171903610229e-01 2.940692305564880371e-01 7.493375241756439209e-02 2.680432796478271484e-01 7.647784054279327393e-02 -8.382972329854965210e-02 3.508111461997032166e-02
9.133634157478809357e-03 -2.338424026966094971e-01 1.394151896238327026e-01 2.412438541650772095e-01 2.049421966075897217e-01 -1.887255162000656128e-01 4.972643032670021057e-02 -9.723954647779464722e-02 -9.290789812803268433e-02 1.451988518238067627e-01 2.498607933521270752e-01 2.699722722172737122e-02 -2.405772656202316284e-01 -1.938202381134033203e-01 1.209669783711433411e-01 -1.931638866662979126e-01 2.916961349546909332e-02 1.336656212806701660e-01 -2.772401086986064911e-03 9.392556548118591309e-02 1.668355613946914673e-01 1.725667268037796021e-01 -1.306332647800445557e-01 1.140976920723915100e-01 2.879066467285156250e-01 6.157294660806655884e-02 5.752164870500564575e-03 2.252309173345565796e-01 -4.070144295692443848e-01 1.153563186526298523e-01 -3.231751620769500732e-01 -4.113520681858062744e-02
3.524889349937438965e-01 1.412076968699693680e-02 2.367147207260131836e-01 1.589491069316864014e-01 2.901796996593475342e-02 -2.617603912949562073e-02 6.176655739545822144e-02 1.521751880645751953e-01 -2.227012766525149345e-03 2.698512189090251923e-02 1.705217957496643066e-01 -8.349541574716567993e-02 -1.211257278919219971e-01 -1.659196466207504272e-01 2.910450100898742676e-02 -1.035077720880508423e-01 -8.143317699432373047e-02 1.392995119094848633e-01 2.831262052059173584e-01 -1.628926992416381836e-01 5.880501866340637207e-02 2.518164217472076416e-01 -3.523379862308502197e-01 2.982373349368572235e-02 2.473781704902648926e-01 4.210816919803619385e-01 2.611720860004425049e-01 4.563878849148750305e-02 -4.374329000711441040e-02 -3.280301392078399658e-02 -5.851975828409194946e-02 -1.880556344985961914e-01
1.011827364563941956e-01 1.237306222319602966e-01 9.905379265546798706e-02 4.509267508983612061e-01 9.170076251029968262e-02 1.081908419728279114e-01 1.429835557937622070e-01 -1.249948516488075256e-01 -1.059689521789550781e-01 -6.654909998178482056e-02 5.705655738711357117e-02 1.561028603464365005e-02 3.734276071190834045e-02 -2.939736545085906982e-01 1.319239139556884766e-01 2.438635379076004028e-01 -9.593418240547180176e-02 2.624205946922302246e-01 7.069402933120727539e-02 -1.184933334589004517e-01 9.654767811298370361e-02 2.702402472496032715e-01 -1.370386779308319092e-01 3.116365075111389160e-01 2.353414595127105713e-01 6.492726504802703857e-03 1.566842943429946899e-01 -1.876470148563385010e-01 9.811671823263168335e-02 3.123293220996856689e-01 1.365819387137889862e-02 5.806799605488777161e-02
-1.256671398878097534e-01 2.613805979490280151e-02 6.352341920137405396e-02 2.420176565647125244e-01 2.314840406179428101e-01 -3.084603324532508850e-02 1.688487529754638672e-01 3.158758580684661865e-01 -1.209570914506912231e-01 -6.134364753961563110e-03 -1.578491926193237305e-01 7.025396823883056641e-02 8.391734957695007324e-02 -1.517306268215179443e-01 2.223319374024868011e-02 -3.856668248772621155e-02 -5.309554934501647949e-02 -1.510391086339950562e-01 -5.240572616457939148e-02 -9.939366579055786133e-02 4.324657097458839417e-02 4.087943732738494873e-01 -3.275137394666671753e-02 3.035873472690582275e-01 3.294045329093933105e-01 5.804457515478134155e-02 2.233977317810058594e-01 4.172702506184577942e-02 -9.957633912563323975e-03 2.341351509094238281e-01 -2.504278123378753662e-01 -2.826508879661560059e-01
4.720477759838104248e-01 1.081957742571830750e-01 2.390927374362945557e-01 3.445277214050292969e-01 2.913030423223972321e-02 2.972179651260375977e-02 7.058788090944290161e-02 -1.920820623636245728e-01 -1.745109707117080688e-01 5.790914967656135559e-02 1.741676479578018188e-01 5.054310336709022522e-02 -1.445028372108936310e-02 1.033952459692955017e-02 7.153457403182983398e-02 2.836618125438690186e-01 3.043223405256867409e-03 1.575057804584503174e-01 1.801078617572784424e-01 6.977850943803787231e-02 5.835839547216892242e-03 -1.191785931587219238e-01 -4.893793538212776184e-02 1.990736126899719238e-01 2.054551988840103149e-01 -2.805475592613220215e-01 -8.906669169664382935e-02 1.180242374539375305e-01 2.197042256593704224e-01 8.127935975790023804e-02 -2.381172180175781250e-01 -1.437036842107772827e-01
3.414766490459442139e-02 1.222020536661148071e-01 1.167846471071243286e-01 4.169662594795227051e-01 1.373051702976226807e-01 1.486958563327789307e-01 1.339941620826721191e-01 1.472638696432113647e-01 -1.441513150930404663e-01 1.181222870945930481e-01 5.350235477089881897e-02 1.160247996449470520e-02 7.353705912828445435e-02 2.881189584732055664e-01 1.809872835874557495e-01 -2.865725196897983551e-02 -8.983688801527023315e-02 3.649846613407135010e-01 1.570836603641510010e-01 -1.407563388347625732e-01 2.727176249027252197e-01 -1.261782925575971603e-02 -9.800054132938385010e-02 2.915506660938262939e-01 1.560272425413131714e-01 1.483936756849288940e-01 -1.128823086619377136e-01 -1.063435226678848267e-01 -1.871725544333457947e-02 -9.957227110862731934e-02 -1.233813539147377014e-01 -3.244269490242004395e-01
3.643663525581359863e-01 -7.876695692539215088e-02 1.200417354702949524e-01 4.081372022628784180e-01 2.177969366312026978e-02 2.642584443092346191e-01 -2.095708250999450684e-01 2.050624191761016846e-01 -1.015876755118370056e-01 -3.089442290365695953e-02 6.742290407419204712e-02 5.945355817675590515e-02 1.090164482593536377e-01 -1.430313140153884888e-01 1.323030591011047363e-01 -3.991072475910186768e-01 -1.642049252986907959e-01 3.902437165379524231e-03 1.823486238718032837e-01 -3.562194705009460449e-01 -8.015102893114089966e-02 -2.356177009642124176e-02 -5.923998355865478516e-02 2.575474418699741364e-02 1.544980704784393311e-01 -7.192218909040093422e-04 -1.594708412885665894e-01 1.333196610212326050e-01 -1.413066126406192780e-02 1.665004789829254150e-01 -4.432240501046180725e-02 6.742344703525304794e-03
3.221362531185150146e-01 2.421203553676605225e-01 -9.463831037282943726e-02 2.439145445823669434e-01 -1.049238815903663635e-01 1.418568193912506104e-01 -1.077387630939483643e-01 1.096715554594993591e-01 8.163605630397796631e-02 1.868469715118408203e-01 1.293663382530212402e-01 6.983691826462745667e-03 2.530080378055572510e-01 -6.166950613260269165e-02 -1.415763795375823975e-01 1.278020441532135010e-01 1.381162852048873901e-01 3.375758826732635498e-01 -2.200952544808387756e-02 -2.448329180479049683e-01 2.089369595050811768e-01 4.447225928306579590e-01 -1.067842245101928711e-01 2.258574031293392181e-02 1.200501173734664917e-01 -2.293763123452663422e-02 -2.124096825718879700e-02 4.572775214910507202e-02 -1.617870926856994629e-01 2.310209721326828003e-02 1.009537838399410248e-02 -2.464452236890792847e-01
4.369156062602996826e-01 -1.030947454273700714e-02 8.227569609880447388e-02 1.038537696003913879e-01 2.047598659992218018e-01 -1.622512191534042358e-02 -1.253194361925125122e-01 8.685840666294097900e-02 2.274493575096130371e-01 -1.176145225763320923e-01 1.271338611841201782e-01 6.569973379373550415e-02 2.556054294109344482e-01 1.416151970624923706e-01 -5.643395334482192993e-02 5.828662961721420288e-02 -2.260054275393486023e-02 8.157920837402343750e-02 -1.249639838933944702e-01 -3.617080748081207275e-01 -1.465896219015121460e-01 3.201998025178909302e-02 -2.957107722759246826e-01 3.799365460872650146e-02 1.271280050277709961e-01 1.437111645936965942e-01 2.042462974786758423e-01 1.226011887192726135e-01 -5.469413846731185913e-02 -3.326867520809173584e-02 -4.232600033283233643e-01 -7.849301397800445557e-02
3.189426660537719727e-01 1.215620860457420349e-01 -2.164106369018554688e-01 2.088083922863006592e-01 1.799618154764175415e-01 -1.933645606040954590e-01 -1.444377750158309937e-01 1.601594090461730957e-01 -3.585085272789001465e-01 6.114586442708969116e-02 1.595036685466766357e-01 -1.858315169811248779e-01 -2.553178369998931885e-01 -3.179419040679931641e-01 5.701254308223724365e-02 3.497461602091789246e-02 -1.213717507198452950e-03 2.612188458442687988e-02 -1.150255650281906128e-01 1.131925079971551895e-02 5.385618284344673157e-02 2.803439199924468994e-01 -7.946872711181640625e-02 1.033142805099487305e-01 2.438587695360183716e-01 -1.243805214762687683e-01 1.179452612996101379e-01 -2.670581266283988953e-02 1.147218495607376099e-01 1.862534433603286743e-01 -1.818393021821975708e-01 -1.754439920186996460e-01
2.104066163301467896e-01 -2.983142854645848274e-03 -2.408794127404689789e-03 3.136298656463623047e-01 6.810090690851211548e-02 -9.240701794624328613e-02 -9.924460947513580322e-02 -1.074637100100517273e-01 -3.063654303550720215e-01 -1.110379174351692200e-01 3.513767197728157043e-02 1.732405573129653931e-01 -7.751236855983734131e-02 -1.918332092463970184e-02 5.799698084592819214e-02 2.696346044540405273e-01 1.235370263457298279e-01 1.622930169105529785e-01 -2.501858472824096680e-01 1.116016432642936707e-01 5.023281574249267578e-01 2.438582777976989746e-01 1.182935945689678192e-02 1.789216399192810059e-01 -9.228202700614929199e-02 8.256533741950988770e-02 2.882668934762477875e-02 1.536171585321426392e-01 1.663486361503601074e-01 1.710788309574127197e-01 -7.369808107614517212e-02 -2.004049718379974365e-01
2.259369641542434692e-01 1.926589310169219971e-01 -1.548784375190734863e-01 3.651229441165924072e-01 -6.309697777032852173e-02 2.593611180782318115e-02 1.017482951283454895e-02 -8.275128901004791260e-02 -2.553656399250030518e-01 -6.363451015204191208e-03 2.075914144515991211e-01 -7.735665887594223022e-02 -1.797675713896751404e-02 -1.951659470796585083e-02 -3.842798471450805664e-01 -3.730268031358718872e-02 -1.590717434883117676e-01 3.192995786666870117e-01 7.938468456268310547e-02 1.409147080266848207e-04 1.116107478737831116e-01 -3.525628894567489624e-02 -2.435658872127532959e-01 1.932459622621536255e-01 3.728866875171661377e-01 -1.227795332670211792e-01 1.986809307709336281e-03 1.888631433248519897e-01 8.428503572940826416e-02 1.488327831029891968e-01 -1.135530769824981689e-01 5.443013831973075867e-02
3.282289505004882812e-01 4.129503853619098663e-03 -1.425430774688720703e-01 3.630353808403015137e-01 3.071606457233428955e-01 6.333112716674804688e-02 4.930304363369941711e-02 1.313749700784683228e-01 -3.756907582283020020e-01 2.061746269464492798e-01 1.054705530405044556e-01 2.976150810718536377e-01 -1.318397372961044312e-01 -1.245841905474662781e-01 2.844368666410446167e-02 1.267022341489791870e-01 -1.833495348691940308e-01 2.362411469221115112e-02 3.148269653320312500e-02 -2.994221746921539307e-01 1.887608021497726440e-01 -6.670420616865158081e-02 1.618465930223464966e-01 1.321255117654800415e-01 6.054310128092765808e-02 -1.256917323917150497e-02 5.190591514110565186e-02 3.009403310716152191e-02 -1.508784294128417969e-01 1.886227428913116455e-01 -1.159301623702049255e-01 3.483678400516510010e-02
1.550335437059402466e-01 -1.417172849178314209e-01 -2.696301639080047607e-01 1.434907764196395874e-01 -1.046026796102523804e-01 -1.478695422410964966e-01 2.295676246285438538e-02 1.005343254655599594e-02 -1.939299851655960083e-01 -2.614837586879730225e-01 3.259200155735015869e-01 3.360976930707693100e-03 5.285176262259483337e-02 1.859016716480255127e-01 1.894806325435638428e-01 1.434837374836206436e-02 -1.246922463178634644e-01 3.655371814966201782e-02 2.184537006542086601e-03 -1.538791805505752563e-01 2.933342158794403076e-01 2.480051666498184204e-01 -4.268115460872650146e-01 4.469023272395133972e-02 1.328878402709960938e-01 3.328847289085388184e-01 8.723437041044235229e-02 1.112813279032707214e-01 -9.609267860651016235e-02 -2.377850748598575592e-02 -7.942922413349151611e-02 -8.135482668876647949e-02
1.220229491591453552e-01 -9.131707251071929932e-02 6.603956967592239380e-02 4.488289952278137207e-01 -3.230194328352808952e-03 8.162648975849151611e-02 8.681903034448623657e-02 2.891590073704719543e-02 1.681565046310424805e-01 1.118739694356918335e-01 4.609822481870651245e-02 2.627182900905609131e-01 1.797406524419784546e-01 -9.326730505563318729e-04 4.192873090505599976e-02 8.062880486249923706e-02 -1.840287595987319946e-01 5.951869487762451172e-02 -3.011120259761810303e-01 7.824137806892395020e-02 1.331044584512710571e-01 1.828920468688011169e-02 -2.340445965528488159e-01 6.150183826684951782e-02 2.542756497859954834e-01 3.166908919811248779e-01 2.115197330713272095e-01 1.893351376056671143e-01 2.082065641880035400e-01 2.046569436788558960e-01 -2.039431333541870117e-01 1.422535628080368042e-01
-4.110742732882499695e-02 -1.822158508002758026e-02 1.548727899789810181e-01 1.594987362623214722e-01 1.164873689413070679e-02 1.304046809673309326e-01 -6.945025920867919922e-02 4.750447347760200500e-02 -3.374367356300354004e-01 -1.992404460906982422e-01 3.207850158214569092e-01 1.705266386270523071e-01 -3.011339604854583740e-01 8.817823603749275208e-03 -2.082572877407073975e-01 2.440954148769378662e-01 -1.728775799274444580e-01 3.141169846057891846e-01 -2.362051755189895630e-01 -2.146163582801818848e-02 2.298198789358139038e-01 1.265043467283248901e-01 -8.618234097957611084e-02 1.474656313657760620e-01 1.723473519086837769e-01 1.809317246079444885e-02 -8.671098202466964722e-02 2.902290225028991699e-01 -1.683105081319808960e-01 -1.065471209585666656e-02 -7.464627921581268311e-02 8.046952635049819946e-02
2.462456375360488892e-01 -2.117246389389038086e-01 -5.436699837446212769e-02 2.390797734260559082e-01 2.963872849941253662e-01 8.918910287320613861e-03 4.846714064478874207e-02 1.465010195970535278e-01 -1.924784928560256958e-01 2.041648514568805695e-02 2.860042452812194824e-01 -4.895477741956710815e-02 2.593268156051635742e-01 1.308539658784866333e-01 1.172237768769264221e-01 -8.325948147103190422e-04 5.926591693423688412e-04 -2.209644578397274017e-02 2.073541432619094849e-01 -1.635486036539077759e-01 2.139503955841064453e-01 3.362473100423812866e-02 -3.123874068260192871e-01 6.917034834623336792e-02 2.610929608345031738e-01 2.950021326541900635e-01 2.881368696689605713e-01 1.534026302397251129e-02 -1.227131932973861694e-01 4.065234214067459106e-02 -1.390443146228790283e-01 -9.435311704874038696e-02
1.894734799861907959e-02 6.690629571676254272e-02 4.621976613998413086e-02 2.990875542163848877e-01 1.587114334106445312e-01 -2.472156658768653870e-02 -7.781948149204254150e-02 3.390169441699981689e-01 -3.418586403131484985e-02 3.073052763938903809e-01 2.990066111087799072e-01 7.525638490915298462e-02 -1.222578212618827820e-01 -8.425566554069519043e-02 1.044419109821319580e-01 1.005582511425018311e-02 -1.933014541864395142e-01 -6.807413697242736816e-02 -1.194973886013031006e-01 1.310880929231643677e-01 1.968979686498641968e-01 3.103349506855010986e-01 1.760341972112655640e-02 4.911038652062416077e-02 3.190986514091491699e-01 -9.648659080266952515e-02 -2.546119391918182373e-01 2.646617293357849121e-01 8.117318153381347656e-02 4.066415131092071533e-02 -2.327612638473510742e-01 -1.156229227781295776e-01
3.131906688213348389e-01 -5.965506285429000854e-02 1.413662135601043701e-01 2.813789844512939453e-01 -3.796365484595298767e-02 -1.402677297592163086e-01 1.071856394410133362e-01 2.934944033622741699e-01 -2.362346351146697998e-01 1.846885234117507935e-01 7.922104001045227051e-02 2.481448799371719360e-01 2.101849764585494995e-02 -2.347930073738098145e-01 -5.559020116925239563e-02 -2.468867897987365723e-01 2.618269063532352448e-02 2.712321877479553223e-01 2.599515765905380249e-02 -1.190956607460975647e-01 1.565794833004474640e-02 3.335363045334815979e-02 1.906931549310684204e-01 9.178850799798965454e-02 2.461606562137603760e-01 2.954836189746856689e-01 1.433603465557098389e-01 2.436491250991821289e-01 -1.183112263679504395e-01 4.106862097978591919e-02 -3.325495868921279907e-03 -1.558600813150405884e-01
2.160335630178451538e-01 2.860193550586700439e-01 1.053974926471710205e-01 2.134449034929275513e-01 1.025402620434761047e-01 1.714721769094467163e-01 3.159613162279129028e-02 3.608407676219940186e-01 -6.526672840118408203e-02 -1.835277080535888672e-01 1.015185341238975525e-01 6.783398240804672241e-02 -1.475585065782070160e-02 1.517672985792160034e-01 -2.085212469100952148e-01 -2.174291461706161499e-01 -2.496987283229827881e-01 8.436493575572967529e-02 -2.018727958202362061e-01 1.320307999849319458e-01 1.551676839590072632e-01 3.355187922716140747e-02 -8.805954456329345703e-02 6.488057225942611694e-02 1.633232384920120239e-01 -1.852358430624008179e-01 7.322730123996734619e-02 1.731672137975692749e-01 2.352009266614913940e-01 -8.116014301776885986e-03 9.756284952163696289e-02 -3.883532285690307617e-01
-3.956389054656028748e-02 3.115742504596710205e-01 1.057032272219657898e-01 2.884313166141510010e-01 -5.927717778831720352e-03 -1.081421896815299988e-01 -3.191746473312377930e-01 1.658643186092376709e-01 -2.728767693042755127e-01 -2.721390128135681152e-01 2.470128536224365234e-01 1.789559721946716309e-01 2.047763578593730927e-02 -1.834293454885482788e-02 5.179360136389732361e-02 1.535392925143241882e-02 -5.609846115112304688e-02 -2.711278852075338364e-03 -2.283585816621780396e-01 1.012686342000961304e-01 -5.829101800918579102e-02 1.171555295586585999e-01 4.221762996166944504e-03 2.574519254267215729e-02 3.163655474781990051e-02 -8.246561139822006226e-02 2.903115749359130859e-01 2.265659570693969727e-01 1.899910420179367065e-01 -6.996820122003555298e-02 -9.698963165283203125e-02 -3.787693679332733154e-01
6.736569851636886597e-02 1.437648087739944458e-01 1.316616833209991455e-01 2.578449249267578125e-01 2.439465373754501343e-01 -1.516443025320768356e-02 -7.457872480154037476e-02 2.480298280715942383e-01 4.435808956623077393e-02 2.939022481441497803e-01 3.643140792846679688e-01 1.311289612203836441e-02 -2.129438668489456177e-01 -3.680466488003730774e-02 1.748521625995635986e-01 1.585392057895660400e-01 -6.595319509506225586e-02 -3.372659161686897278e-02 8.881343156099319458e-02 -5.457969754934310913e-02 9.858166426420211792e-02 2.620515227317810059e-01 7.109291851520538330e-02 5.615479871630668640e-02 3.560141026973724365e-01 1.040790155529975891e-01 -9.825326502323150635e-02 1.489307582378387451e-01 1.224153637886047363e-01 -2.300989776849746704e-01 -2.818982601165771484e-01 -1.440221071243286133e-01
2.942186892032623291e-01 2.466319948434829712e-01 1.699852012097835541e-02 4.113173186779022217e-01 4.068120941519737244e-02 -2.796431072056293488e-02 1.857926547527313232e-01 2.702503800392150879e-01 2.554964646697044373e-02 -3.210847377777099609e-01 1.047922521829605103e-01 -1.149409729987382889e-02 -1.198726594448089600e-01 -4.352970980107784271e-03 -4.801376722753047943e-03 3.462053090333938599e-02 1.256875693798065186e-01 9.631299227476119995e-02 1.045203357934951782e-01 1.720919609069824219e-01 4.010249376296997070e-01 1.092422157526016235e-01 2.017418742179870605e-01 1.749914437532424927e-01 1.880317032337188721e-01 6.406690226867794991e-04 -1.116316616535186768e-01 -9.559173882007598877e-02 -7.749467343091964722e-02 1.239170692861080170e-02 -2.632041871547698975e-01 -2.434621006250381470e-02
3.589189946651458740e-01 2.090011537075042725e-01 5.411819741129875183e-02 -4.511257633566856384e-02 -3.598771095275878906e-01 -1.618311554193496704e-01 6.457936018705368042e-02 -8.271657675504684448e-02 -1.669834852218627930e-01 2.747556567192077637e-01 2.123909890651702881e-01 6.607250869274139404e-02 1.425377279520034790e-02 7.749613374471664429e-02 5.319910496473312378e-02 2.941500209271907806e-02 -2.764257788658142090e-01 -6.493099778890609741e-02 -1.505495160818099976e-01 -1.410072743892669678e-01 1.132087260484695435e-01 2.019470334053039551e-01 -1.301299482583999634e-01 3.083075881004333496e-01 1.155967712402343750e-01 -2.571894824504852295e-01 8.426962047815322876e-02 1.910926960408687592e-02 -7.708228379487991333e-02 1.497001498937606812e-01 -1.417544931173324585e-01 -2.624520361423492432e-01
4.495486915111541748e-01 4.749011993408203125e-02 -3.947999794036149979e-03 1.426581740379333496e-01 2.965702861547470093e-02 2.052827775478363037e-01 -5.447830259799957275e-02 -1.661967486143112183e-01 -4.018854796886444092e-01 -1.520487829111516476e-03 1.003779247403144836e-01 2.104694843292236328e-01 -2.213491313159465790e-02 -2.598699629306793213e-01 1.552542150020599365e-01 2.951570451259613037e-01 -4.450725764036178589e-02 1.831690073013305664e-01 1.302180290222167969e-01 -2.576829120516777039e-02 -1.661544851958751678e-02 3.374662697315216064e-01 -1.004627496004104614e-01 1.005249693989753723e-01 1.841147094964981079e-01 -5.390055850148200989e-02 2.165239863097667694e-02 2.638505995273590088e-01 -3.910020738840103149e-02 -7.450091838836669922e-02 -4.456191509962081909e-02 -5.547939985990524292e-02
1.284399032592773438e-01 1.035055220127105713e-01 2.292182743549346924e-01 4.570592939853668213e-01 1.458935886621475220e-01 1.306564062833786011e-01 -2.299291267991065979e-02 1.476382017135620117e-01 1.170327514410018921e-02 -4.693215340375900269e-02 1.944124400615692139e-01 5.561513081192970276e-02 -3.581002950668334961e-01 -2.189074754714965820e-01 1.400065235793590546e-02 2.039068192243576050e-02 -2.338469028472900391e-01 1.228557601571083069e-01 -1.960311979055404663e-01 2.714655548334121704e-02 3.446422517299652100e-01 -5.117302387952804565e-02 7.119078934192657471e-02 1.650722771883010864e-01 7.185462862253189087e-02 1.771982610225677490e-01 -8.553723245859146118e-02 2.708404958248138428e-01 -2.708704583346843719e-02 -1.971349865198135376e-01 1.052099019289016724e-01 -1.054790243506431580e-02
2.931144535541534424e-01 7.035373151302337646e-02 -1.285195164382457733e-02 2.397865653038024902e-01 -4.642348363995552063e-02 -1.213253065943717957e-01 -1.021407842636108398e-01 1.154385358095169067e-01 1.047056838870048523e-01 1.278927475214004517e-01 2.352189738303422928e-03 1.626189947128295898e-01 1.255509108304977417e-01 2.399795353412628174e-01 -1.208461523056030273e-01 -2.559081465005874634e-02 -1.922258734703063965e-01 -1.314258128404617310e-01 1.922672241926193237e-01 2.018733918666839600e-01 1.319986879825592041e-01 2.158302813768386841e-02 -3.242873847484588623e-01 1.945344954729080200e-01 2.102927267551422119e-01 1.595570892095565796e-01 1.378676891326904297e-01 1.568890661001205444e-01 -1.346931308507919312e-01 2.793996036052703857e-01 -4.065427482128143311e-01 -2.881835773587226868e-02
2.709096670150756836e-01 2.761206626892089844e-01 -5.364367365837097168e-02 4.447082579135894775e-01 1.504664123058319092e-01 1.852046698331832886e-01 3.185747936367988586e-02 3.652495145797729492e-02 -2.561566829681396484e-01 -8.330423384904861450e-02 -2.772219292819499969e-02 2.122906148433685303e-01 -5.791190266609191895e-02 -6.928502768278121948e-02 -6.327507644891738892e-02 -1.890155524015426636e-01 -3.495680391788482666e-01 1.591508835554122925e-01 -4.224505648016929626e-02 -4.164605587720870972e-02 6.722261756658554077e-02 1.880224645137786865e-01 -1.640149950981140137e-02 -1.260389089584350586e-01 2.396486103534698486e-01 6.772802770137786865e-02 -4.172272235155105591e-02 -6.544704735279083252e-02 2.713375687599182129e-01 2.043433636426925659e-01 -1.741405129432678223e-01 -5.775733292102813721e-02
1.534517109394073486e-01 2.084664702415466309e-01 2.456232011318206787e-01 3.041306436061859131e-01 1.575553119182586670e-01 7.595421373844146729e-02 5.396070331335067749e-02 1.052165701985359192e-01 1.069245934486389160e-01 -1.097415760159492493e-01 -1.579537056386470795e-02 2.483043670654296875e-01 6.559374928474426270e-02 -9.111692011356353760e-02 3.803661763668060303e-01 -1.858032941818237305e-01 1.804053336381912231e-01 9.885728359222412109e-02 -9.057971090078353882e-02 -4.952010884881019592e-02 1.909138858318328857e-01 -6.626275181770324707e-02 4.634071886539459229e-02 2.183187156915664673e-01 7.273403555154800415e-02 -2.259865999221801758e-01 3.685190975666046143e-01 1.755990684032440186e-01 1.373554170131683350e-01 1.374044865369796753e-01 -2.141269594430923462e-01 -9.045929461717605591e-02
1.026684716343879700e-01 1.945234239101409912e-01 -1.256447867490351200e-03 5.190257430076599121e-01 2.001148909330368042e-01 -1.767349988222122192e-01 -4.990173503756523132e-02 -1.262778490781784058e-01 -3.313171565532684326e-01 2.863056212663650513e-02 1.389607638120651245e-01 5.075920373201370239e-02 -1.279381811618804932e-01 -1.753305196762084961e-01 9.135231375694274902e-02 1.367818117141723633e-01 1.065666228532791138e-01 1.908443868160247803e-01 -1.676579378545284271e-02 -3.447816893458366394e-02 2.772811949253082275e-01 1.457466334104537964e-01 -3.224485516548156738e-01 8.196073770523071289e-02 1.260896623134613037e-01 -9.076835215091705322e-02 -1.812762580811977386e-02 7.823202759027481079e-02 1.584564298391342163e-01 2.594425380229949951e-01 2.647359110414981842e-02 -6.403772532939910889e-02
3.443537279963493347e-02 -3.163337334990501404e-02 -2.026518136262893677e-01 3.946272432804107666e-01 -2.801434397697448730e-01 2.820608019828796387e-01 -4.702595993876457214e-02 2.201544195413589478e-01 3.319568932056427002e-02 3.894458338618278503e-02 3.528124094009399414e-01 2.050973922014236450e-01 -8.579713106155395508e-02 1.290152072906494141e-01 -8.011490106582641602e-02 2.034745961427688599e-01 6.386592984199523926e-02 2.738538682460784912e-01 1.119074299931526184e-01 7.864405959844589233e-02 -4.460886865854263306e-02 7.711590826511383057e-02 -1.053514853119850159e-01 4.267513379454612732e-02 2.249446511268615723e-01 -6.552145630121231079e-02 -8.739509433507919312e-02 1.957397460937500000e-01 3.983980417251586914e-02 9.365601092576980591e-02 -1.607408821582794189e-01 -3.092398941516876221e-01
-7.094892114400863647e-02 -1.619808971881866455e-01 6.563732028007507324e-02 1.826989352703094482e-01 1.809300333261489868e-01 2.714109793305397034e-02 -3.305554389953613281e-02 9.322997182607650757e-02 -2.981853783130645752e-01 -4.027343541383743286e-02 2.427360117435455322e-01 -1.594736427068710327e-01 -9.157063812017440796e-02 -1.335233896970748901e-01 9.444756060838699341e-02 7.082349807024002075e-02 -2.949685603380203247e-02 2.683920860290527344e-01 -8.843670785427093506e-02 1.474003307521343231e-02 2.890743017196655273e-01 3.088066875934600830e-01 1.072680857032537460e-02 2.556508406996726990e-02 2.170304954051971436e-01 5.026786774396896362e-02 -1.573625802993774414e-01 1.205210611224174500e-01 -3.319640457630157471e-01 -1.350670009851455688e-01 -4.362698793411254883e-01 6.645719707012176514e-02
6.220594979822635651e-03 1.523527409881353378e-02 6.423506885766983032e-02 2.434992790222167969e-01 7.587142288684844971e-02 8.833477646112442017e-02 1.268159151077270508e-01 5.386696010828018188e-02 3.364560306072235107e-01 -1.275274320505559444e-03 1.608403176069259644e-01 1.056513264775276184e-01 -3.479939699172973633e-02 -3.486104076728224754e-03 2.642910778522491455e-01 -6.354899704456329346e-02 3.080389276146888733e-02 1.379020959138870239e-01 2.902897894382476807e-01 -4.452805817127227783e-01 5.648221820592880249e-02 6.817680597305297852e-02 -2.322814911603927612e-01 -3.415504761505872011e-04 9.892965853214263916e-02 8.065261691808700562e-02 1.743542402982711792e-01 1.757856011390686035e-01 5.375446379184722900e-02 -4.299179092049598694e-02 -4.155383408069610596e-01 -2.431391328573226929e-01
3.050014562904834747e-02 4.032693207263946533e-01 1.802193522453308105e-01 4.113782346248626709e-01 4.706178233027458191e-02 1.036940608173608780e-03 7.360892742872238159e-02 -9.421100467443466187e-02 -3.266689181327819824e-01 -9.402698278427124023e-02 2.199332863092422485e-01 -5.907217413187026978e-02 3.079021908342838287e-02 -1.260103732347488403e-01 -6.109476462006568909e-02 1.708934307098388672e-01 9.123572707176208496e-02 8.286849409341812134e-02 -1.100636273622512817e-01 -1.129995733499526978e-01 -1.963881775736808777e-02 3.008766770362854004e-01 -9.630803018808364868e-02 1.278217136859893799e-01 1.542550474405288696e-01 -1.990839391946792603e-01 1.273652017116546631e-01 1.251438856124877930e-01 2.538540028035640717e-02 1.863171160221099854e-01 -3.072179257869720459e-01 1.392533630132675171e-01
2.466379255056381226e-01 -2.155714780092239380e-01 1.407216042280197144e-01 1.027598977088928223e-01 1.814469397068023682e-01 1.749658286571502686e-01 -4.114912822842597961e-02 1.819868981838226318e-01 -1.873394995927810669e-01 2.151444107294082642e-01 2.321274727582931519e-01 -3.172593191266059875e-02 -1.616716980934143066e-01 -3.972698450088500977e-01 -6.573507189750671387e-02 -8.356409147381782532e-03 7.035932689905166626e-02 2.915287613868713379e-01 -5.313814058899879456e-02 -2.602614760398864746e-01 9.234667569398880005e-02 -1.579911820590496063e-02 -1.886061429977416992e-01 3.379690647125244141e-02 7.938139885663986206e-02 8.023412525653839111e-02 1.187552139163017273e-01 -9.517845697700977325e-03 -9.527023881673812866e-02 2.681014835834503174e-01 -3.019733130931854248e-01 -1.851946413516998291e-01
2.780047655105590820e-01 9.626053273677825928e-02 8.869358152151107788e-02 4.687173068523406982e-01 -1.343586593866348267e-01 3.907238692045211792e-02 8.184617757797241211e-02 1.505522578954696655e-01 -2.390870898962020874e-01 -1.380276530981063843e-01 -1.311335116624832153e-01 2.253220379352569580e-01 -1.923708021640777588e-01 7.534784078598022461e-02 3.555881679058074951e-01 2.220419421792030334e-02 -6.139590963721275330e-02 1.487558484077453613e-01 -2.390027791261672974e-02 -1.817094162106513977e-02 2.922395803034305573e-02 -2.200095355510711670e-01 -1.834031939506530762e-01 2.170219123363494873e-01 3.086094260215759277e-01 1.715197414159774780e-01 5.064263567328453064e-02 1.135094910860061646e-01 6.517304480075836182e-02 -1.319715976715087891e-01 1.717264764010906219e-02 -6.543428450822830200e-02
1.101005002856254578e-01 1.499847769737243652e-01 9.789341129362583160e-03 3.149172365665435791e-01 -2.619194425642490387e-02 -1.389855518937110901e-02 3.311276137828826904e-01 1.245242804288864136e-01 -6.070540100336074829e-02 2.957195276394486427e-03 3.449785336852073669e-02 2.903708517551422119e-01 -1.542766392230987549e-01 -2.183454334735870361e-01 -1.014453023672103882e-01 -3.791740164160728455e-02 -1.536178141832351685e-01 -5.808014050126075745e-02 4.417642578482627869e-02 -2.672276496887207031e-01 2.150968089699745178e-02 3.131974115967750549e-02 -1.362241711467504501e-02 -9.549193084239959717e-03 2.973748743534088135e-01 1.339494585990905762e-01 3.678556382656097412e-01 1.524116098880767822e-01 1.176942363381385803e-01 4.575119353830814362e-03 -1.008794829249382019e-01 -4.203017652034759521e-01
4.924158751964569092e-01 6.667434424161911011e-02 -1.795696020126342773e-01 1.657149046659469604e-01 3.939514607191085815e-02 7.623620331287384033e-02 8.704140037298202515e-02 -2.156230956315994263e-01 -3.974116742610931396e-01 -2.004386298358440399e-02 1.088878288865089417e-01 2.088800668716430664e-01 8.553452789783477783e-02 -1.331329196691513062e-01 1.015923023223876953e-01 4.258685111999511719e-01 -1.364135742187500000e-01 8.831045031547546387e-02 4.340141639113426208e-02 -1.651970893144607544e-01 7.447420805692672729e-02 4.998442903161048889e-02 1.416372507810592651e-02 4.249780252575874329e-02 2.162464708089828491e-02 9.663789719343185425e-02 -6.359902210533618927e-03 1.880347132682800293e-01 3.535816073417663574e-02 2.203954309225082397e-01 -1.446212083101272583e-01 -1.407613456249237061e-01
2.689385116100311279e-01 -1.565180271863937378e-01 1.819055713713169098e-02 8.515518158674240112e-02 -1.931198090314865112e-01 2.306438088417053223e-01 1.982243955135345459e-01 9.477978199720382690e-02 -3.657671809196472168e-01 -2.327634841203689575e-01 -1.133400574326515198e-01 -4.097773879766464233e-02 2.373414784669876099e-01 -4.456809908151626587e-02 2.874693460762500763e-02 -7.723767310380935669e-02 -1.403627246618270874e-01 -8.215945214033126831e-03 -1.406735330820083618e-01 5.855391174554824829e-02 1.013334318995475769e-01 -4.242900386452674866e-02 1.492243353277444839e-02 1.079389005899429321e-01 2.658088803291320801e-01 -6.485481560230255127e-02 3.319698199629783630e-02 2.926993072032928467e-01 1.234165951609611511e-01 2.414220869541168213e-01 -4.192936122417449951e-01 -1.064754575490951538e-01
1.372222695499658585e-02 -1.178887933492660522e-01 7.282403111457824707e-02 3.071000576019287109e-01 -2.529776990413665771e-01 1.927363872528076172e-01 3.995284438133239746e-02 7.461810857057571411e-02 -1.673907339572906494e-01 -1.302698552608489990e-01 3.509280383586883545e-01 2.063973844051361084e-01 -1.480508893728256226e-01 -6.109316367655992508e-03 -1.295353919267654419e-01 2.862814962863922119e-01 1.679084748029708862e-01 2.936519980430603027e-01 -7.520209997892379761e-02 8.699880540370941162e-02 2.009159773588180542e-01 1.995166987180709839e-01 6.241144984960556030e-02 1.657423563301563263e-02 -1.162515431642532349e-01 2.002731561660766602e-01 -6.613142322748899460e-03 2.038493305444717407e-01 -8.635690063238143921e-02 1.029945313930511475e-01 -3.316656351089477539e-01 -1.061852946877479553e-01
1.971395462751388550e-01 -9.681061841547489166e-03 -8.142456412315368652e-02 2.569045424461364746e-01 2.763238847255706787e-01 3.714477270841598511e-02 -1.866032481193542480e-01 2.636044025421142578e-01 -2.310808002948760986e-01 3.304519876837730408e-02 1.698789894580841064e-01 5.362311750650405884e-02 -9.484903514385223389e-02 -2.584042847156524658e-01 5.983434244990348816e-02 6.647702306509017944e-02 1.076263338327407837e-01 -5.246454477310180664e-02 -1.863822191953659058e-01 1.771991103887557983e-01 3.644886016845703125e-01 2.854157686233520508e-01 7.525577209889888763e-03 -8.524134010076522827e-02 1.703202873468399048e-01 -1.227499991655349731e-01 5.647210776805877686e-02 2.283405810594558716e-01 6.755086127668619156e-03 9.400533139705657959e-02 -3.347936570644378662e-01 1.178611814975738525e-01
2.523071467876434326e-01 2.930355966091156006e-01 1.425539851188659668e-01 8.553577959537506104e-02 -2.265746444463729858e-01 2.202666997909545898e-01 -1.511413045227527618e-02 2.302824556827545166e-01 7.389846444129943848e-02 -7.955502718687057495e-02 3.484289348125457764e-01 2.460153698921203613e-01 2.677823416888713837e-02 1.930153965950012207e-01 6.501121073961257935e-02 -4.262330010533332825e-03 -3.629652038216590881e-02 -1.184983085840940475e-02 1.376377040287479758e-04 -3.267097845673561096e-02 9.697572141885757446e-02 9.754344820976257324e-02 -1.936935484409332275e-01 1.512729525566101074e-01 4.370647966861724854e-01 1.247444152832031250e-01 1.376984566450119019e-01 -3.742742538452148438e-02 -1.341712325811386108e-01 6.084265187382698059e-02 -2.903569936752319336e-01 1.377818137407302856e-01
1.669410467147827148e-01 1.167172491550445557e-01 -6.309992074966430664e-02 3.763839602470397949e-01 -2.008575014770030975e-02 2.038252353668212891e-01 -2.743353545665740967e-01 1.397524680942296982e-02 2.013493776321411133e-01 -1.970749907195568085e-02 9.261146932840347290e-02 1.499845236539840698e-01 1.983540356159210205e-01 -6.378120929002761841e-02 -1.506315618753433228e-01 -1.526377722620964050e-02 -7.153142988681793213e-02 7.642323523759841919e-02 2.191885560750961304e-02 -4.622396826744079590e-01 6.376451998949050903e-02 1.704746037721633911e-01 1.732333302497863770e-01 -7.110103219747543335e-02 2.248195409774780273e-01 -2.496403409168124199e-03 9.008187055587768555e-02 6.189601868391036987e-02 -2.498529255390167236e-01 1.715506017208099365e-01 -3.235097825527191162e-01 -6.938271224498748779e-02
1.702680587768554688e-01 2.819237411022186279e-01 2.006862685084342957e-02 3.962699770927429199e-01 2.624083459377288818e-01 3.711204603314399719e-02 -5.567086488008499146e-02 -2.352913320064544678e-01 -7.682796567678451538e-02 -1.078931987285614014e-01 2.787873744964599609e-01 -4.201027622912079096e-04 -2.376460582017898560e-01 -1.534960567951202393e-01 5.488635972142219543e-02 3.129193186759948730e-02 -2.003352642059326172e-01 3.865917921066284180e-01 -6.105149164795875549e-02 3.457307117059826851e-03 1.593702137470245361e-01 1.131893545389175415e-01 -2.119210511445999146e-01 1.528796553611755371e-02 2.177699655294418335e-02 -9.923835098743438721e-02 1.264355517923831940e-02 -6.798935937695205212e-04 2.570225000381469727e-01 1.974130123853683472e-01 -1.116570904850959778e-01 -1.464239209890365601e-01
1.105702966451644897e-01 1.033830121159553528e-01 7.550546526908874512e-02 6.082281842827796936e-02 -1.065234839916229248e-01 1.279313713312149048e-01 -4.286210518330335617e-03 8.680774271488189697e-02 -2.270389497280120850e-01 -2.831050753593444824e-01 4.559716284275054932e-01 2.096761316061019897e-01 1.756230443716049194e-01 1.195101961493492126e-01 2.167294025421142578e-01 -6.687618046998977661e-02 -7.488285750150680542e-02 1.113621219992637634e-01 -1.350583285093307495e-01 -5.181414261460304260e-02 2.619015751406550407e-03 1.587979495525360107e-01 -1.402568519115447998e-01 2.044016271829605103e-01 3.486915230751037598e-01 9.982659667730331421e-02 3.055572211742401123e-01 5.612138286232948303e-02 -5.749424919486045837e-02 -2.322394102811813354e-01 -2.027780413627624512e-01 1.557185035198926926e-02
4.239322617650032043e-02 -2.850332297384738922e-02 7.423974573612213135e-02 2.696016132831573486e-01 -3.528043627738952637e-01 5.789516866207122803e-02 -1.111220046877861023e-01 2.697685360908508301e-01 5.584636330604553223e-02 -7.546170800924301147e-02 2.707964181900024414e-01 1.165858432650566101e-01 -1.030238047242164612e-01 8.562831580638885498e-02 2.054357975721359253e-01 1.646149307489395142e-01 2.356969714164733887e-01 1.511445939540863037e-01 3.896281123161315918e-02 -2.290852367877960205e-01 2.490506619215011597e-01 1.512341648340225220e-01 -5.177101865410804749e-02 -1.422394365072250366e-01 -3.214178234338760376e-02 -7.527542114257812500e-02 -5.852415412664413452e-02 3.436441421508789062e-01 6.334428489208221436e-02 -1.108202785253524780e-01 -3.437740802764892578e-01 -1.427137702703475952e-01
1.548092812299728394e-01 -1.306782662868499756e-02 5.877246614545583725e-03 8.711464703083038330e-02 2.223407775163650513e-01 -1.434431970119476318e-01 7.461339980363845825e-02 -1.069469898939132690e-01 7.821712642908096313e-02 -1.645993143320083618e-01 1.454832255840301514e-01 1.662557274103164673e-01 2.138623297214508057e-01 5.386072024703025818e-02 -3.834780305624008179e-02 1.757301203906536102e-02 6.958082318305969238e-02 3.446220755577087402e-01 -3.094076514244079590e-01 -1.178259477019309998e-01 1.434624940156936646e-01 1.337559968233108521e-01 -2.801469266414642334e-01 2.995073199272155762e-01 1.253592520952224731e-01 -4.465500265359878540e-02 2.035726234316825867e-02 -1.122474074363708496e-01 1.091400533914566040e-01 -1.772222965955734253e-01 -4.522269070148468018e-01 -1.742313206195831299e-01
-6.870912015438079834e-02 -7.425907999277114868e-02 -6.851609796285629272e-02 3.679037690162658691e-01 -2.469491064548492432e-01 1.133739277720451355e-01 -1.313170790672302246e-01 -2.885181689634919167e-03 7.630481570959091187e-02 1.300098747014999390e-01 1.740546077489852905e-01 1.745992004871368408e-01 -5.487805977463722229e-02 5.214104801416397095e-02 8.020576089620590210e-02 1.365970820188522339e-01 2.203601002693176270e-01 2.113860994577407837e-01 1.895533055067062378e-01 -1.872986853122711182e-01 1.509651094675064087e-01 1.154880598187446594e-01 -1.492110490798950195e-01 7.127116620540618896e-02 5.582465231418609619e-02 -2.440334763377904892e-03 -4.550008103251457214e-02 1.348797082901000977e-01 -5.815851967781782150e-03 1.027320139110088348e-02 -6.229277253150939941e-01 -7.078952342271804810e-02
1.163739934563636780e-01 -6.712298095226287842e-02 5.649953708052635193e-02 1.905979812145233154e-01 -1.131599396467208862e-02 8.436663448810577393e-02 -1.391076855361461639e-02 -2.088321931660175323e-02 -3.424172699451446533e-01 -1.236030235886573792e-01 2.790415883064270020e-01 1.843307018280029297e-01 -3.889685869216918945e-01 -4.144925251603126526e-02 -1.191192269325256348e-01 1.112834736704826355e-02 -2.094163745641708374e-02 2.961110770702362061e-01 -7.513426989316940308e-02 -1.541517227888107300e-01 4.498552680015563965e-01 2.016348093748092651e-01 -7.965993136167526245e-02 1.912957727909088135e-01 -3.503130376338958740e-02 -1.482446864247322083e-02 1.686635464429855347e-01 2.443992346525192261e-01 -1.493708491325378418e-01 3.140128031373023987e-02 -6.698269397020339966e-02 4.421861469745635986e-02
2.706642150878906250e-01 6.823283433914184570e-02 1.749367564916610718e-01 2.147400528192520142e-01 -2.228996753692626953e-01 1.676759719848632812e-01 -1.995403915643692017e-01 -3.495395928621292114e-02 -5.004812963306903839e-03 -2.544142007827758789e-01 3.857612311840057373e-01 1.030215397477149963e-01 -1.878448724746704102e-01 2.086284309625625610e-01 1.224625781178474426e-01 1.093460246920585632e-02 6.670252187177538872e-04 -1.751794666051864624e-01 -1.294994950294494629e-01 -3.441398218274116516e-02 5.495219677686691284e-02 1.544071435928344727e-01 -2.447251975536346436e-01 2.049418985843658447e-01 2.439068071544170380e-02 1.389485150575637817e-01 2.416945546865463257e-01 -1.958028227090835571e-01 -1.643276959657669067e-01 1.773032993078231812e-01 -2.312527447938919067e-01 -4.956008493900299072e-02
2.237283140420913696e-01 -7.566243410110473633e-02 1.856625266373157501e-02 1.562142968177795410e-01 1.382628548890352249e-02 1.089815795421600342e-01 2.035801261663436890e-01 -1.258970797061920166e-01 -1.955249011516571045e-01 -1.161833852529525757e-01 -2.946380525827407837e-02 7.859379053115844727e-02 2.081362754106521606e-01 1.074668392539024353e-01 9.378325939178466797e-02 1.152182966470718384e-01 2.521353363990783691e-01 2.819659411907196045e-01 -2.070629000663757324e-01 -3.663514256477355957e-01 -3.757810965180397034e-02 7.950610481202602386e-03 -2.191818654537200928e-01 1.409013569355010986e-01 2.846339344978332520e-01 -5.800797790288925171e-02 3.258867561817169189e-01 4.540309309959411621e-02 5.083597730845212936e-03 -1.466316133737564087e-01 -2.424835711717605591e-01 -2.277973592281341553e-01
5.396967288106679916e-03 -5.700681731104850769e-02 1.810942143201828003e-01 1.152152121067047119e-01 -1.846960745751857758e-02 3.240264654159545898e-01 -2.503415346145629883e-01 4.080219268798828125e-01 -1.524136662483215332e-01 -2.022263854742050171e-01 -5.166246742010116577e-02 1.998440176248550415e-01 -1.859222352504730225e-02 -4.392347112298011780e-02 2.573068141937255859e-01 4.070051759481430054e-02 -4.316062107682228088e-02 1.195115596055984497e-01 -7.044938951730728149e-02 -9.294926375150680542e-02 1.655029952526092529e-01 6.876544561237096786e-03 -2.038727253675460815e-01 6.953816115856170654e-02 2.530077993869781494e-01 2.952274680137634277e-01 1.174051463603973389e-01 7.238693535327911377e-02 1.679504290223121643e-02 3.932950198650360107e-01 1.821864210069179535e-02 -1.010763421654701233e-01
1.187725365161895752e-01 -1.521011888980865479e-01 9.603253006935119629e-02 2.138659656047821045e-01 1.083197817206382751e-01 1.788261532783508301e-01 1.624318212270736694e-01 -2.396451830863952637e-01 -3.639167845249176025e-01 -5.272052437067031860e-02 1.920573860406875610e-01 1.705054640769958496e-01 -1.421720236539840698e-01 -2.631584405899047852e-01 -1.322596967220306396e-01 3.190270066261291504e-01 3.845807537436485291e-02 8.738145977258682251e-02 -2.147495448589324951e-01 -6.736219674348831177e-02 1.998841762542724609e-01 1.903011798858642578e-01 -6.035225093364715576e-02 2.344262301921844482e-01 -5.200730636715888977e-02 4.944812506437301636e-02 2.700130045413970947e-01 2.648564875125885010e-01 -2.031925320625305176e-02 3.994945809245109558e-02 -1.185684949159622192e-01 -1.074865609407424927e-01
2.097317874431610107e-01 1.860916167497634888e-01 1.778248883783817291e-02 2.736569643020629883e-01 9.506630711257457733e-03 2.769124135375022888e-02 -1.816358603537082672e-02 1.283731758594512939e-01 9.736195206642150879e-03 -2.093038707971572876e-01 4.228512048721313477e-01 6.620174646377563477e-02 -5.931065976619720459e-02 -7.464446127414703369e-02 1.812305599451065063e-01 4.391141235828399658e-02 -1.503337919712066650e-01 6.529651582241058350e-02 -2.699177265167236328e-01 -4.544619005173444748e-03 -1.347259283065795898e-01 4.089095070958137512e-02 -1.526306718587875366e-01 2.837955355644226074e-01 2.994838654994964600e-01 4.863103479146957397e-02 3.023979961872100830e-01 -6.246600300073623657e-02 -2.276479154825210571e-01 -1.334558129310607910e-01 -1.848914027214050293e-01 2.072198688983917236e-01
8.940671384334564209e-02 1.891336143016815186e-01 3.640813529491424561e-01 5.477601885795593262e-01 2.272056974470615387e-02 -1.246987283229827881e-02 -4.435585066676139832e-02 -4.926380515098571777e-02 -2.389205694198608398e-01 -4.462705552577972412e-02 7.455951720476150513e-02 -4.890161752700805664e-02 -4.729864746332168579e-02 -3.032832145690917969e-01 1.543377935886383057e-01 6.735893338918685913e-02 -1.647607386112213135e-01 2.259700447320938110e-01 -1.613843590021133423e-01 -1.345177441835403442e-01 1.280317157506942749e-01 1.354810781776905060e-02 -2.185721248388290405e-01 -7.634019851684570312e-02 1.584166735410690308e-01 -1.122308894991874695e-02 1.153831928968429565e-02 -8.726701140403747559e-02 1.273808330297470093e-01 2.755202949047088623e-01 -5.275904200971126556e-03 1.063521280884742737e-01
3.467103838920593262e-01 1.958130300045013428e-01 2.298022657632827759e-01 2.581101059913635254e-01 1.464822143316268921e-02 8.570779860019683838e-02 -2.956438660621643066e-01 1.081853508949279785e-01 2.027309089899063110e-01 5.992934852838516235e-02 1.699567288160324097e-01 -3.841522615402936935e-03 1.950506865978240967e-01 -1.491338014602661133e-01 6.950420141220092773e-02 -1.697044237516820431e-03 6.450658198446035385e-03 1.298184990882873535e-01 -1.578574180603027344e-01 -1.623936295509338379e-01 5.532010644674301147e-02 2.651613652706146240e-01 -7.777175307273864746e-02 -3.662684187293052673e-02 8.312271535396575928e-02 1.541562080383300781e-01 -2.294493168592453003e-01 2.387733012437820435e-01 -2.007610946893692017e-01 -2.091072797775268555e-01 -1.487028151750564575e-01 -2.849848866462707520e-01
9.858295321464538574e-02 7.244165241718292236e-02 3.886011894792318344e-03 1.819295436143875122e-01 2.101776897907257080e-01 -6.512311100959777832e-02 -2.164745777845382690e-01 5.160300061106681824e-02 -1.422899216413497925e-01 -1.138234511017799377e-01 2.204132527112960815e-01 -1.041100919246673584e-02 -4.023658633232116699e-01 1.112307012081146240e-01 -7.201225310564041138e-02 9.902504831552505493e-02 -6.132499501109123230e-02 2.224037647247314453e-01 -1.927409321069717407e-01 -1.340746581554412842e-01 3.408276140689849854e-01 1.149873342365026474e-02 -1.113342195749282837e-01 2.416418492794036865e-01 2.735034525394439697e-01 2.409950830042362213e-02 -2.873320579528808594e-01 9.021214395761489868e-02 -2.050208449363708496e-01 -1.610076799988746643e-02 -2.374238222837448120e-01 -1.504954546689987183e-01
3.513143360614776611e-01 1.693404614925384521e-01 1.088945269584655762e-01 2.380021810531616211e-01 -9.702902287244796753e-02 -1.124546006321907043e-01 7.908002287149429321e-02 2.388408482074737549e-01 -4.220131933689117432e-01 1.652870327234268188e-02 1.692072898149490356e-01 -1.239830851554870605e-01 1.716919094324111938e-01 -1.033399030566215515e-01 3.492924151942133904e-03 -4.119860939681529999e-03 7.652075588703155518e-02 1.258642673492431641e-01 2.567280642688274384e-02 2.379055321216583252e-02 1.657679677009582520e-02 4.042577743530273438e-01 -1.237666457891464233e-01 1.059602126479148865e-01 5.164041742682456970e-02 -3.052582740783691406e-01 1.319226920604705811e-01 1.267311871051788330e-01 -8.464863523840904236e-03 2.235355526208877563e-01 -1.965397149324417114e-01 -1.826378889381885529e-02
2.918158173561096191e-01 1.069863066077232361e-01 -6.286513805389404297e-02 3.403041660785675049e-01 6.204672530293464661e-02 1.402504593133926392e-01 -8.643628656864166260e-02 6.330808997154235840e-02 -2.393507957458496094e-01 1.056056767702102661e-01 2.138507366180419922e-01 1.574491858482360840e-01 8.549349755048751831e-02 -1.263928115367889404e-01 1.446698606014251709e-01 5.929934605956077576e-02 -2.486265599727630615e-01 -2.314891479909420013e-02 -8.817325346171855927e-03 -3.343300819396972656e-01 3.449488058686256409e-02 -2.177206426858901978e-01 1.516731530427932739e-01 -1.891407966613769531e-01 4.070626944303512573e-02 -2.652313187718391418e-02 9.552964568138122559e-02 1.645693928003311157e-01 -2.324791997671127319e-01 2.021612375974655151e-01 -3.815562129020690918e-01 3.603753075003623962e-02
5.052637457847595215e-01 -1.534006595611572266e-01 -1.118441969156265259e-01 2.033118456602096558e-01 -8.687137626111507416e-03 6.509971618652343750e-02 1.438592467457056046e-02 -2.222125381231307983e-01 -3.883643150329589844e-01 -5.211238190531730652e-02 1.772638112306594849e-01 2.808514535427093506e-01 8.995105326175689697e-02 -2.082891911268234253e-01 -3.272358328104019165e-02 1.872800588607788086e-01 6.346799433231353760e-02 2.466966807842254639e-01 1.810272224247455597e-02 -2.292494177818298340e-01 1.790329962968826294e-01 2.402977943420410156e-01 -6.313267350196838379e-02 6.972120143473148346e-03 1.247767806053161621e-01 1.682936400175094604e-02 -1.434962917119264603e-02 1.043457910418510437e-01 -5.609835498034954071e-03 6.234889104962348938e-02 -7.516344636678695679e-02 -1.177073493599891663e-01
2.320137023925781250e-01 1.848963052034378052e-01 1.406279802322387695e-01 4.756795763969421387e-01 -1.214298307895660400e-01 5.835236050188541412e-03 1.788125634193420410e-01 1.979000866413116455e-01 -2.496453225612640381e-01 3.348650932312011719e-01 2.796344757080078125e-01 1.639460027217864990e-01 3.248059749603271484e-02 -2.249588444828987122e-02 -4.276691377162933350e-02 -1.106896325945854187e-01 1.022510230541229248e-01 8.601286262273788452e-02 -1.735664159059524536e-01 -2.354559004306793213e-01 2.078612893819808960e-01 -1.231730356812477112e-01 1.478369385004043579e-01 4.581599310040473938e-02 6.897435337305068970e-02 1.407303363084793091e-01 -3.631193190813064575e-02 8.224724978208541870e-02 -1.462829299271106720e-02 7.021854817867279053e-02 7.987250573933124542e-03 -2.474661171436309814e-01
3.296337425708770752e-01 5.292602181434631348e-01 5.125749111175537109e-02 3.177391290664672852e-01 1.130926534533500671e-01 8.192845433950424194e-02 3.394171223044395447e-02 2.362499386072158813e-02 -2.272226959466934204e-01 -8.889694511890411377e-02 -4.711607843637466431e-02 1.299400478601455688e-01 -6.702192872762680054e-02 -2.355984747409820557e-01 -1.236341297626495361e-01 9.576647728681564331e-02 1.638860628008842468e-02 1.640866994857788086e-01 -9.242170304059982300e-02 -1.334209144115447998e-01 2.498785555362701416e-01 2.172303646802902222e-01 -1.194156780838966370e-01 -1.965012028813362122e-02 -1.023893244564533234e-02 -2.010863125324249268e-01 5.952039361000061035e-02 -7.463333755731582642e-02 -5.251024290919303894e-02 -2.345823794603347778e-01 -1.893205642700195312e-01 -4.735576733946800232e-02
2.721212804317474365e-01 3.682438135147094727e-01 -4.097617347724735737e-04 1.417218297719955444e-01 -1.022930815815925598e-01 -7.773714512586593628e-02 8.383938670158386230e-02 1.480588763952255249e-01 1.787576377391815186e-01 -1.633038371801376343e-01 2.163700908422470093e-01 -6.151307746767997742e-02 -4.835579171776771545e-02 -1.519819349050521851e-02 2.280461490154266357e-01 -6.935565173625946045e-02 -2.308061718940734863e-01 8.349563926458358765e-02 -5.481862276792526245e-02 1.769254356622695923e-01 7.837570458650588989e-02 -1.002480909228324890e-01 -4.522014781832695007e-02 2.448947727680206299e-01 1.255355179309844971e-01 1.748574227094650269e-01 1.370103210210800171e-01 2.169161587953567505e-01 2.495275884866714478e-01 3.720055818557739258e-01 -2.375118285417556763e-01 -1.192177757620811462e-01
1.957639306783676147e-01 8.156309276819229126e-02 9.559500217437744141e-02 6.623855233192443848e-02 -2.988725602626800537e-01 1.600942462682723999e-01 1.584190279245376587e-01 2.638722956180572510e-01 -1.665804833173751831e-01 -2.536619901657104492e-01 1.351742148399353027e-01 -6.014946475625038147e-02 -3.527985215187072754e-01 1.920495778322219849e-01 1.983393132686614990e-01 1.448536850512027740e-02 2.029886469244956970e-02 -1.233224198222160339e-01 3.437547758221626282e-02 -2.323474287986755371e-01 2.024247944355010986e-01 2.955399453639984131e-01 -2.136760354042053223e-01 1.792497634887695312e-01 -1.490062568336725235e-02 1.600658297538757324e-01 7.765447348356246948e-02 1.767997294664382935e-01 -5.510675162076950073e-02 4.496833309531211853e-02 -2.138928771018981934e-01 -1.615562587976455688e-01
2.499652653932571411e-01 2.021924406290054321e-01 -8.926481008529663086e-02 3.377137780189514160e-01 -1.008063927292823792e-01 4.883122071623802185e-02 1.098085544072091579e-03 2.383297123014926910e-02 -4.009945690631866455e-01 -2.027546055614948273e-02 9.724973887205123901e-02 -7.265906780958175659e-02 5.356304720044136047e-02 -1.084467917680740356e-01 -1.006877943873405457e-01 1.219707801938056946e-01 -6.976952403783798218e-02 1.728159934282302856e-01 -1.151223778724670410e-01 3.395083593204617500e-03 -2.653114497661590576e-02 1.135134771466255188e-01 -1.046459823846817017e-01 2.111296206712722778e-01 2.251020520925521851e-01 -2.909083068370819092e-01 4.729796573519706726e-02 1.748907417058944702e-01 -1.563075184822082520e-01 4.209407866001129150e-01 -2.246100157499313354e-01 9.275203198194503784e-02
1.655226349830627441e-01 -4.220942780375480652e-02 2.328028976917266846e-01 4.778863862156867981e-02 1.269365847110748291e-01 1.331437230110168457e-01 3.666841238737106323e-02 1.615197062492370605e-01 4.522193595767021179e-02 -6.055802106857299805e-02 3.166401982307434082e-01 1.240565814077854156e-02 4.941232874989509583e-02 1.107816919684410095e-01 9.875521063804626465e-02 -6.701344251632690430e-02 -2.742734849452972412e-01 -1.438212301582098007e-02 -4.863013513386249542e-03 -1.588728427886962891e-01 1.451409757137298584e-01 1.550776809453964233e-01 -5.411694049835205078e-01 9.227199852466583252e-02 -1.172762177884578705e-02 2.640909850597381592e-01 1.330684423446655273e-01 -3.000933863222599030e-02 4.660028964281082153e-02 -2.276374697685241699e-01 -3.222465217113494873e-01 -1.564240008592605591e-01
1.001222655177116394e-01 3.150330483913421631e-01 -2.725848555564880371e-01 1.321809142827987671e-01 5.362768098711967468e-02 1.335688233375549316e-01 -1.451352387666702271e-01 9.520513704046607018e-04 -2.986546158790588379e-01 -3.576317429542541504e-02 1.706322878599166870e-01 6.249367445707321167e-02 3.988081961870193481e-02 -1.771073937416076660e-01 1.216481551527976990e-01 -1.121209785342216492e-01 -4.754004999995231628e-02 1.032543852925300598e-01 -1.596455276012420654e-01 -2.182815074920654297e-01 2.322142720222473145e-01 2.830426394939422607e-01 -2.459272146224975586e-01 -4.170386120676994324e-02 1.501174867153167725e-01 5.307554826140403748e-02 -2.916319966316223145e-01 2.533236145973205566e-01 1.633372455835342407e-01 7.352127134799957275e-02 -2.743342220783233643e-01 9.551638364791870117e-02
1.228806003928184509e-01 2.812965214252471924e-01 1.063310131430625916e-01 1.878334730863571167e-01 -1.875688135623931885e-01 5.707255005836486816e-02 -2.928480803966522217e-01 2.134530395269393921e-01 -8.152335137128829956e-02 -3.801307827234268188e-02 2.542032003402709961e-01 2.127607464790344238e-01 -8.295695483684539795e-02 1.081453859806060791e-01 2.185317575931549072e-01 2.957779727876186371e-02 -2.623401582241058350e-01 -2.448666840791702271e-02 -1.212141737341880798e-01 -4.153474792838096619e-02 2.677599489688873291e-01 -6.927059590816497803e-02 -2.261325716972351074e-01 4.243001937866210938e-01 -1.152244806289672852e-01 -4.916125908493995667e-02 1.438593864440917969e-01 8.343736827373504639e-02 1.749536246061325073e-01 7.819254696369171143e-02 -1.876073330640792847e-02 -1.741025000810623169e-01
7.069916278123855591e-02 3.090838193893432617e-01 -1.637541055679321289e-01 3.709666430950164795e-01 7.432961463928222656e-02 1.480820178985595703e-01 -9.339373558759689331e-03 1.074383482336997986e-01 2.095279842615127563e-02 5.696340464055538177e-03 2.133817225694656372e-01 1.936785876750946045e-01 -6.195204332470893860e-02 1.503923088312149048e-01 -7.192737422883510590e-03 -2.185776829719543457e-01 7.917138934135437012e-02 -6.072369962930679321e-02 -1.491194218397140503e-01 7.827657461166381836e-02 2.089699953794479370e-01 1.206444352865219116e-01 -9.959622472524642944e-02 1.482624560594558716e-01 2.410815656185150146e-01 1.988059729337692261e-01 -1.256991475820541382e-01 1.133960783481597900e-01 3.008539378643035889e-01 -7.007984071969985962e-02 -2.275211513042449951e-01 -3.690775036811828613e-01
-1.673486828804016113e-02 -2.875618338584899902e-01 2.357473373413085938e-01 2.222009599208831787e-01 -1.168629080057144165e-01 7.882164791226387024e-03 6.483911722898483276e-02 1.386051177978515625e-01 -3.631295263767242432e-01 1.194979324936866760e-01 3.566869795322418213e-01 -1.342789083719253540e-01 -6.595978140830993652e-02 6.833813968114554882e-04 1.367215812206268311e-01 1.500793695449829102e-01 -1.558820605278015137e-01 1.429865509271621704e-01 -8.591531217098236084e-02 -2.383577525615692139e-01 4.314396977424621582e-01 2.132894992828369141e-01 -4.616420716047286987e-02 1.656180918216705322e-01 -2.551925554871559143e-02 4.567307233810424805e-02 1.131581142544746399e-01 1.003523468971252441e-01 -4.643858969211578369e-02 1.946669965982437134e-01 -4.603370651602745056e-02 -7.710106670856475830e-03
5.187132954597473145e-01 -2.245916798710823059e-02 -8.582025021314620972e-02 2.197413146495819092e-01 -2.605354487895965576e-01 -2.054886817932128906e-01 -4.297333583235740662e-02 1.747410893440246582e-01 -2.214708179235458374e-01 9.904120117425918579e-02 3.715842962265014648e-02 -8.351889438927173615e-03 -5.592214316129684448e-02 4.568915814161300659e-02 1.953028887510299683e-01 -2.077591717243194580e-01 -2.729290723800659180e-01 -1.492937505245208740e-01 -7.473624497652053833e-02 -3.750319406390190125e-02 8.525876700878143311e-02 2.779066562652587891e-01 -1.394755095243453979e-01 1.450657695531845093e-01 2.006931155920028687e-01 -2.097787559032440186e-01 -1.755844205617904663e-01 8.799567073583602905e-02 3.897072374820709229e-02 1.583638042211532593e-01 -5.869441106915473938e-02 -6.159513443708419800e-02
2.670008540153503418e-01 1.724356412887573242e-01 8.847183734178543091e-02 1.616435796022415161e-01 1.107418313622474670e-01 1.476399749517440796e-01 -2.442556470632553101e-01 -2.223155088722705841e-02 -1.674133725464344025e-02 -1.779311150312423706e-02 1.832194440066814423e-02 6.280288845300674438e-02 5.689022596925497055e-03 6.157363578677177429e-02 -1.446727216243743896e-01 8.493444323539733887e-02 1.528012007474899292e-01 2.150806039571762085e-01 -9.653311222791671753e-02 8.376876264810562134e-02 1.575173735618591309e-01 1.840395182371139526e-01 9.153418987989425659e-02 -2.832920253276824951e-01 3.919003903865814209e-01 3.736472129821777344e-01 2.617408931255340576e-01 8.144833147525787354e-02 -1.698175072669982910e-01 -8.943483978509902954e-02 -2.610866129398345947e-01 -1.654019206762313843e-01
1.756929606199264526e-01 1.611627340316772461e-01 3.417843207716941833e-02 2.425086796283721924e-01 -2.423541247844696045e-01 9.917333722114562988e-02 5.706620961427688599e-02 1.348518878221511841e-01 -9.541094303131103516e-02 -5.111538618803024292e-02 2.372981905937194824e-01 2.229134589433670044e-01 -2.424943000078201294e-01 1.756901741027832031e-01 2.209126502275466919e-01 -7.771195960231125355e-04 8.603724418208003044e-04 -1.322352588176727295e-01 -1.410789936780929565e-01 -1.153922751545906067e-01 5.698947235941886902e-02 8.812087029218673706e-02 -4.656975269317626953e-01 1.061006411910057068e-01 2.331181615591049194e-01 1.203369274735450745e-01 1.349306851625442505e-01 6.161049380898475647e-02 -1.873193085193634033e-01 1.234578564763069153e-01 -2.060060054063796997e-01 2.520528137683868408e-01
3.236851692199707031e-01 -5.825385451316833496e-02 -1.765686571598052979e-01 1.125817075371742249e-01 6.823246926069259644e-02 -1.313059329986572266e-01 -1.049387380480766296e-01 -1.431392133235931396e-01 -1.167865246534347534e-01 -2.113044559955596924e-01 1.391486972570419312e-01 -5.031064152717590332e-02 3.599374294281005859e-01 -8.140962570905685425e-02 3.174238605424761772e-03 7.254602760076522827e-02 -2.383548207581043243e-02 2.537637650966644287e-01 -1.468079388141632080e-01 -1.152648627758026123e-01 1.626546382904052734e-01 9.734876453876495361e-03 -1.248505339026451111e-01 3.140823841094970703e-01 6.643819808959960938e-02 7.469641417264938354e-02 2.053948938846588135e-01 -1.574247181415557861e-01 -5.938044562935829163e-02 -1.053659841418266296e-01 -4.288438856601715088e-01 -2.384531944990158081e-01
1.514521054923534393e-02 2.540669590234756470e-02 2.483081668615341187e-01 3.952321112155914307e-01 -7.761178165674209595e-02 -6.613890081644058228e-02 6.815824657678604126e-02 2.247259467840194702e-01 -1.247280240058898926e-01 5.517823621630668640e-03 2.541594505310058594e-01 2.334114909172058105e-01 2.444932051002979279e-02 -7.531579583883285522e-02 1.033668443560600281e-01 5.753336846828460693e-02 1.073724776506423950e-02 1.625322401523590088e-01 -3.521474301815032959e-01 -1.721324026584625244e-01 2.166893631219863892e-01 -1.920466274023056030e-01 -9.092994965612888336e-03 1.437223255634307861e-01 7.724956423044204712e-02 2.924001961946487427e-02 -3.451820611953735352e-01 1.164737492799758911e-01 -1.181478798389434814e-02 1.779657416045665741e-02 -2.903485298156738281e-01 -2.274683415889739990e-01
1.535611897706985474e-01 -8.615555614233016968e-02 1.331905275583267212e-01 3.885685205459594727e-01 1.861672401428222656e-01 1.022247448563575745e-01 3.273453563451766968e-02 3.509786427021026611e-01 -3.209561705589294434e-01 -1.281372755765914917e-01 8.394422940909862518e-03 1.974584907293319702e-01 -1.787374764680862427e-01 6.620546430349349976e-02 7.590495049953460693e-02 5.756346136331558228e-02 -2.149586528539657593e-01 -1.451090872287750244e-01 -5.978752300143241882e-02 2.432669997215270996e-01 -4.999503865838050842e-02 3.362381160259246826e-01 1.504087150096893311e-01 6.814899388700723648e-03 2.317223995923995972e-01 5.570786818861961365e-02 5.999296531081199646e-02 3.740281984210014343e-02 1.881880462169647217e-01 -9.574588388204574585e-02 -1.256454437971115112e-01 -1.913114041090011597e-01
1.525833010673522949e-01 -9.336875379085540771e-02 -2.207469642162322998e-01 4.472598135471343994e-01 -2.272386550903320312e-01 1.712889820337295532e-01 -1.140934750437736511e-01 -3.523366898298263550e-02 -8.262871205806732178e-02 1.670681685209274292e-02 3.119671642780303955e-01 2.354870587587356567e-01 -1.956377178430557251e-01 3.633312648162245750e-03 7.684969808906316757e-03 4.912838339805603027e-02 3.264785408973693848e-01 1.371548175811767578e-01 -9.164166450500488281e-02 -1.106850579380989075e-01 2.515518069267272949e-01 1.128218881785869598e-02 -1.925932019948959351e-01 1.789854317903518677e-01 4.767492040991783142e-02 4.365712031722068787e-02 -4.937822371721267700e-02 1.642059981822967529e-01 9.622713923454284668e-02 -1.408898830413818359e-01 -2.095497995615005493e-01 -1.953607201576232910e-01
1.762080937623977661e-01 1.126761510968208313e-01 1.078094989061355591e-01 2.189613729715347290e-01 -1.246778145432472229e-01 1.417125314474105835e-01 3.047913312911987305e-01 5.848189443349838257e-02 -1.121194586157798767e-01 -7.977670431137084961e-02 1.826470494270324707e-01 9.967145323753356934e-02 -3.820855915546417236e-02 -1.400095969438552856e-01 3.549005389213562012e-01 1.751708984375000000e-01 -1.886244118213653564e-01 4.300817474722862244e-02 -1.841288655996322632e-01 -1.270190924406051636e-01 1.319930255413055420e-01 -2.974667847156524658e-01 -1.357104778289794922e-01 2.361201196908950806e-01 2.311043739318847656e-01 2.760232985019683838e-01 1.256152242422103882e-01 1.731678657233715057e-02 2.181249260902404785e-01 7.875403016805648804e-02 -1.981168538331985474e-01 -1.362306773662567139e-01
4.603080078959465027e-02 -2.222309261560440063e-01 -6.388763338327407837e-02 3.113901317119598389e-01 3.965549543499946594e-02 -3.355481894686818123e-03 1.658068895339965820e-01 1.540519595146179199e-01 -3.105085790157318115e-01 -2.461362630128860474e-02 1.067642346024513245e-01 -1.824891120195388794e-01 -3.860427439212799072e-02 5.708885192871093750e-02 2.121028155088424683e-01 7.588402926921844482e-02 -4.696834832429885864e-02 1.012487635016441345e-01 -1.903282999992370605e-01 -2.444688044488430023e-02 5.602499246597290039e-01 2.106442153453826904e-01 -5.405731499195098877e-02 2.620031237602233887e-01 3.306125849485397339e-02 1.579635143280029297e-01 -4.489824920892715454e-02 5.989561229944229126e-02 -1.933912634849548340e-01 -6.259048730134963989e-02 -1.420006901025772095e-01 -1.587269902229309082e-01
3.880303800106048584e-01 -3.943125921068713069e-05 9.638743102550506592e-02 1.325329095125198364e-01 5.946849286556243896e-02 3.483094573020935059e-01 -5.176871269941329956e-02 -9.624080359935760498e-02 -2.260995656251907349e-01 1.015806421637535095e-01 1.963793486356735229e-01 3.523469567298889160e-01 1.114373803138732910e-01 -1.016876175999641418e-01 -1.337570603936910629e-02 -2.743316590785980225e-01 -2.443446069955825806e-01 1.188130676746368408e-01 -2.832226157188415527e-01 -7.128844037652015686e-03 1.090273037552833557e-01 1.562414765357971191e-01 7.714991271495819092e-02 -6.792516261339187622e-02 -9.162022173404693604e-02 -1.854702085256576538e-01 8.773909509181976318e-02 8.656872063875198364e-02 -6.904190033674240112e-02 -1.241842936724424362e-02 -2.949509322643280029e-01 -1.121446564793586731e-01
1.809318959712982178e-01 1.808140724897384644e-01 1.819012016057968140e-01 3.931834697723388672e-01 1.932808160781860352e-01 -3.567802533507347107e-02 -1.387873291969299316e-01 -1.761685609817504883e-01 -2.393887042999267578e-01 2.867148071527481079e-02 1.486389338970184326e-01 -1.542252004146575928e-01 -8.831639587879180908e-02 8.944412320852279663e-02 -2.029840797185897827e-01 -1.275870203971862793e-02 -3.557957708835601807e-02 2.544018812477588654e-02 -7.191725820302963257e-02 1.775831542909145355e-02 1.048110350966453552e-01 4.700837135314941406e-01 -4.320194572210311890e-02 2.152378261089324951e-01 5.001239944249391556e-03 -6.672150641679763794e-02 1.632334291934967041e-01 1.627312153577804565e-01 2.052740454673767090e-01 2.996665239334106445e-01 -4.112621769309043884e-02 -1.341536492109298706e-01
2.398820370435714722e-01 1.729332953691482544e-01 2.497744187712669373e-02 2.373257726430892944e-01 -1.188304051756858826e-01 3.213374316692352295e-01 3.043032065033912659e-02 3.643292188644409180e-01 -6.411346793174743652e-02 -2.500953674316406250e-01 3.428876996040344238e-01 1.737020909786224365e-01 -1.573486626148223877e-01 1.819685250520706177e-01 4.240560904145240784e-02 -1.164558008313179016e-01 6.332321465015411377e-02 -1.151985824108123779e-01 -1.462504565715789795e-01 -6.612037867307662964e-02 -9.060546010732650757e-02 2.485169619321823120e-01 -1.771050989627838135e-01 1.779711842536926270e-01 1.280013322830200195e-01 4.674170911312103271e-02 1.369498670101165771e-01 -5.362428724765777588e-02 -7.770615816116333008e-02 2.766490280628204346e-01 -8.866787701845169067e-02 1.012061983346939087e-01
2.609759867191314697e-01 1.553722918033599854e-01 -4.098271951079368591e-02 3.147455751895904541e-01 2.484159022569656372e-01 3.988050222396850586e-01 -2.530842125415802002e-01 8.777991682291030884e-02 -1.892823725938796997e-01 1.175212934613227844e-01 5.922884121537208557e-02 6.818346679210662842e-02 -3.851189464330673218e-02 2.657912671566009521e-01 4.149719178676605225e-01 -2.784313447773456573e-02 4.269419237971305847e-02 2.809594273567199707e-01 7.077573239803314209e-02 -1.508823186159133911e-01 1.558990776538848877e-01 1.561726778745651245e-01 -1.701114624738693237e-01 6.522193551063537598e-02 3.691113740205764771e-02 4.188136383891105652e-02 1.970669627189636230e-02 2.971738763153553009e-02 -6.833808124065399170e-02 -1.023640409111976624e-01 -3.905307501554489136e-02 -1.044802367687225342e-02
7.125421613454818726e-02 1.489549875259399414e-01 8.037366718053817749e-02 4.018282294273376465e-01 3.308703601360321045e-01 1.347254216670989990e-01 -2.812806703150272369e-02 2.152212113142013550e-01 -2.705361228436231613e-03 -1.109151393175125122e-01 3.187722265720367432e-01 1.142574772238731384e-01 1.178926005959510803e-01 3.550692647695541382e-02 -2.631243169307708740e-01 -1.507970783859491348e-02 -1.438092440366744995e-01 -1.538608339615166187e-03 -3.412484750151634216e-02 -8.580063283443450928e-02 1.042275354266166687e-01 1.120248287916183472e-01 -1.678475290536880493e-01 -6.540139019489288330e-02 2.028619796037673950e-01 2.719244360923767090e-01 3.693066164851188660e-02 7.446903735399246216e-02 3.180233836174011230e-01 1.998811215162277222e-02 -3.314118683338165283e-01 4.493952728807926178e-03
1.293219923973083496e-01 1.091452687978744507e-01 -3.855450451374053955e-02 2.556674778461456299e-01 1.728130131959915161e-01 3.812945215031504631e-03 -1.627099961042404175e-01 3.611570894718170166e-01 -1.476795971393585205e-01 2.553484439849853516e-01 3.444308638572692871e-01 -2.311019599437713623e-02 -1.286662220954895020e-01 -2.659989893436431885e-01 1.767331808805465698e-01 -6.228062883019447327e-02 -9.089000523090362549e-02 -5.520305410027503967e-02 -7.439055293798446655e-02 1.635141372680664062e-01 -9.049352258443832397e-02 2.673001587390899658e-01 5.908709019422531128e-02 1.052057594060897827e-01 3.205169141292572021e-01 -1.117701977491378784e-01 -1.910324953496456146e-02 6.209382787346839905e-02 1.477293074131011963e-01 5.416737496852874756e-02 -3.063345253467559814e-01 -1.153251677751541138e-01
1.745949685573577881e-01 2.594972550868988037e-01 -6.050582602620124817e-02 3.049094974994659424e-01 9.781403094530105591e-02 7.639284431934356689e-02 5.957296490669250488e-02 1.825217008590698242e-01 9.561423212289810181e-02 -3.904864937067031860e-02 -3.559999167919158936e-02 1.544222086668014526e-01 -4.472411237657070160e-03 1.233531758189201355e-01 -8.538736402988433838e-02 -9.555731713771820068e-02 -1.706757098436355591e-01 -9.933517873287200928e-02 -1.508319005370140076e-02 -4.264444708824157715e-01 1.049675121903419495e-01 3.164239227771759033e-01 -2.771436274051666260e-01 1.077829971909523010e-01 -1.744279414415359497e-01 2.148281633853912354e-01 3.397399485111236572e-01 1.129471883177757263e-01 9.758495539426803589e-02 -2.057330310344696045e-02 -1.569727957248687744e-01 -1.607808023691177368e-01
1.685094386339187622e-01 -3.749961033463478088e-02 -4.679446574300527573e-03 9.006392210721969604e-02 2.319860756397247314e-01 -2.665985226631164551e-01 -7.268143445253372192e-02 2.645031511783599854e-01 -3.067083060741424561e-01 1.861432492733001709e-01 1.866875588893890381e-01 3.107916414737701416e-01 3.686569258570671082e-02 6.336323451250791550e-03 1.291968971490859985e-01 1.132023409008979797e-01 -1.942459866404533386e-02 -4.745477344840764999e-03 -8.691626042127609253e-02 -2.653599344193935394e-02 1.811463683843612671e-01 2.529102265834808350e-01 -1.498337686061859131e-01 1.288501173257827759e-01 2.052218094468116760e-02 -2.401029504835605621e-02 -3.338999673724174500e-02 4.125329256057739258e-01 1.636475920677185059e-01 -1.031612753868103027e-01 -2.627357840538024902e-01 -2.182243913412094116e-01
8.362498879432678223e-02 -2.343967109918594360e-01 2.318815328180789948e-02 3.315959572792053223e-01 2.584638893604278564e-01 1.786096207797527313e-02 -1.255422532558441162e-01 -1.203875709325075150e-02 -2.522439062595367432e-01 -7.311677187681198120e-02 2.227055281400680542e-02 1.919306665658950806e-01 1.236917823553085327e-01 -1.560307890176773071e-01 -1.581112295389175415e-01 3.119588596746325493e-03 1.520588994026184082e-01 1.642645597457885742e-01 2.256653159856796265e-01 -1.350943744182586670e-01 1.232632175087928772e-01 1.824713796377182007e-01 -3.627803027629852295e-01 -1.580291055142879486e-02 1.079764887690544128e-01 1.370757222175598145e-01 1.293143164366483688e-02 2.754171490669250488e-01 8.460586518049240112e-02 8.588618040084838867e-02 -9.548152983188629150e-02 -3.792515695095062256e-01
1.982508301734924316e-01 7.000874727964401245e-02 1.156127601861953735e-01 1.640789955854415894e-01 1.847708523273468018e-01 -2.437603287398815155e-02 1.342325061559677124e-01 -1.812722161412239075e-02 -7.170013152062892914e-03 -9.785367548465728760e-02 2.451191544532775879e-01 7.583457231521606445e-02 4.271274507045745850e-01 5.590865015983581543e-02 -7.232932001352310181e-02 1.380783766508102417e-01 1.877653002738952637e-01 3.530874550342559814e-01 -2.404593527317047119e-01 2.511180378496646881e-02 2.724891304969787598e-01 3.679586574435234070e-02 -2.101928144693374634e-01 -8.744793385267257690e-02 2.341430932283401489e-01 -2.645294740796089172e-02 2.525238394737243652e-01 -6.659980863332748413e-02 5.163187161087989807e-02 4.357691109180450439e-02 -1.783474385738372803e-01 -2.668226063251495361e-01
8.981476724147796631e-02 1.670144349336624146e-01 1.400256156921386719e-02 2.715323567390441895e-01 3.426202014088630676e-02 3.031239844858646393e-02 -3.677957132458686829e-02 3.184772729873657227e-01 -1.001999452710151672e-01 1.785046756267547607e-01 1.536256968975067139e-01 7.271365262567996979e-03 -3.037661546841263771e-03 -2.196619212627410889e-01 6.063029542565345764e-02 2.488572448492050171e-01 -8.177018165588378906e-02 3.826668113470077515e-02 -2.419523745775222778e-01 2.540173232555389404e-01 1.519461870193481445e-01 4.550190865993499756e-01 -3.406999260187149048e-02 1.354218870401382446e-01 2.519196867942810059e-01 -1.764090657234191895e-01 3.300971165299415588e-02 2.220239937305450439e-01 1.862150877714157104e-01 -1.822249889373779297e-01 -1.099735200405120850e-01 -5.081280600279569626e-03
2.491584122180938721e-01 9.909909218549728394e-02 -1.064385473728179932e-01 2.043063789606094360e-01 3.354040905833244324e-02 4.537843912839889526e-02 -1.705430150032043457e-01 4.194556176662445068e-02 1.635795384645462036e-01 -4.596104100346565247e-02 1.671032011508941650e-01 2.660830132663249969e-02 7.661348581314086914e-02 6.409448385238647461e-02 7.819658517837524414e-02 -9.701377153396606445e-02 -7.714830338954925537e-02 -8.689203299582004547e-03 -2.954236268997192383e-01 8.748759329319000244e-02 2.785039842128753662e-01 -6.717642396688461304e-02 4.631483554840087891e-02 4.873257502913475037e-02 3.796474635601043701e-01 3.147354125976562500e-01 1.150484532117843628e-01 1.357425749301910400e-01 2.402375042438507080e-01 9.668392688035964966e-02 -3.518752157688140869e-01 -3.235894441604614258e-01
2.356060445308685303e-01 -1.401188224554061890e-01 1.377112269401550293e-01 -6.055799499154090881e-02 -8.020853996276855469e-02 2.606986463069915771e-01 -1.595474630594253540e-01 3.063534796237945557e-01 -4.253391548991203308e-02 -7.550632208585739136e-02 -3.388533741235733032e-02 -1.129406690597534180e-01 1.934192627668380737e-01 -5.426904186606407166e-02 -9.754814952611923218e-02 8.049079775810241699e-02 -2.000579982995986938e-01 1.104408353567123413e-01 -9.682700037956237793e-02 -2.074793726205825806e-01 1.411375217139720917e-02 -2.789725176990032196e-02 -1.449424177408218384e-01 2.725746631622314453e-01 2.062702625989913940e-01 -2.581093460321426392e-02 1.213618442416191101e-01 3.248338401317596436e-02 2.040284685790538788e-02 1.573888957500457764e-01 -5.487251877784729004e-01 -2.110560238361358643e-01
[truncated: 3,262,418 more chars]
