# Supplementary material for: The Language of Innovation
Source: PLoS One. 2020 Apr 30;15(4):e0230107. doi: 10.1371/journal.pone.0230107 (PMC7194493; doi:10.1371/journal.pone.0230107)
Supplement: S11 File — (GZ) [file pone.0230107.s011.tar.gz › 1989-1993/V2Run_5_VS_4500_embeddings1989-1993ED32.txt]

1.133816540241241455e-01 -6.375824660062789917e-02 -6.894659250974655151e-02 -8.022176474332809448e-02 9.648434817790985107e-02 -5.258542671799659729e-02 -1.582291722297668457e-01 -1.686594188213348389e-01 -1.403903365135192871e-01 -1.993826627731323242e-01 4.641409218311309814e-02 3.446201607584953308e-02 -2.200329452753067017e-01 7.970353960990905762e-02 1.958844065666198730e-02 -2.044238448143005371e-01 -1.118464842438697815e-01 -2.395898997783660889e-01 -6.799001246690750122e-02 5.094455480575561523e-01 -1.226955577731132507e-01 -3.271271660923957825e-02 1.940219551324844360e-01 1.327565163373947144e-01 -1.231283619999885559e-01 -2.869984507560729980e-01 -3.881190717220306396e-02 -5.206547677516937256e-02 3.225517570972442627e-01 5.846570432186126709e-02 1.344469189643859863e-01 3.374101817607879639e-01
-8.314598351716995239e-02 2.025675494223833084e-03 1.731192022562026978e-01 1.625342071056365967e-01 1.126890629529953003e-01 -1.719202697277069092e-01 4.731648042798042297e-02 -1.501281838864088058e-02 -4.652513265609741211e-01 6.042204424738883972e-02 -1.866815984249114990e-01 -9.150752425193786621e-02 -2.573557794094085693e-01 2.989139594137668610e-02 1.511584371328353882e-01 -2.016899585723876953e-01 -1.314303874969482422e-01 -2.754073441028594971e-01 -3.215195536613464355e-01 2.992343902587890625e-01 -8.957738056778907776e-03 2.848322093486785889e-01 -1.059764623641967773e-02 1.083700358867645264e-01 -1.615120470523834229e-01 1.420111656188964844e-01 -2.930437959730625153e-02 9.945560246706008911e-02 -8.906343579292297363e-02 -1.233312487602233887e-01 1.338953822851181030e-01 1.442551761865615845e-01
1.877323985099792480e-01 -1.142397746443748474e-01 4.362727701663970947e-02 3.911153599619865417e-02 5.204218998551368713e-02 -2.423851191997528076e-02 -5.112576857209205627e-02 -9.213303774595260620e-02 -3.110173046588897705e-01 1.609571278095245361e-01 -1.351256016641855240e-02 -2.781678177416324615e-02 -4.899233877658843994e-01 -1.800622344017028809e-01 3.001605868339538574e-01 8.108113543130457401e-04 1.853810399770736694e-01 1.419043820351362228e-02 5.338495597243309021e-02 9.290220588445663452e-02 -1.262841224670410156e-01 -7.119598984718322754e-02 -1.581842824816703796e-02 2.318260446190834045e-02 -1.461232900619506836e-01 5.663968250155448914e-02 6.781098246574401855e-02 2.752681374549865723e-01 1.133076176047325134e-01 2.905299700796604156e-02 3.188439011573791504e-01 3.995087444782257080e-01
1.774713248014450073e-01 -5.948559194803237915e-02 -2.735809981822967529e-02 9.678658097982406616e-02 1.044696569442749023e-01 -5.250405520200729370e-02 3.837953880429267883e-02 8.337099105119705200e-03 -2.704253792762756348e-01 -2.088245190680027008e-02 4.259589686989784241e-02 3.798023238778114319e-02 -2.381097376346588135e-01 2.569417357444763184e-01 2.972335219383239746e-01 -4.698579385876655579e-02 2.735669910907745361e-01 -1.064875125885009766e-01 -2.715410590171813965e-01 3.574039638042449951e-01 -1.052933037281036377e-01 2.185935340821743011e-02 -3.891205706167966127e-04 3.490896224975585938e-01 2.169302701950073242e-01 1.241668611764907837e-01 -1.595104932785034180e-01 1.450414806604385376e-01 -2.611647732555866241e-02 -1.066100597381591797e-01 -6.757593899965286255e-02 3.207690417766571045e-01
3.367533981800079346e-01 -9.099009633064270020e-02 1.598566919565200806e-01 -5.902696773409843445e-02 7.708560675382614136e-02 1.287215352058410645e-01 -1.363988518714904785e-01 4.719447344541549683e-02 -3.416788578033447266e-02 -2.889186143875122070e-02 -1.083230003714561462e-01 -8.549925684928894043e-02 -3.987630009651184082e-01 7.463426329195499420e-03 3.010744452476501465e-01 -2.549563534557819366e-02 5.125469341874122620e-02 -2.294698655605316162e-01 -2.094354480504989624e-01 2.949768006801605225e-01 -1.605902463197708130e-01 9.532889351248741150e-03 6.496306043118238449e-03 1.892648488283157349e-01 2.168955504894256592e-01 8.045395463705062866e-02 -1.582660824060440063e-01 1.468917727470397949e-01 3.421331048011779785e-01 -4.517411813139915466e-02 1.415927261114120483e-01 2.175750136375427246e-01
-1.361438035964965820e-01 -3.760843351483345032e-02 -7.303293328732252121e-03 6.996879726648330688e-02 -1.846164115704596043e-03 -1.796223074197769165e-01 2.504210546612739563e-02 1.426672469824552536e-02 -2.856199443340301514e-01 -2.359301745891571045e-01 -7.943430542945861816e-02 4.767498373985290527e-02 -2.486062049865722656e-01 1.001197025179862976e-01 3.496417403221130371e-01 1.688236743211746216e-02 -3.057543337345123291e-01 -6.492187827825546265e-02 1.645486652851104736e-01 2.455080896615982056e-01 -6.847452372312545776e-03 2.059687376022338867e-01 1.406644433736801147e-01 2.486418634653091431e-01 4.788688942790031433e-02 3.456999734044075012e-02 -1.583231985569000244e-01 2.582998275756835938e-01 1.244151070713996887e-01 -7.389520108699798584e-02 4.031061232089996338e-01 1.182269304990768433e-01
-9.117761254310607910e-02 -1.393879801034927368e-01 -1.610229909420013428e-02 7.701592147350311279e-02 -1.823835223913192749e-01 -5.276780202984809875e-02 -2.115597426891326904e-01 -6.114397197961807251e-02 -1.075193807482719421e-01 -2.111032307147979736e-01 7.009355723857879639e-02 1.448425948619842529e-01 -3.400352299213409424e-01 3.508966788649559021e-02 2.343998104333877563e-01 -3.509886264801025391e-01 -5.460476875305175781e-02 -5.840340629220008850e-02 -1.529375910758972168e-01 2.701183259487152100e-01 2.997365593910217285e-01 -1.528201997280120850e-01 1.101209819316864014e-01 1.853259652853012085e-02 -1.367795467376708984e-01 -8.203542232513427734e-02 -4.204179644584655762e-01 2.350446432828903198e-01 -5.439556762576103210e-02 6.480074953287839890e-03 1.240710020065307617e-01 1.645711995661258698e-02
8.822663128376007080e-02 -3.049547038972377777e-02 1.300012171268463135e-01 -5.264804139733314514e-02 -6.726743280887603760e-02 -8.678694069385528564e-02 7.481658458709716797e-02 -7.920109480619430542e-02 -3.519456088542938232e-01 -5.824533477425575256e-02 -1.681027263402938843e-01 2.018767036497592926e-02 -4.752126634120941162e-01 1.687718480825424194e-01 4.472509026527404785e-01 1.734490797389298677e-04 9.053195244632661343e-04 -1.357532888650894165e-01 8.094877749681472778e-02 2.386371791362762451e-01 1.010234234854578972e-03 -9.591461718082427979e-02 8.647399395704269409e-02 -9.463526308536529541e-02 9.757180511951446533e-02 -2.393052168190479279e-02 -1.012949794530868530e-01 2.902572154998779297e-01 2.785421013832092285e-01 -7.144229114055633545e-02 -1.538486927747726440e-01 1.374468356370925903e-01
1.163399145007133484e-01 -6.325945258140563965e-02 5.877045542001724243e-02 3.976446762681007385e-02 1.074518784880638123e-01 -2.691138982772827148e-01 2.349243499338626862e-02 5.014565959572792053e-02 -1.619895398616790771e-01 -1.448908746242523193e-01 -3.330390751361846924e-01 4.320520907640457153e-02 -3.243035078048706055e-01 -2.725145779550075531e-03 1.732574552297592163e-01 -3.135370314121246338e-01 5.597086250782012939e-02 3.162581473588943481e-02 5.942179705016314983e-04 5.663955211639404297e-02 2.134296596050262451e-01 2.029266953468322754e-01 -1.159406751394271851e-01 2.767733335494995117e-01 2.720828354358673096e-02 -5.571204423904418945e-02 4.175885394215583801e-02 2.781853079795837402e-01 3.287926018238067627e-01 3.238402307033538818e-02 3.421144187450408936e-01 5.987379699945449829e-02
-1.143456846475601196e-01 -1.034027338027954102e-01 1.258878260850906372e-01 -4.194340482354164124e-02 1.229098886251449585e-01 -6.009865179657936096e-02 -3.118606805801391602e-01 -5.921057239174842834e-02 -1.601009219884872437e-01 -1.966347843408584595e-01 -2.221190333366394043e-01 9.272464364767074585e-02 -7.383622974157333374e-02 1.147889494895935059e-01 2.431480735540390015e-01 -1.239044070243835449e-01 -3.014422059059143066e-01 -5.193119123578071594e-02 -1.871697306632995605e-01 1.671637296676635742e-01 3.198926523327827454e-02 3.479011058807373047e-01 -1.694839745759963989e-01 1.552004273980855942e-02 -6.756491959095001221e-02 2.416413724422454834e-01 3.177467733621597290e-02 8.912514895200729370e-02 8.894746750593185425e-02 -1.817609965801239014e-01 1.643417589366436005e-02 4.506866335868835449e-01
-2.196377068758010864e-01 -2.098241355270147324e-03 -4.676645994186401367e-02 -4.569026827812194824e-02 -1.893872171640396118e-01 -1.582677215337753296e-01 -2.017264217138290405e-01 -2.031995505094528198e-01 -3.478034213185310364e-02 -1.248223856091499329e-01 -5.090339854359626770e-02 -1.715626120567321777e-01 -3.039136826992034912e-01 8.178862929344177246e-02 3.394636213779449463e-01 -1.390850991010665894e-01 -1.222806572914123535e-01 -2.735008001327514648e-01 2.226717621088027954e-01 2.338167130947113037e-01 2.586941933259367943e-03 3.233418762683868408e-01 5.204832181334495544e-02 1.007658690214157104e-01 -9.955984354019165039e-02 5.293162167072296143e-02 7.856266945600509644e-02 2.721129357814788818e-01 1.098212152719497681e-01 -1.867082566022872925e-01 2.654289305210113525e-01 -1.999533548951148987e-02
-9.995973855257034302e-02 9.970993734896183014e-03 -1.484464555978775024e-01 7.839826866984367371e-03 1.485091000795364380e-01 1.638161949813365936e-02 -5.580555275082588196e-02 -1.798419654369354248e-02 -1.744519174098968506e-01 -8.469169586896896362e-02 -1.988750398159027100e-01 2.000183984637260437e-02 -3.511277735233306885e-01 6.819340400397777557e-03 1.025101020932197571e-01 -3.486735820770263672e-01 -2.486779391765594482e-01 -1.538981311023235321e-02 9.868803620338439941e-02 2.471301257610321045e-01 -1.723972707986831665e-01 1.569779962301254272e-01 -2.611095085740089417e-02 -1.500302832573652267e-02 -1.282590478658676147e-01 1.964406520128250122e-01 2.339001893997192383e-01 3.279414772987365723e-01 1.488890498876571655e-01 -1.376380771398544312e-01 1.768061667680740356e-01 3.622798621654510498e-01
3.207240998744964600e-01 3.171067312359809875e-02 -3.562489897012710571e-02 -1.453464180231094360e-01 9.199900180101394653e-02 -1.309281587600708008e-01 1.520135700702667236e-01 -1.022320464253425598e-01 -7.067237794399261475e-02 -1.200922653079032898e-01 -1.271857023239135742e-01 1.643259543925523758e-03 -5.166890621185302734e-01 -2.326142712263390422e-04 2.516804337501525879e-01 -6.370288133621215820e-02 -1.322366893291473389e-01 -2.334391921758651733e-01 1.133597269654273987e-01 3.500896096229553223e-01 7.006875425577163696e-02 -5.590163916349411011e-02 1.264267880469560623e-02 9.764020144939422607e-02 1.487684100866317749e-01 -6.582067906856536865e-02 3.092344701290130615e-01 2.172975093126296997e-01 1.429269015789031982e-01 -1.373734325170516968e-01 1.037582829594612122e-01 1.050427649170160294e-02
1.200384944677352905e-01 -5.067415162920951843e-02 1.693215817213058472e-01 7.156888395547866821e-02 -2.787966132164001465e-01 -1.341793388128280640e-01 -2.863981761038303375e-02 1.965768337249755859e-01 -2.160364529117941856e-03 -3.224287927150726318e-01 2.882942929863929749e-02 3.195581212639808655e-02 -3.533554077148437500e-01 1.224719807505607605e-01 2.132428288459777832e-01 -1.695808321237564087e-01 1.592283248901367188e-01 -3.074533939361572266e-01 1.618016324937343597e-02 1.712919175624847412e-01 4.243474081158638000e-02 2.342936694622039795e-01 5.946641042828559875e-02 1.900008916854858398e-01 1.219046488404273987e-01 1.518822461366653442e-02 -1.769731752574443817e-03 1.441064625978469849e-01 1.610057651996612549e-01 -1.619522720575332642e-01 6.313025951385498047e-02 3.953692913055419922e-01
4.104979336261749268e-01 -8.545256406068801880e-02 9.052292257547378540e-02 -2.293379157781600952e-01 1.380431652069091797e-01 -4.556856676936149597e-02 1.707143187522888184e-01 1.291332207620143890e-02 -2.666574418544769287e-01 -1.025108993053436279e-01 8.100485056638717651e-02 1.162233129143714905e-01 -2.708375155925750732e-01 -1.319975107908248901e-01 3.697720170021057129e-01 1.013698205351829529e-01 -1.098817661404609680e-01 -5.874310061335563660e-02 -1.659844815731048584e-01 8.226448297500610352e-02 1.231540217995643616e-01 1.019688416272401810e-02 4.428272321820259094e-02 1.890474557876586914e-01 -2.284942120313644409e-01 -1.018006876111030579e-01 -5.836313962936401367e-02 1.157154217362403870e-01 2.329379767179489136e-01 -5.585001036524772644e-02 2.562617063522338867e-01 2.612589001655578613e-01
-8.658602833747863770e-02 -2.214413732290267944e-01 3.980293497443199158e-02 1.663579978048801422e-02 6.916392594575881958e-02 1.002202332019805908e-01 -4.804903268814086914e-02 1.279803663492202759e-01 -1.529830545186996460e-01 1.331524550914764404e-01 -3.276233002543449402e-02 6.806465238332748413e-02 -2.206435948610305786e-01 2.080744206905364990e-01 3.005564212799072266e-01 -2.830211818218231201e-01 -2.490815222263336182e-01 -1.485548317432403564e-01 1.872704327106475830e-01 9.053666889667510986e-02 9.676051139831542969e-02 2.062770277261734009e-01 -2.637721300125122070e-01 2.188899070024490356e-01 -1.326751410961151123e-01 -3.164827823638916016e-02 1.412725001573562622e-01 2.744285762310028076e-01 6.998191028833389282e-02 -2.111902460455894470e-02 1.431696712970733643e-01 4.029195904731750488e-01
1.305755972862243652e-01 -8.876417577266693115e-02 2.690590918064117432e-01 -1.994294859468936920e-02 1.396870017051696777e-01 -7.705903053283691406e-02 3.511008992791175842e-02 -6.510482728481292725e-02 -8.725287765264511108e-02 -2.803028523921966553e-01 -1.949965655803680420e-01 1.609514206647872925e-01 -4.033119380474090576e-01 -1.325377970933914185e-01 2.911741733551025391e-01 6.471788138151168823e-02 -1.176292225718498230e-01 -1.973420530557632446e-01 1.070722937583923340e-01 3.382943272590637207e-01 1.022015511989593506e-01 -1.793839186429977417e-01 1.505608558654785156e-01 -9.316628426313400269e-02 1.354731917381286621e-01 1.639197766780853271e-01 1.319937855005264282e-01 1.905575543642044067e-01 2.070327103137969971e-01 1.518493052572011948e-02 2.229258865118026733e-01 8.742089569568634033e-02
4.890266805887222290e-02 1.160110309720039368e-01 -1.167741194367408752e-01 -9.995489567518234253e-02 -4.582346975803375244e-02 4.669241607189178467e-02 -1.934757828712463379e-01 -1.719408854842185974e-02 -4.231537580490112305e-01 -3.411096706986427307e-02 1.222894489765167236e-01 -4.265081137418746948e-02 -1.382012367248535156e-01 -1.357778161764144897e-01 3.541491925716400146e-01 -8.500675112009048462e-02 1.821980625391006470e-02 5.604935809969902039e-02 -2.436101287603378296e-01 2.922706902027130127e-01 2.380570471286773682e-01 -2.927220761775970459e-01 -1.494601648300886154e-02 1.077700033783912659e-01 -6.507257372140884399e-02 -7.827059179544448853e-02 6.240339204668998718e-02 -1.751961857080459595e-01 5.255609750747680664e-02 -2.470012307167053223e-01 3.674337267875671387e-01 7.190599292516708374e-02
1.614358425140380859e-01 4.978397116065025330e-02 1.267827898263931274e-01 1.569030135869979858e-01 2.875508740544319153e-02 -6.073711067438125610e-02 -2.184817567467689514e-02 -2.301195450127124786e-02 -1.004932001233100891e-01 -1.558641493320465088e-01 -3.311160504817962646e-01 6.011148169636726379e-02 -1.044099684804677963e-02 2.415202185511589050e-02 3.642564117908477783e-01 6.180581450462341309e-02 3.371818736195564270e-02 -2.888295948505401611e-01 -2.225214391946792603e-01 2.239270359277725220e-01 -1.048361323773860931e-02 2.894433215260505676e-03 1.432195901870727539e-01 2.727207541465759277e-01 2.691081166267395020e-01 2.524511143565177917e-02 -1.142070218920707703e-01 8.955220133066177368e-02 2.351166158914566040e-01 -1.400415748357772827e-01 3.806227352470159531e-03 4.383555650711059570e-01
-1.257555792108178139e-03 -2.144950628280639648e-01 1.649644039571285248e-02 -1.856895089149475098e-01 1.136007606983184814e-01 -1.079596355557441711e-01 -4.403412342071533203e-02 -8.232165873050689697e-02 -1.687874943017959595e-01 -8.477710187435150146e-02 -1.372250169515609741e-01 -3.041851799935102463e-03 -4.519706070423126221e-01 -7.242245972156524658e-02 3.699670433998107910e-01 9.196237474679946899e-02 -1.260859519243240356e-01 -4.636440277099609375e-01 1.643194705247879028e-01 1.282393038272857666e-01 1.459662467241287231e-01 -2.646250724792480469e-01 1.037938296794891357e-01 1.220852956175804138e-01 2.019252181053161621e-01 1.724771261215209961e-01 -8.468043059110641479e-03 7.419069856405258179e-02 7.360466569662094116e-02 1.011671405285596848e-02 -6.632948759943246841e-03 6.006336957216262817e-02
1.208960413932800293e-01 8.892364799976348877e-03 -3.541907761245965958e-03 -1.176624372601509094e-01 1.728513091802597046e-01 -2.153102457523345947e-01 1.376545727252960205e-01 8.697818964719772339e-02 -2.481248676776885986e-01 -9.000244736671447754e-02 1.280847340822219849e-01 4.698878899216651917e-02 -3.878404796123504639e-01 -1.436841636896133423e-01 4.764031171798706055e-01 -1.028680726885795593e-01 -8.976445347070693970e-02 -2.718459367752075195e-01 -7.060829550027847290e-02 3.272041082382202148e-01 5.195280909538269043e-02 -1.017101667821407318e-02 8.291813731193542480e-02 6.531251221895217896e-02 1.363620460033416748e-01 1.360822618007659912e-01 1.273236423730850220e-01 2.652597129344940186e-01 -2.530213072896003723e-02 1.352071762084960938e-01 2.954831533133983612e-02 1.427578628063201904e-01
1.717318594455718994e-01 1.631536632776260376e-01 2.992413043975830078e-01 8.929783105850219727e-02 -8.197020506486296654e-04 6.760642677545547485e-02 -1.467863768339157104e-01 -1.163819432258605957e-01 -3.138959407806396484e-01 1.099431887269020081e-01 8.866434544324874878e-02 -2.149780988693237305e-01 -2.389026284217834473e-01 8.460009470582008362e-03 2.558639347553253174e-01 -3.623183369636535645e-01 -2.603470385074615479e-01 -2.445136308670043945e-01 8.786788582801818848e-02 -6.945030391216278076e-02 -6.636604666709899902e-02 -5.847723409533500671e-02 -2.509568445384502411e-02 2.301836311817169189e-01 -2.284866869449615479e-01 6.930911540985107422e-02 -1.715039312839508057e-01 8.254045993089675903e-02 2.022764384746551514e-01 -1.820415705442428589e-01 2.770581096410751343e-02 1.360747814178466797e-01
-1.207587197422981262e-01 -2.195246517658233643e-01 8.925540000200271606e-02 3.648684546351432800e-02 9.432554990053176880e-02 -1.147817000746726990e-01 -4.885114356875419617e-02 -7.449243217706680298e-02 -3.379124999046325684e-01 -1.881238222122192383e-01 -8.705266565084457397e-02 8.100634068250656128e-02 -2.192157506942749023e-01 3.222564458847045898e-01 3.797403275966644287e-01 -8.733915537595748901e-02 2.009037733078002930e-01 -3.283754736185073853e-02 -1.501409113407135010e-01 1.621966809034347534e-02 7.616378366947174072e-02 4.045832753181457520e-01 -1.378062367439270020e-01 -3.755605313926935196e-03 -2.389382123947143555e-01 6.886769086122512817e-02 1.801800131797790527e-01 6.724212318658828735e-02 2.366827279329299927e-01 2.669339068233966827e-02 1.385830938816070557e-01 5.452588200569152832e-02
3.677944839000701904e-01 -2.081015706062316895e-01 1.239937096834182739e-01 -9.574080258607864380e-02 -9.714348241686820984e-03 -1.513320207595825195e-01 -6.843730807304382324e-03 -2.802201919257640839e-02 -1.515086442232131958e-01 -1.527678370475769043e-01 -9.525201469659805298e-02 -6.348233669996261597e-02 -2.642651200294494629e-01 -5.009827390313148499e-02 3.539931774139404297e-01 1.739712059497833252e-01 -1.078280955553054810e-01 -2.030801475048065186e-01 -9.714256227016448975e-02 1.803942173719406128e-01 1.110618263483047485e-01 2.993233501911163330e-02 1.303708851337432861e-01 4.237667098641395569e-02 -1.063659638166427612e-01 -2.034924179315567017e-01 2.406682074069976807e-01 2.740470170974731445e-01 1.273190081119537354e-01 -3.049342036247253418e-01 1.767454147338867188e-01 1.807856708765029907e-01
-3.970650956034660339e-02 -5.002271756529808044e-02 -5.632866639643907547e-03 -1.717276424169540405e-01 1.137155219912528992e-01 -1.528240591287612915e-01 -1.184921041131019592e-01 -6.413450092077255249e-02 -3.402297198772430420e-01 1.163624599575996399e-01 -4.832421615719795227e-02 1.644131243228912354e-01 -2.343910932540893555e-01 1.374263167381286621e-01 3.971309363842010498e-01 2.258060574531555176e-01 -1.802996098995208740e-01 -2.305554449558258057e-01 1.617193222045898438e-01 3.324542343616485596e-01 -2.866887114942073822e-02 -1.381682325154542923e-02 -5.360846221446990967e-02 -1.416717562824487686e-02 3.605060651898384094e-02 1.799512058496475220e-01 1.606295108795166016e-01 3.926890343427658081e-02 9.785137325525283813e-02 -1.881272196769714355e-01 2.949555516242980957e-01 2.265998423099517822e-01
5.989118665456771851e-02 -3.726190328598022461e-02 -1.468525528907775879e-01 1.612189859151840210e-01 1.733176410198211670e-01 -2.670397758483886719e-01 -2.270571291446685791e-01 9.189861267805099487e-02 -4.094107821583747864e-02 -6.513736397027969360e-02 -8.322148025035858154e-02 3.604820370674133301e-02 -3.362156152725219727e-01 2.639573216438293457e-01 2.307156324386596680e-01 -2.818110883235931396e-01 -8.969068527221679688e-02 -9.471827000379562378e-02 -4.703760519623756409e-02 -5.277879536151885986e-02 -1.001751348376274109e-01 1.842550188302993774e-01 6.629683822393417358e-02 1.700092554092407227e-01 2.142969220876693726e-01 -9.419021010398864746e-02 -3.129389137029647827e-02 1.966196447610855103e-01 1.867277324199676514e-01 -4.032519459724426270e-01 2.157536745071411133e-01 1.373020559549331665e-01
4.808160290122032166e-02 -2.486594617366790771e-01 -1.629258543252944946e-01 3.773258328437805176e-01 3.728621006011962891e-01 8.519816212356090546e-03 1.142059788107872009e-01 6.596991419792175293e-02 7.227429002523422241e-02 7.290359644684940577e-05 -1.047282889485359192e-01 -1.763350367546081543e-01 -1.238539665937423706e-01 -1.387484818696975708e-01 2.039809525012969971e-01 -2.847997657954692841e-02 1.661600917577743530e-01 -4.304651916027069092e-02 2.837033867835998535e-01 2.554093599319458008e-01 1.253789812326431274e-01 1.035290881991386414e-01 -2.876252233982086182e-01 8.064696937799453735e-02 -2.136917710304260254e-01 8.591265976428985596e-02 -1.862005293369293213e-01 -1.048112735152244568e-01 1.619274169206619263e-01 -4.525849595665931702e-02 1.705166846513748169e-01 1.981092542409896851e-01
-3.605573251843452454e-02 -1.451675891876220703e-01 -1.159951388835906982e-01 3.683715760707855225e-01 9.828810393810272217e-02 5.251218099147081375e-03 9.314267337322235107e-02 -1.596989035606384277e-01 -2.229563593864440918e-01 8.424531668424606323e-02 8.804002404212951660e-02 1.340364962816238403e-01 -8.307529985904693604e-02 -1.626120507717132568e-01 1.173440888524055481e-01 -7.229156792163848877e-02 -2.281202375888824463e-01 -2.227346599102020264e-01 -2.228294312953948975e-01 3.612560331821441650e-01 3.834661841392517090e-02 -1.340142190456390381e-01 2.389258444309234619e-01 4.076416045427322388e-02 -1.027421802282333374e-01 1.805620044469833374e-01 -2.373095415532588959e-02 -1.339651048183441162e-01 2.287600636482238770e-01 -3.912280797958374023e-01 1.375397443771362305e-01 6.148796156048774719e-02
-2.083416879177093506e-01 -1.230592206120491028e-01 1.365904659032821655e-01 1.822421550750732422e-01 3.658975064754486084e-01 -6.961980462074279785e-02 -1.745900139212608337e-02 8.183159679174423218e-02 -4.742905125021934509e-02 -3.919659182429313660e-02 1.020438000559806824e-01 1.801755875349044800e-01 -3.304518461227416992e-01 -6.676551699638366699e-02 1.263088136911392212e-01 -4.912444353103637695e-01 -3.199795261025428772e-02 2.428848668932914734e-02 -2.862757630646228790e-02 3.127021789550781250e-01 3.259517624974250793e-02 1.194163262844085693e-01 -5.001995339989662170e-02 4.973836615681648254e-02 -3.603258356451988220e-02 -1.656205207109451294e-01 -1.725464016199111938e-01 -4.085144028067588806e-02 4.380691424012184143e-02 1.195117533206939697e-01 1.866986751556396484e-01 3.074345588684082031e-01
3.453907370567321777e-01 1.074120923876762390e-01 2.302336096763610840e-01 8.189599961042404175e-02 6.036097556352615356e-02 -2.440140694379806519e-01 -1.866264939308166504e-01 1.024864986538887024e-01 -9.855207800865173340e-02 -1.059789881110191345e-01 -1.621771752834320068e-01 2.014073282480239868e-01 -2.623612880706787109e-01 1.539817750453948975e-01 2.430903613567352295e-01 7.420931011438369751e-02 -2.891580760478973389e-02 -5.136432498693466187e-02 1.498202793300151825e-02 2.690374255180358887e-01 1.263347417116165161e-01 1.573814265429973602e-02 4.917428363114595413e-03 1.599166393280029297e-01 -4.469273239374160767e-02 -8.909733593463897705e-02 2.064758688211441040e-01 -1.462133526802062988e-01 5.295459926128387451e-02 -2.166424840688705444e-01 4.621775150299072266e-01 2.831358462572097778e-02
1.021308153867721558e-01 -3.086144104599952698e-02 1.672922372817993164e-01 1.093100607395172119e-01 -1.084178835153579712e-01 -9.958164393901824951e-02 1.688644737005233765e-01 6.053140759468078613e-02 -2.048546820878982544e-01 -2.465911060571670532e-01 -4.696436971426010132e-02 -6.896013021469116211e-02 -5.804067254066467285e-01 -5.679144710302352905e-02 2.766437232494354248e-01 -3.977438062429428101e-02 -2.683569788932800293e-01 -2.086895406246185303e-01 6.800825893878936768e-02 1.641314923763275146e-01 2.454806864261627197e-01 -1.065923646092414856e-01 2.903526648879051208e-02 3.946649283170700073e-02 1.131025552749633789e-01 1.115576550364494324e-01 -4.137437790632247925e-02 9.770641475915908813e-02 -1.939711975865066051e-03 6.777784973382949829e-02 1.105661317706108093e-01 3.039968311786651611e-01
6.042170524597167969e-02 1.312023997306823730e-01 -2.413555793464183807e-02 -8.605254441499710083e-02 3.779978752136230469e-01 4.286820441484451294e-02 -8.028101176023483276e-02 -3.656207397580146790e-02 -2.166044712066650391e-01 -1.853424473665654659e-03 -3.517403826117515564e-02 5.194130353629589081e-03 -2.839902639389038086e-01 -9.341230243444442749e-02 8.904615044593811035e-02 -2.446767687797546387e-01 -4.000517353415489197e-02 5.537904053926467896e-02 1.533849090337753296e-01 3.244541585445404053e-01 3.229712545871734619e-01 9.468256682157516479e-02 -9.081478416919708252e-02 9.866116195917129517e-02 -3.152198716998100281e-02 -1.147545948624610901e-01 -7.189057022333145142e-02 -4.800201207399368286e-02 2.593763768672943115e-01 -2.589601278305053711e-01 -4.256714135408401489e-02 4.367884993553161621e-01
-7.165244221687316895e-02 -4.194982722401618958e-02 1.273135393857955933e-01 -2.395249754190444946e-01 -6.019730493426322937e-02 -1.177400164306163788e-02 2.287916839122772217e-02 -4.719716310501098633e-02 -2.642421424388885498e-01 -1.988108456134796143e-01 -1.819113194942474365e-01 1.231289468705654144e-02 -3.029362857341766357e-01 -1.134413406252861023e-01 4.023863077163696289e-01 -1.321467906236648560e-01 -2.780145704746246338e-01 -3.807211518287658691e-01 -1.110035479068756104e-01 1.884024143218994141e-01 1.266648471355438232e-01 -7.172863930463790894e-02 1.903170049190521240e-01 4.405315220355987549e-02 1.863725483417510986e-02 1.082854252308607101e-02 2.154536694288253784e-01 1.799031943082809448e-01 1.554541289806365967e-01 7.978449761867523193e-02 -1.553623098880052567e-02 2.167277187108993530e-01
-7.958837598562240601e-02 2.461530864238739014e-01 3.423826694488525391e-01 1.451623886823654175e-01 1.535334587097167969e-01 -5.374484136700630188e-02 -5.225564539432525635e-02 -1.039962545037269592e-01 -4.023346602916717529e-01 -2.490184009075164795e-01 3.186922520399093628e-02 -2.661321163177490234e-01 -2.938546240329742432e-01 -2.015049196779727936e-02 1.098793372511863708e-01 -2.320821881294250488e-01 3.835026919841766357e-02 -9.245959669351577759e-02 -1.678225994110107422e-01 1.548358201980590820e-01 -2.195424633100628853e-03 2.548664249479770660e-02 1.928024739027023315e-01 -5.308290198445320129e-02 7.958083599805831909e-02 -1.462030410766601562e-01 -8.047143928706645966e-03 1.826389282941818237e-01 2.819692194461822510e-01 -6.797448545694351196e-02 9.932725876569747925e-02 2.200582176446914673e-01
-8.551225811243057251e-02 -1.168720126152038574e-01 -4.975998774170875549e-03 3.951996937394142151e-02 4.569412767887115479e-01 -1.349667906761169434e-01 -2.303588837385177612e-01 -1.806165128946304321e-01 -1.637019068002700806e-01 -3.854941576719284058e-02 1.615329980850219727e-01 -6.247361749410629272e-02 -3.337500095367431641e-01 1.654530167579650879e-01 4.025832936167716980e-02 -1.677677780389785767e-01 -6.503231823444366455e-02 -3.901904225349426270e-01 2.747182250022888184e-01 1.526115834712982178e-01 5.875608697533607483e-02 -6.529276072978973389e-02 -7.408757507801055908e-02 2.787110507488250732e-01 6.552197784185409546e-02 8.133601397275924683e-03 1.905324608087539673e-01 7.769549638032913208e-02 -2.626632340252399445e-02 9.004104882478713989e-02 -8.836460113525390625e-02 1.688362509012222290e-01
-3.408037871122360229e-02 -8.494704216718673706e-02 6.122675165534019470e-02 -9.398235380649566650e-02 4.447076022624969482e-01 9.233339689671993256e-03 -1.663010120391845703e-01 3.037434630095958710e-02 -1.106502115726470947e-02 4.701826348900794983e-02 -1.042169518768787384e-02 8.738739043474197388e-02 -3.685525655746459961e-01 3.103013634681701660e-01 1.835061162710189819e-01 -1.576625555753707886e-01 -1.847556233406066895e-02 -2.573015093803405762e-01 7.850200682878494263e-02 1.437094807624816895e-01 2.036836445331573486e-01 8.077614754438400269e-02 1.177825555205345154e-01 1.533118933439254761e-01 -1.692923307418823242e-01 -8.839398622512817383e-02 -6.460599601268768311e-02 -1.148264668881893158e-02 1.071759536862373352e-01 3.869889304041862488e-02 -2.252364605665206909e-01 4.106577634811401367e-01
1.483086030930280685e-02 -1.552096605300903320e-01 -4.059671983122825623e-02 -1.279043704271316528e-01 -1.391093432903289795e-01 -1.817592680454254150e-01 -3.994511498603969812e-04 2.312508225440979004e-01 -1.684960573911666870e-01 -7.163370493799448013e-03 1.945824325084686279e-01 2.717403136193752289e-02 -2.023836523294448853e-01 1.751947402954101562e-01 7.108098268508911133e-02 -2.083347141742706299e-01 6.225309148430824280e-02 -2.326157242059707642e-01 2.073238939046859741e-01 3.894294500350952148e-01 1.174078322947025299e-02 1.759715527296066284e-01 6.852854788303375244e-02 3.097736462950706482e-02 -1.010958999395370483e-01 2.522658109664916992e-01 -1.678923666477203369e-01 -2.529835402965545654e-01 2.040809988975524902e-01 -1.341283768415451050e-01 1.258269250392913818e-01 3.657374680042266846e-01
-3.664908930659294128e-02 3.686353564262390137e-02 -2.547366619110107422e-01 6.639882177114486694e-02 -2.035157084465026855e-01 8.406081050634384155e-02 1.466091871261596680e-01 3.190100193023681641e-01 9.005100280046463013e-02 1.551389396190643311e-01 -1.724461317062377930e-01 3.519614785909652710e-02 -2.373428493738174438e-01 2.728101564571261406e-03 2.055978029966354370e-01 -1.325040757656097412e-01 -8.572199195623397827e-02 -2.860506176948547363e-01 -5.162455141544342041e-02 4.137103855609893799e-01 2.532674670219421387e-01 6.507244892418384552e-03 2.424733489751815796e-01 1.916532516479492188e-01 -2.198503166437149048e-01 -2.296532504260540009e-02 4.432799760252237320e-04 -7.939851284027099609e-02 5.100962892174720764e-02 -2.071643918752670288e-01 1.428304165601730347e-01 1.820440143346786499e-01
-2.797899842262268066e-01 -8.621203154325485229e-02 -1.245441436767578125e-01 3.038327097892761230e-01 -7.077280431985855103e-02 -2.036090642213821411e-01 -1.066363453865051270e-01 -7.623985409736633301e-02 -3.056933917105197906e-02 -3.207682967185974121e-01 7.502701878547668457e-02 2.182510197162628174e-01 -8.041206002235412598e-02 -8.906905353069305420e-02 2.814367413520812988e-01 -3.089952766895294189e-01 -8.006516844034194946e-02 -6.477447599172592163e-02 -1.762288063764572144e-01 3.324718400835990906e-02 2.334566712379455566e-01 -5.611771345138549805e-02 1.173770949244499207e-01 -1.383855491876602173e-01 -5.743020214140415192e-03 -1.137338206171989441e-01 -3.236794099211692810e-02 -5.638385191559791565e-02 2.011248767375946045e-01 1.333126127719879150e-01 1.143354773521423340e-01 4.180888235569000244e-01
2.346388697624206543e-01 -1.502356976270675659e-01 1.018584445118904114e-01 -6.596189737319946289e-02 7.246775925159454346e-02 -1.516541838645935059e-01 -2.297898530960083008e-01 4.598064348101615906e-02 -2.122481763362884521e-01 -7.042406499385833740e-02 -6.538046896457672119e-02 4.162411019206047058e-02 -4.387267231941223145e-01 -2.210325933992862701e-02 2.625588178634643555e-01 2.717801183462142944e-02 -1.393205076456069946e-01 -2.755712866783142090e-01 6.936555262655019760e-03 1.035998240113258362e-01 8.042553067207336426e-02 -1.505535244941711426e-01 6.622983142733573914e-03 2.652375102043151855e-01 -1.385786235332489014e-01 -8.133425563573837280e-02 -3.889796137809753418e-02 4.969087839126586914e-01 1.595439463853836060e-01 -8.166976273059844971e-03 1.762866601347923279e-02 -8.682428859174251556e-03
-6.713381409645080566e-02 -3.248207867145538330e-01 -1.197577044367790222e-01 1.391675025224685669e-01 1.501326411962509155e-01 -1.227557510137557983e-01 -1.241494789719581604e-01 -1.661927700042724609e-01 -3.186289072036743164e-01 3.137439722195267677e-03 1.435068100690841675e-01 2.914339303970336914e-01 -3.126465380191802979e-01 -2.007862925529479980e-01 2.297060787677764893e-01 -1.538720577955245972e-01 -1.263990346342325211e-02 1.799901574850082397e-01 -2.185315042734146118e-01 1.064845472574234009e-01 1.014759317040443420e-01 -2.266963720321655273e-01 1.253532171249389648e-01 1.757481992244720459e-01 -2.473893314599990845e-01 4.557744413614273071e-02 -1.016679592430591583e-02 -1.699930727481842041e-01 -5.031671747565269470e-02 -3.256889432668685913e-02 5.819974839687347412e-02 2.342357188463211060e-01
1.305993348360061646e-01 -1.463241409510374069e-02 1.256501078605651855e-01 4.893703013658523560e-02 3.249950110912322998e-01 -2.880036234855651855e-01 -6.999826431274414062e-02 -7.683297991752624512e-02 -1.047710999846458435e-01 -2.193483412265777588e-01 -1.264586001634597778e-01 -2.056660652160644531e-01 -5.154056847095489502e-02 -1.592640280723571777e-01 5.156145095825195312e-01 5.179881677031517029e-02 -8.080480992794036865e-02 1.784064918756484985e-01 -2.488068491220474243e-02 3.510706424713134766e-01 -1.083637475967407227e-01 1.829483360052108765e-01 1.792776435613632202e-01 4.654389247298240662e-02 -8.636841922998428345e-02 -7.337767630815505981e-03 4.433681070804595947e-02 -1.802708208560943604e-01 -1.078976243734359741e-01 1.051059924066066742e-02 5.672785267233848572e-02 2.292106300592422485e-01
2.532240748405456543e-01 -5.927433073520660400e-02 6.441152840852737427e-02 -6.586768478155136108e-02 4.271469544619321823e-03 -1.197187826037406921e-01 -1.890537291765213013e-01 -8.067308366298675537e-02 -1.499190777540206909e-01 -2.068345248699188232e-01 -2.645252346992492676e-01 -2.526355385780334473e-01 -3.894796669483184814e-01 2.221952378749847412e-01 2.006882131099700928e-01 9.688546508550643921e-02 -1.603814959526062012e-01 -5.356441065669059753e-02 -9.583670645952224731e-03 9.972772747278213501e-02 -1.050748974084854126e-01 2.172848209738731384e-03 -2.237050384283065796e-01 2.063093334436416626e-01 -1.571481227874755859e-01 -1.844151616096496582e-01 4.284820705652236938e-02 -1.989117451012134552e-02 4.667851328849792480e-02 -1.079749763011932373e-01 4.151203036308288574e-01 1.676719933748245239e-01
4.234534874558448792e-02 -9.061545133590698242e-02 2.222622931003570557e-02 -1.063617020845413208e-01 4.604932293295860291e-02 -2.887882292270660400e-01 1.458625793457031250e-01 -1.446027159690856934e-01 1.109468657523393631e-02 -3.073932416737079620e-02 5.065862461924552917e-02 2.116562724113464355e-01 -3.848344981670379639e-01 4.199786856770515442e-02 5.419219732284545898e-01 2.576998248696327209e-02 -7.457977533340454102e-02 -3.627063035964965820e-01 1.456868834793567657e-02 4.390028491616249084e-02 2.405873239040374756e-01 4.904299229383468628e-02 8.779054880142211914e-02 5.831327289342880249e-02 -1.473896950483322144e-02 4.816049337387084961e-02 -2.324345335364341736e-02 1.113694533705711365e-01 1.264643073081970215e-01 2.886334657669067383e-01 1.236031856387853622e-02 1.796059459447860718e-01
7.207559887319803238e-03 1.607309877872467041e-01 -3.820995390415191650e-01 2.597858011722564697e-02 5.680300295352935791e-02 -1.695974022150039673e-01 -8.498068898916244507e-02 -1.437972337007522583e-01 -2.464911341667175293e-01 -2.584687173366546631e-01 1.168859153985977173e-01 1.611548215150833130e-01 -2.924988865852355957e-01 -3.993227612227201462e-03 3.606437742710113525e-01 -2.973467577248811722e-03 1.010911688208580017e-01 -3.528580814599990845e-02 -1.610827147960662842e-01 2.478451728820800781e-01 2.973482906818389893e-01 -8.643393963575363159e-02 1.092912331223487854e-01 1.072138994932174683e-01 7.190774381160736084e-02 -1.475745588541030884e-01 -2.198834121227264404e-01 -1.130177080631256104e-01 1.123619824647903442e-01 -5.083734914660453796e-02 2.489015311002731323e-01 -3.619629144668579102e-02
1.253990978002548218e-01 -2.228334546089172363e-02 7.328801602125167847e-02 6.358281522989273071e-02 1.312008649110794067e-01 -5.341211333870887756e-02 1.717972010374069214e-01 -2.100546211004257202e-01 1.428935080766677856e-01 -1.854065209627151489e-01 4.014417529106140137e-02 1.535230278968811035e-01 -1.028304100036621094e-01 -2.267415821552276611e-01 4.961148500442504883e-01 2.878773398697376251e-02 -1.147332936525344849e-01 -2.074822932481765747e-01 -1.419732123613357544e-01 2.055373340845108032e-01 -1.678056642413139343e-02 1.896980851888656616e-01 -6.496036425232887268e-03 -1.799612045288085938e-01 -1.081576794385910034e-01 -9.787435829639434814e-02 1.448940485715866089e-01 2.011672109365463257e-01 2.076847404241561890e-01 1.690652817487716675e-01 1.735903918743133545e-01 3.461819291114807129e-01
-8.428877592086791992e-02 7.904612272977828979e-02 -2.260904312133789062e-01 9.137879312038421631e-02 1.091744676232337952e-01 2.394254878163337708e-02 -1.502999812364578247e-01 -1.516984105110168457e-01 -8.741902559995651245e-02 -4.221382141113281250e-01 -4.528582468628883362e-02 5.906922370195388794e-02 -2.351851016283035278e-01 5.334068462252616882e-02 3.412416577339172363e-01 -2.095102518796920776e-01 5.596600021817721426e-05 1.861443966627120972e-01 -3.046083152294158936e-01 3.436035513877868652e-01 6.211303547024726868e-02 -1.961432397365570068e-01 4.974212870001792908e-02 -2.383938431739807129e-02 6.439768522977828979e-02 -2.718015201389789581e-02 -2.098396122455596924e-01 -1.210221648216247559e-01 2.346241623163223267e-01 2.406326308846473694e-02 2.083043903112411499e-01 -7.582703232765197754e-02
1.702706664800643921e-01 1.377692520618438721e-01 3.116914629936218262e-01 1.253345906734466553e-01 2.295165508985519409e-01 -2.701063454151153564e-01 1.567626446485519409e-01 -2.051224410533905029e-01 -1.351459473371505737e-01 -1.431331932544708252e-01 9.286890923976898193e-02 3.158599510788917542e-02 -2.187975347042083740e-01 -1.461611986160278320e-01 3.414373993873596191e-01 -2.053072452545166016e-01 -1.066308394074440002e-01 -3.181384205818176270e-01 -3.075116313993930817e-02 -3.155380487442016602e-02 3.938918001949787140e-03 -2.324490249156951904e-01 -4.211513325572013855e-02 3.807117044925689697e-02 4.134003445506095886e-02 -9.110440150834619999e-04 -1.199392974376678467e-01 3.014761209487915039e-01 1.211394593119621277e-01 -4.916274175047874451e-02 2.555908560752868652e-01 9.667534381151199341e-02
8.461694419384002686e-02 -2.658530510962009430e-02 2.540222406387329102e-01 1.464376002550125122e-01 -2.021573483943939209e-02 8.335140347480773926e-02 -1.884276121854782104e-01 8.069796115159988403e-02 -1.400879174470901489e-01 -1.407678276300430298e-01 -1.448175758123397827e-01 -3.460761159658432007e-02 -2.898601293563842773e-01 6.639494746923446655e-02 3.038699328899383545e-01 -1.538600400090217590e-02 1.408690363168716431e-01 -1.577364206314086914e-01 2.231166139245033264e-02 3.576667904853820801e-01 2.942540682852268219e-02 -2.203216701745986938e-01 -3.881058469414710999e-02 3.020017743110656738e-01 1.852394193410873413e-01 1.048705354332923889e-01 1.875041052699089050e-02 2.941680550575256348e-01 -9.967971593141555786e-03 -4.864332452416419983e-02 -8.131607621908187866e-02 3.970328569412231445e-01
-8.085177093744277954e-02 8.418559283018112183e-02 -8.191064745187759399e-02 1.060355901718139648e-01 -2.425065264105796814e-02 -2.182023972272872925e-02 -2.842240929603576660e-01 -1.271543502807617188e-01 -2.047844827175140381e-01 -2.495214194059371948e-01 2.928749918937683105e-01 1.237462982535362244e-01 -2.218347340822219849e-01 -6.607351452112197876e-02 3.897342085838317871e-01 -1.417882293462753296e-01 -1.363178193569183350e-01 3.873883187770843506e-02 -2.197174122557044029e-03 3.934435248374938965e-01 2.170427441596984863e-01 -6.137765944004058838e-02 2.321305312216281891e-02 -3.485240787267684937e-02 -5.556388944387435913e-02 -2.653821706771850586e-01 -1.743795424699783325e-01 -6.151639670133590698e-02 1.652867048978805542e-01 1.511940080672502518e-02 2.673938572406768799e-01 -7.265087217092514038e-02
2.323561161756515503e-01 -2.229245603084564209e-01 2.036425322294235229e-01 -1.169785782694816589e-01 1.304015964269638062e-01 -2.451847344636917114e-01 1.605986244976520538e-02 4.741031304001808167e-02 -3.742092847824096680e-01 -3.881067270413041115e-03 -1.436757892370223999e-01 -8.356202393770217896e-02 -2.498891502618789673e-01 -5.058405920863151550e-02 2.784810066223144531e-01 2.069724537432193756e-02 2.859641099348664284e-03 -3.588634431362152100e-01 6.895375438034534454e-03 2.348836511373519897e-01 -1.560701280832290649e-01 -5.620475485920906067e-02 1.210182979702949524e-01 -6.231828033924102783e-02 -1.849784702062606812e-01 1.508566141128540039e-01 2.122919857501983643e-01 -1.698424965143203735e-01 7.898926734924316406e-02 1.423186808824539185e-01 -2.792292274534702301e-02 2.503224611282348633e-01
-5.013563856482505798e-02 6.205565109848976135e-02 -1.474833786487579346e-01 -5.332132056355476379e-02 -1.091661527752876282e-01 1.204334795475006104e-01 -3.075164854526519775e-01 -5.431282520294189453e-02 -1.956567615270614624e-01 -2.027212530374526978e-01 -2.072795666754245758e-02 3.238800168037414551e-01 -2.748640179634094238e-01 -5.756718292832374573e-02 2.821003496646881104e-01 -2.128654569387435913e-01 2.882630378007888794e-02 -2.507532760500907898e-02 -1.675408519804477692e-02 3.906104564666748047e-01 2.868545651435852051e-01 -2.590720355510711670e-01 1.481424868106842041e-01 -1.372304558753967285e-02 -1.892010914161801338e-03 -1.967525333166122437e-01 -1.116188988089561462e-01 1.041421294212341309e-02 2.132148444652557373e-01 4.396523907780647278e-02 1.472070515155792236e-01 1.021785959601402283e-01
1.483881026506423950e-01 -6.669780611991882324e-02 -6.282474845647811890e-02 1.328838467597961426e-01 1.897897422313690186e-01 4.429732635617256165e-02 1.096901148557662964e-01 -1.782788336277008057e-01 -2.149205803871154785e-01 -2.889198949560523033e-03 4.950429871678352356e-02 4.302415996789932251e-02 -2.066696584224700928e-01 -8.594396710395812988e-02 5.299139618873596191e-01 -3.399229794740676880e-02 -1.764570921659469604e-01 -2.796944677829742432e-01 -1.044231057167053223e-01 -6.652203947305679321e-02 -5.762046575546264648e-02 1.852746754884719849e-01 -5.003064870834350586e-02 -1.463238298892974854e-01 2.267253817990422249e-03 4.135147109627723694e-02 -1.154445931315422058e-01 2.005537152290344238e-01 1.495291143655776978e-01 2.163190990686416626e-01 3.277077674865722656e-01 2.636286318302154541e-01
-9.827765077352523804e-02 -1.596321016550064087e-01 -7.219064235687255859e-02 6.198994070291519165e-02 2.440231442451477051e-01 -5.734790861606597900e-02 1.104347035288810730e-01 1.692355982959270477e-02 -1.277756243944168091e-01 1.379392296075820923e-01 5.625107139348983765e-02 4.184570163488388062e-02 -1.803643405437469482e-01 2.486174553632736206e-02 2.991852164268493652e-01 -5.843318104743957520e-01 1.410150341689586639e-02 -1.843641996383666992e-01 1.763183623552322388e-01 2.076383531093597412e-01 1.011456996202468872e-01 1.332275867462158203e-01 3.098328784108161926e-02 1.175531074404716492e-01 1.352268606424331665e-01 -1.539946496486663818e-01 -2.464258484542369843e-02 -1.100227385759353638e-01 1.379906386137008667e-01 8.501422405242919922e-02 9.238544851541519165e-02 3.680299520492553711e-01
-8.220726624131202698e-03 -2.125024981796741486e-02 -8.164159208536148071e-02 -1.206225007772445679e-01 3.816756606101989746e-01 2.823918312788009644e-02 -1.829891838133335114e-02 -4.743394255638122559e-02 -1.204729080200195312e-01 7.560767233371734619e-02 1.773555576801300049e-01 2.291783392429351807e-01 -3.145319819450378418e-01 8.132556080818176270e-02 1.132988035678863525e-01 -3.824604153633117676e-01 4.365850239992141724e-02 -2.382396161556243896e-01 2.772213704884052277e-02 2.479843348264694214e-01 5.586697906255722046e-02 2.547737061977386475e-01 4.046884924173355103e-02 2.799729816615581512e-02 1.890271343290805817e-02 -2.006980776786804199e-02 -6.945042312145233154e-02 -1.813277751207351685e-01 1.947402358055114746e-01 -2.744436264038085938e-01 3.321307525038719177e-02 3.408101797103881836e-01
9.984467178583145142e-02 -8.866783231496810913e-02 7.376821711659431458e-03 3.604733571410179138e-02 -3.807307779788970947e-02 -1.404198408126831055e-01 -1.035315766930580139e-01 -9.127361327409744263e-02 -2.799257934093475342e-01 9.273389354348182678e-03 -8.231186866760253906e-02 -1.099398657679557800e-01 -8.101340383291244507e-02 -1.954328417778015137e-01 3.716134428977966309e-01 1.743049174547195435e-02 -1.289597600698471069e-01 -3.173245787620544434e-01 1.254090219736099243e-01 2.901085615158081055e-01 6.998853385448455811e-02 3.464841842651367188e-02 1.709370613098144531e-01 -7.582209259271621704e-02 2.238706648349761963e-01 1.312217116355895996e-01 7.517415285110473633e-02 3.234099447727203369e-01 9.142691642045974731e-02 1.622481495141983032e-01 4.645447432994842529e-02 4.329287409782409668e-01
6.636507809162139893e-02 -1.082048416137695312e-01 1.275325864553451538e-01 3.817269206047058105e-01 2.008599489927291870e-01 -2.373128980398178101e-01 -7.191153615713119507e-02 -1.193761825561523438e-01 -1.483761668205261230e-01 5.985760316252708435e-02 1.094266846776008606e-01 7.944852113723754883e-02 -6.959768384695053101e-02 -9.541381895542144775e-02 1.386191993951797485e-01 -3.178966343402862549e-01 -3.300503827631473541e-03 -3.479926148429512978e-03 1.474536508321762085e-01 1.745098978281021118e-01 4.000408202409744263e-02 -1.534895040094852448e-02 -3.252392634749412537e-02 -3.497507050633430481e-02 1.639546304941177368e-01 1.404678225517272949e-01 -8.422160893678665161e-02 -9.397128969430923462e-02 3.416658043861389160e-01 -2.648912072181701660e-01 2.306203842163085938e-01 4.107998013496398926e-01
1.305484771728515625e-01 8.961241692304611206e-03 9.944346547126770020e-02 2.311074882745742798e-01 3.341747224330902100e-01 -5.869478732347488403e-02 1.141938343644142151e-01 2.884963760152459145e-03 -2.330174893140792847e-01 -3.195418044924736023e-03 -1.039601266384124756e-01 1.907816827297210693e-01 2.448450587689876556e-02 9.614188224077224731e-02 1.939853280782699585e-01 4.081049002707004547e-03 -1.786462068557739258e-01 -2.672985196113586426e-01 2.777980864048004150e-01 4.015517532825469971e-01 -6.948213279247283936e-02 1.391330957412719727e-01 7.067665457725524902e-03 2.464981377124786377e-01 -2.421969547867774963e-02 -2.403467521071434021e-02 1.041885372251272202e-02 2.772491574287414551e-01 1.340871900320053101e-01 2.004307061433792114e-01 -6.254430115222930908e-02 2.746438086032867432e-01
-4.852250590920448303e-02 -4.960137885063886642e-03 -1.107387915253639221e-01 1.511386688798666000e-02 9.524402767419815063e-02 8.241309225559234619e-02 4.313911125063896179e-02 5.316758155822753906e-02 -1.183174774050712585e-01 5.684563424438238144e-03 1.698390096426010132e-01 2.259708344936370850e-01 -2.722509205341339111e-01 -1.465746909379959106e-01 6.148302555084228516e-01 1.321612671017646790e-02 8.941274136304855347e-02 -8.741317689418792725e-02 -2.302336972206830978e-03 5.573868006467819214e-02 9.685456752777099609e-02 6.247185915708541870e-02 -1.758959591388702393e-01 9.509473294019699097e-02 -7.343405485153198242e-02 2.218146175146102905e-01 2.184448763728141785e-02 3.624677956104278564e-01 1.012701094150543213e-01 3.078149445354938507e-02 2.664693631231784821e-02 3.556151390075683594e-01
1.343879848718643188e-01 -6.871144752949476242e-03 1.178613603115081787e-01 3.535009175539016724e-02 1.353940516710281372e-01 -5.388361215591430664e-02 -5.728451535105705261e-03 -1.534353792667388916e-01 -8.321513421833515167e-03 -3.671729937195777893e-02 8.673956990242004395e-02 1.037571281194686890e-01 -2.618195414543151855e-01 1.524214632809162140e-02 6.535894870758056641e-01 2.647852599620819092e-01 3.060704842209815979e-02 -2.502369582653045654e-01 -7.504995167255401611e-02 1.908045113086700439e-01 1.927430629730224609e-01 5.196922644972801208e-02 1.135269999504089355e-01 1.120044887065887451e-01 1.242865901440382004e-02 -1.392533183097839355e-01 1.336731463670730591e-01 1.984786689281463623e-01 1.457528471946716309e-01 1.245917528867721558e-01 4.418231919407844543e-02 2.230624854564666748e-01
6.300453841686248779e-02 -6.328464951366186142e-03 -1.404576748609542847e-02 1.173669025301933289e-01 2.681981623172760010e-01 2.738346718251705170e-02 1.010256186127662659e-01 1.346225887537002563e-01 -3.125486075878143311e-01 -2.096453011035919189e-01 3.052183054387569427e-02 1.567756533622741699e-01 -1.430436782538890839e-02 3.380037546157836914e-01 3.046127855777740479e-01 7.470976561307907104e-02 -1.640473902225494385e-01 -7.281567156314849854e-02 1.988955289125442505e-01 3.371891379356384277e-01 1.054758876562118530e-01 6.086723878979682922e-02 -3.972717374563217163e-02 -8.588140457868576050e-02 1.238235682249069214e-01 1.507660187780857086e-02 8.015606552362442017e-02 2.004797905683517456e-01 2.504550106823444366e-02 7.143031060695648193e-02 1.706130206584930420e-01 4.413279592990875244e-01
2.610830664634704590e-01 5.792040005326271057e-02 7.245931774377822876e-02 -2.380266040563583374e-01 1.255474388599395752e-01 -7.676096260547637939e-02 -6.393175572156906128e-02 -9.951913356781005859e-02 -1.775894463062286377e-01 4.282227158546447754e-02 -6.841567903757095337e-02 -1.792066395282745361e-01 -3.565666377544403076e-01 -2.867523208260536194e-02 3.593807518482208252e-01 -6.833459436893463135e-02 1.534307301044464111e-01 -9.721571207046508789e-02 1.372000128030776978e-01 1.132395714521408081e-01 -8.714912086725234985e-02 9.160506725311279297e-02 1.836212575435638428e-01 3.102414123713970184e-02 -7.399193942546844482e-02 -8.183520287275314331e-02 -2.131936699151992798e-01 3.006417155265808105e-01 2.323262691497802734e-01 6.129488348960876465e-02 3.666888773441314697e-01 2.084886729717254639e-01
5.853127688169479370e-02 -2.027259320020675659e-01 5.963920801877975464e-02 -4.967789351940155029e-02 1.813122183084487915e-01 -1.026255264878273010e-01 -9.163508564233779907e-02 -4.128688201308250427e-02 -3.224047124385833740e-01 5.396351963281631470e-02 1.348679699003696442e-02 1.770701855421066284e-01 -2.358296066522598267e-01 -1.150577440857887268e-01 2.244281172752380371e-01 -5.131469573825597763e-03 1.291676461696624756e-01 -1.977816969156265259e-01 2.308097779750823975e-01 3.147786855697631836e-01 3.679016232490539551e-02 3.127493858337402344e-01 1.898649893701076508e-02 6.447007507085800171e-02 5.480142310261726379e-02 -2.428373247385025024e-01 7.369863241910934448e-02 3.387391865253448486e-01 2.207586318254470825e-01 -3.989668935537338257e-02 3.014917075634002686e-01 5.556667596101760864e-02
-1.463510189205408096e-02 6.444831192493438721e-02 -1.488371342420578003e-01 -8.020150661468505859e-02 2.569694817066192627e-01 -2.466015964746475220e-01 -1.486344635486602783e-02 -1.350739896297454834e-01 -2.645065784454345703e-01 -7.259371876716613770e-02 1.767462939023971558e-01 -2.300322949886322021e-01 -7.697233557701110840e-02 1.533942371606826782e-01 2.511199004948139191e-02 -2.488547861576080322e-01 5.276996269822120667e-02 -1.400766670703887939e-01 1.054090857505798340e-01 2.911116182804107666e-01 -4.512821882963180542e-02 1.767276376485824585e-01 -4.643329977989196777e-02 2.734899520874023438e-01 6.601102650165557861e-02 7.551100105047225952e-02 -8.797309547662734985e-02 -2.223581261932849884e-02 5.172093585133552551e-02 -3.572638034820556641e-01 4.056950807571411133e-01 1.692788749933242798e-01
2.499406486749649048e-01 -1.848892867565155029e-01 -1.431450098752975464e-01 1.729062758386135101e-02 -2.154145687818527222e-01 7.570267654955387115e-03 -2.939855456352233887e-01 5.965268239378929138e-02 -2.867557704448699951e-01 -8.248935639858245850e-02 2.717797458171844482e-01 -6.569225341081619263e-02 -3.350366950035095215e-01 1.082997545599937439e-01 2.501038610935211182e-01 -3.558680042624473572e-02 -7.705177366733551025e-02 -2.562017440795898438e-01 -2.427508234977722168e-01 2.431919276714324951e-01 1.189489439129829407e-01 1.097524389624595642e-01 -3.219949305057525635e-01 3.397192806005477905e-02 6.269260495901107788e-02 1.359025090932846069e-01 4.200485721230506897e-02 -7.937358319759368896e-02 1.380999386310577393e-01 -2.831003814935684204e-02 1.402807086706161499e-01 -2.019138261675834656e-02
-1.322437729686498642e-02 1.291226148605346680e-01 -7.339976262301206589e-03 5.108157545328140259e-02 1.647498160600662231e-01 -1.477839648723602295e-01 1.062302142381668091e-01 -1.415452063083648682e-01 1.784664839506149292e-01 -6.242477521300315857e-02 1.500357408076524734e-02 9.608256816864013672e-02 -4.837068021297454834e-01 -1.631058007478713989e-01 4.461012482643127441e-01 5.639474093914031982e-02 -1.221267431974411011e-01 -8.217272907495498657e-02 -6.103691458702087402e-02 3.078031241893768311e-01 1.804494857788085938e-01 4.928112775087356567e-02 -1.077937483787536621e-01 1.453463137149810791e-01 8.837431669235229492e-02 -4.179348051548004150e-02 1.021179556846618652e-01 2.542038857936859131e-01 8.990482240915298462e-02 2.032982707023620605e-01 1.422485113143920898e-01 2.238232642412185669e-01
-1.959052681922912598e-01 -1.136426627635955811e-01 1.060803607106208801e-01 1.752882748842239380e-01 -2.794756367802619934e-02 -2.050528824329376221e-01 5.922466889023780823e-02 -1.208548620343208313e-02 1.893139779567718506e-01 -7.584152370691299438e-02 -1.167930364608764648e-01 2.091284096240997314e-01 -2.655812203884124756e-01 1.571416705846786499e-01 2.536813318729400635e-01 -2.955241799354553223e-01 1.312107145786285400e-01 -1.207066327333450317e-01 -2.269103825092315674e-01 2.712722122669219971e-01 1.381803154945373535e-01 -1.246228963136672974e-01 -8.247365802526473999e-02 -1.048389077186584473e-01 -2.716041803359985352e-01 6.563677638769149780e-02 -8.789295703172683716e-02 1.206505373120307922e-01 1.958015859127044678e-01 -1.251356769353151321e-02 3.895644247531890869e-01 1.202842593193054199e-01
-3.514429181814193726e-02 -2.181343734264373779e-01 -7.769518345594406128e-02 2.072039432823657990e-02 4.452642425894737244e-02 -2.096115201711654663e-01 -3.360718488693237305e-01 -4.567354917526245117e-02 -3.595575988292694092e-01 -2.476612031459808350e-01 8.974805474281311035e-03 -7.006323430687189102e-03 -8.924055099487304688e-02 3.701784461736679077e-02 1.051035299897193909e-01 -2.294930070638656616e-01 -1.931955218315124512e-01 4.354080301709473133e-04 -1.189321056008338928e-01 4.008540883660316467e-02 4.339083135128021240e-01 -1.501458287239074707e-01 8.275646716356277466e-02 -1.852719187736511230e-01 -1.259451955556869507e-01 -1.729007214307785034e-01 -1.929498463869094849e-01 -1.527512967586517334e-01 1.279902905225753784e-01 3.573455661535263062e-02 6.788633018732070923e-02 2.937920987606048584e-01
-5.667637288570404053e-02 2.058367282152175903e-01 -1.705021560192108154e-01 -7.383020420093089342e-05 2.992202639579772949e-01 -5.187929049134254456e-02 -2.137577235698699951e-01 -6.651020050048828125e-02 -5.457511171698570251e-03 -2.937490679323673248e-02 -5.355208646506071091e-03 -1.244404315948486328e-01 -3.044085204601287842e-01 3.117217123508453369e-01 1.820378154516220093e-01 -2.465479522943496704e-01 3.914556279778480530e-02 -3.216355144977569580e-01 2.860144078731536865e-01 1.984108388423919678e-01 2.590821385383605957e-01 1.133494153618812561e-01 -1.157750841230154037e-02 1.727375984191894531e-01 1.266707181930541992e-01 -9.096668660640716553e-02 2.057706862688064575e-01 1.637876220047473907e-02 9.861869364976882935e-02 -5.052495282143354416e-03 -1.124428138136863708e-01 2.396264672279357910e-01
2.051477730274200439e-01 -5.384198948740959167e-02 -1.070253998041152954e-01 2.556006610393524170e-02 3.172138035297393799e-01 4.368152096867561340e-02 -8.874529600143432617e-02 -3.537361621856689453e-01 -2.065472155809402466e-01 -1.868205331265926361e-02 5.950573831796646118e-04 -2.110832929611206055e-01 -1.365442425012588501e-01 2.233148925006389618e-02 1.717745512723922729e-01 -7.792850583791732788e-02 -3.348866105079650879e-01 1.434573382139205933e-01 1.167043522000312805e-01 3.204784095287322998e-01 2.467812299728393555e-01 7.676985859870910645e-02 1.963815242052078247e-01 1.812718659639358521e-01 -4.649639502167701721e-02 -3.206906616687774658e-01 1.035522222518920898e-01 1.066549196839332581e-01 1.135591510683298111e-02 -2.528188563883304596e-02 9.320245683193206787e-02 2.030954957008361816e-01
3.069228865206241608e-02 -2.228599935770034790e-01 -1.450003124773502350e-02 5.416300892829895020e-02 2.462142556905746460e-01 -7.283602654933929443e-02 -5.706578493118286133e-02 2.828064262866973877e-01 -1.379163712263107300e-01 -7.894317805767059326e-02 -3.175256773829460144e-02 2.545428462326526642e-02 -3.395154178142547607e-01 -1.161128357052803040e-01 2.555628716945648193e-01 -6.111746430397033691e-01 -8.884277939796447754e-02 -1.373235732316970825e-01 8.636849373579025269e-02 1.054404675960540771e-01 2.021875679492950439e-01 1.305309981107711792e-01 -1.032130420207977295e-01 2.575973421335220337e-02 -4.066160321235656738e-02 -9.797719866037368774e-02 -3.431525453925132751e-02 -1.444968134164810181e-01 1.909467428922653198e-01 9.445868432521820068e-03 -8.126813918352127075e-02 1.074683368206024170e-01
7.203564047813415527e-02 3.777396865189075470e-03 -2.203088998794555664e-01 -6.184808537364006042e-02 -4.891251400113105774e-02 -1.088809147477149963e-01 -9.782135486602783203e-02 7.634133845567703247e-02 9.278219193220138550e-02 -1.952850222587585449e-01 -1.075456142425537109e-01 -1.349933352321386337e-02 -2.620457112789154053e-01 9.158711880445480347e-02 2.609168887138366699e-01 -4.680135473608970642e-02 -2.146511971950531006e-01 -5.230069160461425781e-01 2.605554759502410889e-01 1.010231748223304749e-01 9.681901335716247559e-02 -2.718880474567413330e-01 -8.186437189579010010e-02 1.465204209089279175e-01 -1.009988486766815186e-01 -1.327104121446609497e-01 5.262367799878120422e-02 2.674400061368942261e-02 -8.114020526409149170e-02 -4.743452742695808411e-02 3.964512944221496582e-01 -2.226451970636844635e-02
2.398127615451812744e-01 -8.897750079631805420e-02 2.088347971439361572e-01 1.386103034019470215e-01 1.087871342897415161e-01 -2.773134410381317139e-02 4.395961016416549683e-02 -1.753427982330322266e-01 -7.387927919626235962e-02 -3.720235824584960938e-01 -3.159627958666533232e-04 -9.122267365455627441e-02 -2.078062295913696289e-01 1.774133294820785522e-01 5.537400022149085999e-02 -1.912143453955650330e-02 1.925399005413055420e-01 -1.344909220933914185e-01 1.238269433379173279e-01 1.802581399679183960e-01 -4.223983734846115112e-02 5.293951556086540222e-02 1.552302483469247818e-02 3.108284175395965576e-01 -2.399140149354934692e-01 -2.720915675163269043e-01 2.260043099522590637e-02 2.768026590347290039e-01 2.592449635267257690e-02 -5.794139578938484192e-02 4.184915125370025635e-01 6.228738650679588318e-02
7.008805405348539352e-03 -1.136265322566032410e-01 2.353235334157943726e-01 9.830382466316223145e-02 8.893845975399017334e-02 3.810941800475120544e-02 -1.858446896076202393e-01 -6.223781406879425049e-02 -2.226209491491317749e-01 -4.479755833745002747e-02 7.214969955384731293e-03 -4.616992175579071045e-02 -2.378702312707901001e-01 8.162045478820800781e-02 8.781678229570388794e-02 -1.147078275680541992e-01 1.920855492353439331e-01 -1.775446683168411255e-01 1.092220172286033630e-01 4.380770400166511536e-02 1.230488196015357971e-01 1.856086254119873047e-01 -3.124774619936943054e-02 2.877767682075500488e-01 -1.594176292419433594e-01 -2.456358671188354492e-01 2.093503028154373169e-01 1.934042423963546753e-01 3.653270006179809570e-01 -1.265350580215454102e-01 3.734945058822631836e-01 2.544650733470916748e-01
-1.218189671635627747e-02 1.078350543975830078e-01 -1.990223079919815063e-01 -3.390210121870040894e-02 3.787838220596313477e-01 3.939637541770935059e-02 -1.845425963401794434e-01 -1.697248220443725586e-01 1.986377872526645660e-02 -9.583275765180587769e-02 7.830014079809188843e-02 -2.063792496919631958e-01 -4.464783966541290283e-01 3.670881688594818115e-01 7.688858360052108765e-02 -2.549440562725067139e-01 -5.294602736830711365e-02 -2.226513922214508057e-01 8.005641400814056396e-02 3.758050501346588135e-02 -3.668328002095222473e-02 2.745241299271583557e-02 1.390546411275863647e-01 1.244178041815757751e-01 5.669599771499633789e-02 -5.601290240883827209e-02 3.140221908688545227e-02 9.420185233466327190e-04 1.164217516779899597e-01 1.590024530887603760e-01 2.979151159524917603e-02 3.634414076805114746e-01
1.233144924044609070e-01 2.289111912250518799e-01 9.035641700029373169e-02 -2.931451611220836639e-02 -7.019601017236709595e-02 -2.143621295690536499e-01 -2.832339107990264893e-01 2.031099647283554077e-01 -2.902889847755432129e-01 -2.145210513845086098e-03 -5.188460275530815125e-02 1.869634687900543213e-01 4.365294240415096283e-03 1.579172760248184204e-01 3.225767612457275391e-01 -6.413915008306503296e-02 -1.768879294395446777e-01 -1.637910604476928711e-01 -8.724507689476013184e-02 3.906364142894744873e-01 1.711531132459640503e-01 5.327256768941879272e-02 -8.177685737609863281e-02 2.012651711702346802e-01 -8.575900644063949585e-02 -8.601965755224227905e-02 1.145964562892913818e-01 -1.740859299898147583e-01 1.099493354558944702e-01 -8.091279864311218262e-02 3.199404776096343994e-01 1.383032351732254028e-01
8.588389307260513306e-02 -3.704092279076576233e-02 1.364055722951889038e-01 -1.428581625223159790e-01 -4.453281313180923462e-02 -1.378749012947082520e-01 -1.970405578613281250e-01 -7.920981198549270630e-02 -3.799366950988769531e-01 -8.571761101484298706e-02 1.154360547661781311e-01 7.066593319177627563e-02 -2.460693418979644775e-01 -2.362003028392791748e-01 2.481468617916107178e-01 8.652608841657638550e-02 1.609046459197998047e-01 -2.961842119693756104e-01 1.985781043767929077e-01 3.304242789745330811e-01 1.603637821972370148e-02 2.284772098064422607e-01 7.030778378248214722e-02 1.584663093090057373e-01 -2.290608594194054604e-03 -7.025764882564544678e-02 -8.518584817647933960e-02 2.769295275211334229e-01 1.569672524929046631e-01 2.996249869465827942e-02 2.264596074819564819e-01 1.423771381378173828e-01
-1.768727786839008331e-03 -4.614749252796173096e-01 2.430685162544250488e-01 -8.641842752695083618e-02 5.077945068478584290e-03 8.602641522884368896e-03 3.185672685503959656e-02 -9.005385637283325195e-02 -7.322360575199127197e-02 -2.542982995510101318e-01 -6.065802648663520813e-02 4.664604365825653076e-02 -2.274404466152191162e-01 6.223846599459648132e-02 1.553882658481597900e-01 -3.278887271881103516e-01 6.160667911171913147e-02 1.494012773036956787e-02 -5.277211964130401611e-02 -6.155194714665412903e-03 6.432157754898071289e-02 -1.437849700450897217e-01 -9.373402595520019531e-02 3.213948607444763184e-01 7.179106771945953369e-02 -5.043167248368263245e-02 -6.865589320659637451e-02 2.257237881422042847e-01 1.956969499588012695e-01 -3.467590808868408203e-01 1.122736856341362000e-01 2.643460333347320557e-01
1.437292098999023438e-01 -3.468912094831466675e-02 1.029056906700134277e-01 -1.423187106847763062e-01 1.880884170532226562e-01 -2.394583076238632202e-01 -2.129817157983779907e-01 -2.197119873017072678e-03 -2.899248618632555008e-03 8.822499960660934448e-02 -8.250841498374938965e-02 -8.853672444820404053e-02 1.755619496107101440e-01 1.103034764528274536e-01 1.628702431917190552e-01 -3.515064120292663574e-01 5.452492088079452515e-02 -3.320074379444122314e-01 3.670253977179527283e-02 2.556123733520507812e-01 9.788055717945098877e-02 -3.385443389415740967e-01 7.419798523187637329e-02 5.749168619513511658e-02 6.709553301334381104e-03 2.825088798999786377e-01 -1.170134618878364563e-01 1.291025280952453613e-01 3.664147481322288513e-02 -7.626716792583465576e-02 1.512817144393920898e-01 3.748979568481445312e-01
1.716142445802688599e-01 1.230793818831443787e-01 3.951670974493026733e-02 4.044725000858306885e-02 4.783965349197387695e-01 1.995543204247951508e-02 1.699231192469596863e-02 1.265768334269523621e-02 -1.099233403801918030e-01 -1.062352675944566727e-03 -1.064334958791732788e-01 -1.224651336669921875e-01 -1.098147034645080566e-01 1.534461416304111481e-02 -1.102462261915206909e-01 -2.797997295856475830e-01 -5.202458798885345459e-02 -1.308385878801345825e-01 5.900972709059715271e-02 3.799798488616943359e-01 1.371903717517852783e-01 1.176225617527961731e-01 -2.121602743864059448e-02 3.868031874299049377e-02 -9.900242835283279419e-02 4.445315897464752197e-02 -1.767537742853164673e-01 9.353554248809814453e-02 1.566067934036254883e-01 -3.403292894363403320e-01 6.694727391004562378e-02 4.271422326564788818e-01
3.011873066425323486e-01 -1.669895052909851074e-01 1.183339655399322510e-01 9.711270034313201904e-02 5.907379835844039917e-02 -1.772594451904296875e-02 -6.755798310041427612e-02 9.718060493469238281e-03 -1.978125721216201782e-01 -9.443533420562744141e-02 -7.780850678682327271e-02 1.104813441634178162e-01 -2.988337576389312744e-01 2.695644646883010864e-02 2.233935445547103882e-01 4.484965279698371887e-02 1.181552335619926453e-01 -1.037555858492851257e-01 1.416769027709960938e-01 1.728617697954177856e-01 -2.624796628952026367e-01 8.871625177562236786e-03 3.148527443408966064e-01 2.733269035816192627e-01 8.945411443710327148e-02 -1.911427676677703857e-01 -9.696794301271438599e-02 -4.319808632135391235e-02 2.500772476196289062e-02 -1.602889895439147949e-01 2.672040462493896484e-01 4.125964641571044922e-01
-2.023525536060333252e-01 -1.134904325008392334e-01 -1.017569527029991150e-01 2.147642374038696289e-01 9.295734018087387085e-02 6.683894991874694824e-02 -2.500457167625427246e-01 1.183974929153919220e-02 1.095061469823122025e-02 -2.832203637808561325e-03 4.650405421853065491e-02 -1.666739583015441895e-01 -8.732295036315917969e-02 2.052192538976669312e-01 1.140646114945411682e-01 -4.906253516674041748e-01 5.825161188840866089e-02 -3.762794286012649536e-02 1.152290850877761841e-01 2.574423849582672119e-01 -1.700558140873908997e-02 1.487947851419448853e-01 1.149761527776718140e-01 1.030839383602142334e-01 -1.124514937400817871e-01 -2.589626014232635498e-01 -2.586551383137702942e-02 6.347960978746414185e-02 4.006943106651306152e-01 -1.656126827001571655e-01 2.247530668973922729e-01 1.638511270284652710e-01
1.463941931724548340e-01 -1.503382474184036255e-01 -2.905672590713948011e-04 5.364025384187698364e-02 3.501457870006561279e-01 4.637905210256576538e-02 1.785739324986934662e-03 4.489777982234954834e-02 -2.909440994262695312e-01 -1.372038014233112335e-02 -2.401858195662498474e-02 -7.636158913373947144e-02 -1.768545657396316528e-01 -1.757906526327133179e-01 8.223600685596466064e-02 -1.832281351089477539e-01 -2.580849826335906982e-02 -9.775057435035705566e-02 8.869646489620208740e-02 1.850174963474273682e-01 3.386438786983489990e-01 2.411824464797973633e-01 -1.907500475645065308e-01 8.352378755807876587e-02 -7.977512478828430176e-02 -1.114504411816596985e-01 -4.687624052166938782e-02 -1.180470511317253113e-01 1.881537437438964844e-01 -2.349253892898559570e-01 9.256411343812942505e-02 4.795309901237487793e-01
2.448268532752990723e-01 1.582805365324020386e-01 1.099759936332702637e-01 8.350662887096405029e-02 1.344718784093856812e-01 -9.199083596467971802e-02 1.800901144742965698e-01 -5.610899627208709717e-02 -2.675226032733917236e-01 -4.130833968520164490e-02 -1.718263775110244751e-01 2.259145975112915039e-01 -1.881722658872604370e-01 -1.175909042358398438e-01 3.809960186481475830e-01 1.542521566152572632e-01 -1.157212778925895691e-01 -2.978759109973907471e-01 1.713584959506988525e-01 1.699007600545883179e-01 1.786097139120101929e-02 -7.024294137954711914e-02 1.193494796752929688e-01 9.981927275657653809e-02 -1.997858434915542603e-01 -1.633273251354694366e-02 1.168842427432537079e-02 5.090405419468879700e-02 4.007785022258758545e-01 2.153679877519607544e-01 -2.445295453071594238e-02 1.465011984109878540e-01
2.029993534088134766e-01 3.539273887872695923e-02 -1.854771673679351807e-01 -9.917899034917354584e-03 3.191044628620147705e-01 1.335316151380538940e-01 -2.046639658510684967e-02 2.237991429865360260e-02 -6.149121001362800598e-02 9.002000838518142700e-02 1.360813621431589127e-03 -1.079970598220825195e-01 6.649699062108993530e-02 8.413951098918914795e-02 1.538766473531723022e-01 -2.049739845097064972e-02 5.957302451133728027e-02 -3.198037743568420410e-01 1.697550117969512939e-01 1.929498463869094849e-01 -2.392762899398803711e-01 -7.685137540102005005e-02 6.354203075170516968e-02 -6.089213863015174866e-02 -1.860089302062988281e-01 -4.287359118461608887e-01 5.071349814534187317e-02 3.902357444167137146e-02 3.246225714683532715e-01 -1.379879415035247803e-01 5.512562394142150879e-02 3.880318403244018555e-01
2.196458876132965088e-01 -1.490146815776824951e-01 7.761764526367187500e-02 -3.590951208025217056e-03 7.713022083044052124e-02 -1.457596868276596069e-01 -1.140502020716667175e-01 -2.135591655969619751e-01 -2.104803323745727539e-01 -2.577112615108489990e-01 3.380765020847320557e-02 3.811840713024139404e-02 -2.836051285266876221e-01 1.074508577585220337e-02 1.378839164972305298e-01 -9.794352948665618896e-02 2.745984792709350586e-01 -2.369781583547592163e-01 2.924281870946288109e-03 -9.910314343869686127e-03 -2.861505933105945587e-02 2.244868874549865723e-01 -3.148008882999420166e-02 3.875659108161926270e-01 -1.564772129058837891e-01 -1.211043894290924072e-01 1.055942326784133911e-01 1.997526288032531738e-01 2.613955438137054443e-01 -1.703647524118423462e-01 3.057645261287689209e-01 1.050219126045703888e-02
3.270591422915458679e-02 3.009506687521934509e-02 -3.007307350635528564e-01 6.533186137676239014e-02 1.415841877460479736e-01 2.150332368910312653e-02 -1.919484883546829224e-01 -1.263932674191892147e-03 -1.856884211301803589e-01 -4.059642255306243896e-01 1.929089725017547607e-01 1.827208250761032104e-01 -1.613837331533432007e-01 -8.840822614729404449e-03 2.482570558786392212e-01 -1.557864099740982056e-01 1.707266271114349365e-01 1.287763118743896484e-01 -2.229307740926742554e-01 3.301721513271331787e-01 -3.895578905940055847e-02 -1.278268694877624512e-01 2.353592365980148315e-01 1.544882915914058685e-02 -1.060010194778442383e-01 -1.313524544239044189e-01 -1.925265938043594360e-01 -5.290419608354568481e-02 1.335410028696060181e-01 -1.522232145071029663e-01 2.721785306930541992e-01 5.174449458718299866e-02
5.326323583722114563e-02 -9.516380727291107178e-02 -5.497187748551368713e-02 -2.692446112632751465e-03 2.130268141627311707e-02 -2.053213119506835938e-01 2.391437739133834839e-01 2.821218688040971756e-03 -3.241308405995368958e-02 -6.567478645592927933e-03 2.234088443219661713e-02 1.719710528850555420e-01 -4.238957464694976807e-01 -1.188214868307113647e-02 5.327687859535217285e-01 -4.802651330828666687e-02 -1.824499517679214478e-01 -2.775686681270599365e-01 -6.268865615129470825e-02 1.220466643571853638e-01 6.126330047845840454e-02 -1.023356467485427856e-01 7.054214179515838623e-02 7.998990267515182495e-02 1.268695145845413208e-01 -1.563231647014617920e-01 1.680424660444259644e-01 1.086122840642929077e-01 2.516197860240936279e-01 1.577577441930770874e-01 -2.452572248876094818e-02 2.529769241809844971e-01
1.677817702293395996e-01 2.583726122975349426e-02 -1.760140806436538696e-01 1.939922720193862915e-01 3.128952383995056152e-01 1.541413273662328720e-02 -1.022291556000709534e-01 -6.061785295605659485e-02 -2.348222136497497559e-01 -2.084448747336864471e-02 -3.827228769659996033e-02 9.568532556295394897e-02 -1.411234736442565918e-01 -1.665789633989334106e-01 2.201593481004238129e-02 -2.160748839378356934e-01 -2.057119160890579224e-01 3.796062618494033813e-02 2.202894687652587891e-01 2.088439464569091797e-01 3.722463250160217285e-01 -1.073547527194023132e-01 2.741400897502899170e-01 1.997796595096588135e-01 -1.427128463983535767e-01 -1.484410166740417480e-01 3.141650557518005371e-02 1.079064160585403442e-01 -1.354681998491287231e-01 -2.193766385316848755e-01 5.507779121398925781e-02 3.219709396362304688e-01
-4.673915356397628784e-02 -2.999811246991157532e-02 -5.184331908822059631e-03 1.699934750795364380e-01 -6.019267812371253967e-02 1.247158944606781006e-01 -1.360934041440486908e-02 -2.199101150035858154e-01 -2.581647634506225586e-01 9.160573594272136688e-03 -8.943326026201248169e-02 1.932391822338104248e-01 -3.889890909194946289e-01 1.846897751092910767e-01 2.676699459552764893e-01 5.813165009021759033e-02 -1.519279479980468750e-01 -3.157707452774047852e-01 1.793457120656967163e-01 2.605281472206115723e-01 -1.706443876028060913e-01 -8.440482616424560547e-02 9.092113375663757324e-02 2.219777852296829224e-01 6.670156144537031651e-04 1.814349740743637085e-01 2.071400173008441925e-02 2.467916756868362427e-01 9.067339450120925903e-02 1.453323289752006531e-02 3.186600208282470703e-01 8.304896950721740723e-02
-1.144759729504585266e-02 5.232377443462610245e-04 -1.707961708307266235e-01 -2.531371712684631348e-01 1.710489578545093536e-02 -1.747465282678604126e-01 1.149634644389152527e-02 1.932850182056427002e-01 -1.054900959134101868e-01 -1.767641752958297729e-01 -1.065723299980163574e-01 -4.030077904462814331e-02 -1.512923836708068848e-01 -6.945409812033176422e-03 4.861141741275787354e-01 -3.306380286812782288e-02 -2.634198665618896484e-01 -4.621578752994537354e-01 -1.532403402961790562e-03 -7.339147478342056274e-02 1.768994145095348358e-02 -1.213502064347267151e-01 -9.527452290058135986e-02 1.651187688112258911e-01 -1.314315199851989746e-01 -1.498511731624603271e-01 3.181553632020950317e-02 -1.218256056308746338e-01 -8.273035287857055664e-02 -2.044068649411201477e-03 2.789508700370788574e-01 2.064246386289596558e-01
2.246766090393066406e-01 7.522505708038806915e-03 2.688070833683013916e-01 4.261414706707000732e-02 1.230931952595710754e-01 -4.710704460740089417e-02 -8.341594785451889038e-02 -1.254552304744720459e-01 -3.892972469329833984e-01 -7.571569085121154785e-02 1.253442168235778809e-01 7.482311222702264786e-03 -2.856202721595764160e-01 4.023624584078788757e-02 4.081859588623046875e-01 -3.199478238821029663e-02 -7.867220044136047363e-02 -2.385797053575515747e-01 1.026130169630050659e-01 -1.233479529619216919e-01 1.417239159345626831e-01 -3.535110652446746826e-01 -2.163312025368213654e-02 -6.505340337753295898e-03 8.656651712954044342e-03 -1.005005985498428345e-01 -1.601674109697341919e-01 1.974461674690246582e-01 1.503091901540756226e-01 -9.929864853620529175e-02 1.361334919929504395e-01 2.263043373823165894e-01
3.194350600242614746e-01 -2.239301949739456177e-01 -5.837557837367057800e-02 -5.475377663969993591e-02 -1.556381862610578537e-02 -1.532241702079772949e-01 5.519493296742439270e-02 1.437959820032119751e-01 -2.632334828376770020e-01 -2.046999335289001465e-01 -1.556435525417327881e-01 2.465239763259887695e-01 -4.486785829067230225e-01 -1.217671185731887817e-01 1.610497981309890747e-01 -1.601346768438816071e-02 -3.431616723537445068e-02 -2.908443212509155273e-01 -1.439700275659561157e-01 1.512150466442108154e-01 5.238208919763565063e-02 -9.106016904115676880e-02 7.026087492704391479e-02 9.846653789281845093e-02 2.086419425904750824e-02 -7.435618340969085693e-02 -4.026244580745697021e-02 3.096486032009124756e-01 8.048368990421295166e-02 -2.455476075410842896e-01 7.599480450153350830e-02 1.561977118253707886e-01
-2.324142865836620331e-02 -3.990510106086730957e-02 9.220667928457260132e-02 -1.744841635227203369e-01 1.346975266933441162e-01 -2.118852287530899048e-01 4.425057023763656616e-02 -2.069527506828308105e-01 -4.140942543745040894e-02 -1.260384321212768555e-01 1.161158829927444458e-01 1.117820851504802704e-02 -1.486175209283828735e-01 -4.178879782557487488e-02 5.195450782775878906e-01 7.004239410161972046e-02 -9.583047777414321899e-02 9.905163198709487915e-03 -1.633405387401580811e-01 3.807881176471710205e-01 1.354300677776336670e-01 1.063102185726165771e-01 4.921739175915718079e-02 1.297116875648498535e-01 4.935150220990180969e-02 -2.019228413701057434e-03 5.478555709123611450e-02 1.594884395599365234e-01 4.248531758785247803e-01 2.202058434486389160e-01 1.947032473981380463e-02 1.764092147350311279e-01
-1.184686571359634399e-01 3.550164867192506790e-03 8.321756869554519653e-02 -5.252510309219360352e-02 -1.789196133613586426e-01 -7.015080749988555908e-02 5.642361193895339966e-02 -2.299539595842361450e-01 -1.515017300844192505e-01 -9.438148140907287598e-02 -3.338838368654251099e-02 -1.528578717261552811e-02 -3.206830024719238281e-01 -1.143182590603828430e-01 3.046069145202636719e-01 -1.665851771831512451e-01 -1.567247360944747925e-01 -2.060234546661376953e-01 1.844972372055053711e-01 3.546304702758789062e-01 8.622840791940689087e-02 -9.451881051063537598e-02 6.437495350837707520e-02 1.731987595558166504e-01 1.143750324845314026e-01 2.221095860004425049e-01 7.128498703241348267e-02 2.306083291769027710e-01 2.469590753316879272e-01 -2.137399464845657349e-01 3.288630843162536621e-01 2.827694825828075409e-02
1.897251605987548828e-01 2.190330298617482185e-03 6.948827207088470459e-02 3.464134782552719116e-02 8.243463933467864990e-02 -2.913554012775421143e-01 1.002315655350685120e-01 -1.680446863174438477e-01 -2.113337367773056030e-01 -2.571908235549926758e-01 -1.809522807598114014e-01 -3.213489428162574768e-02 -3.217314183712005615e-01 1.651828587055206299e-01 2.047380059957504272e-01 -1.048374846577644348e-01 -3.646467626094818115e-02 7.735180109739303589e-02 -2.102252654731273651e-02 3.916878700256347656e-01 8.374016731977462769e-02 2.515317797660827637e-01 -2.587213814258575439e-01 1.796324104070663452e-01 -1.762234717607498169e-01 1.594336479902267456e-01 1.052336990833282471e-01 -3.909869119524955750e-03 -2.250185310840606689e-01 -1.082083433866500854e-01 -2.162053808569908142e-02 1.966693401336669922e-01
-2.100258618593215942e-01 1.002961248159408569e-01 -1.015890538692474365e-01 -1.113326549530029297e-01 1.626569032669067383e-02 -8.918288350105285645e-02 1.786837875843048096e-01 -1.647217571735382080e-02 6.036610528826713562e-02 -2.845268845558166504e-01 -1.313730180263519287e-01 6.723488122224807739e-02 -2.937518060207366943e-01 6.019734218716621399e-02 4.044423699378967285e-01 -1.129546761512756348e-02 4.572855308651924133e-02 -4.698474109172821045e-01 8.525877445936203003e-02 1.758085042238235474e-01 -1.746224611997604370e-01 -1.430596709251403809e-01 7.354836910963058472e-02 3.312912536785006523e-03 -2.217429280281066895e-01 -2.927916049957275391e-01 -8.243454247713088989e-02 8.331354707479476929e-02 5.010556802153587341e-02 -2.254479676485061646e-01 -5.712054297327995300e-02 8.050305768847465515e-03
3.723101913928985596e-01 1.378525346517562866e-01 1.212229803204536438e-01 1.403116248548030853e-02 1.663414835929870605e-01 -2.084225565195083618e-01 1.693404018878936768e-01 -2.485626786947250366e-01 -3.026700019836425781e-01 -6.729741394519805908e-02 1.429226547479629517e-01 -2.925888597965240479e-01 -8.667778223752975464e-02 -8.008582890033721924e-02 3.289021849632263184e-01 -2.604469656944274902e-02 1.400934159755706787e-01 -2.489711940288543701e-01 1.115796118974685669e-01 1.898959875106811523e-01 2.024269476532936096e-02 -7.728639245033264160e-02 -5.763841792941093445e-02 1.292283087968826294e-01 3.970855101943016052e-02 -1.474814116954803467e-01 -1.349734812974929810e-01 6.594265252351760864e-02 8.698081225156784058e-02 1.423261910676956177e-01 1.780255585908889771e-01 2.811195254325866699e-01
2.563672363758087158e-01 -1.911806166172027588e-01 -1.287982463836669922e-01 -3.104534558951854706e-02 5.053694248199462891e-01 -1.075968798249959946e-02 -2.809365987777709961e-01 -1.012553460896015167e-02 -9.832456707954406738e-02 -1.162767782807350159e-02 -2.212914871051907539e-03 -9.699589759111404419e-02 -2.722725570201873779e-01 1.754071414470672607e-01 1.054084599018096924e-01 -1.276935189962387085e-01 -8.406174927949905396e-02 -6.932814419269561768e-02 -1.200251877307891846e-01 1.500753164291381836e-01 2.572305500507354736e-01 6.560210138559341431e-02 -1.526366621255874634e-01 2.970061004161834717e-01 -2.745737135410308838e-02 -7.851564884185791016e-02 1.091874316334724426e-01 5.524944514036178589e-02 2.112367749214172363e-02 -5.586561560630798340e-02 -9.780409932136535645e-02 3.581753671169281006e-01
1.871753334999084473e-01 -2.169049978256225586e-01 5.382486153393983841e-03 1.668097972869873047e-01 5.055193975567817688e-02 -6.014502048492431641e-02 -1.382857561111450195e-01 1.638102978467941284e-01 -1.041237264871597290e-01 -2.753548026084899902e-01 7.556072622537612915e-02 -1.462090462446212769e-01 -2.797837257385253906e-01 1.430936306715011597e-01 8.755668997764587402e-02 -1.940627545118331909e-01 2.094711661338806152e-01 -7.016814500093460083e-02 -1.112889349460601807e-01 2.701519429683685303e-01 3.773932158946990967e-01 -7.674613595008850098e-02 -1.401938796043395996e-01 -2.696918845176696777e-01 -1.062943190336227417e-01 -6.179546564817428589e-02 2.304268777370452881e-01 -6.338203698396682739e-02 -7.915484160184860229e-02 9.326972067356109619e-02 3.271820247173309326e-01 1.048202216625213623e-01
-6.082617118954658508e-02 1.749880909919738770e-01 -2.340969294309616089e-01 5.758986249566078186e-02 -9.174853563308715820e-02 -6.839685887098312378e-02 -3.118494749069213867e-01 -5.821119993925094604e-02 -1.845109909772872925e-01 -2.771028280258178711e-01 1.266234815120697021e-01 1.445079594850540161e-01 -2.080461531877517700e-01 -2.369431555271148682e-01 2.530890107154846191e-01 -8.857066929340362549e-02 -3.474326431751251221e-02 -8.844139426946640015e-02 -1.343607306480407715e-01 4.242129921913146973e-01 1.680791825056076050e-01 2.910100109875202179e-02 8.889613300561904907e-02 1.229331269860267639e-02 -1.251927316188812256e-01 -1.678225994110107422e-01 -2.320522069931030273e-01 -1.811446696519851685e-01 1.430020481348037720e-01 1.499694436788558960e-01 2.172573506832122803e-01 9.963089972734451294e-02
-1.085964962840080261e-01 -3.909949213266372681e-02 -1.681011766195297241e-01 -9.296837449073791504e-02 1.928606927394866943e-01 -1.930665373802185059e-01 -1.548914462327957153e-01 -5.985503643751144409e-02 -1.407586038112640381e-01 -4.369063826743513346e-04 -3.392012789845466614e-02 -2.181553244590759277e-01 -6.429875642061233521e-02 1.527491211891174316e-01 1.206898391246795654e-01 -2.505382001399993896e-01 1.189104001969099045e-02 -1.961734741926193237e-01 -2.391769364476203918e-02 2.912819087505340576e-01 3.778768936172127724e-03 1.314317882061004639e-01 7.355919480323791504e-02 3.615241646766662598e-01 4.084148257970809937e-02 2.753061056137084961e-01 -4.314373061060905457e-02 -6.597848236560821533e-02 3.002655208110809326e-01 -3.278541564941406250e-01 3.325274288654327393e-01 7.095971703529357910e-02
2.727960795164108276e-02 -7.387318462133407593e-02 1.153605878353118896e-01 3.229755908250808716e-02 9.689161926507949829e-02 -5.173439905047416687e-02 1.346988976001739502e-01 -1.020953357219696045e-01 -1.390191614627838135e-01 -1.521660573780536652e-02 -1.531823575496673584e-01 -1.166591979563236237e-02 -5.839964374899864197e-02 -6.901884078979492188e-02 3.047079443931579590e-01 -8.422844856977462769e-02 7.640163600444793701e-02 -1.860350221395492554e-01 2.223411351442337036e-01 3.521194458007812500e-01 -2.179011851549148560e-01 2.712835371494293213e-01 1.319631040096282959e-01 3.032064735889434814e-01 -1.136461347341537476e-01 -8.122505620121955872e-03 1.864675730466842651e-01 6.325655430555343628e-02 3.655384182929992676e-01 -2.666882239282131195e-02 3.964394927024841309e-01 8.518811082467436790e-04
1.724171042442321777e-01 -1.991785466670989990e-01 9.257119148969650269e-02 5.815022811293601990e-02 4.726149514317512512e-02 1.943638175725936890e-01 -4.036096855998039246e-03 -1.402972340583801270e-01 -2.514594495296478271e-01 -8.337980508804321289e-02 1.064941585063934326e-01 1.389025337994098663e-02 -2.793039679527282715e-01 5.538984015583992004e-02 5.207797288894653320e-01 -2.647801637649536133e-01 1.141397003084421158e-02 -3.845633938908576965e-02 1.492361128330230713e-01 5.766164883971214294e-02 1.143155097961425781e-01 -7.502339314669370651e-03 -1.287846565246582031e-01 6.445669569075107574e-03 3.769701421260833740e-01 -2.261664532124996185e-02 5.823457986116409302e-02 7.322250306606292725e-02 7.979390770196914673e-02 -2.963530123233795166e-01 3.878987208008766174e-02 2.253833711147308350e-01
-1.459830347448587418e-02 -2.846369519829750061e-02 1.122350096702575684e-01 1.524569094181060791e-01 2.470146715641021729e-01 -9.474586695432662964e-04 -2.912880480289459229e-01 -8.711852133274078369e-02 1.634481130167841911e-03 5.402624607086181641e-02 -2.405956238508224487e-01 6.057752296328544617e-02 -2.560368478298187256e-01 4.590921103954315186e-02 1.685915589332580566e-01 -3.790529966354370117e-01 -1.063702180981636047e-01 -1.034890562295913696e-01 -8.499220013618469238e-02 7.615794986486434937e-02 2.872207164764404297e-01 6.435002386569976807e-02 -8.012492617126554251e-05 2.497886680066585541e-02 1.092905458062887192e-02 1.468883454799652100e-02 -1.969585716724395752e-01 -1.255970448255538940e-01 4.988859593868255615e-01 5.355009436607360840e-02 1.190326213836669922e-01 2.496043592691421509e-01
2.250029705464839935e-03 -5.732916668057441711e-02 -1.347485035657882690e-01 -7.628563325852155685e-04 4.185349941253662109e-01 2.949299216270446777e-01 -1.407448798418045044e-01 -1.039959117770195007e-01 -5.943694710731506348e-02 -1.990963667631149292e-01 -1.357715129852294922e-01 2.186783775687217712e-02 -2.529561221599578857e-01 6.193490233272314072e-03 -1.432659663259983063e-02 -1.591169685125350952e-01 -8.707167953252792358e-02 -2.462242096662521362e-01 1.219773069024085999e-01 2.076427638530731201e-01 3.531946241855621338e-01 1.127460747957229614e-01 -1.108682304620742798e-01 6.842773407697677612e-02 -1.087678223848342896e-01 -2.060718089342117310e-02 -1.356860399246215820e-01 -1.376161724328994751e-01 1.279713362455368042e-01 -2.202664017677307129e-01 -7.563778012990951538e-02 3.650826215744018555e-01
1.728790402412414551e-01 -4.816446825861930847e-02 1.587870419025421143e-01 8.047264069318771362e-03 1.455630362033843994e-01 -2.323919348418712616e-02 9.542105835862457752e-04 -1.437004953622817993e-01 -1.184358820319175720e-01 8.215090632438659668e-02 1.386035792529582977e-02 4.938951507210731506e-02 -2.469433099031448364e-01 1.125720590353012085e-01 1.071351990103721619e-01 -3.176249265670776367e-01 -3.455235855653882027e-03 2.396918088197708130e-02 6.652953475713729858e-02 2.141718864440917969e-01 1.005500704050064087e-01 -1.710097938776016235e-01 2.423801720142364502e-01 2.656432092189788818e-01 3.110591694712638855e-02 -3.660867810249328613e-01 -1.290507763624191284e-01 1.480537652969360352e-01 1.219337955117225647e-01 -3.889812231063842773e-01 2.650683820247650146e-01 2.473120093345642090e-01
-3.670459240674972534e-02 -7.646290957927703857e-02 -1.522879581898450851e-02 8.628578484058380127e-02 -4.756403621286153793e-03 -3.737063109874725342e-01 9.765760600566864014e-02 6.407071836292743683e-03 2.616347968578338623e-01 -1.908245831727981567e-01 2.553599700331687927e-02 5.136908590793609619e-02 -2.753610908985137939e-02 1.193491369485855103e-01 1.753585785627365112e-01 -3.110340535640716553e-01 1.143373325467109680e-01 -2.740320861339569092e-01 -1.145848184823989868e-01 2.998417317867279053e-01 2.992674708366394043e-01 -1.798299513757228851e-02 8.457177318632602692e-03 1.238794922828674316e-01 -5.502554774284362793e-02 1.221887543797492981e-01 -2.376674115657806396e-01 -5.116949975490570068e-02 3.217655718326568604e-01 7.821728475391864777e-03 3.251215219497680664e-01 4.853145033121109009e-02
-4.185721650719642639e-02 -7.145981490612030029e-02 -1.022883877158164978e-01 7.475192844867706299e-02 2.235813289880752563e-01 6.970617920160293579e-02 2.070353552699089050e-02 -1.132054403424263000e-01 -2.433021217584609985e-01 -9.929814189672470093e-02 1.513347774744033813e-01 4.304387047886848450e-02 -2.954868078231811523e-01 8.881270140409469604e-02 3.580826222896575928e-01 8.045993745326995850e-02 1.396704763174057007e-01 -2.988850772380828857e-01 -1.778172403573989868e-01 1.758871525526046753e-01 -2.007357925176620483e-01 2.032505571842193604e-01 3.965956345200538635e-02 8.509840071201324463e-02 1.480292826890945435e-01 -3.759629279375076294e-02 2.107195109128952026e-01 8.482784777879714966e-02 3.258174359798431396e-01 1.654525846242904663e-01 3.258706629276275635e-01 9.395439177751541138e-02
1.618164330720901489e-01 -4.713180288672447205e-02 2.582523822784423828e-01 1.747375726699829102e-02 -9.269267320632934570e-03 -1.564157754182815552e-01 7.166580855846405029e-02 -4.121576845645904541e-01 -2.927444577217102051e-01 -1.480008363723754883e-01 1.208697184920310974e-01 -3.095411956310272217e-01 -5.656542629003524780e-02 6.123144924640655518e-02 3.672927618026733398e-01 -1.771901696920394897e-01 4.142460599541664124e-02 -3.729975521564483643e-01 2.288768589496612549e-01 5.155943706631660461e-02 6.844594329595565796e-02 -1.677306592464447021e-01 6.092002615332603455e-02 1.962519884109497070e-01 3.123270720243453979e-02 -1.579430326819419861e-02 -5.140921100974082947e-02 1.297266185283660889e-01 4.307251796126365662e-02 3.680684021674096584e-04 3.584086894989013672e-02 1.377939283847808838e-01
-2.339602261781692505e-01 -1.206142008304595947e-01 2.506170868873596191e-01 1.163257583975791931e-01 2.318918108940124512e-01 -1.408029198646545410e-01 -6.546313315629959106e-02 3.394665196537971497e-02 -1.570846140384674072e-01 -6.588508188724517822e-02 -1.621171832084655762e-01 3.129988014698028564e-01 -2.998952865600585938e-01 8.413110673427581787e-02 1.612776070833206177e-01 -2.500719726085662842e-01 -1.051638871431350708e-01 -1.397641003131866455e-01 1.211429610848426819e-01 2.160746008157730103e-01 1.217535585165023804e-01 -1.178543940186500549e-01 1.842932999134063721e-01 6.288906931877136230e-02 1.331303864717483521e-01 -6.868477165699005127e-02 -8.194225281476974487e-02 -2.852932214736938477e-01 1.806115657091140747e-01 -2.684273123741149902e-01 1.561829298734664917e-01 1.957140862941741943e-01
-1.647976785898208618e-01 -7.896134257316589355e-02 -2.610675692558288574e-01 -2.169570419937372208e-03 -3.975230455398559570e-02 -6.866031885147094727e-02 -2.522891163825988770e-01 -2.690477669239044189e-01 -3.314052149653434753e-02 -1.988285034894943237e-01 1.837215013802051544e-02 9.446852654218673706e-02 -3.517252206802368164e-01 -7.880237698554992676e-02 2.083589434623718262e-01 -3.005966246128082275e-01 -1.166298519819974899e-02 4.085801541805267334e-02 9.199253283441066742e-03 2.730772495269775391e-01 2.751400768756866455e-01 -1.764598786830902100e-01 2.367118187248706818e-02 3.003049641847610474e-02 -1.886991411447525024e-01 -1.594401597976684570e-01 -1.797133982181549072e-01 2.016723603010177612e-01 1.520137786865234375e-01 1.194465681910514832e-01 2.776153385639190674e-01 9.655664861202239990e-02
8.718423545360565186e-02 -1.681533604860305786e-01 -1.716521084308624268e-01 -1.360287517309188843e-01 -7.723474502563476562e-02 -1.038190126419067383e-01 1.948464065790176392e-01 -1.516718864440917969e-01 -1.483046263456344604e-01 -7.265746127814054489e-03 -2.601631581783294678e-01 1.629382073879241943e-01 -9.999430179595947266e-02 -4.527255520224571228e-02 2.339671403169631958e-01 2.045667171478271484e-02 -8.049286901950836182e-02 -2.686576545238494873e-01 -1.352724581956863403e-01 3.025368750095367432e-01 -4.572847858071327209e-02 4.308942705392837524e-02 -1.396774500608444214e-01 1.060008257627487183e-01 -1.382287740707397461e-01 1.662992835044860840e-01 -2.843581140041351318e-01 7.358593493700027466e-02 3.667569532990455627e-02 6.701312214136123657e-02 2.891576886177062988e-01 4.574839174747467041e-01
-1.750987172126770020e-01 -1.807412058115005493e-01 1.366948187351226807e-01 1.200651898980140686e-01 1.927531808614730835e-01 -4.098542779684066772e-02 -1.692208810709416866e-03 -1.016727983951568604e-01 1.753090694546699524e-02 -4.412631690502166748e-02 -1.597418636083602905e-01 7.348693162202835083e-02 -3.985126912593841553e-01 2.121631801128387451e-01 -6.622814387083053589e-02 -4.263920187950134277e-01 -2.919086515903472900e-01 -1.649783551692962646e-01 7.072550058364868164e-02 2.732898592948913574e-01 3.666005283594131470e-02 3.449591249227523804e-02 -2.250784337520599365e-01 7.770039886236190796e-02 -3.892446309328079224e-02 -9.559897333383560181e-02 -2.238585948944091797e-01 -4.291911143809556961e-03 2.152636498212814331e-01 1.480382028967142105e-02 2.264478057622909546e-01 1.457145065069198608e-01
1.104385629296302795e-01 -1.282487064599990845e-01 -4.266259074211120605e-02 -1.636887341737747192e-01 4.913332164287567139e-01 5.533376242965459824e-03 -5.649518966674804688e-02 -4.934882745146751404e-02 -2.803262770175933838e-01 -1.360730081796646118e-01 1.065959781408309937e-02 -4.098369553685188293e-02 -3.063864409923553467e-01 2.063857913017272949e-01 1.478473842144012451e-01 -3.338982462882995605e-01 -4.320047795772552490e-02 -2.358192354440689087e-01 -2.866766601800918579e-02 1.141045391559600830e-01 1.670319139957427979e-01 -1.806963421404361725e-02 4.070855304598808289e-02 2.000911980867385864e-01 4.270085692405700684e-02 2.373961545526981354e-02 1.178181990981101990e-01 -2.806714177131652832e-01 1.708418428897857666e-01 -8.358786813914775848e-03 -1.273388266563415527e-01 2.126360386610031128e-01
3.346922397613525391e-01 -1.609742641448974609e-01 1.434769928455352783e-01 -1.852614432573318481e-01 6.723201833665370941e-03 -1.152539066970348358e-02 -3.369691222906112671e-02 -1.114834751933813095e-02 -1.273776143789291382e-01 -2.133711874485015869e-01 -1.128448843955993652e-01 7.139477133750915527e-02 -4.349866509437561035e-01 1.115509569644927979e-01 4.641819894313812256e-01 1.193899661302566528e-01 -1.095822453498840332e-01 -7.271207123994827271e-02 -4.301053658127784729e-02 1.814511865377426147e-01 7.261803746223449707e-02 -5.213821679353713989e-02 -1.655525900423526764e-02 3.044788166880607605e-02 -2.162809520959854126e-01 -4.971097782254219055e-02 1.848976016044616699e-01 1.887954026460647583e-01 7.881876826286315918e-02 -2.326417863368988037e-01 2.319241166114807129e-01 -1.726455800235271454e-02
-1.670855432748794556e-01 -7.319876551628112793e-02 -1.979747712612152100e-01 3.526749312877655029e-01 7.827412337064743042e-02 -3.292934596538543701e-01 -5.726247280836105347e-02 -6.432418525218963623e-02 -2.216603457927703857e-01 -5.606571584939956665e-02 1.852339059114456177e-01 3.930747136473655701e-02 -1.640537530183792114e-01 1.540845781564712524e-01 1.514521241188049316e-01 3.982793912291526794e-02 8.001278340816497803e-02 -5.589895248413085938e-01 1.528302878141403198e-01 2.242421060800552368e-01 -8.908046036958694458e-02 -5.116726271808147430e-03 5.639814212918281555e-02 1.409189254045486450e-01 -1.029985547065734863e-01 -1.541489511728286743e-01 1.869166046380996704e-01 7.791000884026288986e-03 -1.563566029071807861e-01 -6.151947891339659691e-04 2.249837853014469147e-02 4.869319032877683640e-03
7.473468780517578125e-02 -1.299854069948196411e-01 -1.061187908053398132e-01 -2.714840769767761230e-01 -2.900781482458114624e-02 -2.766638398170471191e-01 -1.791163831949234009e-01 9.234642609953880310e-03 -3.317010998725891113e-01 1.614905148744583130e-02 -2.207147926092147827e-01 3.886428102850914001e-02 -5.981137603521347046e-02 1.387056559324264526e-01 3.158108890056610107e-01 -3.777079284191131592e-01 -2.041662670671939850e-02 -2.518108189105987549e-01 -4.627360031008720398e-02 -4.808980226516723633e-02 -2.599232271313667297e-02 -1.329513788223266602e-01 1.311260908842086792e-01 1.496493667364120483e-01 -1.257813572883605957e-01 1.015552952885627747e-01 1.596626341342926025e-01 8.489047735929489136e-02 -3.220940753817558289e-02 -3.212538063526153564e-01 2.595840692520141602e-01 2.438655123114585876e-02
-1.725080013275146484e-01 -3.355858623981475830e-01 1.583152711391448975e-01 -1.590496115386486053e-02 1.077293977141380310e-01 -1.057834923267364502e-01 6.419502198696136475e-02 -5.464762449264526367e-02 -2.030962854623794556e-01 -2.793103754520416260e-01 -1.579378992319107056e-01 -2.041149511933326721e-02 -9.736532717943191528e-02 1.026445925235748291e-01 4.054768681526184082e-01 -1.897734403610229492e-01 1.006618812680244446e-01 -2.126028835773468018e-01 -2.614926733076572418e-02 6.360410153865814209e-02 -2.666775584220886230e-01 1.821482032537460327e-01 3.619682043790817261e-02 1.936453431844711304e-01 6.372253596782684326e-02 -1.939152739942073822e-02 9.828375279903411865e-02 1.234216541051864624e-01 2.135866731405258179e-01 3.790514916181564331e-02 3.971446156501770020e-01 7.985436357557773590e-03
3.852234780788421631e-02 1.242227330803871155e-01 -2.630986869335174561e-01 1.762214899063110352e-01 5.822730809450149536e-02 -1.540936082601547241e-01 -1.220147088170051575e-01 -2.158413231372833252e-01 -2.007702440023422241e-01 -1.856710016727447510e-01 9.591418504714965820e-02 1.745066046714782715e-01 -2.221880257129669189e-01 -9.414785355329513550e-02 2.282815575599670410e-01 -2.644868791103363037e-01 -1.260700821876525879e-01 6.697633117437362671e-02 -2.027359306812286377e-01 4.075223505496978760e-01 -4.565816000103950500e-02 -1.094459071755409241e-01 1.360829472541809082e-01 -7.276014983654022217e-02 -7.086845487356185913e-02 -1.335725188255310059e-01 -3.127887248992919922e-01 -1.011418551206588745e-01 8.271446079015731812e-02 -9.428358823060989380e-02 2.947744429111480713e-01 2.197129465639591217e-02
1.716722920536994934e-02 -1.165974047034978867e-02 -1.496478617191314697e-01 1.315563172101974487e-02 3.168175816535949707e-01 -1.262259036302566528e-01 -2.632690826430916786e-03 6.460478156805038452e-02 -4.816845357418060303e-01 2.089787460863590240e-02 -5.506879091262817383e-02 -1.481662392616271973e-01 -2.473741583526134491e-02 2.242832034826278687e-01 3.174152374267578125e-01 -1.953835934400558472e-01 6.338953971862792969e-03 -1.346898265182971954e-02 2.909518964588642120e-02 1.750835478305816650e-01 1.258368790149688721e-01 2.348757386207580566e-01 -5.763465911149978638e-02 -1.417943090200424194e-01 -1.489729732275009155e-01 1.288009732961654663e-01 2.034386387094855309e-03 -2.318775504827499390e-01 -9.807632118463516235e-02 -1.355195324867963791e-02 3.295676112174987793e-01 2.685285508632659912e-01
1.587196439504623413e-01 -5.213920027017593384e-02 1.693524420261383057e-01 1.661223918199539185e-01 5.595577508211135864e-02 -1.143651008605957031e-01 -1.364583075046539307e-01 1.404669582843780518e-01 2.902403660118579865e-02 -1.412289887666702271e-01 -1.298989206552505493e-01 -1.470781117677688599e-01 -1.743234395980834961e-01 6.126348301768302917e-02 5.581241846084594727e-01 -3.008320033550262451e-01 5.669437348842620850e-02 -1.309365034103393555e-01 -4.784918949007987976e-02 2.165047526359558105e-01 -2.648031115531921387e-01 9.677662700414657593e-02 6.523233652114868164e-02 2.922033667564392090e-01 8.427878469228744507e-02 -1.560990363359451294e-01 3.204815089702606201e-02 9.519421309232711792e-02 -2.521730959415435791e-01 -2.417363040149211884e-02 5.696691572666168213e-03 1.462823301553726196e-01
-1.317752748727798462e-01 -5.999592691659927368e-02 6.333754956722259521e-02 -5.054805800318717957e-02 1.331788301467895508e-01 1.520024240016937256e-01 7.466885447502136230e-02 -9.511457383632659912e-02 -3.893356323242187500e-01 -1.185263991355895996e-01 4.112389311194419861e-02 9.155551344156265259e-02 1.491549313068389893e-01 -2.025372236967086792e-01 1.938807219266891479e-01 -1.259683668613433838e-01 -2.344982326030731201e-01 -3.393302261829376221e-01 -1.486098617315292358e-01 3.160506188869476318e-01 1.810177415609359741e-01 1.282563358545303345e-01 -7.080158684402704239e-03 -1.675760447978973389e-01 -1.148985251784324646e-01 4.493091627955436707e-02 -4.924615845084190369e-02 -1.437627226114273071e-01 1.325963139533996582e-01 1.950848251581192017e-01 2.642973363399505615e-01 3.021790981292724609e-01
-5.291794613003730774e-02 -1.441168934106826782e-01 -1.238721087574958801e-01 2.894857339560985565e-02 2.804330550134181976e-02 6.312116235494613647e-02 -2.754214704036712646e-01 -9.388314932584762573e-02 -1.046626344323158264e-01 -2.197677046060562134e-01 1.435675323009490967e-01 6.438630074262619019e-02 -2.011081129312515259e-01 -1.516938358545303345e-01 2.300958782434463501e-01 -3.640412688255310059e-01 -1.071414649486541748e-01 -5.213022604584693909e-02 -8.436891436576843262e-02 1.538432985544204712e-01 3.475766777992248535e-01 -3.511397242546081543e-01 1.347687840461730957e-01 -1.150901541113853455e-01 6.363549083471298218e-02 -8.989153802394866943e-02 -1.218491867184638977e-01 -1.128846555948257446e-01 2.744684219360351562e-01 2.886641770601272583e-02 2.340913712978363037e-01 2.160700857639312744e-01
3.294319808483123779e-01 -3.602879494428634644e-02 2.143824659287929535e-02 9.709796309471130371e-02 1.566376984119415283e-01 2.037752121686935425e-01 1.819465309381484985e-02 -1.007031872868537903e-01 -2.336890846490859985e-01 -2.428339123725891113e-01 -4.644557461142539978e-02 -2.344017922878265381e-01 -3.532456606626510620e-02 -1.949739903211593628e-01 2.918284535408020020e-01 -1.253424584865570068e-01 1.739548295736312866e-01 3.000454045832157135e-03 -1.183862313628196716e-01 1.198969930410385132e-01 -4.862707853317260742e-02 7.021871209144592285e-02 9.550267457962036133e-02 4.067667573690414429e-02 4.487800411880016327e-03 -1.564402580261230469e-01 -9.741655737161636353e-02 1.917593628168106079e-01 -4.070910066366195679e-02 -3.561820462346076965e-02 4.694310426712036133e-01 3.495171070098876953e-01
2.655214667320251465e-01 4.581477493047714233e-02 1.593890488147735596e-01 3.137824237346649170e-01 2.821008302271366119e-02 -2.357392311096191406e-01 -2.273426577448844910e-02 1.583433002233505249e-01 -6.798706203699111938e-02 -2.363611906766891479e-01 -1.983452290296554565e-01 -3.383952006697654724e-02 -2.851367592811584473e-01 5.593078210949897766e-02 4.021212756633758545e-01 -1.684582084417343140e-01 7.446029782295227051e-02 -3.037555515766143799e-02 3.453234909102320671e-03 2.712579071521759033e-01 -1.848044842481613159e-01 1.491539478302001953e-01 2.580792903900146484e-01 1.597291827201843262e-01 7.284435629844665527e-02 -1.557385772466659546e-01 -8.973759412765502930e-02 -9.429723769426345825e-02 -1.365024298429489136e-01 2.197776921093463898e-02 -1.654385216534137726e-02 2.271964550018310547e-01
1.067105829715728760e-01 -1.164639070630073547e-01 2.998738586902618408e-01 1.302409451454877853e-02 -8.126491680741310120e-03 -5.329723656177520752e-02 1.174537166953086853e-01 -2.445663064718246460e-01 -1.246277242898941040e-01 -1.605447083711624146e-01 5.140263959765434265e-02 -1.066928282380104065e-01 -2.883869111537933350e-01 -8.402290195226669312e-02 5.401819944381713867e-01 -1.570219695568084717e-01 -2.018228918313980103e-01 -8.188227564096450806e-02 2.449395805597305298e-01 1.567205041646957397e-01 1.023843735456466675e-01 1.568705290555953979e-01 -2.914316654205322266e-01 2.840679511427879333e-02 1.355453729629516602e-01 -2.542850188910961151e-02 -4.490235820412635803e-02 1.014892905950546265e-01 1.318362802267074585e-01 -1.373540014028549194e-01 1.435179729014635086e-02 1.606742888689041138e-01
2.752592265605926514e-01 -1.622032672166824341e-01 -7.570697367191314697e-02 -4.243507236242294312e-02 -1.930809020996093750e-02 -1.666166931390762329e-01 -1.822326183319091797e-01 -2.834719233214855194e-02 -1.809194087982177734e-01 -5.418665707111358643e-02 -2.594574093818664551e-01 1.351552307605743408e-01 -5.104273557662963867e-01 -2.451381534337997437e-01 4.602559506893157959e-01 -1.473297476768493652e-01 -1.489795744419097900e-01 -3.702655807137489319e-02 1.063984185457229614e-01 -5.074267461895942688e-02 4.160248115658760071e-02 -1.679815053939819336e-01 -2.889768406748771667e-02 -8.298102766275405884e-02 -2.470341511070728302e-03 5.443289875984191895e-02 2.007187604904174805e-01 -3.933734819293022156e-02 7.716767489910125732e-02 8.523598313331604004e-02 -4.741163551807403564e-02 1.319747269153594971e-01
-2.021023631095886230e-01 -4.893055558204650879e-02 -3.816607296466827393e-01 1.864301972091197968e-02 -2.994786575436592102e-02 -1.549620032310485840e-01 -1.691114306449890137e-01 -1.911337524652481079e-01 -7.510454952716827393e-02 -1.354571282863616943e-01 2.257650047540664673e-01 2.120556868612766266e-02 -2.660763561725616455e-01 3.059466369450092316e-03 1.499111205339431763e-01 -3.250996470451354980e-01 6.566365808248519897e-02 3.868518397212028503e-02 -7.675318419933319092e-02 4.698129594326019287e-01 2.096816003322601318e-01 -3.039429485797882080e-01 -5.321409925818443298e-02 2.521699666976928711e-02 -1.025415025651454926e-02 -1.127832978963851929e-01 -7.404879480600357056e-02 4.753090441226959229e-02 -4.996282514184713364e-03 -7.947437465190887451e-02 1.959590166807174683e-01 9.371061623096466064e-02
-5.385980010032653809e-02 -2.145520448684692383e-01 -5.809842422604560852e-02 8.126053214073181152e-02 2.781426012516021729e-01 -3.407439216971397400e-02 -3.575393930077552795e-02 7.261394709348678589e-02 -2.576882243156433105e-01 -3.877400886267423630e-03 1.560229808092117310e-01 1.111628785729408264e-01 -2.127397358417510986e-01 -4.451617971062660217e-02 1.167498975992202759e-01 -5.348987579345703125e-01 -4.462314769625663757e-02 -7.460363209247589111e-02 3.364840894937515259e-02 2.814788520336151123e-01 -2.810019440948963165e-02 1.201858073472976685e-01 6.805700808763504028e-02 1.041112095117568970e-01 5.045249313116073608e-02 -2.194554954767227173e-01 -1.198716536164283752e-01 -1.662123799324035645e-01 3.042434453964233398e-01 -2.343988418579101562e-02 5.952121689915657043e-02 3.129275739192962646e-01
3.202011287212371826e-01 -2.442731112241744995e-01 9.477811306715011597e-02 2.977364659309387207e-01 8.075325167737901211e-04 7.700362708419561386e-03 -5.628457758575677872e-03 1.355627328157424927e-01 -5.480744317173957825e-02 -1.465436965227127075e-01 -6.792142987251281738e-02 -3.410015627741813660e-02 -2.512127161026000977e-01 -3.857840225100517273e-02 4.102370142936706543e-01 -1.157943904399871826e-01 2.582720518112182617e-01 -2.093091756105422974e-01 -3.981677815318107605e-02 2.304781079292297363e-01 -1.986558586359024048e-01 -4.104337096214294434e-02 3.725229948759078979e-02 1.863294094800949097e-01 1.471179723739624023e-01 1.375448107719421387e-01 8.612372912466526031e-03 -2.272411249577999115e-03 4.633702337741851807e-02 -1.948832571506500244e-01 -1.580538451671600342e-01 3.113268613815307617e-01
1.751619875431060791e-01 2.373362928628921509e-01 1.525983214378356934e-01 2.176139317452907562e-02 1.895686388015747070e-01 -1.441077329218387604e-02 -5.114513263106346130e-02 -7.241348177194595337e-02 1.564279347658157349e-01 -1.116420924663543701e-01 -1.903861761093139648e-01 -1.726118475198745728e-01 -1.212468445301055908e-01 1.495632529258728027e-02 6.103847548365592957e-02 -2.829919159412384033e-01 1.090878844261169434e-01 -4.544765949249267578e-01 -1.467454582452774048e-01 3.105803132057189941e-01 -1.701837219297885895e-02 -1.155450120568275452e-01 -4.303122870624065399e-03 3.373444080352783203e-02 -1.738661974668502808e-01 2.775767743587493896e-01 -6.753674149513244629e-02 -1.521753072738647461e-01 -4.603557288646697998e-02 -4.622349515557289124e-02 2.856043279170989990e-01 2.673080861568450928e-01
-7.517626136541366577e-02 1.251630485057830811e-01 -2.261213958263397217e-01 8.409470319747924805e-03 -1.693664044141769409e-01 -2.399543300271034241e-02 -2.122933715581893921e-01 -6.140732020139694214e-02 -1.996032595634460449e-01 -2.091266810894012451e-01 9.136864542961120605e-02 -1.223402563482522964e-02 -3.587725460529327393e-01 6.317023187875747681e-02 1.246938407421112061e-01 -1.455803215503692627e-01 -1.549776992760598660e-03 -1.040268093347549438e-01 -2.931255102157592773e-01 4.397861957550048828e-01 8.751893043518066406e-02 -1.735039949417114258e-01 -6.394197791814804077e-02 2.351999282836914062e-01 4.897180199623107910e-02 -2.325332015752792358e-01 -1.001193895936012268e-01 -1.843840330839157104e-01 4.194131493568420410e-02 -1.498786956071853638e-01 2.725606262683868408e-01 3.904916346073150635e-02
-6.350442022085189819e-02 2.693624235689640045e-02 1.584656983613967896e-01 3.611020743846893311e-02 -3.083423152565956116e-02 1.425632983446121216e-01 -2.242078632116317749e-01 2.167497575283050537e-01 -1.106978505849838257e-01 -1.024666130542755127e-01 -1.446862667798995972e-01 8.719030022621154785e-02 3.853943198919296265e-02 2.405469864606857300e-02 8.546373993158340454e-02 7.075956673361361027e-04 4.625134542584419250e-02 -1.453996449708938599e-01 1.701625138521194458e-01 4.788313806056976318e-01 1.358899921178817749e-01 1.242607831954956055e-01 1.627244949340820312e-01 1.303791552782058716e-01 -1.448196172714233398e-01 -7.073879707604646683e-03 2.796767055988311768e-01 -1.055929362773895264e-01 1.289165616035461426e-01 5.605496093630790710e-02 8.908563852310180664e-02 5.409752130508422852e-01
3.075566887855529785e-02 -1.220243945717811584e-01 -3.948573768138885498e-02 -5.919543653726577759e-02 3.475297093391418457e-01 -1.627708226442337036e-01 -8.819210529327392578e-02 1.757385209202766418e-02 -2.122164070606231689e-01 -7.728000730276107788e-02 1.099586486816406250e-01 1.451008915901184082e-01 -2.989832758903503418e-01 -1.788869798183441162e-01 8.930777758359909058e-02 -4.637173414230346680e-01 -7.910690456628799438e-02 -1.360288858413696289e-01 7.516907155513763428e-02 6.048908457159996033e-03 -5.841085687279701233e-03 -5.226451903581619263e-02 -1.449471265077590942e-01 1.085708886384963989e-01 1.554136630147695541e-02 -2.050924897193908691e-01 -1.199608147144317627e-01 -1.926354169845581055e-01 3.436327874660491943e-01 -1.984247937798500061e-02 3.976827487349510193e-02 3.395800590515136719e-01
1.422418951988220215e-01 -1.842191517353057861e-01 2.427762895822525024e-01 -6.154692266136407852e-03 4.088436812162399292e-02 -1.210050061345100403e-01 -6.586245447397232056e-02 7.486262172460556030e-02 -3.240090906620025635e-01 -2.819505333900451660e-01 -1.295851767063140869e-01 -3.171619027853012085e-02 -7.624831050634384155e-02 2.019715309143066406e-01 3.401415348052978516e-01 -1.218510419130325317e-01 2.739625573158264160e-01 -2.166812270879745483e-01 7.234708871692419052e-03 -1.674093306064605713e-02 -1.908098161220550537e-01 2.716544084250926971e-02 1.137600839138031006e-01 3.185091316699981689e-01 -1.308155804872512817e-01 -1.460376083850860596e-01 1.259713470935821533e-01 1.733096390962600708e-01 3.073510229587554932e-01 -5.175960808992385864e-02 1.311685591936111450e-01 9.274451434612274170e-02
1.311634629964828491e-01 -1.532080620527267456e-01 -1.469224542379379272e-01 1.465531885623931885e-01 1.809747815132141113e-01 -2.530195415019989014e-01 1.557674705982208252e-01 -1.077024936676025391e-01 9.847597032785415649e-02 -3.706634342670440674e-01 -3.007777631282806396e-01 4.872759431600570679e-02 -2.450341433286666870e-01 1.261305361986160278e-01 2.508918046951293945e-01 8.305288106203079224e-02 -8.010000921785831451e-03 -1.575517952442169189e-01 2.414096444845199585e-01 1.254065185785293579e-01 1.035492047667503357e-01 9.912807494401931763e-02 -3.673234954476356506e-02 1.425182214006781578e-03 -2.131026685237884521e-01 3.104421496391296387e-02 -2.219438254833221436e-01 -8.568359166383743286e-02 1.648657321929931641e-01 -3.016733229160308838e-01 -2.349999248981475830e-01 2.679306268692016602e-02
1.754902005195617676e-01 2.254729392006993294e-03 -1.325828880071640015e-01 4.882055148482322693e-02 2.670178562402725220e-02 -2.599398195743560791e-01 -2.890773713588714600e-01 1.905050575733184814e-01 -3.465404510498046875e-01 -7.816648483276367188e-02 -9.110280126333236694e-02 -4.673332720994949341e-02 -1.778405308723449707e-01 1.443559210747480392e-02 1.580321788787841797e-01 -4.582530260086059570e-02 -1.110472977161407471e-01 -6.763940304517745972e-02 -7.106276601552963257e-02 4.372895061969757080e-01 2.061524689197540283e-01 -1.449196487665176392e-01 -3.253084421157836914e-02 2.827488780021667480e-01 -1.258209198713302612e-01 -1.547062397003173828e-02 1.469663232564926147e-01 -1.569683849811553955e-01 -1.447957754135131836e-02 -2.985576987266540527e-01 2.275408357381820679e-01 -6.625023484230041504e-02
2.319985814392566681e-02 -3.169142007827758789e-01 7.263771444559097290e-02 3.033253848552703857e-01 3.569744229316711426e-01 2.421580068767070770e-02 -9.549790620803833008e-02 -2.128725498914718628e-01 -2.633984200656414032e-02 -6.883030384778976440e-02 -2.120427340269088745e-01 -1.870772987604141235e-01 -8.675807714462280273e-02 -4.326742887496948242e-02 1.733732968568801880e-01 8.911765366792678833e-02 1.772080920636653900e-02 -2.101220786571502686e-01 2.264420241117477417e-01 3.584962189197540283e-01 3.215809464454650879e-01 6.670943647623062134e-02 5.254415422677993774e-02 -2.951838821172714233e-02 -1.360052227973937988e-01 9.406463801860809326e-02 -1.723580807447433472e-01 7.974676787853240967e-02 2.901471853256225586e-01 -4.776601493358612061e-02 -2.741090767085552216e-02 -1.066880486905574799e-02
-1.441451460123062134e-01 -1.261598765850067139e-01 -3.258567452430725098e-01 -7.634110003709793091e-02 -1.048458442091941833e-01 -6.807988137006759644e-02 -2.333149909973144531e-01 -2.139507979154586792e-01 -4.109397903084754944e-02 -1.947996765375137329e-01 4.672921821475028992e-02 2.414228469133377075e-01 -3.517026603221893311e-01 -7.743155118077993393e-03 2.203384488821029663e-01 -1.716661006212234497e-01 -1.025958210229873657e-01 9.522040933370590210e-02 -1.502892933785915375e-02 3.434120416641235352e-01 1.105918884277343750e-01 -1.891575008630752563e-01 -4.655462503433227539e-02 -7.114251703023910522e-02 -1.219944208860397339e-01 -1.169286575168371201e-02 -1.819697618484497070e-01 1.677984446287155151e-01 6.489688158035278320e-02 -1.239794120192527771e-01 3.283399641513824463e-01 1.921225041151046753e-01
1.409203745424747467e-02 -2.506314218044281006e-01 1.994827538728713989e-01 -2.348666451871395111e-02 3.296891599893569946e-02 -2.541354596614837646e-01 -1.943797767162322998e-01 -1.378792524337768555e-01 -2.513878941535949707e-01 -2.830134034156799316e-01 1.256283968687057495e-01 1.495110839605331421e-01 -1.635136753320693970e-01 2.236273288726806641e-01 2.252014353871345520e-02 -5.162392184138298035e-02 5.376256629824638367e-02 -2.315499633550643921e-01 -6.764526665210723877e-02 1.633933484554290771e-01 -8.647065609693527222e-02 2.152452021837234497e-01 1.542583554983139038e-01 1.513266712427139282e-01 -2.185094952583312988e-01 4.157964885234832764e-02 1.873079836368560791e-01 5.803889036178588867e-02 2.670138478279113770e-01 1.188996732234954834e-01 3.809409439563751221e-01 7.789722830057144165e-02
-2.715212665498256683e-02 -1.844020634889602661e-01 -4.610127508640289307e-01 1.687888056039810181e-01 5.381780676543712616e-03 -2.293615229427814484e-02 -6.614507641643285751e-03 1.150350198149681091e-01 -9.625463932752609253e-02 -4.919319972395896912e-02 -1.446996927261352539e-01 -2.379352599382400513e-01 -6.788963824510574341e-02 -1.039084345102310181e-01 2.640551626682281494e-01 3.890549391508102417e-02 -1.393127255141735077e-02 -2.928869128227233887e-01 -2.119714627042412758e-03 2.580147683620452881e-01 1.775118708610534668e-01 -7.052476704120635986e-02 -2.159559279680252075e-01 2.556131184101104736e-01 -2.453641593456268311e-01 7.360599935054779053e-02 2.601966075599193573e-02 3.146759048104286194e-02 2.124921530485153198e-01 1.736175455152988434e-02 -1.509346663951873779e-01 3.130291700363159180e-01
2.039010822772979736e-01 1.830071508884429932e-01 -5.811801552772521973e-02 8.334000408649444580e-02 -2.869390845298767090e-01 -1.574000418186187744e-01 -2.475095093250274658e-01 -1.417044699192047119e-01 -4.269925355911254883e-01 9.737132117152214050e-03 -8.940121158957481384e-03 7.215221994556486607e-04 -2.808275818824768066e-01 1.132730394601821899e-01 1.463610976934432983e-01 -1.525213271379470825e-01 3.037677705287933350e-02 -1.943290084600448608e-01 2.567261755466461182e-01 2.084802240133285522e-01 8.029790222644805908e-02 -7.944495975971221924e-02 5.652952194213867188e-02 -2.151983827352523804e-01 -3.928821906447410583e-02 -5.454482045024633408e-03 6.994943320751190186e-02 -1.549621522426605225e-01 9.197255969047546387e-02 -5.009942129254341125e-02 3.698053359985351562e-01 1.369459778070449829e-01
9.575742483139038086e-02 1.576758325099945068e-01 1.224024817347526550e-01 1.194450929760932922e-01 1.936648190021514893e-01 5.433829966932535172e-03 1.916235089302062988e-01 -7.037107646465301514e-02 -4.161506295204162598e-01 -2.358414083719253540e-01 5.348187312483787537e-02 -1.605413705110549927e-01 -1.445596516132354736e-01 3.098458051681518555e-02 3.118332028388977051e-01 -1.530784070491790771e-01 7.732360810041427612e-02 3.558681905269622803e-02 2.980789840221405029e-01 1.263398826122283936e-01 7.342791557312011719e-02 -1.502730995416641235e-01 -1.888667792081832886e-01 1.405997276306152344e-01 -2.503808215260505676e-02 -1.366927009075880051e-02 -1.863905787467956543e-01 3.184758126735687256e-01 -5.123962182551622391e-03 1.794126182794570923e-01 6.540855020284652710e-02 2.976559698581695557e-01
-1.982979625463485718e-01 -1.079465001821517944e-01 6.031560152769088745e-02 7.029575854539871216e-02 1.267506927251815796e-01 -1.173970550298690796e-01 6.111599504947662354e-02 -2.055381610989570618e-02 -2.154640108346939087e-01 -9.559785574674606323e-02 -2.346661500632762909e-02 -1.943556964397430420e-01 1.933741196990013123e-02 1.271507889032363892e-01 1.367694735527038574e-01 -3.119402825832366943e-01 -1.678146235644817352e-02 -1.413473486900329590e-01 2.896735072135925293e-01 3.139976561069488525e-01 8.908417075872421265e-02 2.152762413024902344e-01 1.177607998251914978e-01 7.455706596374511719e-02 -2.215319871902465820e-01 1.536911427974700928e-01 -8.475571870803833008e-02 -1.027332544326782227e-01 2.281203866004943848e-01 -3.588736653327941895e-01 1.482828557491302490e-01 3.320754170417785645e-01
6.523116677999496460e-02 3.305336833000183105e-02 2.737364172935485840e-01 -5.572243593633174896e-03 1.519382745027542114e-01 -3.119898736476898193e-01 5.311822146177291870e-02 -3.127856552600860596e-01 -4.763285815715789795e-01 -2.322518825531005859e-01 1.856037080287933350e-01 -1.302752792835235596e-01 1.714531099423766136e-03 6.568864919245243073e-03 1.936246454715728760e-01 -9.986534714698791504e-02 1.290925294160842896e-01 -2.552228271961212158e-01 -1.592318341135978699e-02 3.611773718148469925e-03 -1.763828285038471222e-02 -2.217661738395690918e-01 -1.403850503265857697e-03 7.729241997003555298e-02 -1.188538670539855957e-01 -5.231083557009696960e-02 5.128184333443641663e-02 3.942393139004707336e-02 1.025326475501060486e-01 -8.706683665513992310e-02 8.841713517904281616e-02 3.665445744991302490e-01
1.323111057281494141e-01 -2.391094416379928589e-01 -7.903988659381866455e-02 1.451127678155899048e-01 2.011792659759521484e-01 -1.387808620929718018e-01 -2.081507816910743713e-03 1.578590720891952515e-01 -2.821949124336242676e-01 -3.851693496108055115e-02 8.037355542182922363e-02 1.714955419301986694e-01 9.685050696134567261e-03 3.260897397994995117e-01 2.385069876909255981e-01 2.153641544282436371e-02 -6.192969158291816711e-02 -1.352884173393249512e-01 1.214776784181594849e-01 3.559359014034271240e-01 1.539882272481918335e-01 1.271832883358001709e-01 -2.886451780796051025e-01 -8.320496976375579834e-02 1.941039785742759705e-02 1.941341012716293335e-01 9.070619195699691772e-02 2.312181442975997925e-01 1.088499948382377625e-01 -1.763156149536371231e-03 1.221477985382080078e-01 3.351926803588867188e-01
-7.894657552242279053e-03 -1.561626791954040527e-01 1.213612034916877747e-03 2.062874287366867065e-01 3.342148661613464355e-01 -6.238440051674842834e-02 -1.158330664038658142e-01 -3.201749548316001892e-02 -2.828352153301239014e-01 -1.654141694307327271e-01 -3.018454909324645996e-01 1.740859150886535645e-01 6.653676927089691162e-02 -7.544407993555068970e-02 1.197888925671577454e-01 1.566295325756072998e-01 2.417524605989456177e-01 -3.461261093616485596e-01 4.479127749800682068e-02 -6.493494659662246704e-02 1.494591087102890015e-01 -8.308666758239269257e-03 1.563582569360733032e-02 -8.166204392910003662e-02 -4.564795270562171936e-02 6.817010045051574707e-02 -1.026842072606086731e-01 8.387815207242965698e-02 2.569944858551025391e-01 -6.213083490729331970e-02 2.943328619003295898e-01 3.613122105598449707e-01
-3.582287952303886414e-02 -7.748729735612869263e-02 -5.773942545056343079e-02 1.113588083535432816e-02 1.891166865825653076e-01 -1.086452230811119080e-01 -2.340644001960754395e-01 1.854442209005355835e-01 -2.675752639770507812e-01 5.199049413204193115e-02 2.580465748906135559e-02 -1.652366667985916138e-01 1.661694049835205078e-01 1.212865635752677917e-01 1.767442971467971802e-01 -2.961568534374237061e-01 1.381187885999679565e-02 -4.621684253215789795e-01 2.248228341341018677e-01 2.142850160598754883e-01 3.970091696828603745e-03 -6.899496912956237793e-02 9.188323467969894409e-02 1.408328264951705933e-01 -2.107270956039428711e-01 -2.094023525714874268e-01 1.217058822512626648e-01 6.320850551128387451e-02 1.221868693828582764e-01 -1.129777878522872925e-01 -2.689415812492370605e-01 1.964151710271835327e-01
4.868119210004806519e-02 1.229337677359580994e-01 2.298656553030014038e-01 -9.204172343015670776e-02 -1.334927827119827271e-01 -2.551130950450897217e-01 -1.106915175914764404e-01 -2.859803289175033569e-02 -3.716587126255035400e-01 -2.863780558109283447e-01 8.450668305158615112e-02 9.094328433275222778e-02 -1.711290031671524048e-01 1.132454425096511841e-01 2.682671248912811279e-01 -6.458434462547302246e-02 -3.949774894863367081e-03 -3.113189637660980225e-01 2.302046306431293488e-02 2.486802488565444946e-01 -2.928543090820312500e-01 -9.659630060195922852e-02 -2.455511689186096191e-01 1.127627789974212646e-01 -2.085987627506256104e-01 5.386865884065628052e-02 3.171292319893836975e-02 3.666809201240539551e-02 2.284592986106872559e-01 -8.243807405233383179e-02 1.885118633508682251e-01 -2.696535736322402954e-02
2.090113162994384766e-01 1.516885012388229370e-01 -6.732372939586639404e-02 6.577333807945251465e-02 -1.428461074829101562e-01 -2.396945506334304810e-01 -2.451261281967163086e-01 -8.149342238903045654e-02 -3.190299570560455322e-01 -3.034998178482055664e-01 -1.274426281452178955e-01 -2.484052032232284546e-01 -6.703214347362518311e-02 1.301981508731842041e-01 2.065526247024536133e-01 -1.038116887211799622e-01 -1.238250061869621277e-01 -3.293800652027130127e-01 2.445136569440364838e-02 2.422936707735061646e-01 -1.205227524042129517e-01 -6.938271224498748779e-02 -2.037209868431091309e-01 -1.161298304796218872e-01 4.419936239719390869e-02 -1.200467720627784729e-01 5.834850668907165527e-02 7.627710700035095215e-02 -4.279502108693122864e-02 -2.348473966121673584e-01 2.463967651128768921e-01 1.799871027469635010e-01
6.076356396079063416e-03 1.448189169168472290e-01 2.201404131483286619e-04 8.492884784936904907e-02 -1.605408340692520142e-01 -1.749241948127746582e-01 -2.114174813032150269e-01 -1.716845631599426270e-01 -4.662439972162246704e-02 7.331349886953830719e-03 2.198862656950950623e-02 -2.114153653383255005e-01 -2.586939930915832520e-02 4.958284273743629456e-02 2.457403540611267090e-01 -5.261585712432861328e-01 6.667238473892211914e-02 -2.144765406847000122e-01 -2.281026914715766907e-02 3.937325999140739441e-02 8.753203600645065308e-02 1.020617038011550903e-02 -3.211318552494049072e-01 2.108162343502044678e-01 -5.622243508696556091e-02 2.497413307428359985e-01 -1.508824825286865234e-01 -7.564804702997207642e-02 5.126491561532020569e-02 8.980363607406616211e-02 2.000482827425003052e-01 3.176212310791015625e-01
6.243442185223102570e-03 -3.334394991397857666e-01 -3.188567981123924255e-02 1.537506729364395142e-01 2.669085562229156494e-01 1.710131019353866577e-01 2.874456346035003662e-03 -9.179621189832687378e-02 3.288378566503524780e-02 -1.277186274528503418e-01 -2.082082033157348633e-01 -9.292293339967727661e-02 -2.087324112653732300e-01 1.797664910554885864e-01 1.802937388420104980e-01 -1.089349687099456787e-01 2.093524634838104248e-01 -3.327664360404014587e-02 3.399019241333007812e-01 1.036015972495079041e-01 1.533447653055191040e-01 -3.319188579916954041e-02 -6.035215407609939575e-02 1.483511179685592651e-01 -2.223051935434341431e-01 1.465220451354980469e-01 -1.262081563472747803e-01 -3.265409963205456734e-03 2.700951993465423584e-01 -2.177484929561614990e-01 -5.942501127719879150e-02 3.652019500732421875e-01
-1.210709363222122192e-01 -2.853513658046722412e-01 -3.312926292419433594e-01 8.444968611001968384e-02 1.262752860784530640e-01 -8.228926360607147217e-02 3.199372813105583191e-02 -1.287310663610696793e-02 3.029739856719970703e-02 -1.891972422599792480e-01 9.945009648799896240e-02 2.431246824562549591e-02 -2.059341669082641602e-01 1.587515026330947876e-01 2.602105736732482910e-01 -2.790384888648986816e-01 -1.460222005844116211e-01 1.476466506719589233e-01 -1.698716580867767334e-01 3.839549124240875244e-01 1.233569085597991943e-01 5.748709291219711304e-02 -1.265011280775070190e-01 9.328226745128631592e-02 -4.020262509584426880e-02 -1.670217365026473999e-01 -1.698321253061294556e-01 3.465531468391418457e-01 6.225533038377761841e-02 -1.891256719827651978e-01 1.152568385004997253e-01 9.347289055585861206e-02
1.072974037379026413e-02 -1.160619854927062988e-01 -1.085413396358489990e-01 -1.034967526793479919e-01 7.370049506425857544e-02 -1.621700376272201538e-01 -9.200097620487213135e-02 2.847632467746734619e-01 -6.208869442343711853e-02 -5.445995368063449860e-03 1.841790527105331421e-01 -2.375396639108657837e-01 -8.890593796968460083e-02 -2.340910211205482483e-02 3.483187258243560791e-01 -2.095893491059541702e-03 1.660612225532531738e-02 -4.673623740673065186e-01 7.110268622636795044e-02 8.107776939868927002e-02 1.025669425725936890e-01 -2.110375314950942993e-01 7.928983867168426514e-02 8.508959412574768066e-02 -9.429081529378890991e-02 -2.713077962398529053e-01 -1.378153562545776367e-01 6.230542063713073730e-02 5.214856564998626709e-02 1.456262618303298950e-01 3.320661187171936035e-01 2.830862700939178467e-01
-1.086233183741569519e-01 -4.171030968427658081e-02 -1.139143928885459900e-01 -2.949125878512859344e-02 3.865809366106987000e-02 -1.828604787588119507e-01 -1.373043656349182129e-01 1.373072862625122070e-01 -1.684519052505493164e-01 -1.146494001150131226e-01 2.046347707509994507e-01 -1.476370692253112793e-01 -1.627154201269149780e-01 1.072294637560844421e-01 3.110646009445190430e-01 -3.494522571563720703e-01 2.054453343152999878e-01 -5.732293426990509033e-02 1.119200885295867920e-01 2.999667227268218994e-01 -1.453973799943923950e-01 2.466574311256408691e-01 7.700348645448684692e-02 2.401715666055679321e-01 8.440702408552169800e-02 2.424446940422058105e-01 2.151985652744770050e-02 -5.579170957207679749e-02 7.334213587455451488e-04 -8.824392408132553101e-02 4.081339240074157715e-01 2.233998477458953857e-02
-3.637945652008056641e-01 -1.477202773094177246e-01 1.960766762495040894e-01 -5.194589868187904358e-02 1.635612547397613525e-02 -2.586898505687713623e-01 -1.087841764092445374e-01 -1.301968693733215332e-01 1.145352842286229134e-03 -4.384122416377067566e-02 -5.704691633582115173e-03 3.978904709219932556e-02 -3.412686884403228760e-01 6.247739656828343868e-04 2.850619852542877197e-01 -1.300200074911117554e-01 -4.711340181529521942e-03 8.403670974075794220e-03 1.393250189721584320e-02 3.165515661239624023e-01 1.352468281984329224e-01 4.605488386005163193e-03 6.801223009824752808e-02 -5.933861061930656433e-02 -1.014931797981262207e-01 -2.504562735557556152e-01 -2.477136999368667603e-01 -1.348622441291809082e-01 3.225994408130645752e-01 2.450896427035331726e-02 2.824830710887908936e-01 1.629326045513153076e-01
1.705500781536102295e-01 2.698868699371814728e-02 -2.359045892953872681e-01 6.761993467807769775e-02 -1.806089133024215698e-01 -1.156497821211814880e-01 -1.657516807317733765e-01 -1.853140816092491150e-02 -9.451349079608917236e-02 -2.840745151042938232e-01 1.598880439996719360e-01 1.585498899221420288e-01 -2.022747695446014404e-01 -5.849183723330497742e-02 2.775442898273468018e-01 -2.877022027969360352e-01 1.215666253119707108e-02 -7.366890460252761841e-02 3.313326835632324219e-02 4.097498059272766113e-01 2.575694918632507324e-01 -2.287365198135375977e-01 -1.363554410636425018e-02 1.415720432996749878e-01 5.424563959240913391e-02 -1.469870060682296753e-01 -1.438314020633697510e-01 -1.834252625703811646e-01 1.228609606623649597e-01 1.787464916706085205e-01 2.173709273338317871e-01 7.100933045148849487e-02
-1.140974089503288269e-01 -7.658907771110534668e-02 1.123773213475942612e-02 4.808994755148887634e-02 1.066600531339645386e-01 -4.543439298868179321e-02 -9.185239672660827637e-02 -6.872393190860748291e-02 -1.912467926740646362e-01 -1.829995065927505493e-01 -3.050705194473266602e-01 6.498241331428289413e-03 -1.824854612350463867e-01 1.979844570159912109e-01 1.964261978864669800e-01 -7.724352926015853882e-02 -1.562415971420705318e-03 -1.704322099685668945e-01 1.166726872324943542e-01 2.073315382003784180e-01 -2.902959473431110382e-03 2.539600729942321777e-01 5.718591809272766113e-02 4.144040048122406006e-01 6.357733160257339478e-03 6.552526354789733887e-02 4.048841819167137146e-02 3.907518088817596436e-01 3.837768733501434326e-01 2.960125170648097992e-02 1.516170650720596313e-01 1.299659162759780884e-01
6.420094519853591919e-02 1.608031988143920898e-01 3.895224332809448242e-01 -2.143608778715133667e-02 1.361154913902282715e-01 -2.205766141414642334e-01 -3.665718436241149902e-02 -2.052195370197296143e-01 -4.615812897682189941e-01 -1.066218316555023193e-01 -1.417357660830020905e-02 -1.399128288030624390e-01 -1.048299744725227356e-01 1.218460798263549805e-01 2.123302221298217773e-01 -2.967087626457214355e-01 1.394287347793579102e-01 -1.017608121037483215e-01 4.567769542336463928e-02 7.100927084684371948e-02 1.548894345760345459e-01 -1.964828819036483765e-01 1.575639247894287109e-01 6.920757889747619629e-02 -6.848459690809249878e-02 -9.910611063241958618e-02 5.485018342733383179e-02 9.894691407680511475e-02 1.703164130449295044e-01 -4.949712380766868591e-02 2.006049603223800659e-01 2.754761576652526855e-01
2.227188646793365479e-01 -1.519063580781221390e-02 -8.175855129957199097e-02 3.651120886206626892e-02 1.516678780317306519e-01 2.635882049798965454e-02 -2.349104434251785278e-01 -3.259763717651367188e-01 -3.915140405297279358e-02 -1.950668245553970337e-01 -2.773512303829193115e-01 -1.727404445409774780e-01 -2.818668484687805176e-01 -4.598468914628028870e-02 4.059005975723266602e-01 1.162730231881141663e-01 -1.000702604651451111e-01 -1.522209644317626953e-01 2.434267252683639526e-01 3.060524761676788330e-01 3.186454623937606812e-02 2.334577441215515137e-01 1.213866174221038818e-01 8.103655651211738586e-03 3.199220448732376099e-02 1.003441512584686279e-01 8.578577637672424316e-02 -1.821954548358917236e-01 -1.238841935992240906e-01 2.758618257939815521e-02 7.876446098089218140e-02 1.429486423730850220e-01
-1.809072196483612061e-01 -1.740371882915496826e-01 -9.864066960290074348e-04 8.800394088029861450e-02 -6.102818623185157776e-02 -2.776360809803009033e-01 2.305518090724945068e-01 -2.417023181915283203e-01 -1.635972410440444946e-01 -2.017421126365661621e-01 -2.820035908371210098e-03 -5.462165549397468567e-02 -2.377311736345291138e-01 -1.478524059057235718e-01 2.258652299642562866e-01 -1.112907379865646362e-01 -1.759936362504959106e-01 -3.461641967296600342e-01 6.194473057985305786e-02 2.304783463478088379e-01 -9.671868383884429932e-02 -2.975009381771087646e-02 5.014462396502494812e-02 3.919342532753944397e-02 3.711960837244987488e-02 1.575661599636077881e-01 2.108130156993865967e-01 2.241321653127670288e-01 1.475832164287567139e-01 -3.159657493233680725e-02 3.535424172878265381e-01 1.841745376586914062e-01
1.872252672910690308e-02 -1.721709817647933960e-01 -1.125203371047973633e-01 8.187162876129150391e-02 1.623315513134002686e-01 4.672960191965103149e-02 3.228314686566591263e-03 -1.167497038841247559e-01 -2.136733941733837128e-02 -2.427447438240051270e-01 1.264064013957977295e-01 5.091488361358642578e-02 -3.550089001655578613e-01 -9.818653762340545654e-02 5.361419916152954102e-01 1.508231461048126221e-01 -2.017594724893569946e-01 -1.053883060812950134e-01 2.580285305157303810e-03 -4.403756465762853622e-03 -1.187652256339788437e-02 -1.289283670485019684e-02 -6.063074991106987000e-02 2.999910153448581696e-02 2.925939625129103661e-03 1.061853915452957153e-01 -1.280742287635803223e-01 1.509166210889816284e-01 1.930212676525115967e-01 2.197089046239852905e-01 1.261291205883026123e-01 4.195508062839508057e-01
-1.056482344865798950e-01 7.009734213352203369e-02 -3.413949161767959595e-02 -1.924804784357547760e-02 5.212237834930419922e-01 3.640408441424369812e-02 -1.619552969932556152e-01 -5.045747384428977966e-02 4.772345721721649170e-02 -2.134638279676437378e-01 7.265895605087280273e-02 -1.605737023055553436e-02 -2.812144756317138672e-01 1.452611833810806274e-01 1.028239279985427856e-01 -2.653237283229827881e-01 -1.729440502822399139e-02 -3.986202180385589600e-01 2.359226346015930176e-02 1.456805169582366943e-01 2.510298788547515869e-01 1.904607862234115601e-01 -5.096596479415893555e-02 1.141801252961158752e-01 -1.657378375530242920e-01 5.081903189420700073e-02 5.208246409893035889e-02 2.874793298542499542e-02 1.388203203678131104e-01 -9.397953003644943237e-02 -1.278094500303268433e-01 2.686055004596710205e-01
-1.216924265027046204e-01 -7.973385602235794067e-02 -1.573994755744934082e-01 -3.257867693901062012e-02 1.377474218606948853e-01 -1.620008498430252075e-01 -9.471046924591064453e-02 2.515921294689178467e-01 9.431654959917068481e-02 8.868598937988281250e-02 3.740009665489196777e-02 8.489336073398590088e-02 5.974475294351577759e-03 1.582153886556625366e-01 3.300709426403045654e-01 8.673038333654403687e-02 7.940993458032608032e-02 -4.207599759101867676e-01 1.094547137618064880e-01 2.420508712530136108e-01 1.313103586435317993e-01 -1.719535291194915771e-01 -7.995220273733139038e-02 2.178415358066558838e-01 -1.738055199384689331e-01 -3.535649180412292480e-02 -1.867648810148239136e-01 -6.364814192056655884e-02 -5.578233674168586731e-02 -1.621142774820327759e-01 4.568748474121093750e-01 7.428041845560073853e-02
-7.141499221324920654e-02 1.142174825072288513e-01 2.728972770273685455e-02 2.302187234163284302e-01 3.460081815719604492e-01 -2.036873809993267059e-02 -1.248460337519645691e-01 -5.838128551840782166e-02 -6.192536279559135437e-02 -1.400554459542036057e-02 -2.137663662433624268e-01 -6.514777988195419312e-02 -1.643704175949096680e-01 -3.358297049999237061e-02 2.291620522737503052e-01 -2.408860325813293457e-01 -3.018316067755222321e-02 -1.430102065205574036e-02 1.126829832792282104e-01 4.374332353472709656e-02 1.159876137971878052e-01 -1.503851730376482010e-02 -1.908593177795410156e-01 2.386007457971572876e-02 -1.160989627242088318e-01 9.295310080051422119e-02 4.315092042088508606e-02 -1.929073184728622437e-01 2.271170765161514282e-01 -4.135651290416717529e-01 1.932686567306518555e-01 4.568932652473449707e-01
1.727071106433868408e-01 -1.422343850135803223e-01 7.874692790210247040e-03 1.672568172216415405e-01 1.153616830706596375e-01 6.823287904262542725e-02 3.927510976791381836e-02 9.521856904029846191e-02 -2.854714989662170410e-01 1.159474626183509827e-01 4.346772655844688416e-02 -8.006092160940170288e-02 -1.752960979938507080e-01 7.729659974575042725e-02 3.118681907653808594e-01 -2.984500303864479065e-02 -6.334911286830902100e-02 -1.707616001367568970e-01 3.066753149032592773e-01 3.442834615707397461e-01 3.151857480406761169e-02 2.240495383739471436e-01 -9.015812724828720093e-02 1.311681419610977173e-01 -9.652531892061233521e-02 -9.733493626117706299e-02 5.985038820654153824e-03 3.134800493717193604e-01 7.011497020721435547e-02 3.309398293495178223e-01 -6.828860193490982056e-02 3.110665082931518555e-01
2.258121967315673828e-01 1.531056910753250122e-01 -1.366961300373077393e-01 1.012785583734512329e-01 1.074416562914848328e-02 -3.556071519851684570e-01 1.180805563926696777e-01 -1.655491441488265991e-02 -2.146051675081253052e-01 2.109696716070175171e-01 -1.597325503826141357e-02 1.442524492740631104e-01 1.781229302287101746e-02 1.312560029327869415e-02 2.466292977333068848e-01 -1.833895742893218994e-01 -1.364600509405136108e-01 -6.481894850730895996e-02 1.512986719608306885e-01 3.155202269554138184e-01 1.778409816324710846e-02 4.988262802362442017e-02 -2.938760817050933838e-01 1.954815525095909834e-04 -2.942838072776794434e-01 1.654107719659805298e-01 -1.702059060335159302e-01 1.024814546108245850e-01 1.514589339494705200e-01 -4.071966186165809631e-02 1.548434495925903320e-01 3.358795940876007080e-01
-5.879970267415046692e-02 1.342617422342300415e-01 4.119668528437614441e-02 -6.497807055711746216e-02 9.292039275169372559e-02 -3.783011063933372498e-02 -6.818377226591110229e-02 -3.107479587197303772e-02 -3.271854296326637268e-02 1.037608738988637924e-02 2.150142937898635864e-01 1.662342101335525513e-01 -4.055974483489990234e-01 4.782953858375549316e-02 5.886393189430236816e-01 -6.586306542158126831e-02 -1.854199022054672241e-01 -2.627779543399810791e-01 -9.694390743970870972e-02 8.463747799396514893e-02 3.036534180864691734e-04 -7.710146903991699219e-02 1.623881757259368896e-01 -1.880552037619054317e-03 2.914349362254142761e-02 -6.363980472087860107e-02 6.136890500783920288e-02 2.084381729364395142e-01 2.382983267307281494e-01 2.380558848381042480e-01 1.710805445909500122e-01 1.307407170534133911e-01
2.065892517566680908e-01 -2.690303027629852295e-01 8.730873465538024902e-02 -4.518770799040794373e-02 2.255714386701583862e-01 -2.077789157629013062e-01 -5.351492762565612793e-02 8.554876595735549927e-02 -1.559643447399139404e-02 -2.713581919670104980e-01 -2.464498579502105713e-01 -1.785560697317123413e-01 -2.089051604270935059e-01 2.285628169775009155e-01 -7.898010313510894775e-02 -8.322332054376602173e-02 5.882284417748451233e-02 -2.062425464391708374e-01 -1.427600532770156860e-01 3.327847719192504883e-01 -4.510821029543876648e-02 1.421180665493011475e-01 -2.593782171607017517e-02 -2.850063703954219818e-02 8.388214558362960815e-02 6.749695539474487305e-02 1.742178052663803101e-01 -5.758184473961591721e-03 1.273020207881927490e-01 -3.620705753564834595e-02 3.393956124782562256e-01 3.463733494281768799e-01
7.720515877008438110e-02 -3.077994287014007568e-02 -5.830392707139253616e-03 2.015711963176727295e-01 -1.652837847359478474e-03 9.526393562555313110e-02 4.477670043706893921e-02 9.185655415058135986e-02 -4.273502901196479797e-02 -3.022398054599761963e-01 -1.983127184212207794e-02 -2.595643699169158936e-02 -4.040766954421997070e-01 -1.567403525114059448e-01 1.805306226015090942e-01 8.045393973588943481e-02 -1.033689677715301514e-01 -1.825113743543624878e-01 -2.534405514597892761e-02 1.023509502410888672e-01 -1.998758316040039062e-01 -3.519675508141517639e-02 -2.329923063516616821e-01 -1.517364233732223511e-01 -1.917064487934112549e-01 6.473674438893795013e-03 1.735548228025436401e-01 -1.554754097014665604e-02 2.870365381240844727e-01 -2.433141320943832397e-02 4.417293369770050049e-01 3.047613799571990967e-01
-2.075211144983768463e-02 -1.498720496892929077e-01 -2.131056189537048340e-01 -6.220372393727302551e-02 -4.640559479594230652e-02 -1.067552566528320312e-01 -2.094798833131790161e-01 -1.038820818066596985e-01 2.413827460259199142e-03 -8.177019655704498291e-02 3.924971446394920349e-02 2.379269152879714966e-01 -2.053916156291961670e-01 -1.494688093662261963e-01 2.545758783817291260e-01 -3.671250343322753906e-01 -2.645961195230484009e-02 7.981768250465393066e-02 -6.475216895341873169e-02 2.533100545406341553e-01 2.474241554737091064e-01 -2.963014245033264160e-01 -8.266829699277877808e-02 -1.662468463182449341e-01 -2.313655763864517212e-01 -7.731551676988601685e-02 -1.235225349664688110e-01 2.270692884922027588e-01 -4.269459471106529236e-02 -8.799535036087036133e-02 3.099411427974700928e-01 1.994290947914123535e-01
1.584928482770919800e-01 6.499395519495010376e-02 -1.869748383760452271e-01 -3.070146217942237854e-02 3.831519931554794312e-02 3.673502802848815918e-02 -1.880454868078231812e-01 2.117129415273666382e-02 -1.137643754482269287e-01 -1.740178912878036499e-01 -3.734956681728363037e-02 1.781851202249526978e-01 -5.027208924293518066e-01 -2.365987449884414673e-01 3.059097826480865479e-01 2.327271550893783569e-01 -4.628993943333625793e-02 -2.600320577621459961e-01 3.029866814613342285e-01 5.312369391322135925e-02 -2.175347879528999329e-02 2.301263362169265747e-01 7.445818930864334106e-02 -8.864878863096237183e-02 -1.758180409669876099e-01 3.518576174974441528e-02 5.813986808061599731e-02 3.352888673543930054e-02 1.381941586732864380e-01 -8.702247589826583862e-02 1.638484001159667969e-01 2.047429233789443970e-01
-1.206840500235557556e-01 9.047634154558181763e-02 -5.774028971791267395e-02 9.885648638010025024e-02 1.337398141622543335e-01 -2.368422150611877441e-01 1.943675130605697632e-01 9.811995178461074829e-02 2.904564328491687775e-02 -1.324770301580429077e-01 -1.837466955184936523e-01 -1.268740594387054443e-01 4.304237663745880127e-02 5.483475327491760254e-02 1.282898932695388794e-01 -6.945023685693740845e-02 -1.764059364795684814e-01 -4.718050956726074219e-01 -9.475805610418319702e-02 2.619531750679016113e-01 3.740834295749664307e-01 -1.495544612407684326e-01 2.023127675056457520e-01 4.653278272598981857e-03 -1.671526134014129639e-01 -4.843971878290176392e-02 -1.200238540768623352e-01 -6.654714699834585190e-03 -1.297381073236465454e-01 3.076587617397308350e-02 3.324336707592010498e-01 2.018898576498031616e-01
3.212466463446617126e-02 1.640210896730422974e-01 -3.315560221672058105e-01 1.726488023996353149e-01 1.071630418300628662e-01 -8.392136543989181519e-02 -2.488538026809692383e-01 1.098922081291675568e-02 -2.103037536144256592e-01 -2.493008226156234741e-01 2.005098313093185425e-01 1.087386161088943481e-01 -3.989433348178863525e-01 4.062436521053314209e-02 1.319995224475860596e-01 -1.582374721765518188e-01 1.430933773517608643e-01 -1.273939013481140137e-02 5.201936140656471252e-02 3.650795817375183105e-01 8.923941105604171753e-02 -1.993737965822219849e-01 1.329801231622695923e-01 -3.826856613159179688e-02 1.376774162054061890e-01 -2.257277816534042358e-01 -1.150968745350837708e-01 -8.377458900213241577e-02 1.084875166416168213e-01 -3.388408944010734558e-02 2.483392655849456787e-01 -4.270843043923377991e-02
-8.868847787380218506e-02 -1.791408658027648926e-01 7.894529029726982117e-03 -2.925018966197967529e-01 1.413376927375793457e-01 2.362018823623657227e-01 7.879990339279174805e-02 -1.262897849082946777e-01 -8.393960446119308472e-02 1.220593005418777466e-01 2.083129137754440308e-01 7.592030614614486694e-02 -7.564714550971984863e-02 1.099052131175994873e-01 3.113894462585449219e-01 -2.290869951248168945e-01 -3.349936008453369141e-02 -1.841605603694915771e-01 -9.636832773685455322e-02 2.092124223709106445e-01 2.145034670829772949e-01 -1.084652692079544067e-01 -7.540186494588851929e-02 -2.956690266728401184e-02 -1.773554235696792603e-01 2.373500168323516846e-01 1.400310173630714417e-02 -1.356276869773864746e-01 2.126406691968441010e-02 -1.082289442420005798e-01 4.318044483661651611e-01 2.841072380542755127e-01
2.966709993779659271e-02 1.675141230225563049e-02 -1.438893564045429230e-02 -7.060617953538894653e-02 2.498377114534378052e-01 -1.708800718188285828e-02 1.788478046655654907e-01 -2.660908736288547516e-02 -2.521369457244873047e-01 -7.253993302583694458e-02 -2.877450734376907349e-02 1.487126201391220093e-01 -2.217720896005630493e-01 8.312740176916122437e-02 2.611345648765563965e-01 1.244338080286979675e-01 4.888405092060565948e-03 -3.528976440429687500e-01 3.127784430980682373e-01 3.434559702873229980e-01 1.597915291786193848e-01 1.430223286151885986e-01 -1.791647821664810181e-01 -1.095993891358375549e-01 -9.575049579143524170e-02 -2.240313589572906494e-01 2.084539383649826050e-01 1.073733940720558167e-01 1.027931831777095795e-02 1.982239782810211182e-01 1.538752615451812744e-01 2.425382137298583984e-01
1.293928027153015137e-01 -6.764388829469680786e-02 -5.277747660875320435e-02 6.278739869594573975e-02 1.346748620271682739e-01 8.773235231637954712e-02 -1.378540545701980591e-01 -4.943401366472244263e-02 -1.562200784683227539e-01 2.735857069492340088e-01 -2.409582734107971191e-01 -2.242547124624252319e-01 -2.620269060134887695e-01 6.894382089376449585e-02 2.996110320091247559e-01 4.948423244059085846e-03 3.571366667747497559e-01 -1.326742619276046753e-01 1.976874172687530518e-01 3.543038368225097656e-01 2.366570830345153809e-01 9.386834502220153809e-02 7.648466527462005615e-02 2.245795279741287231e-01 -2.125221937894821167e-01 -4.138374701142311096e-02 -7.238881289958953857e-02 -5.424105748534202576e-02 2.445414811372756958e-01 -3.534824401140213013e-02 -7.647002488374710083e-02 3.228548541665077209e-02
-2.837964706122875214e-02 2.293518558144569397e-02 -1.630459576845169067e-01 3.510067760944366455e-01 9.593047201633453369e-02 -2.053836733102798462e-01 1.205457150936126709e-01 -1.049579530954360962e-01 -1.802229285240173340e-01 -9.028571099042892456e-02 -2.084541469812393188e-01 -4.018806293606758118e-02 8.008912950754165649e-02 -1.426640301942825317e-01 1.695109456777572632e-01 4.451465234160423279e-02 7.025372982025146484e-02 -2.886036634445190430e-01 4.413441754877567291e-03 4.010364711284637451e-01 3.535247147083282471e-01 -1.295277625322341919e-01 -2.252337187528610229e-01 3.428837954998016357e-01 -1.917937584221363068e-02 2.776467427611351013e-02 -4.005830362439155579e-02 5.954796075820922852e-02 1.237670779228210449e-01 -3.365649282932281494e-02 -1.051348745822906494e-01 1.893029659986495972e-01
9.682480245828628540e-02 -6.161430105566978455e-02 1.480698138475418091e-01 1.372906863689422607e-01 -3.822387009859085083e-02 -1.585248410701751709e-01 1.712460666894912720e-01 -1.208677291870117188e-01 -2.070964723825454712e-01 -2.975280582904815674e-01 8.151865005493164062e-02 -1.268803924322128296e-01 6.002809852361679077e-02 3.322940170764923096e-01 4.431942105293273926e-02 -1.432554423809051514e-01 -7.305965572595596313e-02 -3.586336076259613037e-01 1.946893706917762756e-02 3.992199897766113281e-01 2.820932492613792419e-02 -2.510025165975093842e-02 -1.540338248014450073e-01 -1.247858535498380661e-02 -2.733272612094879150e-01 -1.456287801265716553e-01 -2.203082740306854248e-01 1.938238590955734253e-01 9.203868359327316284e-02 1.899860799312591553e-01 -1.226762011647224426e-01 1.556003242731094360e-01
-2.477146089076995850e-01 -6.093505397439002991e-02 1.103315055370330811e-01 1.894675493240356445e-01 2.373938411474227905e-01 -1.686079055070877075e-01 -1.228831782937049866e-01 -5.983457900583744049e-03 -3.313687816262245178e-02 1.927652209997177124e-01 -1.647586971521377563e-01 1.165005490183830261e-01 -1.962410658597946167e-01 -1.815387047827243805e-02 8.376143127679824829e-02 -4.313534498214721680e-01 -1.339225172996520996e-01 -2.168100625276565552e-01 2.847483456134796143e-01 3.196280300617218018e-01 -1.083260774612426758e-02 1.377612799406051636e-01 6.624826695770025253e-03 6.262288242578506470e-02 -8.046443015336990356e-02 -1.392316222190856934e-01 -1.535446345806121826e-01 1.054339110851287842e-01 1.818248629570007324e-01 2.324623428285121918e-02 1.021108105778694153e-01 3.165602684020996094e-01
8.425186574459075928e-02 -1.717577129602432251e-02 -3.154429495334625244e-01 2.224922329187393188e-01 2.342366427183151245e-01 7.136955391615629196e-03 1.965080499649047852e-01 -9.963246434926986694e-02 -1.089150011539459229e-01 -2.924656867980957031e-01 -1.439623981714248657e-01 7.002397626638412476e-02 -3.177906945347785950e-02 2.716454267501831055e-01 2.111254632472991943e-01 -7.294403016567230225e-02 3.101942315697669983e-02 7.775170262902975082e-03 9.172520786523818970e-02 3.664975464344024658e-01 1.732086390256881714e-01 1.495147943496704102e-01 -3.407921195030212402e-01 -9.763299673795700073e-02 -6.243139132857322693e-02 1.666053757071495056e-02 7.377526909112930298e-02 8.459107577800750732e-02 2.867950499057769775e-01 1.650041788816452026e-01 -2.851937524974346161e-02 2.087291032075881958e-01
-7.759381085634231567e-02 -6.373163312673568726e-02 -3.210622072219848633e-01 -3.803128749132156372e-02 -1.675833165645599365e-01 -1.453887671232223511e-01 -2.100877463817596436e-01 -6.773925572633743286e-02 -4.742336273193359375e-02 -2.207931131124496460e-01 1.522862911224365234e-01 9.938805550336837769e-02 -2.895405590534210205e-01 -1.768198236823081970e-02 2.267003506422042847e-01 -2.967725098133087158e-01 7.682522386312484741e-02 5.595280602574348450e-02 -1.797177195549011230e-01 3.757344484329223633e-01 1.867436319589614868e-01 -1.951646655797958374e-01 -7.730671018362045288e-02 -1.072382703423500061e-01 -5.027279257774353027e-02 -5.846945196390151978e-02 -1.225352212786674500e-01 1.211581006646156311e-01 7.272941619157791138e-02 5.359005555510520935e-02 3.306437432765960693e-01 2.317067384719848633e-01
-1.177445724606513977e-01 -1.929357051849365234e-01 -2.366335541009902954e-01 2.792641222476959229e-01 -1.022889241576194763e-01 -1.403520554304122925e-01 -1.210255268961191177e-02 -2.282749712467193604e-01 -1.941407471895217896e-01 -2.030103504657745361e-01 6.128027290105819702e-02 1.788848638534545898e-01 -1.066090390086174011e-01 2.078838646411895752e-01 2.326691299676895142e-01 -3.549715876579284668e-01 -1.055541913956403732e-02 7.347980514168739319e-03 -1.267075724899768829e-02 -1.802995987236499786e-02 9.020351618528366089e-02 -2.160471379756927490e-01 2.017316818237304688e-01 -1.848787367343902588e-01 -8.326389640569686890e-02 -1.578156501054763794e-01 -1.904977709054946899e-01 -6.547696888446807861e-02 1.129392459988594055e-01 -6.184990331530570984e-02 2.491388022899627686e-01 3.189429640769958496e-01
-7.015099376440048218e-02 -1.627643778920173645e-02 6.306932121515274048e-02 -7.615531980991363525e-02 4.824211001396179199e-01 1.510383468121290207e-02 -1.446140557527542114e-01 -2.213244140148162842e-01 6.066031381487846375e-02 1.030912157148122787e-03 1.547147780656814575e-01 -5.321502313017845154e-02 -3.666744232177734375e-01 1.918232589960098267e-01 1.393050551414489746e-01 -2.123536020517349243e-01 -5.426940508186817169e-03 -3.313737213611602783e-01 1.162154749035835266e-01 1.440471559762954712e-01 1.251432895660400391e-01 1.670613586902618408e-01 3.526506945490837097e-02 1.175264790654182434e-01 -2.205174975097179413e-02 -1.122606173157691956e-02 7.000826299190521240e-02 -1.147980988025665283e-01 7.133451849222183228e-02 -6.469878554344177246e-02 -2.959641441702842712e-02 4.294444620609283447e-01
9.774790704250335693e-02 1.525127291679382324e-01 -4.774707928299903870e-02 -8.351116627454757690e-02 1.891124695539474487e-01 -9.045463986694812775e-03 8.910392411053180695e-03 -6.017871946096420288e-02 6.152318045496940613e-02 -3.010108768939971924e-01 1.463021337985992432e-01 3.309298753738403320e-01 -2.132863849401473999e-01 8.668347261846065521e-03 1.275973767042160034e-01 -4.397242069244384766e-01 -1.628187447786331177e-01 -2.296143323183059692e-01 5.013484507799148560e-02 1.547861546277999878e-01 2.515294253826141357e-01 2.247968921437859535e-03 -1.522306501865386963e-01 1.704401820898056030e-01 -6.392822414636611938e-02 -2.313655987381935120e-02 -2.837255895137786865e-01 -4.285312071442604065e-02 2.530714869499206543e-01 -2.401005327701568604e-01 -7.440705597400665283e-02 4.978951811790466309e-02
6.732348352670669556e-02 -2.656849334016442299e-03 -2.615397982299327850e-02 4.224049448966979980e-01 8.779545128345489502e-02 -1.375651508569717407e-01 7.197094708681106567e-02 1.686840318143367767e-02 -2.791954576969146729e-01 -3.723206371068954468e-02 9.901221096515655518e-02 -2.401893585920333862e-02 -1.208029910922050476e-01 6.204382702708244324e-02 2.339589446783065796e-01 -4.111588373780250549e-02 -1.543944478034973145e-01 -1.004602666944265366e-02 -8.167505264282226562e-02 3.238518238067626953e-01 1.128110066056251526e-01 -2.107330709695816040e-01 1.829643100500106812e-01 2.878414094448089600e-01 -2.475970238447189331e-01 -7.103768736124038696e-02 -1.752730756998062134e-01 -2.064239829778671265e-01 4.023153483867645264e-01 -2.678899280726909637e-02 4.685313627123832703e-02 -7.913106679916381836e-02
2.339526712894439697e-01 2.035007625818252563e-01 1.297800689935684204e-01 5.246256664395332336e-02 2.040348201990127563e-01 -7.998780906200408936e-02 -2.774377465248107910e-01 2.843415923416614532e-02 4.703911766409873962e-02 -1.854313611984252930e-01 -2.209779173135757446e-01 -9.275255352258682251e-02 7.799410074949264526e-02 -1.173394769430160522e-01 5.536705255508422852e-02 -3.797498643398284912e-01 5.448251962661743164e-02 -2.718832790851593018e-01 1.062208861112594604e-01 3.572464287281036377e-01 1.824063993990421295e-02 -1.603147387504577637e-01 -3.104692697525024414e-02 -2.951784059405326843e-02 -2.015651017427444458e-01 1.650204211473464966e-01 -1.987816095352172852e-01 2.192665450274944305e-02 2.180267870426177979e-02 2.847542054951190948e-02 3.143573999404907227e-01 2.136907875537872314e-01
1.968868970870971680e-01 2.073610275983810425e-01 1.914281547069549561e-01 2.928547561168670654e-02 -7.755131926387548447e-03 -2.812432944774627686e-01 -3.176653981208801270e-01 -1.327444016933441162e-01 -1.891232281923294067e-01 9.152656793594360352e-02 1.360248923301696777e-01 1.126772910356521606e-02 -7.893106900155544281e-03 2.869262993335723877e-01 2.088018804788589478e-01 -3.308278322219848633e-01 2.127972990274429321e-02 -1.633548289537429810e-01 1.843818277120590210e-01 1.688408404588699341e-01 1.261209696531295776e-01 2.884144894778728485e-02 -1.051785349845886230e-01 1.273046135902404785e-01 -2.431036382913589478e-01 2.901347875595092773e-01 5.067486315965652466e-02 -2.045722678303718567e-02 -4.183794930577278137e-02 5.536666885018348694e-02 1.119670048356056213e-01 2.959228754043579102e-01
1.188100650906562805e-01 6.206294987350702286e-03 1.574075073003768921e-01 3.699386119842529297e-02 1.562424153089523315e-01 8.237137645483016968e-02 -6.524700671434402466e-02 5.553241446614265442e-02 8.051247335970401764e-03 -9.321302175521850586e-02 1.356811374425888062e-01 -3.593745529651641846e-01 9.244938939809799194e-02 2.213085293769836426e-01 4.150693416595458984e-01 -3.504401743412017822e-01 1.052650958299636841e-01 -3.947412371635437012e-01 1.061477232724428177e-03 4.471845552325248718e-02 -1.410629302263259888e-01 4.787701740860939026e-02 -1.842416673898696899e-01 1.935030892491340637e-02 -3.073498308658599854e-01 3.226312622427940369e-02 -8.150909096002578735e-02 -9.075874835252761841e-02 1.449210494756698608e-01 3.400711808353662491e-03 2.592382021248340607e-03 2.354045510292053223e-01
-1.829175353050231934e-01 1.568826730363070965e-03 -5.805290862917900085e-02 2.427116036415100098e-01 3.761920928955078125e-01 2.037284336984157562e-02 -1.406607627868652344e-01 1.116277649998664856e-02 -6.863006204366683960e-02 1.389732360839843750e-01 1.457961052656173706e-01 1.205832585692405701e-01 -2.975073158740997314e-01 -3.619378432631492615e-02 1.914011687040328979e-01 -3.649530112743377686e-01 6.591591238975524902e-02 -9.500753134489059448e-02 1.460964605212211609e-02 2.357110381126403809e-01 3.378111124038696289e-01 -4.701625555753707886e-02 -1.071019545197486877e-01 7.727967202663421631e-02 -3.667368739843368530e-02 -3.135308995842933655e-02 7.532770931720733643e-02 -2.701494991779327393e-01 2.202448099851608276e-01 -9.071631357073783875e-03 2.195713110268115997e-02 2.999641001224517822e-01
-1.262923330068588257e-01 -3.359948471188545227e-02 -6.527122110128402710e-02 1.137569546699523926e-01 1.108124124584719539e-04 1.540323346853256226e-01 -1.909643225371837616e-02 -1.307825148105621338e-01 6.686258316040039062e-02 -2.897040843963623047e-01 -1.996114403009414673e-01 5.326641350984573364e-02 -2.301989942789077759e-01 -5.063675343990325928e-03 3.542394340038299561e-01 -1.606790535151958466e-02 1.456825137138366699e-01 -5.891569852828979492e-01 -4.438476264476776123e-02 1.105976998805999756e-01 -1.275810450315475464e-01 -4.993269965052604675e-02 -2.151008695363998413e-02 -1.826762109994888306e-01 -5.914349108934402466e-02 -2.518122196197509766e-01 9.706720709800720215e-02 -3.062371537089347839e-02 -8.792903274297714233e-02 -3.024731948971748352e-02 2.088622599840164185e-01 2.236332148313522339e-01
3.393456041812896729e-01 -1.921986788511276245e-01 2.351370006799697876e-01 2.260353863239288330e-01 1.090667471289634705e-01 -2.021210044622421265e-01 -1.431647688150405884e-01 2.064512111246585846e-02 9.907311946153640747e-02 -1.783431619405746460e-01 -1.644739955663681030e-01 1.114904582500457764e-01 -1.635847836732864380e-01 5.878988280892372131e-02 3.986075520515441895e-01 -9.243472665548324585e-02 1.025385688990354538e-02 -2.151336520910263062e-01 1.219139900058507919e-02 3.187554180622100830e-01 -6.751529872417449951e-02 -2.303742989897727966e-02 1.916387826204299927e-01 2.490119487047195435e-01 1.430748105049133301e-01 -2.277129739522933960e-01 2.742341905832290649e-02 -2.828912064433097839e-02 -1.169998198747634888e-01 -9.433700889348983765e-02 -9.317708760499954224e-02 1.788607537746429443e-01
-1.581765115261077881e-01 -5.222933739423751831e-02 6.519679725170135498e-02 2.860572189092636108e-02 -8.862639218568801880e-02 -3.427307009696960449e-01 7.207129895687103271e-02 5.093293637037277222e-02 1.857924908399581909e-01 -4.260211065411567688e-02 -3.405187278985977173e-02 5.774839222431182861e-02 -3.376868665218353271e-01 5.983994528651237488e-02 2.527307569980621338e-01 -4.600038826465606689e-01 9.766844660043716431e-02 -1.670679152011871338e-01 -3.152757510542869568e-02 3.047742247581481934e-01 2.284401655197143555e-01 -1.935978978872299194e-01 -7.687867432832717896e-02 4.655076935887336731e-02 -3.503594780340790749e-03 1.553849875926971436e-02 -1.880279183387756348e-01 1.518317591398954391e-02 2.720037698745727539e-01 -9.797002375125885010e-02 2.212633043527603149e-01 5.199496075510978699e-02
1.239385157823562622e-01 -7.889761775732040405e-02 2.163821086287498474e-02 -1.498769819736480713e-01 -8.341481536626815796e-02 -5.400433205068111420e-03 3.519866615533828735e-02 -1.042290776968002319e-01 -1.540914475917816162e-01 3.440542891621589661e-02 -7.578414678573608398e-02 6.766172498464584351e-02 -1.817589402198791504e-01 2.158263325691223145e-01 2.543395459651947021e-01 -5.081738233566284180e-01 -1.956035494804382324e-01 -4.681456089019775391e-02 1.844040304422378540e-01 2.299195975065231323e-01 1.542848441749811172e-02 2.237741053104400635e-01 -1.205460578203201294e-01 6.236351281404495239e-02 -3.957970738410949707e-01 1.485458016395568848e-01 2.178894542157649994e-02 1.363377869129180908e-01 5.504460260272026062e-02 1.686027087271213531e-02 1.564179062843322754e-01 2.774510383605957031e-01
-8.363697677850723267e-02 -1.497262567281723022e-01 5.100107565522193909e-02 2.783980071544647217e-01 1.061292961239814758e-01 -1.015108227729797363e-01 -4.427664726972579956e-02 1.776392310857772827e-01 -1.082538738846778870e-01 -8.120661228895187378e-02 -4.029667750000953674e-02 9.908653050661087036e-02 7.014218717813491821e-02 -5.823719874024391174e-02 2.819965183734893799e-01 -2.273111492395401001e-01 1.492218822240829468e-01 -4.734348878264427185e-02 -1.005794107913970947e-01 3.507477343082427979e-01 4.684190750122070312e-01 3.293919190764427185e-02 1.434425115585327148e-01 1.161874458193778992e-01 -2.212772518396377563e-01 -2.008367143571376801e-02 -1.546744406223297119e-01 -3.571540713310241699e-01 4.001252353191375732e-02 -2.077312022447586060e-02 2.177436500787734985e-01 6.013882160186767578e-02
1.688564568758010864e-01 -1.813095659017562866e-01 9.391408413648605347e-02 -2.066065371036529541e-02 -1.173978745937347412e-01 1.234726458787918091e-01 1.079682912677526474e-02 -5.778098106384277344e-02 -2.475557029247283936e-01 -2.080851346254348755e-01 -1.640844494104385376e-01 3.518409281969070435e-02 -7.826133817434310913e-02 4.064927622675895691e-02 3.482896685600280762e-01 -3.028248250484466553e-02 8.402680605649948120e-02 -9.432049095630645752e-02 4.601179063320159912e-02 2.098114043474197388e-01 -3.077346086502075195e-02 1.572506427764892578e-01 -2.674073167145252228e-02 3.079473972320556641e-01 -2.774753272533416748e-01 -1.655819863080978394e-01 2.160230427980422974e-01 7.449159026145935059e-02 2.368233203887939453e-01 -1.404988467693328857e-01 4.651705324649810791e-01 4.460664466023445129e-02
2.025841325521469116e-01 1.071546748280525208e-01 2.740512788295745850e-01 1.604755520820617676e-01 2.715139687061309814e-01 -1.046410296112298965e-02 -3.011988848447799683e-02 -3.732343316078186035e-01 -3.972977995872497559e-01 -2.253599464893341064e-01 3.899030387401580811e-02 -7.450575381517410278e-02 -2.303372174501419067e-01 2.422356233000755310e-02 1.811727881431579590e-01 -2.669838666915893555e-01 6.687909364700317383e-02 -5.167479813098907471e-02 1.585300117731094360e-01 6.080737337470054626e-03 2.200900763273239136e-02 -8.914760500192642212e-02 4.621668532490730286e-02 1.398025751113891602e-01 -7.060220837593078613e-02 9.768460877239704132e-03 -1.800617761909961700e-02 1.098276227712631226e-01 -4.039543680846691132e-03 2.167753502726554871e-02 -5.340638756752014160e-02 4.194060862064361572e-01
-1.566320359706878662e-01 -8.237874507904052734e-02 5.511572584509849548e-02 -1.738788187503814697e-01 2.271850705146789551e-01 1.821844130754470825e-01 1.168241724371910095e-01 4.605061188340187073e-02 9.898830950260162354e-02 -4.442533254623413086e-01 1.621056050062179565e-01 -9.499630331993103027e-02 -2.143965363502502441e-01 1.038700193166732788e-01 2.230516225099563599e-01 -7.155147939920425415e-02 1.640962362289428711e-01 -3.949428498744964600e-01 4.291266575455665588e-02 2.547943592071533203e-01 -1.009136810898780823e-01 -4.253391548991203308e-02 -8.949210494756698608e-02 -1.747316420078277588e-01 -3.007469177246093750e-01 -2.363566607236862183e-01 -7.235350087285041809e-03 1.509020850062370300e-02 8.695410192012786865e-02 2.357834577560424805e-02 3.735905513167381287e-02 1.563313007354736328e-01
1.188539415597915649e-01 1.435781121253967285e-01 -1.589661985635757446e-01 -4.816365987062454224e-02 5.162739753723144531e-01 4.090093448758125305e-02 6.689029932022094727e-02 -6.227388978004455566e-02 -8.984082937240600586e-02 -1.482191383838653564e-01 -2.016530185937881470e-01 -5.961215123534202576e-02 -7.776475697755813599e-02 -1.148177161812782288e-01 2.884105443954467773e-01 -1.230041384696960449e-01 2.849584221839904785e-01 -2.964118421077728271e-01 6.756812334060668945e-02 4.359871894121170044e-02 2.576798796653747559e-01 2.189341336488723755e-01 -9.795732796192169189e-02 9.029521048069000244e-02 -8.891274034976959229e-02 -1.491589099168777466e-01 3.598268609493970871e-03 5.092806741595268250e-02 1.282342672348022461e-01 2.951903641223907471e-02 4.003703594207763672e-02 3.316923677921295166e-01
-2.386742681264877319e-01 -5.641268566250801086e-02 2.796273119747638702e-02 1.314342916011810303e-01 1.494098901748657227e-01 1.378189120441675186e-02 1.889778971672058105e-01 -3.994033113121986389e-02 -2.925157546997070312e-03 -1.433933675289154053e-01 1.144274249672889709e-01 -5.582914128899574280e-02 -1.870784610509872437e-01 1.628991365432739258e-01 3.034577667713165283e-01 -1.671926677227020264e-01 -1.447174400091171265e-01 -3.726897016167640686e-02 5.476348996162414551e-01 2.641203999519348145e-01 1.606976538896560669e-01 3.417472168803215027e-02 2.134210616350173950e-01 -4.144223406910896301e-03 -1.379035413265228271e-01 6.463462114334106445e-02 -1.897352784872055054e-01 -3.003360703587532043e-02 3.008803129196166992e-01 -8.072570711374282837e-02 6.309535354375839233e-02 1.339513808488845825e-01
-1.108804941177368164e-01 3.294622898101806641e-02 -1.932315677404403687e-01 3.200112581253051758e-01 -3.590830042958259583e-02 -3.210873156785964966e-02 4.020513966679573059e-02 -3.133269399404525757e-02 -5.473328754305839539e-02 -1.279731374233961105e-02 3.775881603360176086e-02 1.839474588632583618e-01 -5.610571429133415222e-02 2.240680158138275146e-01 4.793926477432250977e-01 -4.057939350605010986e-01 -8.485427498817443848e-02 8.316726423799991608e-03 -2.272980958223342896e-01 -1.186267845332622528e-02 7.235568016767501831e-02 5.878125876188278198e-02 5.072446539998054504e-02 4.915519058704376221e-02 -1.443253755569458008e-01 -3.733458518981933594e-01 8.556096255779266357e-02 5.704579874873161316e-03 1.321680098772048950e-01 -1.330901831388473511e-01 2.330607920885086060e-01 1.608429849147796631e-01
1.429258147254586220e-03 6.575270555913448334e-03 3.289923071861267090e-02 -3.133834525942802429e-02 1.627890318632125854e-01 -2.424442023038864136e-02 1.961307525634765625e-01 -3.251377046108245850e-01 -1.048754081130027771e-01 -5.618127435445785522e-02 9.920321404933929443e-02 1.582497209310531616e-01 -3.848667144775390625e-01 -6.967448443174362183e-02 3.355880677700042725e-01 -8.072885870933532715e-02 -2.870435416698455811e-01 -3.214042186737060547e-01 -9.264730662107467651e-02 1.316511332988739014e-01 -9.858491271734237671e-02 -1.150908786803483963e-02 3.282067179679870605e-01 1.390287429094314575e-01 -4.061814397573471069e-02 3.046020865440368652e-02 -8.243928104639053345e-02 1.529098302125930786e-01 2.355828285217285156e-01 1.917612999677658081e-01 8.326862007379531860e-02 1.581032276153564453e-01
1.419875323772430420e-01 -2.859911322593688965e-02 -1.655562520027160645e-01 -1.678904891014099121e-01 4.450809359550476074e-01 1.468150317668914795e-01 -1.650746315717697144e-01 1.313817650079727173e-01 -1.157814338803291321e-01 -7.979921251535415649e-02 -9.120424091815948486e-02 1.971069350838661194e-02 -1.935038715600967407e-01 -1.425681859254837036e-01 2.126105129718780518e-01 -6.105509400367736816e-02 1.119076609611511230e-01 -2.680043578147888184e-01 1.826034188270568848e-01 9.934740513563156128e-02 1.691690385341644287e-01 -6.394927203655242920e-02 -1.034800261259078979e-01 4.555147886276245117e-02 -4.974759817123413086e-01 -1.381791681051254272e-01 1.223499998450279236e-01 5.589661747217178345e-02 5.401544738560914993e-03 1.999640315771102905e-01 1.190924420952796936e-01 1.102757528424263000e-01
7.979640737175941467e-03 3.468836247920989990e-01 5.612497404217720032e-02 1.491503715515136719e-01 1.663775593042373657e-01 7.599437981843948364e-02 -3.370280563831329346e-02 -6.597464531660079956e-02 -8.651427924633026123e-02 -3.181672692298889160e-01 -2.320371717214584351e-01 1.317082196474075317e-01 -2.577563524246215820e-01 -1.679270267486572266e-01 8.806201815605163574e-02 -4.098526015877723694e-02 -8.341968059539794922e-02 -3.528578579425811768e-01 -5.384120717644691467e-02 1.718170493841171265e-01 9.771402925252914429e-02 3.042325377464294434e-01 -1.818892508745193481e-01 -9.167268127202987671e-02 -2.791979610919952393e-01 -2.792004346847534180e-01 3.335418179631233215e-02 5.514247715473175049e-02 -3.121830336749553680e-02 2.492670156061649323e-02 1.597985923290252686e-01 1.913672387599945068e-01
4.120734930038452148e-01 -1.486355364322662354e-01 -3.560701385140419006e-02 1.921399086713790894e-01 2.534668445587158203e-01 -2.731832303106784821e-02 -4.643120244145393372e-02 9.721381962299346924e-02 -2.284661978483200073e-01 9.620756842195987701e-03 1.673226803541183472e-01 -2.204803936183452606e-02 -3.237337470054626465e-01 1.832876652479171753e-01 1.501453518867492676e-01 -8.228617161512374878e-02 1.529136747121810913e-01 -2.348123043775558472e-01 -6.824582070112228394e-02 1.068104356527328491e-01 2.352309972047805786e-01 -6.066836416721343994e-02 7.412189990282058716e-02 -4.049344733357429504e-02 -1.748719066381454468e-01 1.144345402717590332e-01 1.671292483806610107e-01 1.689461469650268555e-01 1.162499934434890747e-01 -7.052624225616455078e-02 3.629094064235687256e-01 -1.837369799613952637e-01
1.514272987842559814e-01 1.555001712404191494e-03 -2.623974680900573730e-01 1.255862116813659668e-01 1.462884619832038879e-02 -1.573753356933593750e-01 -1.704065874218940735e-02 7.994519919157028198e-02 -1.252520084381103516e-01 -1.542548239231109619e-01 -1.849777549505233765e-01 -1.361210346221923828e-01 -3.592547476291656494e-01 -1.105196774005889893e-01 6.552376598119735718e-02 -1.648425161838531494e-01 -1.774426400661468506e-01 -1.754702925682067871e-01 -3.471954464912414551e-01 1.304966658353805542e-01 5.835351720452308655e-02 -1.052096039056777954e-01 -3.899485468864440918e-01 -1.461980678141117096e-02 -1.924649775028228760e-01 -1.824466884136199951e-02 2.368126362562179565e-01 2.685033157467842102e-02 2.428077608346939087e-01 -1.313291639089584351e-01 2.425461709499359131e-01 -9.554587304592132568e-04
2.357131540775299072e-01 7.642890512943267822e-02 1.206421405076980591e-01 -2.498584054410457611e-02 5.392221361398696899e-02 -2.815828025341033936e-01 -3.225927352905273438e-01 -5.644295364618301392e-02 -3.334978818893432617e-01 -2.841793298721313477e-01 -2.006022185087203979e-01 -1.024776920676231384e-01 -2.178424447774887085e-01 1.420070230960845947e-01 1.250793933868408203e-01 -7.876142626628279686e-04 -1.739535331726074219e-01 -2.413087189197540283e-01 6.435450166463851929e-02 2.257955521345138550e-01 -1.191113516688346863e-01 -1.350911855697631836e-01 -2.021023333072662354e-01 -1.009681299328804016e-01 -8.913529664278030396e-02 -1.769395172595977783e-01 3.045675717294216156e-02 4.391143471002578735e-02 2.123701386153697968e-02 -3.176558017730712891e-01 1.524224281311035156e-01 1.191341578960418701e-01
-2.800839841365814209e-01 7.494044303894042969e-02 -6.860736012458801270e-02 7.598567008972167969e-02 1.594917178153991699e-01 -3.377029597759246826e-01 -9.634038805961608887e-02 1.884030997753143311e-01 -1.909677535295486450e-01 -1.082235351204872131e-01 -7.567273080348968506e-02 1.124638915061950684e-01 -1.727903485298156738e-01 8.461444079875946045e-02 1.075573340058326721e-01 -1.001632884144783020e-01 2.118871733546257019e-02 -9.519988298416137695e-02 -1.519827395677566528e-01 3.069065809249877930e-01 2.846226096153259277e-01 -4.075096547603607178e-02 2.338154911994934082e-01 2.746152579784393311e-01 2.280747331678867340e-02 1.501407623291015625e-01 1.192557215690612793e-01 -4.122050851583480835e-02 2.402086257934570312e-01 -2.739447355270385742e-01 2.523131668567657471e-01 1.451814919710159302e-01
3.251563906669616699e-01 -1.507151871919631958e-01 9.041287750005722046e-02 -3.451180458068847656e-02 -1.632866114377975464e-01 -1.090986877679824829e-01 -1.352852731943130493e-01 -1.641834527254104614e-01 -1.522003859281539917e-01 -4.057708680629730225e-01 -1.087086945772171021e-01 -1.882302761077880859e-02 -4.042821824550628662e-01 4.052398353815078735e-02 4.435124993324279785e-01 2.594391070306301117e-02 -3.349727019667625427e-02 -8.649488538503646851e-02 -1.017919927835464478e-01 -3.553406894207000732e-02 1.758511066436767578e-01 -6.029070541262626648e-02 -3.766531497240066528e-02 6.707231700420379639e-02 8.327110856771469116e-02 8.092430233955383301e-02 1.288173347711563110e-01 1.368505805730819702e-01 7.636626809835433960e-02 -1.313046663999557495e-01 1.658954918384552002e-01 2.362564951181411743e-01
-5.745458975434303284e-02 -2.883170358836650848e-02 -1.099407151341438293e-01 -2.033270709216594696e-02 9.845475852489471436e-02 -1.417791694402694702e-01 -8.953221142292022705e-02 -2.634349651634693146e-02 -2.803635597229003906e-01 -3.510456383228302002e-01 -1.085922718048095703e-01 -1.744371950626373291e-01 -2.908027172088623047e-02 -1.885261535644531250e-01 2.403401434421539307e-01 9.450259804725646973e-02 8.952919393777847290e-02 -4.839847981929779053e-01 1.845739483833312988e-01 3.168569505214691162e-01 -3.299694741144776344e-03 -1.115509867668151855e-01 6.437686085700988770e-02 -2.295469045639038086e-01 -1.024022623896598816e-01 -2.762118577957153320e-01 -6.017166003584861755e-02 -1.460556983947753906e-01 1.350337117910385132e-01 8.120439946651458740e-02 -1.185228303074836731e-01 3.319685161113739014e-02
-4.696436971426010132e-02 -2.456861734390258789e-01 -6.797551363706588745e-02 2.827177643775939941e-01 -3.658491745591163635e-02 -3.599267080426216125e-02 1.211224421858787537e-01 9.960682690143585205e-02 1.456898897886276245e-01 -1.581015586853027344e-01 1.659029163420200348e-02 -2.513192296028137207e-01 -3.240037336945533752e-02 2.272867709398269653e-01 1.782835125923156738e-01 -1.617690175771713257e-01 -7.495858520269393921e-02 -3.088574409484863281e-01 -1.404058188199996948e-01 3.213884234428405762e-01 3.298169746994972229e-02 5.669918283820152283e-02 -2.473638504743576050e-01 3.643858432769775391e-01 -2.563309371471405029e-01 -1.643925458192825317e-01 -5.691852886229753494e-03 2.153640687465667725e-01 5.971857532858848572e-02 1.290091425180435181e-01 -9.311307966709136963e-02 1.225823014974594116e-01
7.982003688812255859e-02 2.204316109418869019e-02 7.270500063896179199e-02 1.690917313098907471e-01 4.297246336936950684e-01 1.132754236459732056e-02 -1.105939224362373352e-01 -3.979854658246040344e-02 -2.094119787216186523e-01 1.304600015282630920e-02 -3.428346291184425354e-02 4.762939736247062683e-02 -1.703293025493621826e-01 9.268765151500701904e-02 6.774325668811798096e-02 -4.660911858081817627e-01 1.623883470892906189e-02 -1.396168172359466553e-01 -1.250389777123928070e-02 1.321770995855331421e-01 2.641877532005310059e-01 6.158811971545219421e-02 9.128774702548980713e-02 1.690670400857925415e-01 9.138207137584686279e-02 -8.377432078123092651e-02 5.823570862412452698e-02 -9.809302538633346558e-02 2.180012464523315430e-01 -3.385596573352813721e-01 2.381000965833663940e-01 2.421721667051315308e-01
2.386571653187274933e-02 8.110789582133293152e-03 -4.900136962532997131e-02 -1.443620398640632629e-02 5.055752396583557129e-01 -1.399237811565399170e-01 -7.586675137281417847e-02 6.283718347549438477e-02 -7.882069051265716553e-02 -3.709562495350837708e-02 6.124409288167953491e-02 -6.472080200910568237e-02 -3.784316182136535645e-01 2.950115315616130829e-02 2.116315960884094238e-01 -1.459972560405731201e-01 1.043121814727783203e-01 -1.806909441947937012e-01 3.523278236389160156e-02 6.968148797750473022e-02 2.735944986343383789e-01 2.010175138711929321e-01 -7.353828847408294678e-02 3.384132310748100281e-02 -1.021397579461336136e-02 -1.157131046056747437e-01 9.488997608423233032e-02 -1.334756910800933838e-01 1.940482109785079956e-02 -1.291417181491851807e-01 -6.584330648183822632e-02 5.029992461204528809e-01
3.347641602158546448e-02 -1.039738506078720093e-01 -1.784130483865737915e-01 -1.620901226997375488e-01 1.464877724647521973e-01 2.921600043773651123e-01 1.449963450431823730e-01 -3.761528134346008301e-01 -1.915384829044342041e-01 -2.503704428672790527e-01 -1.943002641201019287e-02 1.845786422491073608e-01 -1.501929480582475662e-02 1.159607172012329102e-01 2.248504757881164551e-01 8.868222683668136597e-02 -2.263668030500411987e-01 -3.781343698501586914e-01 1.613166928291320801e-01 2.308307886123657227e-01 1.320696324110031128e-01 2.338921092450618744e-02 -1.785361766815185547e-02 1.340649425983428955e-01 4.318204522132873535e-02 2.024817280471324921e-02 1.365843415260314941e-02 -1.129248365759849548e-02 1.323518306016921997e-01 7.412794977426528931e-02 2.828988134860992432e-01 1.981712579727172852e-01
3.086517453193664551e-01 1.057008397765457630e-03 1.816492080688476562e-01 -1.261860579252243042e-01 1.187509447336196899e-01 -2.282097637653350830e-01 8.070922642946243286e-02 -3.737942874431610107e-02 1.636037416756153107e-02 -9.508043527603149414e-02 7.637284696102142334e-02 -4.604345932602882385e-02 -4.406030476093292236e-01 -5.741582065820693970e-02 3.897191882133483887e-01 1.259794831275939941e-01 6.163948401808738708e-02 -2.417149543762207031e-01 -2.002157717943191528e-01 1.866897195577621460e-01 1.073330193758010864e-01 -7.038147747516632080e-02 6.908918172121047974e-02 4.912164434790611267e-02 -1.692153215408325195e-01 -1.199992895126342773e-01 -2.757154637947678566e-03 2.797709703445434570e-01 -3.299236297607421875e-02 -1.224281489849090576e-01 2.407606244087219238e-01 2.076043784618377686e-01
-1.664885729551315308e-01 -1.523432582616806030e-01 -3.702989220619201660e-02 3.412660956382751465e-02 2.939307987689971924e-01 -2.420507222414016724e-01 1.159824198111891747e-03 3.850078582763671875e-02 -2.856159508228302002e-01 7.248996198177337646e-02 7.561916112899780273e-02 1.916225701570510864e-01 -5.411064252257347107e-02 2.592085599899291992e-01 3.020739555358886719e-01 -4.220560789108276367e-01 -7.666674256324768066e-02 3.521166741847991943e-02 1.749744266271591187e-01 2.011985927820205688e-01 -7.814686745405197144e-02 1.193016394972801208e-01 -1.422124505043029785e-01 1.705475747585296631e-01 -1.748625189065933228e-01 1.179516464471817017e-01 -2.386169135570526123e-01 -1.513213478028774261e-02 4.689664766192436218e-02 9.622216969728469849e-02 1.578668802976608276e-01 2.130784541368484497e-01
2.397613674402236938e-01 4.724167287349700928e-03 -4.001909866929054260e-02 7.947761565446853638e-02 1.067787185311317444e-01 1.814737766981124878e-01 6.981768459081649780e-02 -5.368828400969505310e-02 -2.798608839511871338e-01 1.203295961022377014e-01 -5.611962080001831055e-02 -6.145590916275978088e-02 -2.888389304280281067e-02 1.613467633724212646e-01 2.383884787559509277e-01 -2.369782328605651855e-01 -1.572646647691726685e-01 -5.375464260578155518e-02 2.438394725322723389e-01 3.431416451930999756e-01 3.018945455551147461e-02 2.497582882642745972e-01 2.958422526717185974e-03 -7.267520576715469360e-02 -1.846298128366470337e-01 4.665259271860122681e-02 1.085885390639305115e-01 1.729660332202911377e-01 4.178576767444610596e-01 2.142833173274993896e-02 3.485324978828430176e-02 3.394722044467926025e-01
1.215874496847391129e-02 -1.341804414987564087e-01 -5.337228253483772278e-02 -2.235272899270057678e-02 -3.839313611388206482e-02 -2.884570658206939697e-01 -1.750287115573883057e-01 -1.789812371134757996e-02 -1.687143892049789429e-01 -1.952170729637145996e-01 -1.148654446005821228e-01 -2.372644655406475067e-02 -4.701313376426696777e-01 1.127745136618614197e-01 1.089327260851860046e-01 -8.074978739023208618e-02 -1.435653120279312134e-01 -9.918177872896194458e-02 -1.035684719681739807e-01 8.202675729990005493e-02 5.723121762275695801e-02 1.542740613222122192e-01 -8.247132413089275360e-03 2.517320513725280762e-01 2.539261057972908020e-02 -5.857674032449722290e-02 1.180100217461585999e-01 1.788977980613708496e-01 3.498556092381477356e-02 -4.248085319995880127e-01 1.861666738986968994e-01 3.544518053531646729e-01
2.535252273082733154e-01 -1.565144807100296021e-01 1.257286965847015381e-01 -1.052990555763244629e-01 3.765697777271270752e-01 -2.255062460899353027e-01 -6.315937638282775879e-02 8.395180851221084595e-02 -5.651469528675079346e-02 -1.070815920829772949e-01 -1.518404781818389893e-01 -8.652880787849426270e-02 -2.144075930118560791e-01 1.876200735569000244e-01 3.469115495681762695e-01 -9.465508908033370972e-02 -9.410043060779571533e-02 -1.170393228530883789e-01 2.478232681751251221e-01 2.111002355813980103e-01 -9.733922779560089111e-02 -1.274036020040512085e-01 -1.647979617118835449e-01 1.393104493618011475e-01 -3.534917831420898438e-01 2.509764209389686584e-02 9.818435460329055786e-02 6.417579948902130127e-02 -2.848127782344818115e-01 3.940361738204956055e-02 -9.543680585920810699e-03 4.520215094089508057e-02
-2.077611386775970459e-01 -6.345614045858383179e-02 3.358497098088264465e-02 1.719905883073806763e-01 2.428611516952514648e-01 -1.081447452306747437e-01 -1.608187109231948853e-01 4.025565087795257568e-02 -1.635700911283493042e-01 -4.740520939230918884e-02 1.109120100736618042e-01 1.377063840627670288e-01 -2.375127524137496948e-01 1.039963588118553162e-01 2.038673013448715210e-01 -5.361006259918212891e-01 -4.618681594729423523e-02 -9.290849417448043823e-02 2.282601222395896912e-02 1.690007001161575317e-01 1.655909717082977295e-01 -4.638768732547760010e-02 6.556866317987442017e-02 1.057047992944717407e-01 3.105833008885383606e-02 -1.592217683792114258e-01 -5.543786566704511642e-03 -3.029586672782897949e-01 2.310017496347427368e-01 6.406835746020078659e-03 5.201450735330581665e-02 3.291624188423156738e-01
-6.133849173784255981e-02 7.202348858118057251e-02 -9.172551333904266357e-02 1.122028529644012451e-01 1.754344552755355835e-01 -1.388776153326034546e-01 2.230011224746704102e-01 -7.175924628973007202e-02 -1.108650788664817810e-01 -9.885695576667785645e-02 -1.546635627746582031e-01 1.761919558048248291e-01 6.073633581399917603e-02 -1.116852536797523499e-01 1.554249525070190430e-01 -1.371004804968833923e-02 1.134785041213035583e-01 -4.494440257549285889e-01 1.289673447608947754e-01 3.684163689613342285e-01 2.236207425594329834e-01 6.166063621640205383e-02 -1.503108721226453781e-02 3.124730288982391357e-01 -2.413741201162338257e-01 -2.554699778556823730e-01 1.157055199146270752e-01 1.387945860624313354e-01 -1.537615209817886353e-01 1.557141691446304321e-01 3.031940758228302002e-02 1.538425683975219727e-01
-1.237098276615142822e-01 1.051169708371162415e-01 9.187833219766616821e-02 1.787777841091156006e-01 3.066501915454864502e-01 -1.364505738019943237e-01 -1.491985321044921875e-01 -9.853623807430267334e-02 -7.879711687564849854e-02 -1.085091158747673035e-01 -1.893802583217620850e-01 -4.732086881995201111e-02 -1.207837387919425964e-01 2.789649665355682373e-01 1.169033572077751160e-01 -4.805137589573860168e-02 -1.342360377311706543e-01 1.333393994718790054e-02 -3.448262438178062439e-02 4.434478655457496643e-02 1.611598879098892212e-01 -6.651183962821960449e-02 -4.245795309543609619e-02 1.552224457263946533e-01 -2.964901551604270935e-02 -9.950443357229232788e-02 4.062307998538017273e-02 -2.074705362319946289e-01 2.513794600963592529e-01 -2.787594497203826904e-01 2.408887147903442383e-01 5.404643416404724121e-01
-1.705775968730449677e-02 -4.276699945330619812e-02 -2.440405339002609253e-01 -1.183496788144111633e-01 3.638442456722259521e-01 -5.798877403140068054e-02 -9.487911127507686615e-03 -1.891649365425109863e-01 -3.727610707283020020e-01 -3.949466943740844727e-01 -8.025683462619781494e-02 -3.549737110733985901e-02 -2.910960912704467773e-01 5.937824491411447525e-03 3.801745772361755371e-01 1.366703491657972336e-02 9.484893083572387695e-02 -1.195679530501365662e-01 1.204995736479759216e-01 1.966971457004547119e-01 -1.561033427715301514e-01 -7.687300443649291992e-02 -1.251213997602462769e-01 -2.284211665391921997e-02 -8.393061161041259766e-02 -1.248071622103452682e-02 -1.325523555278778076e-01 -2.031715214252471924e-01 -9.085550159215927124e-02 3.185713291168212891e-02 -1.425481438636779785e-01 -4.445378482341766357e-02
7.002167403697967529e-02 6.371045112609863281e-02 -3.135184645652770996e-01 7.284909486770629883e-02 -1.347389817237854004e-01 1.348232477903366089e-02 -3.443018198013305664e-01 -1.583903282880783081e-01 -1.479623913764953613e-01 -2.516719102859497070e-01 1.976189464330673218e-01 2.142413258552551270e-01 -1.227706298232078552e-01 -7.703365385532379150e-02 3.183608353137969971e-01 -1.421278268098831177e-01 6.195430085062980652e-02 -1.421885639429092407e-01 -1.065942570567131042e-01 3.335661590099334717e-01 1.983353644609451294e-01 -1.460679769515991211e-01 -3.568406403064727783e-02 6.672237068414688110e-02 -4.322295263409614563e-02 -1.640622168779373169e-01 -2.226478755474090576e-01 -1.473773121833801270e-01 1.734702885150909424e-01 -1.760715395212173462e-01 1.937038749456405640e-01 3.083844296634197235e-02
1.650359779596328735e-01 -2.988654077053070068e-01 -6.316272914409637451e-02 -8.062563091516494751e-02 -9.086181968450546265e-02 -1.499584019184112549e-01 1.355578601360321045e-01 -1.552135646343231201e-01 -1.867077797651290894e-01 -2.277820184826850891e-02 -1.583488583564758301e-01 2.931327791884541512e-03 -1.219460293650627136e-01 6.589353084564208984e-02 1.498038321733474731e-01 4.679076001048088074e-02 -1.451557278633117676e-01 -2.111354023218154907e-01 1.170462891459465027e-01 3.655989170074462891e-01 -1.036593616008758545e-01 -1.115948185324668884e-01 -9.035757184028625488e-02 1.754794269800186157e-01 -6.403801590204238892e-02 1.542724967002868652e-01 -2.428364157676696777e-01 1.579301357269287109e-01 2.169101238250732422e-01 1.452502310276031494e-01 3.704568743705749512e-01 3.210481405258178711e-01
-2.515238523483276367e-01 -6.669132411479949951e-02 -1.895789355039596558e-01 5.165448784828186035e-01 3.275706768035888672e-01 -3.098380751907825470e-02 -2.801353633403778076e-01 -1.206411514431238174e-02 -2.935738563537597656e-01 -1.288667619228363037e-01 1.571983993053436279e-01 -4.728840291500091553e-02 5.117736011743545532e-02 9.262591600418090820e-02 2.785513997077941895e-01 2.032748460769653320e-01 -1.221686601638793945e-02 -2.635132335126399994e-02 4.553996026515960693e-02 1.357824802398681641e-01 -6.891015218570828438e-04 -1.026846840977668762e-01 3.204183280467987061e-02 1.798950880765914917e-01 -2.317888587713241577e-01 7.031337171792984009e-02 -2.189348265528678894e-02 4.921443760395050049e-02 1.122502386569976807e-01 -7.533096522092819214e-02 -8.228251338005065918e-02 1.757569611072540283e-01
-9.420391172170639038e-02 -2.255088239908218384e-01 -1.266694534569978714e-02 1.772354096174240112e-01 2.540321648120880127e-02 -8.605293184518814087e-02 -1.590678095817565918e-01 -1.166727095842361450e-01 -1.621320694684982300e-01 -5.881318822503089905e-02 -5.212484672665596008e-02 1.273704022169113159e-01 -1.104400828480720520e-01 1.940804719924926758e-01 1.373276393860578537e-02 -6.012203693389892578e-01 -8.628323674201965332e-02 -2.093836665153503418e-01 1.384075582027435303e-01 1.877884864807128906e-01 1.158504374325275421e-02 9.244397282600402832e-02 2.184996902942657471e-01 6.224253028631210327e-02 2.416708692908287048e-02 -2.573227584362030029e-01 5.986443534493446350e-02 -2.126018283888697624e-03 2.886951863765716553e-01 8.571489900350570679e-02 9.758822852745652199e-04 2.728447914123535156e-01
1.509309262037277222e-01 -1.193806305527687073e-01 -1.771123260259628296e-01 3.788765147328376770e-02 4.236472398042678833e-02 2.731557749211788177e-02 1.359623670578002930e-02 1.464143302291631699e-02 -4.615671634674072266e-01 -4.781010374426841736e-02 4.173573851585388184e-02 -1.240298226475715637e-01 -6.786488927900791168e-03 1.825833618640899658e-01 3.775318562984466553e-01 -3.219933509826660156e-01 -1.739976257085800171e-01 -1.517578363418579102e-01 1.300337314605712891e-01 2.458670884370803833e-01 5.319382622838020325e-02 1.098245233297348022e-01 1.689873263239860535e-02 1.823925822973251343e-01 -7.601623982191085815e-02 3.812756240367889404e-01 -8.021163940429687500e-02 -5.813275650143623352e-02 1.096987724304199219e-02 -3.906511887907981873e-02 2.706547379493713379e-01 -1.427033543586730957e-02
3.337132036685943604e-01 -1.938227862119674683e-01 1.107231527566909790e-01 3.051550127565860748e-02 1.069596502929925919e-02 -1.158141568303108215e-01 -2.090658843517303467e-01 3.039401210844516754e-02 1.007454562932252884e-02 -3.569422662258148193e-01 1.960510201752185822e-02 2.944536320865154266e-02 -2.135424017906188965e-01 1.336794346570968628e-01 3.306872546672821045e-01 -8.679784834384918213e-02 9.042608737945556641e-02 -8.133926987648010254e-02 1.212783008813858032e-01 1.188729628920555115e-01 -2.008150964975357056e-01 -1.686366349458694458e-01 1.202629953622817993e-01 1.786489188671112061e-01 1.714272424578666687e-02 1.377906501293182373e-01 -1.694102287292480469e-01 1.060689538717269897e-01 1.379039436578750610e-01 -2.505900263786315918e-01 -2.391495108604431152e-01 3.370265662670135498e-01
-1.874519437551498413e-01 -1.443490386009216309e-01 3.172183781862258911e-02 1.703044325113296509e-01 2.821820974349975586e-01 1.096199974417686462e-01 -1.842961646616458893e-02 4.812729358673095703e-02 -3.504184186458587646e-01 4.522478207945823669e-03 -4.533837363123893738e-02 1.876588910818099976e-01 -3.119825124740600586e-01 1.787847653031349182e-02 2.068039327859878540e-01 -4.536803364753723145e-01 -8.990563452243804932e-02 -1.058163344860076904e-01 9.472029656171798706e-02 1.675073951482772827e-01 2.350106951780617237e-04 -3.016211465001106262e-02 6.536550074815750122e-02 3.862307593226432800e-02 5.937191098928451538e-02 -2.740278840065002441e-01 -6.519524008035659790e-02 -8.765064179897308350e-02 2.915230095386505127e-01 -1.421542167663574219e-01 1.113993301987648010e-01 2.055408358573913574e-01
-6.315325200557708740e-02 -1.024914607405662537e-01 -1.160825267434120178e-01 2.201499938964843750e-01 -1.221753656864166260e-01 -1.864966601133346558e-01 1.633431166410446167e-01 -2.019975334405899048e-01 -7.720923423767089844e-02 -8.692263066768646240e-02 -1.258017569780349731e-01 -1.505345255136489868e-01 -2.149866893887519836e-03 -2.159765362739562988e-01 3.571998476982116699e-01 2.624275982379913330e-01 1.248590722680091858e-01 -2.740837037563323975e-01 3.689556568861007690e-02 3.829156458377838135e-01 1.070951074361801147e-01 -1.466019898653030396e-01 -3.725989907979965210e-02 2.544366419315338135e-01 4.285496845841407776e-02 -6.946999114006757736e-03 1.483735889196395874e-01 -9.753346443176269531e-02 7.556778937578201294e-02 1.014233753085136414e-01 1.465436816215515137e-01 3.202975690364837646e-01
-1.902442574501037598e-01 -1.087633743882179260e-01 -2.490092664957046509e-01 1.835877299308776855e-01 -1.043881028890609741e-01 -1.419077217578887939e-01 2.458490990102291107e-02 -3.213643133640289307e-01 -1.582379341125488281e-01 -2.399613261222839355e-01 3.030147636309266090e-03 1.549279689788818359e-02 -1.180936545133590698e-01 3.567768633365631104e-02 2.428051829338073730e-01 -5.078797936439514160e-01 1.080960314720869064e-02 -1.284370422363281250e-01 -1.385495066642761230e-01 -6.682857125997543335e-02 1.134836301207542419e-01 -5.775447189807891846e-02 6.567589938640594482e-02 5.269895773380994797e-04 -7.421701401472091675e-02 -2.805283665657043457e-01 -1.456096768379211426e-01 -2.966058813035488129e-02 1.291733682155609131e-01 -5.278517678380012512e-02 2.574304938316345215e-01 2.313806712627410889e-01
-9.257912635803222656e-03 -5.233966186642646790e-02 -5.425932630896568298e-02 4.548704624176025391e-01 2.260707616806030273e-01 1.029008403420448303e-01 -2.716468572616577148e-01 -8.095823228359222412e-02 -2.227500081062316895e-01 -2.499415278434753418e-01 6.678224354982376099e-02 1.430369466543197632e-01 -5.137524753808975220e-02 9.082144498825073242e-02 3.665679693222045898e-02 2.180688530206680298e-01 -2.370542846620082855e-02 -1.943415850400924683e-01 -1.409999579191207886e-01 9.641598165035247803e-02 5.414852499961853027e-02 -1.321056932210922241e-01 -1.077606603503227234e-01 1.944575160741806030e-01 -3.014720678329467773e-01 8.422320336103439331e-02 -1.178655922412872314e-01 -7.233064621686935425e-02 3.451112210750579834e-01 -4.845691844820976257e-02 -7.718046009540557861e-02 2.581859230995178223e-01
1.700250208377838135e-01 -4.874891415238380432e-02 -3.402942093089222908e-03 1.013506129384040833e-01 2.687165439128875732e-01 -3.557419180870056152e-01 1.367483884096145630e-01 -2.734502255916595459e-01 -2.160240113735198975e-01 -2.570383250713348389e-01 -2.113716602325439453e-01 -8.471771329641342163e-02 -3.266877233982086182e-01 1.294189840555191040e-01 9.657752513885498047e-02 2.633702941238880157e-02 3.881461173295974731e-02 -2.148950845003128052e-01 -9.281795471906661987e-02 2.668186426162719727e-01 -1.961230635643005371e-01 -5.614019930362701416e-02 7.489416748285293579e-02 -2.376212328672409058e-01 -3.711605817079544067e-02 -5.099172238260507584e-03 1.724732965230941772e-01 -1.321511119604110718e-01 -7.720843702554702759e-02 -5.647810548543930054e-02 5.380287766456604004e-02 2.761656939983367920e-01
2.030961364507675171e-01 8.898415416479110718e-02 -1.893786042928695679e-01 2.338239997625350952e-01 2.276594042778015137e-01 7.519228756427764893e-02 -1.423055529594421387e-01 -6.542936712503433228e-02 -3.687165677547454834e-01 -1.985277533531188965e-01 1.888775229454040527e-01 -1.599894911050796509e-01 -2.501089572906494141e-01 -3.228307142853736877e-02 1.334434747695922852e-01 -1.703932285308837891e-01 -2.975169122219085693e-01 1.188509631901979446e-02 2.131197601556777954e-01 2.624990344047546387e-01 1.674168556928634644e-01 5.062710121273994446e-02 6.110797822475433350e-02 2.240464985370635986e-01 -1.422489881515502930e-01 -1.231254041194915771e-01 -5.178049323149025440e-04 1.491780877113342285e-01 -8.460060507059097290e-02 -8.346444368362426758e-02 -1.325488537549972534e-01 2.331511676311492920e-01
1.964027732610702515e-01 -6.868992000818252563e-02 -6.768401712179183960e-02 2.282863296568393707e-02 2.113077789545059204e-01 1.241032630205154419e-01 -6.298810243606567383e-02 1.989437788724899292e-01 -4.282937049865722656e-01 -1.758344471454620361e-01 -1.513691544532775879e-01 2.105523049831390381e-01 -1.280852854251861572e-01 3.556173741817474365e-01 1.761293709278106689e-01 -3.338381350040435791e-01 -1.545015573501586914e-01 3.923923149704933167e-02 1.184654533863067627e-01 2.274303883314132690e-01 1.907981559634208679e-02 -2.388857118785381317e-02 -2.548257410526275635e-01 1.374328322708606720e-02 -8.491906919516623020e-04 1.076383367180824280e-01 -6.543606519699096680e-02 -1.283439993858337402e-01 1.923973560333251953e-01 1.020853072404861450e-01 1.660177484154701233e-02 2.092510610818862915e-01
-7.454521209001541138e-02 -5.012745782732963562e-02 -2.396143674850463867e-01 1.326779127120971680e-01 1.439012736082077026e-01 -4.487484693527221680e-02 2.977934293448925018e-02 3.246126323938369751e-02 -2.324956506490707397e-01 -1.128431782126426697e-01 -4.879176914691925049e-01 -1.710565946996212006e-02 2.631338872015476227e-02 1.323565561324357986e-02 2.831134796142578125e-01 2.545095682144165039e-01 -1.260956674814224243e-01 -1.172423735260963440e-01 -1.202301587909460068e-02 3.353818953037261963e-01 1.990218758583068848e-01 -9.529066830873489380e-02 1.481817197054624557e-02 3.057000637054443359e-01 -3.985875844955444336e-02 8.330699056386947632e-02 -1.073476672172546387e-01 -3.027310408651828766e-02 1.989185512065887451e-01 -2.118346542119979858e-01 -9.255398809909820557e-02 2.066370248794555664e-01
2.850051224231719971e-01 -2.031005769968032837e-01 -7.901675999164581299e-02 -1.163964043371379375e-03 3.911640346050262451e-01 -1.064084321260452271e-01 -2.141737006604671478e-02 -6.205248832702636719e-02 -7.586225122213363647e-02 -2.125571221113204956e-01 -2.359699010848999023e-01 1.963451877236366272e-02 7.982795126736164093e-03 4.454411566257476807e-02 4.280129075050354004e-02 -8.582030981779098511e-02 -9.935784153640270233e-03 -3.872293531894683838e-01 -1.001252979040145874e-01 3.047472834587097168e-01 -5.000009387731552124e-02 -7.777541130781173706e-02 -5.122266709804534912e-02 -1.410567462444305420e-01 -1.142559945583343506e-01 4.185971319675445557e-01 1.444424688816070557e-01 -5.347789824008941650e-02 9.458150714635848999e-02 -1.464522331953048706e-01 1.653455048799514771e-01 1.750493496656417847e-01
-1.064714193344116211e-01 -2.516921795904636383e-02 -1.653224974870681763e-02 3.349641570821404457e-03 1.542316377162933350e-01 1.331189274787902832e-01 -8.821041136980056763e-02 -2.366474121809005737e-01 2.883672900497913361e-02 -1.864705830812454224e-01 1.550111919641494751e-01 3.077861964702606201e-01 6.136616691946983337e-02 1.107603907585144043e-01 3.786524832248687744e-01 -4.096310734748840332e-01 -3.447710350155830383e-02 -1.667691618204116821e-01 6.067972630262374878e-02 1.439913511276245117e-01 2.983940541744232178e-01 1.430516988039016724e-01 -6.014889106154441833e-02 1.629257798194885254e-01 -1.721420288085937500e-01 -1.206523105502128601e-01 -6.534308195114135742e-02 1.602520793676376343e-02 1.007800325751304626e-01 -3.155817389488220215e-01 -4.431014880537986755e-03 2.220719903707504272e-01
-1.224963366985321045e-01 -2.470757663249969482e-01 1.895195245742797852e-01 2.611503303050994873e-01 3.523111939430236816e-01 4.906467348337173462e-02 6.212789565324783325e-02 1.087440326809883118e-01 -1.301900297403335571e-01 -1.728534698486328125e-01 -1.765766590833663940e-01 6.317193154245615005e-03 -1.296108663082122803e-01 -9.793756157159805298e-02 9.986754506826400757e-02 9.857539832592010498e-02 1.343984454870223999e-01 -1.319784671068191528e-01 2.638313472270965576e-01 2.454410046339035034e-01 2.722580134868621826e-01 -1.437803208827972412e-01 -3.567118570208549500e-02 -1.472498476505279541e-01 -2.035929560661315918e-01 -1.286795362830162048e-02 2.408150117844343185e-03 -1.238769739866256714e-01 1.356232166290283203e-01 -2.086760997772216797e-01 -9.339077770709991455e-02 3.778584599494934082e-01
1.376026272773742676e-01 -2.867018058896064758e-02 -1.587174832820892334e-02 -1.864083260297775269e-01 2.937589883804321289e-01 2.309153378009796143e-01 2.012836933135986328e-01 -5.549515783786773682e-02 -1.773477792739868164e-01 -2.478073090314865112e-01 1.962960064411163330e-01 1.180533021688461304e-01 -1.163357589393854141e-02 -5.331300199031829834e-02 1.621045023202896118e-01 -9.816809743642807007e-02 -1.742904484272003174e-01 -1.803241372108459473e-01 2.319277673959732056e-01 3.293664157390594482e-01 2.152120321989059448e-01 5.633308738470077515e-02 8.069285191595554352e-03 -1.163628697395324707e-01 -5.488612875342369080e-02 -5.655556917190551758e-02 2.409884035587310791e-01 7.481650263071060181e-02 1.683180779218673706e-01 1.141560301184654236e-01 2.364485561847686768e-01 3.498492538928985596e-01
2.944701015949249268e-01 -1.690696477890014648e-01 7.668387889862060547e-02 1.290244162082672119e-01 -2.235343307256698608e-01 -6.075456365942955017e-02 -6.719057261943817139e-02 2.687385864555835724e-02 -1.976463571190834045e-02 -2.913033962249755859e-01 -1.395140141248703003e-01 -5.403456464409828186e-02 -1.998180449008941650e-01 6.689270958304405212e-04 4.508519470691680908e-01 -7.932571321725845337e-02 1.218016594648361206e-01 -1.346953660249710083e-01 3.184058144688606262e-02 3.573245108127593994e-01 -2.776038944721221924e-01 6.800895184278488159e-02 -7.095513492822647095e-02 1.525992304086685181e-01 7.660742104053497314e-02 -1.634920686483383179e-01 8.090857416391372681e-02 -5.089890584349632263e-02 -1.339699029922485352e-01 -2.025929838418960571e-01 5.371279641985893250e-02 2.662028968334197998e-01
1.287932097911834717e-01 -7.680218666791915894e-03 -1.939561367034912109e-01 6.139544770121574402e-02 1.753285825252532959e-01 1.653980463743209839e-01 2.833291590213775635e-01 1.941359788179397583e-02 -1.415154635906219482e-01 -3.816414996981620789e-02 -9.332302212715148926e-02 -2.634464502334594727e-01 -1.622050106525421143e-01 2.976088412106037140e-02 1.457291096448898315e-01 -7.234984077513217926e-03 -1.348702311515808105e-01 -3.426455557346343994e-01 -9.357441216707229614e-02 4.541910812258720398e-02 1.849780976772308350e-01 -1.476504001766443253e-02 -1.783396005630493164e-01 9.999026544392108917e-03 -3.686456978321075439e-01 -1.110021471977233887e-01 1.245302930474281311e-01 1.529727131128311157e-01 4.031672775745391846e-01 -1.695977747440338135e-01 -5.250876024365425110e-02 2.473567575216293335e-01
1.319183260202407837e-01 9.061875753104686737e-03 -9.521925449371337891e-02 1.982894986867904663e-01 2.871586084365844727e-01 9.370016306638717651e-02 -4.911031201481819153e-02 2.196494489908218384e-01 -2.425743043422698975e-01 1.318466514348983765e-01 1.289375573396682739e-01 -7.636770606040954590e-02 -1.305377483367919922e-01 -1.541881114244461060e-01 2.124373763799667358e-01 -1.285672783851623535e-01 2.157908678054809570e-01 -2.530024647712707520e-01 6.506124511361122131e-03 4.053205847740173340e-01 -3.516226112842559814e-01 -7.314644753932952881e-02 -1.990273743867874146e-01 -1.471544951200485229e-01 -2.272170335054397583e-01 -1.701506823301315308e-01 -5.193209648132324219e-02 2.141298539936542511e-02 -1.143075805157423019e-02 2.326725795865058899e-02 6.679135560989379883e-02 1.924859285354614258e-01
8.730034530162811279e-02 -4.673587158322334290e-02 1.100681275129318237e-01 -1.713994517922401428e-02 1.644558012485504150e-01 2.041764557361602783e-01 -2.683659791946411133e-01 -2.654592506587505341e-02 -2.122977972030639648e-01 -2.468845099210739136e-01 3.497376665472984314e-02 -1.242469251155853271e-01 -4.112087190151214600e-01 2.485819905996322632e-01 2.619718201458454132e-02 -3.751553297042846680e-01 1.225414965301752090e-02 -2.765894830226898193e-01 -1.156450435519218445e-01 1.177578046917915344e-01 3.522141277790069580e-01 -5.121244117617607117e-02 1.365743577480316162e-01 -1.681367754936218262e-01 -1.382753849029541016e-01 3.938971832394599915e-02 2.464439347386360168e-02 4.453875124454498291e-02 1.267241835594177246e-01 -4.261058196425437927e-02 1.260761022567749023e-01 -8.249535411596298218e-02
2.718195617198944092e-01 -7.268314808607101440e-02 5.947362259030342102e-02 -1.222584322094917297e-01 3.985591828823089600e-01 -2.002827227115631104e-01 -9.242648631334304810e-02 -1.611359566450119019e-01 -1.402181386947631836e-01 5.612854659557342529e-02 -2.738353013992309570e-01 -7.353095337748527527e-03 -2.208196222782135010e-01 8.552790433168411255e-02 3.875796198844909668e-01 -5.228544399142265320e-02 -1.059071570634841919e-01 -2.474380433559417725e-01 1.330102682113647461e-01 2.318876832723617554e-01 -1.182522401213645935e-01 1.124052181839942932e-01 5.795452371239662170e-02 2.494259737432003021e-02 -3.156875371932983398e-01 -8.489643037319183350e-02 1.709924638271331787e-01 7.388837635517120361e-02 8.156606345437467098e-04 -8.175259083509445190e-02 -1.853422224521636963e-01 6.994960457086563110e-02
-1.245544329285621643e-01 -1.117481812834739685e-01 1.572783738374710083e-01 -2.003027498722076416e-02 2.243925929069519043e-01 -2.115087062120437622e-01 -1.156781911849975586e-01 2.241703867912292480e-01 5.363808944821357727e-02 -6.129939481616020203e-02 -1.316907256841659546e-01 3.389396667480468750e-01 -3.175322413444519043e-01 1.663224995136260986e-01 3.022152781486511230e-01 -2.869470119476318359e-01 9.965337812900543213e-02 -2.522429525852203369e-01 5.709526687860488892e-02 5.616927519440650940e-02 6.364929676055908203e-02 -1.755284965038299561e-01 1.622867584228515625e-01 -1.745621860027313232e-01 5.147195234894752502e-02 -1.433464586734771729e-01 -2.467977628111839294e-02 -1.485535055398941040e-01 1.174476146697998047e-01 -2.206539958715438843e-01 1.896639466285705566e-01 1.764859408140182495e-01
1.023475676774978638e-01 8.756821602582931519e-02 -6.421087682247161865e-02 1.390533056110143661e-02 2.829709053039550781e-01 -1.454584449529647827e-01 -6.407828629016876221e-02 -8.619773387908935547e-02 1.432647928595542908e-02 2.826355211436748505e-02 1.610243022441864014e-01 -3.179129660129547119e-01 2.984187938272953033e-02 9.080156683921813965e-02 1.564680784940719604e-01 -3.301731348037719727e-01 -9.448816627264022827e-02 -2.583650052547454834e-01 3.144584596157073975e-03 1.390849053859710693e-01 1.093448847532272339e-01 -1.211089640855789185e-02 2.439982444047927856e-01 1.232656370848417282e-02 -2.340190112590789795e-01 2.988206446170806885e-01 -6.942383199930191040e-02 -1.391558051109313965e-01 9.882671386003494263e-02 1.614864319562911987e-01 1.819137483835220337e-01 4.360447227954864502e-01
3.253536820411682129e-01 -1.637801229953765869e-01 -2.067023217678070068e-01 2.746315300464630127e-01 2.992829978466033936e-01 1.000875234603881836e-01 8.705256879329681396e-02 -1.996579617261886597e-01 -1.809649616479873657e-01 -2.770394086837768555e-01 -1.401479239575564861e-04 -6.515741348266601562e-02 -2.181780040264129639e-01 6.757318973541259766e-03 2.330550104379653931e-01 -2.956821024417877197e-01 -1.617914140224456787e-01 7.520856708288192749e-02 1.763231121003627777e-02 1.392026394605636597e-01 2.141757309436798096e-01 8.251011371612548828e-03 1.593703217804431915e-02 2.680078446865081787e-01 -1.815829053521156311e-02 -1.537869870662689209e-01 5.696552246809005737e-02 7.804919779300689697e-02 -1.665072143077850342e-01 -8.884854614734649658e-02 -5.044986680150032043e-02 2.408018112182617188e-01
2.086189538240432739e-01 -2.482061982154846191e-01 2.447490245103836060e-01 9.453210979700088501e-02 -2.084895782172679901e-02 -7.395747303962707520e-02 1.508141309022903442e-01 -1.689552813768386841e-01 -2.890164256095886230e-01 -2.297131568193435669e-01 -1.016920246183872223e-02 -1.614796370267868042e-02 -2.640696763992309570e-01 -1.412786636501550674e-02 5.515836477279663086e-01 -1.875074654817581177e-01 -1.707763224840164185e-01 -9.489023685455322266e-02 1.094601824879646301e-01 8.281140029430389404e-02 7.704218477010726929e-02 1.786129735410213470e-02 -2.746382653713226318e-01 6.346219033002853394e-02 9.331059455871582031e-02 9.544815868139266968e-02 3.543104603886604309e-02 7.913827896118164062e-02 6.028939038515090942e-02 2.491851523518562317e-02 -3.824005275964736938e-02 2.215166091918945312e-01
2.928435206413269043e-01 7.825358957052230835e-02 -1.033343821763992310e-01 -1.192853376269340515e-01 2.848627269268035889e-01 1.591681391000747681e-01 -9.005641564726829529e-03 8.475065231323242188e-02 -1.261239051818847656e-01 -3.724538162350654602e-02 -2.286546081304550171e-01 -3.829739987850189209e-02 -2.750922143459320068e-01 8.571372181177139282e-02 3.232380151748657227e-01 -1.914661377668380737e-01 2.705156803131103516e-01 -2.883238494396209717e-01 -5.126290023326873779e-02 8.620133996009826660e-02 2.480419874191284180e-01 -3.193005919456481934e-02 -1.436196565628051758e-01 2.091724425554275513e-01 -3.451609611511230469e-01 2.004157938063144684e-02 1.016382873058319092e-02 8.974526077508926392e-02 8.528292179107666016e-02 1.764649897813796997e-01 -1.087499111890792847e-01 5.505615472793579102e-02
-8.648927509784698486e-02 -1.745947450399398804e-01 -6.941337138414382935e-02 3.225364163517951965e-02 -4.708471521735191345e-02 -2.539682984352111816e-01 -7.404015958309173584e-02 -7.870244979858398438e-02 6.918512284755706787e-02 3.955945000052452087e-02 -8.783602714538574219e-02 2.595906853675842285e-01 -3.603845238685607910e-01 7.598151266574859619e-02 3.422234356403350830e-01 -2.569798827171325684e-01 2.376636862754821777e-01 -8.811415731906890869e-02 -2.031444907188415527e-01 2.344931215047836304e-01 1.462882459163665771e-01 -7.126227021217346191e-02 1.148681938648223877e-01 -1.290948987007141113e-01 -1.076293662190437317e-01 9.229524061083793640e-03 -1.658085286617279053e-01 -1.402661763131618500e-02 4.205810427665710449e-01 -7.784303277730941772e-02 1.739784777164459229e-01 9.004725515842437744e-02
7.582585513591766357e-02 -2.442059963941574097e-01 -1.803839057683944702e-01 -1.347569823265075684e-01 -1.965113580226898193e-01 6.012867391109466553e-02 1.903290599584579468e-01 -1.315461546182632446e-01 -1.694115102291107178e-01 4.830323532223701477e-02 -1.400653421878814697e-01 9.081181883811950684e-02 -2.485533058643341064e-01 6.944886595010757446e-02 2.145068049430847168e-01 -2.862135693430900574e-02 -2.041645497083663940e-01 -3.107500970363616943e-01 1.382208913564682007e-01 3.261727690696716309e-01 -1.899198442697525024e-01 -1.319896578788757324e-01 -7.106690853834152222e-02 2.561368048191070557e-01 -6.879281997680664062e-02 1.860439777374267578e-02 -7.150297611951828003e-02 1.192648112773895264e-01 1.185387820005416870e-01 5.429793521761894226e-02 3.659203946590423584e-01 2.293885499238967896e-01
2.265913039445877075e-01 -1.027462556958198547e-01 -9.344779700040817261e-02 2.609017789363861084e-01 7.277715206146240234e-02 4.898453131318092346e-02 -7.465542107820510864e-02 1.331720650196075439e-01 -3.215304613113403320e-01 -8.946464955806732178e-02 1.650570076890289783e-03 -1.384205371141433716e-01 -5.525627732276916504e-01 4.331402853131294250e-02 8.563797175884246826e-02 -6.879430264234542847e-02 8.119329810142517090e-02 -1.309012174606323242e-01 -1.464234590530395508e-01 9.368867613375186920e-03 7.809462398290634155e-02 9.401693195104598999e-02 -1.038555055856704712e-01 5.176339671015739441e-02 -2.283666729927062988e-01 -2.356688976287841797e-01 -3.331860527396202087e-02 4.803997650742530823e-02 5.806889757513999939e-02 4.988996684551239014e-02 4.316328167915344238e-01 5.950483679771423340e-02
7.595191150903701782e-02 8.319051563739776611e-02 -1.341802626848220825e-01 1.418953537940979004e-01 1.040267106145620346e-02 2.665528953075408936e-01 2.994865737855434418e-02 -1.209173873066902161e-01 -1.610376834869384766e-01 -6.693776696920394897e-03 -2.869835495948791504e-01 -1.325864344835281372e-01 -2.177361696958541870e-01 -1.550192087888717651e-01 5.408380627632141113e-01 -2.104614228010177612e-01 1.605793535709381104e-01 -2.315033525228500366e-01 2.776225470006465912e-02 1.203870177268981934e-01 -5.309963598847389221e-03 1.424759924411773682e-01 -1.354059204459190369e-02 3.503531590104103088e-02 -2.073920220136642456e-01 -1.267212927341461182e-01 -1.617375612258911133e-01 3.848222270607948303e-02 -1.613919995725154877e-02 2.739658057689666748e-01 -1.010388731956481934e-01 1.993011683225631714e-01
-1.000887528061866760e-01 -1.160592436790466309e-01 -1.340380162000656128e-01 3.882151842117309570e-02 -9.440112113952636719e-02 -1.103544700890779495e-02 -1.862394213676452637e-01 4.624571278691291809e-02 -2.037362307310104370e-01 -9.789544343948364258e-02 -1.253806501626968384e-01 1.509779393672943115e-01 -8.253505825996398926e-02 -4.008653759956359863e-02 1.207141429185867310e-01 4.639864899218082428e-03 -4.412520304322242737e-02 -3.934760093688964844e-01 1.150456909090280533e-02 3.462271392345428467e-01 -1.328729540109634399e-01 -2.806580066680908203e-02 1.300781071186065674e-01 4.470178484916687012e-01 -7.122553139925003052e-02 -1.219733897596597672e-02 3.375544846057891846e-01 -6.495995074510574341e-02 5.567619577050209045e-02 1.963279992341995239e-01 -3.691740706562995911e-02 3.467085957527160645e-01
2.920698821544647217e-01 -1.073322966694831848e-01 3.986391797661781311e-02 1.992817819118499756e-01 1.040445640683174133e-01 -8.800830692052841187e-03 -3.405482769012451172e-01 3.219310566782951355e-02 -1.081185564398765564e-01 -2.412696480751037598e-01 -1.195401549339294434e-01 1.204214058816432953e-02 -1.782507896423339844e-01 5.492341145873069763e-02 4.574113488197326660e-01 -1.495503932237625122e-01 5.524175614118576050e-02 -9.529517590999603271e-02 9.346524626016616821e-02 2.376932948827743530e-01 -2.494192272424697876e-01 -6.009109783917665482e-03 2.611050009727478027e-01 2.008032649755477905e-01 1.090159416198730469e-01 -1.682378351688385010e-01 1.389369815587997437e-01 8.160417526960372925e-02 -1.952037513256072998e-01 -5.394510552287101746e-02 -5.013071000576019287e-02 1.595470756292343140e-01
-7.575507462024688721e-02 -1.581110954284667969e-01 6.168733164668083191e-02 -1.244058087468147278e-01 1.480671465396881104e-01 9.613690525293350220e-02 4.798727110028266907e-02 1.295911669731140137e-01 -2.632018029689788818e-01 -6.494233012199401855e-02 8.769998699426651001e-02 1.494265943765640259e-01 -3.122926130890846252e-02 2.230342626571655273e-01 1.060263365507125854e-01 -4.270543158054351807e-01 -1.191434264183044434e-01 -8.838626742362976074e-02 1.162585765123367310e-01 3.516446053981781006e-01 1.595127396285533905e-02 1.129499897360801697e-01 -1.436307281255722046e-01 1.494046114385128021e-02 -1.223168335855007172e-02 4.390173032879829407e-02 -6.084192171692848206e-02 5.098317936062812805e-02 3.430161476135253906e-01 -3.669272735714912415e-02 2.973652482032775879e-01 3.781736493110656738e-01
6.427260488271713257e-02 -1.646610796451568604e-01 -9.133464843034744263e-02 1.061058640480041504e-01 4.132853448390960693e-02 -1.426707655191421509e-01 1.124399751424789429e-01 2.462758570909500122e-01 -1.069778576493263245e-01 3.200581530109047890e-03 2.923678793013095856e-02 -1.864498406648635864e-01 -1.010770276188850403e-01 8.052742481231689453e-02 2.139254510402679443e-01 1.611109077930450439e-01 -9.934720396995544434e-02 -3.300819396972656250e-01 -1.294121891260147095e-01 3.269935846328735352e-01 3.543649315834045410e-01 3.718574717640876770e-02 -3.810864314436912537e-02 4.374921917915344238e-01 -3.105047643184661865e-01 4.277154803276062012e-02 -1.025185286998748779e-01 -1.032507345080375671e-01 1.989932730793952942e-02 -4.969264194369316101e-02 -6.380252074450254440e-03 1.835157275199890137e-01
2.971088290214538574e-01 -3.491175919771194458e-02 7.697469741106033325e-02 1.036634966731071472e-01 6.076561659574508667e-02 -2.940617501735687256e-01 -2.768149375915527344e-01 1.676686108112335205e-01 -1.585010737180709839e-01 5.866489559412002563e-02 -2.276692353188991547e-02 5.133436247706413269e-02 -1.910688355565071106e-02 -1.295380890369415283e-01 2.352765649557113647e-01 -1.521111577749252319e-01 -1.660457439720630646e-02 -1.230020821094512939e-01 1.280496418476104736e-01 5.707071349024772644e-02 2.769528329372406006e-01 2.077963650226593018e-01 5.007310304790735245e-03 1.558497101068496704e-01 -1.609564721584320068e-01 1.836292594671249390e-01 -1.583856940269470215e-01 2.474481612443923950e-01 4.614748805761337280e-02 -1.681856513023376465e-01 3.839799463748931885e-01 2.617656588554382324e-01
-1.265688389539718628e-01 -4.747718572616577148e-02 1.787787824869155884e-01 1.245178729295730591e-01 1.997394710779190063e-01 -1.451080590486526489e-01 -1.937419176101684570e-01 1.655867993831634521e-01 -7.918508350849151611e-02 -1.611142605543136597e-02 -3.914846479892730713e-02 3.442664742469787598e-01 -2.464414238929748535e-01 3.147735074162483215e-02 2.987986803054809570e-01 -2.612465620040893555e-01 3.004630282521247864e-02 -3.739238530397415161e-02 1.545663475990295410e-01 2.414149045944213867e-01 1.290846914052963257e-01 -1.672034338116645813e-02 6.119862943887710571e-02 -2.478804998099803925e-02 5.518251657485961914e-02 -2.502002716064453125e-01 -6.680435687303543091e-02 -3.575092554092407227e-01 2.009470909833908081e-01 -1.375944465398788452e-01 2.705541849136352539e-01 1.621992737054824829e-01
3.100506961345672607e-02 -2.710934281349182129e-01 9.514781087636947632e-02 4.756044130772352219e-03 2.854674756526947021e-01 -3.471773117780685425e-02 8.427924662828445435e-02 6.191063672304153442e-02 -1.254990603774785995e-02 -5.575616378337144852e-03 -1.896647661924362183e-01 -2.937901532277464867e-03 1.220648810267448425e-01 1.832858324050903320e-01 2.066526114940643311e-01 -1.998592317104339600e-01 -1.326232850551605225e-01 -2.461133152246475220e-01 -1.358329206705093384e-01 3.273494541645050049e-01 5.771740153431892395e-02 3.503137826919555664e-02 -1.746754534542560577e-02 8.579881489276885986e-02 -2.260891795158386230e-01 1.291797608137130737e-01 3.009201586246490479e-01 1.754521727561950684e-01 -3.382172808051109314e-02 -2.954654693603515625e-01 2.554340362548828125e-01 3.109686672687530518e-01
-1.209668293595314026e-01 -1.190710812807083130e-01 5.387005209922790527e-02 1.537785530090332031e-01 -1.790942624211311340e-02 -3.409742563962936401e-02 5.714837461709976196e-03 -2.735951840877532959e-01 -1.926390230655670166e-01 -7.109660655260086060e-02 3.764283284544944763e-02 -1.500094532966613770e-01 -2.546814680099487305e-01 6.739837676286697388e-02 3.663536310195922852e-01 -5.583216249942779541e-02 -2.960604727268218994e-01 -9.418144077062606812e-02 1.172554865479469299e-01 1.474135369062423706e-01 -1.392831057310104370e-01 1.473156735301017761e-02 -1.930915378034114838e-02 -3.596635162830352783e-02 -1.322541683912277222e-01 1.184951886534690857e-01 -8.163917064666748047e-02 1.851452887058258057e-01 3.083257079124450684e-01 1.702431589365005493e-01 4.844632744789123535e-01 1.045676320791244507e-01
2.999554388225078583e-02 -2.287710271775722504e-02 2.629960700869560242e-02 3.599663972854614258e-01 1.634977310895919800e-01 -1.057733073830604553e-01 -2.516711056232452393e-01 6.648989766836166382e-02 -3.353123739361763000e-02 1.437038332223892212e-01 2.884875833988189697e-01 -3.318622335791587830e-02 -1.674068160355091095e-02 1.001079380512237549e-01 1.845447272062301636e-01 1.897425651550292969e-01 -2.216979414224624634e-01 -3.596485853195190430e-01 5.250586941838264465e-02 3.919505774974822998e-01 9.993695467710494995e-02 -2.321454584598541260e-01 5.646451562643051147e-02 1.822223067283630371e-01 -2.399549484252929688e-01 -4.492507129907608032e-02 7.318426854908466339e-03 -1.275128275156021118e-01 1.807800680398941040e-01 -1.594697386026382446e-01 3.813781961798667908e-02 7.443603873252868652e-02
1.698049008846282959e-01 1.577510088682174683e-01 -2.003135979175567627e-01 1.406157463788986206e-01 2.749736011028289795e-01 -1.018376126885414124e-01 -7.918848842382431030e-02 9.520844556391239166e-03 -1.347237527370452881e-01 -2.357851862907409668e-01 -8.260066062211990356e-02 3.348906934261322021e-01 -2.669689357280731201e-01 8.925927802920341492e-03 1.554388850927352905e-01 -6.181671097874641418e-02 2.820115685462951660e-01 -3.259510993957519531e-01 1.975195109844207764e-02 4.804569855332374573e-02 1.611886322498321533e-01 -1.663896143436431885e-01 -7.914259284734725952e-02 -1.659775152802467346e-02 -2.298611700534820557e-01 1.302263140678405762e-01 -1.782110184431076050e-01 1.341848522424697876e-01 -1.862288415431976318e-01 1.955295801162719727e-01 -1.372969150543212891e-01 2.048965096473693848e-01
1.849616020917892456e-01 -1.543529629707336426e-01 9.954489767551422119e-02 -1.129886414855718613e-02 3.263480663299560547e-01 -1.109912544488906860e-01 -1.071428731083869934e-01 1.752302795648574829e-02 -2.395807206630706787e-01 -2.164770215749740601e-01 -4.057761281728744507e-02 1.737976223230361938e-01 -1.461812062188982964e-03 3.899448513984680176e-01 1.581514030694961548e-01 -2.377665340900421143e-01 -1.645664274692535400e-01 -1.300653666257858276e-01 1.018017008900642395e-01 3.487235903739929199e-01 7.709100842475891113e-02 8.824928849935531616e-02 -1.002680435776710510e-01 -8.072720468044281006e-02 -2.028877437114715576e-01 1.896885633468627930e-01 2.015646547079086304e-01 2.820704281330108643e-01 -1.110287979245185852e-01 -5.163575056940317154e-03 3.549692779779434204e-02 1.199066862463951111e-01
5.013450607657432556e-02 1.761941313743591309e-01 -7.519773393869400024e-02 -2.967232838273048401e-02 2.681995034217834473e-01 -9.887456893920898438e-02 3.266566693782806396e-01 -7.520025223493576050e-02 -1.204369440674781799e-01 -2.548836171627044678e-02 -3.757363557815551758e-02 -1.276601254940032959e-01 -3.056658804416656494e-01 9.231187403202056885e-02 5.254853963851928711e-01 4.449297860264778137e-02 -9.046807140111923218e-02 -4.525261744856834412e-02 1.056436225771903992e-01 1.360855251550674438e-01 6.599993258714675903e-02 4.138906672596931458e-02 -1.075447350740432739e-02 7.911275140941143036e-03 -6.271861493587493896e-02 1.142619326710700989e-01 6.241037696599960327e-02 9.811370074748992920e-02 2.525819838047027588e-01 2.450213581323623657e-01 3.326403498649597168e-01 2.043427079916000366e-01
3.140408545732498169e-02 -1.492645442485809326e-01 6.706719752401113510e-03 1.673743575811386108e-01 3.515229821205139160e-01 -1.043497473001480103e-01 -6.722325831651687622e-02 1.655779182910919189e-01 -1.155225709080696106e-01 -1.800485327839851379e-02 -2.067729271948337555e-02 -2.246949449181556702e-02 -2.543737292289733887e-01 -6.888446398079395294e-03 1.910668909549713135e-01 -5.896102190017700195e-01 -5.338377878069877625e-02 -8.121723681688308716e-02 1.601132750511169434e-01 2.589702904224395752e-01 2.523906156420707703e-02 7.154518272727727890e-03 -5.361816287040710449e-02 1.962321400642395020e-01 8.172320574522018433e-02 -1.277318298816680908e-01 -1.263945996761322021e-01 -1.537900865077972412e-01 3.241023719310760498e-01 -4.211129620671272278e-02 -5.124077573418617249e-02 4.999786242842674255e-02
1.766613274812698364e-01 -2.079622447490692139e-02 6.290778517723083496e-02 1.546545140445232391e-02 1.309565305709838867e-01 -3.023895919322967529e-01 4.395573586225509644e-02 -1.656498610973358154e-01 -3.848469555377960205e-01 -2.778681814670562744e-01 -2.450334727764129639e-01 -9.147775918245315552e-02 -2.931681275367736816e-01 1.032845377922058105e-01 1.250469386577606201e-01 5.412056297063827515e-02 -2.202688157558441162e-02 -3.140256404876708984e-01 1.548603326082229614e-01 7.587876170873641968e-02 -3.137173652648925781e-01 -1.359969973564147949e-01 1.782779544591903687e-01 1.671209000051021576e-02 -7.379445433616638184e-02 -1.666622459888458252e-01 -1.370497979223728180e-02 -4.610418900847434998e-02 -2.728552557528018951e-02 3.528252243995666504e-02 2.185241430997848511e-01 2.328130751848220825e-01
2.496769875288009644e-01 -1.878568977117538452e-01 -1.301506906747817993e-01 -6.197654455900192261e-02 7.926231622695922852e-02 -1.307041645050048828e-01 2.918141148984432220e-02 -1.179280877113342285e-01 -6.220743060111999512e-02 -2.085480690002441406e-01 -1.032729968428611755e-01 9.162332117557525635e-02 -4.933420717716217041e-01 -9.210970252752304077e-02 2.304513007402420044e-01 1.158321946859359741e-01 -1.274925172328948975e-01 -1.592929959297180176e-01 6.902152299880981445e-02 1.636110693216323853e-01 -2.595101594924926758e-01 -2.710814215242862701e-02 -6.307700276374816895e-02 -9.797786921262741089e-02 -4.341454505920410156e-01 -2.532517611980438232e-01 3.573998063802719116e-02 -8.542676270008087158e-02 -4.525149241089820862e-02 6.794074177742004395e-02 1.867160350084304810e-01 3.328961879014968872e-02
2.530040442943572998e-01 -2.773427665233612061e-01 2.194132469594478607e-02 1.674286462366580963e-02 -8.625739067792892456e-02 -1.432760655879974365e-01 -8.616343885660171509e-02 1.385274231433868408e-01 -2.431765645742416382e-01 -2.692949473857879639e-01 -5.079977214336395264e-03 1.083778217434883118e-01 -3.308442831039428711e-01 -1.965081691741943359e-02 2.740450799465179443e-01 -6.947223097085952759e-02 1.681825704872608185e-02 -2.603711783885955811e-01 2.074504196643829346e-01 1.585970073938369751e-01 -9.023459278978407383e-04 -1.633115112781524658e-01 4.402103275060653687e-02 1.514707803726196289e-01 2.170881181955337524e-01 7.049375772476196289e-02 -8.572226017713546753e-02 2.795121371746063232e-01 1.398860514163970947e-01 -2.279552370309829712e-01 -9.274667501449584961e-02 2.549616396427154541e-01
1.589665412902832031e-01 7.841341942548751831e-02 -9.737497568130493164e-02 2.746884524822235107e-01 6.854532659053802490e-02 1.523823291063308716e-01 1.004695966839790344e-01 -3.634107706602662802e-04 -1.800059825181961060e-01 -1.785803437232971191e-01 1.811285465955734253e-01 -1.282375454902648926e-01 -1.732502579689025879e-01 6.210746988654136658e-02 1.887760460376739502e-01 -1.258694916032254696e-03 -3.527198359370231628e-02 -2.201883047819137573e-01 -5.014730989933013916e-02 3.510746732354164124e-02 2.925409674644470215e-01 -1.819559559226036072e-02 -2.569257318973541260e-01 -3.595526888966560364e-02 -2.159876227378845215e-01 -8.314141631126403809e-02 6.852309405803680420e-02 2.921275198459625244e-01 3.886645734310150146e-01 4.056384414434432983e-02 1.822337210178375244e-01 3.554922640323638916e-01
-3.230115398764610291e-02 -2.858112752437591553e-01 -1.387380808591842651e-01 -1.388335227966308594e-01 5.677234381437301636e-02 -1.425121277570724487e-01 -2.725050151348114014e-01 -1.008486524224281311e-01 -2.354663982987403870e-02 -6.248646229505538940e-02 7.622224837541580200e-02 2.440822869539260864e-01 -1.313041001558303833e-01 -1.150528863072395325e-01 1.304112970829010010e-01 -2.808687984943389893e-01 -1.460130363702774048e-01 -1.183495074510574341e-01 -2.549156546592712402e-02 4.626834690570831299e-01 2.143122851848602295e-01 -4.759803786873817444e-02 2.168496511876583099e-02 9.506779722869396210e-03 8.701193146407604218e-03 -2.286224961280822754e-01 -1.808820515871047974e-01 3.315917253494262695e-01 1.101597249507904053e-01 -1.929199136793613434e-02 2.071713358163833618e-01 1.591072082519531250e-01
9.171290695667266846e-02 -2.537229843437671661e-02 -1.361805573105812073e-02 -1.517408490180969238e-01 -6.304617226123809814e-02 4.499850422143936157e-02 -1.729991286993026733e-01 -4.489555582404136658e-02 -1.867845468223094940e-02 -1.502314805984497070e-01 -8.599673956632614136e-02 1.193539947271347046e-01 -1.713651865720748901e-01 7.106064260005950928e-02 -1.877993717789649963e-02 -8.724802732467651367e-02 -2.647796645760536194e-02 -2.698674425482749939e-02 1.071826592087745667e-01 5.693215131759643555e-01 3.226234391331672668e-02 2.421758510172367096e-02 2.235830426216125488e-01 6.538299471139907837e-02 -1.650662422180175781e-01 2.722649276256561279e-01 2.243577837944030762e-01 -7.640127092599868774e-02 1.577589809894561768e-01 1.038685515522956848e-01 5.646769329905509949e-02 5.034885406494140625e-01
1.842483729124069214e-01 -1.812215298414230347e-01 3.178697228431701660e-01 2.809519171714782715e-01 -4.146215692162513733e-02 9.620477259159088135e-02 -2.405449375510215759e-02 -8.877091109752655029e-02 -1.270508021116256714e-01 -1.265048384666442871e-01 -6.691870279610157013e-03 -1.541600078344345093e-01 -3.565787971019744873e-01 -1.565113216638565063e-01 6.307268142700195312e-01 -1.994169354438781738e-01 -1.402984410524368286e-01 -4.998818505555391312e-03 1.621826179325580597e-02 1.186469271779060364e-01 6.384447962045669556e-02 -7.940710335969924927e-02 -3.761754557490348816e-02 1.394879072904586792e-02 1.533970702439546585e-02 1.007398292422294617e-01 1.054643541574478149e-01 -7.360499817878007889e-03 9.853424876928329468e-02 -7.950612343847751617e-03 -2.788034081459045410e-02 1.023196801543235779e-01
3.075489103794097900e-01 -1.460759192705154419e-01 1.148198824375867844e-02 1.070923134684562683e-01 1.265733968466520309e-02 7.579012215137481689e-02 -1.848051995038986206e-01 -7.365705072879791260e-02 -2.643119394779205322e-01 -3.956827819347381592e-01 2.506761550903320312e-01 -8.902632445096969604e-02 -2.253348231315612793e-01 -4.720675200223922729e-02 1.013166978955268860e-01 -5.171998590230941772e-02 1.231305748224258423e-01 -1.338564008474349976e-01 -4.829128831624984741e-02 4.150962457060813904e-02 -1.391778737306594849e-01 8.660729229450225830e-02 1.736843585968017578e-01 8.247466385364532471e-02 -2.282653301954269409e-01 1.382952183485031128e-02 -2.701235711574554443e-01 1.208349689841270447e-01 -2.105806767940521240e-02 -5.753924697637557983e-02 4.084660410881042480e-01 2.289579510688781738e-01
9.197536855936050415e-02 -5.801999196410179138e-02 -2.341256439685821533e-01 2.002093382179737091e-02 9.533087909221649170e-02 7.104774471372365952e-03 -1.975629106163978577e-02 -4.503896832466125488e-02 -4.336094856262207031e-01 -1.854636818170547485e-01 -5.489586666226387024e-02 -1.956588178873062134e-01 5.974654480814933777e-02 2.123168706893920898e-01 1.899079829454421997e-01 -3.610026240348815918e-01 -1.526382984593510628e-03 -1.383692026138305664e-01 2.660996317863464355e-01 2.887378633022308350e-01 9.801216423511505127e-02 1.214089989662170410e-01 2.378407418727874756e-01 2.623584866523742676e-02 -4.884840175509452820e-02 1.769420653581619263e-01 -1.841033101081848145e-01 -9.940627962350845337e-02 -6.838019192218780518e-02 1.795629411935806274e-02 2.453849017620086670e-01 2.122335880994796753e-01
7.058230042457580566e-02 7.081849873065948486e-02 1.378842443227767944e-01 -4.159220308065414429e-02 2.219717651605606079e-01 -1.038974002003669739e-01 -1.464099287986755371e-01 -2.023375332355499268e-01 1.949715055525302887e-02 -2.223359644412994385e-01 -1.345209777355194092e-01 -1.479694843292236328e-01 1.398977786302566528e-01 -1.262304186820983887e-01 4.455817118287086487e-02 -2.810711562633514404e-01 1.716514080762863159e-01 -2.218550145626068115e-01 -1.965621411800384521e-01 4.022563993930816650e-01 -1.242776513099670410e-01 -1.024290919303894043e-01 1.571290493011474609e-01 7.813789695501327515e-02 -1.932391673326492310e-01 2.031130045652389526e-01 3.033282980322837830e-02 -8.334896713495254517e-02 -8.841981180012226105e-03 -7.467104494571685791e-02 3.331184983253479004e-01 3.187073171138763428e-01
-9.383065253496170044e-02 6.612847093492746353e-03 -3.620458245277404785e-01 -6.443685293197631836e-02 -5.005484446883201599e-02 -1.173408329486846924e-01 -2.925279140472412109e-01 -8.797904103994369507e-02 -5.591831356287002563e-02 -2.294562160968780518e-01 1.169259026646614075e-01 1.627026349306106567e-01 -2.535870075225830078e-01 -3.291387110948562622e-02 3.011860549449920654e-01 -3.272619247436523438e-01 -4.567760229110717773e-02 2.831920236349105835e-02 -1.235054805874824524e-01 2.747056484222412109e-01 2.767944931983947754e-01 -1.917264461517333984e-01 4.390404000878334045e-02 -9.996870160102844238e-02 -1.189689114689826965e-01 -7.635691761970520020e-02 -1.514672338962554932e-01 2.164284884929656982e-01 7.203091681003570557e-02 4.033157601952552795e-02 2.546989023685455322e-01 8.280587196350097656e-02
1.930117756128311157e-01 9.060927480459213257e-02 1.016153842210769653e-01 -9.305564686655998230e-03 5.658177658915519714e-02 -2.651774585247039795e-01 -1.415939927101135254e-01 -1.432544440031051636e-01 -1.782597303390502930e-01 7.952663302421569824e-02 -2.113405615091323853e-01 -1.747013628482818604e-02 4.026153683662414551e-02 -6.425052881240844727e-02 2.519773840904235840e-01 -2.052329629659652710e-01 1.465129107236862183e-01 -1.165117770433425903e-01 7.033699750900268555e-02 8.961802721023559570e-02 1.056888699531555176e-01 2.642955482006072998e-01 3.130762875080108643e-01 -7.062649819999933243e-03 -2.929644882678985596e-01 4.844152182340621948e-02 5.457907170057296753e-02 1.940160691738128662e-01 1.206248551607131958e-01 -2.512270808219909668e-01 2.817026078701019287e-01 3.502472937107086182e-01
1.516078859567642212e-01 1.198085173964500427e-01 1.112087145447731018e-01 -2.312840893864631653e-02 4.970924258232116699e-01 -2.907414734363555908e-01 -1.200271546840667725e-01 5.876848846673965454e-02 -2.045788615942001343e-02 -3.570495173335075378e-02 1.444484442472457886e-01 5.777603760361671448e-02 -2.378870695829391479e-01 -8.735584467649459839e-02 2.722863256931304932e-01 -3.033728003501892090e-01 1.122976168990135193e-01 -1.268134564161300659e-01 1.814203262329101562e-01 3.732017427682876587e-02 1.730280220508575439e-01 1.279433667659759521e-01 1.326693296432495117e-01 1.965250372886657715e-01 -8.888741955161094666e-03 -1.083681583404541016e-01 -5.824228748679161072e-02 -9.908735007047653198e-02 1.507748365402221680e-01 -1.673077046871185303e-01 -1.385277807712554932e-01 2.889567017555236816e-01
-7.893841713666915894e-02 1.430404465645551682e-02 3.349499404430389404e-02 -1.080881804227828979e-01 1.373774651437997818e-02 -1.056042611598968506e-01 -9.422849863767623901e-02 1.610155552625656128e-01 -1.051233485341072083e-01 -4.907440021634101868e-02 -3.993593752384185791e-01 1.449913084506988525e-01 -2.675395607948303223e-01 2.052669785916805267e-02 3.422435522079467773e-01 -4.406700432300567627e-01 3.255423158407211304e-02 9.422601014375686646e-02 -1.803127378225326538e-01 -5.670010298490524292e-02 -7.497331500053405762e-02 -4.660222306847572327e-02 1.120716184377670288e-01 3.296899199485778809e-01 2.613336313515901566e-03 -4.982813447713851929e-02 -1.840611696243286133e-01 1.390608996152877808e-01 -1.332354731857776642e-02 -1.102347448468208313e-01 1.461921930313110352e-01 3.052907586097717285e-01
-1.930158026516437531e-02 -1.779109537601470947e-01 -2.444284707307815552e-01 3.807672113180160522e-02 1.072893142700195312e-01 -3.370794234797358513e-03 -8.392399549484252930e-02 -2.993167936801910400e-01 -1.387487500905990601e-01 -3.022622782737016678e-03 -2.333938889205455780e-02 2.125310301780700684e-01 -7.836752384901046753e-02 -5.324793979525566101e-02 2.494884580373764038e-01 -3.040511012077331543e-01 -1.434110552072525024e-01 5.485612899065017700e-02 -1.986579447984695435e-01 2.885214686393737793e-01 2.633695602416992188e-01 -8.572995662689208984e-03 4.025222063064575195e-01 2.816044092178344727e-01 -1.643000841140747070e-01 1.408171802759170532e-01 3.606204316020011902e-02 -3.991897404193878174e-02 -4.580028727650642395e-02 -1.740303337574005127e-01 1.691131666302680969e-02 1.747713387012481689e-01
-1.396608501672744751e-01 -2.132669538259506226e-01 -1.902495026588439941e-01 -3.753071650862693787e-02 -2.735128812491893768e-02 -1.161213442683219910e-01 -2.467812150716781616e-01 -1.860614418983459473e-01 3.846264630556106567e-02 -2.695092260837554932e-01 3.909750282764434814e-02 2.050811052322387695e-01 -2.309078574180603027e-01 -6.026375666260719299e-02 3.591717481613159180e-01 -3.397186994552612305e-01 -7.764697074890136719e-02 1.596543341875076294e-01 -1.699733883142471313e-01 2.371085733175277710e-01 2.137611508369445801e-01 -1.396813392639160156e-01 8.013781160116195679e-02 -3.944804146885871887e-02 -2.100241482257843018e-01 -1.480702310800552368e-03 -1.249220743775367737e-01 8.893724530935287476e-02 3.359713777899742126e-02 8.880081027746200562e-02 3.014875054359436035e-01 1.060295179486274719e-01
-2.433018982410430908e-01 -1.586491358466446400e-03 -7.930661737918853760e-02 1.132595092058181763e-01 4.266978502273559570e-01 4.881955683231353760e-02 -3.403610885143280029e-01 -2.134160697460174561e-01 -9.961783885955810547e-02 -8.205395191907882690e-02 9.528693556785583496e-02 -8.634167164564132690e-02 -3.852661848068237305e-01 1.646391600370407104e-01 1.562311798334121704e-01 -1.479334235191345215e-01 3.730601817369461060e-02 -3.447126448154449463e-01 7.832224667072296143e-02 -2.571777440607547760e-02 2.228500843048095703e-01 1.118613108992576599e-01 -5.058125033974647522e-02 1.324035674333572388e-01 3.088699840009212494e-02 1.061009541153907776e-01 5.226206034421920776e-02 -4.228604957461357117e-02 7.009324431419372559e-02 3.012016601860523224e-02 -8.867380768060684204e-02 2.848257124423980713e-01
2.220482230186462402e-01 2.906272746622562408e-02 3.323508426547050476e-02 -9.353324770927429199e-03 1.171821355819702148e-01 -9.311988204717636108e-02 9.715414606034755707e-03 -2.346650809049606323e-01 -5.403282493352890015e-02 4.918665811419487000e-02 1.743395254015922546e-02 -2.122751623392105103e-02 -3.955128788948059082e-01 1.170539930462837219e-01 4.533000588417053223e-01 2.474834397435188293e-02 -1.184876039624214172e-01 -2.263956069946289062e-01 -2.593616247177124023e-01 1.234402786940336227e-02 8.194693177938461304e-02 -2.414738386869430542e-01 2.509631812572479248e-01 1.148797646164894104e-01 -7.986848801374435425e-02 8.815933018922805786e-02 8.282130211591720581e-02 3.397737145423889160e-01 5.172526091337203979e-02 -6.895217299461364746e-02 2.120562493801116943e-01 1.612445265054702759e-01
9.911892004311084747e-03 4.596818611025810242e-02 -1.122906357049942017e-01 -3.637806326150894165e-02 -9.657086431980133057e-02 -7.871654629707336426e-02 7.453328371047973633e-02 -9.594583511352539062e-02 -6.294588744640350342e-02 -2.319437414407730103e-01 -3.353377804160118103e-02 -3.765240907669067383e-01 -1.485293209552764893e-01 -1.475972831249237061e-01 1.767245233058929443e-01 -3.840385377407073975e-01 -4.318708553910255432e-02 -1.708614230155944824e-01 1.615348607301712036e-01 3.081523180007934570e-01 -6.484368443489074707e-02 -1.654330193996429443e-01 -1.219960078597068787e-01 1.050952472724020481e-03 -1.670985072851181030e-01 3.370089530944824219e-01 -1.949871890246868134e-02 -1.519126296043395996e-01 -9.944541007280349731e-02 -1.382367312908172607e-01 2.281919717788696289e-01 2.928530871868133545e-01
4.480275511741638184e-02 2.102411240339279175e-01 -5.228532105684280396e-02 1.906118094921112061e-01 1.549399495124816895e-01 -6.724443286657333374e-02 6.724651157855987549e-02 3.407998010516166687e-02 -1.338475644588470459e-01 -3.426739275455474854e-01 -2.809404134750366211e-01 1.815220415592193604e-01 -1.964901089668273926e-01 -5.123066250234842300e-03 1.145879253745079041e-01 2.521988004446029663e-02 2.792042195796966553e-01 -4.111050367355346680e-01 2.645353376865386963e-01 7.103955000638961792e-02 1.064113005995750427e-01 2.027848362922668457e-01 -6.936976313591003418e-02 7.086271885782480240e-03 -1.143708676099777222e-01 -8.009850233793258667e-02 -1.219723448157310486e-01 1.004655957221984863e-01 1.104368641972541809e-01 9.541196376085281372e-02 3.141586482524871826e-01 1.927071809768676758e-01
3.641760349273681641e-01 -1.373082101345062256e-01 4.976168274879455566e-02 -1.463920176029205322e-01 2.351665683090686798e-02 -1.097292080521583557e-01 4.900223575532436371e-03 1.310509741306304932e-01 -1.330247074365615845e-01 -1.473744213581085205e-01 -1.101275384426116943e-01 -2.157868444919586182e-02 -3.897935748100280762e-01 8.762405067682266235e-02 4.369891881942749023e-01 1.399602591991424561e-01 2.307567186653614044e-02 -1.504803150892257690e-01 -1.964958384633064270e-02 1.042989194393157959e-01 4.637272283434867859e-02 -1.393149495124816895e-01 -2.562606707215309143e-02 8.527855575084686279e-02 -1.296779513359069824e-02 -1.264343708753585815e-01 -7.947445847094058990e-03 2.847974300384521484e-01 9.976692497730255127e-02 -2.833675444126129150e-01 2.648951113224029541e-01 2.257731705904006958e-01
-6.209484115242958069e-02 4.061790555715560913e-02 -2.095308601856231689e-01 1.091349646449089050e-01 2.495494186878204346e-01 1.038625538349151611e-01 1.672181636095046997e-01 1.825203746557235718e-01 1.186680644750595093e-01 -6.395340710878372192e-02 2.448459416627883911e-01 -8.637614548206329346e-02 -3.132673501968383789e-01 2.961710840463638306e-02 3.456858992576599121e-01 -1.369717866182327271e-01 1.569298803806304932e-01 7.761509716510772705e-02 8.737199008464813232e-02 2.650023400783538818e-01 7.785555720329284668e-02 -5.667083337903022766e-02 2.232597917318344116e-01 1.992043703794479370e-01 -3.022416532039642334e-01 2.524888217449188232e-01 4.718051850795745850e-02 -1.006738767027854919e-01 2.045904546976089478e-01 -1.794380098581314087e-01 1.364201307296752930e-01 1.185228675603866577e-01
-6.117735430598258972e-02 1.518161892890930176e-01 -1.838820427656173706e-01 1.053183302283287048e-01 -1.708549559116363525e-01 1.196162123233079910e-02 -2.343152463436126709e-01 -9.514921158552169800e-02 -1.281109601259231567e-01 -2.302173525094985962e-01 -2.597934193909168243e-02 1.518838554620742798e-01 -2.340149581432342529e-01 -2.201298028230667114e-01 1.961327046155929565e-01 -1.192130297422409058e-01 -3.154214844107627869e-02 -4.178825020790100098e-02 -1.131564304232597351e-01 2.605531215667724609e-01 3.055046200752258301e-01 -1.723446995019912720e-01 -2.273220568895339966e-02 1.067222729325294495e-01 -1.196069344878196716e-01 -2.180047184228897095e-01 -2.618884742259979248e-01 -1.004836037755012512e-01 1.525905728340148926e-01 -1.642219275236129761e-01 4.096903800964355469e-01 9.470009803771972656e-02
1.190851032733917236e-01 5.639167129993438721e-02 -1.052786335349082947e-01 -7.295680046081542969e-02 -4.862408339977264404e-02 1.724941097199916840e-02 2.375592589378356934e-01 -2.596031725406646729e-01 -2.111641764640808105e-01 8.865254931151866913e-04 -1.541809588670730591e-01 1.992831379175186157e-01 -1.288980692625045776e-01 1.664606779813766479e-01 3.303998410701751709e-01 8.474195003509521484e-02 -5.659510940313339233e-02 -3.189711272716522217e-01 1.151749342679977417e-01 5.028217434883117676e-01 -4.080959782004356384e-02 -1.334890127182006836e-01 -1.058249473571777344e-01 1.474637985229492188e-01 -9.069782495498657227e-02 1.144780442118644714e-01 -5.593636259436607361e-02 4.765899851918220520e-02 6.229185312986373901e-02 5.938271433115005493e-02 2.893579304218292236e-01 1.722231060266494751e-01
4.277471601963043213e-01 -3.084612637758255005e-02 1.024438999593257904e-02 -1.120274141430854797e-01 2.382985129952430725e-02 -8.673591911792755127e-02 -9.398750029504299164e-03 1.444627046585083008e-01 -1.725514531135559082e-01 -1.182667985558509827e-01 -8.739344775676727295e-02 4.719023406505584717e-02 -4.302373230457305908e-01 -6.238270550966262817e-02 3.280798792839050293e-01 3.307733312249183655e-02 5.684185773134231567e-02 -2.619937658309936523e-01 -3.167589753866195679e-02 1.432303935289382935e-01 1.351990401744842529e-01 -9.804894030094146729e-02 8.498421311378479004e-02 2.058325558900833130e-01 -9.143330901861190796e-02 -1.736342557705938816e-03 -1.484887395054101944e-02 2.854292988777160645e-01 1.397812068462371826e-01 -3.178782761096954346e-01 1.337290853261947632e-01 1.537242382764816284e-01
1.848082393407821655e-01 -1.610772311687469482e-01 -1.757786273956298828e-01 3.315030932426452637e-01 1.509309858083724976e-01 1.325688064098358154e-01 -9.091699123382568359e-02 -2.940182089805603027e-01 -6.280668824911117554e-02 -1.152532249689102173e-01 -1.502917408943176270e-01 -7.402918487787246704e-02 -1.727205067873001099e-01 6.621159613132476807e-02 2.530337274074554443e-01 2.749918699264526367e-01 9.617338329553604126e-02 -1.537601649761199951e-01 1.414477229118347168e-01 1.640856713056564331e-01 9.849898517131805420e-02 -1.082486510276794434e-01 9.983111172914505005e-02 8.657214790582656860e-02 -2.916352152824401855e-01 1.183126792311668396e-01 -3.614792227745056152e-02 6.381498277187347412e-02 3.990532457828521729e-01 -1.252797096967697144e-01 -8.952645212411880493e-02 1.969673186540603638e-01
-6.238396093249320984e-02 -1.976573653519153595e-02 -1.693985164165496826e-01 3.221937417984008789e-01 1.993915140628814697e-01 -1.155052706599235535e-01 -9.328377991914749146e-02 -1.297459304332733154e-01 1.299685686826705933e-01 -8.790704607963562012e-02 -3.811549022793769836e-02 -3.512811288237571716e-02 -1.752572208642959595e-01 4.074120223522186279e-01 2.306378036737442017e-01 -6.081779301166534424e-02 -2.692728638648986816e-01 -1.232190579175949097e-01 -1.850400120019912720e-01 2.303761541843414307e-01 -8.696047961711883545e-02 9.904721379280090332e-02 1.314973384141921997e-01 1.702804863452911377e-01 -1.368056386709213257e-01 -4.770608618855476379e-02 2.117408961057662964e-01 4.830718412995338440e-02 8.568220585584640503e-02 -3.887304067611694336e-01 1.861317306756973267e-01 6.131633743643760681e-02
-3.729716315865516663e-02 -2.868096530437469482e-01 3.520706295967102051e-02 1.194590181112289429e-01 2.947238981723785400e-01 1.458560526371002197e-01 -1.895964443683624268e-01 -3.373631462454795837e-02 -2.220697402954101562e-01 -1.365433335304260254e-01 -1.146206334233283997e-01 7.197039574384689331e-02 -2.387975156307220459e-01 1.362441927194595337e-01 1.285764127969741821e-01 -1.919378936290740967e-01 -2.500913441181182861e-01 7.799417711794376373e-03 1.457577794790267944e-01 1.538857221603393555e-01 9.366573393344879150e-02 3.470744565129280090e-02 -1.072969734668731689e-01 -1.635771542787551880e-01 1.105263009667396545e-01 -2.609836459159851074e-01 -7.042463868856430054e-02 -1.080490276217460632e-02 1.292373687028884888e-01 -3.059507608413696289e-01 -2.897195052355527878e-03 4.346038699150085449e-01
-1.294774860143661499e-01 -1.009666323661804199e-01 -2.207848578691482544e-01 3.274368643760681152e-01 1.750095635652542114e-01 -1.425130814313888550e-01 -1.898772083222866058e-02 -1.571807414293289185e-01 -8.459518849849700928e-02 -1.791995577514171600e-02 5.314198508858680725e-02 2.215193361043930054e-01 -2.590685188770294189e-01 -8.660030364990234375e-02 -8.976809680461883545e-02 1.523290574550628662e-01 4.828237369656562805e-02 -2.833645939826965332e-01 -1.137211769819259644e-01 1.723771989345550537e-01 -1.357611175626516342e-02 -2.779245376586914062e-01 5.540590360760688782e-02 3.944419324398040771e-01 -2.670274674892425537e-01 -2.478669025003910065e-02 1.526366919279098511e-01 6.487039476633071899e-02 1.080782711505889893e-01 6.826715916395187378e-02 1.872960627079010010e-01 2.522418498992919922e-01
1.851135790348052979e-01 -5.432712659239768982e-02 -2.418066710233688354e-01 4.386899769306182861e-01 -9.726937115192413330e-02 -3.940619900822639465e-02 -1.527739465236663818e-01 -5.091357976198196411e-02 -8.128226548433303833e-02 -1.764133870601654053e-01 7.665385305881500244e-02 -6.627564132213592529e-02 -3.891473710536956787e-01 1.197854653000831604e-01 2.038026899099349976e-01 -1.447452306747436523e-01 -1.820083856582641602e-01 -5.464275181293487549e-02 1.915992945432662964e-01 4.457895830273628235e-02 2.076356410980224609e-01 -4.866499826312065125e-02 6.135914102196693420e-02 1.941600292921066284e-01 -1.126092299818992615e-01 -1.885892599821090698e-01 1.775034070014953613e-01 -7.970219105482101440e-02 -1.067862659692764282e-01 -1.131381690502166748e-01 -1.097451224923133850e-01 3.384370505809783936e-01
-7.518470287322998047e-03 1.881574690341949463e-01 8.288990706205368042e-02 3.695963323116302490e-02 1.287749260663986206e-01 -1.183953657746315002e-01 1.913313716650009155e-01 -1.910450607538223267e-01 -6.520525366067886353e-02 -2.468570694327354431e-02 2.235782742500305176e-01 1.321825087070465088e-01 -2.821331918239593506e-01 -9.375713020563125610e-02 5.308628082275390625e-01 6.646912544965744019e-02 -1.745220869779586792e-01 -3.690773546695709229e-01 1.936871372163295746e-02 9.923742711544036865e-02 2.267363108694553375e-02 -1.872517168521881104e-02 2.441994994878768921e-01 6.724020838737487793e-02 -8.474169671535491943e-02 1.623424738645553589e-01 1.182465329766273499e-01 5.104180425405502319e-02 1.737241446971893311e-01 7.833481580018997192e-02 9.836050122976303101e-02 2.600390017032623291e-01
-6.672364473342895508e-02 -1.046761870384216309e-01 1.159704253077507019e-01 -7.547945529222488403e-02 2.963328659534454346e-01 -8.784450590610504150e-02 1.197046488523483276e-01 5.466193705797195435e-02 -1.003563962876796722e-02 2.165828831493854523e-02 9.407813660800457001e-03 -2.820373326539993286e-02 -2.213329225778579712e-01 -1.808125972747802734e-01 5.272105932235717773e-01 3.645152226090431213e-02 -9.945326298475265503e-02 -2.193719446659088135e-01 -2.769225835800170898e-01 2.117864340543746948e-01 3.482646867632865906e-02 7.250700145959854126e-02 1.275219917297363281e-01 1.734310537576675415e-01 1.034982968121767044e-02 2.362882904708385468e-02 3.841932117938995361e-02 1.406631022691726685e-01 2.096072286367416382e-01 2.859780788421630859e-01 2.035352736711502075e-01 2.621923089027404785e-01
-2.684875205159187317e-02 -4.296077787876129150e-02 -1.574989855289459229e-01 6.337682902812957764e-02 2.110057026147842407e-01 1.006584614515304565e-01 -3.049356676638126373e-02 -6.792719662189483643e-02 3.165423870086669922e-02 -2.732281982898712158e-01 -6.316492706537246704e-02 3.132285177707672119e-01 -8.007510006427764893e-02 9.101241081953048706e-02 2.118368744850158691e-01 -4.583345651626586914e-01 -6.861069053411483765e-02 -1.206115633249282837e-01 -7.891496270895004272e-02 -3.842760995030403137e-02 1.543992459774017334e-01 9.954924136400222778e-02 -1.987447887659072876e-01 1.005908623337745667e-01 -1.490988731384277344e-01 -1.239289641380310059e-01 -2.218722850084304810e-01 -8.327100425958633423e-02 2.010542601346969604e-01 -3.205587565898895264e-01 -2.140883915126323700e-02 3.365978598594665527e-01
1.632516458630561829e-02 -2.881132960319519043e-01 -1.301552951335906982e-01 4.696763679385185242e-02 3.786971271038055420e-01 4.470606520771980286e-02 7.660952955484390259e-02 -2.646782062947750092e-02 -4.284907132387161255e-02 2.248315885663032532e-02 -2.033928930759429932e-01 -8.120843768119812012e-02 -2.318478524684906006e-01 6.540305167436599731e-02 1.833186447620391846e-01 4.268531128764152527e-02 1.741866469383239746e-01 -1.236558482050895691e-01 3.207358121871948242e-01 2.145940214395523071e-01 2.650810182094573975e-01 -8.132413029670715332e-03 3.230744972825050354e-02 1.247415989637374878e-01 -2.449090927839279175e-01 1.652676612138748169e-01 -8.716747909784317017e-02 -1.648293435573577881e-01 2.522655129432678223e-01 -1.680743098258972168e-01 -3.249413520097732544e-02 3.245594501495361328e-01
9.325154870748519897e-02 3.356969729065895081e-02 -5.296478047966957092e-02 3.021410107612609863e-02 2.210768163204193115e-01 1.407078951597213745e-01 -1.267401501536369324e-02 -1.264479756355285645e-01 -4.775320366024971008e-02 -3.495814204216003418e-01 6.662239879369735718e-02 2.389381080865859985e-01 -4.560982435941696167e-02 -1.100711245089769363e-02 3.830367233604192734e-03 -8.720099925994873047e-02 -1.145939081907272339e-01 3.812209516763687134e-02 -1.047430783510208130e-01 5.303866267204284668e-01 1.818555593490600586e-02 -1.589313149452209473e-02 3.428944945335388184e-01 1.703571528196334839e-01 -1.805503815412521362e-01 -2.632337808609008789e-02 2.829843163490295410e-01 2.283899188041687012e-01 2.225414291024208069e-02 4.495770484209060669e-02 8.197914808988571167e-02 2.774524688720703125e-01
-9.370002150535583496e-02 -1.636092811822891235e-01 4.306706599891185760e-03 3.069769404828548431e-02 -1.684620045125484467e-02 -3.146599531173706055e-01 1.210122182965278625e-01 -4.185921698808670044e-02 2.168196439743041992e-01 -3.457439318299293518e-02 -4.671492427587509155e-02 1.851310580968856812e-01 -1.930377334356307983e-01 1.501490473747253418e-01 3.267557322978973389e-01 -3.182694315910339355e-01 1.460142135620117188e-01 -1.451129317283630371e-01 -6.279075890779495239e-02 3.468021750450134277e-01 2.675725519657135010e-01 -8.347167074680328369e-02 -1.231124345213174820e-02 6.864038296043872833e-03 -2.430528961122035980e-02 1.071320846676826477e-01 -1.605979055166244507e-01 -7.402440905570983887e-02 2.762385904788970947e-01 -7.172863930463790894e-02 3.337285816669464111e-01 1.172394305467605591e-01
2.730351090431213379e-01 -4.715011268854141235e-02 3.074154257774353027e-01 1.567008793354034424e-01 1.644980162382125854e-01 -9.850273281335830688e-02 2.951474301517009735e-02 -3.517382442951202393e-01 -3.894400894641876221e-01 -2.687746882438659668e-01 8.024068921804428101e-02 -2.001565545797348022e-01 -1.139061450958251953e-01 8.082958310842514038e-02 1.925777792930603027e-01 -1.960233598947525024e-01 -4.570378735661506653e-02 -1.462353467941284180e-01 4.815097153186798096e-02 2.439555227756500244e-01 -1.068480983376502991e-01 -2.911935448646545410e-01 -1.541753113269805908e-01 4.344305396080017090e-02 -8.826023899018764496e-03 -1.178231090307235718e-01 -1.230367869138717651e-01 9.203525632619857788e-02 1.083400682546198368e-03 4.504961892962455750e-02 -1.985447481274604797e-02 1.738515496253967285e-01
6.842885166406631470e-02 -1.603061854839324951e-01 1.709201931953430176e-01 3.578711301088333130e-02 1.956633925437927246e-01 -2.775750756263732910e-01 -1.936000138521194458e-01 -9.668979048728942871e-02 -6.008746474981307983e-02 2.472675964236259460e-02 1.505868881940841675e-01 1.551318168640136719e-01 -3.738191425800323486e-01 -6.314825266599655151e-02 4.417085647583007812e-02 -4.340963959693908691e-01 2.184605225920677185e-02 -1.296996921300888062e-01 -8.893603086471557617e-02 4.587630182504653931e-02 2.568854987621307373e-01 1.069522798061370850e-01 -9.012892842292785645e-02 1.725460439920425415e-01 -5.766209587454795837e-02 -1.343301087617874146e-01 -2.643946409225463867e-01 -1.757885664701461792e-01 1.864856183528900146e-01 -5.308223422616720200e-03 1.519706100225448608e-01 2.629946768283843994e-01
2.985838055610656738e-01 -3.087022006511688232e-01 -7.937282323837280273e-02 1.268347054719924927e-01 -9.663909673690795898e-02 -1.306187063455581665e-01 -1.108484044671058655e-01 2.845704741775989532e-02 -3.461612164974212646e-01 -1.407846063375473022e-01 -4.628392681479454041e-02 1.303875595331192017e-01 -5.020576715469360352e-01 -1.156849339604377747e-01 3.803582191467285156e-01 -3.036796348169445992e-03 -1.229309588670730591e-01 -1.889985352754592896e-01 -1.174497138708829880e-02 1.285799890756607056e-01 -4.405237734317779541e-02 -1.184422969818115234e-01 1.659352928400039673e-01 3.832342103123664856e-02 1.441890280693769455e-02 1.466801911592483521e-01 1.690421551465988159e-01 7.155095785856246948e-02 1.186876520514488220e-01 9.819922968745231628e-03 -7.293469272553920746e-03 -5.117402970790863037e-02
2.315926253795623779e-01 -2.877352535724639893e-01 5.006198585033416748e-02 1.824630983173847198e-02 4.564571753144264221e-02 1.875583827495574951e-01 -1.608368754386901855e-01 -1.500960439443588257e-01 -1.917872205376625061e-02 -9.387440234422683716e-02 6.145649030804634094e-02 5.065771564841270447e-02 -1.453451365232467651e-01 2.081878334283828735e-01 2.428183555603027344e-01 -3.415849208831787109e-01 -6.359469145536422729e-02 -1.449342668056488037e-01 5.426295101642608643e-02 1.785416901111602783e-01 4.909591972827911377e-01 -1.625913530588150024e-01 -6.250445544719696045e-02 -1.555468589067459106e-01 4.504163283854722977e-03 -1.224022284150123596e-01 4.965715855360031128e-02 -1.434697061777114868e-01 3.356279805302619934e-03 -3.010030686855316162e-01 -9.136162698268890381e-02 1.642557978630065918e-01
4.896834194660186768e-01 -1.153787374496459961e-01 -6.076214835047721863e-02 -8.441817015409469604e-02 -1.188499704003334045e-01 -7.886902242898941040e-02 -1.219821423292160034e-01 4.355207830667495728e-02 -1.799194961786270142e-01 -5.489615723490715027e-02 6.030802801251411438e-02 -5.246797576546669006e-02 -3.702161312103271484e-01 2.894811928272247314e-01 2.392916828393936157e-01 -1.059275344014167786e-01 4.547645151615142822e-02 -1.017443686723709106e-01 -5.736005678772926331e-02 3.175833523273468018e-01 2.317105382680892944e-01 8.875144273042678833e-02 1.880307793617248535e-01 7.202428579330444336e-02 -2.079633921384811401e-01 -2.059967443346977234e-02 6.011348590254783630e-02 2.441346347332000732e-01 -8.677389472723007202e-03 4.055520892143249512e-02 1.780674755573272705e-01 -9.405643492937088013e-02
1.325620710849761963e-01 -3.597149997949600220e-02 -1.304894238710403442e-01 -9.184484928846359253e-02 3.775681555271148682e-01 1.642529666423797607e-01 5.104193091392517090e-02 -1.423382014036178589e-01 -1.119202375411987305e-01 -8.480703085660934448e-02 -1.223061159253120422e-01 -2.310442626476287842e-01 -2.201119214296340942e-01 -5.547797307372093201e-02 8.245482295751571655e-02 -1.554820388555526733e-01 9.210386313498020172e-03 -7.140561938285827637e-02 1.004029363393783569e-01 2.518046200275421143e-01 4.088835418224334717e-01 1.330917179584503174e-01 -7.339496910572052002e-02 5.457564070820808411e-02 -2.179224044084548950e-01 -1.111434772610664368e-01 -6.467147916555404663e-02 -3.052413836121559143e-02 1.404634565114974976e-01 -2.534327507019042969e-01 -2.657140837982296944e-03 4.145507514476776123e-01
6.864805519580841064e-02 1.499622478149831295e-03 -7.306046783924102783e-02 -1.684378981590270996e-01 9.295135736465454102e-03 -1.459125280380249023e-01 1.032512867823243141e-03 -3.111445307731628418e-01 -4.041349291801452637e-01 -7.758273184299468994e-02 -1.197818070650100708e-01 1.350050270557403564e-01 -4.989211261272430420e-02 1.136583462357521057e-02 3.370367288589477539e-01 -4.711111262440681458e-02 -2.517585456371307373e-01 -1.987409442663192749e-01 5.936283990740776062e-02 2.648505866527557373e-01 -1.915461197495460510e-02 -1.813042908906936646e-01 -6.271704286336898804e-02 6.380960345268249512e-02 -8.686840534210205078e-02 1.282237470149993896e-01 1.280211508274078369e-01 1.590668857097625732e-01 2.652448415756225586e-01 6.045034900307655334e-02 3.911893963813781738e-01 1.119226068258285522e-01
1.772094517946243286e-01 -1.874582469463348389e-02 -5.579227209091186523e-02 2.284637391567230225e-01 6.885424256324768066e-02 1.154434531927108765e-01 1.223088148981332779e-02 7.625573873519897461e-02 5.402669683098793030e-02 -2.558634877204895020e-01 -7.982363924384117126e-03 9.546422958374023438e-02 -1.127898469567298889e-01 3.256789967417716980e-02 3.915044367313385010e-01 -2.221085689961910248e-02 -5.376234650611877441e-02 -1.578830629587173462e-01 2.119483053684234619e-01 2.072587050497531891e-02 -1.983503550291061401e-01 1.781904846429824829e-01 -6.506749987602233887e-02 -1.140430793166160583e-01 -2.408098429441452026e-01 3.855676949024200439e-02 -5.927088856697082520e-02 6.028309091925621033e-02 2.888813316822052002e-01 3.061660528182983398e-01 1.416614204645156860e-01 4.673396348953247070e-01
2.663105130195617676e-01 -1.931145638227462769e-01 2.808925807476043701e-01 1.549060940742492676e-01 -7.098656147718429565e-02 5.209628492593765259e-02 8.847232908010482788e-02 -1.847512871026992798e-01 -2.152855396270751953e-01 -2.951902747154235840e-01 7.395794987678527832e-02 -4.017511010169982910e-02 -3.798441290855407715e-01 1.543012559413909912e-01 4.639685451984405518e-01 -5.547518655657768250e-02 -5.002257414162158966e-03 -2.560568414628505707e-02 1.091120466589927673e-01 1.056355014443397522e-01 2.644833549857139587e-02 8.512968569993972778e-02 -1.440809071063995361e-01 2.976943366229534149e-02 6.538973748683929443e-02 7.090485841035842896e-02 2.148464322090148926e-01 -1.074084895662963390e-03 8.169650286436080933e-02 -3.389159962534904480e-02 1.314013749361038208e-01 2.797892689704895020e-01
-3.417474776506423950e-02 -2.137644216418266296e-02 7.626722753047943115e-02 -4.503427818417549133e-02 -5.113592371344566345e-02 -1.511238217353820801e-01 1.956567913293838501e-01 -2.856568694114685059e-01 -2.564332485198974609e-01 -1.660057455301284790e-01 1.120872721076011658e-01 7.866831868886947632e-02 -2.603851556777954102e-01 7.553225755691528320e-02 3.029210269451141357e-01 -8.485741168260574341e-02 -2.248288244009017944e-01 -2.979087829589843750e-01 -2.074924530461430550e-03 3.238672614097595215e-01 -1.978679448366165161e-01 -9.654669463634490967e-02 1.396339833736419678e-01 -2.483926713466644287e-02 1.017701104283332825e-01 -5.300772190093994141e-02 -4.936030600219964981e-03 2.747767865657806396e-01 2.417883723974227905e-01 5.016465857625007629e-02 3.066449463367462158e-01 6.463473290205001831e-02
1.777243614196777344e-01 -2.511836215853691101e-02 -2.376314550638198853e-01 1.850963681936264038e-01 -7.294517010450363159e-02 6.114863604307174683e-02 4.211210086941719055e-02 1.096600890159606934e-01 -2.659982740879058838e-01 -4.147518798708915710e-02 2.001428753137588501e-01 -4.191652685403823853e-02 -4.693602621555328369e-01 1.139784678816795349e-01 1.012711971998214722e-01 -2.433131635189056396e-02 1.027777865529060364e-01 -3.625398874282836914e-01 -1.881852895021438599e-01 1.763751730322837830e-02 6.667613051831722260e-03 -1.242510229349136353e-01 -1.664773970842361450e-01 -1.674271523952484131e-01 -1.370622813701629639e-01 1.166187599301338196e-01 9.163027256727218628e-02 -1.123781353235244751e-01 1.043838113546371460e-01 -2.295674085617065430e-01 2.934986352920532227e-01 2.089622616767883301e-01
1.621424704790115356e-01 4.637518897652626038e-02 -5.758007615804672241e-02 3.180286288261413574e-01 3.043908178806304932e-01 2.499758638441562653e-02 -1.846823096275329590e-01 1.089434772729873657e-01 -6.359527260065078735e-02 -2.089168131351470947e-01 3.309006243944168091e-02 3.124345541000366211e-01 -1.349556446075439453e-01 -9.231579303741455078e-02 2.131986469030380249e-01 1.427910104393959045e-02 2.996986210346221924e-01 -2.835684120655059814e-01 -1.319853067398071289e-01 5.277756229043006897e-02 2.309299409389495850e-01 -3.447049856185913086e-02 -1.838443875312805176e-01 1.513159833848476410e-02 -1.309269070625305176e-01 9.621382504701614380e-02 -2.209122292697429657e-02 8.066002279520034790e-02 -4.637933149933815002e-02 1.619572788476943970e-01 -1.224465444684028625e-01 3.915418982505798340e-01
7.597820460796356201e-02 -1.312416195869445801e-01 -8.692330867052078247e-02 1.232803836464881897e-01 1.263898909091949463e-01 -1.395536512136459351e-01 -4.446022212505340576e-02 -7.196299731731414795e-02 -9.584151208400726318e-02 3.179067978635430336e-03 6.159731000661849976e-02 1.437303274869918823e-01 1.652440801262855530e-02 1.904388964176177979e-01 4.332302510738372803e-01 -1.683343052864074707e-01 -2.895955443382263184e-01 -1.094597876071929932e-01 6.266354024410247803e-02 2.151668369770050049e-01 -3.692634701728820801e-01 1.964606195688247681e-01 -7.282022386789321899e-02 -1.258975919336080551e-02 -1.623551398515701294e-01 1.661301255226135254e-01 -1.160398125648498535e-01 2.993165850639343262e-01 2.725827097892761230e-01 4.102776944637298584e-02 1.286571919918060303e-01 2.222513407468795776e-01
-3.379159793257713318e-02 -1.872076690196990967e-01 -1.577594727277755737e-01 9.980884194374084473e-02 4.312032088637351990e-02 -7.806064933538436890e-02 -1.736693531274795532e-01 -2.396148592233657837e-01 -1.172167882323265076e-01 -3.017597496509552002e-01 -1.096668932586908340e-02 2.291164696216583252e-01 -2.119387388229370117e-01 5.193083733320236206e-02 1.661348938941955566e-01 -2.499070614576339722e-01 -1.240905523300170898e-01 -7.436996698379516602e-02 -1.205262094736099243e-01 1.265914589166641235e-01 2.226084321737289429e-01 -2.725784778594970703e-01 3.726712167263031006e-01 -5.354727432131767273e-02 -1.480502784252166748e-01 -1.157045736908912659e-01 -2.700643241405487061e-01 1.647278666496276855e-02 2.273548543453216553e-01 2.152526080608367920e-01 1.149446591734886169e-01 3.892428055405616760e-02
-2.058689855039119720e-02 8.634435385465621948e-02 -7.664352189749479294e-03 1.139777600765228271e-01 3.422623127698898315e-02 -2.119435817003250122e-01 1.355722248554229736e-01 2.414201758801937103e-02 -1.706355251371860504e-02 1.474875211715698242e-01 1.645445227622985840e-01 -2.135237753391265869e-01 -4.023101925849914551e-02 1.673504710197448730e-01 3.867179155349731445e-01 -2.451417446136474609e-01 -2.315161749720573425e-02 -3.213712573051452637e-01 1.782435178756713867e-01 2.201870828866958618e-01 9.112982451915740967e-02 -4.126912057399749756e-01 -2.867130376398563385e-02 3.512330725789070129e-02 -8.221078664064407349e-02 -2.002245187759399414e-01 3.025949746370315552e-02 -9.056234359741210938e-02 -7.015441358089447021e-02 -1.754658073186874390e-01 -1.048600524663925171e-01 3.355920612812042236e-01
1.612419933080673218e-01 -8.778765797615051270e-02 9.593407809734344482e-02 1.934274286031723022e-01 7.789783179759979248e-02 -2.258417569100856781e-02 -3.555803894996643066e-01 -7.276118546724319458e-02 -3.486281931400299072e-01 -6.348849087953567505e-02 9.117985144257545471e-03 -7.229537516832351685e-02 -2.351596653461456299e-01 -9.699194878339767456e-02 2.327946871519088745e-01 1.011929512023925781e-01 1.156975403428077698e-01 -2.111018002033233643e-01 1.503428164869546890e-02 4.535868298262357712e-03 5.897876620292663574e-02 2.465795576572418213e-01 8.133139461278915405e-02 3.064596354961395264e-01 4.413726553320884705e-02 -1.209615617990493774e-01 -2.956077456474304199e-01 2.044972479343414307e-01 2.309773713350296021e-01 -9.254084527492523193e-02 1.884415745735168457e-01 2.347929179668426514e-01
5.802712589502334595e-02 4.931640997529029846e-02 -1.235029920935630798e-01 1.852881610393524170e-01 8.701606094837188721e-02 -3.670820966362953186e-02 7.307166606187820435e-02 -1.291524916887283325e-01 -1.257102787494659424e-01 -2.941171638667583466e-03 -2.973359525203704834e-01 3.144610822200775146e-01 -1.756974905729293823e-01 1.186806559562683105e-01 3.746542036533355713e-01 -1.035493016242980957e-01 1.997101306915283203e-01 -2.086301594972610474e-01 1.565754711627960205e-01 3.000667691230773926e-01 -1.036475524306297302e-01 -1.473653912544250488e-01 -2.149229049682617188e-01 2.918886765837669373e-02 7.787720113992691040e-02 4.406228661537170410e-02 1.366856843233108521e-01 2.766935229301452637e-01 1.317254900932312012e-01 1.982383131980895996e-01 1.187959015369415283e-01 2.510920166969299316e-01
1.716921627521514893e-01 -1.432636082172393799e-01 6.631169468164443970e-02 3.854278475046157837e-02 -2.930947765707969666e-02 3.398657217621803284e-02 9.358435124158859253e-02 -1.948549598455429077e-01 -2.240771055221557617e-01 -1.703846752643585205e-01 4.443112015724182129e-02 -6.224076449871063232e-02 1.234266757965087891e-01 2.211219221353530884e-01 3.165903091430664062e-01 -1.275423616170883179e-01 8.042623847723007202e-02 -6.050680875778198242e-01 -2.647633664309978485e-02 1.585841178894042969e-01 -1.459904462099075317e-01 1.200228370726108551e-02 3.192413831129670143e-03 3.944398090243339539e-02 -3.321590423583984375e-01 -6.979243457317352295e-02 -1.886391937732696533e-01 1.045931875705718994e-01 -1.188758015632629395e-02 5.078333616256713867e-02 -4.270485788583755493e-02 2.047950625419616699e-01
-4.735365509986877441e-02 -1.641377806663513184e-01 1.377757936716079712e-01 3.558610081672668457e-01 2.383624911308288574e-01 -2.639567665755748749e-02 -1.916506439447402954e-01 -1.960396915674209595e-01 -5.587902292609214783e-02 8.597467094659805298e-02 1.863256245851516724e-01 3.800956299528479576e-03 -2.771397531032562256e-01 1.892783194780349731e-01 1.522751897573471069e-01 -3.003132343292236328e-01 3.984501585364341736e-02 1.966130919754505157e-03 1.050283089280128479e-01 1.468676179647445679e-01 3.422426804900169373e-02 -1.832989901304244995e-01 -2.545840442180633545e-01 3.536190837621688843e-02 2.409283630549907684e-02 1.067605614662170410e-01 -9.836579859256744385e-02 -1.077178567647933960e-01 3.629214763641357422e-01 -1.749196797609329224e-01 1.368025243282318115e-01 2.682555019855499268e-01
3.829762041568756104e-01 -1.233298033475875854e-01 2.314970344305038452e-01 1.907588094472885132e-01 -4.066130146384239197e-02 -3.468359261751174927e-02 -1.716434955596923828e-01 -1.161193922162055969e-01 -2.395148621872067451e-03 -1.815097779035568237e-01 -7.010625302791595459e-02 -9.693785756826400757e-02 -1.346699595451354980e-01 -2.142814844846725464e-01 5.362042784690856934e-01 -5.870836973190307617e-02 2.605433017015457153e-02 -2.256186157464981079e-01 -1.031504198908805847e-01 2.908045649528503418e-01 1.366531401872634888e-01 -4.622659645974636078e-03 1.332126855850219727e-01 7.926603779196739197e-03 1.944257505238056183e-02 2.112368047237396240e-01 -1.302521377801895142e-01 1.657292246818542480e-01 -1.362121105194091797e-01 -2.343325689435005188e-02 -5.840271711349487305e-02 6.943802535533905029e-02
2.623669505119323730e-01 -1.016199961304664612e-01 -1.588405370712280273e-01 -2.286010794341564178e-02 -2.600869908928871155e-02 -2.898223996162414551e-01 1.039357017725706100e-02 9.289702028036117554e-02 -1.278532445430755615e-01 -4.119035005569458008e-01 -5.340370815247297287e-03 2.195788919925689697e-01 -3.548787832260131836e-01 -2.312248200178146362e-01 2.720458805561065674e-01 1.099110394716262817e-01 -1.076135411858558655e-01 -1.373453885316848755e-01 6.945856660604476929e-02 7.159262895584106445e-02 -1.130225509405136108e-01 1.298824548721313477e-01 -1.492447704076766968e-01 -1.554474830627441406e-01 -1.415929198265075684e-01 -1.854360103607177734e-01 -6.676702946424484253e-02 1.056501567363739014e-01 2.097567915916442871e-01 -6.706145405769348145e-02 9.688190370798110962e-02 2.398187667131423950e-01
-2.655069530010223389e-02 -1.272636801004409790e-01 1.181209981441497803e-01 3.942393139004707336e-02 1.501774489879608154e-01 -1.064631864428520203e-01 -2.205458730459213257e-01 -2.661958895623683929e-02 1.504954844713211060e-01 -3.668135404586791992e-02 1.031590476632118225e-01 3.969800658524036407e-03 -3.590719075873494148e-03 2.002977579832077026e-01 4.538230597972869873e-01 -2.835993170738220215e-01 -1.720180548727512360e-02 -1.056419219821691513e-02 2.491050064563751221e-01 2.110667079687118530e-01 -1.483406126499176025e-01 -1.731992810964584351e-01 -2.122540026903152466e-02 -1.916104368865489960e-02 1.056354418396949768e-01 1.048696879297494888e-02 -3.570250570774078369e-01 -2.763697803020477295e-01 1.803377270698547363e-01 -2.675168216228485107e-02 2.433399260044097900e-01 2.361972182989120483e-01
-2.065265178680419922e-02 -2.827502787113189697e-01 -3.714182078838348389e-01 2.844271659851074219e-01 2.641860246658325195e-01 6.123043224215507507e-02 1.373774111270904541e-01 -1.268087029457092285e-01 -1.258109956979751587e-01 -2.678878009319305420e-01 -3.431513309478759766e-01 6.926331669092178345e-03 -2.523676156997680664e-01 -7.355270534753799438e-02 9.628070890903472900e-02 -2.633803188800811768e-01 1.728452891111373901e-01 -1.151881963014602661e-01 -5.983128398656845093e-02 2.297992706298828125e-01 1.919624023139476776e-02 1.055825054645538330e-01 1.087739840149879456e-01 2.098550945520401001e-01 4.328896477818489075e-02 -8.123566210269927979e-02 1.552025079727172852e-01 -7.611291855573654175e-02 6.872446089982986450e-02 -1.580069363117218018e-01 -6.361899524927139282e-02 -1.175714284181594849e-02
3.741378337144851685e-02 4.045496881008148193e-02 -9.371075034141540527e-02 -1.389746069908142090e-01 -5.661692097783088684e-02 -6.902004033327102661e-02 -4.999736323952674866e-02 4.709423985332250595e-03 -1.135111525654792786e-01 -2.644618749618530273e-01 7.701145112514495850e-02 1.658065319061279297e-01 -1.772174686193466187e-01 -3.215485066175460815e-02 3.187690973281860352e-01 4.659993574023246765e-02 -6.372074782848358154e-02 -5.999357700347900391e-01 2.420726567506790161e-01 1.823461800813674927e-01 3.729871660470962524e-02 -8.859387785196304321e-02 7.454266399145126343e-02 -3.961349651217460632e-02 -2.467702478170394897e-01 -2.949362397193908691e-01 1.479592733085155487e-02 -9.776755422353744507e-02 -1.094665154814720154e-01 -5.668417736887931824e-02 2.047139555215835571e-01 1.376279443502426147e-01
4.034937620162963867e-01 2.345002591609954834e-01 -2.667345404624938965e-01 1.730477809906005859e-01 -5.185703933238983154e-02 -1.077559068799018860e-01 -2.348671406507492065e-01 -3.261964395642280579e-02 -2.910556495189666748e-01 -7.816164940595626831e-02 1.206770315766334534e-01 8.718380331993103027e-02 9.605497866868972778e-02 1.745950877666473389e-01 1.268302202224731445e-01 -2.104897350072860718e-01 1.326377410441637039e-02 -3.879820108413696289e-01 1.641698628664016724e-01 1.453744173049926758e-01 -1.872196793556213379e-01 -6.711789220571517944e-02 1.801087707281112671e-01 1.079937592148780823e-01 8.199703693389892578e-02 7.673780620098114014e-02 -3.858672571368515491e-04 2.414607070386409760e-02 7.739894837141036987e-02 3.185217827558517456e-02 1.014732271432876587e-01 2.907705008983612061e-01
1.251215785741806030e-01 -1.866348087787628174e-01 5.136901140213012695e-02 1.598778367042541504e-01 2.293837070465087891e-01 -5.551451444625854492e-02 1.184204146265983582e-01 -1.252894699573516846e-01 -2.843945622444152832e-01 -8.124361932277679443e-02 9.986117482185363770e-03 1.489263772964477539e-01 -1.716036796569824219e-01 2.652067244052886963e-01 2.781974375247955322e-01 -1.247187405824661255e-01 -6.725226342678070068e-02 -1.237381100654602051e-01 1.789619326591491699e-01 3.200304508209228516e-01 8.473496884107589722e-02 1.759520471096038818e-01 -1.383851319551467896e-01 -2.042903304100036621e-01 -3.338769078254699707e-02 1.184484958648681641e-01 1.494372040033340454e-01 3.599472343921661377e-01 3.318605711683630943e-03 -1.322878897190093994e-01 5.183634907007217407e-02 3.047309815883636475e-01
-4.256816953420639038e-02 -5.538576468825340271e-02 4.167451336979866028e-02 2.498650699853897095e-01 4.421890079975128174e-01 -6.146645173430442810e-02 5.418485403060913086e-02 1.469263434410095215e-01 -2.775442898273468018e-01 1.519041806459426880e-01 -1.220076810568571091e-02 2.121563702821731567e-01 -2.254893332719802856e-01 -1.833707094192504883e-01 2.743480503559112549e-01 -4.606235623359680176e-01 -5.964770913124084473e-02 -2.180911153554916382e-01 -1.081486977636814117e-02 8.891624957323074341e-02 -2.808716334402561188e-02 -7.333756983280181885e-02 5.680308490991592407e-02 -2.941799163818359375e-02 1.973134279251098633e-02 -1.775995045900344849e-01 -1.189855337142944336e-01 -4.498259350657463074e-02 6.080211699008941650e-02 6.495608389377593994e-02 8.994183689355850220e-02 2.375302761793136597e-01
-7.550600171089172363e-02 -1.014684364199638367e-01 -1.867754161357879639e-01 -5.473137274384498596e-02 -3.748265653848648071e-02 -2.216171100735664368e-02 -4.172851517796516418e-02 -2.460758090019226074e-01 -1.586418747901916504e-01 -3.555361628532409668e-01 -1.131103187799453735e-01 1.202925890684127808e-01 -8.105834573507308960e-02 -1.672887802124023438e-01 -3.122418560087680817e-02 -1.260644346475601196e-01 1.337108910083770752e-01 -6.594017893075942993e-02 -1.788111031055450439e-01 3.642638325691223145e-01 8.935964852571487427e-02 8.413024991750717163e-02 1.453087031841278076e-01 1.391126662492752075e-01 -2.188229709863662720e-01 9.668645262718200684e-02 2.401535660028457642e-01 1.807715147733688354e-01 1.888945512473583221e-02 1.349063813686370850e-01 4.290896281599998474e-02 4.911937713623046875e-01
-2.777081727981567383e-01 -7.507495582103729248e-02 1.233017817139625549e-01 2.145538926124572754e-01 1.745002716779708862e-01 -1.034329310059547424e-01 -1.498080193996429443e-01 -9.136311709880828857e-02 -1.924472153186798096e-01 -5.762261897325515747e-02 -1.104395613074302673e-01 2.019225656986236572e-01 -2.599439024925231934e-01 1.398017257452011108e-01 2.813782393932342529e-01 -1.942831426858901978e-01 2.745795622467994690e-02 -1.021467149257659912e-01 6.735014915466308594e-02 1.737155318260192871e-01 2.130575329065322876e-01 2.376288548111915588e-02 2.762098424136638641e-02 8.846275508403778076e-03 1.227826848626136780e-01 -2.532086670398712158e-01 -1.539586484432220459e-01 -2.267454713582992554e-01 3.340809941291809082e-01 -1.993006914854049683e-01 2.888027131557464600e-01 7.043212652206420898e-02
5.934610590338706970e-02 1.851520091295242310e-01 -1.839485615491867065e-01 -7.156456261873245239e-02 1.363495886325836182e-01 -8.130846917629241943e-02 -1.296691000461578369e-01 -2.421290427446365356e-02 -1.287369877099990845e-01 -2.109350711107254028e-01 5.743797868490219116e-02 -5.141112208366394043e-02 -1.337448805570602417e-01 -1.417723596096038818e-01 1.884487122297286987e-01 -2.359873056411743164e-01 -1.270264089107513428e-01 -2.723743319511413574e-01 -4.897585604339838028e-04 2.832462787628173828e-01 -1.932393461465835571e-01 -2.273484617471694946e-01 -7.909833639860153198e-02 -2.096952050924301147e-01 -4.673890769481658936e-01 -1.632752567529678345e-01 7.266151160001754761e-02 3.260306119918823242e-01 -2.891741879284381866e-02 6.045217067003250122e-02 -9.918706119060516357e-02 6.009247899055480957e-02
-7.441371679306030273e-02 -2.181188166141510010e-01 -3.584990501403808594e-01 -9.081723541021347046e-02 -9.099349379539489746e-02 -1.043987050652503967e-01 -1.834512799978256226e-01 -1.414839625358581543e-01 -1.064763888716697693e-01 -1.245820894837379456e-01 -2.187631279230117798e-02 1.167085915803909302e-01 -2.581992745399475098e-01 -4.784091934561729431e-02 2.643559575080871582e-01 -3.562146425247192383e-01 -2.047345787286758423e-01 4.266551509499549866e-02 -6.040390208363533020e-02 2.151017934083938599e-01 2.542977035045623779e-01 -1.888194382190704346e-01 1.148043200373649597e-01 -1.265776753425598145e-01 -2.709837555885314941e-01 -1.960400678217411041e-02 -1.973492801189422607e-01 1.175343468785285950e-01 7.609613984823226929e-02 1.146750245243310928e-02 2.544991672039031982e-01 1.006714478135108948e-01
-1.338296085596084595e-01 -5.258890800178050995e-03 -1.101244590245187283e-03 5.025411024689674377e-02 2.807611227035522461e-01 -2.986790845170617104e-03 1.043227165937423706e-01 9.624899178743362427e-02 -1.450589448213577271e-01 4.147351160645484924e-02 1.843056231737136841e-01 9.477626532316207886e-02 -3.068141639232635498e-01 -1.044860184192657471e-01 1.439464390277862549e-01 -5.321590900421142578e-01 -9.950142353773117065e-03 -1.785739064216613770e-01 1.967936456203460693e-01 2.207272499799728394e-01 4.071526974439620972e-02 2.142900228500366211e-01 -2.510698139667510986e-02 1.656413823366165161e-01 -2.162319570779800415e-01 -9.608375281095504761e-02 -1.086085587739944458e-01 2.105784974992275238e-02 2.195771783590316772e-01 7.647246122360229492e-02 2.029877156019210815e-02 2.967998087406158447e-01
-2.235051989555358887e-01 -1.396334767341613770e-01 -1.428142935037612915e-02 2.769069969654083252e-01 2.423525601625442505e-01 -2.262636572122573853e-01 -1.350270807743072510e-01 -1.145400702953338623e-01 -2.445407360792160034e-01 1.100279316306114197e-01 -7.759651541709899902e-02 2.370103448629379272e-01 -3.421951830387115479e-01 1.316328346729278564e-01 9.194968640804290771e-02 -2.959751188755035400e-01 1.206286484375596046e-03 -2.372086495161056519e-01 1.006364077329635620e-01 2.312825992703437805e-02 1.478345841169357300e-01 4.866531491279602051e-02 -1.245968341827392578e-01 1.170679330825805664e-01 9.673495590686798096e-02 -9.422277659177780151e-02 -2.486221641302108765e-01 -3.170715272426605225e-02 1.893723309040069580e-01 -2.188117057085037231e-01 1.595378518104553223e-01 1.927981674671173096e-01
1.685493290424346924e-01 -3.587319701910018921e-02 -1.605202071368694305e-02 1.379748880863189697e-01 3.072298467159271240e-01 2.207607589662075043e-02 -2.240834683179855347e-01 1.853340864181518555e-01 -1.225497648119926453e-01 -7.293446362018585205e-02 1.842933595180511475e-01 -1.236155722290277481e-02 -1.110029034316539764e-02 -5.485842004418373108e-02 1.870720386505126953e-01 -3.996879793703556061e-03 -2.984456121921539307e-01 -2.194210290908813477e-01 -1.144471466541290283e-01 2.870724499225616455e-01 1.772871166467666626e-01 -2.342690229415893555e-01 -9.936650283634662628e-03 3.208480775356292725e-01 -3.181672394275665283e-01 1.576378941535949707e-01 -7.451047748327255249e-02 -2.276502251625061035e-01 1.786952763795852661e-01 -1.823122948408126831e-01 -4.095993563532829285e-02 8.116248250007629395e-02
-1.919202506542205811e-01 -2.684769630432128906e-01 -2.428963314741849899e-03 2.890152484178543091e-02 6.596880406141281128e-02 -2.412819862365722656e-01 -2.134009897708892822e-01 -2.102586477994918823e-01 -3.732044622302055359e-02 -1.539667882025241852e-02 1.753078028559684753e-02 1.317457556724548340e-01 -1.731720119714736938e-01 -9.824256598949432373e-02 3.350097835063934326e-01 -2.252130508422851562e-01 7.574333995580673218e-02 3.463401645421981812e-02 -7.675160467624664307e-02 3.507942557334899902e-01 2.354860752820968628e-01 2.625383064150810242e-02 5.567031726241111755e-02 -8.602579683065414429e-02 -4.213843028992414474e-03 -2.259605228900909424e-01 -1.600660085678100586e-01 1.893180459737777710e-01 1.652972549200057983e-01 -1.210832372307777405e-01 3.951261639595031738e-01 5.354671552777290344e-02
1.300799101591110229e-01 -2.049749046564102173e-01 -4.901783913373947144e-02 3.941510990262031555e-02 3.119972050189971924e-01 -5.155288577079772949e-01 -2.654655575752258301e-01 2.097074873745441437e-02 -5.567174404859542847e-02 -8.553542941808700562e-02 -2.310591787099838257e-01 -1.533645242452621460e-01 -2.097665518522262573e-01 2.857834398746490479e-01 2.635987401008605957e-01 -1.611296087503433228e-01 -5.307845026254653931e-02 -1.299917995929718018e-01 -3.219692409038543701e-02 1.688769310712814331e-01 -2.845529019832611084e-01 3.771263733506202698e-02 2.319145202636718750e-02 2.673140540719032288e-02 -9.369212202727794647e-03 4.425255581736564636e-02 9.144040942192077637e-02 1.003309488296508789e-01 3.909963741898536682e-02 8.303580433130264282e-02 -2.934383600950241089e-02 1.787835657596588135e-01
3.509149700403213501e-02 -7.094202190637588501e-02 -5.685117095708847046e-02 -1.102299392223358154e-01 1.390413790941238403e-01 -2.978727035224437714e-02 -1.776022911071777344e-01 1.416038274765014648e-01 -1.188635677099227905e-01 -5.121334642171859741e-02 2.867300212383270264e-01 -1.760334074497222900e-01 -4.572893679141998291e-02 3.772667795419692993e-02 1.775319278240203857e-01 -4.806754291057586670e-01 -5.705308541655540466e-02 -2.855774760246276855e-01 -1.163377705961465836e-02 3.186183273792266846e-01 1.053130370564758778e-03 -6.897338479757308960e-02 -1.497551705688238144e-02 -3.856951370835304260e-02 -7.714956253767013550e-02 3.836900591850280762e-01 1.464305352419614792e-02 9.227715432643890381e-02 -6.142987683415412903e-02 2.882035262882709503e-02 2.762345373630523682e-01 2.734278440475463867e-01
-3.651398792862892151e-02 5.049806088209152222e-02 -5.596803035587072372e-03 7.563704997301101685e-02 -1.334615349769592285e-01 -1.666772663593292236e-01 8.412453532218933105e-02 -2.356981486082077026e-02 -5.515533685684204102e-02 -7.891117036342620850e-02 -5.396113172173500061e-02 1.391101977787911892e-03 -3.471693992614746094e-01 -2.384515106678009033e-01 3.732204735279083252e-01 -2.399836182594299316e-01 -2.403846681118011475e-01 -4.228264465928077698e-02 6.861324608325958252e-02 4.372881650924682617e-01 2.965187095105648041e-02 -2.736250869929790497e-02 1.957445638254284859e-03 -8.750411681830883026e-03 8.741157501935958862e-02 2.054634690284729004e-01 1.460431516170501709e-01 3.156033456325531006e-01 2.088909782469272614e-02 -1.988610625267028809e-01 2.442994862794876099e-01 1.517249941825866699e-01
-5.706939846277236938e-02 -3.981113433837890625e-01 -1.386454999446868896e-01 2.995863854885101318e-01 2.962760627269744873e-02 3.352491557598114014e-02 -1.167721860110759735e-02 5.093058571219444275e-02 -4.305904358625411987e-02 -2.274465709924697876e-01 -1.691207662224769592e-02 -1.914509339258074760e-03 1.697354018688201904e-02 -6.480190902948379517e-02 2.399352490901947021e-01 -3.689400553703308105e-01 -7.378313690423965454e-02 9.874456375837326050e-02 -1.111204251646995544e-01 3.803493380546569824e-01 3.617552220821380615e-01 6.448066979646682739e-02 1.088174059987068176e-01 -1.865663751959800720e-02 7.478551566600799561e-02 -2.109088301658630371e-01 -1.430195569992065430e-01 3.241388872265815735e-02 1.448508352041244507e-01 -1.242903247475624084e-01 5.536945164203643799e-02 2.049319744110107422e-01
-1.916648894548416138e-01 1.712215542793273926e-01 -1.850542575120925903e-01 -1.612379699945449829e-01 -5.477123707532882690e-02 1.097411215305328369e-01 -1.256666183471679688e-01 1.336246132850646973e-01 -2.223165184259414673e-01 -3.193064332008361816e-01 -1.514089200645685196e-02 1.029360592365264893e-01 -1.618124693632125854e-01 3.474114462733268738e-02 4.061852991580963135e-01 8.881745859980583191e-03 -2.096545547246932983e-01 -4.161996841430664062e-01 1.261668801307678223e-01 2.097992300987243652e-01 -1.408991962671279907e-01 -1.275270283222198486e-01 -1.385272592306137085e-01 -9.488786011934280396e-02 -2.496520727872848511e-01 3.293067589402198792e-02 -3.102078475058078766e-02 7.197581231594085693e-02 -6.398665159940719604e-02 -1.528672575950622559e-01 -4.221000149846076965e-02 1.735925376415252686e-01
7.416586577892303467e-02 -1.405739635229110718e-01 -7.438515871763229370e-02 -8.353468962013721466e-03 3.309261202812194824e-01 -9.120983630418777466e-02 -1.485172212123870850e-01 1.682280376553535461e-02 -2.978074848651885986e-01 8.989100158214569092e-02 1.619917154312133789e-01 2.023671716451644897e-01 -2.261940538883209229e-01 -1.469825208187103271e-01 7.734577357769012451e-02 -5.622481107711791992e-01 -9.272588789463043213e-02 -2.744126021862030029e-01 -2.947309985756874084e-02 2.001268565654754639e-01 -4.899973049759864807e-02 5.706639215350151062e-02 -5.710503458976745605e-02 8.416849188506603241e-03 -1.244257986545562744e-01 -1.582420766353607178e-01 -1.031587719917297363e-01 -1.159502491354942322e-01 1.058114916086196899e-01 -1.068779081106185913e-02 1.762148924171924591e-02 2.451306134462356567e-01
1.648055762052536011e-01 5.637713894248008728e-02 -1.921657100319862366e-02 -1.822469532489776611e-01 -1.544739026576280594e-02 -1.862010508775711060e-01 1.926173418760299683e-01 7.266429252922534943e-03 -1.915517598390579224e-01 -4.172328412532806396e-01 -2.292142659425735474e-01 -3.546159341931343079e-02 -2.497977167367935181e-01 -5.609172210097312927e-02 2.080492526292800903e-01 8.686690032482147217e-02 1.430234499275684357e-02 -2.800793647766113281e-01 -4.937121644616127014e-03 3.932352662086486816e-01 -9.366637468338012695e-02 -1.360756754875183105e-01 2.724242508411407471e-01 6.434297561645507812e-02 -7.750049978494644165e-02 8.030311763286590576e-02 1.976272612810134888e-01 -6.173823401331901550e-02 -2.239621244370937347e-02 1.211537346243858337e-01 5.398305878043174744e-02 2.658890485763549805e-01
-1.824113875627517700e-01 -8.503311127424240112e-02 6.405119597911834717e-02 2.449123561382293701e-01 2.311481684446334839e-01 -1.162638366222381592e-01 -1.576406508684158325e-01 -5.552510917186737061e-02 -9.799091517925262451e-02 -2.995154447853565216e-02 -1.026856601238250732e-01 3.149583935737609863e-01 -3.858435750007629395e-01 1.872471570968627930e-01 8.698252588510513306e-02 -1.980493515729904175e-01 -1.129395812749862671e-01 -1.575086265802383423e-01 1.583989858627319336e-01 5.293878167867660522e-02 -3.271882655099034309e-03 7.709898054599761963e-02 -3.352495282888412476e-02 7.987706921994686127e-03 5.961830168962478638e-02 -2.037557810544967651e-01 -1.793421655893325806e-01 -1.597959697246551514e-01 3.281902670860290527e-01 -1.919113248586654663e-01 2.737639546394348145e-01 2.338963001966476440e-01
-1.317749768495559692e-01 -1.912597268819808960e-01 -1.711749881505966187e-01 -7.295983284711837769e-02 -1.434670835733413696e-01 1.467590034008026123e-02 -2.468426972627639771e-01 -2.312609702348709106e-01 -9.823103994131088257e-02 -2.031029611825942993e-01 3.667618706822395325e-02 1.334013491868972778e-01 -3.176294267177581787e-01 -1.242212485522031784e-02 2.326731830835342407e-01 -2.805308699607849121e-01 8.151037245988845825e-02 -4.441911354660987854e-02 1.073587313294410706e-02 3.080811202526092529e-01 2.061606794595718384e-01 -2.150931805372238159e-01 7.316211611032485962e-02 -1.577839404344558716e-01 -1.768772900104522705e-01 -1.236193925142288208e-01 -2.528178989887237549e-01 1.055504232645034790e-01 1.145337596535682678e-01 -2.638999558985233307e-02 3.213998675346374512e-01 1.044130176305770874e-01
2.311769723892211914e-01 -9.699319489300251007e-03 1.131923347711563110e-01 -1.951678842306137085e-01 4.721815586090087891e-01 -1.375340521335601807e-01 -2.180298119783401489e-01 8.052096515893936157e-02 -1.185255646705627441e-01 -1.335001587867736816e-01 1.464795321226119995e-01 1.151345148682594299e-01 -3.274669349193572998e-01 -1.345296800136566162e-01 1.579139828681945801e-01 -4.345189630985260010e-01 2.466691890731453896e-03 -8.795848488807678223e-02 8.432851731777191162e-02 1.092202682048082352e-02 1.791569292545318604e-01 -7.802095729857683182e-03 8.120840415358543396e-03 1.282333284616470337e-01 1.405019592493772507e-02 -4.768028110265731812e-02 -4.646256193518638611e-02 -1.102659106254577637e-01 5.010186135768890381e-02 -1.669705063104629517e-01 -3.439665958285331726e-02 2.863694727420806885e-01
-1.435114443302154541e-01 -9.776373207569122314e-02 4.995177686214447021e-02 -5.002695322036743164e-02 6.686937063932418823e-02 -3.263870775699615479e-01 -2.599181532859802246e-01 6.478590518236160278e-02 -1.010803505778312683e-01 -3.045187704265117645e-02 2.346576899290084839e-01 2.305608987808227539e-01 -3.884906470775604248e-01 4.646239802241325378e-02 2.636045217514038086e-01 -2.835449576377868652e-01 1.527590751647949219e-01 8.302387781441211700e-03 -4.869346693158149719e-02 6.882532685995101929e-02 -1.277836691588163376e-02 2.423340678215026855e-01 -5.636697262525558472e-02 -1.855119504034519196e-02 -2.054496705532073975e-01 -1.050181761384010315e-01 -1.685077250003814697e-01 2.230076342821121216e-01 2.101027518510818481e-01 -1.139137446880340576e-01 2.435083538293838501e-01 1.380369663238525391e-01
-9.018741548061370850e-03 1.765386760234832764e-01 9.814760088920593262e-02 7.069888710975646973e-02 5.681975930929183960e-02 -1.504393666982650757e-01 2.397025972604751587e-01 -1.827073097229003906e-01 -2.096337676048278809e-01 -8.254107087850570679e-03 1.353844553232192993e-01 7.580018788576126099e-02 -3.473191559314727783e-01 -8.126539736986160278e-02 4.272057414054870605e-01 -1.016287207603454590e-01 -1.411749422550201416e-01 -3.094875216484069824e-01 -9.164664149284362793e-02 2.059146016836166382e-01 5.189445987343788147e-02 5.438824649900197983e-03 1.523967832326889038e-01 -3.864171728491783142e-02 -8.876543492078781128e-02 1.585107296705245972e-01 3.511888906359672546e-03 7.187657058238983154e-02 3.101774454116821289e-01 2.136733382940292358e-01 2.377922981977462769e-01 1.368080377578735352e-01
-3.539573401212692261e-02 -2.414560504257678986e-02 9.012465924024581909e-02 -2.709932066500186920e-02 3.821825683116912842e-01 -1.768985241651535034e-01 -2.596972584724426270e-01 -2.749310340732336044e-03 4.979263246059417725e-02 -2.000299245119094849e-01 1.014072597026824951e-01 9.909153729677200317e-02 -3.541700541973114014e-01 2.246710509061813354e-01 1.194172054529190063e-01 -2.337101399898529053e-01 4.066018387675285339e-02 -2.279884219169616699e-01 -6.770186871290206909e-02 1.799227893352508545e-01 1.642577201128005981e-01 1.767843067646026611e-01 1.473866999149322510e-01 2.471685707569122314e-01 8.689722046256065369e-03 2.329026162624359131e-02 2.885857820510864258e-01 -9.436962753534317017e-02 1.251758933067321777e-01 -2.821558155119419098e-02 -7.171956449747085571e-02 3.017645776271820068e-01
1.446147114038467407e-01 1.031178282573819160e-03 2.721489407122135162e-02 2.304830104112625122e-01 4.793519526720046997e-02 3.401843085885047913e-02 1.233875602483749390e-01 -7.891817390918731689e-02 -1.257526278495788574e-01 -8.850558102130889893e-02 -5.705830827355384827e-02 2.537503838539123535e-01 -2.856199145317077637e-01 9.481844305992126465e-02 1.403276622295379639e-01 -1.395481526851654053e-01 2.618870437145233154e-01 -4.337954819202423096e-01 1.202620938420295715e-01 3.519205749034881592e-01 -3.884029388427734375e-02 -1.163043268024921417e-02 -1.938191652297973633e-01 5.230867490172386169e-02 8.561228960752487183e-02 -2.812152169644832611e-02 2.437690198421478271e-01 2.716509997844696045e-01 4.575163871049880981e-02 1.786233931779861450e-01 3.930788859724998474e-02 2.557058930397033691e-01
1.928070560097694397e-02 -1.472995209041982889e-04 -8.588764071464538574e-02 -4.882114380598068237e-02 3.649657368659973145e-01 -2.212429195642471313e-01 -9.696049243211746216e-02 1.372953355312347412e-01 -2.834906578063964844e-01 2.460113167762756348e-02 3.121926188468933105e-01 -1.615873724222183228e-01 -4.110524058341979980e-01 -1.205961033701896667e-01 1.798086017370223999e-01 -1.205871328711509705e-01 -1.024252474308013916e-01 -2.585467994213104248e-01 -3.771243151277303696e-03 1.533091068267822266e-01 3.039768338203430176e-01 5.836455523967742920e-02 9.801901131868362427e-02 3.149353712797164917e-02 -1.261540874838829041e-02 -7.213223725557327271e-02 -8.312737941741943359e-02 7.104883342981338501e-02 -5.641613528132438660e-02 -1.224672980606555939e-02 -1.844685822725296021e-01 2.873962521553039551e-01
2.726198434829711914e-01 -6.086811423301696777e-02 -8.381772786378860474e-02 1.023757308721542358e-01 -1.212301850318908691e-01 1.457528024911880493e-01 -1.132733076810836792e-01 3.028323873877525330e-02 -1.617422848939895630e-01 -3.057414889335632324e-01 -3.496012091636657715e-02 1.943961828947067261e-01 -2.582518160343170166e-01 -1.281788498163223267e-01 3.374342918395996094e-01 1.500757207395508885e-05 -2.612808346748352051e-01 -3.158028423786163330e-01 -2.719735540449619293e-02 -9.948120266199111938e-02 -1.858348399400711060e-01 9.108566492795944214e-02 -7.013375312089920044e-02 -5.584149435162544250e-02 -3.385732173919677734e-01 9.427770972251892090e-02 3.162227198481559753e-02 -3.094830736517906189e-02 2.673360109329223633e-01 -4.992195218801498413e-02 1.422138810157775879e-01 2.235524803400039673e-01
-1.193791925907135010e-01 -1.922877132892608643e-01 -1.665526032447814941e-01 7.921100407838821411e-02 4.566901549696922302e-02 -2.103794962167739868e-01 -3.210645616054534912e-01 4.631041362881660461e-02 -9.602895379066467285e-02 8.518085628747940063e-02 1.421590447425842285e-01 2.613644599914550781e-01 -7.515315711498260498e-02 4.972780495882034302e-02 2.630244791507720947e-01 -3.826645910739898682e-01 1.495499815791845322e-02 -8.391327410936355591e-02 -4.172502830624580383e-02 3.929174244403839111e-01 7.401991635560989380e-02 -1.030720695853233337e-01 1.305592656135559082e-01 -7.378713786602020264e-02 6.924756616353988647e-02 -1.185628101229667664e-01 -2.435707449913024902e-01 -1.108248159289360046e-02 1.243706718087196350e-01 -5.694530904293060303e-02 3.376565873622894287e-01 1.464475393295288086e-01
2.913265228271484375e-01 -2.502804100513458252e-01 -1.050166115164756775e-01 9.625425189733505249e-02 3.244866132736206055e-01 -2.989853322505950928e-01 -1.442138850688934326e-01 -1.051095426082611084e-01 -2.612066864967346191e-01 -9.007646143436431885e-02 -5.224758386611938477e-02 -5.943022668361663818e-02 -1.460920423269271851e-01 2.101346254348754883e-01 2.129650413990020752e-01 4.273185506463050842e-02 7.669820636510848999e-02 -9.967513382434844971e-02 1.353807151317596436e-01 3.529165983200073242e-01 -2.350255250930786133e-01 8.099827915430068970e-02 9.305775165557861328e-02 -5.974603444337844849e-02 6.137714534997940063e-02 -3.735243529081344604e-02 1.638711243867874146e-01 -2.432587444782257080e-01 -1.763733029365539551e-01 -1.036625951528549194e-01 8.583697676658630371e-02 1.929935961961746216e-01
1.303104609251022339e-01 1.988099068403244019e-01 -1.640332788228988647e-01 1.403643637895584106e-01 2.816595733165740967e-01 1.428148746490478516e-01 2.507322467863559723e-02 -1.170239970088005066e-01 -1.630703359842300415e-01 -1.775999367237091064e-01 8.525475114583969116e-02 -1.339211463928222656e-01 -1.667117178440093994e-01 -1.256754845380783081e-01 4.111011028289794922e-01 7.679778337478637695e-02 4.954211413860321045e-02 -2.300010621547698975e-01 1.558655053377151489e-01 2.825919073075056076e-03 1.230386644601821899e-01 1.149983331561088562e-01 -1.768798232078552246e-01 -1.947922073304653168e-02 -1.622490435838699341e-01 -1.414491385221481323e-01 4.313499853014945984e-02 3.647378683090209961e-01 7.782877981662750244e-02 1.305931359529495239e-01 1.615667194128036499e-01 3.329845070838928223e-01
-3.878996521234512329e-02 -2.433157712221145630e-01 -1.001408174633979797e-01 -6.428834050893783569e-02 9.006524831056594849e-02 -1.178425624966621399e-01 -2.507973313331604004e-01 -1.431467086076736450e-01 1.200359035283327103e-02 1.547517254948616028e-02 -3.740148385986685753e-03 4.077359661459922791e-02 -3.027982115745544434e-01 -6.791071593761444092e-02 1.885366439819335938e-01 -3.644355237483978271e-01 -5.061186850070953369e-03 -9.561137296259403229e-03 -1.601368188858032227e-01 4.606344103813171387e-01 4.301779344677925110e-02 4.541897401213645935e-02 -2.570919506251811981e-02 -2.543280646204948425e-02 -4.043562337756156921e-02 -2.411572784185409546e-01 -2.570843100547790527e-01 2.668396234512329102e-01 1.986606605350971222e-02 7.505761831998825073e-02 3.203182816505432129e-01 6.433456391096115112e-02
-2.137975245714187622e-01 -6.211145594716072083e-02 -1.590859293937683105e-01 -1.018871217966079712e-01 1.560089141130447388e-01 -7.792130857706069946e-02 3.893788158893585205e-02 -1.998074352741241455e-01 2.918180264532566071e-02 -7.058524340391159058e-02 1.710127145051956177e-01 -6.014513317495584488e-03 1.706099696457386017e-02 -1.618980616331100464e-02 1.448135077953338623e-01 -3.411861360073089600e-01 -2.967619337141513824e-02 -2.367667108774185181e-01 8.407784998416900635e-02 2.571385800838470459e-01 1.059706658124923706e-01 4.133214429020881653e-02 1.471015512943267822e-01 2.894469499588012695e-01 -1.869777888059616089e-01 1.653417646884918213e-01 1.396923908032476902e-04 -2.590854763984680176e-01 2.754012346267700195e-01 -2.042756825685501099e-01 4.059964716434478760e-01 9.762071818113327026e-02
4.560253396630287170e-02 -2.328457683324813843e-02 -4.588033631443977356e-02 -2.071568928658962250e-02 2.766605019569396973e-01 2.535558342933654785e-01 -7.668341696262359619e-02 -1.929666399955749512e-01 -6.267005112022161484e-03 -1.193853467702865601e-01 7.798735052347183228e-02 1.940754354000091553e-01 -6.251901388168334961e-02 1.568600237369537354e-01 1.508841216564178467e-01 -2.063746303319931030e-01 -6.834512948989868164e-02 -2.483226805925369263e-01 5.132980272173881531e-02 2.181136757135391235e-01 4.060868620872497559e-01 2.649473026394844055e-02 -9.646076709032058716e-02 6.757748126983642578e-02 -1.962554156780242920e-01 -2.190762013196945190e-02 -2.143331468105316162e-01 -3.356404602527618408e-01 1.366642415523529053e-01 -1.524194031953811646e-01 -3.554229810833930969e-02 3.495734035968780518e-01
1.055500097572803497e-02 -8.149901032447814941e-02 1.095675900578498840e-01 9.995688498020172119e-02 -1.684229671955108643e-01 -6.572468578815460205e-02 2.776695229113101959e-02 8.746031671762466431e-02 -3.204200267791748047e-01 -1.219627857208251953e-01 -8.918292075395584106e-02 2.174729853868484497e-01 7.860173285007476807e-02 8.555210381746292114e-02 8.081649988889694214e-02 -2.922118902206420898e-01 -7.559886574745178223e-02 2.387392520904541016e-02 1.244511157274246216e-01 4.324876666069030762e-01 -8.060538768768310547e-02 9.086339734494686127e-03 -2.660238742828369141e-01 3.047854304313659668e-01 -2.635924518108367920e-01 5.000421404838562012e-02 -7.921072095632553101e-02 8.062165975570678711e-02 -1.423790678381919861e-02 -1.305271219462156296e-02 2.368002831935882568e-01 3.628645241260528564e-01
9.325244277715682983e-02 1.263301670551300049e-01 -1.503054499626159668e-01 -4.488554596900939941e-02 3.580465614795684814e-01 -2.529860436916351318e-01 -7.891719788312911987e-02 2.979194372892379761e-02 -1.257889419794082642e-01 -1.878134608268737793e-01 1.333828419446945190e-01 -7.844850420951843262e-02 -4.018151462078094482e-01 -1.582760550081729889e-02 4.784586653113365173e-02 -2.138336598873138428e-01 -8.583829551935195923e-02 -2.456596940755844116e-01 -2.789368107914924622e-02 2.530063390731811523e-01 3.167703747749328613e-01 1.402507126331329346e-01 -4.272746294736862183e-02 2.036788016557693481e-01 1.406649947166442871e-01 -1.629140824079513550e-01 -1.679967194795608521e-01 -6.420288234949111938e-02 -6.710635125637054443e-02 5.407536402344703674e-02 -1.358269751071929932e-01 2.574510276317596436e-01
1.971940249204635620e-01 6.722713261842727661e-02 -1.291274875402450562e-01 -6.837255507707595825e-02 4.259185791015625000e-01 3.984171524643898010e-02 -1.409911960363388062e-01 4.726830497384071350e-02 -1.510723978281021118e-01 -2.570013701915740967e-01 -2.692297995090484619e-01 -1.713356673717498779e-01 -1.174670904874801636e-01 3.537516295909881592e-02 7.423420250415802002e-02 -3.046922944486141205e-02 1.594524681568145752e-01 -1.625802814960479736e-01 3.529075384140014648e-01 3.216343224048614502e-01 1.955198794603347778e-01 -2.882356941699981689e-02 -1.064637750387191772e-01 7.703432440757751465e-02 -1.363331675529479980e-01 -6.757156550884246826e-02 -6.709212809801101685e-02 2.343213111162185669e-01 1.386553943157196045e-01 1.535707563161849976e-01 8.616913110017776489e-03 2.373096793889999390e-01
1.138539016246795654e-01 -9.156826138496398926e-02 -1.784536242485046387e-01 2.943670004606246948e-02 7.509037852287292480e-03 -6.231586262583732605e-02 -2.785877585411071777e-01 -7.114830613136291504e-02 -1.471857279539108276e-01 -3.247872591018676758e-01 2.410325109958648682e-01 1.214380860328674316e-01 -3.249763548374176025e-01 -8.025212585926055908e-02 1.112359911203384399e-01 -2.136325687170028687e-01 -6.355881690979003906e-03 -5.361055582761764526e-02 -1.790921688079833984e-01 2.738677263259887695e-01 3.604850769042968750e-01 -2.068516612052917480e-01 2.392762303352355957e-01 -4.915564507246017456e-02 -1.197400912642478943e-01 -1.092367712408304214e-02 -1.187811940908432007e-01 -8.220718055963516235e-02 2.672778069972991943e-01 1.086336299777030945e-01 1.410786956548690796e-01 9.168615192174911499e-02
2.076419293880462646e-01 -1.564569324254989624e-01 6.429187953472137451e-02 -9.243223071098327637e-02 1.827351599931716919e-01 -2.608466446399688721e-01 -3.562260046601295471e-02 -1.844408214092254639e-01 -7.207959145307540894e-02 -3.389993607997894287e-01 -2.409056127071380615e-01 4.254335910081863403e-02 -4.317634105682373047e-01 -2.025906592607498169e-01 3.621837794780731201e-01 -1.228086426854133606e-01 -2.033038884401321411e-01 -2.069773226976394653e-01 8.475769311189651489e-02 1.196746677160263062e-01 -3.516966104507446289e-02 1.203069239854812622e-01 3.095608577132225037e-02 2.659114077687263489e-03 7.494131568819284439e-03 7.496491074562072754e-02 1.729632169008255005e-01 -1.794696599245071411e-01 1.272511016577482224e-02 9.864147007465362549e-02 -1.357674151659011841e-01 1.041374132037162781e-01
-1.200116798281669617e-01 -7.008038461208343506e-02 1.148980483412742615e-01 1.503660976886749268e-01 3.884031176567077637e-01 -1.578484028577804565e-01 -4.576552286744117737e-02 -1.953204348683357239e-02 -2.963765263557434082e-01 8.829807490110397339e-02 -3.409970318898558617e-03 1.728778630495071411e-01 -1.795190274715423584e-01 -2.706248164176940918e-01 2.114267349243164062e-01 -4.510788619518280029e-01 -8.597982674837112427e-02 -2.385277152061462402e-01 -2.375299483537673950e-02 2.824711203575134277e-01 -6.550510972738265991e-02 6.710963696241378784e-02 1.283218264579772949e-01 5.211544409394264221e-02 3.886146098375320435e-02 -1.954889297485351562e-01 -1.156708747148513794e-01 -1.620282828807830811e-01 1.646676510572433472e-01 -1.568605564534664154e-02 -5.725784972310066223e-02 6.953214108943939209e-02
4.386927187442779541e-02 -1.084966436028480530e-01 -1.380373537540435791e-01 7.652567327022552490e-02 9.755439311265945435e-02 3.893193230032920837e-02 1.630903035402297974e-01 -8.478170633316040039e-02 -3.489071428775787354e-01 -1.904127448797225952e-01 -7.961446046829223633e-02 -1.039737612009048462e-01 -2.542379796504974365e-01 -3.456917032599449158e-02 2.542678117752075195e-01 -2.122039049863815308e-01 -1.678217574954032898e-02 -3.646263480186462402e-01 -1.387595683336257935e-01 -1.159397289156913757e-01 2.277949079871177673e-02 -3.570939302444458008e-01 -5.795911327004432678e-02 -2.387914247810840607e-02 2.127187252044677734e-01 -1.266316175460815430e-01 1.002063602209091187e-02 2.961795330047607422e-01 3.086206018924713135e-01 -6.822292692959308624e-03 1.285419166088104248e-01 8.425642549991607666e-02
1.408559083938598633e-01 -1.345515102148056030e-01 -6.539998948574066162e-02 -1.103092730045318604e-02 1.843664348125457764e-01 -1.793804317712783813e-01 -1.635439693927764893e-01 1.953416913747787476e-01 9.691680967807769775e-02 -2.454145848751068115e-01 3.292693197727203369e-02 -2.303648889064788818e-01 6.500698626041412354e-03 3.115158341825008392e-02 8.718785643577575684e-02 -1.616742610931396484e-01 1.052933931350708008e-01 -5.860665440559387207e-01 -5.775721371173858643e-02 1.659574359655380249e-02 1.019308567047119141e-01 -1.686879247426986694e-01 -9.554156661033630371e-02 -4.215497896075248718e-02 -2.991161122918128967e-02 -8.959639817476272583e-02 -6.362348049879074097e-02 -9.947052225470542908e-03 -1.289734095335006714e-01 -1.839619427919387817e-01 2.685404419898986816e-01 3.528105318546295166e-01
-2.723163068294525146e-01 -1.365903615951538086e-01 1.721556484699249268e-01 2.283730804920196533e-01 2.169717252254486084e-01 -4.626034572720527649e-02 -1.250470429658889771e-01 -5.631319805979728699e-02 -2.316269129514694214e-01 -1.045804694294929504e-01 -6.719048321247100830e-02 1.968806236982345581e-01 -2.059578448534011841e-01 1.827172487974166870e-01 2.479852139949798584e-01 -2.236501574516296387e-01 -1.197116896510124207e-01 -1.087236925959587097e-01 1.775125712156295776e-01 1.086038574576377869e-01 1.450285613536834717e-01 -2.746208384633064270e-02 6.267712265253067017e-02 3.930703178048133850e-02 4.577871412038803101e-02 -3.375543057918548584e-01 -1.888511776924133301e-01 -1.845087260007858276e-01 2.877322137355804443e-01 -2.204709947109222412e-01 2.192023843526840210e-01 -1.653948612511157990e-02
-2.762391977012157440e-02 -2.773086130619049072e-01 -2.699110209941864014e-01 3.738208413124084473e-01 -6.175600364804267883e-02 -6.177959963679313660e-03 1.571891456842422485e-01 -5.004011467099189758e-02 -1.895224303007125854e-01 -3.037363290786743164e-02 -5.960445106029510498e-02 4.250463843345642090e-02 -2.062943577766418457e-02 8.523488044738769531e-02 1.646017432212829590e-01 -1.199515461921691895e-01 1.038709506392478943e-01 -1.121862754225730896e-01 -1.467220485210418701e-01 1.209614202380180359e-01 5.858454108238220215e-01 -8.211201429367065430e-02 7.253138720989227295e-02 2.037843912839889526e-01 -1.677297651767730713e-01 -3.727298602461814880e-02 -5.666365846991539001e-02 -4.903813078999519348e-02 6.173904240131378174e-02 -1.105460226535797119e-01 5.015045031905174255e-02 2.781002521514892578e-01
3.256420195102691650e-01 -1.174469292163848877e-01 -1.240621581673622131e-01 2.211181819438934326e-01 1.723162084817886353e-01 2.018433436751365662e-02 -1.551908254623413086e-01 -1.761576682329177856e-01 -2.013243585824966431e-01 -1.145029813051223755e-01 1.073925122618675232e-01 -1.739063858985900879e-02 -2.864915728569030762e-01 -1.206869333982467651e-01 6.913915276527404785e-02 -1.958234161138534546e-01 -3.093970119953155518e-01 -7.040995638817548752e-03 1.166469901800155640e-01 1.839460283517837524e-01 2.955234348773956299e-01 6.437253952026367188e-02 1.448271721601486206e-01 2.033532708883285522e-01 -2.466619759798049927e-01 -1.492833495140075684e-01 -9.555487893521785736e-03 -9.358291327953338623e-02 -1.282155364751815796e-01 -1.409142315387725830e-01 3.489428013563156128e-02 3.144844770431518555e-01
-2.806285023689270020e-01 -1.903183907270431519e-01 -2.890544384717941284e-02 8.332917839288711548e-02 1.758370175957679749e-02 -3.525956869125366211e-01 -1.891938596963882446e-01 -1.963306963443756104e-02 3.510737558826804161e-03 -3.213321045041084290e-02 -1.973247900605201721e-02 1.026230975985527039e-01 -1.806489825248718262e-01 1.417231559753417969e-01 1.421896461397409439e-02 -3.971708714962005615e-01 1.049766689538955688e-01 -9.599296748638153076e-02 1.057649254798889160e-01 3.300715684890747070e-01 1.662815958261489868e-01 -7.179289590567350388e-03 1.566271036863327026e-01 2.414117939770221710e-02 1.676341332495212555e-02 -1.607057005167007446e-01 -2.472854554653167725e-01 -9.244141168892383575e-03 9.569643437862396240e-02 -3.068202733993530273e-02 3.454242050647735596e-01 2.895829081535339355e-01
7.252436131238937378e-02 -2.862741351127624512e-01 -1.454210579395294189e-01 2.418818920850753784e-01 3.079283237457275391e-01 2.975708544254302979e-01 1.179261058568954468e-01 -1.718419939279556274e-01 -6.241600960493087769e-03 4.198596626520156860e-02 -1.728703975677490234e-01 -1.760991066694259644e-01 -2.299438714981079102e-01 3.577633760869503021e-03 1.114946827292442322e-01 3.452792763710021973e-02 -1.405668444931507111e-02 -3.780351579189300537e-01 8.632498979568481445e-02 3.020593822002410889e-01 -6.509221158921718597e-03 1.022281795740127563e-01 -1.367719322443008423e-01 1.379091143608093262e-01 -2.826620638370513916e-01 7.373645156621932983e-02 5.244619399309158325e-02 -1.565007679164409637e-02 2.475829720497131348e-01 -1.598081439733505249e-01 1.086417809128761292e-01 -1.157170441001653671e-02
-1.050077285617589951e-02 4.853416606783866882e-02 -1.707166433334350586e-02 -1.526221036911010742e-01 -2.747833728790283203e-02 1.781760342419147491e-02 4.486152157187461853e-02 -2.394552379846572876e-01 -1.797219961881637573e-01 8.331096172332763672e-02 -2.694348096847534180e-01 2.475134730339050293e-01 -1.215767562389373779e-01 1.478441059589385986e-01 3.529969155788421631e-01 -1.756664947606623173e-03 -1.035837456583976746e-01 -2.759797871112823486e-01 5.952634289860725403e-02 4.399494826793670654e-01 -9.078630805015563965e-02 -1.716696172952651978e-01 -1.609867364168167114e-01 7.043609023094177246e-02 3.394703194499015808e-02 2.297555282711982727e-02 1.959787309169769287e-02 6.613056361675262451e-02 2.223031669855117798e-01 2.036087960004806519e-01 2.744840681552886963e-01 2.322493195533752441e-01
8.083637803792953491e-02 -9.714291244745254517e-02 -1.779640913009643555e-01 2.232843339443206787e-01 -1.894104667007923126e-02 4.026241600513458252e-02 -9.098327159881591797e-02 3.954114019870758057e-02 -2.672365903854370117e-01 -3.326492011547088623e-02 5.954791605472564697e-02 1.433101948350667953e-02 -2.424661219120025635e-01 1.211755648255348206e-01 3.476311266422271729e-02 -2.847620248794555664e-01 -1.388821899890899658e-01 -3.491047620773315430e-01 -3.136650621891021729e-01 3.541360497474670410e-01 3.985305726528167725e-01 -1.482222974300384521e-01 -3.995023202151060104e-03 -1.111059412360191345e-01 -1.569059044122695923e-01 -7.653099298477172852e-02 1.290937662124633789e-01 -1.765014678239822388e-01 7.846882566809654236e-03 -4.721334949135780334e-02 1.101499423384666443e-01 -8.831915259361267090e-02
2.682069540023803711e-01 -3.487266972661018372e-02 -1.659312844276428223e-01 2.135469913482666016e-01 3.002442717552185059e-01 -9.291825443506240845e-02 7.692953199148178101e-02 -1.335736960172653198e-01 -1.872758418321609497e-01 -5.681323818862438202e-04 1.238399073481559753e-01 -5.020212382078170776e-02 -3.982963860034942627e-01 -1.821425706148147583e-01 -7.500816136598587036e-02 -3.710111379623413086e-01 -1.372464299201965332e-01 -1.801834553480148315e-01 2.768277563154697418e-02 2.222917526960372925e-01 2.593711316585540771e-01 7.993055880069732666e-02 6.063527241349220276e-02 1.903493404388427734e-01 -1.246177777647972107e-01 -1.216168031096458435e-01 3.622907400131225586e-02 -6.978471297770738602e-03 -1.657301932573318481e-01 -1.263200193643569946e-01 3.919990360736846924e-02 2.268402576446533203e-01
-6.263633072376251221e-02 1.097524389624595642e-01 -7.683509588241577148e-02 1.814273148775100708e-01 -1.730095297098159790e-01 -1.640543341636657715e-01 -7.168801384977996349e-04 -2.172768861055374146e-01 2.338570728898048401e-02 -1.568195372819900513e-01 1.034779027104377747e-01 6.335686147212982178e-02 3.882342949509620667e-02 3.713759407401084900e-02 2.774899005889892578e-01 -5.242857336997985840e-01 -1.896754801273345947e-01 -1.617579460144042969e-01 -1.031664609909057617e-01 1.568415611982345581e-01 5.356601998209953308e-02 -3.014056570827960968e-02 8.600688725709915161e-02 -1.296030879020690918e-01 -1.839217692613601685e-01 -3.157900869846343994e-01 5.678643658757209778e-02 7.541669905185699463e-02 2.986660301685333252e-01 -2.264012247323989868e-01 7.546972483396530151e-02 1.804370582103729248e-01
4.072344005107879639e-01 -2.812443375587463379e-01 -8.611268550157546997e-02 2.310646623373031616e-01 1.796233206987380981e-01 2.000082582235336304e-01 -1.663018614053726196e-01 -4.583857487887144089e-03 -3.766514062881469727e-01 -7.025431096553802490e-02 -1.807701028883457184e-02 -9.679061919450759888e-02 -2.926368117332458496e-01 1.419719755649566650e-01 5.610927939414978027e-02 -1.460634022951126099e-01 2.979879453778266907e-02 -1.511770635843276978e-01 -1.977125704288482666e-01 1.824594885110855103e-01 2.677871882915496826e-01 -5.639070272445678711e-02 9.359270334243774414e-02 -1.703292429447174072e-01 -1.551389247179031372e-01 -1.069935634732246399e-01 1.217238083481788635e-01 -1.739477738738059998e-02 2.761009149253368378e-02 -6.448533385992050171e-02 2.051904350519180298e-01 3.306725993752479553e-02
-1.281215250492095947e-01 -5.900366976857185364e-02 -1.349139064550399780e-01 1.142054796218872070e-01 1.990890502929687500e-01 1.523812115192413330e-02 -1.356490515172481537e-02 -2.419297397136688232e-01 -2.928096801042556763e-02 -2.078128606081008911e-01 1.200155243277549744e-01 2.182406932115554810e-01 9.585254639387130737e-02 1.680795662105083466e-02 3.188994824886322021e-01 -3.742206096649169922e-01 3.183921799063682556e-02 -8.037522435188293457e-02 -1.271172314882278442e-01 5.915310233831405640e-02 1.687060743570327759e-01 1.593658179044723511e-01 -5.267242342233657837e-02 3.732495382428169250e-02 -2.188306152820587158e-01 -2.030168473720550537e-01 -2.152803540229797363e-01 -9.602749347686767578e-02 2.539075613021850586e-01 -3.428214788436889648e-01 9.406107664108276367e-02 2.689245343208312988e-01
-4.158788174390792847e-02 -2.366478592157363892e-01 2.749210223555564880e-02 1.119831055402755737e-01 7.362389564514160156e-02 1.544571071863174438e-01 -3.031986393034458160e-02 -1.013338863849639893e-01 1.484225690364837646e-01 -1.445322632789611816e-01 3.956296294927597046e-02 -1.554176583886146545e-02 -2.462183684110641479e-01 -1.266108155250549316e-01 1.839528083801269531e-01 -2.556410133838653564e-01 -1.012949272990226746e-01 -1.131856068968772888e-01 -2.676060795783996582e-01 2.763310447335243225e-02 5.282725766301155090e-02 1.321993581950664520e-02 2.809742987155914307e-01 6.413576751947402954e-02 1.467881724238395691e-02 -8.712916076183319092e-02 -8.491219952702522278e-03 3.637755513191223145e-01 2.568244934082031250e-01 -3.190846741199493408e-01 2.812407910823822021e-01 3.152475059032440186e-01
1.790719688870012760e-04 2.196387797594070435e-01 -6.558582652360200882e-03 2.571215033531188965e-01 -1.701894104480743408e-01 -3.745167851448059082e-01 6.573363393545150757e-02 1.396743059158325195e-01 -2.009479552507400513e-01 -1.493200808763504028e-01 2.216167896986007690e-01 -5.303363874554634094e-02 -1.532659679651260376e-01 -7.147566229104995728e-02 2.326643466949462891e-01 7.849543541669845581e-02 -8.270464092493057251e-02 -2.838345170021057129e-01 8.301211893558502197e-02 3.208110630512237549e-01 2.975479234009981155e-03 5.001864582300186157e-02 2.858789637684822083e-02 -4.224830865859985352e-02 -1.252463907003402710e-01 -2.183744758367538452e-01 3.107626140117645264e-01 -1.210590526461601257e-01 1.133791357278823853e-01 -1.309508234262466431e-01 2.345672100782394409e-01 1.646126657724380493e-01
2.494597434997558594e-01 -1.466156691312789917e-01 -1.966963857412338257e-01 9.134303033351898193e-02 -1.509699672460556030e-01 2.083349600434303284e-02 -9.043676406145095825e-02 -3.668718636035919189e-01 -1.363935172557830811e-01 6.789602339267730713e-02 -2.134072929620742798e-01 2.895551621913909912e-01 -1.449823230504989624e-01 7.918112725019454956e-02 1.163375973701477051e-01 -3.236104175448417664e-02 7.870185375213623047e-02 -1.945400387048721313e-01 1.802327781915664673e-01 1.086858883500099182e-01 6.118262186646461487e-02 6.470310036092996597e-03 3.143281862139701843e-02 2.243550270795822144e-01 -1.040424704551696777e-01 3.921894729137420654e-02 2.805866673588752747e-02 9.936836361885070801e-02 3.016608059406280518e-01 2.131483703851699829e-02 3.557817339897155762e-01 3.525176346302032471e-01
9.026744961738586426e-02 -2.332853972911834717e-01 -3.068131767213344574e-02 1.194827333092689514e-01 1.679883003234863281e-01 3.553172945976257324e-02 -2.602742612361907959e-01 -1.676521152257919312e-01 -3.031963407993316650e-01 -1.562264859676361084e-01 -1.222200542688369751e-01 2.606904506683349609e-01 -8.551692217588424683e-02 -1.834937334060668945e-01 1.273275166749954224e-01 -8.355788886547088623e-02 1.321606338024139404e-01 -3.404260873794555664e-01 3.313809633255004883e-01 9.889157116413116455e-02 2.482382394373416901e-02 2.351093292236328125e-01 -2.862565778195858002e-02 1.710229367017745972e-01 4.713536798954010010e-02 -1.194166541099548340e-01 9.775695390999317169e-03 2.106329351663589478e-01 3.172664940357208252e-01 4.645495209842920303e-03 1.572374254465103149e-01 9.062747657299041748e-02
-4.638222977519035339e-02 -2.299267426133155823e-02 -4.302411153912544250e-02 2.679607644677162170e-02 1.998073887079954147e-03 -7.079856097698211670e-02 1.602057218551635742e-01 -2.404887974262237549e-01 -1.426241546869277954e-01 -4.587592557072639465e-02 -2.315022796392440796e-01 1.391391083598136902e-02 -2.696669399738311768e-01 -1.014103069901466370e-01 3.295611441135406494e-01 -1.072455793619155884e-01 -2.247609198093414307e-01 -3.204146623611450195e-01 9.804613888263702393e-02 2.307415306568145752e-01 5.805863812565803528e-02 -6.216235458850860596e-02 1.636584997177124023e-01 -1.171572878956794739e-01 1.336533278226852417e-01 -6.148716900497674942e-03 7.922897487878799438e-02 2.845376729965209961e-01 -1.024519354104995728e-01 -2.870987355709075928e-01 3.535583019256591797e-01 2.000897079706192017e-01
-1.793171092867851257e-02 -5.041180551052093506e-02 -1.098479256033897400e-01 -1.108321081846952438e-02 3.289830386638641357e-01 -6.200050190091133118e-02 6.553149968385696411e-02 6.729844212532043457e-02 -1.466260105371475220e-01 8.325484395027160645e-02 1.832245849072933197e-02 2.144111692905426025e-01 -2.260601222515106201e-01 -1.716607362031936646e-01 1.764541566371917725e-01 -6.048761606216430664e-01 -2.314468175172805786e-01 -1.856465041637420654e-01 9.131391346454620361e-02 7.669074833393096924e-02 9.704785048961639404e-02 -1.341954106464982033e-03 1.431387616321444511e-03 -7.647468149662017822e-02 -1.743549481034278870e-02 -1.484011858701705933e-01 -6.352525204420089722e-02 -1.126290634274482727e-01 2.423601150512695312e-01 -2.597699873149394989e-02 2.322297543287277222e-01 2.044906020164489746e-01
-1.951739937067031860e-01 -6.899464130401611328e-02 -2.973747551441192627e-01 1.614076942205429077e-01 4.748870432376861572e-01 -2.294968664646148682e-01 -6.112595275044441223e-02 6.622891873121261597e-02 -2.469511777162551880e-01 -2.511649429798126221e-01 5.668402463197708130e-02 -1.310550570487976074e-01 -5.159325897693634033e-02 3.088054619729518890e-02 2.114363163709640503e-01 6.592916697263717651e-02 -1.563631296157836914e-01 -1.502326726913452148e-01 -1.573047190904617310e-01 2.010796666145324707e-01 4.226718470454216003e-02 2.502189949154853821e-02 -2.881236374378204346e-01 9.928570687770843506e-02 -1.935442537069320679e-01 -1.189516186714172363e-01 1.992629021406173706e-01 -9.498777799308300018e-03 5.137210339307785034e-02 -2.347257584333419800e-01 3.051085397601127625e-02 4.092857241630554199e-02
-7.075263652950525284e-03 -2.819844707846641541e-02 -2.614855393767356873e-02 7.014898210763931274e-02 -3.151112794876098633e-02 -1.364911496639251709e-01 1.545172780752182007e-01 1.095819771289825439e-01 -3.227101862430572510e-01 -3.110883831977844238e-01 -1.125866733491420746e-02 -2.649314999580383301e-01 -1.077624633908271790e-01 1.924459934234619141e-01 1.344621479511260986e-01 -3.008475899696350098e-01 -7.302749902009963989e-02 -9.469104558229446411e-02 8.512641489505767822e-02 1.575951427221298218e-01 -2.927388250827789307e-01 9.068313054740428925e-03 -1.923138499259948730e-01 3.113245666027069092e-01 -2.364994734525680542e-01 6.896930187940597534e-02 -6.250608712434768677e-02 2.621222436428070068e-01 8.043146133422851562e-02 -1.355306357145309448e-01 1.957919448614120483e-01 2.168608307838439941e-01
1.691530942916870117e-01 -2.764531672000885010e-01 -2.415465191006660461e-02 -6.717656739056110382e-03 1.965683847665786743e-01 -2.057611942291259766e-01 -1.564493030309677124e-01 -6.340207904577255249e-02 -2.018319815397262573e-02 -6.079181283712387085e-02 2.975526824593544006e-02 -2.210283428430557251e-01 -2.490744441747665405e-01 -4.726459458470344543e-02 2.938039898872375488e-01 -1.050064340233802795e-01 -5.970522016286849976e-02 -1.315850764513015747e-01 -1.043490990996360779e-01 9.961622208356857300e-02 -8.912474662065505981e-02 -8.144855499267578125e-02 2.059688568115234375e-01 1.434944421052932739e-01 -8.958030492067337036e-02 4.177998378872871399e-02 1.821791529655456543e-01 1.687519252300262451e-02 3.692946210503578186e-02 -3.272971212863922119e-01 -2.399976253509521484e-01 4.906990230083465576e-01
-2.204461693763732910e-01 1.412157267332077026e-01 -9.491422027349472046e-02 -1.662061549723148346e-02 3.055750951170921326e-02 -6.573665142059326172e-02 -1.267939358949661255e-01 -1.194964870810508728e-01 -1.378089040517807007e-01 -1.959099173545837402e-01 8.852220326662063599e-02 -4.077874720096588135e-01 -3.463831245899200439e-01 7.090635597705841064e-02 -2.582427859306335449e-02 -4.128249362111091614e-02 -9.427534788846969604e-02 -4.003222882747650146e-01 -1.717100441455841064e-01 3.919179737567901611e-01 3.513059392571449280e-02 1.055658906698226929e-01 9.174966067075729370e-02 -4.753141477704048157e-02 3.576828911900520325e-02 1.192118525505065918e-01 -3.359116241335868835e-02 -1.001804471015930176e-01 -6.987914443016052246e-02 6.194188818335533142e-02 -5.063184350728988647e-02 3.383231461048126221e-01
4.709705337882041931e-02 -3.037756085395812988e-01 -7.027453929185867310e-02 7.220075465738773346e-03 2.289655804634094238e-01 1.845985203981399536e-01 -3.575764596462249756e-02 -3.937802314758300781e-01 -1.636038422584533691e-01 1.828592419624328613e-01 -1.882999837398529053e-01 -1.045242547988891602e-01 -2.011841088533401489e-01 -1.576262712478637695e-02 2.798146009445190430e-01 4.238378629088401794e-02 2.791923880577087402e-01 -3.106850087642669678e-01 1.009041741490364075e-01 2.257389575242996216e-01 3.568635880947113037e-02 1.586806625127792358e-01 -7.354127615690231323e-02 2.660996317863464355e-01 -2.455542236566543579e-01 -7.868330180644989014e-02 -4.150645434856414795e-02 5.452805012464523315e-02 1.070057675242424011e-01 -7.144404947757720947e-02 6.406748294830322266e-02 1.181431394070386887e-02
-1.524257753044366837e-02 2.532046847045421600e-02 -1.675658673048019409e-01 -5.139913037419319153e-02 1.410612929612398148e-02 2.502084942534565926e-03 -1.902164146304130554e-02 8.836252987384796143e-02 -3.863494694232940674e-01 -1.735942363739013672e-01 1.251465827226638794e-01 -2.045688182115554810e-01 5.015621334314346313e-02 2.816069722175598145e-01 3.346345126628875732e-01 -3.201192319393157959e-01 -1.244211755692958832e-02 -1.032227650284767151e-01 1.310997605323791504e-01 3.240859508514404297e-01 6.035652384161949158e-02 2.060350477695465088e-01 1.430593729019165039e-01 6.168413162231445312e-02 -1.000931411981582642e-01 1.627104878425598145e-01 -2.584953606128692627e-01 -1.303608715534210205e-01 1.803383827209472656e-01 -9.964257478713989258e-02 2.165333032608032227e-01 1.175087764859199524e-01
-8.916409686207771301e-03 1.039302125573158264e-01 -6.175445020198822021e-02 -7.365001738071441650e-02 1.575916111469268799e-01 -3.218350708484649658e-01 -3.025992512702941895e-01 -1.457975357770919800e-01 2.137514203786849976e-01 -6.603337824344635010e-02 -5.502924695611000061e-02 -2.024130076169967651e-01 -2.177820056676864624e-01 3.290550410747528076e-02 1.860363632440567017e-01 -9.370030835270881653e-03 -2.322686761617660522e-01 -3.166242241859436035e-01 8.791828900575637817e-02 2.398457080125808716e-01 -5.218491330742835999e-02 8.567003905773162842e-02 1.860685646533966064e-01 -1.172013208270072937e-01 -1.738090962171554565e-01 7.766290009021759033e-02 1.816190592944622040e-02 -3.940863162279129028e-02 -2.359085716307163239e-02 -1.977415569126605988e-02 -1.391051858663558960e-01 4.744354784488677979e-01
2.096321135759353638e-01 -1.709997504949569702e-01 -1.722698956727981567e-01 5.873238295316696167e-02 4.223820269107818604e-01 -1.377844959497451782e-01 -1.720940694212913513e-02 -1.771118789911270142e-01 -2.997548878192901611e-01 -3.411836922168731689e-01 -6.939692795276641846e-02 8.809208124876022339e-02 6.525280326604843140e-02 2.621213793754577637e-01 2.565356791019439697e-01 3.866392746567726135e-02 -7.434144616127014160e-03 -1.127806957811117172e-02 3.465843945741653442e-02 2.141422480344772339e-01 2.098288945853710175e-02 1.079492121934890747e-01 -2.867949306964874268e-01 -6.309621781110763550e-02 3.745118528604507446e-02 -1.841993653215467930e-03 1.958580911159515381e-01 -1.995813995599746704e-01 8.419524133205413818e-02 1.484784390777349472e-02 2.089555114507675171e-01 1.714278459548950195e-01
1.244668513536453247e-01 -6.045562401413917542e-02 -4.894535988569259644e-02 -3.794546052813529968e-02 4.230574965476989746e-01 1.689389944076538086e-01 -3.273817151784896851e-02 -9.608729928731918335e-02 -1.402203738689422607e-01 -1.406072080135345459e-01 1.919615641236305237e-02 -5.209590122103691101e-02 -2.792854905128479004e-01 -1.088409349322319031e-01 1.964172422885894775e-01 -3.681797087192535400e-01 -1.800884604454040527e-01 1.519462019205093384e-01 9.578287601470947266e-02 1.240611001849174500e-01 2.452009767293930054e-01 4.645931720733642578e-02 1.668010801076889038e-01 7.441317290067672729e-02 -1.297094076871871948e-01 -1.963417679071426392e-01 -1.531350612640380859e-01 -4.414508491754531860e-02 -9.703931957483291626e-02 -2.728341817855834961e-01 3.657352551817893982e-02 3.331732153892517090e-01
8.120590448379516602e-02 -7.500240206718444824e-02 8.905794471502304077e-02 -1.173669174313545227e-01 4.324841201305389404e-01 3.220142796635627747e-02 -3.134572878479957581e-02 -6.488384306430816650e-02 8.843857795000076294e-03 -2.404911629855632782e-02 -7.051087915897369385e-02 -8.424746990203857422e-02 -2.507128119468688965e-01 9.988969564437866211e-02 1.799576729536056519e-01 -1.166439503431320190e-01 2.302352897822856903e-02 -1.010471060872077942e-01 1.214850917458534241e-01 2.265725880861282349e-01 2.957266569137573242e-01 1.806489974260330200e-01 -2.708834409713745117e-02 8.791197091341018677e-02 -8.465489745140075684e-02 -4.362309724092483521e-02 2.371425554156303406e-02 -7.859596051275730133e-03 7.135166227817535400e-02 -3.644721806049346924e-01 -2.893435582518577576e-02 5.361005067825317383e-01
6.845810264348983765e-02 7.086746394634246826e-02 1.182852014899253845e-01 1.780221797525882721e-02 2.748423814773559570e-01 3.311553224921226501e-02 5.546118691563606262e-02 -9.574212878942489624e-02 -2.548354268074035645e-01 5.516169965267181396e-02 -2.029802352190017700e-01 -1.459429413080215454e-02 -2.254655361175537109e-01 8.463447540998458862e-02 1.365986019372940063e-01 -9.563086926937103271e-02 4.069383144378662109e-01 -4.424832463264465332e-01 1.029010191559791565e-01 1.419564038515090942e-01 2.298088073730468750e-01 8.276423066854476929e-02 -8.338915556669235229e-02 2.556695938110351562e-01 -3.741981387138366699e-01 1.009597554802894592e-01 -6.652067881077528000e-03 5.191193148493766785e-02 -4.876264557242393494e-02 -8.482830226421356201e-02 5.055394023656845093e-02 5.202842876315116882e-02
-5.851433798670768738e-02 -5.404290556907653809e-02 7.238294184207916260e-02 -2.208086475729942322e-02 2.204744666814804077e-01 -2.332818955183029175e-01 -2.296922504901885986e-01 -7.287640869617462158e-02 -1.250296533107757568e-01 9.242304414510726929e-02 5.407115817070007324e-02 3.232694566249847412e-01 -1.353556960821151733e-01 7.653494924306869507e-02 1.008755788207054138e-01 -3.971268236637115479e-01 -2.238452285528182983e-01 -9.451249241828918457e-02 -1.647839695215225220e-02 2.789023220539093018e-01 1.480037420988082886e-01 3.183640539646148682e-01 -7.670153677463531494e-02 1.449464410543441772e-01 -7.442387938499450684e-02 -1.320451647043228149e-01 -7.001878321170806885e-02 2.406475879251956940e-02 2.708275020122528076e-01 -1.152812838554382324e-01 2.459695339202880859e-01 2.007940262556076050e-01
1.288757622241973877e-01 -1.263302266597747803e-01 -9.898669272661209106e-02 -6.314487010240554810e-02 2.477804273366928101e-01 -2.154626250267028809e-01 2.927725948393344879e-02 7.017347961664199829e-02 5.424805730581283569e-02 -4.013939797878265381e-01 9.294582158327102661e-02 -2.628695368766784668e-01 -1.110718250274658203e-01 -2.141944020986557007e-01 4.830330610275268555e-01 -1.904621906578540802e-02 1.236457228660583496e-01 -1.765325367450714111e-01 1.902937442064285278e-01 9.358866512775421143e-02 -1.106720194220542908e-01 -2.243900746107101440e-01 4.011143743991851807e-02 -1.021349132061004639e-01 -2.392771095037460327e-01 -1.020576432347297668e-02 1.847639447078108788e-03 -1.491509974002838135e-01 1.515428274869918823e-01 -1.780484914779663086e-01 9.685211116448044777e-04 -7.752002030611038208e-02
-4.329195618629455566e-02 -1.471570730209350586e-01 -1.164443120360374451e-01 1.448568105697631836e-01 9.052398055791854858e-02 -5.189223960041999817e-02 2.362553030252456665e-02 1.510416865348815918e-01 -1.368118226528167725e-01 -1.086430847644805908e-01 2.150761187076568604e-01 2.144026570022106171e-02 -1.847557574510574341e-01 9.888099133968353271e-02 2.892829775810241699e-01 3.426004201173782349e-02 -8.607965707778930664e-02 2.435417147353291512e-03 -4.756151512265205383e-02 3.543221652507781982e-01 3.056000731885433197e-02 -1.410686820745468140e-01 2.677932977676391602e-01 2.849329411983489990e-01 -3.739368021488189697e-01 1.641260832548141479e-01 -1.682663857936859131e-01 -4.007047787308692932e-02 2.690401375293731689e-01 -3.506968915462493896e-01 -1.874716579914093018e-02 1.720410399138927460e-02
5.897876992821693420e-02 1.102867722511291504e-01 -8.046125620603561401e-02 -1.193640008568763733e-01 1.527663916349411011e-01 -1.538057774305343628e-01 1.378231644630432129e-01 -1.546421945095062256e-01 -5.624866858124732971e-02 -1.104857400059700012e-01 1.435564309358596802e-01 7.495120167732238770e-02 -2.724423110485076904e-01 -1.302672177553176880e-01 5.427365899085998535e-01 -1.563853025436401367e-01 -1.706263870000839233e-01 -2.110050171613693237e-01 -3.797328844666481018e-02 -2.022023871541023254e-02 -1.022800579667091370e-01 -4.565285053104162216e-03 1.589093655347824097e-01 -2.931280620396137238e-02 -4.758531227707862854e-02 1.170241385698318481e-01 7.905536144971847534e-02 1.653015315532684326e-01 2.342512905597686768e-01 1.893323212862014771e-01 3.294108211994171143e-01 2.471368461847305298e-01
1.206643059849739075e-01 -2.140601873397827148e-01 2.935230266302824020e-03 -3.869608789682388306e-02 1.853411644697189331e-01 -5.465057864785194397e-02 -2.098676413297653198e-01 1.278560049831867218e-02 -2.511334896553307772e-04 -1.683492958545684814e-01 1.822441443800926208e-02 -2.240970134735107422e-01 -2.477055937051773071e-01 -1.135746538639068604e-01 2.198131084442138672e-01 -1.149568781256675720e-01 -1.098465174436569214e-01 -9.407401829957962036e-02 6.642002612352371216e-02 1.299241278320550919e-02 -1.190601959824562073e-01 -8.518784493207931519e-02 1.958627700805664062e-01 3.642095923423767090e-01 -2.169841378927230835e-01 7.452019490301609039e-03 1.624156087636947632e-01 5.248017981648445129e-02 -7.781729847192764282e-02 -2.387909591197967529e-01 -1.758046746253967285e-01 5.036753416061401367e-01
1.025868579745292664e-01 -5.659278482198715210e-02 -6.826945394277572632e-02 1.656794697046279907e-01 1.740821637213230133e-02 -7.400392554700374603e-03 2.696713209152221680e-01 -2.977234125137329102e-01 -3.748785257339477539e-01 -1.184849217534065247e-01 9.897699207067489624e-02 -1.575189977884292603e-01 -3.379114866256713867e-01 -1.616012454032897949e-01 2.082159817218780518e-01 3.926139324903488159e-02 2.266054973006248474e-02 -2.070349305868148804e-01 -8.833197504281997681e-02 5.787989124655723572e-02 1.628508567810058594e-01 -2.051718682050704956e-01 -1.307874023914337158e-01 6.082572415471076965e-02 -1.359402835369110107e-01 -1.476682275533676147e-01 -4.515111446380615234e-02 2.632179260253906250e-01 3.491410315036773682e-01 -9.247420728206634521e-02 4.332467913627624512e-02 1.737262755632400513e-01
-1.467736214399337769e-01 2.732692658901214600e-02 -1.173973232507705688e-01 2.111738324165344238e-01 1.074521243572235107e-01 -1.126943230628967285e-01 3.025842905044555664e-01 -9.052838385105133057e-02 -1.329470705240964890e-02 -8.104468882083892822e-02 2.500021159648895264e-01 -6.926374882459640503e-02 8.402413129806518555e-02 9.177915006875991821e-02 2.416387051343917847e-01 -1.090085580945014954e-01 -1.442207545042037964e-01 -3.502187430858612061e-01 1.367141157388687134e-01 3.100099265575408936e-01 -6.755595654249191284e-02 -3.120039999485015869e-01 -1.347604393959045410e-01 6.347892433404922485e-02 -6.339318305253982544e-02 -2.114420682191848755e-01 -1.171095892786979675e-01 5.224246904253959656e-02 1.246275156736373901e-01 -2.283134907484054565e-01 -5.544697120785713196e-02 3.424653708934783936e-01
-4.068766534328460693e-02 8.802368491888046265e-02 -2.000637948513031006e-01 2.015166431665420532e-01 2.832168042659759521e-01 1.284402757883071899e-01 -5.347241461277008057e-02 -1.020098030567169189e-01 -6.671400368213653564e-02 1.013044342398643494e-01 -2.303717583417892456e-01 8.712971210479736328e-02 -7.048711180686950684e-02 -3.540167957544326782e-02 3.747806251049041748e-01 -1.724728345870971680e-01 3.309831023216247559e-02 -1.750724017620086670e-02 1.264534294605255127e-01 2.815355956554412842e-01 2.711700797080993652e-01 3.025027923285961151e-02 1.912283003330230713e-01 3.991785645484924316e-01 -1.548663377761840820e-01 -7.203656714409589767e-03 2.524619698524475098e-01 3.238915279507637024e-02 1.371226608753204346e-01 1.802869439125061035e-01 -7.421128451824188232e-02 1.885022222995758057e-01
-3.522979617118835449e-01 7.279971987009048462e-02 -6.006825715303421021e-02 1.879999488592147827e-01 -9.705799818038940430e-02 -2.576673328876495361e-01 2.321788854897022247e-02 2.393253892660140991e-02 -3.057729005813598633e-01 -1.809815317392349243e-01 -5.622646957635879517e-02 2.391549944877624512e-02 -2.232713252305984497e-01 -8.660679310560226440e-02 1.760141700506210327e-01 1.074018180370330811e-01 1.938999593257904053e-01 -1.389716416597366333e-01 -7.209887355566024780e-02 2.906133234500885010e-01 1.506069488823413849e-02 -2.689767181873321533e-01 -1.253501325845718384e-02 2.498902082443237305e-01 -3.223297595977783203e-01 -3.075738437473773956e-02 2.080562561750411987e-01 1.003735363483428955e-01 1.596985757350921631e-02 1.962184906005859375e-01 1.615760177373886108e-01 1.415898650884628296e-01
5.918320640921592712e-02 -9.560253471136093140e-02 -1.923756152391433716e-01 3.764958977699279785e-01 4.714741930365562439e-02 8.465121686458587646e-02 -1.587954759597778320e-01 1.082278136163949966e-02 -1.375678032636642456e-01 -1.460526585578918457e-01 -1.103859487920999527e-02 -2.355035021901130676e-02 -1.029072254896163940e-01 9.631320089101791382e-02 1.252946406602859497e-01 -1.355915069580078125e-01 1.562380325049161911e-02 5.750190466642379761e-02 -3.359622955322265625e-01 2.057456076145172119e-01 5.022911429405212402e-01 1.391818076372146606e-01 1.457782834768295288e-01 5.366684868931770325e-02 -3.225275874137878418e-01 -4.687735438346862793e-02 1.236180514097213745e-01 4.483873397111892700e-02 8.290438354015350342e-02 -1.279939264059066772e-01 1.957074105739593506e-01 1.984269917011260986e-01
2.253602594137191772e-01 -1.200234070420265198e-01 6.687253713607788086e-02 -7.574752718210220337e-02 1.570920646190643311e-01 -1.967483013868331909e-01 -4.391553997993469238e-02 -2.728535830974578857e-01 -7.169656455516815186e-02 -2.259252220392227173e-01 -1.676551699638366699e-01 -1.701075024902820587e-02 -2.772547602653503418e-01 1.160849817097187042e-02 4.937717318534851074e-01 8.948341012001037598e-02 -8.989072591066360474e-02 -2.350097149610519409e-02 -3.761665523052215576e-02 3.482822775840759277e-01 -1.609468609094619751e-01 9.646224975585937500e-02 3.623923286795616150e-02 1.086871474981307983e-01 -1.902000010013580322e-01 -5.764301866292953491e-02 1.524120867252349854e-01 -2.284843772649765015e-01 -2.013965398073196411e-01 5.648234486579895020e-02 1.179400384426116943e-01 1.383902728557586670e-01
8.702802658081054688e-02 2.372978478670120239e-01 9.693042188882827759e-02 1.667131111025810242e-02 -1.360166221857070923e-01 -1.550799757242202759e-01 -1.040181517601013184e-01 -1.576313078403472900e-01 -2.413307726383209229e-01 -4.064932465553283691e-01 7.693557441234588623e-02 -4.397522285580635071e-02 -2.238717675209045410e-01 1.525871157646179199e-01 1.912875473499298096e-01 4.933258891105651855e-02 -6.480805575847625732e-02 -4.254859685897827148e-01 4.545257240533828735e-02 1.687475591897964478e-01 -2.107062637805938721e-01 -1.668416522443294525e-02 -2.893487215042114258e-01 5.555330216884613037e-02 -9.340248256921768188e-02 -2.219946235418319702e-01 -1.232063174247741699e-01 -3.462113067507743835e-02 2.024241983890533447e-01 -3.685810416936874390e-02 1.479622274637222290e-01 1.363566517829895020e-01
-1.397529244422912598e-01 -1.441068947315216064e-01 7.924509234726428986e-03 1.878451555967330933e-01 -3.963116556406021118e-02 3.560063987970352173e-02 -1.162271946668624878e-02 -3.935296833515167236e-02 -1.351803988218307495e-01 -7.167847454547882080e-02 -1.508759409189224243e-01 -1.339090708643198013e-02 -3.279210031032562256e-01 -2.022177875041961670e-01 2.750049531459808350e-01 -8.312293142080307007e-02 -9.521734714508056641e-02 -2.555981576442718506e-01 2.052444666624069214e-01 3.382081985473632812e-01 1.210251301527023315e-01 -1.239600628614425659e-01 5.680385604500770569e-02 7.212348282337188721e-02 2.061592787504196167e-01 1.012146547436714172e-01 2.082982957363128662e-01 2.941159009933471680e-01 -1.231620553880929947e-03 -2.460288703441619873e-01 3.605477809906005859e-01 1.685683382675051689e-03
4.007459804415702820e-02 -3.318435326218605042e-02 -1.130281686782836914e-01 -7.417710125446319580e-02 8.052913099527359009e-02 5.169650912284851074e-02 -7.401859015226364136e-02 -2.511846423149108887e-01 -2.952595055103302002e-01 9.106811136007308960e-02 -2.589843869209289551e-01 -1.254692971706390381e-01 -1.612819880247116089e-01 8.666725829243659973e-03 3.857137560844421387e-01 -2.222846448421478271e-02 2.357134968042373657e-01 -4.634436666965484619e-01 5.814925953745841980e-02 1.987517327070236206e-01 -9.854400157928466797e-02 2.948695793747901917e-02 -1.331705898046493530e-01 1.887387186288833618e-01 -3.172461092472076416e-01 1.134191378951072693e-01 -1.316388398408889771e-01 2.412495389580726624e-02 1.241495385766029358e-01 1.512806266546249390e-01 -2.649977058172225952e-02 -7.710314821451902390e-03
-1.114750578999519348e-01 2.972571819555014372e-04 -1.683607324957847595e-02 2.737974189221858978e-02 -1.421989351511001587e-01 -5.426707211881875992e-03 -1.241846978664398193e-01 -8.007628470659255981e-02 -2.492533028125762939e-01 -1.432759035378694534e-02 -8.993924409151077271e-02 -8.159493654966354370e-02 -1.111747100949287415e-01 -1.545924097299575806e-01 2.568483948707580566e-01 -2.327020466327667236e-01 1.844331389293074608e-03 -3.147341310977935791e-01 -3.147284090518951416e-01 2.900648713111877441e-01 2.221439331769943237e-01 -1.157769411802291870e-01 2.547772973775863647e-02 2.315887361764907837e-01 -9.963724017143249512e-02 -2.265229821205139160e-01 1.457474231719970703e-01 -2.046473324298858643e-01 2.158551812171936035e-01 -2.388270646333694458e-01 2.516197264194488525e-01 -1.428358852863311768e-01
-3.076226450502872467e-02 -1.659755595028400421e-02 6.441273540258407593e-02 1.887664496898651123e-01 2.542606592178344727e-01 -3.771948069334030151e-02 -2.676869928836822510e-01 -7.938279770314693451e-03 -2.309069037437438965e-01 -5.348072201013565063e-02 -1.214248016476631165e-01 1.508870255202054977e-02 -3.658652007579803467e-01 1.204340159893035889e-01 1.095695048570632935e-01 -3.721059560775756836e-01 2.386536896228790283e-01 -1.077581942081451416e-01 5.269788578152656555e-02 -9.312480688095092773e-02 1.066509112715721130e-01 2.027344256639480591e-01 1.606341600418090820e-01 1.469878107309341431e-01 -7.810873538255691528e-02 -1.603076457977294922e-01 -3.218557313084602356e-02 4.019930213689804077e-02 2.588911950588226318e-01 -1.459377557039260864e-01 3.838034868240356445e-01 3.529611602425575256e-02
-2.567281424999237061e-01 -1.350166648626327515e-02 -9.335263818502426147e-02 -1.266367454081773758e-02 5.957013368606567383e-02 -4.361582174897193909e-02 -6.867644190788269043e-02 -2.522562630474567413e-02 1.070843264460563660e-01 -3.311544954776763916e-01 -4.454934597015380859e-02 3.907737880945205688e-02 -2.135492116212844849e-01 1.816576533019542694e-02 4.049841463565826416e-01 -6.292125582695007324e-02 2.319454550743103027e-01 -4.456146061420440674e-01 3.302020952105522156e-02 7.413674611598253250e-03 -2.148916572332382202e-01 -1.284513920545578003e-01 3.146162256598472595e-02 -4.991983622312545776e-02 -1.522622406482696533e-01 -2.165284901857376099e-01 9.959533810615539551e-02 1.094397306442260742e-01 -7.551780343055725098e-02 -1.297073066234588623e-01 2.160828113555908203e-01 3.079336285591125488e-01
1.469686031341552734e-01 4.163579270243644714e-02 -2.148294895887374878e-01 1.698417216539382935e-01 1.345307230949401855e-01 -1.014540493488311768e-01 -9.673225134611129761e-02 -1.509500388056039810e-02 -3.982151150703430176e-01 -1.963868886232376099e-01 5.432352051138877869e-02 -1.227152720093727112e-02 -2.020013630390167236e-01 1.096284762024879456e-01 1.530877202749252319e-01 -3.634232096374034882e-03 -7.990038394927978516e-02 3.559933975338935852e-02 -3.162638545036315918e-01 3.600907027721405029e-01 1.358689963817596436e-01 -1.047536581754684448e-01 2.244956046342849731e-01 1.841934770345687866e-01 8.132072538137435913e-02 7.167018949985504150e-02 -2.160023525357246399e-02 -3.669188618659973145e-01 2.124416381120681763e-01 -4.020605981349945068e-02 2.044060677289962769e-01 2.648430876433849335e-02
1.139103323221206665e-01 -3.110633492469787598e-01 -3.405177220702171326e-02 1.129750441759824753e-02 3.177006840705871582e-01 -4.337171912193298340e-01 -2.359103262424468994e-01 -5.029993504285812378e-02 -2.357212454080581665e-01 -6.943571567535400391e-02 -1.211596727371215820e-01 -2.233901917934417725e-01 -3.517941758036613464e-02 2.587308585643768311e-01 2.955426275730133057e-01 -8.820760250091552734e-02 3.014477714896202087e-02 -1.764636486768722534e-01 -1.217072382569313049e-01 8.505930006504058838e-02 -3.173852860927581787e-01 -4.618403688073158264e-02 -1.181812491267919540e-02 -6.563926115632057190e-03 -1.093365028500556946e-01 -6.179675087332725525e-02 3.626126050949096680e-02 7.459061592817306519e-02 4.553937911987304688e-02 1.205100398510694504e-02 -4.123702645301818848e-02 2.641182541847229004e-01
4.821054637432098389e-02 -4.012966454029083252e-01 -3.201364576816558838e-01 1.713695526123046875e-01 3.754852712154388428e-01 -4.224506765604019165e-02 -9.552106261253356934e-02 -9.472049027681350708e-02 -1.057706847786903381e-01 -2.027693986892700195e-01 -7.436374574899673462e-02 -1.399832218885421753e-01 1.990674994885921478e-02 -1.183942779898643494e-01 3.505551517009735107e-01 -2.940237335860729218e-02 -2.509658932685852051e-01 -1.091891005635261536e-01 2.420971095561981201e-01 -7.738038897514343262e-03 2.092241346836090088e-01 -4.088054969906806946e-02 -1.907203346490859985e-02 2.501840703189373016e-02 -2.971206009387969971e-01 3.411877900362014771e-02 -1.399596184492111206e-01 4.481573030352592468e-02 1.900305002927780151e-01 -3.384832292795181274e-02 2.040087943896651268e-03 -7.522726082243025303e-04
2.946247756481170654e-01 -6.836262345314025879e-02 -3.023539297282695770e-02 -2.074676156044006348e-01 2.678514420986175537e-01 -4.877893254160881042e-02 2.959755808115005493e-02 2.144713886082172394e-02 -2.549344673752784729e-03 -2.409168519079685211e-02 3.927113488316535950e-02 -2.904527783393859863e-01 2.089381404221057892e-02 4.922487586736679077e-02 1.870746016502380371e-01 -4.777792990207672119e-01 -4.588626325130462646e-02 -1.321694105863571167e-01 -1.182591170072555542e-01 4.669423103332519531e-01 1.253879442811012268e-02 -2.725363336503505707e-02 -8.545424789190292358e-02 7.104280404746532440e-03 1.062425598502159119e-01 1.970116198062896729e-01 -7.549250870943069458e-02 5.302707105875015259e-02 1.753203384578227997e-02 2.293926291167736053e-02 2.996314465999603271e-01 1.655666828155517578e-01
2.773270905017852783e-01 -2.030487172305583954e-02 -6.530465185642242432e-02 -5.172843858599662781e-02 1.680289357900619507e-01 -1.488635689020156860e-02 -2.097333520650863647e-01 -1.096952483057975769e-01 -1.279619894921779633e-02 8.272039704024791718e-03 -3.772576451301574707e-01 -5.600186064839363098e-02 -9.184139966964721680e-02 -1.089690178632736206e-01 1.476472243666648865e-02 -3.656153082847595215e-01 -1.820305585861206055e-01 -2.449330240488052368e-01 3.597726672887802124e-02 3.606427311897277832e-01 -9.922098368406295776e-02 -1.625571846961975098e-01 9.679310768842697144e-02 9.940800257027149200e-03 -1.250588148832321167e-01 2.680878937244415283e-01 -2.611472010612487793e-01 8.004672825336456299e-03 2.434956375509500504e-03 -2.145306020975112915e-01 1.290711909532546997e-01 2.065996080636978149e-01
8.494791388511657715e-02 -3.192729055881500244e-01 1.130813136696815491e-01 8.995286375284194946e-02 2.939713299274444580e-01 -3.247373402118682861e-01 -2.227780669927597046e-01 5.326317995786666870e-02 -1.024450510740280151e-01 3.088070824742317200e-02 -9.151808917522430420e-03 -7.661109417676925659e-02 -5.742142349481582642e-02 2.754575908184051514e-01 2.650758326053619385e-01 2.649636240676045418e-03 -1.411965936422348022e-01 -2.078375071287155151e-01 -1.821166872978210449e-01 2.531016170978546143e-01 -2.778934836387634277e-01 -2.394426465034484863e-01 1.730493269860744476e-02 5.945353209972381592e-02 -2.830918431282043457e-01 1.059915199875831604e-01 -2.018361166119575500e-02 7.388003915548324585e-02 8.649057894945144653e-02 -1.054381672292947769e-02 -1.970711499452590942e-01 1.279069632291793823e-01
2.511039674282073975e-01 -5.482994392514228821e-02 7.513242959976196289e-02 2.683469094336032867e-02 -1.224019825458526611e-01 -2.179417312145233154e-01 9.570801630616188049e-03 -2.592325508594512939e-01 -1.783666908740997314e-01 -7.093552500009536743e-02 8.913140743970870972e-02 -3.657412901520729065e-02 1.477053463459014893e-01 2.372007369995117188e-01 2.995597124099731445e-01 -1.790070980787277222e-01 -9.630404412746429443e-02 -4.348712563514709473e-01 6.801337003707885742e-02 1.106465607881546021e-01 1.078571565449237823e-02 -1.705483347177505493e-02 1.161783114075660706e-01 -5.321150273084640503e-02 -3.490120172500610352e-01 3.543861210346221924e-02 -2.793418467044830322e-01 1.388103142380714417e-02 1.808438599109649658e-01 1.006841007620096207e-02 -1.271452009677886963e-01 2.637397944927215576e-01
2.833730578422546387e-01 -1.359383761882781982e-01 -5.857985466718673706e-02 4.008972048759460449e-01 1.138853505253791809e-01 1.553615331649780273e-01 4.170153290033340454e-03 -2.291527688503265381e-01 -8.764233440160751343e-02 -1.686003804206848145e-01 5.296475440263748169e-02 -2.403336763381958008e-02 -2.548111379146575928e-01 -2.262415587902069092e-01 2.964071929454803467e-01 -2.135339528322219849e-01 7.248821109533309937e-02 -3.256782591342926025e-01 -1.589982956647872925e-01 1.540523916482925415e-01 3.680686280131340027e-02 -8.510235697031021118e-02 -6.729615479707717896e-02 1.949212104082107544e-01 1.866828650236129761e-01 2.039342224597930908e-01 6.737635470926761627e-03 9.564112126827239990e-02 1.635313630104064941e-01 -1.108293086290359497e-01 6.077659502625465393e-02 -1.362769454717636108e-01
1.773113161325454712e-01 7.371824979782104492e-02 4.127767402678728104e-03 7.530322670936584473e-02 1.432778034359216690e-02 -1.456995606422424316e-01 -2.830631844699382782e-02 -7.795870304107666016e-02 -1.085833534598350525e-01 -8.730484545230865479e-02 -1.310190409421920776e-01 1.854569464921951294e-01 -3.188894987106323242e-01 -1.775949895381927490e-01 5.731817483901977539e-01 1.784769147634506226e-01 -1.014326438307762146e-01 -2.239422649145126343e-01 4.444783553481101990e-02 1.207906231284141541e-01 1.364716738462448120e-01 -1.141020208597183228e-01 -2.473580241203308105e-01 2.867268621921539307e-01 -1.011920049786567688e-01 -6.226830184459686279e-02 -5.945031717419624329e-02 -2.668859995901584625e-02 1.743867546319961548e-01 2.172101438045501709e-01 1.258134990930557251e-01 -2.647842466831207275e-02
-1.403708457946777344e-01 2.679057419300079346e-02 -2.660097479820251465e-01 -1.970572024583816528e-01 2.752763926982879639e-01 1.581747084856033325e-01 -1.134570613503456116e-01 -8.349997550249099731e-02 -1.072381585836410522e-01 -6.444640457630157471e-02 5.233608558773994446e-02 -1.163403410464525223e-02 -1.164964884519577026e-01 1.438267827033996582e-01 3.574678897857666016e-01 -1.544328331947326660e-01 -6.042391061782836914e-03 -2.706920206546783447e-01 7.911150157451629639e-02 1.932577937841415405e-01 -3.741291463375091553e-01 -1.302605569362640381e-01 -1.318448483943939209e-01 1.645735204219818115e-01 -5.788559466600418091e-02 4.460083320736885071e-02 -3.005636334419250488e-01 1.356492340564727783e-01 -2.709747850894927979e-02 -2.779399156570434570e-01 -5.401847139000892639e-02 1.778162866830825806e-01
1.927993744611740112e-01 -1.522087007761001587e-01 6.054848805069923401e-02 1.849861592054367065e-01 -4.250665195286273956e-03 1.037394478917121887e-01 -2.027672715485095978e-02 -4.449162259697914124e-02 3.082147566601634026e-03 2.345562446862459183e-03 2.419521659612655640e-01 -6.138134747743606567e-02 -2.075617313385009766e-01 9.551061689853668213e-02 2.174133956432342529e-01 -1.561330109834671021e-01 -6.878290325403213501e-02 4.959341883659362793e-02 -1.834554076194763184e-01 2.270728200674057007e-01 7.830334454774856567e-02 6.280186772346496582e-02 2.237912267446517944e-01 3.540231287479400635e-01 9.833668917417526245e-02 -1.654441505670547485e-01 -1.219111308455467224e-02 7.730938494205474854e-02 2.690216004848480225e-01 -2.138811796903610229e-01 3.894897103309631348e-01 3.339827656745910645e-01
2.965346351265907288e-02 -1.932165175676345825e-01 1.427008807659149170e-01 1.231989562511444092e-01 7.417297363281250000e-02 -4.670139774680137634e-02 1.931394077837467194e-02 -1.887999325990676880e-01 -1.101607531309127808e-01 -1.293873488903045654e-01 -1.151500642299652100e-01 3.174701705574989319e-02 -1.833685040473937988e-01 1.543662548065185547e-01 1.740404218435287476e-01 -1.272661685943603516e-01 -2.799066901206970215e-01 -1.707165837287902832e-01 2.677035629749298096e-01 4.980951547622680664e-01 -1.042232364416122437e-01 2.654855251312255859e-01 -4.176029190421104431e-02 5.641728267073631287e-02 -3.786429017782211304e-02 8.302187174558639526e-02 1.998601667582988739e-02 2.903639376163482666e-01 2.206326723098754883e-01 -2.297982573509216309e-02 2.073185294866561890e-01 1.915963143110275269e-01
1.846883296966552734e-01 5.102022364735603333e-02 7.417778670787811279e-02 -1.809118688106536865e-01 2.560632228851318359e-01 1.148169189691543579e-01 -1.757014244794845581e-01 -2.491325139999389648e-01 8.553875237703323364e-02 -1.670511960983276367e-01 1.473544836044311523e-01 2.976072132587432861e-01 -9.652180969715118408e-02 5.623390525579452515e-02 2.869926393032073975e-01 -3.636611402034759521e-01 -6.070788949728012085e-02 -1.415009945631027222e-01 7.755499333143234253e-02 1.732260882854461670e-01 6.124892830848693848e-02 1.362956315279006958e-01 -9.422086179256439209e-02 6.845855154097080231e-03 -3.875301182270050049e-01 -1.122086867690086365e-01 -1.699332892894744873e-01 -8.196879178285598755e-02 1.627122908830642700e-01 -2.232153564691543579e-01 -3.846757858991622925e-02 1.167827844619750977e-01
1.152276843786239624e-01 6.576844304800033569e-02 2.373176254332065582e-02 -1.232243180274963379e-01 -8.942722529172897339e-02 -1.286117583513259888e-01 -1.077194605022668839e-02 -2.397398352622985840e-01 -1.283675283193588257e-01 -1.566945910453796387e-01 -4.013483226299285889e-02 -1.536222845315933228e-01 -2.775976955890655518e-01 1.744452267885208130e-01 3.764460384845733643e-01 -2.354395389556884766e-02 -1.557238698005676270e-01 -3.907827138900756836e-01 -9.515267610549926758e-02 1.242133453488349915e-01 -1.274200528860092163e-01 -1.634826660156250000e-01 6.276640575379133224e-03 1.143896952271461487e-01 2.281907759606838226e-02 -3.167551755905151367e-02 8.766355365514755249e-02 3.392696976661682129e-01 2.077244669198989868e-01 4.340379685163497925e-02 3.367014825344085693e-01 1.681532710790634155e-01
1.425461005419492722e-02 -1.101225316524505615e-01 -9.596346318721771240e-02 5.911925807595252991e-02 2.601589858531951904e-01 -1.060195863246917725e-01 -2.661674618721008301e-01 2.825487963855266571e-02 1.482283324003219604e-01 2.586530288681387901e-03 1.048890799283981323e-01 -2.627187073230743408e-01 -6.131372228264808655e-02 1.530978530645370483e-01 5.394674837589263916e-02 -4.978344589471817017e-02 -4.935442656278610229e-02 -4.949041306972503662e-01 5.034756287932395935e-02 9.431503713130950928e-02 5.181793868541717529e-02 -4.297847300767898560e-02 -1.117351744323968887e-02 1.452968418598175049e-01 -2.521865963935852051e-01 -1.613894104957580566e-01 -2.463521808385848999e-01 -2.570996433496475220e-02 -5.860217288136482239e-02 1.075646504759788513e-01 3.934412896633148193e-01 2.906053066253662109e-01
-7.306101173162460327e-02 6.188009306788444519e-02 -1.560716629028320312e-01 -7.419177144765853882e-02 3.065022230148315430e-01 -1.567403972148895264e-01 -4.552487656474113464e-02 -1.175608560442924500e-01 -1.234316304326057434e-01 -2.510789930820465088e-01 2.606739103794097900e-02 -2.550686001777648926e-01 -1.009146571159362793e-01 -1.910900622606277466e-01 3.722200989723205566e-01 -8.547578006982803345e-02 6.427637487649917603e-02 -4.495920538902282715e-01 2.687759324908256531e-02 2.401013225317001343e-01 -1.461399197578430176e-01 -2.981210649013519287e-01 6.241268292069435120e-02 -1.238478496670722961e-01 -1.393686085939407349e-01 2.469667000696063042e-03 1.508794128894805908e-01 -9.636266529560089111e-02 -1.539414077997207642e-01 -1.088137701153755188e-01 -6.704291701316833496e-02 -6.619682163000106812e-02
1.476094126701354980e-01 -7.474102824926376343e-02 -1.445271074771881104e-01 5.739894136786460876e-02 7.637587934732437134e-02 1.239800378680229187e-01 -6.229439377784729004e-02 2.620015442371368408e-01 2.692547254264354706e-02 -3.975272178649902344e-02 7.417502999305725098e-02 8.596889674663543701e-02 -5.372612923383712769e-02 -4.184939339756965637e-02 1.470455229282379150e-01 -8.829011768102645874e-02 -1.604661196470260620e-01 -2.740499377250671387e-01 3.031484782695770264e-02 2.764265537261962891e-01 3.880630135536193848e-01 -5.109163373708724976e-02 -6.719990819692611694e-02 4.263562858104705811e-01 -2.576872706413269043e-01 1.156617105007171631e-01 -1.981237232685089111e-01 -2.944845855236053467e-01 6.834731996059417725e-02 -1.768823862075805664e-01 9.481550008058547974e-02 1.925461292266845703e-01
1.083293035626411438e-01 -9.639786928892135620e-02 8.278688043355941772e-02 -2.885972708463668823e-02 -3.286407887935638428e-02 -1.813338845968246460e-01 2.428517937660217285e-01 -5.528782308101654053e-02 -2.506614625453948975e-01 -1.973984837532043457e-01 3.693080320954322815e-02 4.101983085274696350e-02 -4.622513055801391602e-01 -5.114634335041046143e-02 3.295494318008422852e-01 -2.693683141842484474e-03 -1.826906651258468628e-01 -2.573155164718627930e-01 -1.581039279699325562e-01 2.725663781166076660e-01 -1.906243385747075081e-03 -1.509963124990463257e-01 2.040709704160690308e-01 -1.030040904879570007e-01 4.259037971496582031e-02 2.232910096645355225e-01 3.923370689153671265e-02 2.050138562917709351e-01 1.518843621015548706e-01 -8.877830207347869873e-02 1.871831566095352173e-01 1.018737033009529114e-01
1.150048300623893738e-01 -1.105149164795875549e-01 -2.247067689895629883e-01 4.668148979544639587e-02 2.912383973598480225e-01 2.311219573020935059e-01 -1.907137036323547363e-01 -5.192251503467559814e-02 -2.467521578073501587e-01 -3.737962841987609863e-01 -1.968446224927902222e-01 1.184734478592872620e-01 -6.727558374404907227e-02 -9.390355646610260010e-02 2.487976402044296265e-01 -3.958419710397720337e-02 -3.154281526803970337e-02 -1.946900933980941772e-01 1.434209048748016357e-01 1.923053562641143799e-01 9.555613994598388672e-02 2.102295309305191040e-02 3.878458961844444275e-02 8.077763766050338745e-02 -4.804195761680603027e-01 -4.008448496460914612e-02 -5.957554280757904053e-02 -2.198634445667266846e-01 -4.285705834627151489e-02 6.268623471260070801e-02 2.395826019346714020e-02 -9.841992706060409546e-02
-3.519480675458908081e-02 -8.181848376989364624e-02 6.115985661745071411e-02 4.665873944759368896e-02 2.510510683059692383e-01 -4.654347151517868042e-02 3.143198415637016296e-02 1.692047417163848877e-01 1.027470976114273071e-01 -4.113502800464630127e-02 -9.392528235912322998e-02 1.671087145805358887e-01 -2.093568742275238037e-01 -7.775733619928359985e-02 3.822577595710754395e-01 -5.508341789245605469e-01 -1.563751138746738434e-02 -9.045708179473876953e-02 -2.592383883893489838e-02 2.795806825160980225e-01 -5.515041574835777283e-02 8.948748558759689331e-02 -4.070208873599767685e-03 -5.055474583059549332e-03 -1.834882050752639771e-02 -1.719629168510437012e-01 -6.080777943134307861e-02 -7.653959840536117554e-02 1.994870901107788086e-01 1.410988420248031616e-01 -2.262700796127319336e-01 3.069269359111785889e-01
-2.535768970847129822e-02 -3.025194406509399414e-01 -7.227434217929840088e-02 2.301668003201484680e-02 1.154745668172836304e-01 -1.073129475116729736e-01 6.687198579311370850e-02 -6.956680119037628174e-02 1.607373915612697601e-02 -8.329284191131591797e-02 4.893061518669128418e-02 -3.276809155941009521e-01 -1.129433065652847290e-01 2.103103846311569214e-01 2.424899190664291382e-01 -2.806232869625091553e-01 -4.149535670876502991e-02 -1.932715922594070435e-01 2.433922439813613892e-01 1.348133683204650879e-01 1.968044936656951904e-01 3.189228773117065430e-01 2.155657261610031128e-01 -4.390717297792434692e-02 -2.786894440650939941e-01 1.375951766967773438e-01 -8.570121228694915771e-02 -2.090093940496444702e-01 1.698102653026580811e-01 -2.255732007324695587e-02 2.730821259319782257e-02 2.708709836006164551e-01
2.912453114986419678e-01 1.029217839241027832e-01 1.585866883397102356e-02 2.905769348144531250e-01 -6.685288995504379272e-02 1.310286819934844971e-01 -6.614641845226287842e-02 -6.605215370655059814e-02 -2.582757472991943359e-01 8.586795069277286530e-03 -1.683332324028015137e-01 3.096623905003070831e-02 -2.645038068294525146e-01 -2.318054288625717163e-01 5.492184162139892578e-01 4.858421534299850464e-02 4.901200532913208008e-02 -1.248650848865509033e-01 5.127060785889625549e-02 1.290278136730194092e-01 2.139723300933837891e-02 1.033847630023956299e-01 -2.916715741157531738e-01 8.436103165149688721e-02 -1.112786456942558289e-01 -9.744535386562347412e-02 6.348264962434768677e-02 4.445567727088928223e-03 1.357765346765518188e-01 4.681772086769342422e-03 2.588682770729064941e-01 1.172371655702590942e-01
2.928007543087005615e-01 -1.745174825191497803e-01 2.366438135504722595e-02 8.939456194639205933e-02 1.834288090467453003e-01 3.404700756072998047e-02 -7.362156361341476440e-02 4.885341599583625793e-02 -2.390585690736770630e-01 -2.208307981491088867e-01 4.032115638256072998e-02 -5.743572488427162170e-02 -2.374301105737686157e-01 -1.033108532428741455e-01 3.172838091850280762e-01 -5.001170560717582703e-02 -9.756126999855041504e-02 2.526479959487915039e-02 3.053897917270660400e-01 1.595451384782791138e-01 2.790207266807556152e-01 1.180686578154563904e-01 -2.572170495986938477e-01 8.613429218530654907e-02 1.684062927961349487e-01 -2.910941243171691895e-01 6.218342483043670654e-02 1.176181249320507050e-02 8.714478462934494019e-02 -1.529944539070129395e-01 -6.286944844760000706e-04 3.305170238018035889e-01
-1.383093595504760742e-01 2.235775589942932129e-01 -1.304159760475158691e-01 4.376950860023498535e-02 3.082927502691745758e-02 -1.726408004760742188e-01 -8.037810027599334717e-02 8.353792130947113037e-02 -7.612939458340406418e-03 -3.487336933612823486e-01 -1.057361885905265808e-01 -2.032033205032348633e-01 -2.061257809400558472e-01 2.595419064164161682e-02 2.431448698043823242e-01 5.818933993577957153e-02 -1.132279485464096069e-01 -4.831075370311737061e-01 1.699036955833435059e-01 1.116201430559158325e-01 -7.230481714941561222e-04 -1.676453277468681335e-02 1.636326685547828674e-02 2.701396048069000244e-01 -1.266683191061019897e-01 -3.306711316108703613e-01 -2.001086920499801636e-01 1.715604215860366821e-02 -9.592200815677642822e-02 2.702558040618896484e-02 2.187579274177551270e-01 5.810689926147460938e-02
2.093905657529830933e-01 -5.902113020420074463e-02 5.873197317123413086e-02 1.009467616677284241e-01 2.859867215156555176e-01 -2.785350978374481201e-01 1.185481157153844833e-02 -1.258563548326492310e-01 -3.803769648075103760e-01 -3.244616687297821045e-01 -1.370458900928497314e-01 -7.027390599250793457e-02 -3.320715129375457764e-01 1.701308339834213257e-01 6.599192321300506592e-02 3.617552295327186584e-02 -4.750036448240280151e-02 -2.274290174245834351e-01 -3.703598678112030029e-02 3.306758403778076172e-01 -2.414858043193817139e-01 -2.606246434152126312e-02 -6.609602272510528564e-02 -1.550522297620773315e-01 -1.762265264987945557e-01 -1.925349002704024315e-03 3.272699937224388123e-02 -9.387618303298950195e-02 -1.574974954128265381e-01 6.699033081531524658e-02 9.178370982408523560e-02 1.198191791772842407e-01
-2.357804179191589355e-01 -1.727452725172042847e-01 -1.834701187908649445e-02 -8.351275324821472168e-02 6.596884224563837051e-03 -2.424876093864440918e-01 -1.543543487787246704e-01 -1.164648234844207764e-01 -2.265873923897743225e-02 6.521347910165786743e-02 1.165160629898309708e-02 1.785208284854888916e-01 -2.949444949626922607e-01 5.557770654559135437e-02 3.105306625366210938e-01 -2.075832784175872803e-01 3.721342980861663818e-02 -2.761380933225154877e-02 -1.805265694856643677e-01 4.102284610271453857e-01 2.341676056385040283e-01 -8.005444705486297607e-02 1.653676033020019531e-01 -7.088337093591690063e-02 -3.976021334528923035e-02 -2.085804492235183716e-01 -1.701405346393585205e-01 1.712476462125778198e-01 2.618466615676879883e-01 -1.611982472240924835e-02 1.305800527334213257e-01 2.424379438161849976e-01
-2.003971785306930542e-01 -2.828314602375030518e-01 -1.025731787085533142e-01 -1.146023510955274105e-03 8.267397433519363403e-02 1.210339888930320740e-01 -6.976952403783798218e-02 1.721163243055343628e-01 -1.266094893217086792e-01 -3.111232519149780273e-01 -1.753829270601272583e-01 1.519510746002197266e-01 -1.762336790561676025e-01 -2.550767920911312103e-02 4.617582261562347412e-02 1.364101422950625420e-03 1.566973328590393066e-01 -3.474324941635131836e-02 -9.135432541370391846e-02 5.385772585868835449e-01 9.793331474065780640e-02 3.932023793458938599e-02 1.111120954155921936e-01 2.841031551361083984e-01 -2.527496218681335449e-01 4.000172019004821777e-02 1.253478527069091797e-01 1.810257881879806519e-01 2.222693711519241333e-02 9.262577444314956665e-02 -3.306242823600769043e-02 2.456186115741729736e-01
-9.116416424512863159e-02 -2.071954309940338135e-02 -3.282910957932472229e-02 1.099472492933273315e-01 1.088114604353904724e-01 -9.504129178822040558e-03 9.286014735698699951e-02 -3.925484716892242432e-01 -2.061210870742797852e-01 3.057852573692798615e-02 1.494462639093399048e-01 -1.307099610567092896e-01 -5.790705233812332153e-02 2.020303159952163696e-02 4.760224521160125732e-01 1.120681874454021454e-02 -1.465031802654266357e-01 -1.644271612167358398e-01 -6.405684351921081543e-02 2.489125132560729980e-01 -3.148619830608367920e-01 6.941410712897777557e-03 -1.250894088298082352e-02 1.033629328012466431e-01 -1.160922646522521973e-01 7.091812789440155029e-02 -6.248937174677848816e-02 2.735469043254852295e-01 1.480929553508758545e-01 -2.005636505782604218e-02 3.640756905078887939e-01 1.158026233315467834e-01
-1.348457038402557373e-01 -8.829633705317974091e-03 -2.481655329465866089e-01 4.159868881106376648e-02 -5.192880332469940186e-02 1.289409492164850235e-02 -2.668407857418060303e-01 -2.188351750373840332e-01 -1.915511861443519592e-02 -1.629349440336227417e-01 8.617570996284484863e-02 1.490703225135803223e-01 -3.252834677696228027e-01 -8.786263316869735718e-02 2.071058452129364014e-01 -3.112674057483673096e-01 -1.474764756858348846e-02 2.276077680289745331e-02 -8.454741537570953369e-02 3.947865068912506104e-01 2.390958815813064575e-01 -2.207916080951690674e-01 1.363464538007974625e-02 -6.535041332244873047e-02 -1.867829710245132446e-01 -8.589708060026168823e-02 -1.310987770557403564e-01 9.700351208448410034e-02 1.336365491151809692e-01 -3.728836774826049805e-02 3.522062003612518311e-01 -1.789960078895092010e-02
-1.346361339092254639e-01 2.101796120405197144e-01 -3.203081190586090088e-01 -6.890630722045898438e-02 2.487656623125076294e-01 -2.454262822866439819e-01 5.660106986761093140e-02 2.151025384664535522e-01 6.885705888271331787e-02 -1.010812893509864807e-01 2.782270498573780060e-02 -2.144304811954498291e-01 -2.363594435155391693e-02 9.496832638978958130e-02 1.541725397109985352e-01 -8.461135625839233398e-02 -2.119724825024604797e-02 -4.084355533123016357e-01 1.995081156492233276e-01 2.703649401664733887e-01 2.969447970390319824e-01 -1.060031950473785400e-01 3.983207046985626221e-02 7.099097222089767456e-02 -1.199443042278289795e-01 -1.741737425327301025e-01 6.246532127261161804e-02 1.969489008188247681e-01 1.983325630426406860e-01 -1.308980882167816162e-01 1.551558077335357666e-01 4.873954504728317261e-02
2.133087664842605591e-01 -1.753274053335189819e-01 4.275164380669593811e-02 2.844511158764362335e-02 2.012406438589096069e-01 1.023934110999107361e-01 -2.981990873813629150e-01 2.195042371749877930e-01 -2.104304283857345581e-01 -7.703214138746261597e-02 9.371278434991836548e-02 7.976210676133632660e-03 -2.679265439510345459e-01 4.898708686232566833e-02 1.561701893806457520e-01 -1.965147554874420166e-01 -1.066745519638061523e-01 -2.415886670351028442e-01 -2.193328887224197388e-01 1.816907078027725220e-01 3.476392030715942383e-01 3.485853550955653191e-03 1.822811365127563477e-02 -2.501135170459747314e-01 -1.933405995368957520e-01 -1.372525095939636230e-01 3.120913505554199219e-01 -9.866136126220226288e-03 9.888418018817901611e-02 1.074085310101509094e-01 1.570224612951278687e-01 4.978538304567337036e-02
-5.677571147680282593e-02 1.767142862081527710e-01 -3.010814487934112549e-01 2.496405271813273430e-03 3.624641597270965576e-01 -7.110340148210525513e-02 -4.779668152332305908e-02 2.840311229228973389e-01 4.364104568958282471e-02 -2.034471035003662109e-01 9.196665138006210327e-02 -8.180125802755355835e-02 -1.554271671921014786e-02 9.042739123106002808e-02 3.257776796817779541e-01 2.767102792859077454e-02 -1.725575625896453857e-01 -3.453377783298492432e-01 -3.789446130394935608e-02 1.520180553197860718e-01 3.466124534606933594e-01 -1.461075544357299805e-01 2.636120095849037170e-02 9.802172333002090454e-02 -1.954645477235317230e-02 -1.816747188568115234e-01 -5.612435191869735718e-02 1.240543946623802185e-01 -1.612594872713088989e-01 8.910369127988815308e-02 1.016706079244613647e-01 2.452740967273712158e-01
-1.011138707399368286e-01 -8.458168245851993561e-03 -2.256065905094146729e-01 -2.296651750802993774e-01 8.836330473423004150e-02 5.183346197009086609e-02 -6.408702582120895386e-02 -1.268992274999618530e-01 -4.523098468780517578e-02 -2.936767339706420898e-01 -5.529990085051394999e-05 1.610366106033325195e-01 -2.064889669418334961e-01 8.228161931037902832e-02 3.186789453029632568e-01 1.173209100961685181e-01 -7.621265016496181488e-03 -5.395441651344299316e-01 1.851597726345062256e-01 8.826325833797454834e-02 -3.716801479458808899e-02 -4.402336105704307556e-02 1.469016373157501221e-01 -1.277905851602554321e-01 -1.256280541419982910e-01 -2.341332435607910156e-01 4.177334159612655640e-02 -4.773564264178276062e-02 -3.772963583469390869e-02 -2.019890397787094116e-01 1.613351553678512573e-01 2.430109530687332153e-01
-7.551120221614837646e-02 -2.070653438568115234e-02 5.373390763998031616e-02 1.188999414443969727e-01 -8.336795493960380554e-03 -2.499965727329254150e-01 7.621295750141143799e-02 6.629594415426254272e-02 1.344048976898193359e-01 -1.368782967329025269e-01 -9.916089475154876709e-02 1.026940420269966125e-01 -3.768105804920196533e-01 -1.213269084692001343e-01 1.193111483007669449e-02 -1.402787864208221436e-01 1.681748330593109131e-01 2.785119600594043732e-02 -7.875484973192214966e-02 4.641158282756805420e-01 1.259524822235107422e-01 -1.239242255687713623e-01 8.081590384244918823e-02 -7.048483192920684814e-02 -1.470173746347427368e-01 -4.664160311222076416e-02 -2.796528041362762451e-01 -9.566628932952880859e-02 3.620407581329345703e-01 -9.817185997962951660e-02 3.069350421428680420e-01 1.758261620998382568e-01
2.149376124143600464e-01 -2.037928849458694458e-01 1.224012151360511780e-01 -1.969147473573684692e-02 1.265922337770462036e-01 2.660017609596252441e-01 -2.966167032718658447e-01 -1.398511230945587158e-01 -8.503566682338714600e-02 -9.154399484395980835e-02 1.759722530841827393e-01 -3.319521993398666382e-02 -3.216033577919006348e-01 1.455872207880020142e-01 1.316050291061401367e-01 -2.625616453588008881e-02 6.628073286265134811e-03 -1.509857028722763062e-01 -2.667602002620697021e-01 2.683001756668090820e-01 3.469814360141754150e-01 -5.034235864877700806e-02 -1.688477396965026855e-01 -1.911579072475433350e-01 -1.996256113052368164e-01 -2.114813029766082764e-02 -1.155122593045234680e-01 -1.483398079872131348e-01 7.641864567995071411e-02 -4.141899198293685913e-02 5.172764137387275696e-02 2.691105306148529053e-01
-7.625373452901840210e-02 -2.161274552345275879e-01 2.400788962841033936e-01 1.696713566780090332e-01 1.436132788658142090e-01 -1.979753524065017700e-01 -4.749316722154617310e-03 2.382286041975021362e-01 -4.073702916502952576e-02 -1.072292774915695190e-01 -9.246698766946792603e-02 2.360612750053405762e-01 -1.337710469961166382e-01 1.778267771005630493e-01 1.693560630083084106e-01 -3.555175662040710449e-01 2.262298464775085449e-01 -2.443523555994033813e-01 3.713355213403701782e-02 2.182671725749969482e-01 1.984231770038604736e-01 -3.118532598018646240e-01 7.526726275682449341e-02 -7.768914103507995605e-02 9.183306246995925903e-03 -1.353741586208343506e-01 -4.109318554401397705e-02 -1.833520680665969849e-01 -2.136899344623088837e-02 -2.477799355983734131e-01 1.444473266601562500e-01 1.332798451185226440e-01
1.166182756423950195e-01 9.886304289102554321e-02 -1.426573097705841064e-01 -1.283014863729476929e-01 -7.944974303245544434e-02 9.799890220165252686e-03 -1.467038094997406006e-01 7.910339534282684326e-02 -2.138357050716876984e-02 -5.098884701728820801e-01 3.009264590218663216e-03 1.676464527845382690e-01 -3.913444876670837402e-01 4.433349519968032837e-02 2.660283148288726807e-01 1.869885176420211792e-01 4.777655377984046936e-02 -3.955714404582977295e-01 1.926501840353012085e-02 3.953312709927558899e-02 -3.877432271838188171e-02 1.983566954731941223e-02 -2.938190661370754242e-02 -1.765029691159725189e-02 -2.498179823160171509e-01 -1.603775024414062500e-01 -4.351266846060752869e-02 -3.955287113785743713e-02 6.226242985576391220e-03 7.667800039052963257e-02 2.221562266349792480e-01 2.135230749845504761e-01
-4.657637327909469604e-02 -2.075685262680053711e-01 -2.776854038238525391e-01 7.165416330099105835e-02 -1.005404368042945862e-01 -1.632458567619323730e-01 -2.651960551738739014e-01 -1.839891821146011353e-01 -1.850575059652328491e-01 -1.996968686580657959e-01 8.584569394588470459e-02 1.944310367107391357e-01 -1.749003529548645020e-01 -1.858909800648689270e-02 3.523484170436859131e-01 -4.589475393295288086e-01 -4.548370465636253357e-02 -4.020439460873603821e-02 -5.094548221677541733e-03 7.182038575410842896e-02 2.023291140794754028e-01 -1.161544844508171082e-01 1.746801733970642090e-01 -1.277904957532882690e-01 -5.037723481655120850e-02 -1.721716374158859253e-01 -1.424468904733657837e-01 9.255304187536239624e-02 1.099093928933143616e-01 1.144547760486602783e-01 1.921161711215972900e-01 1.152372434735298157e-01
1.113220006227493286e-01 -4.381667077541351318e-02 -1.613490283489227295e-02 1.419054716825485229e-01 -3.677479922771453857e-02 -1.382976304739713669e-03 1.388612091541290283e-01 -8.396883308887481689e-02 -3.000882863998413086e-01 -8.188860863447189331e-02 2.206629216670989990e-01 9.956657141447067261e-02 -2.318633943796157837e-01 9.295479953289031982e-02 3.516801595687866211e-01 -9.560466557741165161e-02 -1.916045546531677246e-01 -1.819681972265243530e-01 -5.918315425515174866e-02 1.058312356472015381e-01 -1.303703486919403076e-01 -1.562127768993377686e-01 3.060593307018280029e-01 2.931258268654346466e-02 7.610081136226654053e-02 6.857097148895263672e-02 -9.576781839132308960e-02 2.744967639446258545e-01 2.242272347211837769e-01 1.520595550537109375e-01 3.324902951717376709e-01 2.959674596786499023e-01
-1.012423634529113770e-01 4.349425807595252991e-02 7.961874827742576599e-03 3.931018114089965820e-01 2.559823989868164062e-01 -1.569016873836517334e-01 -5.190994963049888611e-02 -6.934215128421783447e-02 -2.484497129917144775e-01 -1.246846839785575867e-01 -5.462178587913513184e-02 2.220009118318557739e-01 4.529915750026702881e-02 -6.970679014921188354e-02 2.551436610519886017e-02 1.243300214409828186e-01 -1.570083945989608765e-02 -1.637587994337081909e-01 -1.284398436546325684e-01 3.453247547149658203e-01 9.512498974800109863e-03 -3.686422109603881836e-01 -3.980375360697507858e-03 1.693449467420578003e-01 -3.694691359996795654e-01 -1.282724365592002869e-02 8.998665958642959595e-02 7.382708042860031128e-02 1.788180619478225708e-01 -5.914615467190742493e-02 -9.450245648622512817e-02 2.468623369932174683e-01
-4.414657596498727798e-03 -1.515290290117263794e-01 8.367658406496047974e-02 -2.062637545168399811e-02 2.409810721874237061e-01 3.867643699049949646e-02 -1.063547283411026001e-01 -5.690573155879974365e-02 1.594782620668411255e-01 -3.138348460197448730e-01 4.711247235536575317e-02 -1.297350227832794189e-01 -6.536877155303955078e-02 3.294814825057983398e-01 3.220216929912567139e-01 -1.073577404022216797e-01 1.509716808795928955e-01 -4.357643425464630127e-01 -5.739146843552589417e-02 7.540647685527801514e-02 -2.094543427228927612e-01 -1.612337380647659302e-01 1.275542308576405048e-03 -1.739168539643287659e-02 -3.131710886955261230e-01 -2.724147737026214600e-01 -6.510868668556213379e-02 1.459287554025650024e-01 -7.445008307695388794e-02 -1.151731088757514954e-01 2.372553385794162750e-02 1.241712197661399841e-01
2.617481350898742676e-01 -2.227821946144104004e-01 7.542138546705245972e-02 -3.319213911890983582e-02 1.377127785235643387e-02 -2.234234511852264404e-01 -1.032987013459205627e-01 -6.939877569675445557e-02 -2.188428342342376709e-01 -2.196867316961288452e-01 -1.113244295120239258e-01 3.678783774375915527e-02 -4.544368684291839600e-01 -2.541818618774414062e-01 4.175494611263275146e-01 -4.675068706274032593e-02 -8.202962577342987061e-02 -2.263058722019195557e-01 6.186349689960479736e-02 1.646103858947753906e-01 5.983408913016319275e-02 -7.247449457645416260e-02 4.200359061360359192e-02 3.195673599839210510e-02 -3.643061965703964233e-02 2.269747853279113770e-01 1.667231768369674683e-01 8.427757769823074341e-02 1.075494363903999329e-01 7.892417162656784058e-02 -1.778396666049957275e-01 1.194325089454650879e-01
4.015246778726577759e-02 -1.258903890848159790e-01 5.657617002725601196e-02 1.871368587017059326e-01 2.364141345024108887e-01 6.515156477689743042e-02 -5.251770839095115662e-02 -1.298977434635162354e-01 -1.438824236392974854e-01 2.766075776889920235e-03 -3.591652214527130127e-01 -1.697142124176025391e-01 -2.017769068479537964e-01 -1.019864827394485474e-01 2.719989418983459473e-01 2.480060234665870667e-02 1.988602876663208008e-01 -2.858887016773223877e-01 1.573195867240428925e-02 2.283932864665985107e-01 2.797642052173614502e-01 3.550768643617630005e-02 -1.724350750446319580e-01 2.854405939579010010e-01 -2.210117429494857788e-01 -5.740640219300985336e-03 -3.329581767320632935e-02 -7.702265679836273193e-02 3.423922061920166016e-01 1.189792528748512268e-01 -9.228164702653884888e-02 -8.493555709719657898e-03
2.080241888761520386e-01 1.326823532581329346e-01 -2.038151621818542480e-01 1.192193552851676941e-01 -1.007186025381088257e-01 1.073296219110488892e-01 -1.115164756774902344e-01 -7.933206111192703247e-02 -2.667506039142608643e-01 -2.000401169061660767e-01 -2.034969329833984375e-01 1.321291029453277588e-01 -1.322714239358901978e-01 -7.664857804775238037e-02 3.369140028953552246e-01 1.807616800069808960e-01 -7.526766508817672729e-02 -3.545708954334259033e-01 1.515931077301502228e-02 3.123293519020080566e-01 1.352187991142272949e-01 6.406458467245101929e-02 -2.009296119213104248e-01 7.301039248704910278e-02 -1.349593549966812134e-01 -1.510409414768218994e-01 1.429936587810516357e-01 -4.011947289109230042e-02 2.225890159606933594e-01 1.747125685214996338e-01 2.335029244422912598e-01 9.187818318605422974e-02
-1.730924099683761597e-02 -1.434102356433868408e-01 -1.951684504747390747e-01 2.411889731884002686e-01 3.064747154712677002e-01 -3.198263421654701233e-02 8.835291117429733276e-02 1.290890574455261230e-01 -5.483936518430709839e-02 -1.194459646940231323e-01 -2.904407382011413574e-01 -1.756207793951034546e-01 9.797748178243637085e-03 -8.573894947767257690e-02 2.154656648635864258e-01 -1.313485857099294662e-02 9.925512969493865967e-02 -2.264096885919570923e-01 -2.076822146773338318e-02 1.756414920091629028e-01 -2.089185267686843872e-01 -1.621285453438758850e-02 -1.639826744794845581e-01 -1.313392817974090576e-01 -1.515189558267593384e-01 -4.118001088500022888e-02 -2.512351274490356445e-01 -3.913941793143749237e-03 4.875418245792388916e-01 -3.078799694776535034e-02 -4.778645560145378113e-02 2.603302299976348877e-01
2.163539677858352661e-01 -1.763773411512374878e-01 -1.718571186065673828e-01 -6.644179672002792358e-02 -1.146414577960968018e-01 2.507339045405387878e-02 8.080297708511352539e-02 -1.291344314813613892e-01 -2.441589683294296265e-01 8.227984420955181122e-03 -2.041145563125610352e-01 1.554967742413282394e-02 -1.834969669580459595e-01 1.359969377517700195e-01 2.151480764150619507e-01 1.375264227390289307e-01 -1.899105161428451538e-01 -2.777853906154632568e-01 2.925553731620311737e-02 3.484532833099365234e-01 2.308664610609412193e-03 -1.620088219642639160e-01 3.212263807654380798e-02 2.165619470179080963e-02 -1.071594469249248505e-02 2.185123711824417114e-01 -2.248267531394958496e-01 -1.122913062572479248e-01 3.278457224369049072e-01 2.330842316150665283e-01 2.028605043888092041e-01 2.344361692667007446e-01
4.229113459587097168e-02 -1.386458277702331543e-01 2.251632809638977051e-01 2.367676198482513428e-01 3.501780703663825989e-02 -1.801048964262008667e-02 -1.036687940359115601e-02 -1.489918977022171021e-01 -1.383418291807174683e-01 -7.587256282567977905e-02 1.000701934099197388e-01 -9.476379305124282837e-02 -9.925957769155502319e-02 1.340557336807250977e-01 1.960351020097732544e-01 -4.779195487499237061e-01 3.008110215887427330e-03 7.568318396806716919e-02 -3.506707726046442986e-03 1.220678389072418213e-01 2.619389817118644714e-02 -1.860868036746978760e-01 -9.597153961658477783e-02 1.551799569278955460e-02 -2.841393277049064636e-02 6.793105602264404297e-02 1.815286092460155487e-02 -1.657552272081375122e-01 5.004578828811645508e-01 -1.147232428193092346e-01 1.624578088521957397e-01 3.480964899063110352e-01
-9.713307023048400879e-03 -5.089792236685752869e-02 -1.114075332880020142e-01 1.990797370672225952e-01 -8.182391524314880371e-02 -2.950784265995025635e-01 2.128367125988006592e-01 -5.371498689055442810e-02 2.074899822473526001e-01 -1.772099137306213379e-01 -1.662691086530685425e-01 -3.417513519525527954e-02 -1.174685135483741760e-01 1.655484586954116821e-01 2.789625525474548340e-01 -3.158687055110931396e-01 2.166531533002853394e-01 -2.758813500404357910e-01 -1.101249828934669495e-01 1.760268658399581909e-01 1.699121743440628052e-01 -2.243624068796634674e-02 6.398573517799377441e-03 2.016299217939376831e-01 -7.598426192998886108e-02 1.562404911965131760e-02 -2.190821319818496704e-01 -9.973162412643432617e-02 2.554297447204589844e-01 -1.720806807279586792e-01 2.742997109889984131e-01 -1.047078296542167664e-01
1.926063299179077148e-01 -2.377032637596130371e-01 1.910087168216705322e-01 -2.248185873031616211e-02 2.773088961839675903e-02 6.692826002836227417e-02 1.865510642528533936e-01 -2.979039587080478668e-02 -2.194295525550842285e-01 -1.675302088260650635e-01 -3.481075540184974670e-02 -6.203808262944221497e-02 -2.867388725280761719e-01 -2.502375543117523193e-01 5.513744354248046875e-01 -7.718577980995178223e-02 -1.647319048643112183e-01 -1.547683626413345337e-01 6.227082572877407074e-03 2.241311222314834595e-01 2.411580979824066162e-01 -1.687890142202377319e-01 -7.348625920712947845e-03 -7.049736380577087402e-02 1.579865515232086182e-01 7.363866269588470459e-02 2.775377035140991211e-02 1.238582059741020203e-01 4.517774283885955811e-02 2.295818179845809937e-02 1.099435389041900635e-01 1.954582780599594116e-01
2.263188660144805908e-01 -9.383010677993297577e-03 -4.056842252612113953e-02 2.450141906738281250e-01 1.224943995475769043e-01 -1.300150901079177856e-01 -1.317059844732284546e-01 1.686389744281768799e-01 -2.443427592515945435e-02 7.423916831612586975e-03 1.234462857246398926e-01 1.751892268657684326e-01 -1.605779528617858887e-01 9.344839490950107574e-03 1.102614551782608032e-01 -2.693855166435241699e-01 -2.380384653806686401e-01 -1.161201149225234985e-01 -2.950537800788879395e-01 2.229538112878799438e-01 3.020326495170593262e-01 -1.465497910976409912e-01 1.882804781198501587e-01 2.302997559309005737e-01 -2.576711475849151611e-01 -7.964862510561943054e-03 -1.004480421543121338e-01 -1.060102209448814392e-01 2.643886506557464600e-01 -5.866883695125579834e-02 2.878786921501159668e-01 5.978615488857030869e-03
-7.925353199243545532e-02 -5.388370715081691742e-03 -1.243745721876621246e-02 -5.787156894803047180e-02 1.372173726558685303e-01 -1.148028001189231873e-01 -9.566678851842880249e-02 -1.737738698720932007e-01 -4.218007922172546387e-01 -4.243416711688041687e-02 -2.242375910282135010e-01 1.988901644945144653e-01 1.679630577564239502e-02 1.419526040554046631e-01 3.282193243503570557e-01 -1.205219775438308716e-01 -2.697875499725341797e-01 -2.303919494152069092e-01 1.462482362985610962e-01 2.203218638896942139e-01 1.818071352317929268e-03 -1.522232219576835632e-02 -8.847063034772872925e-02 -1.255652904510498047e-01 -2.862960100173950195e-02 -1.956071890890598297e-02 3.329697549343109131e-01 1.771221756935119629e-01 2.568303346633911133e-01 -1.088272109627723694e-01 1.931806653738021851e-01 1.685039550065994263e-01
-4.257865995168685913e-02 -2.070153951644897461e-01 7.249417155981063843e-02 1.529304087162017822e-01 1.089642345905303955e-01 -2.853709831833839417e-02 -2.676937580108642578e-01 8.182141184806823730e-02 1.813609749078750610e-01 4.037498682737350464e-02 2.763508260250091553e-02 2.531173638999462128e-02 -5.529601499438285828e-02 9.908509440720081329e-03 4.446780979633331299e-01 -3.288544118404388428e-01 8.784213662147521973e-02 -8.985385298728942871e-02 8.603768795728683472e-02 2.412059903144836426e-01 -2.146476209163665771e-01 -1.037994846701622009e-01 -1.186560839414596558e-03 -4.342116415500640869e-02 1.974975131452083588e-02 5.029694363474845886e-02 -3.789581954479217529e-01 -2.595021128654479980e-01 1.050209552049636841e-01 9.701103903353214264e-03 3.166685998439788818e-01 1.590586453676223755e-01
3.986065089702606201e-02 7.988870888948440552e-02 2.568836808204650879e-01 3.216613084077835083e-02 4.300004839897155762e-01 -1.163653060793876648e-01 -1.513509601354598999e-01 3.039133548736572266e-02 8.354198932647705078e-02 -6.687881797552108765e-02 -2.380848303437232971e-02 -1.143146157264709473e-01 -5.938538908958435059e-02 1.567055732011795044e-01 2.727356553077697754e-01 -1.592075079679489136e-01 -2.105848789215087891e-01 -1.824825257062911987e-01 6.345944851636886597e-02 2.216021567583084106e-01 5.967373773455619812e-02 9.834088385105133057e-02 -9.244718402624130249e-02 -6.346669793128967285e-02 1.530940365046262741e-02 2.140267640352249146e-01 -1.607470363378524780e-01 7.799184322357177734e-02 -3.272404894232749939e-02 -3.255377411842346191e-01 4.160462021827697754e-01 1.874566227197647095e-01
-1.352083534002304077e-01 -1.938634514808654785e-01 -1.064061969518661499e-01 -2.005364149808883667e-01 -3.900097683072090149e-02 8.817359060049057007e-02 -2.386410087347030640e-01 -9.506251662969589233e-03 -1.392270177602767944e-01 -1.673621237277984619e-01 1.165516972541809082e-01 -7.366297394037246704e-02 -4.641124904155731201e-01 -1.983317546546459198e-02 3.065227568149566650e-01 -6.844708323478698730e-02 -1.193051561713218689e-01 -2.061605453491210938e-01 1.875879466533660889e-01 1.790743768215179443e-01 -9.298162907361984253e-02 -1.812204718589782715e-01 -2.736530900001525879e-01 -1.738910824060440063e-01 -2.558640241622924805e-01 -2.292091399431228638e-01 1.186756193637847900e-01 8.919137716293334961e-02 -1.240670680999755859e-01 7.431453559547662735e-04 4.707204177975654602e-02 1.310297399759292603e-01
1.706034839153289795e-01 -1.992069780826568604e-01 1.847880929708480835e-01 3.433473110198974609e-01 3.877497091889381409e-02 4.781461507081985474e-02 -2.198368906974792480e-01 -2.850486636161804199e-01 -1.230990141630172729e-01 -1.162232160568237305e-01 1.554753780364990234e-01 -1.594369672238826752e-02 -2.383355200290679932e-01 -1.175431534647941589e-01 3.069334328174591064e-01 -7.800943404436111450e-02 -8.790425956249237061e-02 -3.110484778881072998e-01 3.187178075313568115e-02 2.991294562816619873e-01 -5.825985968112945557e-02 1.151428818702697754e-01 -9.825103729963302612e-02 2.847190499305725098e-01 -1.805889792740345001e-02 2.747744321823120117e-01 -9.644804522395133972e-03 1.167933568358421326e-01 8.819512277841567993e-02 -6.965422630310058594e-02 -7.469506561756134033e-02 -1.081264764070510864e-01
-1.210637986660003662e-01 -3.835518285632133484e-02 -5.852709338068962097e-02 5.309898853302001953e-01 1.793510019779205322e-01 -1.617634445428848267e-01 -1.119373068213462830e-01 -1.251927576959133148e-02 4.554107040166854858e-02 -2.800483703613281250e-01 -5.584545806050300598e-02 -1.879610568284988403e-01 -1.669129729270935059e-01 2.908980250358581543e-01 1.281130462884902954e-01 -3.828787058591842651e-02 -1.454257220029830933e-01 -1.491079330444335938e-01 -4.925291612744331360e-02 -1.052647456526756287e-02 1.262457966804504395e-01 -2.622373104095458984e-01 -2.603326179087162018e-02 2.037589699029922485e-01 -1.069432199001312256e-01 9.071859717369079590e-02 3.094463944435119629e-01 1.412480920553207397e-01 6.819179654121398926e-02 -1.786772161722183228e-01 5.278787389397621155e-02 1.749541163444519043e-01
-3.664509654045104980e-01 -2.390023767948150635e-01 1.088867187500000000e-01 -5.241424962878227234e-02 4.292771592736244202e-02 -3.056517243385314941e-01 -1.756812073290348053e-02 -1.893990337848663330e-01 -2.983197197318077087e-02 -6.710876524448394775e-02 7.338884472846984863e-02 1.003947928547859192e-01 -2.234489023685455322e-01 5.867062136530876160e-02 3.789784610271453857e-01 -3.674469292163848877e-01 2.226957231760025024e-01 -4.978904128074645996e-02 -1.485075950622558594e-01 2.520363628864288330e-01 1.537142246961593628e-01 5.194415897130966187e-02 5.933424085378646851e-02 -1.303126811981201172e-01 -1.043259128928184509e-01 -8.371029794216156006e-02 1.047091744840145111e-02 -2.455469407141208649e-02 2.097361087799072266e-01 -3.889651596546173096e-02 2.458941191434860229e-01 -2.494218945503234863e-02
1.815945208072662354e-01 -3.282140567898750305e-02 -1.083332374691963196e-01 1.165980622172355652e-01 -8.372634649276733398e-02 2.004302889108657837e-01 -1.779787391424179077e-01 1.580460518598556519e-01 -1.494410037994384766e-01 3.056615963578224182e-02 1.763122156262397766e-02 -1.357084065675735474e-01 -5.035513043403625488e-01 7.787731289863586426e-02 1.210700497031211853e-01 -1.448580622673034668e-01 -6.793402135372161865e-02 -1.986952126026153564e-01 -8.351234346628189087e-02 2.826391160488128662e-01 3.546543419361114502e-01 -2.413814663887023926e-01 3.592723980545997620e-02 -3.727638348937034607e-02 -3.087739646434783936e-01 -5.310354381799697876e-02 2.424667328596115112e-01 -3.395415842533111572e-02 -1.077532172203063965e-01 -3.720038384199142456e-02 -7.178947329521179199e-03 1.033577248454093933e-01
-1.666905544698238373e-02 1.424066573381423950e-01 8.989136666059494019e-02 1.046714261174201965e-01 4.242872595787048340e-01 1.081440523266792297e-01 -1.892233788967132568e-01 2.500147223472595215e-01 -1.304539442062377930e-01 -5.837759375572204590e-02 -3.114861808717250824e-02 -1.174524128437042236e-01 -9.037892520427703857e-02 4.365907236933708191e-02 1.545432657003402710e-01 -2.511518001556396484e-01 1.532943546772003174e-01 -2.839046418666839600e-01 9.568452835083007812e-02 2.850947976112365723e-01 -2.562529593706130981e-02 -1.355736553668975830e-01 -1.357168406248092651e-01 -2.420598715543746948e-01 -2.961707413196563721e-01 -1.518940776586532593e-01 3.247917070984840393e-02 2.679167687892913818e-01 7.765067368745803833e-02 -6.751535832881927490e-02 2.869076654314994812e-02 2.292002141475677490e-01
1.809775978326797485e-01 -1.450891941785812378e-01 5.118380114436149597e-02 5.876738205552101135e-02 2.199480682611465454e-01 -4.495513737201690674e-01 -9.713232517242431641e-02 -1.982040703296661377e-01 1.730883866548538208e-01 -1.875728555023670197e-02 -1.565576181747019291e-03 -1.858605891466140747e-01 -2.476362325251102448e-02 -2.662877738475799561e-02 1.159659996628761292e-01 -5.799253284931182861e-02 -2.438768595457077026e-01 -4.348210990428924561e-01 4.558736327453516424e-05 2.813189923763275146e-01 -9.206555038690567017e-02 1.139413416385650635e-01 8.821471035480499268e-02 -4.708947241306304932e-02 1.164873875677585602e-02 -1.999891363084316254e-03 7.878648489713668823e-02 1.142091825604438782e-01 1.237560659646987915e-01 -8.917944133281707764e-02 -9.091623127460479736e-02 3.845379352569580078e-01
-1.248957067728042603e-01 3.851070255041122437e-02 4.268955811858177185e-02 -6.407806277275085449e-02 2.960586547851562500e-01 -1.095285341143608093e-01 -2.720522135496139526e-02 1.923962384462356567e-01 -2.976805530488491058e-02 -1.829131543636322021e-01 -1.069684103131294250e-01 -1.966788768768310547e-01 3.000488039106130600e-03 9.733271598815917969e-02 3.049416542053222656e-01 4.274745285511016846e-02 -1.364914923906326294e-01 -4.925315380096435547e-01 1.035224050283432007e-01 1.017297655344009399e-01 1.287935823202133179e-01 -1.663070470094680786e-01 -2.543763220310211182e-01 2.568642667029052973e-04 -1.561324745416641235e-01 -2.968367934226989746e-01 -4.071692004799842834e-02 3.105280734598636627e-02 1.979907453060150146e-01 -1.163008064031600952e-02 2.947614490985870361e-01 1.350953727960586548e-01
-6.365179270505905151e-02 -2.303243130445480347e-01 5.981598049402236938e-02 2.372964620590209961e-01 3.480468690395355225e-01 6.904778629541397095e-02 -2.557425200939178467e-01 -1.197223290801048279e-01 -1.581321470439434052e-02 1.979484409093856812e-01 4.845487326383590698e-02 1.202591061592102051e-01 -2.907108664512634277e-01 -5.689138174057006836e-02 1.862871050834655762e-01 -4.292456805706024170e-01 -1.161256060004234314e-01 -1.685900539159774780e-01 1.384873986244201660e-01 1.151065304875373840e-01 1.445478498935699463e-01 -1.348615437746047974e-01 -9.715280495584011078e-03 1.223725974559783936e-01 -6.059736385941505432e-02 -4.944651946425437927e-02 1.439899858087301254e-02 -1.143310144543647766e-01 3.496103584766387939e-01 -1.587180607020854950e-02 -2.357438392937183380e-02 2.085750252008438110e-01
-8.496595919132232666e-02 -5.655283480882644653e-02 -1.061876714229583740e-01 -1.872626394033432007e-01 6.773621588945388794e-02 6.487333215773105621e-03 3.179791849106550217e-03 -1.070968061685562134e-01 -1.047376915812492371e-01 -1.321659982204437256e-01 9.027823060750961304e-02 -2.679385244846343994e-02 -2.625251710414886475e-01 2.055578082799911499e-01 3.445699512958526611e-01 -1.479339152574539185e-01 -2.160293608903884888e-01 -4.005579948425292969e-01 2.097927033901214600e-02 4.389382898807525635e-01 -1.838056743144989014e-01 -1.371519565582275391e-01 -2.407110929489135742e-01 -1.931860893964767456e-01 -1.784044504165649414e-01 -1.392795145511627197e-01 1.477124402299523354e-03 -4.619116708636283875e-02 -1.334785670042037964e-01 2.416033670306205750e-02 -1.343289315700531006e-01 1.222443021833896637e-02
3.743727505207061768e-02 -1.076224595308303833e-01 -9.008824080228805542e-02 2.824173569679260254e-01 1.224940568208694458e-01 -1.273341774940490723e-01 -4.692936688661575317e-02 -9.036987088620662689e-03 -2.735499441623687744e-01 -2.340532541275024414e-01 -2.542702257633209229e-01 1.147693768143653870e-01 -3.725895285606384277e-02 8.649045228958129883e-02 2.242779135704040527e-01 1.935409009456634521e-01 2.526444792747497559e-01 -1.692377924919128418e-01 2.939498126506805420e-01 1.454353183507919312e-01 3.329399228096008301e-01 1.896328106522560120e-02 1.110635846853256226e-01 -1.964063346385955811e-01 -9.199703484773635864e-02 4.113375768065452576e-02 -1.969822123646736145e-02 1.954535394906997681e-01 2.175984382629394531e-01 3.383960947394371033e-02 1.714074313640594482e-01 2.698260843753814697e-01
1.553985327482223511e-01 -1.675791740417480469e-01 -1.065626069903373718e-01 -1.615906357765197754e-01 3.232801333069801331e-02 -6.485752761363983154e-02 1.252962276339530945e-02 -5.626333132386207581e-02 -2.044448256492614746e-01 -2.483895868062973022e-01 -2.187134325504302979e-01 -2.250634729862213135e-01 -3.567831814289093018e-01 1.819824278354644775e-01 4.490674734115600586e-01 7.463152706623077393e-02 3.293683379888534546e-02 -1.543973535299301147e-01 2.033211477100849152e-02 8.967986702919006348e-02 1.854251325130462646e-01 -2.033801972866058350e-01 1.241023838520050049e-01 4.746458679437637329e-02 1.696224883198738098e-02 3.057021200656890869e-01 -9.613185189664363861e-03 2.081771492958068848e-01 -6.825886201113462448e-03 2.414496988058090210e-02 2.572522461414337158e-01 -3.661124035716056824e-02
-1.914053708314895630e-01 -2.947363257408142090e-01 1.454652249813079834e-01 9.089674055576324463e-02 -1.038204655051231384e-01 -3.712586462497711182e-01 -7.930254936218261719e-02 5.956277623772621155e-02 1.169191524386405945e-01 -3.859037160873413086e-02 -6.859932094812393188e-02 -9.680929780006408691e-02 -3.507390320301055908e-01 1.863829419016838074e-02 2.611753642559051514e-01 -2.308357656002044678e-01 9.202147275209426880e-02 -8.048281818628311157e-02 -2.191806733608245850e-01 2.553450167179107666e-01 2.490413039922714233e-01 -3.296449035406112671e-02 9.354116022586822510e-02 -2.706676721572875977e-02 -2.011186629533767700e-01 -1.569573134183883667e-01 -1.478434950113296509e-01 3.888020291924476624e-02 1.867611706256866455e-01 2.024085633456707001e-02 2.609804570674896240e-01 1.479611098766326904e-01
-1.283423602581024170e-01 -1.397596299648284912e-01 -2.301508933305740356e-02 2.272165752947330475e-02 -1.926666796207427979e-01 -1.160254403948783875e-01 8.083428442478179932e-02 -1.947831362485885620e-01 -8.454028517007827759e-03 -1.008680835366249084e-01 -3.062411956489086151e-02 1.073281839489936829e-01 1.464013755321502686e-01 -1.390254050493240356e-01 3.778760135173797607e-01 -1.709910780191421509e-01 9.384209662675857544e-02 -3.554503023624420166e-01 2.516497075557708740e-01 4.015064835548400879e-01 1.372262090444564819e-01 -2.432041466236114502e-01 -8.416426926851272583e-02 3.046770691871643066e-01 -7.866851240396499634e-02 -2.625309303402900696e-02 1.473805606365203857e-01 -1.143166571855545044e-01 1.593534201383590698e-01 -9.030137956142425537e-02 -6.552509963512420654e-02 1.237486973404884338e-01
-6.193124875426292419e-02 9.889039397239685059e-02 -1.591452509164810181e-01 -1.110778823494911194e-01 2.227684855461120605e-01 -2.945932745933532715e-01 -1.152428612112998962e-01 2.007056586444377899e-02 -1.510493308305740356e-01 -5.019486695528030396e-02 7.122473325580358505e-03 -2.013760618865489960e-02 -7.232666760683059692e-02 1.483153700828552246e-01 2.764836251735687256e-01 -2.612580060958862305e-01 -1.611793972551822662e-02 -2.559516131877899170e-01 -1.532278358936309814e-01 2.132595479488372803e-01 -1.950983256101608276e-01 1.524639725685119629e-01 1.164749339222908020e-01 2.949680387973785400e-01 1.436835899949073792e-02 1.704058349132537842e-01 1.072389855980873108e-01 4.126007109880447388e-02 6.250981986522674561e-02 -3.253856599330902100e-01 3.409883677959442139e-01 1.891868114471435547e-01
1.031112670898437500e-01 -3.106797039508819580e-01 3.050629235804080963e-02 1.208319589495658875e-01 3.321651220321655273e-01 -4.772979915142059326e-01 -2.602996230125427246e-01 -3.568879142403602600e-02 -1.852107048034667969e-02 -9.363438189029693604e-02 -1.507933139801025391e-01 -6.240086257457733154e-02 -2.301119714975357056e-01 8.643220365047454834e-02 2.712077200412750244e-01 -4.467805474996566772e-02 5.381257832050323486e-02 -1.053413301706314087e-01 1.437993370927870274e-03 2.710854709148406982e-01 -2.240314632654190063e-01 2.297181822359561920e-02 5.626430734992027283e-03 4.901642724871635437e-02 -1.394198834896087646e-01 3.199646249413490295e-02 1.714549362659454346e-01 -1.354790478944778442e-01 -2.117847502231597900e-01 7.883595675230026245e-02 4.684135690331459045e-02 1.905645132064819336e-01
5.180702731013298035e-02 -1.455469280481338501e-01 -1.214873939752578735e-01 2.109454870223999023e-01 -9.034544974565505981e-02 -1.879119277000427246e-01 7.614274322986602783e-02 7.386162877082824707e-02 -3.311778604984283447e-01 -1.196521818637847900e-01 9.194120019674301147e-02 -1.067786887288093567e-01 1.243336051702499390e-01 2.564616203308105469e-01 1.793676763772964478e-01 -2.040028572082519531e-01 -5.154253914952278137e-02 -1.796935945749282837e-01 -5.673500522971153259e-02 3.032759428024291992e-01 3.288545608520507812e-01 1.471727788448333740e-01 2.846554517745971680e-01 1.525379419326782227e-01 -5.934587121009826660e-02 1.279146373271942139e-01 -6.346660852432250977e-02 -1.679217666387557983e-01 1.993252485990524292e-01 -1.071131303906440735e-01 2.092826664447784424e-01 2.278614491224288940e-01
2.228916436433792114e-01 -2.669927850365638733e-02 3.923224285244941711e-02 -3.926739096641540527e-02 -8.985742926597595215e-02 -2.285560369491577148e-01 -3.961233198642730713e-01 -3.149855136871337891e-02 -1.800260096788406372e-01 -1.925782114267349243e-01 -2.878547906875610352e-01 -2.195035368204116821e-01 -1.346478760242462158e-01 1.073940172791481018e-01 3.317277431488037109e-01 -1.137567963451147079e-02 -4.247059673070907593e-02 -2.005570828914642334e-01 7.472354173660278320e-02 1.922599822282791138e-01 -1.085161343216896057e-01 -7.111318409442901611e-02 -1.465969383716583252e-01 -1.848954856395721436e-01 -1.588674038648605347e-01 -1.430174857378005981e-01 8.915171772241592407e-02 -8.984015136957168579e-02 1.360967755317687988e-01 -3.485231995582580566e-01 2.746628783643245697e-02 1.684983074665069580e-01
1.043309494853019714e-01 1.315562278032302856e-01 8.225122839212417603e-02 1.981841474771499634e-01 2.252694033086299896e-02 -7.098633050918579102e-02 -2.589665949344635010e-01 3.801396191120147705e-01 -2.918052971363067627e-01 -2.624160349369049072e-01 1.075004041194915771e-01 -6.514033675193786621e-02 -1.377381831407546997e-01 -8.521406352519989014e-02 2.622855007648468018e-01 1.140524744987487793e-01 -1.608996540307998657e-01 -1.913333386182785034e-01 8.993642032146453857e-02 2.420100271701812744e-01 -2.121037431061267853e-02 -1.436247527599334717e-01 -9.619737416505813599e-02 2.284255772829055786e-01 -2.521086931228637695e-01 -6.237787194550037384e-03 3.089587092399597168e-01 5.216213315725326538e-02 1.398818939924240112e-01 -7.296262681484222412e-02 1.266320645809173584e-01 1.282087564468383789e-01
3.066220879554748535e-01 -2.412046343088150024e-01 -7.211300730705261230e-02 5.421083793044090271e-02 9.166393429040908813e-02 2.333891540765762329e-01 -1.293433159589767456e-01 1.360233575105667114e-01 -3.474488109350204468e-02 -2.705912292003631592e-01 -5.867066606879234314e-02 1.176515445113182068e-01 -2.355737835168838501e-01 2.207990735769271851e-01 1.886658370494842529e-03 -2.447280585765838623e-01 9.737852215766906738e-02 -2.497149109840393066e-01 -2.792615592479705811e-01 1.687383502721786499e-01 1.249843463301658630e-01 4.160267487168312073e-02 6.003202125430107117e-02 -2.656928077340126038e-02 -1.042041629552841187e-01 5.356220155954360962e-02 3.014446794986724854e-01 -1.973748579621315002e-02 1.309448480606079102e-01 1.382758915424346924e-01 3.757981061935424805e-01 5.716217681765556335e-02
1.131632402539253235e-01 -2.546658813953399658e-01 1.489057540893554688e-01 2.324088476598262787e-02 6.720138341188430786e-02 -4.270342588424682617e-01 -1.324784606695175171e-01 -2.050880342721939087e-01 -1.201337873935699463e-01 -1.309981346130371094e-01 -3.039758205413818359e-01 -4.097279161214828491e-02 -2.619614303112030029e-01 8.719276636838912964e-02 1.846117079257965088e-01 -5.117477476596832275e-02 -7.976171374320983887e-02 -3.171561062335968018e-01 -1.158044263720512390e-01 3.745341673493385315e-02 -1.276593059301376343e-01 -2.114060372114181519e-01 2.324892580509185791e-02 -9.443156421184539795e-02 -1.653178930282592773e-01 1.438489407300949097e-01 1.547553092241287231e-01 2.424799837172031403e-03 5.147482454776763916e-02 6.945784389972686768e-02 -2.521133795380592346e-02 3.771513700485229492e-01
2.226576209068298340e-02 1.335523724555969238e-01 9.496214240789413452e-02 2.356150448322296143e-01 3.929269909858703613e-01 -8.615379035472869873e-02 -1.584897339344024658e-01 -7.491393387317657471e-02 -8.464910835027694702e-02 1.664546085521578789e-03 -1.947534084320068359e-01 -4.371835291385650635e-02 -9.817834198474884033e-02 2.080297619104385376e-01 1.642291694879531860e-01 -1.152270063757896423e-01 8.362121134996414185e-02 -4.679115861654281616e-02 2.793898247182369232e-02 6.598795205354690552e-02 8.015135675668716431e-02 -2.441598661243915558e-02 5.914631485939025879e-02 1.178525313735008240e-01 -6.155857443809509277e-02 7.289652526378631592e-02 -4.338374361395835876e-03 -2.147345393896102905e-01 1.951471716165542603e-01 -4.238396883010864258e-01 1.909680664539337158e-01 4.860750436782836914e-01
[truncated: 3,273,502 more chars]
