# Supplementary material for: The Language of Innovation
Source: PLoS One. 2020 Apr 30;15(4):e0230107. doi: 10.1371/journal.pone.0230107 (PMC7194493; doi:10.1371/journal.pone.0230107)
Supplement: S11 File — (GZ) [file pone.0230107.s011.tar.gz › 1989-1993/V2Run_22_VS_4500_embeddings1989-1993ED32.txt]

-1.661189198493957520e-01 -4.307236522436141968e-02 8.180751465260982513e-03 -1.277464479207992554e-01 -1.576998680830001831e-01 -1.787373423576354980e-01 -2.869468927383422852e-01 1.572120934724807739e-01 -1.704261871054768562e-03 1.699736714363098145e-01 1.734663248062133789e-01 -2.771242558956146240e-01 2.244274467229843140e-01 1.149523183703422546e-01 -1.362929046154022217e-01 -3.225322961807250977e-01 8.758118003606796265e-02 -1.988495700061321259e-02 2.856099307537078857e-01 1.235628873109817505e-01 -3.748281002044677734e-01 1.050637736916542053e-01 5.053127557039260864e-02 1.309788674116134644e-01 -8.961703628301620483e-02 -1.774130463600158691e-01 5.609092861413955688e-02 7.687459141016006470e-02 3.435544073581695557e-01 2.600041776895523071e-02 -1.030522286891937256e-01 -1.195311471819877625e-01
-3.559476882219314575e-02 1.365732103586196899e-01 1.109166964888572693e-01 3.949598073959350586e-01 -1.874797195196151733e-01 -2.774980068206787109e-01 -1.084413304924964905e-01 5.931375175714492798e-02 -9.619580954313278198e-02 2.670067362487316132e-02 1.233612820506095886e-01 -1.197025999426841736e-01 1.626633107662200928e-01 -1.629362627863883972e-02 2.361091971397399902e-01 -8.322414755821228027e-02 1.718808114528656006e-01 -9.677897393703460693e-02 -1.476334780454635620e-01 9.904529899358749390e-03 -4.060229063034057617e-01 1.801923215389251709e-01 -2.589241228997707367e-02 2.819893062114715576e-01 -2.218621671199798584e-01 5.500777624547481537e-03 2.658143639564514160e-01 -4.195856302976608276e-02 1.871823668479919434e-01 1.345633268356323242e-01 -2.055755853652954102e-01 7.047568913549184799e-03
6.241130083799362183e-02 8.975105732679367065e-02 -4.986691474914550781e-02 2.165059000253677368e-01 1.397829502820968628e-01 -1.856189221143722534e-01 -9.890355914831161499e-02 5.839211121201515198e-02 3.371039927005767822e-01 1.611104309558868408e-01 -1.486687660217285156e-01 -1.552429050207138062e-01 1.694151461124420166e-01 3.494543954730033875e-02 1.070797964930534363e-01 -4.371813237667083740e-01 -7.229649275541305542e-02 -1.276053339242935181e-01 1.422035247087478638e-01 -3.804597631096839905e-02 -1.002311185002326965e-01 2.860969901084899902e-01 1.600754708051681519e-01 3.667768537998199463e-01 1.273862272500991821e-01 1.605605632066726685e-01 -2.465487644076347351e-02 -1.603493690490722656e-01 1.334438621997833252e-01 1.565846949815750122e-01 -1.891932338476181030e-01 1.073075681924819946e-01
-7.831417769193649292e-02 2.173109352588653564e-01 -1.516717579215764999e-02 1.542477905750274658e-01 -2.911934256553649902e-01 -4.230072796344757080e-01 -1.519093960523605347e-01 2.292638570070266724e-01 2.716727256774902344e-01 1.972729861736297607e-01 -4.051940143108367920e-02 -1.205481216311454773e-01 2.519816458225250244e-01 -2.079802006483078003e-01 1.450450420379638672e-01 -2.080058157444000244e-01 3.145533427596092224e-02 -2.508569359779357910e-01 -8.667604066431522369e-03 1.970328390598297119e-02 -8.942489326000213623e-02 1.173967868089675903e-01 -1.204745098948478699e-01 5.106128752231597900e-02 1.398996412754058838e-01 -2.294249683618545532e-01 2.975920774042606354e-02 -1.388601064682006836e-01 -7.268467545509338379e-02 6.330898404121398926e-02 -3.718720003962516785e-02 -2.774353921413421631e-01
4.391913488507270813e-02 1.394257396459579468e-01 -8.748213201761245728e-02 1.288058161735534668e-01 -4.888946190476417542e-02 -4.461577534675598145e-01 -1.028946135193109512e-02 2.284044772386550903e-01 3.323387801647186279e-01 9.945290535688400269e-02 -2.540038824081420898e-01 -4.393276572227478027e-02 6.480035185813903809e-02 -4.650144279003143311e-02 1.557735055685043335e-01 -9.503868967294692993e-02 2.056364715099334717e-01 -1.479706913232803345e-01 8.237823098897933960e-02 2.817296981811523438e-02 -1.328704655170440674e-01 3.015762865543365479e-01 9.913867712020874023e-02 1.217340528964996338e-01 -3.248437345027923584e-01 -2.731633186340332031e-02 5.873166397213935852e-02 -2.564053535461425781e-01 1.737862825393676758e-01 -3.200098499655723572e-02 -1.836578696966171265e-01 -1.696707755327224731e-01
8.344757556915283203e-02 2.064508646726608276e-01 -1.130241081118583679e-01 1.412981934845447540e-02 2.389309853315353394e-01 -2.046316862106323242e-01 -1.849344819784164429e-01 9.076361893676221371e-04 2.042043060064315796e-01 4.147048457525670528e-04 2.127456963062286377e-01 8.630105108022689819e-02 2.027056366205215454e-01 5.151896551251411438e-02 1.588671207427978516e-01 -3.471231162548065186e-01 1.850516647100448608e-01 6.248722970485687256e-02 -5.113047081977128983e-04 -2.614283189177513123e-02 -5.309509038925170898e-01 3.760704398155212402e-02 -3.160274922847747803e-01 1.819483190774917603e-01 -1.661016345024108887e-01 -2.410854212939739227e-02 7.334096729755401611e-02 -6.621233373880386353e-02 1.258041411638259888e-01 9.433130919933319092e-02 -5.019697919487953186e-02 8.856869302690029144e-03
1.886863112449645996e-01 2.005386054515838623e-01 -5.212061405181884766e-01 -1.090554744005203247e-01 1.414859741926193237e-01 -9.118472225964069366e-03 -1.897675544023513794e-01 2.617096006870269775e-01 2.560207545757293701e-01 2.504474949091672897e-03 1.179602295160293579e-01 -1.442310214042663574e-01 1.419909000396728516e-01 -2.915741316974163055e-02 2.148668467998504639e-02 -1.766497492790222168e-01 1.369344741106033325e-01 -1.970865726470947266e-01 -6.511006969958543777e-03 7.935006916522979736e-02 -6.635380536317825317e-02 8.821614086627960205e-02 9.524002671241760254e-02 1.504955440759658813e-01 -2.298510670661926270e-01 7.145763933658599854e-02 2.435578107833862305e-01 -9.585022926330566406e-02 1.161915808916091919e-01 -2.883198857307434082e-01 1.054006069898605347e-01 -1.451148539781570435e-01
-7.919787429273128510e-03 -6.904768198728561401e-02 -1.787791401147842407e-01 1.782480478286743164e-01 -7.984189689159393311e-02 -2.583715915679931641e-01 -1.667704135179519653e-01 4.399378225207328796e-02 1.154595017433166504e-01 3.158419728279113770e-01 3.764112666249275208e-02 1.813925355672836304e-01 3.379940614104270935e-02 2.959209261462092400e-03 6.916950456798076630e-03 -3.266355097293853760e-01 -5.754207074642181396e-02 -7.173021137714385986e-02 2.498118132352828979e-01 1.072551161050796509e-01 -1.575390696525573730e-01 3.541419804096221924e-01 -1.017047390341758728e-01 2.355131208896636963e-01 -3.044400811195373535e-01 -1.502828001976013184e-01 2.177247218787670135e-02 -1.987369805574417114e-01 1.523998677730560303e-01 2.756868600845336914e-01 -1.361681073904037476e-01 4.288077726960182190e-02
-7.317976653575897217e-02 -1.090511456131935120e-01 -2.260077893733978271e-01 -2.808504505082964897e-03 1.867985278367996216e-01 -1.208429690450429916e-02 -2.619667649269104004e-01 2.151317149400711060e-01 2.111778706312179565e-01 -1.891450770199298859e-02 -3.109296970069408417e-02 -1.304685324430465698e-01 2.450948953628540039e-02 -2.302280664443969727e-01 1.440154910087585449e-01 -1.144830733537673950e-01 2.179711014032363892e-01 -6.572589278221130371e-02 6.582526862621307373e-02 -1.589637696743011475e-01 -4.255042672157287598e-01 1.476222425699234009e-01 3.092919848859310150e-02 3.332900702953338623e-01 -4.236207902431488037e-02 8.593188226222991943e-02 1.591470390558242798e-01 -4.845101758837699890e-02 2.100048959255218506e-01 2.751238048076629639e-01 -7.482635974884033203e-02 -2.697310447692871094e-01
-8.995015174150466919e-02 1.351377218961715698e-01 1.112742051482200623e-01 2.703796513378620148e-02 3.922865912318229675e-02 -2.913758158683776855e-01 -7.659322768449783325e-02 -1.088092327117919922e-01 -2.169426232576370239e-01 2.115556001663208008e-01 6.272080540657043457e-02 -3.581740194931626320e-03 3.819371461868286133e-01 -2.020186930894851685e-02 -4.831871390342712402e-02 -2.736804783344268799e-01 2.209027260541915894e-01 -2.824788391590118408e-01 -1.564763188362121582e-01 5.186774581670761108e-02 -2.943118214607238770e-01 3.403968513011932373e-01 5.937643349170684814e-03 1.065446883440017700e-01 -6.333114206790924072e-02 1.204913631081581116e-01 1.727054417133331299e-01 1.686714403331279755e-02 1.462091356515884399e-01 3.043742477893829346e-01 1.609060913324356079e-02 -6.736838072538375854e-02
2.931969761848449707e-01 -6.967800110578536987e-02 -5.874649807810783386e-02 1.125875487923622131e-01 1.894948333501815796e-01 -3.218958079814910889e-01 6.878191977739334106e-02 6.078219786286354065e-02 9.739536792039871216e-02 1.801912300288677216e-02 2.900696098804473877e-01 -5.989740137010812759e-03 2.887779474258422852e-01 -1.389002986252307892e-02 6.271568685770034790e-02 -3.366464674472808838e-01 8.260224759578704834e-02 -2.387370467185974121e-01 9.478687308728694916e-03 -1.978163272142410278e-01 -4.014000892639160156e-01 2.789300121366977692e-02 -4.931137338280677795e-02 7.785657793283462524e-02 -2.606003582477569580e-01 -4.987162351608276367e-02 2.081917375326156616e-01 -9.330029040575027466e-02 9.465765953063964844e-02 1.985027343034744263e-01 -1.905220188200473785e-02 7.522311806678771973e-02
1.269293390214443207e-02 -6.092357635498046875e-02 5.215549468994140625e-02 2.956565236672759056e-03 2.104168385267257690e-01 -2.827491760253906250e-01 -1.965578198432922363e-01 -8.058716356754302979e-02 -1.064760908484458923e-01 1.293634027242660522e-01 1.537232547998428345e-01 8.882294595241546631e-02 1.786759793758392334e-01 -1.369000319391489029e-02 2.448697388172149658e-01 -2.487276196479797363e-01 -1.372634712606668472e-02 -1.745769977569580078e-01 -3.132109045982360840e-01 -1.631252169609069824e-01 -3.274960517883300781e-01 1.567320227622985840e-01 -1.830085217952728271e-01 2.962877154350280762e-01 1.158935725688934326e-01 5.191255360841751099e-02 3.176692426204681396e-01 -6.823707371950149536e-03 8.319718390703201294e-02 1.196243613958358765e-01 -2.523633539676666260e-01 -5.979950074106454849e-03
-1.238445788621902466e-01 -3.157900646328926086e-02 -2.340796217322349548e-02 1.105285529047250748e-02 8.596589416265487671e-02 -2.021706998348236084e-01 -1.290678232908248901e-01 3.209504485130310059e-02 3.374704420566558838e-01 2.677794992923736572e-01 -3.718164563179016113e-02 -7.710716873407363892e-02 -2.146265357732772827e-01 1.929963976144790649e-01 5.220986902713775635e-03 -1.281395852565765381e-01 8.342154324054718018e-02 -2.280089110136032104e-01 1.864469498395919800e-01 -6.406326591968536377e-02 -2.153302133083343506e-01 1.607129126787185669e-01 -1.040950343012809753e-01 4.117457866668701172e-01 -2.979576587677001953e-01 -1.425591260194778442e-01 1.634971350431442261e-01 1.134391948580741882e-01 1.898924112319946289e-01 2.853215634822845459e-01 -7.929277420043945312e-02 3.908471390604972839e-02
-1.512786746025085449e-01 1.369974669069051743e-02 -2.247761338949203491e-01 7.594768889248371124e-03 1.902886331081390381e-01 -3.182478845119476318e-01 -1.065541729331016541e-01 5.571688339114189148e-02 1.970114856958389282e-01 9.225549548864364624e-02 -2.532642781734466553e-01 -4.355818778276443481e-02 8.481879532337188721e-02 6.731950491666793823e-02 2.241058498620986938e-01 -3.130256831645965576e-01 7.687680423259735107e-02 -1.701335757970809937e-01 -1.839560419321060181e-01 9.030598402023315430e-02 -9.176665544509887695e-02 3.314889967441558838e-01 -3.492040932178497314e-01 1.988516151905059814e-01 -1.298847794532775879e-01 -5.710230022668838501e-02 1.578441858291625977e-01 -2.050751745700836182e-01 -9.965226054191589355e-03 1.182460784912109375e-01 -5.547618493437767029e-02 -2.004835307598114014e-01
-1.562415435910224915e-02 2.471014261245727539e-01 -1.310637593269348145e-01 -1.649491675198078156e-02 1.861683279275894165e-01 -3.301804661750793457e-01 -7.127226889133453369e-02 1.978175044059753418e-01 2.962051331996917725e-01 9.558588266372680664e-02 -1.072385534644126892e-01 -1.041987910866737366e-01 9.128796309232711792e-02 1.944297999143600464e-01 -1.926551461219787598e-01 -2.149077355861663818e-01 1.598564237356185913e-01 -8.701039850711822510e-02 1.623789221048355103e-01 -3.145961090922355652e-02 -2.448905259370803833e-01 5.499646812677383423e-02 1.641179807484149933e-02 2.210407108068466187e-01 7.676198333501815796e-02 -1.754022389650344849e-01 -1.396778970956802368e-01 -9.221413731575012207e-02 4.175734519958496094e-01 2.134149372577667236e-01 -6.902167201042175293e-02 1.507758051156997681e-01
2.770604006946086884e-02 1.032628118991851807e-01 -2.757351286709308624e-02 -1.747644320130348206e-02 -2.220898307859897614e-02 -1.504151225090026855e-01 -1.799044609069824219e-01 -1.177578419446945190e-01 -8.840233087539672852e-02 2.904606610536575317e-02 -2.229099906980991364e-02 2.092746496200561523e-01 1.273478269577026367e-01 5.702659860253334045e-02 1.864711642265319824e-01 -4.388903677463531494e-01 2.242366671562194824e-01 -2.213678508996963501e-01 -1.874473178759217262e-03 -2.165416181087493896e-01 -2.715041339397430420e-01 2.289541214704513550e-01 -5.931774899363517761e-02 2.163126170635223389e-01 -9.084061533212661743e-02 -2.070196121931076050e-01 1.015921458601951599e-01 2.164583504199981689e-01 2.463325411081314087e-01 3.059153854846954346e-01 -1.271847933530807495e-01 -1.303374916315078735e-01
9.286872297525405884e-02 1.466883122920989990e-01 -2.426437847316265106e-02 4.634248837828636169e-02 4.424799978733062744e-02 -2.516053617000579834e-01 -1.495276838541030884e-01 1.384108327329158783e-02 2.392638325691223145e-01 5.142779946327209473e-01 6.295046955347061157e-02 -1.048593446612358093e-01 -7.297571748495101929e-02 4.077704250812530518e-02 5.706280935555696487e-03 -1.522857248783111572e-01 9.320609271526336670e-02 -1.997196227312088013e-01 1.486414223909378052e-01 -1.689728796482086182e-01 -3.220063447952270508e-01 -2.537223324179649353e-02 -5.777036026120185852e-02 1.445534974336624146e-01 -1.489442437887191772e-01 -1.887038201093673706e-01 3.308023810386657715e-01 -2.313762009143829346e-01 4.355014860630035400e-02 2.023813277482986450e-01 -1.443115919828414917e-01 1.355023868381977081e-02
-2.319285422563552856e-01 1.452159881591796875e-01 -1.285448074340820312e-01 5.210270360112190247e-02 9.835159033536911011e-02 -2.549963295459747314e-01 -3.542512655258178711e-01 3.614630103111267090e-01 9.510497748851776123e-02 2.470198422670364380e-01 7.060629874467849731e-02 -1.535160541534423828e-01 4.100333899259567261e-02 -5.980612710118293762e-02 -2.081630676984786987e-01 -2.732670009136199951e-01 2.201813012361526489e-01 -2.682325839996337891e-01 -1.589759588241577148e-01 -7.207154296338558197e-03 -2.144293189048767090e-01 -1.475733518600463867e-01 -7.790689915418624878e-02 1.492782533168792725e-01 -8.466440439224243164e-02 -1.261976659297943115e-01 1.345302327536046505e-03 2.017859965562820435e-01 -1.783798448741436005e-02 -1.307529304176568985e-02 1.973848938941955566e-01 8.959994465112686157e-02
-9.293195605278015137e-02 1.292649507522583008e-01 -3.423790261149406433e-02 2.143224924802780151e-01 -1.602944880723953247e-01 -2.222067415714263916e-01 -3.713493943214416504e-01 3.153508901596069336e-02 3.434440791606903076e-01 2.943184077739715576e-01 -4.835722967982292175e-03 2.363521233201026917e-02 -5.539423972368240356e-02 1.380545366555452347e-02 4.664760455489158630e-02 -1.885713785886764526e-01 4.956948384642601013e-02 -1.585498750209808350e-01 -9.451931715011596680e-02 -1.500785164535045624e-02 -2.402180135250091553e-01 3.037886321544647217e-01 -2.301869727671146393e-02 1.476566493511199951e-01 5.011329427361488342e-02 -1.130871996283531189e-01 1.272647529840469360e-01 -1.787162274122238159e-01 -2.737100981175899506e-02 -2.003347426652908325e-01 -1.183018013834953308e-01 -3.742138743400573730e-01
-8.783317171037197113e-04 -1.589529216289520264e-02 -1.889013126492500305e-02 6.715174764394760132e-02 -4.223994538187980652e-02 -3.944119811058044434e-01 -5.714150890707969666e-02 -2.516010403633117676e-02 2.030103504657745361e-01 5.487195253372192383e-01 2.062847763299942017e-01 -1.808430105447769165e-01 2.148602530360221863e-02 1.572825461626052856e-01 1.902866065502166748e-01 -1.329247206449508667e-01 -3.485977277159690857e-02 -2.120462507009506226e-01 2.217479944229125977e-01 -4.941567406058311462e-02 -1.419961303472518921e-01 1.743338406085968018e-01 -1.645460575819015503e-01 1.514479219913482666e-01 -2.531491219997406006e-01 -1.255072057247161865e-01 1.217872649431228638e-01 -4.055267944931983948e-02 1.658995598554611206e-01 -5.033591762185096741e-02 -1.973749138414859772e-02 1.089805215597152710e-01
-3.727521002292633057e-02 2.475512176752090454e-01 -1.849781572818756104e-01 8.247432857751846313e-02 -7.513111084699630737e-02 -1.478334516286849976e-01 -1.266268640756607056e-01 4.865584895014762878e-02 2.580937147140502930e-01 5.361266136169433594e-01 -8.234883844852447510e-02 -2.440059930086135864e-02 -6.618229206651449203e-03 -6.504106801003217697e-03 2.537141740322113037e-01 -6.444665789604187012e-02 9.085382521152496338e-02 4.829802084714174271e-03 1.869891583919525146e-01 1.169911473989486694e-01 -2.293439060449600220e-01 2.718189954757690430e-01 -1.369079202413558960e-01 1.643902510404586792e-01 -1.095825806260108948e-01 -1.639175117015838623e-01 1.967248022556304932e-01 -1.053157448768615723e-02 3.281546533107757568e-01 5.671547353267669678e-02 1.641919650137424469e-02 4.832640290260314941e-02
-5.995640531182289124e-02 -9.231990203261375427e-03 2.194720208644866943e-01 -1.192983016371726990e-01 7.279759645462036133e-02 -5.012642219662666321e-02 -1.231279373168945312e-01 1.459063589572906494e-01 -2.341185957193374634e-01 1.354330182075500488e-01 -1.420626938343048096e-01 1.653882712125778198e-01 3.008057773113250732e-01 1.610620617866516113e-01 3.196407342329621315e-03 -2.685503065586090088e-01 -8.153929561376571655e-02 7.255931943655014038e-02 4.289741814136505127e-02 1.093189045786857605e-01 -2.755676209926605225e-01 2.583273947238922119e-01 -1.344037353992462158e-01 2.812510430812835693e-01 -1.501230150461196899e-01 -1.382766216993331909e-01 3.078175783157348633e-01 -3.148495852947235107e-01 2.522255480289459229e-01 8.440998941659927368e-02 -3.085047937929630280e-02 -8.740756660699844360e-02
2.674156799912452698e-02 -7.594511657953262329e-02 -1.156795993447303772e-01 9.736659377813339233e-02 1.798613741993904114e-02 4.699446633458137512e-02 -3.494980633258819580e-01 1.335289925336837769e-01 6.893543154001235962e-02 -8.255343884229660034e-02 -1.382596492767333984e-01 -3.441844582557678223e-01 2.860496640205383301e-01 -3.579822927713394165e-02 5.628752335906028748e-02 -3.540929555892944336e-01 1.460727006196975708e-01 -1.694307327270507812e-01 -1.350635290145874023e-01 -7.021131366491317749e-02 -1.857074350118637085e-01 2.854265868663787842e-01 2.956612780690193176e-02 1.317381858825683594e-01 -8.610285073518753052e-02 -1.294736713171005249e-01 -1.002159863710403442e-01 2.443674206733703613e-02 2.270556986331939697e-01 3.216614723205566406e-01 -1.680151373147964478e-01 2.046344429254531860e-01
-1.328803598880767822e-01 1.106364428997039795e-01 1.691185235977172852e-01 1.113581582903862000e-01 2.177469246089458466e-02 -3.385912179946899414e-01 -2.395237684249877930e-01 1.405900064855813980e-02 3.779396414756774902e-01 2.183304429054260254e-01 -8.598257601261138916e-02 -1.210391148924827576e-02 6.999783962965011597e-02 2.321301400661468506e-01 -6.861233618110418320e-03 -2.295931130647659302e-01 1.575393974781036377e-01 -1.317263841629028320e-01 1.665852069854736328e-01 1.088771745562553406e-01 -2.531040906906127930e-01 2.803666144609451294e-02 -7.692950218915939331e-02 3.928374052047729492e-01 -4.427108541131019592e-02 -2.347371429204940796e-01 -1.259714066982269287e-01 -2.166309766471385956e-02 7.802359014749526978e-02 1.758994758129119873e-01 -9.082018584012985229e-02 1.458908170461654663e-01
1.493013352155685425e-01 1.945174038410186768e-01 2.576712369918823242e-01 6.578879058361053467e-02 7.249800860881805420e-02 -3.118973374366760254e-01 -2.107241898775100708e-01 1.057543978095054626e-01 1.812321394681930542e-01 3.342053592205047607e-01 2.026147246360778809e-01 1.222684085369110107e-01 2.354075312614440918e-01 6.645246595144271851e-02 1.175558269023895264e-01 -1.192865744233131409e-01 1.248422786593437195e-01 -1.788006424903869629e-01 9.294139593839645386e-02 -3.013386726379394531e-01 -3.535872399806976318e-01 1.450793892145156860e-01 8.523014187812805176e-02 4.671936109662055969e-02 -5.424172431230545044e-02 -1.323874592781066895e-01 -7.551656104624271393e-03 2.390448749065399170e-01 1.113375201821327209e-01 -2.891987562179565430e-02 -1.241604015231132507e-01 1.173438429832458496e-01
5.121292080730199814e-03 -4.537652432918548584e-02 8.856485038995742798e-02 -1.827095448970794678e-01 -1.035658083856105804e-02 -3.862187862396240234e-01 -1.908077597618103027e-01 2.194269001483917236e-01 1.370597183704376221e-01 -1.748829185962677002e-01 -1.177211105823516846e-01 -5.172023177146911621e-02 2.172521352767944336e-01 1.308814734220504761e-01 2.807071208953857422e-01 -3.306530117988586426e-01 1.944149136543273926e-01 -1.982054710388183594e-01 -1.710041463375091553e-01 -8.864057809114456177e-02 -2.205615937709808350e-01 2.155315503478050232e-02 -1.709494292736053467e-01 3.188378512859344482e-01 -8.145607262849807739e-02 1.791833341121673584e-01 -6.318560242652893066e-02 3.109022788703441620e-02 2.015378326177597046e-01 -1.519867628812789917e-01 1.053580176085233688e-02 -5.288341641426086426e-02
1.496753990650177002e-01 -1.135945916175842285e-01 -4.261614978313446045e-01 -1.299488842487335205e-01 1.028287783265113831e-02 -1.076192632317543030e-01 -1.734821945428848267e-01 -1.974889189004898071e-01 -6.682553142309188843e-02 7.036467641592025757e-02 4.933177307248115540e-02 2.161311917006969452e-02 -6.735250353813171387e-02 -8.059447631239891052e-03 1.563564985990524292e-01 -1.222850084304809570e-01 1.006251317448914051e-03 -1.117228716611862183e-01 9.126663208007812500e-02 1.940418779850006104e-01 -2.970723509788513184e-01 1.108105629682540894e-01 4.160943925380706787e-01 9.722320735454559326e-02 1.168709546327590942e-01 -3.234870433807373047e-01 2.221346795558929443e-01 1.480598449707031250e-01 1.865605115890502930e-01 2.413979023694992065e-01 -5.947841331362724304e-02 -3.634799271821975708e-02
-8.229016512632369995e-02 -1.540690809488296509e-01 -2.374658435583114624e-01 1.452902704477310181e-01 -8.573307842016220093e-02 4.867398366332054138e-02 -2.887610532343387604e-02 3.648944199085235596e-01 -2.309679836034774780e-01 9.488555043935775757e-02 3.386689424514770508e-01 1.636200547218322754e-01 -8.249359577894210815e-02 2.319533526897430420e-01 6.787849962711334229e-02 -3.330320119857788086e-01 -5.505244247615337372e-03 -3.710123300552368164e-01 4.482241347432136536e-03 -5.310300737619400024e-02 -3.984226584434509277e-01 -5.821367725729942322e-02 -7.418158650398254395e-02 1.163408085703849792e-01 1.677246205508708954e-02 -1.382817327976226807e-01 7.649367302656173706e-02 5.979105457663536072e-02 1.100192591547966003e-01 -2.735578827559947968e-02 4.783626645803451538e-02 5.185917392373085022e-02
1.265560835599899292e-01 5.275167152285575867e-02 -2.054187357425689697e-01 -2.269696593284606934e-01 1.069878339767456055e-01 -1.037955060601234436e-01 -3.635806441307067871e-01 2.055352777242660522e-01 -1.042983084917068481e-01 -1.176864281296730042e-01 8.527034521102905273e-02 -6.075329333543777466e-02 3.067985475063323975e-01 1.382564604282379150e-01 1.866914480924606323e-01 -2.907421886920928955e-01 1.306890398263931274e-01 -5.889484658837318420e-02 -6.931128352880477905e-02 -7.301052100956439972e-03 -2.566880285739898682e-01 7.303515076637268066e-02 1.330676376819610596e-01 2.609111927449703217e-02 -2.472414076328277588e-01 -6.430662423372268677e-02 3.633700907230377197e-01 -7.419297099113464355e-02 -3.763628890737891197e-03 -1.600869745016098022e-01 -2.133273184299468994e-01 -1.831535547971725464e-01
6.180815398693084717e-02 1.391509026288986206e-01 1.243579238653182983e-01 6.617832928895950317e-02 2.686104178428649902e-01 -2.256193943321704865e-02 -2.282231450080871582e-01 2.941714823246002197e-01 3.550556600093841553e-01 2.680770754814147949e-01 -1.294785737991333008e-01 -1.130212023854255676e-01 -5.321938917040824890e-02 1.222664490342140198e-01 1.218708828091621399e-01 -7.803432643413543701e-02 2.132177650928497314e-01 -3.617815077304840088e-01 -2.108400911092758179e-01 1.478462368249893188e-01 -2.035458236932754517e-01 1.227632537484169006e-02 3.530659712851047516e-03 3.287996053695678711e-01 -1.625726073980331421e-01 -1.137708276510238647e-01 -8.948890864849090576e-02 1.175921037793159485e-01 1.073330417275428772e-01 8.579186350107192993e-02 -6.954693794250488281e-02 -4.698287695646286011e-02
6.634093075990676880e-02 1.690105795860290527e-01 -1.749919801950454712e-01 2.043051645159721375e-02 1.294728666543960571e-01 -3.112534880638122559e-01 -1.027770265936851501e-01 1.786755174398422241e-01 1.952795535326004028e-01 5.393302440643310547e-01 1.289312541484832764e-01 3.830296173691749573e-02 6.367034465074539185e-02 1.940806657075881958e-01 1.047422215342521667e-01 -2.310433983802795410e-01 -9.215226769447326660e-02 2.678060159087181091e-02 1.672327667474746704e-01 -1.111201103776693344e-02 -2.159522175788879395e-01 2.008311897516250610e-01 -2.480598352849483490e-02 9.899157285690307617e-02 -1.798628866672515869e-01 8.619745075702667236e-02 2.627376019954681396e-01 9.432508377358317375e-04 1.415039449930191040e-01 1.868285834789276123e-01 -1.680655479431152344e-01 -4.481289535760879517e-03
2.595301344990730286e-02 3.673428297042846680e-02 -1.524757891893386841e-01 -2.140313982963562012e-01 -1.249008718878030777e-02 -1.622524112462997437e-01 -3.258245810866355896e-02 -8.440493047237396240e-02 4.380371794104576111e-02 5.506019666790962219e-02 -2.077198624610900879e-01 -1.803888678550720215e-01 3.283297717571258545e-01 1.492662429809570312e-01 1.859530508518218994e-01 -3.017619550228118896e-01 -3.384315967559814453e-02 -3.360468149185180664e-01 -3.812751546502113342e-02 9.324888139963150024e-02 -3.157049417495727539e-01 9.482748806476593018e-02 3.692598342895507812e-01 2.227539569139480591e-02 1.259377300739288330e-01 -1.478812396526336670e-01 1.213443949818611145e-01 7.458740472793579102e-02 1.189572811126708984e-01 -6.509345024824142456e-02 -2.253592461347579956e-01 -2.469192445278167725e-01
-1.006907224655151367e-01 1.952823698520660400e-01 9.710989892482757568e-03 8.817660808563232422e-02 8.726697415113449097e-02 -2.549744248390197754e-01 -1.501872241497039795e-01 7.321037352085113525e-02 3.496365249156951904e-01 3.409204483032226562e-01 1.603513956069946289e-01 -1.520616654306650162e-02 -8.819516748189926147e-02 1.639871001243591309e-01 1.962035447359085083e-01 -1.752911806106567383e-01 4.470431804656982422e-02 8.403936773538589478e-02 7.912793755531311035e-02 7.174188643693923950e-02 -2.059231847524642944e-01 2.956520318984985352e-01 -7.810738682746887207e-02 6.722813844680786133e-02 -2.795144021511077881e-01 -1.520736962556838989e-01 3.000766634941101074e-01 -6.891516596078872681e-02 1.034835502505302429e-01 4.672545194625854492e-02 -1.875902861356735229e-01 2.645140588283538818e-01
-6.021475791931152344e-02 -1.531934142112731934e-01 4.575241357088088989e-02 -7.582606375217437744e-02 8.734366297721862793e-02 -4.891325160861015320e-02 -1.628612726926803589e-01 2.911165058612823486e-01 -4.697278607636690140e-03 2.270728647708892822e-01 -1.922778040170669556e-01 -1.930900365114212036e-01 1.639585644006729126e-01 1.359567344188690186e-01 2.421687692403793335e-01 -2.636118829250335693e-01 3.010165318846702576e-02 5.558685585856437683e-02 -1.820835620164871216e-01 -1.931393146514892578e-02 -3.438071012496948242e-01 2.457486689090728760e-01 -8.416619151830673218e-03 1.485962867736816406e-01 -4.698048532009124756e-02 1.721330359578132629e-02 2.804548442363739014e-01 -4.093486964702606201e-01 1.169719099998474121e-01 2.046588361263275146e-01 2.374921366572380066e-02 3.604725748300552368e-02
3.880695626139640808e-02 -2.728171348571777344e-01 1.397942900657653809e-01 -6.681445986032485962e-02 -7.763063162565231323e-02 3.033713623881340027e-02 -2.004913389682769775e-01 -1.537488102912902832e-01 1.101841926574707031e-01 1.469504237174987793e-01 3.725470602512359619e-01 -1.185342017561197281e-02 2.273850142955780029e-01 1.797156035900115967e-01 1.255106776952743530e-01 -3.461525738239288330e-01 2.005145996809005737e-01 -3.215786516666412354e-01 6.994117796421051025e-02 -4.743021726608276367e-02 -2.940593361854553223e-01 1.701626330614089966e-01 2.184939682483673096e-01 1.337923258543014526e-01 -8.431636542081832886e-02 -1.458447724580764771e-01 -3.760447353124618530e-02 -2.195376455783843994e-01 -1.220070347189903259e-01 7.085002958774566650e-02 -5.860466510057449341e-02 -6.225508078932762146e-02
-1.183300465345382690e-02 6.310084834694862366e-03 2.709473967552185059e-01 -1.693737804889678955e-01 -1.657771468162536621e-01 -1.805205494165420532e-01 -1.775781810283660889e-01 2.952133491635322571e-02 -2.166078239679336548e-01 1.055365055799484253e-01 5.018441379070281982e-02 -2.967292666435241699e-01 1.755269318819046021e-01 1.568720787763595581e-01 2.191044241189956665e-01 -2.907864749431610107e-01 1.636551171541213989e-01 -3.112627267837524414e-01 1.181748062372207642e-01 6.967391818761825562e-02 -1.766203194856643677e-01 2.469760030508041382e-01 2.893376350402832031e-01 2.240545749664306641e-01 3.769615665078163147e-02 -1.999029070138931274e-01 3.434725478291511536e-02 -1.151918098330497742e-01 -2.930882014334201813e-02 4.394049942493438721e-02 -9.335798770189285278e-02 -1.808504164218902588e-01
6.823463737964630127e-02 1.906231194734573364e-01 9.623357653617858887e-02 -1.210252847522497177e-02 -3.770464658737182617e-02 -1.250138282775878906e-01 -3.113965988159179688e-01 -4.520737007260322571e-02 1.191082000732421875e-01 -7.048267871141433716e-02 -8.509722538292407990e-03 -2.660388350486755371e-01 1.883333772420883179e-01 -6.626334786415100098e-02 1.156480908393859863e-01 -3.338114619255065918e-01 -1.292212307453155518e-01 -1.720602959394454956e-01 -1.120995283126831055e-01 3.603512048721313477e-02 -3.544036298990249634e-02 1.409038305282592773e-01 1.504774689674377441e-01 1.707197278738021851e-01 -1.293000578880310059e-01 -2.749729156494140625e-02 4.910060465335845947e-01 3.881916999816894531e-01 1.163003128021955490e-02 -1.593674123287200928e-01 2.218267880380153656e-02 1.025843471288681030e-01
-1.860233098268508911e-01 3.942112624645233154e-02 -6.670363247394561768e-02 3.868015483021736145e-02 -2.049478329718112946e-02 -2.068068534135818481e-01 -5.118579603731632233e-03 2.410602718591690063e-01 -2.870515733957290649e-02 1.415143609046936035e-01 3.911126554012298584e-01 -3.061164729297161102e-02 -1.464303582906723022e-01 -8.243330568075180054e-02 4.349178075790405273e-02 -3.127484321594238281e-01 -2.808766365051269531e-01 -3.416144549846649170e-01 -9.396876394748687744e-02 1.707433164119720459e-01 -9.443415701389312744e-02 7.879938185214996338e-02 1.308642625808715820e-01 1.663546115159988403e-01 -1.748335361480712891e-01 6.482660770416259766e-03 1.844131946563720703e-01 2.324476391077041626e-01 8.482380956411361694e-02 -1.107619330286979675e-01 -3.474265038967132568e-01 -3.942571207880973816e-02
1.486127078533172607e-01 3.966097533702850342e-02 -3.056998252868652344e-01 -1.823314428329467773e-01 2.902573049068450928e-01 -1.122294366359710693e-01 -2.502613067626953125e-01 2.498006820678710938e-01 -1.133933067321777344e-01 2.897881157696247101e-02 -4.721225425601005554e-02 7.477491348981857300e-02 6.156534422188997269e-03 2.745413482189178467e-01 -1.024111062288284302e-01 -5.382697656750679016e-02 1.928708255290985107e-01 -1.424346715211868286e-01 6.609719246625900269e-02 1.573859006166458130e-01 -2.896454334259033203e-01 -5.596765130758285522e-02 1.274473667144775391e-01 3.112534284591674805e-01 9.265052527189254761e-02 1.177903860807418823e-01 3.239074349403381348e-01 1.493303626775741577e-01 2.089964300394058228e-01 -1.747558712959289551e-01 -8.176437765359878540e-02 -1.004054304212331772e-02
1.696075871586799622e-02 9.650287777185440063e-02 -1.247917860746383667e-01 3.124189972877502441e-01 1.582877337932586670e-01 -5.040853023529052734e-01 -1.738125532865524292e-01 1.669681519269943237e-01 2.251992672681808472e-01 2.691210210323333740e-01 -8.432172238826751709e-02 1.583521366119384766e-01 -3.048094920814037323e-02 1.219136193394660950e-01 1.050852313637733459e-01 -4.666645452380180359e-02 3.006149269640445709e-02 -1.727117747068405151e-01 2.293287515640258789e-01 4.940417408943176270e-02 -2.840231955051422119e-01 2.009517103433609009e-01 -1.190511658787727356e-01 2.355229109525680542e-01 2.014570832252502441e-01 -1.706849969923496246e-02 1.092779785394668579e-01 -2.815330844896379858e-05 6.665789335966110229e-02 7.692341506481170654e-02 -1.264612525701522827e-01 2.133821370080113411e-03
-2.814200520515441895e-01 8.413646370172500610e-02 -4.057912826538085938e-01 -1.832848638296127319e-01 -7.681504637002944946e-02 5.238991603255271912e-02 -3.295618109405040741e-03 4.677105229347944260e-03 -3.287693113088607788e-02 1.748507469892501831e-01 1.891412883996963501e-01 -1.408633142709732056e-01 -4.261713847517967224e-02 9.397748857736587524e-02 -4.094863682985305786e-02 -1.073305234313011169e-01 1.242246031761169434e-01 6.730081513524055481e-03 -9.968347847461700439e-02 2.225061804056167603e-01 -4.122080802917480469e-01 7.759305089712142944e-02 -3.458475321531295776e-02 2.317638397216796875e-01 1.721775680780410767e-01 5.320533737540245056e-02 3.386314809322357178e-01 -1.332200020551681519e-01 1.002498865127563477e-01 -2.195717245340347290e-01 1.287340074777603149e-01 -2.239914089441299438e-01
-7.586053572595119476e-03 8.756820112466812134e-02 -1.198275536298751831e-01 -2.078264355659484863e-01 4.969776794314384460e-02 -2.498742789030075073e-01 8.644682914018630981e-02 6.779917329549789429e-02 1.724775582551956177e-01 1.477697342634201050e-01 1.053691580891609192e-01 -2.035105973482131958e-01 1.539179533720016479e-01 1.408264487981796265e-01 1.049527004361152649e-01 9.650874137878417969e-02 2.830249667167663574e-01 -1.147627606987953186e-01 -3.501372039318084717e-01 -4.611421003937721252e-02 -2.275422587990760803e-02 2.265901863574981689e-01 1.492814347147941589e-02 5.498468875885009766e-01 -9.026362001895904541e-02 9.781767427921295166e-02 2.325644046068191528e-01 3.742746775969862938e-03 -1.862331642769277096e-03 -8.975142240524291992e-02 -1.721603870391845703e-01 8.869085460901260376e-02
-6.487778853625059128e-03 -1.250426322221755981e-01 -3.444334492087364197e-02 -9.611932188272476196e-02 1.614328175783157349e-01 -2.044395804405212402e-01 -2.380578517913818359e-01 1.582860797643661499e-01 2.381095886230468750e-01 1.199907511472702026e-01 -1.124253794550895691e-01 -1.129328310489654541e-01 8.145538717508316040e-02 -7.787179201841354370e-04 3.658967465162277222e-02 -8.187403529882431030e-02 2.020267248153686523e-01 1.121944375336170197e-02 -1.287534832954406738e-01 3.558604046702384949e-02 -1.897192448377609253e-01 1.621993631124496460e-01 1.280805319547653198e-01 5.858243107795715332e-01 -2.803359627723693848e-01 -1.560536324977874756e-01 -1.735292226076126099e-01 5.567003786563873291e-02 1.989274173974990845e-01 2.112222760915756226e-01 1.100358590483665466e-01 4.612490534782409668e-03
-1.814705431461334229e-01 1.339414715766906738e-01 -2.026597112417221069e-01 4.796466603875160217e-02 1.473187953233718872e-01 -1.730043739080429077e-01 -2.925339341163635254e-01 -5.833547562360763550e-02 3.035387396812438965e-01 3.325104415416717529e-01 1.865272819995880127e-01 -1.107081249356269836e-01 2.303121387958526611e-01 -3.956539928913116455e-02 1.361409127712249756e-01 -7.470656186342239380e-02 1.315221190452575684e-02 -1.212397962808609009e-01 2.401162683963775635e-01 -8.711126446723937988e-02 -1.019906923174858093e-01 1.985867023468017578e-01 7.501421123743057251e-02 1.129558160901069641e-01 -2.199601233005523682e-01 -2.715682387351989746e-01 -3.109141066670417786e-02 -2.152640968561172485e-01 2.565039694309234619e-01 2.448812359943985939e-03 -2.972445078194141388e-02 2.284945398569107056e-01
-1.611575186252593994e-01 1.494849752634763718e-02 -3.312923312187194824e-01 -1.106489077210426331e-01 -1.516908686608076096e-02 -4.715454950928688049e-02 -3.003778457641601562e-01 2.309228479862213135e-01 1.620928794145584106e-01 2.378866970539093018e-01 1.609382033348083496e-01 -2.012488245964050293e-01 9.185277670621871948e-02 -1.172984600998461246e-03 -1.677699238061904907e-01 -7.851422578096389771e-02 3.139409720897674561e-01 -2.027701437473297119e-01 -1.198543012142181396e-01 1.222276464104652405e-01 -1.836544722318649292e-01 -3.478646278381347656e-02 3.456714749336242676e-01 7.269296795129776001e-02 -1.016005948185920715e-01 -1.476297229528427124e-01 1.967024654150009155e-01 9.433741867542266846e-02 2.091006189584732056e-01 -1.576869376003742218e-02 2.443943172693252563e-01 -4.104807972908020020e-02
1.262186169624328613e-01 1.597291231155395508e-01 -2.349783927202224731e-01 9.089806117117404938e-04 3.036330342292785645e-01 -6.302569806575775146e-02 -2.519639730453491211e-01 -9.567095339298248291e-02 2.536920607089996338e-01 2.457889169454574585e-01 -3.531382977962493896e-02 9.662705659866333008e-02 1.493833363056182861e-01 2.352488338947296143e-01 8.526047319173812866e-02 5.135196074843406677e-02 2.071051299571990967e-01 -5.165594816207885742e-02 2.630957961082458496e-01 -2.152819633483886719e-01 -1.598061770200729370e-01 9.370229393243789673e-02 1.544905155897140503e-01 2.508260011672973633e-01 -6.450237333774566650e-02 -2.080827355384826660e-01 1.941961050033569336e-01 1.301200315356254578e-02 1.795333027839660645e-01 -1.323149502277374268e-01 -1.470431685447692871e-01 2.696087956428527832e-01
1.886579953134059906e-02 1.738141775131225586e-01 -2.813200950622558594e-01 -6.881028413772583008e-02 1.412518620491027832e-01 -1.382759809494018555e-01 -1.287873089313507080e-01 3.774468302726745605e-01 7.856120355427265167e-03 4.413391053676605225e-01 8.488682657480239868e-02 -2.575526535511016846e-01 -2.625132678076624870e-03 9.161940962076187134e-02 -8.068186044692993164e-02 -1.709312200546264648e-01 1.344089806079864502e-01 -1.457016319036483765e-01 -8.107863366603851318e-02 7.379040122032165527e-02 -5.255048722028732300e-02 -3.962595388293266296e-02 3.522542417049407959e-01 6.879293173551559448e-02 1.617087982594966888e-02 -3.554949536919593811e-02 3.351810872554779053e-01 -7.282122224569320679e-02 1.313534528017044067e-01 5.179391428828239441e-02 2.246266305446624756e-01 -2.990639209747314453e-02
-1.853329390287399292e-01 8.314041793346405029e-02 6.448543071746826172e-02 4.499395564198493958e-02 1.193439364433288574e-01 -2.417196184396743774e-01 -1.469958275556564331e-01 1.428083479404449463e-01 2.443981319665908813e-01 1.817094385623931885e-01 -7.631889730691909790e-02 1.067178845405578613e-01 8.354439586400985718e-02 1.883085966110229492e-01 2.542111575603485107e-01 -1.079330295324325562e-01 2.164682932198047638e-02 -3.571394085884094238e-02 3.565413653850555420e-01 -2.047517299652099609e-01 -2.702701091766357422e-01 1.378448009490966797e-01 1.555050760507583618e-01 2.959274649620056152e-01 1.719354279339313507e-02 -4.005727544426918030e-02 1.917803585529327393e-01 -2.830879688262939453e-01 2.737410664558410645e-01 -1.279768794775009155e-01 1.456471234560012817e-01 -5.721295252442359924e-02
-1.063690781593322754e-01 9.023030847311019897e-02 -1.543023139238357544e-01 -3.157173842191696167e-02 -1.377031952142715454e-01 -5.309247374534606934e-01 -1.714478284120559692e-01 1.471447199583053589e-01 3.963095843791961670e-01 1.614686101675033569e-01 -1.539035588502883911e-01 1.078811138868331909e-01 1.259249150753021240e-01 3.647472336888313293e-02 -1.756729371845722198e-02 -2.410737723112106323e-01 8.189887553453445435e-02 -2.262384891510009766e-01 -2.600636146962642670e-02 -1.811407804489135742e-01 -9.944446384906768799e-02 3.297106921672821045e-01 -6.368775665760040283e-02 5.015577003359794617e-02 -1.305133220739662647e-03 -7.714050263166427612e-02 2.550225257873535156e-01 -1.324169803410768509e-02 -5.189725384116172791e-02 8.742910623550415039e-02 -1.046865209937095642e-01 2.771211974322795868e-02
3.310588374733924866e-02 2.407965809106826782e-01 -3.435789048671722412e-01 -6.087465584278106689e-02 1.396412253379821777e-01 -1.619781404733657837e-01 -2.472351491451263428e-01 1.830675750970840454e-01 1.654135137796401978e-01 1.935974657535552979e-01 6.113825365900993347e-02 -1.850652843713760376e-01 -1.530836895108222961e-02 8.631671220064163208e-02 1.170258447527885437e-01 -1.871370375156402588e-01 3.323383927345275879e-01 1.781092211604118347e-02 -2.669842913746833801e-02 1.196589916944503784e-01 -3.410396277904510498e-01 -8.509544283151626587e-02 1.793764829635620117e-01 -1.644539088010787964e-02 -7.691726088523864746e-02 -1.087397783994674683e-01 1.894288808107376099e-01 -6.101453676819801331e-03 2.196429073810577393e-01 -1.438619196414947510e-01 3.382875025272369385e-01 2.707090042531490326e-02
-4.912878386676311493e-03 -8.535089343786239624e-02 -8.289182558655738831e-03 -7.995963841676712036e-02 -6.505257636308670044e-02 -2.119382917881011963e-01 -1.858067065477371216e-01 1.130313351750373840e-01 1.318033784627914429e-01 3.197593986988067627e-01 9.425769746303558350e-02 -2.002349346876144409e-01 -1.788696623407304287e-03 3.430413603782653809e-01 2.191552892327308655e-02 9.939652681350708008e-02 -1.149012520909309387e-01 -7.301922142505645752e-02 1.052448302507400513e-01 3.164827451109886169e-02 -3.962744474411010742e-01 4.066510796546936035e-01 2.030806988477706909e-02 1.967857629060745239e-01 -3.564391285181045532e-02 -1.967675089836120605e-01 9.296470880508422852e-02 2.232292294502258301e-01 1.320313811302185059e-01 2.369885146617889404e-01 -1.144243478775024414e-01 1.258713752031326294e-01
4.203787818551063538e-02 2.421554028987884521e-01 -3.197176456451416016e-01 -1.785561889410018921e-01 9.844454377889633179e-02 -6.808644533157348633e-02 -2.192647159099578857e-01 2.419872283935546875e-01 -1.959750428795814514e-02 1.835437119007110596e-01 -4.957975819706916809e-02 -3.160844147205352783e-01 8.342664688825607300e-02 -3.091646917164325714e-02 -1.258848118595778942e-03 -2.307015061378479004e-01 3.199081718921661377e-01 -1.482073962688446045e-01 -6.499015539884567261e-02 3.367471992969512939e-01 -1.723371595144271851e-01 1.488599926233291626e-02 7.704128324985504150e-02 2.446272820234298706e-01 -1.557879298925399780e-01 3.717556223273277283e-02 4.948483034968376160e-02 2.406502328813076019e-02 1.443278938531875610e-01 -1.913353800773620605e-01 2.366999834775924683e-01 8.470056205987930298e-02
-3.913213685154914856e-02 1.653949022293090820e-01 -1.138507649302482605e-01 3.532258793711662292e-02 3.457344174385070801e-01 3.737998381257057190e-02 -9.250880032777786255e-02 -9.908657521009445190e-02 1.736592799425125122e-01 2.203132063150405884e-01 -2.514179050922393799e-01 3.361494746059179306e-03 3.116319701075553894e-02 1.657798327505588531e-02 9.919258952140808105e-02 -3.018797636032104492e-01 2.227453887462615967e-01 -1.877750009298324585e-01 1.554125249385833740e-01 -1.174328923225402832e-01 -1.023587435483932495e-01 1.456376463174819946e-01 -5.443860217928886414e-02 2.622406780719757080e-01 -3.795478120446205139e-02 -2.158429175615310669e-01 1.729854643344879150e-01 -3.330487310886383057e-01 2.688759863376617432e-01 -5.351058021187782288e-02 -1.524289846420288086e-01 2.448621988296508789e-01
1.927075088024139404e-01 2.765749394893646240e-02 -2.064701169729232788e-01 -1.274387538433074951e-01 -1.477651447057723999e-01 -2.987480536103248596e-02 -2.355485558509826660e-01 4.173095151782035828e-02 -2.426833659410476685e-02 -1.269494891166687012e-01 -1.558428537100553513e-02 8.318818360567092896e-02 3.312232196331024170e-01 1.699383258819580078e-01 2.594037055969238281e-01 -3.572314679622650146e-01 2.384653687477111816e-01 -2.856632173061370850e-01 1.501826010644435883e-02 -1.423462778329849243e-01 -1.397493481636047363e-01 1.827686876058578491e-01 1.529162973165512085e-01 7.711375504732131958e-02 -8.609649725258350372e-03 2.164106816053390503e-02 2.975949048995971680e-01 7.644908875226974487e-02 1.069217640906572342e-02 -2.530924975872039795e-01 -2.037445753812789917e-01 -1.551226079463958740e-01
1.096429377794265747e-01 1.327233314514160156e-01 -6.173232570290565491e-03 -1.374365985393524170e-01 4.701944813132286072e-02 -1.658042818307876587e-01 -2.758907079696655273e-01 1.462959200143814087e-01 -1.050115227699279785e-01 1.475734114646911621e-01 -3.512617200613021851e-02 -3.555698320269584656e-02 2.605582177639007568e-01 1.291141808032989502e-01 3.993181586265563965e-01 -3.740476071834564209e-01 1.459879428148269653e-01 -2.244718521833419800e-01 -1.567680984735488892e-01 6.719275563955307007e-02 -3.383907675743103027e-01 3.897771611809730530e-02 2.223379462957382202e-01 -2.918570116162300110e-02 1.880405396223068237e-01 -2.569282986223697662e-02 1.555233746767044067e-01 8.642358332872390747e-02 8.424682542681694031e-03 -1.229502633213996887e-01 -1.218655779957771301e-01 -2.004123628139495850e-01
1.503018140792846680e-01 2.235436141490936279e-01 -1.963289082050323486e-01 -5.842845514416694641e-02 1.004344001412391663e-01 -1.892243325710296631e-01 1.262066233903169632e-02 -1.106699779629707336e-01 2.915378212928771973e-01 4.783345162868499756e-01 -8.673490583896636963e-02 1.390768885612487793e-01 2.633278816938400269e-02 1.739028468728065491e-02 2.570778429508209229e-01 -3.259596526622772217e-01 7.835988886654376984e-03 -1.076346188783645630e-01 1.460772305727005005e-01 -2.318169474601745605e-01 -2.469327449798583984e-01 2.465543448925018311e-01 2.164802700281143188e-02 1.893102973699569702e-01 -3.569462336599826813e-03 -1.058908253908157349e-01 1.166007518768310547e-01 -9.741295129060745239e-03 6.666175276041030884e-02 1.686438173055648804e-01 1.415335759520530701e-02 1.018986329436302185e-01
-2.053259015083312988e-01 4.290803149342536926e-02 -5.142110958695411682e-02 -1.289150565862655640e-01 5.467402562499046326e-02 -1.505477279424667358e-01 -1.620150208473205566e-01 2.145272642374038696e-01 6.963154673576354980e-02 -6.391809880733489990e-02 -1.489156186580657959e-01 2.485020011663436890e-01 3.695470690727233887e-01 6.546328961849212646e-02 2.084755301475524902e-01 -2.145552337169647217e-01 3.110281191766262054e-02 -1.635751724243164062e-01 -7.659032195806503296e-02 1.855492740869522095e-01 -1.954184025526046753e-01 1.804708540439605713e-01 1.256489902734756470e-01 -4.818041250109672546e-02 1.423404961824417114e-01 1.257124692201614380e-01 4.692800641059875488e-01 3.215252980589866638e-02 1.841968148946762085e-01 -9.660597145557403564e-02 -2.085883319377899170e-01 1.209312230348587036e-01
-1.572702080011367798e-01 6.224329397082328796e-02 -5.983046814799308777e-02 -5.760903656482696533e-02 6.880772858858108521e-02 -1.391502171754837036e-01 -1.236951574683189392e-01 -3.271350264549255371e-01 2.661457359790802002e-01 6.682421267032623291e-02 1.665614992380142212e-01 1.122898757457733154e-01 9.228750318288803101e-02 -2.392806410789489746e-01 2.367756068706512451e-01 -1.102147549390792847e-01 2.914530932903289795e-01 -1.364433914422988892e-01 1.497187316417694092e-01 -9.073365479707717896e-02 -3.005590736865997314e-01 3.461059331893920898e-01 9.203702956438064575e-02 1.616100221872329712e-01 1.110553275793790817e-02 -1.909289211034774780e-01 2.192332893610000610e-01 -1.269750893115997314e-01 5.509777739644050598e-02 1.355536878108978271e-01 -2.595109343528747559e-01 1.418577856384217739e-03
-1.669719070196151733e-01 1.758987158536911011e-01 -3.326702415943145752e-01 1.812474876642227173e-01 9.262336045503616333e-02 -4.494257271289825439e-02 -1.438637524843215942e-01 -3.260851204395294189e-01 2.761666476726531982e-01 2.545399069786071777e-01 -1.315208077430725098e-01 -1.399122178554534912e-01 1.511566936969757080e-01 1.298306882381439209e-01 -1.108667068183422089e-02 -1.711904406547546387e-01 1.213860288262367249e-01 -1.723390370607376099e-01 1.331268548965454102e-01 -9.868869185447692871e-02 -1.279672682285308838e-01 2.858713865280151367e-01 8.006513863801956177e-02 1.077666878700256348e-01 3.961955010890960693e-02 -2.453410625457763672e-01 7.226656377315521240e-02 -1.194775402545928955e-01 2.043779939413070679e-01 -9.039027988910675049e-02 -2.964836359024047852e-01 -7.645586878061294556e-02
-1.602931022644042969e-01 1.107799783349037170e-01 -2.701981067657470703e-01 4.343754053115844727e-02 1.743198931217193604e-01 -1.081326231360435486e-01 -4.930500090122222900e-01 1.363302320241928101e-01 2.163166403770446777e-01 2.998750507831573486e-01 -5.655823647975921631e-02 9.139367192983627319e-02 1.579544395208358765e-01 6.373056024312973022e-02 1.779440790414810181e-02 -4.123378545045852661e-02 1.271461546421051025e-01 -5.036541447043418884e-02 2.398274391889572144e-01 7.506326586008071899e-02 -4.342090338468551636e-02 2.086306959390640259e-01 -1.187766715884208679e-01 8.498926460742950439e-02 -1.331195384263992310e-01 -2.331431210041046143e-01 2.419530227780342102e-02 -1.404145061969757080e-01 2.179903388023376465e-01 -3.894161432981491089e-02 -3.073484599590301514e-01 1.400095820426940918e-01
2.677783556282520294e-02 1.577218025922775269e-01 3.187980875372886658e-02 -1.897276043891906738e-01 1.569194942712783813e-01 -2.710888348519802094e-02 -1.821713745594024658e-01 1.176238246262073517e-02 4.242149740457534790e-02 2.544037103652954102e-01 4.427148774266242981e-02 4.345449805259704590e-01 1.733894944190979004e-01 -2.029087841510772705e-01 1.294397562742233276e-01 -2.477423548698425293e-01 3.514740169048309326e-01 -1.140330508351325989e-01 1.204653382301330566e-01 5.725558474659919739e-02 -1.269486546516418457e-01 4.001589715480804443e-01 -5.993714090436697006e-03 1.350165456533432007e-01 -4.838536679744720459e-02 -1.739860028028488159e-01 1.261206716299057007e-01 -2.491765655577182770e-02 1.038595363497734070e-01 1.321652978658676147e-01 -1.902350038290023804e-01 9.805157035589218140e-02
1.845561116933822632e-01 4.960319399833679199e-02 -4.568358138203620911e-02 1.603885591030120850e-01 1.269576698541641235e-01 -2.321219891309738159e-01 -6.863555312156677246e-02 2.390481084585189819e-01 2.028867304325103760e-01 -1.340810488909482956e-02 -2.983028590679168701e-01 5.224275216460227966e-02 2.482047528028488159e-01 1.316310316324234009e-01 7.629176974296569824e-02 -3.337776064872741699e-01 1.642551273107528687e-01 -5.419112741947174072e-02 3.688813745975494385e-01 3.542077913880348206e-02 -9.126971662044525146e-02 2.233522087335586548e-01 -1.545569896697998047e-01 3.504557609558105469e-01 -6.532707065343856812e-02 8.990085870027542114e-02 1.440545916557312012e-01 -3.744436800479888916e-02 2.272068709135055542e-01 2.913585864007472992e-02 -1.232570335268974304e-01 -1.613929867744445801e-02
-2.544002793729305267e-02 -2.505684085190296173e-02 -1.586248874664306641e-01 4.208869859576225281e-02 1.961476802825927734e-01 -2.420906722545623779e-01 -4.728034511208534241e-02 1.698568314313888550e-01 8.952135592699050903e-02 1.099184006452560425e-01 -2.909047156572341919e-02 6.176972761750221252e-02 1.898400336503982544e-01 -1.233614236116409302e-01 3.835178017616271973e-01 -2.067270576953887939e-01 2.454083710908889771e-01 -3.021287322044372559e-01 8.895163983106613159e-02 -8.880151063203811646e-02 -1.870663464069366455e-01 1.233410015702247620e-01 -2.024054229259490967e-01 3.281635940074920654e-01 4.174802079796791077e-02 1.097903996706008911e-01 1.053516194224357605e-02 -1.521978229284286499e-01 8.612386882305145264e-02 2.752066552639007568e-01 -2.992556989192962646e-01 4.280923679471015930e-02
-4.455652460455894470e-02 5.569830164313316345e-02 1.736704856157302856e-01 -3.076074458658695221e-02 3.031281009316444397e-02 -6.958756595849990845e-02 5.318506620824337006e-03 1.060606017708778381e-01 3.546441793441772461e-01 -9.510347247123718262e-02 1.106180250644683838e-01 3.330805897712707520e-02 3.460835516452789307e-01 1.068933606147766113e-01 2.655096054077148438e-01 -4.583577513694763184e-01 -1.347491145133972168e-01 -7.521973550319671631e-02 -1.213098019361495972e-01 2.216488718986511230e-01 -4.188378155231475830e-01 4.599783569574356079e-02 6.203813012689352036e-03 2.211229056119918823e-01 8.175185881555080414e-03 -5.886971205472946167e-02 1.598890721797943115e-01 1.768214255571365356e-01 7.808599621057510376e-02 7.392688840627670288e-02 2.506914921104907990e-02 1.131510641425848007e-02
-1.443219035863876343e-01 1.194500178098678589e-01 9.233301132917404175e-02 3.003700077533721924e-01 1.807628571987152100e-02 -2.117874026298522949e-01 5.257584899663925171e-02 2.487013489007949829e-01 2.171576470136642456e-01 2.944836318492889404e-01 -1.050387248396873474e-01 1.185226347297430038e-02 6.909105926752090454e-02 -6.643361598253250122e-02 -2.245794981718063354e-01 -2.229862362146377563e-01 2.764640748500823975e-01 -8.710755407810211182e-02 4.301386326551437378e-02 1.103961095213890076e-01 -3.571518659591674805e-01 -5.779892578721046448e-02 3.283685147762298584e-01 5.701824277639389038e-02 -2.439557909965515137e-01 -2.179790437221527100e-01 1.952465027570724487e-01 -1.072083190083503723e-01 -2.791638299822807312e-02 3.942826390266418457e-02 -1.612526550889015198e-02 5.186270177364349365e-02
-7.101681083440780640e-02 2.294782549142837524e-01 -2.215650677680969238e-01 -5.306585878133773804e-02 6.897465139627456665e-02 -1.919607259333133698e-02 -2.734588682651519775e-01 2.093316055834293365e-02 7.610577344894409180e-02 4.132825136184692383e-01 -1.001400798559188843e-01 -1.423919498920440674e-01 2.603836655616760254e-01 8.591599762439727783e-02 6.830392405390739441e-03 -1.040544286370277405e-01 2.134563922882080078e-01 -2.591161616146564484e-02 3.097596466541290283e-01 -1.308195292949676514e-01 -1.290175318717956543e-01 2.557908892631530762e-01 4.945894330739974976e-02 1.723874956369400024e-01 -3.223326206207275391e-01 -2.610880136489868164e-01 8.658118546009063721e-02 -6.650987267494201660e-02 1.633443534374237061e-01 -6.285642832517623901e-02 -1.695594489574432373e-01 -1.365359220653772354e-02
-1.870287209749221802e-01 2.768253684043884277e-01 -3.462943732738494873e-01 7.609862089157104492e-02 7.636075466871261597e-02 -2.372389435768127441e-01 -1.018883660435676575e-01 3.594699501991271973e-01 -3.538158163428306580e-02 8.049838989973068237e-02 2.969945669174194336e-01 1.606647819280624390e-01 2.530644237995147705e-01 4.663687571883201599e-02 2.356107831001281738e-01 -1.788424551486968994e-01 1.172527968883514404e-01 -9.207343310117721558e-02 9.312004595994949341e-02 3.694044426083564758e-02 1.628984808921813965e-01 -2.437687665224075317e-02 6.886686384677886963e-02 1.966308206319808960e-01 -1.616672277450561523e-01 -3.629807010293006897e-02 1.823866069316864014e-01 1.048872247338294983e-01 2.808569669723510742e-01 6.351616233587265015e-02 -7.642117887735366821e-02 -1.490847617387771606e-01
3.880042955279350281e-02 1.299745440483093262e-01 -1.834073364734649658e-01 -2.025398015975952148e-01 6.545231491327285767e-02 -3.417457938194274902e-01 -2.265734672546386719e-01 2.511218190193176270e-01 4.007969051599502563e-02 2.106151580810546875e-01 1.512047275900840759e-02 8.376846462488174438e-02 7.021041959524154663e-02 1.479282081127166748e-01 1.476482488214969635e-02 -3.031510710716247559e-01 1.292137950658798218e-01 -1.402711421251296997e-01 1.611135303974151611e-01 1.911989301443099976e-01 -2.171086966991424561e-01 -1.340622305870056152e-01 1.052958220243453979e-01 2.130957245826721191e-01 -2.651683054864406586e-02 2.564709186553955078e-01 1.371564418077468872e-01 1.813927292823791504e-02 -1.245211735367774963e-01 -3.440433442592620850e-01 2.427824735641479492e-01 1.996048912405967712e-02
-5.759789142757654190e-03 -2.032956779003143311e-01 2.388817220926284790e-01 -2.720801830291748047e-01 -3.396909683942794800e-02 -1.711905151605606079e-01 -1.516520977020263672e-01 -1.489039808511734009e-01 -3.206530120223760605e-03 1.389257013797760010e-01 -3.078995971009135246e-03 2.128189662471413612e-03 2.174832224845886230e-01 1.608457416296005249e-01 1.975604742765426636e-01 -3.682229518890380859e-01 2.218891084194183350e-01 -2.306547760963439941e-01 1.937914043664932251e-01 6.895998865365982056e-02 -2.612947225570678711e-01 1.801290661096572876e-01 1.491010189056396484e-01 3.365660309791564941e-01 -1.234309282153844833e-02 -2.032001167535781860e-01 -4.872643947601318359e-02 6.241044029593467712e-02 -1.770112365484237671e-01 -1.063161194324493408e-01 -6.454736739397048950e-02 9.649276733398437500e-02
4.238412156701087952e-02 6.806057691574096680e-02 -6.958433985710144043e-02 -3.893705606460571289e-01 7.160604745149612427e-02 -2.481635808944702148e-01 2.101189643144607544e-01 7.980570197105407715e-03 1.519144475460052490e-01 7.072982937097549438e-02 -6.458814023062586784e-04 -1.175632234662771225e-03 1.474964767694473267e-01 2.038403749465942383e-01 -8.574234694242477417e-02 -5.627214536070823669e-02 1.870261281728744507e-01 -3.671143949031829834e-01 -3.517121821641921997e-02 -1.953512728214263916e-01 -4.274290204048156738e-01 -9.377232752740383148e-03 2.590770423412322998e-01 1.466978043317794800e-01 1.475634574890136719e-01 -1.566076576709747314e-01 2.057062983512878418e-01 -1.462625861167907715e-01 5.782272666692733765e-02 9.719093888998031616e-02 -5.599415302276611328e-02 -1.333328187465667725e-01
5.157615058124065399e-03 1.615298986434936523e-01 -2.508745491504669189e-01 -1.484388113021850586e-01 -6.668746471405029297e-02 8.642617613077163696e-03 -3.808870315551757812e-01 5.798977240920066833e-02 -8.367931842803955078e-02 -6.573983281850814819e-02 7.144134491682052612e-02 1.538751870393753052e-01 3.316118121147155762e-01 8.107896894216537476e-02 3.356364741921424866e-02 -2.942084074020385742e-01 1.816106736660003662e-01 -3.384055197238922119e-01 1.041182056069374084e-01 9.314665198326110840e-02 -2.123690247535705566e-01 1.246166881173849106e-02 1.275421530008316040e-01 6.334170699119567871e-02 9.229760617017745972e-02 -2.142606079578399658e-01 1.946967691183090210e-01 5.106668453663587570e-03 -2.761282026767730713e-01 -5.592661350965499878e-02 -2.029372006654739380e-01 -2.148230373859405518e-01
1.680296957492828369e-01 -3.405970928724855185e-04 6.057828664779663086e-02 2.768616974353790283e-01 2.241039723157882690e-01 -2.167391330003738403e-01 1.289988905191421509e-01 1.624259054660797119e-01 5.159176886081695557e-02 3.885182738304138184e-01 3.737320601940155029e-01 -5.043354630470275879e-02 4.813630133867263794e-03 3.338506445288658142e-02 2.729663811624050140e-02 -2.813213765621185303e-01 8.348489552736282349e-02 -1.581713259220123291e-01 -2.636625804007053375e-02 1.820337474346160889e-01 -4.832532256841659546e-02 1.376146078109741211e-01 -1.279679685831069946e-01 -2.862465940415859222e-02 -4.575762152671813965e-02 -2.727308869361877441e-01 9.870819747447967529e-02 -3.732141852378845215e-02 2.679551541805267334e-01 -2.279959917068481445e-01 5.530210956931114197e-02 -2.358608394861221313e-01
2.914533615112304688e-01 -7.649596780538558960e-02 -7.956144213676452637e-02 -5.471640825271606445e-02 4.741314426064491272e-02 -3.684319928288459778e-02 -2.644165754318237305e-01 1.103545054793357849e-01 3.185813128948211670e-01 -1.470593214035034180e-01 -1.822478324174880981e-01 1.087260339409112930e-02 1.420847177505493164e-01 1.052883043885231018e-01 3.667090460658073425e-02 -1.623032242059707642e-01 1.664543747901916504e-01 -1.777424104511737823e-02 1.706101596355438232e-01 2.471582591533660889e-01 -3.344481587409973145e-01 2.101701796054840088e-01 -1.161237712949514389e-02 3.622943758964538574e-01 -1.373006105422973633e-01 -2.787322402000427246e-01 -1.429092586040496826e-01 -1.676108092069625854e-01 1.569528579711914062e-01 1.453499794006347656e-01 -3.844803571701049805e-02 -2.881130576133728027e-02
1.574438512325286865e-01 -2.008681595325469971e-01 -7.678113132715225220e-02 6.452019512653350830e-02 1.460364311933517456e-01 -4.255298525094985962e-02 -1.953108310699462891e-01 1.194234713912010193e-01 1.572518199682235718e-01 -2.316992962732911110e-03 -1.807134002447128296e-01 -1.661794185638427734e-01 3.296676278114318848e-01 1.274682730436325073e-01 1.925027370452880859e-01 -2.734049260616302490e-01 1.180423945188522339e-01 -1.534319967031478882e-01 1.003762930631637573e-01 2.202137112617492676e-01 -3.754501044750213623e-01 4.230549186468124390e-02 -3.644455969333648682e-02 1.549227386713027954e-01 -1.281460821628570557e-01 -1.349609494209289551e-01 -6.636752933263778687e-02 -1.093084812164306641e-01 2.301778197288513184e-01 3.208467066287994385e-01 -1.705569326877593994e-01 -1.654904186725616455e-01
-3.193849325180053711e-02 -2.017872184514999390e-01 2.542605102062225342e-01 -7.641868293285369873e-02 -1.147118434309959412e-01 -2.090050727128982544e-01 -1.048639416694641113e-01 9.030522406101226807e-02 -1.344864666461944580e-01 2.607364654541015625e-01 1.320486664772033691e-01 -7.049927860498428345e-02 3.614276647567749023e-01 2.134221345186233521e-01 3.761552274227142334e-01 -1.319226324558258057e-01 2.204693853855133057e-01 -2.801884114742279053e-01 2.277886569499969482e-01 6.837995350360870361e-02 -2.519856393337249756e-01 6.180195137858390808e-02 1.310356557369232178e-01 2.034618258476257324e-01 -1.629318576306104660e-03 -6.296613812446594238e-02 8.404839038848876953e-02 -9.925732761621475220e-02 -1.747691631317138672e-01 5.580539815127849579e-03 5.637637898325920105e-02 6.349293142557144165e-02
-1.310095041990280151e-01 6.943196803331375122e-02 6.772336363792419434e-02 2.054877392947673798e-02 2.041263729333877563e-01 -9.502695500850677490e-02 -2.376100122928619385e-01 3.141932785511016846e-01 2.187343835830688477e-01 2.169849723577499390e-01 7.943787425756454468e-02 -8.008299022912979126e-02 -6.633877754211425781e-02 -3.494857996702194214e-02 -2.314240299165248871e-02 -1.790295392274856567e-01 2.479688450694084167e-02 -1.196780279278755188e-01 -2.751255929470062256e-01 -3.466093540191650391e-02 -3.536738455295562744e-01 -6.503596901893615723e-02 1.796839237213134766e-01 1.204687207937240601e-01 -2.763921022415161133e-01 -3.181931078433990479e-01 1.164911016821861267e-01 2.864899933338165283e-01 2.316284030675888062e-01 -6.832136306911706924e-03 -1.252412497997283936e-01 -1.032287552952766418e-01
6.254214048385620117e-02 1.687594801187515259e-01 -1.849988996982574463e-01 1.324314475059509277e-01 1.621083915233612061e-01 -1.600760966539382935e-01 -1.612841151654720306e-02 1.290075480937957764e-01 1.169945001602172852e-01 2.438702583312988281e-01 2.753436379134654999e-02 -3.214667364954948425e-02 2.902185916900634766e-01 8.772227168083190918e-02 3.552738726139068604e-01 -1.935252249240875244e-01 2.890529334545135498e-01 -2.647723257541656494e-01 1.912163645029067993e-01 -1.688482165336608887e-01 -1.229559034109115601e-01 1.404458284378051758e-01 -1.990790814161300659e-01 2.573705911636352539e-01 1.329619996249675751e-02 -5.772915109992027283e-02 -5.955597385764122009e-02 -1.910615116357803345e-01 5.176670104265213013e-02 3.179584145545959473e-01 -6.204882264137268066e-02 -7.655844837427139282e-02
1.683252677321434021e-02 2.641293220221996307e-02 -2.785721421241760254e-01 4.558184370398521423e-02 -2.082347720861434937e-01 -2.704609334468841553e-01 -3.110125362873077393e-01 7.889229059219360352e-02 1.473980098962783813e-01 -4.587436467409133911e-02 -2.268199622631072998e-01 3.259022533893585205e-01 1.619268357753753662e-01 2.303004860877990723e-01 2.957341969013214111e-01 -2.615625858306884766e-01 -4.720926284790039062e-02 -5.928556248545646667e-02 5.212144460529088974e-03 2.320481538772583008e-01 -2.202203720808029175e-01 -1.065940260887145996e-01 4.615342617034912109e-02 1.990992724895477295e-01 -1.176933273673057556e-01 -8.598800003528594971e-02 8.724087476730346680e-02 -1.586711257696151733e-01 1.066158041357994080e-01 1.409525275230407715e-01 4.856994748115539551e-02 -1.854155957698822021e-01
-1.243752911686897278e-01 1.333295553922653198e-01 4.694107547402381897e-02 4.751933366060256958e-02 -1.416857987642288208e-01 1.014000177383422852e-01 -1.572785824537277222e-01 -5.291164666414260864e-02 1.750155389308929443e-01 -9.985588490962982178e-02 3.064140379428863525e-01 8.562611043453216553e-02 4.004633426666259766e-01 2.132129371166229248e-01 1.384204030036926270e-01 -2.473287135362625122e-01 -1.033600568771362305e-01 -6.542389094829559326e-02 -5.571513995528221130e-02 2.837125957012176514e-01 4.635227844119071960e-02 1.989014595746994019e-01 -1.342979967594146729e-01 2.690604925155639648e-01 -9.623817168176174164e-03 -3.994404673576354980e-01 2.434081733226776123e-01 6.621495634317398071e-02 1.416122317314147949e-01 8.408340625464916229e-03 -2.153390273451805115e-02 -4.298934340476989746e-02
-6.445735692977905273e-02 -9.941712021827697754e-02 2.033935673534870148e-02 -2.208853662014007568e-01 -3.003142960369586945e-02 -3.430522978305816650e-02 -3.490950167179107666e-02 -2.332487255334854126e-01 6.719681620597839355e-02 1.822712570428848267e-01 -6.044414639472961426e-02 1.063969079405069351e-02 2.190118432044982910e-01 -5.216699093580245972e-02 3.575560152530670166e-01 -1.580075174570083618e-01 5.840561538934707642e-02 -2.562003731727600098e-01 -1.474336981773376465e-01 2.820641398429870605e-01 -3.337314724922180176e-01 1.042347699403762817e-01 2.493403404951095581e-01 4.533709585666656494e-02 -7.230221480131149292e-02 -2.863632142543792725e-01 2.901884913444519043e-01 8.550009131431579590e-02 1.237073689699172974e-01 -5.895257741212844849e-02 -1.586359590291976929e-01 -2.335380911827087402e-01
6.053600087761878967e-02 1.658537797629833221e-02 -4.948361217975616455e-02 -1.118509843945503235e-01 1.761377006769180298e-01 -3.751013278961181641e-01 -2.050981074571609497e-01 1.743014603853225708e-01 4.049520194530487061e-01 1.043859682977199554e-02 -1.846665143966674805e-01 -5.490236729383468628e-02 2.204672843217849731e-01 6.893591582775115967e-02 2.139825522899627686e-01 6.815312057733535767e-02 -1.116540133953094482e-01 -1.932303905487060547e-01 -2.535431832075119019e-02 1.886259913444519043e-01 -2.784248888492584229e-01 1.458030045032501221e-01 -5.290344357490539551e-02 3.270359933376312256e-01 6.605218164622783661e-03 -8.977054804563522339e-02 1.627214998006820679e-01 -1.819801628589630127e-01 -1.366666853427886963e-01 2.397655136883258820e-02 -8.463564515113830566e-02 -2.079808562994003296e-01
6.208501383662223816e-02 -5.807528272271156311e-02 -9.809239208698272705e-02 -1.528137028217315674e-01 -7.932144217193126678e-03 -1.524938642978668213e-01 -9.256964921951293945e-02 3.856862485408782959e-01 -1.380227506160736084e-01 -2.777495086193084717e-01 1.652740985155105591e-01 -8.840408176183700562e-02 1.053197011351585388e-01 1.166056320071220398e-01 1.511849164962768555e-01 -2.603737413883209229e-01 2.006761431694030762e-01 -2.791385352611541748e-01 1.139539256691932678e-01 9.959963709115982056e-02 -2.927501797676086426e-01 9.054578095674514771e-02 1.288547217845916748e-01 3.895564749836921692e-02 8.193808048963546753e-02 5.529268179088830948e-03 3.909288048744201660e-01 1.863465458154678345e-01 8.199173212051391602e-02 5.401979014277458191e-02 -4.105327650904655457e-03 -2.746319472789764404e-01
1.207071635872125626e-02 -2.347904257476329803e-03 -7.868688553571701050e-02 -2.461184710264205933e-01 -3.754246607422828674e-02 -2.239557206630706787e-01 2.583457855507731438e-03 -8.889842033386230469e-02 1.440456043928861618e-02 5.237078666687011719e-02 -1.707788109779357910e-01 2.073185518383979797e-02 2.573786675930023193e-01 7.664598524570465088e-02 1.472413688898086548e-01 -4.048311412334442139e-01 8.343067765235900879e-02 -1.951083391904830933e-01 -5.438879504799842834e-02 2.073858678340911865e-01 -4.669203460216522217e-01 1.074875816702842712e-01 2.968700528144836426e-01 7.914780080318450928e-02 5.518495105206966400e-03 -2.704334855079650879e-01 6.414410471916198730e-02 8.366329967975616455e-02 7.102473080158233643e-02 9.120407700538635254e-02 -1.622037738561630249e-01 -2.108664661645889282e-01
-1.178257865831255913e-03 3.581329807639122009e-02 -1.508879512548446655e-01 -1.366236060857772827e-01 2.174161672592163086e-01 -6.268180906772613525e-03 -1.295726597309112549e-01 1.318685989826917648e-02 2.071317881345748901e-01 3.380970656871795654e-01 1.784025430679321289e-01 -5.165694653987884521e-02 1.339748948812484741e-01 -4.880334809422492981e-02 -2.161562889814376831e-01 -6.338777486234903336e-03 9.115315228700637817e-02 2.872501313686370850e-02 3.013448119163513184e-01 2.645500376820564270e-02 -4.435855746269226074e-01 3.983454406261444092e-01 -8.824036456644535065e-03 9.928275644779205322e-02 4.079146683216094971e-02 -2.130336016416549683e-01 4.735111445188522339e-02 -1.638769656419754028e-01 1.856359690427780151e-01 1.515413075685501099e-02 -1.371889114379882812e-01 1.962806135416030884e-01
-4.180125892162322998e-02 -1.705227643251419067e-01 9.047871083021163940e-02 -1.212320998311042786e-01 -2.275572903454303741e-02 -3.266430497169494629e-01 -2.418498881161212921e-02 -2.426908165216445923e-02 2.103879451751708984e-01 3.995508328080177307e-02 1.594499498605728149e-01 -2.588551938533782959e-01 7.920703291893005371e-02 2.972995862364768982e-02 2.257334440946578979e-01 -4.108963608741760254e-01 5.959882587194442749e-02 8.318524807691574097e-02 2.207043468952178955e-01 2.409427911043167114e-01 9.406870603561401367e-02 3.235758244991302490e-01 1.872689127922058105e-01 3.606135398149490356e-02 1.227589324116706848e-01 -3.561336696147918701e-01 1.154955774545669556e-01 6.045051664113998413e-02 1.696457266807556152e-01 9.615404158830642700e-02 -3.930695354938507080e-02 -8.392957597970962524e-02
3.247716650366783142e-02 -1.913564801216125488e-01 -2.250105887651443481e-01 -8.002920076251029968e-03 2.289875894784927368e-01 -1.076033338904380798e-01 -1.309088319540023804e-01 1.133839711546897888e-01 3.790151774883270264e-01 1.635326445102691650e-02 -1.183913424611091614e-01 -1.377863585948944092e-01 3.726330995559692383e-01 1.048958897590637207e-01 1.512707173824310303e-01 -8.388517796993255615e-02 1.680535972118377686e-01 -1.513912230730056763e-01 1.282242834568023682e-01 1.325298994779586792e-01 -3.879307806491851807e-01 1.605941504240036011e-01 9.055557101964950562e-02 2.249131798744201660e-01 -4.815013706684112549e-02 -7.847895473241806030e-02 -1.859678775072097778e-01 -1.082858145236968994e-01 1.404797583818435669e-01 2.506311535835266113e-01 -8.205779828131198883e-03 -5.734565854072570801e-02
-1.902319788932800293e-01 1.332602798938751221e-01 -3.871819078922271729e-01 -1.086342521011829376e-02 -1.051087453961372375e-01 -9.771081060171127319e-02 -5.901614949107170105e-02 2.781713902950286865e-01 6.061495840549468994e-02 2.405578047037124634e-01 1.641154885292053223e-01 -2.839195430278778076e-01 2.752106636762619019e-02 1.628722995519638062e-01 -1.325678378343582153e-01 -3.322583734989166260e-01 1.205270811915397644e-01 -3.850157558917999268e-02 1.815524138510227203e-02 -9.268283098936080933e-02 -1.496877372264862061e-01 8.388376981019973755e-02 2.770314216613769531e-01 1.510253548622131348e-01 -1.184825152158737183e-01 -1.221908023580908775e-03 1.674757301807403564e-01 -2.492093294858932495e-02 2.858887314796447754e-01 5.220590531826019287e-02 2.820085585117340088e-01 9.800422191619873047e-02
-8.974624425172805786e-02 2.981528639793395996e-01 -3.357452452182769775e-01 1.344182044267654419e-01 1.819167286157608032e-01 -1.412488222122192383e-01 -1.980553269386291504e-01 -4.601099342107772827e-02 2.471427917480468750e-01 3.442884683609008789e-01 -3.469975665211677551e-02 -1.698700636625289917e-01 1.822405308485031128e-01 -3.180561587214469910e-02 2.359530888497829437e-02 -1.443252265453338623e-01 1.221503037959337234e-02 -1.416588276624679565e-01 2.933152914047241211e-01 4.736528545618057251e-02 -1.768452227115631104e-01 2.851485311985015869e-01 -2.225397154688835144e-02 6.380731612443923950e-02 -1.347547918558120728e-01 -8.871840685606002808e-02 2.589636743068695068e-01 1.864337921142578125e-02 1.319568008184432983e-01 3.150178492069244385e-02 -9.015635401010513306e-02 2.587835788726806641e-01
3.958747535943984985e-02 5.528608337044715881e-03 -2.568123340606689453e-01 -2.608912289142608643e-01 -1.471165269613265991e-01 -2.108971476554870605e-01 2.647406160831451416e-01 -1.618892885744571686e-02 7.122727483510971069e-02 -9.018824249505996704e-02 -4.859111737459897995e-03 -1.714309453964233398e-01 -2.854279056191444397e-02 2.006021738052368164e-01 1.299339830875396729e-01 -3.174880445003509521e-01 3.284440562129020691e-02 -2.041111588478088379e-01 -7.363548129796981812e-02 -5.188852548599243164e-02 -4.504754543304443359e-01 -6.971062719821929932e-02 1.359254717826843262e-01 2.996242940425872803e-01 -9.237033128738403320e-02 -1.634510159492492676e-01 6.189016252756118774e-02 -9.163557551801204681e-03 5.853854492306709290e-02 -2.418748885393142700e-01 -1.905850619077682495e-01 -1.491619050502777100e-01
-6.049441546201705933e-02 -5.918262898921966553e-02 4.293086379766464233e-02 7.211102545261383057e-02 6.878510862588882446e-02 -1.474054604768753052e-01 -5.831862799823284149e-03 1.316337734460830688e-01 3.428557515144348145e-01 1.302676796913146973e-01 2.056898027658462524e-01 -7.743474096059799194e-02 9.978105872869491577e-02 -1.341804862022399902e-01 2.271245718002319336e-01 -4.311281740665435791e-01 1.893736422061920166e-01 -6.044730544090270996e-02 1.168497279286384583e-01 -2.404922544956207275e-01 -3.039229810237884521e-01 1.216994300484657288e-01 -1.271341145038604736e-01 1.425094157457351685e-01 -6.529983133077621460e-02 -1.615430265665054321e-01 -1.076261773705482483e-01 1.897326554171741009e-03 4.228004813194274902e-01 1.168095227330923080e-02 -1.048844605684280396e-01 8.501956611871719360e-02
-5.766466632485389709e-02 -6.267306953668594360e-02 7.994938641786575317e-02 2.956237196922302246e-01 1.413634121417999268e-01 -3.239334821701049805e-01 -1.432478576898574829e-01 7.031414657831192017e-02 7.466787844896316528e-02 3.194263875484466553e-01 3.474171161651611328e-01 1.060973573476076126e-02 1.727143973112106323e-01 -7.380209863185882568e-02 -3.694975376129150391e-02 -1.848713308572769165e-01 -1.197499129921197891e-02 -3.673255071043968201e-02 4.527043178677558899e-02 8.741089701652526855e-02 -1.224813386797904968e-01 4.348979890346527100e-02 3.393106162548065186e-02 8.283311128616333008e-02 1.446858141571283340e-02 -4.798465073108673096e-01 1.280638724565505981e-01 -1.107711642980575562e-01 1.458951234817504883e-01 -1.259988397359848022e-01 -1.599167287349700928e-01 -3.023013472557067871e-01
-1.856044679880142212e-01 -6.492651253938674927e-02 -1.095170155167579651e-01 1.162502914667129517e-01 -4.084915667772293091e-02 -2.164173126220703125e-01 -7.960042357444763184e-02 7.018961757421493530e-02 7.634623348712921143e-02 2.604579627513885498e-01 -1.270814985036849976e-01 1.487535703927278519e-02 1.849456876516342163e-01 3.937897980213165283e-01 9.155372530221939087e-02 -1.998238414525985718e-01 1.200086437165737152e-02 6.080855429172515869e-02 2.329053580760955811e-01 -6.571531295776367188e-02 -2.749013304710388184e-01 2.416303157806396484e-01 -1.586923934519290924e-02 3.120127320289611816e-01 9.349033981561660767e-02 -3.945281729102134705e-02 5.447317659854888916e-02 -3.260132372379302979e-01 3.090039491653442383e-01 -7.972989976406097412e-02 1.793998479843139648e-01 2.993677370250225067e-02
-9.708135575056076050e-02 1.022868528962135315e-01 -2.369264215230941772e-01 2.613571882247924805e-01 1.460117474198341370e-02 -4.337895810604095459e-01 -1.036489158868789673e-01 1.319368481636047363e-01 2.356765121221542358e-01 2.001248151063919067e-01 -2.150482535362243652e-01 -2.655020542442798615e-02 3.490246459841728210e-02 1.113287732005119324e-01 8.928572386503219604e-02 -1.568896174430847168e-01 1.204420477151870728e-01 -1.971244253218173981e-02 2.275034636259078979e-01 1.326067596673965454e-01 -1.572164893150329590e-01 6.749358028173446655e-02 -1.158416047692298889e-01 4.125497341156005859e-01 -3.431291878223419189e-02 -1.837749928236007690e-01 1.405002325773239136e-01 4.085511341691017151e-02 -5.353972688317298889e-02 2.775350511074066162e-01 8.609841763973236084e-02 9.797926247119903564e-02
-1.439324393868446350e-02 2.524501085281372070e-01 -3.320103883743286133e-01 7.500047236680984497e-02 1.922372877597808838e-01 -9.354951232671737671e-02 -2.987170033156871796e-02 4.792552441358566284e-02 2.244076579809188843e-01 2.057490199804306030e-01 -1.098381504416465759e-01 -1.803623512387275696e-02 2.919273376464843750e-01 1.379389464855194092e-01 1.172891855239868164e-01 -5.986173823475837708e-02 1.469458937644958496e-01 -1.473566740751266479e-01 1.583445072174072266e-01 2.464103326201438904e-02 -1.508378088474273682e-01 1.966638267040252686e-01 5.280042067170143127e-02 -9.275144338607788086e-02 -2.612505555152893066e-01 -4.190515577793121338e-01 9.774494171142578125e-02 7.902161777019500732e-02 3.181006312370300293e-01 1.690068989992141724e-01 -8.993249386548995972e-02 7.307263463735580444e-02
2.065551429986953735e-01 1.914533376693725586e-01 -1.708547025918960571e-02 1.407469063997268677e-01 7.521165907382965088e-02 -1.792792081832885742e-01 1.474706679582595825e-01 5.964062735438346863e-02 3.232715427875518799e-01 1.810188442468643188e-01 9.968421608209609985e-02 5.493303015828132629e-02 -5.419861897826194763e-02 1.624637544155120850e-01 2.827238440513610840e-01 -3.773801922798156738e-01 9.315901249647140503e-02 -1.877574771642684937e-01 -6.118106190115213394e-03 -6.703135371208190918e-02 -2.984939515590667725e-01 1.326357871294021606e-01 -1.691760122776031494e-01 1.465603560209274292e-01 -2.946986854076385498e-01 2.791156806051731110e-02 2.501769065856933594e-01 -1.856149435043334961e-01 1.991940438747406006e-01 3.579472191631793976e-03 -6.497927010059356689e-02 4.164988175034523010e-02
1.139567866921424866e-01 1.658192574977874756e-01 2.233783900737762451e-01 -8.500439673662185669e-02 -1.385718435049057007e-01 -2.979037463665008545e-01 -1.463236659765243530e-01 -3.547975420951843262e-02 1.412911899387836456e-02 2.161289006471633911e-01 9.024006128311157227e-02 9.930015355348587036e-02 1.800182461738586426e-01 -1.037182509899139404e-01 -2.127917110919952393e-01 -6.157737970352172852e-02 3.325793147087097168e-01 1.859204098582267761e-02 -1.760074347257614136e-01 1.719324290752410889e-01 -3.070047795772552490e-01 1.688520163297653198e-01 -1.151311323046684265e-01 3.884635269641876221e-01 -8.785343170166015625e-02 -8.143295533955097198e-03 1.619935035705566406e-01 -3.879684582352638245e-02 1.830309331417083740e-01 4.723792150616645813e-02 -2.887871563434600830e-01 -3.933622688055038452e-02
1.882340461015701294e-01 6.026439368724822998e-02 8.104042708873748779e-02 1.181931570172309875e-01 -1.040895003825426102e-02 -4.285724461078643799e-01 -3.669313341379165649e-02 3.818045556545257568e-01 -6.367973983287811279e-03 1.313510388135910034e-01 9.959446638822555542e-02 5.187974497675895691e-02 4.957612603902816772e-02 8.729465305805206299e-02 -3.634852543473243713e-02 -1.038511767983436584e-01 1.118282303214073181e-01 -4.601912572979927063e-02 1.845428496599197388e-01 1.927190572023391724e-01 1.746721416711807251e-01 1.860738992691040039e-01 -4.476481303572654724e-02 1.618875563144683838e-02 -1.007127203047275543e-02 -3.964334428310394287e-01 3.005831837654113770e-01 8.831467479467391968e-02 1.002115830779075623e-01 -1.810871511697769165e-01 -2.942282557487487793e-01 1.391797065734863281e-01
-6.504300236701965332e-02 9.858769178390502930e-02 6.278173625469207764e-02 2.662488631904125214e-02 1.986600831151008606e-02 -1.952684074640274048e-01 -1.904038526117801666e-02 2.804833650588989258e-01 1.783307492733001709e-01 7.852996140718460083e-02 -1.243254542350769043e-01 2.969543449580669403e-02 1.778440177440643311e-01 3.096922636032104492e-01 2.299060523509979248e-01 5.321764945983886719e-02 9.116842597723007202e-02 6.733461469411849976e-02 1.890750825405120850e-01 5.762112885713577271e-02 -8.792136609554290771e-02 4.461710453033447266e-01 9.561368823051452637e-02 1.007683277130126953e-01 2.744399011135101318e-01 -1.881434023380279541e-01 2.334035485982894897e-01 -3.132227361202239990e-01 2.343866825103759766e-01 7.230439037084579468e-02 -1.501886546611785889e-01 4.769134894013404846e-02
-1.112672835588455200e-01 -9.765204042196273804e-02 4.698795452713966370e-02 -7.547617703676223755e-02 -1.846719384193420410e-01 -1.840470582246780396e-01 -1.264268159866333008e-01 -1.687089800834655762e-01 -9.212878346443176270e-02 2.185719013214111328e-01 7.164540141820907593e-02 -1.317553073167800903e-01 3.052880167961120605e-01 -8.135128021240234375e-02 1.938862539827823639e-02 -3.075123727321624756e-01 3.198007643222808838e-01 -3.300799131393432617e-01 -1.991434767842292786e-02 7.168922573328018188e-02 -3.086637854576110840e-01 1.483323425054550171e-01 1.901849955320358276e-01 2.579974830150604248e-01 8.613602817058563232e-02 -1.994424462318420410e-01 -1.234133020043373108e-01 -3.342472389340400696e-02 -3.837741166353225708e-02 5.720639601349830627e-02 4.465587437152862549e-03 -2.813593447208404541e-01
-5.612603202462196350e-02 1.593832969665527344e-01 -2.311963737010955811e-01 1.039098650217056274e-01 3.297704458236694336e-02 -8.057701587677001953e-02 -3.966091026086360216e-04 6.939465552568435669e-02 1.585979312658309937e-01 1.665656268596649170e-02 -1.765320003032684326e-01 -1.199698671698570251e-01 4.557103663682937622e-02 8.819153904914855957e-02 -2.584802210330963135e-01 -2.354215979576110840e-01 5.046579241752624512e-01 -3.283229889348149300e-03 8.158069849014282227e-02 1.828844398260116577e-01 -3.451066017150878906e-01 2.181364595890045166e-01 1.762792766094207764e-01 2.176095545291900635e-01 -6.485986709594726562e-02 -1.019453033804893494e-01 2.566806674003601074e-01 9.419025480747222900e-02 -1.860894262790679932e-01 -1.311020255088806152e-01 1.011509299278259277e-01 2.042579650878906250e-02
-2.271207794547080994e-02 1.230913028120994568e-01 -3.739753663539886475e-01 -9.508493542671203613e-02 1.859766989946365356e-01 -2.539394199848175049e-01 -2.490030825138092041e-01 1.115021482110023499e-01 1.242246851325035095e-01 3.209007978439331055e-01 7.526273280382156372e-02 -1.986193358898162842e-01 -1.335459761321544647e-02 1.400609165430068970e-01 7.876912504434585571e-02 -5.553952232003211975e-02 3.044303655624389648e-01 -1.973463892936706543e-01 -8.014534413814544678e-02 1.800016760826110840e-01 -1.650249958038330078e-01 -9.736713021993637085e-03 3.045289814472198486e-01 8.698153495788574219e-02 -1.438486427068710327e-01 2.403398416936397552e-02 -3.468852082733064890e-04 5.792271718382835388e-02 2.067139297723770142e-01 -1.824798285961151123e-01 2.372699081897735596e-01 1.195304393768310547e-01
8.539167046546936035e-02 -4.470817744731903076e-02 1.714772582054138184e-01 9.903986938297748566e-03 7.173042744398117065e-02 7.246467866934835911e-04 -3.215714544057846069e-02 2.161649614572525024e-01 1.992661803960800171e-01 -5.780052766203880310e-02 3.201212882995605469e-01 -8.961533010005950928e-02 2.231454253196716309e-01 -6.825263053178787231e-02 2.774526774883270264e-01 -3.228540122509002686e-01 -5.545933917164802551e-02 -2.582856714725494385e-01 -3.886149451136589050e-02 2.214760780334472656e-01 -4.773881137371063232e-01 3.885281831026077271e-02 -2.012580260634422302e-02 1.299235075712203979e-01 -2.348046153783798218e-01 1.643139496445655823e-02 1.984650492668151855e-01 2.002590447664260864e-01 1.203095912933349609e-01 -4.106267169117927551e-02 2.415502816438674927e-02 -1.984111778438091278e-02
-1.676273532211780548e-02 -3.764047846198081970e-02 -9.374845772981643677e-02 3.454958647489547729e-02 3.095865249633789062e-01 -7.588713616132736206e-02 7.335059344768524170e-03 -2.415631152689456940e-02 2.931806147098541260e-01 -1.327374130487442017e-01 6.720725446939468384e-02 -1.203640084713697433e-02 3.237354457378387451e-01 -3.783357515931129456e-02 2.660587728023529053e-01 -2.255638092756271362e-01 -4.687022045254707336e-02 -6.692363321781158447e-02 -6.505843251943588257e-02 -8.408062160015106201e-02 -4.455310106277465820e-01 6.347222626209259033e-02 9.737539291381835938e-02 3.225495517253875732e-01 -8.385059237480163574e-02 -2.553761303424835205e-01 5.070819705724716187e-02 -1.452021300792694092e-03 5.774737522006034851e-02 2.379998415708541870e-01 -2.697530090808868408e-01 9.138087928295135498e-02
-4.550967365503311157e-02 -6.076188012957572937e-02 1.344036031514406204e-02 -1.151273995637893677e-01 -2.209248095750808716e-01 -1.626451909542083740e-01 9.031118452548980713e-02 4.291412234306335449e-02 2.606329321861267090e-01 2.625281512737274170e-01 -1.556438654661178589e-01 1.234938353300094604e-01 2.697838544845581055e-01 3.219731152057647705e-01 1.128036603331565857e-01 -3.963262140750885010e-01 8.300153911113739014e-02 -1.910135298967361450e-01 5.202907323837280273e-02 -5.396644026041030884e-02 -5.166096240282058716e-02 -9.027558378875255585e-03 -2.085768850520253181e-03 8.633931726217269897e-02 -2.130460888147354126e-01 -9.732532501220703125e-02 2.166892439126968384e-01 -6.756661832332611084e-02 1.626420766115188599e-01 1.973976939916610718e-01 -3.742812275886535645e-01 4.334065318107604980e-02
-2.493329048156738281e-01 4.733131453394889832e-02 -1.369632035493850708e-01 -2.201083749532699585e-01 1.099938750267028809e-01 -1.669729650020599365e-01 -1.769866347312927246e-01 1.369677633047103882e-01 -6.942726671695709229e-02 -1.795484684407711029e-02 1.196289360523223877e-01 6.937192380428314209e-02 6.947340816259384155e-02 8.123394101858139038e-02 3.083429038524627686e-01 -4.143253266811370850e-01 1.351588666439056396e-01 -2.662904262542724609e-01 1.575779765844345093e-01 2.485677003860473633e-01 -4.936056584119796753e-02 2.339942753314971924e-01 1.553419530391693115e-01 -1.990869455039501190e-02 -2.575839161872863770e-01 1.165651455521583557e-01 1.079064980149269104e-01 -1.261862218379974365e-01 3.018900565803050995e-02 7.044847123324871063e-03 -2.742351889610290527e-01 -1.863024681806564331e-01
1.032419055700302124e-01 -4.541004076600074768e-02 3.185921162366867065e-02 -1.764481514692306519e-01 -1.300028264522552490e-01 -2.039881497621536255e-01 9.614474140107631683e-03 6.507014390081167221e-03 -3.716861829161643982e-02 1.741846948862075806e-01 -3.824092447757720947e-02 -5.046606808900833130e-02 5.836707726120948792e-02 4.574836418032646179e-02 2.237417250871658325e-01 -6.216033101081848145e-01 1.367284953594207764e-01 -1.304638981819152832e-01 -3.459765762090682983e-02 2.209503501653671265e-01 -2.415466010570526123e-01 1.259049773216247559e-01 3.947172760963439941e-01 -5.928769242018461227e-03 4.836477711796760559e-02 -1.655875146389007568e-01 9.493837505578994751e-02 1.512284576892852783e-01 3.645618632435798645e-02 -2.964985929429531097e-02 -1.735435426235198975e-01 -9.523285180330276489e-02
2.763314917683601379e-02 6.615473330020904541e-02 -1.088579818606376648e-01 -1.062494590878486633e-01 -4.533254355192184448e-02 -1.756905019283294678e-02 -1.220052167773246765e-01 3.247310221195220947e-01 2.095657587051391602e-02 -1.858879774808883667e-01 -2.185651361942291260e-01 1.990509778261184692e-02 8.454938977956771851e-02 3.232747018337249756e-01 1.067459285259246826e-01 -2.729795277118682861e-01 2.641267701983451843e-02 -3.080194890499114990e-01 -7.057512551546096802e-02 7.215137034654617310e-02 -2.040975838899612427e-01 -8.500773459672927856e-02 -5.439256131649017334e-02 3.568960428237915039e-01 -2.769596278667449951e-01 -1.967754662036895752e-01 6.099008023738861084e-02 -2.597411870956420898e-01 1.535696834325790405e-01 1.523899286985397339e-01 -8.014820516109466553e-02 -2.085072100162506104e-01
-1.786559820175170898e-01 3.782329559326171875e-01 -2.225455045700073242e-01 5.885446444153785706e-03 1.253856867551803589e-01 -1.224999278783798218e-01 -1.076683402061462402e-01 2.983294427394866943e-01 1.463481336832046509e-01 -5.074757710099220276e-02 1.308202296495437622e-01 1.388417482376098633e-01 9.375525265932083130e-02 -1.148344725370407104e-01 1.233471706509590149e-01 -2.417045235633850098e-01 -1.651044040918350220e-01 -3.600576817989349365e-01 1.274781227111816406e-01 2.265099883079528809e-01 5.097253248095512390e-02 6.121981889009475708e-03 1.003613024950027466e-01 2.060169428586959839e-01 1.043275892734527588e-01 -1.462276726961135864e-01 2.813223600387573242e-01 1.614868789911270142e-01 1.974923908710479736e-01 8.977527171373367310e-02 1.282552480697631836e-01 -8.680303394794464111e-02
-5.929085239768028259e-02 4.398188740015029907e-02 -1.365436147898435593e-02 1.014381274580955505e-01 3.157095611095428467e-01 -1.500204801559448242e-01 -9.868657588958740234e-02 1.452344208955764771e-01 3.075695931911468506e-01 1.482499986886978149e-01 -1.063043847680091858e-01 -3.997066318988800049e-01 2.264242768287658691e-01 -3.206944093108177185e-02 3.745692372322082520e-01 -2.933871746063232422e-02 2.549946308135986328e-01 -7.412980776280164719e-03 3.605075180530548096e-02 -3.604122623801231384e-02 -1.776096224784851074e-01 9.722831100225448608e-02 4.282374680042266846e-02 3.930508717894554138e-02 4.218143969774246216e-02 -1.009317561984062195e-01 1.084622740745544434e-01 -1.053710952401161194e-01 2.777013182640075684e-01 2.860588766634464264e-02 -2.539045810699462891e-01 2.463128864765167236e-01
6.984180957078933716e-02 1.125523597002029419e-01 -7.136370055377483368e-03 -8.353295922279357910e-02 -8.497428894042968750e-02 -2.376276068389415741e-02 -1.517166346311569214e-01 2.025284767150878906e-01 1.599942445755004883e-01 2.914787828922271729e-01 -1.350993961095809937e-01 1.492680758237838745e-01 1.644089072942733765e-01 3.624332547187805176e-01 3.270393908023834229e-01 -1.649524420499801636e-01 4.572696238756179810e-02 5.101907625794410706e-02 2.830604314804077148e-01 -5.531739443540573120e-02 -7.802054286003112793e-02 2.791113853454589844e-01 1.671933382749557495e-02 1.642262935638427734e-01 1.124622747302055359e-01 -3.429530560970306396e-01 1.187871992588043213e-01 -1.932328492403030396e-01 1.958359628915786743e-01 1.380860358476638794e-01 1.396612823009490967e-01 -4.696186259388923645e-02
-2.524179816246032715e-01 1.276209652423858643e-01 -5.024297162890434265e-02 1.421037316322326660e-01 8.052556216716766357e-02 -1.986829787492752075e-01 -2.325703203678131104e-01 1.102673038840293884e-01 -7.646994292736053467e-02 -1.563398540019989014e-01 8.233331143856048584e-03 -1.494666934013366699e-01 1.878499537706375122e-01 1.312875747680664062e-01 2.040726840496063232e-01 -3.413827419281005859e-01 3.221988677978515625e-01 -3.566126525402069092e-01 7.724329084157943726e-02 7.799454033374786377e-02 -2.327700257301330566e-01 -1.432642936706542969e-01 5.319225415587425232e-02 4.559992998838424683e-02 -6.043315678834915161e-02 2.085064537823200226e-02 3.020485043525695801e-01 -7.622199505567550659e-02 8.926497399806976318e-02 -3.542980551719665527e-02 -1.776097565889358521e-01 -2.389873564243316650e-01
-1.198475994169712067e-02 1.475451141595840454e-01 -3.393365740776062012e-01 -4.189883917570114136e-02 1.483694314956665039e-01 -1.091551408171653748e-01 -3.190958499908447266e-01 4.461290240287780762e-01 1.305539011955261230e-01 1.173896491527557373e-01 1.703831255435943604e-01 -1.929901689291000366e-01 6.668093800544738770e-02 -2.753975801169872284e-02 8.898756466805934906e-03 -1.057454422116279602e-01 1.394388377666473389e-01 -5.176213383674621582e-02 1.283147335052490234e-01 3.240949511528015137e-01 -1.927674710750579834e-01 9.182258695363998413e-02 5.787299945950508118e-02 1.194900870323181152e-01 -1.216390281915664673e-01 9.868992865085601807e-02 2.642444968223571777e-01 -8.959394693374633789e-02 1.842089742422103882e-01 -1.725214421749114990e-01 1.896100044250488281e-01 6.288943439722061157e-02
-5.482130497694015503e-02 3.779563605785369873e-01 -5.698847398161888123e-02 -8.103227615356445312e-02 6.451246887445449829e-02 -3.832268342375755310e-02 1.099115163087844849e-01 1.604305356740951538e-01 1.780463755130767822e-01 5.644479766488075256e-02 3.974710032343864441e-02 5.291400849819183350e-02 1.554682254791259766e-01 -4.233741201460361481e-03 2.683948576450347900e-01 -3.974705934524536133e-01 1.628748327493667603e-02 2.429892309010028839e-02 -5.532299168407917023e-03 -1.032894179224967957e-01 -2.153310179710388184e-01 3.798750638961791992e-01 -2.245260626077651978e-01 2.649978995323181152e-01 -3.451867727562785149e-03 -3.070679605007171631e-01 -3.522192314267158508e-02 8.928527683019638062e-02 2.150026261806488037e-01 -1.115829423069953918e-01 -1.482843160629272461e-01 -1.907720044255256653e-02
-6.327114999294281006e-02 1.985244452953338623e-01 -1.702091097831726074e-01 -2.133702859282493591e-02 -2.401945367455482483e-02 -1.612651795148849487e-01 -3.411879837512969971e-01 1.196529832668602467e-03 -8.703613281250000000e-02 -1.020623818039894104e-01 9.255297482013702393e-02 1.894449144601821899e-01 1.165224984288215637e-01 1.123187318444252014e-01 4.063614308834075928e-01 -1.597129702568054199e-01 3.016042709350585938e-01 -2.333270572125911713e-02 -9.496523439884185791e-02 5.248851701617240906e-02 -2.801742553710937500e-01 1.095382943749427795e-01 2.071057558059692383e-01 3.090340876951813698e-03 -2.939953804016113281e-01 3.669845312833786011e-02 3.490772247314453125e-01 -1.017639935016632080e-01 1.127492040395736694e-01 -2.655380778014659882e-02 -1.805769205093383789e-01 -4.677703976631164551e-02
4.177947342395782471e-02 -1.741446554660797119e-01 1.192435324192047119e-01 -1.977568864822387695e-01 -3.230943903326988220e-02 4.517949000000953674e-02 -3.202041089534759521e-01 8.628087490797042847e-02 -1.387154608964920044e-01 1.850352287292480469e-01 3.961044922471046448e-02 -1.739037483930587769e-01 2.208480685949325562e-01 -8.437531441450119019e-02 1.667413264513015747e-01 -3.808469772338867188e-01 2.310265451669692993e-01 -1.640916466712951660e-01 -8.749159425497055054e-02 1.081928163766860962e-01 -1.794306933879852295e-01 -2.919942513108253479e-02 2.158447206020355225e-01 3.316347897052764893e-01 4.508624970912933350e-02 -2.546671628952026367e-01 9.157145768404006958e-02 -1.362323760986328125e-01 -1.881824731826782227e-01 4.618497565388679504e-02 -3.584576025605201721e-02 -2.560620009899139404e-01
-7.158396393060684204e-02 1.387096196413040161e-01 1.211614534258842468e-01 2.451259829103946686e-02 2.337639629840850830e-01 -3.682058751583099365e-01 -9.564679116010665894e-02 9.546252340078353882e-02 3.176974654197692871e-01 3.845396637916564941e-01 -1.051925942301750183e-01 -2.322106808423995972e-02 1.049668490886688232e-01 1.453348249197006226e-01 -7.686008512973785400e-02 -1.022296398878097534e-01 1.544260680675506592e-01 -5.950026586651802063e-02 6.944665312767028809e-02 2.679995894432067871e-01 -2.319104671478271484e-01 -2.952796593308448792e-02 2.295001875609159470e-03 3.881416022777557373e-01 -5.540620535612106323e-02 -1.596797406673431396e-01 -7.884174585342407227e-02 -9.084399207495152950e-04 1.955728679895401001e-01 1.757779419422149658e-01 -1.652631014585494995e-01 -4.873931407928466797e-02
1.589482575654983521e-01 -4.832514747977256775e-02 1.492581665515899658e-01 1.172697022557258606e-01 1.287705451250076294e-01 -3.032366335391998291e-01 -1.166035681962966919e-01 1.786107718944549561e-01 2.878708951175212860e-02 -2.865381725132465363e-02 3.123247325420379639e-01 -5.008041858673095703e-02 -7.748057693243026733e-02 -2.504948992282152176e-03 -3.119136020541191101e-02 4.983154311776161194e-02 2.193055897951126099e-01 -2.749468982219696045e-01 -2.621727297082543373e-03 2.987100742757320404e-02 -2.517666816711425781e-01 1.704670786857604980e-01 3.653699997812509537e-03 -2.097268253564834595e-01 1.491776295006275177e-02 -3.907986879348754883e-01 4.042658805847167969e-01 -2.068773806095123291e-01 4.071134701371192932e-02 -1.945165842771530151e-01 -7.083125412464141846e-02 8.029173314571380615e-02
1.044732630252838135e-01 3.444042056798934937e-02 1.147323474287986755e-01 1.435387581586837769e-01 1.643693000078201294e-01 -8.387732505798339844e-02 -1.951810158789157867e-02 2.352306842803955078e-01 7.942669093608856201e-02 -4.207186773419380188e-02 1.255760639905929565e-01 3.312425687909126282e-02 3.435345888137817383e-01 8.193134563043713570e-04 -3.223897144198417664e-02 -2.233075052499771118e-01 -2.504955977201461792e-02 -2.838925123214721680e-01 -9.896311908960342407e-02 2.426402457058429718e-02 -2.154599279165267944e-01 1.971342265605926514e-01 1.232513692229986191e-02 3.962624669075012207e-01 -4.752016067504882812e-01 -1.422590911388397217e-01 1.109564080834388733e-01 -1.317794620990753174e-01 -6.081494688987731934e-02 1.003666445612907410e-01 2.160928696393966675e-01 1.524996664375066757e-02
4.251243174076080322e-02 -1.699741035699844360e-01 -1.181574910879135132e-01 7.932398468255996704e-02 9.137193858623504639e-02 -1.093501895666122437e-01 -2.263051867485046387e-01 1.279482096433639526e-01 4.357230067253112793e-01 -1.026671156287193298e-01 3.116355650126934052e-02 3.919190168380737305e-02 5.024166703224182129e-01 -1.331894546747207642e-01 2.116663604974746704e-01 -1.358785629272460938e-01 1.521510928869247437e-01 -1.768707670271396637e-02 1.965727843344211578e-02 -8.351018279790878296e-02 -3.296886980533599854e-01 5.876915901899337769e-02 -1.356465090066194534e-02 1.711660474538803101e-01 -2.544784545898437500e-01 -7.027815282344818115e-02 5.452349781990051270e-02 -3.150606900453567505e-02 1.329896450042724609e-01 -3.520183637738227844e-02 -8.716163039207458496e-02 2.284460961818695068e-01
-6.361331045627593994e-02 2.395153790712356567e-01 -4.649514257907867432e-01 -1.136619746685028076e-01 1.205996349453926086e-01 -1.594352871179580688e-01 -1.870304048061370850e-01 2.791037857532501221e-01 8.030685782432556152e-02 1.730865687131881714e-01 5.990820378065109253e-02 -1.388965845108032227e-01 4.334092140197753906e-02 3.052642941474914551e-01 -2.718412131071090698e-02 -1.215326264500617981e-01 2.969330549240112305e-01 -2.864041328430175781e-01 -2.348539978265762329e-02 6.003135070204734802e-02 -1.488736867904663086e-01 -7.954818010330200195e-02 1.455562114715576172e-01 8.106121420860290527e-02 1.690405793488025665e-02 -1.996422559022903442e-02 5.717039853334426880e-02 -4.344603046774864197e-02 2.699730098247528076e-01 8.780232071876525879e-02 2.636244297027587891e-01 -1.571517251431941986e-02
5.261414125561714172e-02 1.826882548630237579e-02 2.062233090400695801e-01 1.268789321184158325e-01 1.127810031175613403e-01 9.594096243381500244e-02 -1.655367314815521240e-01 1.091308444738388062e-01 6.489094346761703491e-02 2.057370357215404510e-02 -5.955762043595314026e-02 2.617855556309223175e-02 1.663150638341903687e-01 5.995606258511543274e-02 3.556847944855690002e-02 -2.998544573783874512e-01 9.319077432155609131e-02 -2.438810616731643677e-01 -2.596799135208129883e-01 7.851792871952056885e-02 -7.644157856702804565e-02 6.700457632541656494e-02 2.492473423480987549e-01 2.918143570423126221e-01 1.214698776602745056e-01 -1.075399890542030334e-01 5.007147789001464844e-01 2.077961713075637817e-02 -7.297368347644805908e-02 2.808009088039398193e-01 -2.410480529069900513e-01 1.631454825401306152e-01
-3.714030608534812927e-02 1.610186696052551270e-02 -9.868358075618743896e-02 -1.711838990449905396e-01 -1.109169870615005493e-01 -3.394908607006072998e-01 -1.650432795286178589e-01 -1.430814899504184723e-02 4.087047576904296875e-01 1.275576204061508179e-01 1.169473007321357727e-01 2.555932290852069855e-02 4.163098633289337158e-01 2.518049776554107666e-01 -4.433422908186912537e-02 -5.496292375028133392e-03 -2.576662227511405945e-02 -1.491753011941909790e-01 -2.693816646933555603e-02 3.743258118629455566e-02 -4.472795873880386353e-02 3.875389695167541504e-01 3.651596978306770325e-02 3.002007305622100830e-01 -1.102265119552612305e-01 -3.677665442228317261e-02 7.614041119813919067e-02 4.239785484969615936e-03 -5.990086495876312256e-02 -1.377535611391067505e-01 -1.633893400430679321e-01 -1.752126216888427734e-01
-2.188373357057571411e-01 1.749205142259597778e-01 -1.868561059236526489e-01 -9.763753972947597504e-03 7.200480252504348755e-02 1.294580847024917603e-01 2.667403547093272209e-03 1.181390285491943359e-01 1.878342777490615845e-01 1.863230019807815552e-01 1.831423491239547729e-01 7.324441336095333099e-03 1.558898985385894775e-01 8.810935914516448975e-02 7.364155352115631104e-02 -4.237403273582458496e-01 2.497701942920684814e-01 -1.758965104818344116e-01 -8.918724209070205688e-02 -2.841509282588958740e-01 6.323040276765823364e-02 8.344747126102447510e-02 -1.789996474981307983e-01 1.719493567943572998e-01 6.558323651552200317e-02 -1.953289508819580078e-01 3.429297208786010742e-01 1.614951640367507935e-01 -1.643538624048233032e-01 1.126075610518455505e-01 -2.176473885774612427e-01 4.657068476080894470e-02
-1.190314590930938721e-01 2.116553634405136108e-01 -3.078286349773406982e-01 -9.439016878604888916e-02 1.121379360556602478e-01 -9.227740019559860229e-02 -3.042453229427337646e-01 1.656711101531982422e-01 5.075396597385406494e-02 1.792771667242050171e-01 -1.336227357387542725e-01 -7.875513285398483276e-02 1.991267502307891846e-01 1.666699200868606567e-01 -1.133621931076049805e-01 -1.632622033357620239e-01 9.582664072513580322e-02 -1.597550064325332642e-01 7.997312396764755249e-02 2.720234394073486328e-01 -1.423079669475555420e-01 -2.510645985603332520e-02 3.029541671276092529e-01 9.451448917388916016e-02 -1.321419775485992432e-01 1.268914788961410522e-01 3.465552330017089844e-01 3.626508265733718872e-02 1.713795512914657593e-01 -3.207388818264007568e-01 1.318293064832687378e-02 8.039961010217666626e-02
3.868642747402191162e-01 4.547462239861488342e-02 3.735698014497756958e-02 -1.557402405887842178e-02 -3.671923652291297913e-02 -2.060203105211257935e-01 -2.245728820562362671e-01 1.472319066524505615e-01 2.635097503662109375e-01 -8.188987150788307190e-03 -2.659185528755187988e-01 -5.030295997858047485e-02 9.924330562353134155e-02 2.757958173751831055e-01 6.495865434408187866e-02 -1.697135865688323975e-01 1.870822012424468994e-01 -2.004226595163345337e-01 9.557341039180755615e-02 -1.774399578571319580e-01 -2.126800119876861572e-01 1.392899006605148315e-01 -3.189764544367790222e-02 2.413304597139358521e-01 2.134362012147903442e-01 -6.071176379919052124e-02 1.289051622152328491e-01 -3.039292991161346436e-01 1.916249655187129974e-02 -1.239746958017349243e-01 -1.921107172966003418e-01 1.359787732362747192e-01
1.146208643913269043e-01 9.093090146780014038e-02 -1.971921324729919434e-01 -1.978919357061386108e-01 -7.524161785840988159e-02 -3.531679213047027588e-01 -2.549929320812225342e-01 4.380834475159645081e-02 2.908869981765747070e-01 1.751452386379241943e-01 2.060374617576599121e-02 1.428981274366378784e-01 4.019857347011566162e-01 -6.706239189952611923e-03 -2.957045100629329681e-02 2.092424780130386353e-02 -3.171970322728157043e-02 -1.133525446057319641e-01 -1.439338326454162598e-01 8.695895224809646606e-02 -1.574109792709350586e-01 2.921209037303924561e-01 -7.692029327154159546e-02 3.907003402709960938e-01 9.565467387437820435e-02 7.768770307302474976e-02 6.090063229203224182e-02 -3.033152315765619278e-04 -1.608366817235946655e-01 -2.034964561462402344e-01 2.721678698435425758e-03 -8.451101183891296387e-02
-2.138050645589828491e-01 -2.822004025802016258e-03 -9.497562795877456665e-02 -5.827712640166282654e-02 -1.663334667682647705e-01 -1.010443549603223801e-02 -1.520884316414594650e-02 -4.650984331965446472e-02 2.992774546146392822e-01 3.392390012741088867e-01 -1.176728531718254089e-01 2.396629452705383301e-01 2.384639531373977661e-01 1.156793013215065002e-01 4.873747006058692932e-02 -1.977305561304092407e-01 8.653511852025985718e-02 -7.717496156692504883e-02 1.975015178322792053e-02 4.016017168760299683e-02 -4.064573347568511963e-01 1.171468049287796021e-01 -5.612619221210479736e-02 1.821319162845611572e-01 -1.575356870889663696e-01 -2.570633403956890106e-02 2.092180848121643066e-01 -1.073887273669242859e-01 3.558553457260131836e-01 6.743095070123672485e-02 -2.458759248256683350e-01 1.446603685617446899e-01
1.837215945124626160e-02 8.302447199821472168e-02 -1.782585084438323975e-01 -4.944298416376113892e-02 1.901321262121200562e-01 -1.025530844926834106e-01 4.104929044842720032e-02 7.924411445856094360e-03 2.311747670173645020e-01 4.212052524089813232e-01 -4.527807235717773438e-02 3.881698474287986755e-02 8.672638237476348877e-02 2.551986873149871826e-01 -1.253474056720733643e-01 6.107151042670011520e-03 -3.652800619602203369e-02 -1.757911741733551025e-01 -2.439103089272975922e-02 8.758340030908584595e-02 -2.030761390924453735e-01 2.186252772808074951e-01 -1.536462604999542236e-01 3.544540405273437500e-01 -1.848943084478378296e-01 -8.874481171369552612e-02 2.675043046474456787e-01 -1.050336435437202454e-01 -1.377364844083786011e-01 6.286621838808059692e-02 -8.492390066385269165e-02 3.921119868755340576e-01
8.232906460762023926e-02 3.289203345775604248e-01 -3.907800018787384033e-01 -1.030194908380508423e-01 5.398938432335853577e-02 8.742969483137130737e-03 -1.948908716440200806e-01 3.029542267322540283e-01 1.480557769536972046e-01 1.308149248361587524e-01 2.647457420825958252e-01 2.125071920454502106e-02 -3.691665828227996826e-02 5.140673369169235229e-02 -2.360622435808181763e-01 -2.976649403572082520e-01 1.988872587680816650e-01 -1.916217356920242310e-01 1.047928631305694580e-01 2.718771696090698242e-01 -1.282863765954971313e-01 -1.381416618824005127e-01 7.153809815645217896e-02 8.303522318601608276e-02 -1.192135810852050781e-01 -7.779745012521743774e-02 2.008719146251678467e-01 -1.174735277891159058e-01 1.488812416791915894e-01 1.193716600537300110e-01 1.006437167525291443e-01 3.689026832580566406e-02
1.312964260578155518e-01 1.000017449259757996e-01 -2.262677848339080811e-01 -2.397080510854721069e-01 -9.283109009265899658e-02 -2.757616154849529266e-02 -2.950142025947570801e-01 1.389227062463760376e-01 -7.538497447967529297e-02 9.110496193170547485e-02 2.465129597112536430e-03 6.588435173034667969e-02 2.701641023159027100e-01 1.793973445892333984e-01 1.525459885597229004e-01 -3.470052480697631836e-01 1.280451118946075439e-01 -2.596869468688964844e-01 4.069958999752998352e-02 -7.242213189601898193e-02 -4.247838556766510010e-01 -1.374382898211479187e-02 2.392802238464355469e-01 -7.454202324151992798e-02 -8.617294952273368835e-03 1.919317059218883514e-02 3.212487697601318359e-01 2.540127933025360107e-02 -5.634779576212167740e-03 -1.895443908870220184e-02 -1.602416783571243286e-01 -1.291310042142868042e-01
-2.882680296897888184e-01 6.481501460075378418e-02 -3.067401647567749023e-01 -3.302348032593727112e-02 -1.872325092554092407e-01 -3.638673126697540283e-01 -2.345542758703231812e-01 2.202009558677673340e-01 4.038667678833007812e-01 1.345930397510528564e-01 1.309116184711456299e-01 1.633639037609100342e-01 7.102891057729721069e-02 2.698257006704807281e-02 1.441563218832015991e-01 -1.748044975101947784e-02 1.077651754021644592e-01 -4.276933148503303528e-02 4.363732878118753433e-03 1.000629812479019165e-01 -1.041236296296119690e-01 3.022460043430328369e-01 3.296364471316337585e-02 1.479297876358032227e-01 -2.828205376863479614e-02 -1.649954169988632202e-01 1.270501613616943359e-01 -1.370634138584136963e-01 -1.305793225765228271e-01 1.037338525056838989e-01 -1.327270269393920898e-01 -1.939941197633743286e-01
2.171039283275604248e-01 6.622617691755294800e-02 -5.304121598601341248e-02 -1.200512945652008057e-01 -1.041571870446205139e-01 4.227752983570098877e-02 -1.493050158023834229e-01 -4.053473100066184998e-02 1.696788817644119263e-01 4.043375700712203979e-02 2.375334948301315308e-01 1.252484023571014404e-01 3.143386542797088623e-01 1.294182091951370239e-01 2.807080745697021484e-01 7.757402956485748291e-02 2.348280698060989380e-02 -2.374456226825714111e-01 -1.905453056097030640e-01 2.334190011024475098e-01 -1.717591881752014160e-01 1.362326592206954956e-01 -9.825397282838821411e-02 2.485290765762329102e-01 -4.819385707378387451e-02 -4.392675459384918213e-01 9.376548975706100464e-02 -1.184182800352573395e-02 1.868255287408828735e-01 -1.529899239540100098e-01 1.206638813018798828e-01 -2.179226130247116089e-01
-9.927929937839508057e-02 1.657424271106719971e-01 -3.924467861652374268e-01 1.769433170557022095e-01 2.102397233247756958e-01 -1.367506086826324463e-01 -3.003006577491760254e-01 2.180133014917373657e-01 1.121709123253822327e-02 2.071551829576492310e-01 1.708891689777374268e-01 -2.740535736083984375e-01 5.991981015540659428e-04 9.814567863941192627e-02 -1.423062235116958618e-01 -2.685713768005371094e-01 2.323068678379058838e-02 -2.182816267013549805e-01 -3.485171198844909668e-01 5.755207315087318420e-02 -2.610720098018646240e-01 1.576079614460468292e-02 1.820224374532699585e-01 1.119686141610145569e-01 -1.170054748654365540e-01 -7.121791690587997437e-02 -1.963217929005622864e-02 -5.548180267214775085e-02 8.142341673374176025e-02 3.615844994783401489e-02 1.008362323045730591e-01 2.326596062630414963e-03
5.512436479330062866e-02 1.049307361245155334e-02 5.252923443913459778e-02 -1.430132836103439331e-01 1.224768720567226410e-02 2.110495977103710175e-02 -5.661391839385032654e-02 5.877273157238960266e-02 2.673417329788208008e-01 8.600545674562454224e-02 -7.166446652263402939e-03 1.148565206676721573e-02 -3.805939108133316040e-02 -2.561960816383361816e-01 2.047745734453201294e-01 -1.925529539585113525e-01 -8.343244343996047974e-02 -3.580560982227325439e-01 2.588157728314399719e-02 1.999888867139816284e-01 -4.759016335010528564e-01 4.387708008289337158e-01 8.277840912342071533e-02 -2.986206673085689545e-04 -8.565057814121246338e-02 -1.759072095155715942e-01 1.543402075767517090e-01 2.063517719507217407e-01 -2.767097204923629761e-02 -1.393804550170898438e-01 -1.062407195568084717e-01 -5.824229121208190918e-02
-1.782420650124549866e-02 2.082358673214912415e-02 -2.169113904237747192e-01 -6.674428284168243408e-02 -1.056961566209793091e-01 -7.089524716138839722e-02 -3.956094086170196533e-01 9.729254990816116333e-02 -8.360625803470611572e-02 1.029599606990814209e-01 -1.116318628191947937e-01 8.480007946491241455e-02 2.959814071655273438e-01 2.710405588150024414e-01 3.115915656089782715e-01 -2.451611906290054321e-01 -4.329619556665420532e-02 -2.498904019594192505e-01 2.864629402756690979e-02 -3.434271365404129028e-02 -2.891837060451507568e-01 1.746131181716918945e-01 3.118368983268737793e-01 -3.216579183936119080e-02 -2.647947892546653748e-02 -1.268819123506546021e-01 2.639791965484619141e-01 -9.629124402999877930e-02 -1.200573667883872986e-01 -4.989792779088020325e-02 -8.712678402662277222e-02 -1.053689792752265930e-01
1.362899243831634521e-01 -2.053506225347518921e-01 -1.566777080297470093e-01 2.578999474644660950e-02 1.415842473506927490e-01 -1.996801942586898804e-01 -4.031236469745635986e-01 1.203726828098297119e-01 3.827845156192779541e-01 -1.357024163007736206e-02 -1.912382096052169800e-01 8.367774635553359985e-02 3.632822632789611816e-01 2.460892684757709503e-02 1.795353889465332031e-01 -1.129967793822288513e-01 8.583461493253707886e-02 -1.502922456711530685e-02 4.895904287695884705e-02 8.978109806776046753e-02 -4.041728377342224121e-01 2.498942613601684570e-01 -2.482259646058082581e-02 1.045977398753166199e-01 -9.326131083071231842e-03 -1.640335321426391602e-01 -5.358975008130073547e-02 -2.176064066588878632e-02 -5.819077789783477783e-02 2.344522252678871155e-02 1.252246946096420288e-01 6.241939589381217957e-02
1.309186071157455444e-01 1.471182703971862793e-01 -3.121409714221954346e-01 2.856006622314453125e-01 -8.189352601766586304e-02 -2.691605985164642334e-01 2.637397870421409607e-02 -1.869602873921394348e-02 3.647001460194587708e-02 3.608999028801918030e-02 1.043487787246704102e-01 -8.363749831914901733e-03 2.070721983909606934e-01 -1.721827238798141479e-01 -5.106381326913833618e-02 -1.496673673391342163e-01 7.947848737239837646e-02 -1.321824938058853149e-01 -2.510128319263458252e-01 3.220610916614532471e-01 -2.547949180006980896e-02 9.722752496600151062e-03 2.813694179058074951e-01 3.875601589679718018e-01 2.590858340263366699e-01 -1.630322039127349854e-01 8.027594536542892456e-02 -2.487993799149990082e-02 -5.383998155593872070e-02 1.600106060504913330e-01 -1.244166493415832520e-01 1.597118377685546875e-01
-3.857868164777755737e-02 1.729338057339191437e-02 -1.394768208265304565e-01 2.048987001180648804e-01 1.036565378308296204e-01 -1.802845895290374756e-01 -1.117603778839111328e-01 1.015692278742790222e-01 1.094154566526412964e-01 1.425253152847290039e-01 1.875097900629043579e-01 -1.432458311319351196e-01 -1.311019510030746460e-01 8.785010129213333130e-02 -5.319598317146301270e-02 -2.988269925117492676e-01 6.983517110347747803e-02 -2.383670508861541748e-01 -4.111557602882385254e-01 1.202468648552894592e-01 -3.171215355396270752e-01 -1.553414016962051392e-01 1.465788390487432480e-02 4.010163843631744385e-01 -1.794973760843276978e-01 -2.564634680747985840e-01 -6.373475492000579834e-02 7.962664216756820679e-02 -4.638162441551685333e-03 5.404505413025617599e-03 1.606038361787796021e-01 -2.355108410120010376e-02
2.114092409610748291e-01 -6.004008278250694275e-02 -3.402639329433441162e-01 4.481058567762374878e-02 -4.175696149468421936e-02 -2.841035425662994385e-01 -1.204260438680648804e-01 -1.030096113681793213e-01 -6.225356832146644592e-02 1.337683349847793579e-01 -5.900735035538673401e-02 -2.295677065849304199e-01 -1.817330531775951385e-02 -2.175190746784210205e-01 1.180963367223739624e-01 -1.728481650352478027e-01 1.159352064132690430e-01 -4.839010909199714661e-02 1.841211915016174316e-01 1.929396539926528931e-01 -2.732630968093872070e-01 3.754457458853721619e-02 3.042349517345428467e-01 1.682552099227905273e-01 4.510131478309631348e-02 -1.786653399467468262e-01 2.790654897689819336e-01 1.118736043572425842e-01 -5.255103856325149536e-02 3.281278535723686218e-02 -2.864178419113159180e-01 2.506772875785827637e-01
-4.536377266049385071e-02 2.610423266887664795e-01 -2.939590513706207275e-01 -1.476552337408065796e-01 9.585357457399368286e-02 -1.686051934957504272e-01 -2.689534723758697510e-01 5.290183424949645996e-01 1.073510572314262390e-01 -3.468893002718687057e-03 2.046952843666076660e-01 -1.905377507209777832e-01 1.099855899810791016e-01 1.075747516006231308e-02 -3.517639264464378357e-02 -1.186224743723869324e-01 7.155553251504898071e-02 -8.662397414445877075e-02 1.310976594686508179e-01 2.747181653976440430e-01 -1.341211944818496704e-01 -3.415246726945042610e-03 1.070563495159149170e-01 2.036699205636978149e-01 -8.191552013158798218e-02 -5.850154161453247070e-02 4.175413772463798523e-02 -2.103743553161621094e-01 1.995160728693008423e-01 -1.914896965026855469e-01 4.160342365503311157e-02 -6.283529102802276611e-02
6.324119120836257935e-02 -9.071919135749340057e-03 -1.723294705152511597e-01 1.621893942356109619e-01 2.119775861501693726e-01 -2.255411632359027863e-02 -1.003791242837905884e-01 1.305945962667465210e-01 2.682273983955383301e-01 -1.177378222346305847e-01 -1.040514782071113586e-01 -1.514669805765151978e-01 3.352487981319427490e-01 1.255061328411102295e-01 2.243330329656600952e-01 -2.165048867464065552e-01 1.423120498657226562e-01 -2.467634826898574829e-01 -1.693427003920078278e-02 -3.342465311288833618e-02 -3.776208460330963135e-01 3.663482517004013062e-02 -2.290469221770763397e-02 1.362393796443939209e-01 6.016016006469726562e-03 -1.896424442529678345e-01 2.001530956476926804e-04 1.384504884481430054e-01 1.401718854904174805e-01 2.968282401561737061e-01 2.131007164716720581e-01 2.617451846599578857e-01
-2.283470630645751953e-01 3.798579052090644836e-02 -2.267983406782150269e-01 -1.650877445936203003e-01 7.568882405757904053e-02 -2.769650518894195557e-01 -2.172661572694778442e-01 -1.693000793457031250e-01 1.112238876521587372e-02 -5.432945489883422852e-02 1.761620938777923584e-01 1.406465321779251099e-01 -3.390277028083801270e-01 -9.198396652936935425e-02 4.186657443642616272e-02 -1.988385468721389771e-01 1.232590079307556152e-01 -8.741899579763412476e-02 1.460741311311721802e-01 2.595803737640380859e-01 -2.205793410539627075e-01 2.673536241054534912e-01 1.640488654375076294e-01 2.157356888055801392e-01 1.946039795875549316e-01 -2.760866284370422363e-01 1.098307073116302490e-01 -7.401673495769500732e-02 8.378440886735916138e-02 -8.381823450326919556e-02 -1.989916563034057617e-01 2.041828446090221405e-02
1.418276131153106689e-01 5.645751580595970154e-02 -8.373569697141647339e-02 2.970501482486724854e-01 2.089297175407409668e-01 4.786352626979351044e-03 -1.465602219104766846e-01 2.729804813861846924e-01 3.625351786613464355e-01 5.640629678964614868e-02 -1.236817464232444763e-01 2.021005153656005859e-01 2.117479741573333740e-01 2.198511660099029541e-01 4.879282414913177490e-02 -4.214921891689300537e-01 1.507262699306011200e-02 3.586587309837341309e-02 -2.859904766082763672e-01 -8.308690041303634644e-03 -9.105571359395980835e-02 -5.080616101622581482e-03 -1.856695115566253662e-02 8.828693628311157227e-02 -1.291610598564147949e-01 -2.007335573434829712e-01 2.611063718795776367e-01 1.628407649695873260e-02 1.492702867835760117e-02 -1.192339044064283371e-02 -4.669031500816345215e-02 2.236476391553878784e-01
-9.402080625295639038e-02 -1.206339597702026367e-01 4.858936369419097900e-02 -9.394372254610061646e-02 -2.578744888305664062e-01 -1.274115443229675293e-01 9.770943969488143921e-02 1.250087935477495193e-02 2.578580081462860107e-01 3.933815285563468933e-02 -1.705873310565948486e-01 5.146697536110877991e-02 1.219259425997734070e-01 1.082140728831291199e-01 1.895480155944824219e-01 -2.398778498172760010e-01 2.290364056825637817e-01 -2.993717603385448456e-02 2.794044017791748047e-01 -2.025682181119918823e-01 -1.571747809648513794e-01 3.482178151607513428e-01 1.390105932950973511e-01 3.076232373714447021e-01 9.943509846925735474e-02 -1.317207068204879761e-01 2.286686599254608154e-01 -2.336735427379608154e-01 2.192723155021667480e-01 6.595155596733093262e-02 -1.643359363079071045e-01 8.494124561548233032e-02
3.200893104076385498e-02 1.631881482899188995e-02 -3.157338872551918030e-02 -2.031566016376018524e-02 8.560506999492645264e-02 -5.818812921643257141e-02 -9.778781235218048096e-02 7.462317589670419693e-03 -6.127480790019035339e-02 2.172737568616867065e-02 -1.155827715992927551e-01 -2.063575200736522675e-02 1.010450869798660278e-01 -1.537680923938751221e-01 3.275837004184722900e-01 -3.849296271800994873e-01 1.206203103065490723e-01 -2.471692413091659546e-01 -1.506367474794387817e-01 2.778017222881317139e-01 -2.689342796802520752e-01 6.957100331783294678e-02 6.790218502283096313e-02 2.308361232280731201e-01 -1.547460556030273438e-01 -3.989486768841743469e-02 4.439803659915924072e-01 3.446314632892608643e-01 3.044850938022136688e-02 4.485597833991050720e-02 -4.664351418614387512e-02 1.118381470441818237e-01
2.702540718019008636e-02 -6.619126349687576294e-02 2.239260263741016388e-02 -6.273573637008666992e-02 -6.559582054615020752e-02 -1.532487869262695312e-01 -2.094051390886306763e-01 3.279587030410766602e-01 1.287013739347457886e-01 1.568493247032165527e-01 -1.600212045013904572e-02 1.128973737359046936e-01 2.466590702533721924e-01 3.037636280059814453e-01 1.531471461057662964e-01 -1.549409925937652588e-01 -2.367883622646331787e-01 1.274152994155883789e-01 1.256756186485290527e-01 -4.881231486797332764e-02 -2.997979521751403809e-01 3.418982326984405518e-01 1.879287362098693848e-01 1.653614044189453125e-01 1.887754797935485840e-01 -2.790696322917938232e-01 2.278058230876922607e-02 -1.387080294080078602e-03 2.292205244302749634e-01 1.459763944149017334e-01 6.247171014547348022e-02 6.934139877557754517e-02
9.385947883129119873e-02 1.298701614141464233e-01 8.668138831853866577e-02 4.025334492325782776e-03 -1.404841314069926739e-03 -2.099320665001869202e-02 -2.788700461387634277e-01 -6.033051386475563049e-02 1.654299497604370117e-01 9.951008856296539307e-02 5.098601058125495911e-02 2.541365325450897217e-01 1.803690642118453979e-01 -1.349031478166580200e-01 2.572636120021343231e-02 -3.242878913879394531e-01 3.322613537311553955e-01 -2.864119112491607666e-01 4.562066122889518738e-02 -3.468185197561979294e-03 -5.721975862979888916e-02 3.317262828350067139e-01 1.124260798096656799e-01 1.741452813148498535e-01 2.275049388408660889e-01 -1.917990744113922119e-01 1.126374304294586182e-01 1.344446688890457153e-01 1.569068282842636108e-01 2.235923409461975098e-01 -2.630385160446166992e-01 1.000840514898300171e-01
2.638818323612213135e-01 -1.504484713077545166e-01 -3.864971697330474854e-01 -9.237283468246459961e-02 1.980431228876113892e-01 2.146394550800323486e-01 1.077667474746704102e-01 7.760728150606155396e-02 1.832227259874343872e-01 7.428309321403503418e-02 7.198931276798248291e-02 2.814262546598911285e-02 2.344426065683364868e-01 -1.472596228122711182e-01 2.371327131986618042e-01 -3.583521544933319092e-01 2.860874235630035400e-01 -7.334524393081665039e-02 -4.689901694655418396e-02 1.779631674289703369e-01 -1.497407257556915283e-01 2.146211713552474976e-01 6.086394563317298889e-02 2.647970914840698242e-01 1.956983655691146851e-02 7.945113629102706909e-02 -4.074533656239509583e-02 -1.831125840544700623e-02 8.923821896314620972e-02 -8.603655546903610229e-02 -2.217510491609573364e-01 6.243758648633956909e-02
1.608960926532745361e-01 -2.482279837131500244e-01 3.467920795083045959e-02 -3.150011003017425537e-01 3.154594600200653076e-01 -2.081240862607955933e-01 -4.812905937433242798e-02 -9.160495363175868988e-03 -1.996404379606246948e-01 1.467587649822235107e-01 2.195984423160552979e-01 -5.268374457955360413e-03 -7.590842433273792267e-04 2.158226259052753448e-02 2.779304981231689453e-01 -2.884570658206939697e-01 2.104006111621856689e-01 -2.071287781000137329e-01 4.632535204291343689e-02 1.553860306739807129e-01 3.911043703556060791e-02 3.128748238086700439e-01 -2.405848540365695953e-02 1.273349225521087646e-01 -7.358163595199584961e-02 -1.746714562177658081e-01 2.198807597160339355e-01 1.234480962157249451e-01 -9.199102967977523804e-02 -2.182733416557312012e-01 1.001892164349555969e-01 -3.068707138299942017e-02
2.423687726259231567e-01 -1.445861905813217163e-01 2.343308627605438232e-01 1.732280999422073364e-01 2.296240925788879395e-01 -2.301480323076248169e-01 -2.109474837779998779e-01 2.108744978904724121e-01 2.353331744670867920e-01 2.475638240575790405e-01 -4.747167229652404785e-02 7.273063063621520996e-02 3.265209794044494629e-01 1.948945075273513794e-01 4.917840287089347839e-02 -1.357346475124359131e-01 2.399573177099227905e-01 -9.454504400491714478e-02 -3.351229056715965271e-02 -5.664851143956184387e-02 -1.653621494770050049e-01 1.483157575130462646e-01 1.348708197474479675e-02 -3.543490171432495117e-02 -3.823832049965858459e-02 -3.857080638408660889e-01 1.299894005060195923e-01 -1.107760220766067505e-01 5.450638383626937866e-02 8.082541078329086304e-02 1.837803870439529419e-01 8.249627798795700073e-02
2.486686035990715027e-02 -2.012232542037963867e-01 8.747541159391403198e-02 6.265923380851745605e-02 2.157351523637771606e-01 -3.023980259895324707e-01 -6.944175064563751221e-02 4.006549715995788574e-01 3.219964802265167236e-01 2.256832122802734375e-01 1.157000511884689331e-01 7.965186238288879395e-02 1.606939584016799927e-01 8.172354847192764282e-02 7.164664566516876221e-02 -2.496272772550582886e-01 1.245921328663825989e-01 1.947543583810329437e-02 -1.840377300977706909e-01 2.290388755500316620e-02 -1.158961132168769836e-01 1.414089947938919067e-01 -9.809689596295356750e-03 1.085225269198417664e-01 -1.007805168628692627e-01 -3.156820535659790039e-01 1.702650040388107300e-01 2.044165730476379395e-01 1.558255702257156372e-01 1.699604094028472900e-01 2.004160284996032715e-01 -1.281859073787927628e-02
-1.292102783918380737e-01 1.008088588714599609e-01 1.132423952221870422e-01 2.575295269489288330e-01 -1.104408204555511475e-01 1.128552854061126709e-01 -2.192202508449554443e-01 1.137114390730857849e-01 -4.376960545778274536e-02 9.960643947124481201e-02 -4.453039541840553284e-02 2.340184152126312256e-01 3.337855935096740723e-01 1.135499849915504456e-01 6.903499364852905273e-02 -1.768668591976165771e-01 7.401961283903801814e-06 -1.842693984508514404e-01 4.543735831975936890e-02 4.426583647727966309e-02 -3.050237596035003662e-01 1.294190883636474609e-01 -1.208069398999214172e-01 1.077819690108299255e-01 1.974967420101165771e-01 -2.805227935314178467e-01 5.135332942008972168e-01 -9.847979247570037842e-02 2.762603946030139923e-02 6.524314638227224350e-03 1.111571043729782104e-01 -2.971797436475753784e-02
9.094154089689254761e-02 -3.159203752875328064e-02 -2.020051479339599609e-01 -4.276778548955917358e-02 -2.013940215110778809e-01 -2.169616967439651489e-01 -4.569481592625379562e-03 -1.302687823772430420e-02 -9.971898794174194336e-02 1.358025968074798584e-01 7.635837793350219727e-02 1.033321470022201538e-01 1.751921772956848145e-01 -9.960902482271194458e-02 1.297129690647125244e-01 -2.852791547775268555e-01 -7.180117070674896240e-02 -1.194227114319801331e-01 3.346997871994972229e-02 3.929648697376251221e-01 -2.359395176172256470e-01 1.061166748404502869e-01 4.104268550872802734e-01 2.345904856920242310e-01 8.286763727664947510e-02 6.131647527217864990e-02 2.881278395652770996e-01 1.596130281686782837e-01 1.781971193850040436e-02 2.337780594825744629e-01 -1.716067790985107422e-01 8.744307607412338257e-02
1.129194349050521851e-01 3.335203230381011963e-02 -3.779615461826324463e-01 -1.987459212541580200e-01 7.114751636981964111e-02 -2.516519464552402496e-02 -2.809542417526245117e-01 4.359768033027648926e-01 1.567723900079727173e-01 -1.875689476728439331e-01 3.091391921043395996e-01 7.072995603084564209e-02 4.678216297179460526e-03 1.867515295743942261e-01 -7.801236212253570557e-02 -3.134171962738037109e-01 6.532260775566101074e-02 -9.946986287832260132e-02 -7.765109837055206299e-02 6.791265308856964111e-02 -5.169289931654930115e-02 7.830820232629776001e-02 1.280912607908248901e-01 5.818605422973632812e-02 -5.640433728694915771e-02 5.421055108308792114e-02 2.400895655155181885e-01 -1.895352005958557129e-01 2.307045012712478638e-01 4.212103039026260376e-02 -6.559980660676956177e-02 1.309293508529663086e-01
-7.273526489734649658e-02 -7.946896948851644993e-04 -9.256785362958908081e-02 1.838815808296203613e-01 2.049857228994369507e-01 -2.889021635055541992e-01 -1.880440115928649902e-02 -1.060634627938270569e-01 2.216716706752777100e-01 1.167295351624488831e-01 1.593245118856430054e-01 -9.153072535991668701e-02 3.908558189868927002e-01 8.574197441339492798e-02 3.201308473944664001e-02 -3.228457272052764893e-01 -3.129063919186592102e-02 -1.908247917890548706e-01 1.583053171634674072e-01 1.970545053482055664e-01 1.794737130403518677e-01 -1.163832563906908035e-02 -7.262326776981353760e-02 -2.346552535891532898e-02 -3.193663060665130615e-02 -3.809467256069183350e-01 2.421875149011611938e-01 -1.846827119588851929e-01 1.229917183518409729e-01 -2.286876440048217773e-01 7.428577542304992676e-02 -4.515723884105682373e-02
2.034822404384613037e-01 2.164959311485290527e-01 1.156837493181228638e-01 -2.951007336378097534e-02 1.365099847316741943e-01 -1.096286773681640625e-01 -9.316767007112503052e-02 2.102974802255630493e-01 2.876538634300231934e-01 -2.301935851573944092e-01 1.371192783117294312e-01 -2.435983270406723022e-01 2.612097561359405518e-01 9.724915772676467896e-02 3.174832463264465332e-01 -3.261770606040954590e-01 4.452906921505928040e-02 -6.501558423042297363e-02 -1.648833751678466797e-01 3.154571726918220520e-02 -2.094782590866088867e-01 -9.226519614458084106e-02 -1.082355901598930359e-01 2.349604368209838867e-01 -1.736907660961151123e-02 5.537509545683860779e-02 3.505908548831939697e-01 9.155153483152389526e-02 5.843600630760192871e-02 -7.445230730809271336e-04 -5.196129903197288513e-02 1.437906920909881592e-01
-8.393447101116180420e-02 -1.186326728202402592e-03 -2.789948582649230957e-01 -2.051175832748413086e-01 9.458409249782562256e-02 -9.770734608173370361e-02 -3.269672989845275879e-01 3.255728781223297119e-01 2.331293746829032898e-02 1.029313132166862488e-01 -3.796556498855352402e-03 -1.529011130332946777e-01 1.914792060852050781e-01 3.164423629641532898e-02 3.752913773059844971e-01 -6.660085916519165039e-02 1.140092983841896057e-01 -3.063420951366424561e-01 1.997028291225433350e-01 8.155013434588909149e-03 2.269574627280235291e-02 -2.749395966529846191e-01 1.986418664455413818e-02 2.180890440940856934e-01 2.101719379425048828e-02 -2.922796458005905151e-02 2.370051294565200806e-01 5.511026084423065186e-02 2.968197762966156006e-01 4.192991927266120911e-02 1.100657507777214050e-02 -5.316241458058357239e-02
2.149618603289127350e-02 3.039112314581871033e-02 -4.020945131778717041e-01 -4.368366301059722900e-02 1.461979895830154419e-01 2.211458422243595123e-02 -3.018783926963806152e-01 2.463477402925491333e-01 1.012360155582427979e-01 3.986395597457885742e-01 -1.281200349330902100e-02 -1.452834606170654297e-01 5.877673998475074768e-02 1.382268667221069336e-01 -2.132231742143630981e-02 -2.631200253963470459e-01 3.059116303920745850e-01 -2.116777449846267700e-01 -7.183653116226196289e-02 2.672283649444580078e-01 -9.798964112997055054e-02 -6.040374562144279480e-02 1.617526412010192871e-01 6.894850730895996094e-02 -1.605382114648818970e-01 -9.986641258001327515e-02 1.933477632701396942e-02 3.565021092072129250e-03 1.295274943113327026e-01 -8.911108225584030151e-02 2.415766119956970215e-01 1.801520399749279022e-02
8.126232028007507324e-02 -6.450004130601882935e-02 -2.847733199596405029e-01 -7.810221612453460693e-02 4.479649290442466736e-02 -7.570102810859680176e-02 -1.279736906290054321e-01 6.267645955085754395e-02 3.970246613025665283e-01 -6.175174191594123840e-02 9.889668971300125122e-02 -5.434647947549819946e-02 2.491483390331268311e-01 -5.246061086654663086e-02 6.518348306417465210e-02 -1.777725666761398315e-01 1.105397716164588928e-01 -3.612009063363075256e-02 -4.945617914199829102e-02 -9.322215616703033447e-02 -5.936788916587829590e-01 1.690705269575119019e-01 -8.074916899204254150e-02 3.701301664113998413e-02 4.058991093188524246e-03 -4.744888842105865479e-02 1.710113286972045898e-01 1.323924958705902100e-01 6.494677811861038208e-02 2.205688953399658203e-01 -2.887281775474548340e-01 1.671587675809860229e-02
4.321388527750968933e-02 -2.017791718244552612e-01 1.755182631313800812e-02 1.578182280063629150e-01 -1.102133765816688538e-01 -1.210029330104589462e-02 -7.482694089412689209e-02 3.112135827541351318e-01 4.175920039415359497e-02 7.684928923845291138e-02 -2.566266953945159912e-01 7.043290883302688599e-02 3.293097913265228271e-01 1.323625743389129639e-01 2.855048477649688721e-01 -2.328082025051116943e-01 -1.073862314224243164e-01 -3.406920284032821655e-02 5.634303763508796692e-02 -5.282922461628913879e-02 -2.396106272935867310e-01 1.921930611133575439e-01 9.077798575162887573e-02 2.826525270938873291e-01 1.984618790447711945e-02 -1.987956464290618896e-01 2.879993617534637451e-01 -2.220148146152496338e-01 2.382424026727676392e-01 1.836710721254348755e-01 1.095042526721954346e-01 3.918559849262237549e-02
1.680637001991271973e-01 -4.584476724267005920e-02 -1.293694376945495605e-01 -2.550659477710723877e-01 -5.506529659032821655e-02 -1.831744760274887085e-01 -8.240447379648685455e-03 1.340856552124023438e-01 3.207499086856842041e-01 1.728954166173934937e-01 2.427543997764587402e-01 7.952433079481124878e-03 1.438661664724349976e-02 -8.566736429929733276e-02 -8.051237463951110840e-02 1.849483996629714966e-01 -4.639633744955062866e-02 -2.145551145076751709e-01 -4.733789339661598206e-02 -4.824846982955932617e-02 -2.301352173089981079e-01 2.135509550571441650e-01 2.084267884492874146e-01 4.420375227928161621e-01 -9.567293524742126465e-02 -1.438833773136138916e-02 2.148431539535522461e-01 -1.440228670835494995e-01 1.384297907352447510e-01 1.989138424396514893e-01 -2.465591728687286377e-01 8.534310758113861084e-02
1.430947333574295044e-01 6.928379088640213013e-02 -3.697475045919418335e-02 2.240591049194335938e-01 3.518669903278350830e-01 -2.018284201622009277e-01 1.356849372386932373e-01 -1.521273609250783920e-02 1.493891924619674683e-01 2.498015016317367554e-01 1.343677490949630737e-01 3.506884351372718811e-02 3.546804934740066528e-02 1.631896644830703735e-01 3.277282416820526123e-01 -1.931255757808685303e-01 8.958948403596878052e-02 -9.450090676546096802e-02 1.056112498044967651e-01 -9.045214951038360596e-02 -4.660816490650177002e-01 1.913395226001739502e-01 -9.562562406063079834e-02 8.804381638765335083e-02 -1.164097338914871216e-01 -1.109444648027420044e-01 2.456712275743484497e-01 1.132308244705200195e-01 1.797265410423278809e-01 -1.484477706253528595e-02 -1.863246434368193150e-03 1.574188619852066040e-01
-8.002038113772869110e-03 1.194772496819496155e-01 -4.633381366729736328e-01 1.406530439853668213e-01 2.103750556707382202e-01 -9.574062377214431763e-02 -3.641342744231224060e-02 -3.956793993711471558e-02 2.116939127445220947e-01 2.623625993728637695e-01 -4.625287652015686035e-02 -6.371897459030151367e-02 1.257591843605041504e-01 -8.063701912760734558e-03 -4.809389263391494751e-02 -1.988336592912673950e-01 3.089301884174346924e-01 -5.826712399721145630e-02 8.007750660181045532e-02 -9.366764873266220093e-02 -9.423078736290335655e-04 7.398058474063873291e-02 -8.171051740646362305e-02 1.729525625705718994e-01 -1.294581145048141479e-01 -2.536379098892211914e-01 2.238533943891525269e-01 -2.078590095043182373e-01 3.215678632259368896e-01 -8.619390428066253662e-02 -2.423701286315917969e-01 1.312861442565917969e-01
5.858682841062545776e-02 -4.765127599239349365e-02 3.400038555264472961e-02 -6.199358776211738586e-02 -1.546437293291091919e-01 -3.260890766978263855e-02 -1.937429457902908325e-01 -1.239088997244834900e-01 -7.808384299278259277e-02 2.492067068815231323e-01 7.470643520355224609e-02 -1.435592621564865112e-01 1.019439771771430969e-01 1.273945271968841553e-01 3.467878699302673340e-01 -3.981166779994964600e-01 3.425257802009582520e-01 -7.553829997777938843e-02 3.263811022043228149e-02 2.014948427677154541e-01 -2.368536293506622314e-01 1.886266916990280151e-01 3.657564222812652588e-01 1.428768187761306763e-01 2.557029947638511658e-02 -2.437847554683685303e-01 5.349101964384317398e-03 2.161335572600364685e-02 -1.526147872209548950e-01 5.619154870510101318e-02 3.988879173994064331e-02 -1.116731390357017517e-01
-2.811662480235099792e-02 -4.231527820229530334e-02 -4.680893383920192719e-03 8.866692334413528442e-02 1.700510829687118530e-01 -3.989493474364280701e-02 -1.454392727464437485e-02 7.414259016513824463e-02 2.794576883316040039e-01 1.393591314554214478e-01 4.051427543163299561e-01 -1.026714593172073364e-01 4.220614954829216003e-02 -1.707914024591445923e-01 1.167754754424095154e-01 -4.174759089946746826e-01 -6.012737751007080078e-02 -1.593771278858184814e-01 8.599150925874710083e-02 2.246270626783370972e-01 -6.643844395875930786e-02 -1.706467270851135254e-01 5.984175205230712891e-02 1.134419962763786316e-01 -1.224857009947299957e-02 -3.910820484161376953e-01 2.361212074756622314e-01 -4.284449666738510132e-02 1.609828472137451172e-01 -1.844684779644012451e-01 1.020858958363533020e-01 -2.105749249458312988e-01
-1.285324990749359131e-01 -1.716510057449340820e-01 1.063701659440994263e-01 -1.594726294279098511e-01 1.215174496173858643e-01 -2.305507212877273560e-01 7.617425173521041870e-02 1.007984802126884460e-01 -2.212949246168136597e-01 -7.812124490737915039e-02 -2.266527339816093445e-02 1.575829833745956421e-01 2.861892879009246826e-01 6.366962939500808716e-02 2.600032687187194824e-01 -3.132248222827911377e-01 1.271714121103286743e-01 -2.130679786205291748e-01 -2.154394090175628662e-01 3.414272665977478027e-01 -2.260485738515853882e-01 9.559384733438491821e-02 1.321023553609848022e-01 1.003462001681327820e-01 3.422042354941368103e-02 -6.566295027732849121e-02 1.990466713905334473e-01 -7.824412733316421509e-02 3.386719524860382080e-01 -6.396446377038955688e-02 -1.091271191835403442e-01 -8.401829749345779419e-02
-5.523102357983589172e-03 -1.412833295762538910e-02 -1.107545476406812668e-02 -1.352601647377014160e-01 2.561022713780403137e-02 -2.518659532070159912e-01 -9.334170073270797729e-02 -2.327543646097183228e-01 1.724338382482528687e-01 2.354156672954559326e-01 -9.391410648822784424e-02 1.908930838108062744e-01 1.074637398123741150e-01 -2.746363580226898193e-01 9.386602044105529785e-02 -1.670604199171066284e-01 3.178391456604003906e-01 -1.296569406986236572e-01 1.996778249740600586e-01 -1.425470262765884399e-01 -2.936313450336456299e-01 2.264297902584075928e-01 1.456724386662244797e-02 2.389948219060897827e-01 1.866762042045593262e-01 -2.662016749382019043e-01 1.863258928060531616e-01 -1.359484195709228516e-01 1.199658811092376709e-01 1.346217561513185501e-02 -2.315799742937088013e-01 -1.753873191773891449e-02
1.521832346916198730e-01 2.485966235399246216e-01 1.725368015468120575e-02 1.644927076995372772e-02 -3.921924158930778503e-02 9.552289545536041260e-02 -1.469420790672302246e-01 -1.070656850934028625e-01 1.658183783292770386e-01 -1.304187774658203125e-01 -7.144501060247421265e-02 2.366322875022888184e-01 2.773941159248352051e-01 -1.028033159673213959e-02 4.961282387375831604e-02 -3.549058139324188232e-01 3.097003400325775146e-01 -9.025406837463378906e-02 3.307986631989479065e-02 -9.343345463275909424e-02 -2.263966947793960571e-01 1.351696997880935669e-01 -1.240670531988143921e-01 2.265094667673110962e-01 1.418812423944473267e-01 -3.609265387058258057e-01 1.357143670320510864e-01 5.143166333436965942e-02 3.185207247734069824e-01 -1.538631469011306763e-01 -9.744507074356079102e-02 -5.899837985634803772e-02
5.596605315804481506e-02 1.334202587604522705e-01 -2.774825990200042725e-01 2.862295210361480713e-01 1.931550651788711548e-01 -2.173218876123428345e-01 -2.400405108928680420e-01 7.125017046928405762e-02 1.181827709078788757e-01 3.169905841350555420e-01 -1.374908089637756348e-01 -2.198424637317657471e-01 1.871500015258789062e-01 -1.172176823019981384e-01 1.791717559099197388e-01 -1.443392187356948853e-01 4.997491464018821716e-02 -7.870602607727050781e-02 2.470102459192276001e-01 -1.052353624254465103e-02 -1.604331433773040771e-01 1.753241717815399170e-01 1.288098655641078949e-02 2.084784582257270813e-02 -7.503543049097061157e-02 -2.188554406166076660e-01 1.399393528699874878e-01 -2.458580881357192993e-01 2.960634827613830566e-01 -1.645623147487640381e-01 -3.105193749070167542e-02 1.156389936804771423e-01
2.473572501912713051e-03 -2.073223292827606201e-01 3.461976349353790283e-02 7.804115116596221924e-02 -5.649906769394874573e-02 -1.136689074337482452e-02 -1.295746415853500366e-01 -1.365670263767242432e-01 3.876376748085021973e-01 3.179097920656204224e-02 -3.711902722716331482e-02 -2.486879378557205200e-01 7.049679011106491089e-02 2.097143232822418213e-02 -7.805268745869398117e-03 -1.753356754779815674e-01 3.449789285659790039e-01 -1.594922691583633423e-01 -1.583563685417175293e-01 3.442731201648712158e-01 -3.806852698326110840e-01 2.248311787843704224e-01 -1.479728370904922485e-01 2.101221233606338501e-01 5.306007224135100842e-04 -4.492951929569244385e-02 1.840913146734237671e-01 1.143713071942329407e-01 1.498398631811141968e-01 1.774300485849380493e-01 6.398365646600723267e-02 -6.056040152907371521e-02
7.086440175771713257e-02 -3.839681670069694519e-02 1.089963596314191818e-02 3.550068736076354980e-01 2.309994995594024658e-01 -4.949255660176277161e-02 -1.542279589921236038e-02 -4.837283492088317871e-02 2.302585244178771973e-01 2.674112021923065186e-01 -6.259868387132883072e-03 2.028899453580379486e-02 -1.035678200423717499e-02 5.932616442441940308e-02 1.515229046344757080e-01 -3.101260364055633545e-01 4.132692515850067139e-01 1.426478773355484009e-01 -1.698387786746025085e-02 1.160683184862136841e-01 -1.152190119028091431e-01 2.659837715327739716e-02 1.401508003473281860e-01 4.428541064262390137e-01 7.081742584705352783e-02 -2.006862610578536987e-01 1.316906511783599854e-02 -1.795984357595443726e-01 2.076591402292251587e-01 -7.123091816902160645e-02 -7.864419370889663696e-03 2.453991957008838654e-02
-6.854268163442611694e-02 3.098527193069458008e-01 -3.176352083683013916e-01 -1.971608698368072510e-01 1.490204781293869019e-01 -2.086672745645046234e-02 -2.195759415626525879e-01 4.403619468212127686e-01 1.517990529537200928e-01 8.245649933815002441e-02 1.513556092977523804e-01 4.127131775021553040e-02 7.945538312196731567e-02 2.732384204864501953e-02 -1.187458354979753494e-02 -1.414249241352081299e-01 7.460317760705947876e-02 -9.161552041769027710e-02 6.098297610878944397e-02 4.171859622001647949e-01 -1.593959629535675049e-01 7.801710814237594604e-02 2.991810254752635956e-02 2.163230776786804199e-01 -1.755663752555847168e-01 1.446508243680000305e-02 1.000334918498992920e-01 -2.291512489318847656e-01 1.537888199090957642e-01 -1.508942246437072754e-01 4.466405138373374939e-02 1.506734453141689301e-02
2.194346934556961060e-01 -1.259870231151580811e-01 -2.783886194229125977e-01 1.247291639447212219e-01 1.174417585134506226e-01 -2.199853807687759399e-01 8.569836616516113281e-02 3.231776356697082520e-01 2.598041109740734100e-02 4.006877243518829346e-01 6.159992888569831848e-03 -1.006422415375709534e-01 1.322367638349533081e-01 1.229030564427375793e-01 9.116700291633605957e-02 -1.118794158101081848e-01 1.142869703471660614e-02 9.138935804367065430e-02 1.642165482044219971e-01 -3.164919838309288025e-02 -1.280072629451751709e-01 2.792480774223804474e-02 -3.256285190582275391e-02 4.228994548320770264e-01 -7.340180128812789917e-02 -2.149626165628433228e-01 -1.259205788373947144e-01 -5.529127642512321472e-02 1.540245562791824341e-01 -1.650827936828136444e-02 -3.399839401245117188e-01 2.269393950700759888e-02
-6.157292053103446960e-02 1.000177934765815735e-01 -1.720312237739562988e-01 1.133050769567489624e-01 5.819112807512283325e-02 -2.406773865222930908e-01 1.361811459064483643e-01 -1.329497694969177246e-01 1.388236135244369507e-01 1.401942968368530273e-01 2.049719691276550293e-01 5.163535848259925842e-02 -6.234948337078094482e-02 1.313926279544830322e-01 8.955270797014236450e-02 -2.929751276969909668e-01 -3.724564239382743835e-02 -1.587165594100952148e-01 4.710936546325683594e-02 1.313937157392501831e-01 -2.770103886723518372e-02 -9.871188551187515259e-02 -5.265153944492340088e-02 2.290311753749847412e-01 -7.478927820920944214e-02 -4.229705035686492920e-01 1.974980384111404419e-01 3.675692975521087646e-01 2.266888022422790527e-01 -2.314162701368331909e-01 -2.925419062376022339e-02 -2.672450244426727295e-01
-1.904463469982147217e-01 8.582472056150436401e-02 -4.679753482341766357e-01 -1.359440833330154419e-01 5.275708809494972229e-02 -1.889192909002304077e-01 -8.255241811275482178e-02 2.575488388538360596e-01 6.539300829172134399e-02 1.414524167776107788e-01 -7.159650325775146484e-02 -1.184840947389602661e-01 -7.360777258872985840e-02 4.098905250430107117e-02 -2.277343347668647766e-02 -3.027948737144470215e-01 2.178608626127243042e-01 -9.054989367723464966e-02 -1.467870175838470459e-01 1.301174610853195190e-01 -2.533227503299713135e-01 -1.369722280651330948e-02 3.754313886165618896e-01 1.340774744749069214e-01 -1.587429791688919067e-01 -1.261068284511566162e-01 5.468661710619926453e-02 -1.323158591985702515e-01 9.871137887239456177e-02 1.119959726929664612e-02 2.748599946498870850e-01 8.269610814750194550e-03
-1.304593533277511597e-01 8.517292141914367676e-02 -8.302025496959686279e-02 -1.503462046384811401e-01 5.338499322533607483e-02 2.969691753387451172e-01 -7.155060768127441406e-02 1.592573970556259155e-01 1.568198055028915405e-01 3.830792903900146484e-01 3.182828128337860107e-01 1.241196971386671066e-02 3.237885236740112305e-01 -2.802221663296222687e-02 2.151374220848083496e-01 -2.069525122642517090e-01 -4.513066087383776903e-04 -5.841422826051712036e-02 -4.292625561356544495e-02 -1.541422400623559952e-02 -1.320618391036987305e-01 3.505494445562362671e-03 2.129135876893997192e-01 1.320984810590744019e-01 -1.114523410797119141e-01 -1.263834685087203979e-01 4.374831318855285645e-01 1.530336141586303711e-01 -4.389823228120803833e-02 8.667054772377014160e-02 -1.330943405628204346e-01 -3.290757909417152405e-02
1.011282801628112793e-01 5.677920952439308167e-02 8.521604537963867188e-02 -6.043134629726409912e-02 2.765065729618072510e-01 -5.872815102338790894e-02 -5.657355114817619324e-02 4.778305813670158386e-02 7.282041758298873901e-02 3.844237327575683594e-01 -1.205994114279747009e-01 -2.099099457263946533e-01 -3.284362331032752991e-02 1.707042753696441650e-02 8.353991806507110596e-02 -1.911415159702301025e-01 1.542729884386062622e-01 -2.566895186901092529e-01 8.230347931385040283e-02 -5.457901582121849060e-02 3.678081184625625610e-02 4.173933565616607666e-01 6.457348167896270752e-02 1.665180623531341553e-01 7.757245097309350967e-03 -4.170228838920593262e-01 8.167642354965209961e-02 1.007554084062576294e-01 7.288064062595367432e-02 1.995827108621597290e-01 -2.973222732543945312e-01 -4.924422129988670349e-02
2.286596000194549561e-01 -1.741003692150115967e-01 -9.885701537132263184e-02 -2.438529878854751587e-01 1.035175099968910217e-01 -2.901199162006378174e-01 -2.137464582920074463e-01 -3.487990424036979675e-02 3.726926073431968689e-02 2.401887625455856323e-01 1.089996397495269775e-01 -1.601518839597702026e-01 -6.655404716730117798e-02 -5.836740881204605103e-02 2.641240954399108887e-01 -2.000622749328613281e-01 -7.587865740060806274e-02 -5.231126770377159119e-02 -9.520154446363449097e-03 2.855480313301086426e-01 -2.815490365028381348e-01 -9.306158125400543213e-02 1.763286590576171875e-01 2.371061593294143677e-01 1.850058883428573608e-01 -4.197993129491806030e-02 1.595073491334915161e-01 -2.597844973206520081e-02 4.399119876325130463e-03 1.363309621810913086e-01 -3.353115916252136230e-01 1.833992153406143188e-01
-1.353051215410232544e-01 -5.820653960108757019e-02 -2.239393740892410278e-01 -1.806160509586334229e-01 1.408118307590484619e-01 -1.944179385900497437e-01 -5.810072273015975952e-02 -2.193997204303741455e-01 2.613871693611145020e-01 -7.171420007944107056e-02 9.911285340785980225e-02 1.538304984569549561e-01 -1.521331816911697388e-01 4.003329947590827942e-02 1.152652725577354431e-01 -2.511384487152099609e-01 -1.567358821630477905e-01 -2.395953834056854248e-01 8.025605976581573486e-02 2.351566031575202942e-02 -2.882754802703857422e-01 1.308121532201766968e-01 3.507609069347381592e-01 2.822684049606323242e-01 1.253339350223541260e-01 -2.865696251392364502e-01 7.364399731159210205e-02 5.003146827220916748e-02 1.227237209677696228e-01 -1.153631284832954407e-01 -3.921164199709892273e-02 2.253533452749252319e-01
7.812278345227241516e-03 -1.017751544713973999e-01 -3.548809140920639038e-02 -1.644166372716426849e-02 3.551647812128067017e-02 -1.155369058251380920e-01 -3.717950284481048584e-01 8.120054751634597778e-02 1.701771765947341919e-01 -6.277396529912948608e-02 2.386568933725357056e-01 4.275546595454216003e-02 -1.766685745678842068e-03 2.559033455327153206e-03 1.441967338323593140e-01 -5.125957131385803223e-01 1.410701125860214233e-01 1.327405571937561035e-01 1.984613984823226929e-01 -1.156932860612869263e-01 1.125272270292043686e-02 4.478841722011566162e-01 2.801527641713619232e-02 9.879764914512634277e-02 2.394714802503585815e-01 -2.106971144676208496e-01 1.934828162193298340e-01 -3.543031960725784302e-02 -1.016299352049827576e-01 -1.227893307805061340e-02 -1.898852176964282990e-03 -2.989757247269153595e-02
-3.105454088654369116e-04 4.676207900047302246e-02 -1.144243776798248291e-01 -1.123263388872146606e-01 -5.322777107357978821e-02 -3.009673058986663818e-01 -2.491228729486465454e-01 -6.457077711820602417e-02 -1.079100519418716431e-01 -1.198647320270538330e-01 1.891709268093109131e-01 7.831394672393798828e-02 4.096372723579406738e-01 -2.035902440547943115e-02 3.501218259334564209e-01 -1.578499376773834229e-01 9.019466489553451538e-02 -1.419707089662551880e-01 1.691823452711105347e-01 -9.655629843473434448e-02 -4.019616246223449707e-01 7.420045882463455200e-02 1.428201198577880859e-01 -4.448981210589408875e-02 -1.505537480115890503e-01 -7.390806078910827637e-02 2.568743824958801270e-01 6.319937855005264282e-02 9.784333407878875732e-02 -1.596263498067855835e-01 -1.518369168043136597e-01 -1.299958974123001099e-01
8.994389325380325317e-02 4.322686418890953064e-02 -1.248595193028450012e-01 -2.478269040584564209e-01 1.429350674152374268e-01 -2.369299978017807007e-01 -1.404590606689453125e-01 1.139060109853744507e-01 6.170879118144512177e-03 -7.928328961133956909e-02 7.542289048433303833e-02 1.602413207292556763e-01 1.204536110162734985e-01 -3.889652490615844727e-01 9.587474167346954346e-03 -2.665194571018218994e-01 2.467835992574691772e-01 -2.475618273019790649e-01 8.529780060052871704e-02 -6.418965756893157959e-02 -1.830568164587020874e-02 3.218458294868469238e-01 2.172534763813018799e-01 8.506982773542404175e-02 2.062830328941345215e-01 -2.261626273393630981e-01 3.508847951889038086e-02 1.231974083930253983e-02 2.121931165456771851e-01 1.733508706092834473e-01 -2.429541796445846558e-01 8.953995257616043091e-02
-8.286425471305847168e-02 2.953633368015289307e-01 -4.927045106887817383e-01 -1.115716770291328430e-01 1.565034985542297363e-01 -2.181717753410339355e-02 -3.124584555625915527e-01 3.135589957237243652e-01 1.059599816799163818e-01 2.863726019859313965e-01 1.377284675836563110e-01 -7.053732126951217651e-02 4.934201389551162720e-02 7.103247195482254028e-02 -1.162026524543762207e-01 -1.351937651634216309e-01 1.316647678613662720e-01 -6.828982383012771606e-02 1.324644684791564941e-02 2.820618152618408203e-01 -2.231668531894683838e-01 -5.966018512845039368e-02 1.272700726985931396e-01 1.593604683876037598e-01 -1.245080903172492981e-01 -4.443863406777381897e-02 1.537675261497497559e-01 -1.123613491654396057e-01 1.193743869662284851e-01 -4.683256521821022034e-02 8.005147427320480347e-02 -6.265570409595966339e-03
5.428639799356460571e-02 1.393511891365051270e-01 -1.705885678529739380e-01 -2.111134231090545654e-01 1.417496651411056519e-01 -1.835220009088516235e-01 -3.979287445545196533e-01 2.225924581289291382e-01 -1.890916824340820312e-01 1.188938170671463013e-01 -4.752990603446960449e-02 -1.133136376738548279e-01 4.653694108128547668e-02 1.031688973307609558e-01 -2.709888815879821777e-01 -2.183398604393005371e-01 1.198321282863616943e-01 -1.374337822198867798e-01 3.206572830677032471e-01 9.911803156137466431e-02 -8.051676303148269653e-02 5.521955341100692749e-02 1.296644806861877441e-01 1.748373061418533325e-01 4.339176788926124573e-02 -4.064714163541793823e-02 3.805156946182250977e-01 1.463445369154214859e-02 1.583969295024871826e-01 -1.639550924301147461e-01 1.557056605815887451e-01 -1.258036643266677856e-01
1.902644149959087372e-02 -2.146054506301879883e-01 1.068679615855216980e-01 -1.657523959875106812e-01 -2.136712670326232910e-01 -5.087016150355339050e-02 -1.710377633571624756e-01 -2.834075130522251129e-02 6.171983201056718826e-03 2.654645442962646484e-01 -1.759394630789756775e-02 -2.051778137683868408e-01 1.919395029544830322e-01 1.605851501226425171e-01 2.930799424648284912e-01 -4.507266879081726074e-01 2.278544306755065918e-01 -2.642192542552947998e-01 -2.454367280006408691e-02 2.671048603951931000e-02 -1.543748378753662109e-01 1.201989576220512390e-01 2.156456708908081055e-01 2.406064122915267944e-01 -3.421530500054359436e-02 -1.443621218204498291e-01 1.721745282411575317e-01 1.897886395454406738e-03 -1.562492102384567261e-01 1.222418397665023804e-01 4.021886363625526428e-02 -1.159292683005332947e-01
4.383146390318870544e-02 2.284674942493438721e-01 -1.880655139684677124e-01 -1.444566696882247925e-01 1.607300639152526855e-01 -6.562666501849889755e-03 -2.996993362903594971e-01 2.270546704530715942e-01 -5.012796819210052490e-02 1.467305719852447510e-01 -8.052852004766464233e-02 2.249268293380737305e-01 1.091484799981117249e-01 2.553859949111938477e-01 1.574570983648300171e-01 -5.013073682785034180e-01 9.292271733283996582e-02 -7.377402484416961670e-02 -2.308640182018280029e-01 1.794476211071014404e-01 -1.239350810647010803e-01 1.724193394184112549e-01 1.978095471858978271e-01 6.040978804230690002e-02 2.644387781620025635e-01 -7.378184050321578979e-02 -5.815334618091583252e-02 6.213688850402832031e-02 -1.125390082597732544e-01 -2.347588352859020233e-02 -7.297551725059747696e-03 -6.863382458686828613e-02
-2.621016502380371094e-01 -7.366441190242767334e-02 -1.640478968620300293e-01 -2.396229282021522522e-02 -3.362440690398216248e-02 6.097681447863578796e-02 2.884041517972946167e-02 4.336469769477844238e-01 -5.122778564691543579e-02 1.772322952747344971e-01 1.258504539728164673e-01 -2.006722688674926758e-01 -1.899555027484893799e-01 2.861918210983276367e-01 2.007098644971847534e-01 -1.494874060153961182e-01 1.934003680944442749e-01 -3.455523848533630371e-01 1.067617237567901611e-01 3.419607505202293396e-02 -2.073070257902145386e-01 -3.595063835382461548e-02 1.053319424390792847e-01 1.910990178585052490e-01 2.119245678186416626e-01 -1.679209917783737183e-01 5.917420238256454468e-02 2.298063784837722778e-01 1.437838524580001831e-01 3.466767817735671997e-02 -9.129415266215801239e-03 1.457955986261367798e-01
8.512436598539352417e-02 3.794745728373527527e-02 1.177481096237897873e-02 6.174921989440917969e-02 -9.359725564718246460e-02 -6.724782288074493408e-02 -6.789735704660415649e-02 -1.159672141075134277e-01 5.267691984772682190e-02 1.237252056598663330e-01 2.997545339167118073e-02 1.152618527412414551e-01 2.318145185708999634e-01 2.801658511161804199e-01 1.562598347663879395e-01 -1.699741929769515991e-02 1.326932664960622787e-02 -2.418252676725387573e-01 -2.003226131200790405e-01 2.308595627546310425e-01 8.229023963212966919e-02 1.820477843284606934e-01 -1.171057224273681641e-01 2.447181195020675659e-01 -1.927766762673854828e-02 -4.376871585845947266e-01 3.776358366012573242e-01 5.037022754549980164e-02 3.279553353786468506e-01 -1.457787603139877319e-01 1.577079296112060547e-01 -1.022613942623138428e-01
-4.162760078907012939e-02 3.963048383593559265e-02 1.310403645038604736e-01 2.304701358079910278e-01 -1.297421008348464966e-01 2.021588385105133057e-01 -2.375967800617218018e-01 6.973758339881896973e-02 1.101676523685455322e-01 5.316094309091567993e-02 -9.234854578971862793e-02 1.361147500574588776e-02 3.051166236400604248e-01 7.729803770780563354e-02 -3.154211863875389099e-02 -7.734119147062301636e-02 1.630216538906097412e-01 1.095665022730827332e-01 -1.109988912940025330e-01 9.704311192035675049e-02 -2.277529835700988770e-01 2.088242918252944946e-01 9.465481340885162354e-02 2.568347752094268799e-01 8.555311709642410278e-02 -3.083166480064392090e-01 4.709816277027130127e-01 1.680639386177062988e-02 2.537907958030700684e-01 3.963238373398780823e-02 -1.166911870241165161e-01 -2.070362716913223267e-01
1.939680725336074829e-01 -1.638808548450469971e-01 1.266871094703674316e-01 -1.342604011297225952e-01 1.525530219078063965e-01 -1.813415735960006714e-01 1.428684871643781662e-02 2.023681700229644775e-01 -3.922993689775466919e-02 3.562056273221969604e-02 -7.686986774206161499e-02 6.665578484535217285e-02 3.028033077716827393e-01 3.111615404486656189e-02 4.409845769405364990e-01 -1.503735929727554321e-01 8.911634236574172974e-02 -1.361227482557296753e-01 1.293016970157623291e-01 1.154475733637809753e-01 9.275233745574951172e-02 3.314417600631713867e-01 -9.111254662275314331e-02 2.067180126905441284e-01 7.127203792333602905e-02 -2.279304265975952148e-01 3.799562752246856689e-01 -6.866281479597091675e-02 -6.859850138425827026e-02 -1.197742223739624023e-01 1.669506430625915527e-01 -4.675798863172531128e-02
-8.594719320535659790e-02 6.083757802844047546e-02 -4.558015987277030945e-02 -3.065465986728668213e-01 1.004018262028694153e-01 -4.337142035365104675e-02 -1.541362106800079346e-01 1.915718317031860352e-01 -5.316203460097312927e-02 1.321488246321678162e-02 1.080246418714523315e-01 -7.783634960651397705e-02 1.267535090446472168e-01 2.710506916046142578e-01 3.155846595764160156e-01 -4.201128184795379639e-01 1.377275735139846802e-01 -1.718411147594451904e-01 -4.385066404938697815e-02 4.721865430474281311e-02 -2.309773117303848267e-01 1.309422682970762253e-02 3.655266761779785156e-01 1.082967072725296021e-01 8.743549883365631104e-02 1.914386264979839325e-02 1.334649622440338135e-01 1.541697829961776733e-01 -1.033748835325241089e-01 -2.386026531457901001e-01 -2.553430795669555664e-01 -1.307986583560705185e-02
3.743030130863189697e-02 -2.783631980419158936e-01 -8.750143647193908691e-02 7.069609314203262329e-02 4.648838937282562256e-02 -2.557758688926696777e-01 3.503450378775596619e-02 4.345079958438873291e-01 6.208667531609535217e-02 1.536051034927368164e-01 1.985594630241394043e-01 6.336236745119094849e-02 3.016779422760009766e-01 -6.549364887177944183e-03 -4.531265422701835632e-02 -2.580661512911319733e-02 -2.325937896966934204e-02 -2.174756675958633423e-01 1.340901106595993042e-01 8.481014519929885864e-02 1.289232634007930756e-03 3.261979520320892334e-01 -6.229062750935554504e-02 1.198558062314987183e-01 -6.731550395488739014e-02 -3.160063028335571289e-01 9.136454761028289795e-02 8.343435078859329224e-02 9.230659902095794678e-02 -2.021554261445999146e-01 -3.456001579761505127e-01 9.204428642988204956e-04
2.607811242341995239e-02 -4.106366261839866638e-02 -1.713626235723495483e-01 -1.615534573793411255e-01 -2.085790485143661499e-01 -3.182190954685211182e-01 -3.947781622409820557e-01 2.901746518909931183e-02 3.248666226863861084e-01 2.651858329772949219e-01 5.321827903389930725e-02 8.399163186550140381e-02 3.168106973171234131e-01 8.560796082019805908e-02 9.113178402185440063e-02 -6.549843400716781616e-02 -5.981240421533584595e-02 -1.942791044712066650e-01 -1.822012662887573242e-01 6.899554282426834106e-02 2.567791379988193512e-02 1.280129104852676392e-01 8.052530884742736816e-02 4.168470501899719238e-01 -6.932146847248077393e-02 -4.878685995936393738e-02 6.841279566287994385e-02 -7.211662828922271729e-02 -1.565614193677902222e-01 -7.851738482713699341e-02 -6.918422132730484009e-02 -7.460179179906845093e-02
-1.537756770849227905e-01 3.087576925754547119e-01 -3.518475294113159180e-01 -4.004088789224624634e-02 2.659215331077575684e-01 -1.242042630910873413e-01 -2.922545373439788818e-01 2.231653034687042236e-01 5.603684857487678528e-02 -1.217597723007202148e-01 1.930533498525619507e-01 -1.450903620570898056e-02 1.664252728223800659e-01 1.251734793186187744e-01 2.702212333679199219e-01 -1.048392206430435181e-01 1.777411065995693207e-02 -2.047814577817916870e-01 2.382353134453296661e-02 1.024210155010223389e-01 7.951681315898895264e-02 -9.157234430313110352e-02 1.987772136926651001e-01 2.221830338239669800e-01 -4.413672536611557007e-02 -1.265936791896820068e-01 3.587169349193572998e-01 -1.857662014663219452e-02 1.655676811933517456e-01 1.122478172183036804e-01 -4.638997465372085571e-02 -7.339446991682052612e-02
5.485961958765983582e-02 2.853396832942962646e-01 7.168737798929214478e-02 2.395419478416442871e-01 6.936549395322799683e-02 -1.101512312889099121e-01 -1.082651764154434204e-01 -1.046041622757911682e-01 3.917521983385086060e-02 -8.332492411136627197e-02 3.137527778744697571e-02 2.485420852899551392e-01 4.038819670677185059e-02 -1.346274912357330322e-01 2.440863847732543945e-02 -3.583452105522155762e-01 1.777685284614562988e-01 -1.781785786151885986e-01 -8.196401596069335938e-02 3.035469911992549896e-03 -2.947524785995483398e-01 2.103662490844726562e-01 9.357192367315292358e-02 2.722501754760742188e-01 -3.515591472387313843e-02 -2.558629214763641357e-02 4.550429284572601318e-01 6.401661783456802368e-02 1.130660027265548706e-01 1.117431372404098511e-02 -1.182966679334640503e-01 -2.634481787681579590e-01
-2.031362950801849365e-01 2.362381219863891602e-01 -1.065027266740798950e-01 -5.025024991482496262e-03 1.368980556726455688e-01 -9.945757687091827393e-02 -4.319157078862190247e-02 1.664102971553802490e-01 4.538109526038169861e-02 1.814734786748886108e-01 2.479333616793155670e-02 -1.528349798172712326e-02 -2.254876345396041870e-01 -3.048731572926044464e-02 2.479338049888610840e-01 -5.055850744247436523e-01 1.166036874055862427e-01 -2.527916431427001953e-01 -4.378087818622589111e-03 1.486085206270217896e-01 -2.078361064195632935e-01 -2.313990443944931030e-01 1.542045921087265015e-01 1.386555880308151245e-01 7.498049736022949219e-02 6.898393481969833374e-02 2.441811710596084595e-01 2.628775238990783691e-01 9.826852381229400635e-02 -1.934229433536529541e-01 -4.917963221669197083e-02 2.681935578584671021e-02
3.481523692607879639e-02 3.346509858965873718e-02 7.356724143028259277e-02 1.453555673360824585e-01 1.666903942823410034e-01 -9.015350043773651123e-02 -2.169498354196548462e-01 2.824883162975311279e-01 3.857875764369964600e-01 1.107766386121511459e-02 7.363247871398925781e-02 -1.789754070341587067e-02 1.319287866353988647e-01 -1.316487044095993042e-01 -4.018985200673341751e-03 -2.539375126361846924e-01 1.601269692182540894e-01 -1.032664552330970764e-01 -3.991039469838142395e-02 9.898466989398002625e-03 -4.636943340301513672e-01 -5.846864357590675354e-02 1.890805549919605255e-02 1.783886104822158813e-01 -1.643867231905460358e-02 -2.493214160203933716e-01 -1.721920520067214966e-01 -1.874027848243713379e-01 1.520060896873474121e-01 7.006053626537322998e-02 -3.324533998966217041e-01 8.136349730193614960e-03
-1.221824437379837036e-01 -1.391013562679290771e-01 1.093681678175926208e-01 -1.102695018053054810e-01 -3.897973597049713135e-01 -1.504183262586593628e-01 1.185767818242311478e-02 1.027736738324165344e-01 7.853057980537414551e-02 1.668738126754760742e-01 -5.922634154558181763e-02 -1.758681610226631165e-02 2.560322582721710205e-01 2.120063751935958862e-01 7.700264919549226761e-03 -2.645045816898345947e-01 -1.149558052420616150e-01 5.026818439364433289e-02 2.115539014339447021e-01 -2.116438746452331543e-02 -3.101544976234436035e-01 2.312329411506652832e-01 1.406656503677368164e-01 3.373581171035766602e-01 7.570244371891021729e-02 -1.156839821487665176e-02 2.197579741477966309e-01 -1.960372179746627808e-01 2.334372252225875854e-01 1.377203464508056641e-01 -1.642999351024627686e-01 -2.700306288897991180e-02
1.111085787415504456e-01 -1.214619353413581848e-01 -5.937206745147705078e-02 -2.602803707122802734e-01 6.890914868563413620e-03 -2.476900517940521240e-01 1.726961433887481689e-01 3.856272399425506592e-01 1.839716136455535889e-01 3.787164110690355301e-03 1.322299093008041382e-01 -2.008610665798187256e-01 2.912085652351379395e-01 4.901971668004989624e-02 6.484355032444000244e-02 -2.097622603178024292e-01 1.817897856235504150e-01 -1.085512489080429077e-01 -5.280618555843830109e-03 1.477129012346267700e-02 2.609235644340515137e-01 1.478794217109680176e-01 9.238069504499435425e-02 9.083152562379837036e-02 1.505521032959222794e-02 -4.471533000469207764e-01 1.959296166896820068e-01 1.174074858427047729e-01 3.564725862815976143e-03 -1.403048485517501831e-01 -1.033305227756500244e-01 -8.297836408019065857e-03
1.283741891384124756e-01 -1.668546497821807861e-01 -1.382488608360290527e-01 -3.786410018801689148e-02 2.032289654016494751e-02 -1.222687512636184692e-01 -1.061187237501144409e-01 -1.892057210206985474e-01 -1.697777397930622101e-02 1.631234586238861084e-01 1.054490208625793457e-01 1.276634167879819870e-02 1.342208087444305420e-01 3.013704419136047363e-01 3.878135979175567627e-02 -2.718652784824371338e-01 2.850138843059539795e-01 -2.467446774244308472e-01 5.186739936470985413e-02 2.297153174877166748e-01 -2.320470958948135376e-01 9.308072179555892944e-02 1.228673309087753296e-01 1.009975671768188477e-01 2.875560522079467773e-01 -2.687141001224517822e-01 -6.704986840486526489e-02 5.864257737994194031e-02 -1.197238862514495850e-01 1.266220062971115112e-01 -3.916521370410919189e-01 -1.352984905242919922e-01
1.624503284692764282e-01 2.349883913993835449e-01 -2.008243650197982788e-01 1.674914360046386719e-02 -1.029669046401977539e-01 -1.232025399804115295e-01 7.704725861549377441e-02 1.079034060239791870e-01 -2.233158499002456665e-01 -1.082666963338851929e-02 -1.664787977933883667e-01 4.237321391701698303e-02 1.454892754554748535e-01 -1.947499811649322510e-01 2.804011106491088867e-01 -3.657649457454681396e-01 2.566843628883361816e-01 -1.475680470466613770e-01 7.503867149353027344e-02 3.385437652468681335e-02 -1.294950544834136963e-01 1.052794158458709717e-01 2.433617264032363892e-01 2.535391151905059814e-01 -6.956204026937484741e-02 -1.269422769546508789e-01 4.001183211803436279e-01 1.066848412156105042e-01 4.434771463274955750e-02 -1.028823330998420715e-01 1.522503346204757690e-01 9.724475443363189697e-02
4.410519823431968689e-02 2.191699296236038208e-02 -1.152499690651893616e-01 -7.422373443841934204e-02 9.516705572605133057e-02 -1.532593518495559692e-01 -4.134620726108551025e-01 2.716093659400939941e-01 -2.732182443141937256e-01 5.261681228876113892e-02 7.414225488901138306e-02 -6.688246037811040878e-03 -1.750570982694625854e-01 2.335017621517181396e-01 -7.651881780475378036e-03 -1.209668070077896118e-01 2.712403535842895508e-01 -3.504280745983123779e-01 1.102717686444520950e-02 1.510754078626632690e-01 -9.758896380662918091e-02 1.696883738040924072e-01 1.054477542638778687e-01 1.061138883233070374e-01 -5.098732188344001770e-02 5.790360271930694580e-02 3.569869101047515869e-01 3.053706325590610504e-02 2.382835298776626587e-01 1.586374454200267792e-02 2.020827382802963257e-01 -8.056272566318511963e-02
-7.768653333187103271e-02 5.603779107332229614e-02 -8.972597122192382812e-02 1.494523584842681885e-01 1.577249616384506226e-01 -5.764041095972061157e-02 -1.425659656524658203e-01 4.447015374898910522e-02 3.018938899040222168e-01 3.130886256694793701e-01 -9.019522368907928467e-02 -1.615846604108810425e-01 1.268558055162429810e-01 -6.092558428645133972e-02 7.589387893676757812e-02 -1.560605615377426147e-01 7.969118654727935791e-02 -1.091959401965141296e-01 2.446154206991195679e-01 4.180501401424407959e-02 -1.618681997060775757e-01 9.335597604513168335e-02 9.946642816066741943e-02 2.312019839882850647e-02 -1.009326949715614319e-01 -9.800330549478530884e-02 4.048959910869598389e-01 -1.614695489406585693e-01 5.096572041511535645e-01 2.443196251988410950e-02 7.544314861297607422e-02 1.885720044374465942e-01
1.425113976001739502e-01 -5.072418600320816040e-02 3.072363906539976597e-04 -3.202045261859893799e-01 2.369099408388137817e-01 -1.728792041540145874e-01 1.032966538332402706e-04 -4.535355418920516968e-02 3.978980332612991333e-02 2.476027905941009521e-01 -4.338709637522697449e-03 -2.751797139644622803e-01 9.012381732463836670e-02 2.145152725279331207e-02 -4.127990081906318665e-02 -2.807171642780303955e-01 2.991331219673156738e-01 -2.022409886121749878e-01 8.328807540237903595e-03 1.773400306701660156e-01 1.321482956409454346e-01 7.030528038740158081e-02 5.492144450545310974e-02 3.161785304546356201e-01 3.311499059200286865e-01 -3.177513182163238525e-01 -1.909048110246658325e-02 9.855522960424423218e-02 -1.650077477097511292e-02 -5.179175734519958496e-02 -2.038269788026809692e-01 7.936345040798187256e-02
1.670292615890502930e-01 -2.423828095197677612e-02 3.226864337921142578e-02 1.102194339036941528e-01 1.108857318758964539e-01 -4.527166485786437988e-02 8.837621659040451050e-02 7.047672569751739502e-02 -1.586994826793670654e-01 4.666788876056671143e-01 -1.149169504642486572e-01 1.850135810673236847e-02 1.564182341098785400e-02 8.653530478477478027e-02 7.437064498662948608e-02 -3.548733592033386230e-01 1.287464499473571777e-01 -1.542751491069793701e-01 -8.994614705443382263e-03 1.372728496789932251e-01 1.237343810498714447e-02 2.900443971157073975e-01 1.458346098661422729e-01 3.953720033168792725e-01 -4.386990517377853394e-02 -3.342483937740325928e-01 -1.522510945796966553e-01 1.259760856628417969e-01 -3.046413324773311615e-02 7.450616359710693359e-02 -2.329476475715637207e-01 -2.953080646693706512e-02
5.339564383029937744e-02 1.290403157472610474e-01 2.636711299419403076e-02 2.340307235717773438e-01 2.515854239463806152e-01 5.161700397729873657e-02 -7.936125248670578003e-02 2.239031046628952026e-01 1.587902605533599854e-01 7.716554403305053711e-02 -4.980159178376197815e-02 -2.011829018592834473e-01 -9.509315714240074158e-03 1.693833321332931519e-01 -2.381804585456848145e-01 -3.370296061038970947e-01 4.713569879531860352e-01 -2.283860296010971069e-01 5.464739352464675903e-02 1.385835260152816772e-01 -2.351118624210357666e-01 2.037467956542968750e-01 1.264040824025869370e-02 1.935314536094665527e-01 -2.959937229752540588e-02 -2.975643798708915710e-02 -6.428918335586786270e-03 -2.695708274841308594e-01 -4.650620371103286743e-02 4.247059673070907593e-02 -9.824576973915100098e-02 -1.019501239061355591e-01
-2.493232935667037964e-01 -1.412223726511001587e-01 5.088657140731811523e-03 1.963476687669754028e-01 3.684574961662292480e-01 -1.188101172447204590e-01 -1.549347639083862305e-01 3.843623399734497070e-02 1.906685233116149902e-01 3.519304692745208740e-01 6.020367145538330078e-03 -1.359010189771652222e-01 -2.466370165348052979e-02 1.690488457679748535e-01 8.663879707455635071e-03 -2.156718373298645020e-01 2.995426654815673828e-01 1.775014400482177734e-01 -1.924187242984771729e-01 1.454098671674728394e-01 -2.321361899375915527e-01 1.194771826267242432e-01 1.330838203430175781e-01 3.245170116424560547e-01 7.082565873861312866e-02 -7.314795255661010742e-02 1.707588732242584229e-01 1.359596997499465942e-01 2.054539136588573456e-02 -8.589425683021545410e-02 8.489564061164855957e-02 -7.656865566968917847e-02
1.589673459529876709e-01 -1.303357779979705811e-01 1.993945538997650146e-01 1.739583723247051239e-02 9.142424911260604858e-02 -3.517024219036102295e-01 -8.122321218252182007e-02 3.689367473125457764e-01 2.756658494472503662e-01 2.589956521987915039e-01 9.082199633121490479e-02 2.734695002436637878e-02 8.213473111391067505e-02 1.728969067335128784e-01 1.503406763076782227e-01 -1.039421334862709045e-01 1.244285255670547485e-01 1.862977817654609680e-02 -1.283209174871444702e-01 1.305174678564071655e-01 -1.124008223414421082e-01 1.448561251163482666e-01 1.881954818964004517e-01 2.306833714246749878e-01 -1.203818172216415405e-01 -2.808361649513244629e-01 5.667621642351150513e-02 7.510460168123245239e-02 1.232173815369606018e-01 2.986822128295898438e-01 2.040108740329742432e-01 3.156280517578125000e-02
-2.032954692840576172e-01 1.054465845227241516e-01 2.997627295553684235e-02 -7.131215650588274002e-03 4.112483933568000793e-02 -1.938360929489135742e-02 -5.879319086670875549e-02 2.419958114624023438e-01 -6.731759011745452881e-02 3.765278309583663940e-02 1.116583496332168579e-01 -1.766794025897979736e-01 1.768160015344619751e-01 -7.179481536149978638e-02 1.874533742666244507e-01 -3.653709590435028076e-01 -5.234887078404426575e-02 -4.765882790088653564e-01 -3.405469283461570740e-02 1.088788360357284546e-01 -3.372029960155487061e-01 -1.326732337474822998e-01 7.125312089920043945e-02 4.365871250629425049e-01 -6.649966537952423096e-02 3.317799419164657593e-02 5.399911105632781982e-02 1.344828456640243530e-01 1.567085832357406616e-01 2.735065110027790070e-02 7.820372283458709717e-02 8.171630324795842171e-04
5.485090240836143494e-02 5.025226995348930359e-02 -6.912067532539367676e-02 9.244834072887897491e-03 1.596476882696151733e-01 -4.186308979988098145e-01 -2.114153057336807251e-01 -3.407767275348305702e-03 2.828770577907562256e-01 4.742268621921539307e-01 -2.243623733520507812e-01 7.080473750829696655e-02 1.539872586727142334e-01 2.437769919633865356e-01 3.033829852938652039e-02 -1.778016239404678345e-01 1.149211972951889038e-01 -4.633321613073348999e-02 1.995363086462020874e-02 -3.376725316047668457e-02 -1.797304153442382812e-01 -6.310563534498214722e-02 -7.197386771440505981e-02 3.919045925140380859e-01 -7.531610876321792603e-02 -1.445575803518295288e-01 8.545655012130737305e-02 -6.161911040544509888e-02 -1.934751309454441071e-02 5.469349771738052368e-02 -4.069308191537857056e-02 1.165442615747451782e-01
1.072201803326606750e-01 -9.320478141307830811e-02 -1.163929775357246399e-01 9.077750891447067261e-02 8.153493702411651611e-02 -9.797564893960952759e-02 -1.083123087882995605e-01 1.191456541419029236e-01 8.559074252843856812e-02 1.188552454113960266e-01 2.986496984958648682e-01 -6.064692512154579163e-02 1.540698260068893433e-01 2.356825619935989380e-01 -7.006286084651947021e-02 6.438203155994415283e-02 2.689306437969207764e-01 -2.515089325606822968e-02 1.787186861038208008e-01 3.674865067005157471e-01 -1.359145641326904297e-01 2.477059215307235718e-01 6.357136368751525879e-02 7.978938519954681396e-02 9.359364211559295654e-02 -5.539620518684387207e-01 -1.036506220698356628e-01 -6.922592967748641968e-02 4.471238702535629272e-02 -4.542691633105278015e-02 -1.344888806343078613e-01 1.723178476095199585e-01
-3.996358439326286316e-02 -4.664972797036170959e-02 -1.683634072542190552e-01 5.388071015477180481e-02 3.712944686412811279e-02 -2.373209297657012939e-01 -2.312294691801071167e-01 -1.466319561004638672e-01 9.142979234457015991e-02 -2.506785988807678223e-01 1.531222462654113770e-01 1.710100471973419189e-01 -9.632343053817749023e-02 1.584378629922866821e-02 9.228900074958801270e-02 -3.484977781772613525e-01 1.400694251060485840e-01 -1.364047080278396606e-01 2.867796421051025391e-01 9.838860481977462769e-02 -4.685587435960769653e-02 3.443758189678192139e-01 1.713238470256328583e-02 3.152521550655364990e-01 8.056605607271194458e-02 -2.629005908966064453e-01 2.626845054328441620e-02 3.417783230543136597e-02 -1.575919091701507568e-01 -3.148227035999298096e-01 1.264839768409729004e-01 -2.989426814019680023e-02
-8.373351395130157471e-02 -6.509037315845489502e-02 7.109763473272323608e-02 -1.728482842445373535e-01 -2.480858471244573593e-03 -1.697733812034130096e-02 -1.169560551643371582e-01 2.192899435758590698e-01 -5.533577129244804382e-02 -4.813062027096748352e-02 -1.389737129211425781e-01 1.637347601354122162e-02 2.649158835411071777e-01 1.056907474994659424e-01 1.808104664087295532e-01 -4.059686660766601562e-01 1.395804584026336670e-01 -2.788311839103698730e-01 -8.029402792453765869e-02 1.670741438865661621e-01 -4.334215223789215088e-01 1.581050269305706024e-02 2.722192704677581787e-01 8.582608401775360107e-02 -1.723854690790176392e-01 -1.151940152049064636e-01 2.057479023933410645e-01 3.947384282946586609e-02 8.161562681198120117e-02 -7.304992526769638062e-02 -1.947563141584396362e-01 -2.235546559095382690e-01
-2.628814987838268280e-02 -9.696705639362335205e-02 1.394381523132324219e-01 -1.291054934263229370e-01 -2.840766906738281250e-01 -1.493522524833679199e-01 -1.409047842025756836e-01 -3.898733481764793396e-02 -6.545694917440414429e-02 1.946333944797515869e-01 -1.310978531837463379e-01 -8.831652253866195679e-02 3.193557560443878174e-01 1.477376967668533325e-01 2.213835269212722778e-01 -2.834148108959197998e-01 1.531132310628890991e-01 -2.508702874183654785e-01 9.988989681005477905e-03 1.374721378087997437e-01 -2.567690610885620117e-01 1.294084638357162476e-01 3.609138429164886475e-01 2.380588352680206299e-01 5.280990153551101685e-02 -2.714753746986389160e-01 3.562191501259803772e-02 2.827471122145652771e-02 -4.393529146909713745e-02 -1.647539585828781128e-01 -1.230751648545265198e-01 -1.065333038568496704e-01
-8.345805853605270386e-02 6.133009865880012512e-02 -1.379304975271224976e-01 -2.592277340590953827e-02 1.157062277197837830e-01 1.275012195110321045e-01 1.500744074583053589e-01 1.685291975736618042e-01 1.844591796398162842e-01 2.038376629352569580e-01 3.104504346847534180e-01 -1.255275160074234009e-01 8.230017498135566711e-03 -1.139838527888059616e-02 9.670492261648178101e-03 -2.172934263944625854e-01 1.032491400837898254e-01 5.841038376092910767e-02 4.244529083371162415e-02 -2.305903881788253784e-01 -1.706018596887588501e-01 3.110030889511108398e-01 4.881216585636138916e-02 1.387627422809600830e-01 -5.291823670268058777e-02 -2.737538516521453857e-01 3.249153792858123779e-01 -1.533332467079162598e-02 2.164215892553329468e-01 5.099016707390546799e-03 -4.441105425357818604e-01 -9.814236313104629517e-02
-4.053058102726936340e-03 1.300577223300933838e-01 -1.595530211925506592e-01 2.429544776678085327e-01 1.915326118469238281e-01 -3.889306187629699707e-01 -2.368851453065872192e-01 7.366502285003662109e-02 2.344001978635787964e-01 1.448909193277359009e-01 -1.712985336780548096e-01 -8.975987881422042847e-02 1.687157899141311646e-02 1.951964348554611206e-01 1.052801832556724548e-01 -1.757679581642150879e-01 6.950627267360687256e-02 -1.453014314174652100e-01 1.918072402477264404e-01 2.735303342342376709e-01 -9.657575190067291260e-02 4.491368681192398071e-02 -2.242223918437957764e-01 3.063487708568572998e-01 -1.972265839576721191e-01 -1.849943189881742001e-03 5.887076724320650101e-03 -2.163147330284118652e-01 1.675592809915542603e-01 -7.304150611162185669e-02 -1.740057915449142456e-01 1.138008311390876770e-01
1.420630663633346558e-01 1.959462761878967285e-01 -7.859346270561218262e-02 -1.732326298952102661e-01 1.855194419622421265e-01 9.045118838548660278e-02 -3.354886770248413086e-01 -4.792812839150428772e-02 -7.231514155864715576e-02 -1.006254926323890686e-01 -1.328156590461730957e-01 -8.746562153100967407e-02 9.994437545537948608e-02 1.123764961957931519e-01 1.704463213682174683e-01 -3.771275579929351807e-01 7.921884953975677490e-02 -2.018872201442718506e-01 -5.473394319415092468e-02 -1.656655520200729370e-01 -3.389593660831451416e-01 1.128471940755844116e-01 -5.752252042293548584e-02 1.115532889962196350e-01 -3.118073754012584686e-02 -2.545735538005828857e-01 3.935903310775756836e-01 1.060668528079986572e-01 6.878881156444549561e-02 1.142887771129608154e-01 -2.014007121324539185e-01 -4.575000703334808350e-02
5.801180750131607056e-02 1.219656839966773987e-01 1.106050461530685425e-01 7.955053448677062988e-02 -1.182278394699096680e-01 -1.093105152249336243e-01 -1.417559832334518433e-01 -1.621558815240859985e-01 3.836613148450851440e-02 3.336253762245178223e-02 -2.310071736574172974e-01 9.323878586292266846e-02 7.717838883399963379e-02 -1.013909503817558289e-01 2.318151742219924927e-01 -4.249497950077056885e-01 1.445487141609191895e-01 1.714702695608139038e-02 -2.193496935069561005e-02 6.421214900910854340e-03 -1.302439123392105103e-01 1.782166808843612671e-01 6.086355075240135193e-02 2.596222460269927979e-01 1.479548215866088867e-01 -2.490871548652648926e-01 3.165479600429534912e-01 6.184813566505908966e-03 2.724214494228363037e-01 1.548945456743240356e-01 -3.888136148452758789e-01 2.409306541085243225e-02
-3.322235494852066040e-02 -2.485347911715507507e-03 1.734796762466430664e-01 -3.071247972548007965e-02 7.609714567661285400e-02 -4.411119520664215088e-01 -2.652678489685058594e-01 8.049771189689636230e-02 1.139054372906684875e-01 9.715120494365692139e-02 5.181819945573806763e-02 3.758030757308006287e-02 2.179246842861175537e-01 1.907073259353637695e-01 -1.703203469514846802e-02 -2.967450320720672607e-01 1.547334790229797363e-01 -1.692724972963333130e-01 -7.979143410921096802e-02 1.955566555261611938e-01 -4.170736968517303467e-01 -1.543270703405141830e-02 -2.037779390811920166e-01 2.730545401573181152e-01 -2.181647717952728271e-01 8.811234682798385620e-02 1.711268909275531769e-02 -6.541047245264053345e-02 8.746708929538726807e-02 1.657522320747375488e-01 -9.657057933509349823e-03 -9.638369828462600708e-02
2.118924558162689209e-01 1.647461950778961182e-01 1.294808387756347656e-01 -5.299908295273780823e-02 -7.982624322175979614e-02 -4.541019201278686523e-01 -1.239152029156684875e-01 -1.627963185310363770e-01 6.054623797535896301e-02 2.052649408578872681e-01 2.314285635948181152e-01 -2.950054593384265900e-03 1.623415797948837280e-01 2.231856435537338257e-01 4.369652271270751953e-02 1.348473727703094482e-01 3.520740270614624023e-01 -4.917878657579421997e-02 6.360135227441787720e-02 1.458925455808639526e-01 -1.302098184823989868e-01 2.177578061819076538e-01 1.391542404890060425e-01 3.714357018470764160e-01 8.618120104074478149e-02 -1.016476005315780640e-01 1.527163833379745483e-01 1.752583235502243042e-01 1.078010946512222290e-01 -2.453309297561645508e-02 7.043411023914813995e-03 -2.906615659594535828e-02
5.019476637244224548e-03 1.105404719710350037e-01 -9.118463099002838135e-02 -7.639547437429428101e-02 -3.085165843367576599e-02 -2.990057133138179779e-02 -2.790188789367675781e-01 1.122715920209884644e-01 -1.052645966410636902e-01 8.711449801921844482e-03 1.188061945140361786e-02 -5.155773088335990906e-02 2.605983912944793701e-01 2.572282552719116211e-01 1.959438323974609375e-01 -4.088159203529357910e-01 1.303436309099197388e-01 -3.678664863109588623e-01 -1.428749319165945053e-02 -2.987568080425262451e-02 -2.349756211042404175e-01 1.401099096983671188e-02 1.684074550867080688e-01 1.296072453260421753e-01 -1.064143981784582138e-02 4.819462075829505920e-02 2.188205868005752563e-01 8.486130088567733765e-02 5.268100276589393616e-02 -3.132876455783843994e-01 -1.758513897657394409e-01 -2.905088067054748535e-01
-3.481562435626983643e-02 6.592363119125366211e-02 -7.569332420825958252e-02 -5.420913547277450562e-02 2.709039449691772461e-01 -2.235327810049057007e-01 5.423299223184585571e-02 -9.565814584493637085e-02 5.587564781308174133e-02 8.540914393961429596e-03 1.811588555574417114e-01 8.315872400999069214e-02 1.246119961142539978e-01 1.870666891336441040e-01 2.269345074892044067e-01 -1.082417890429496765e-01 -1.217598542571067810e-01 -3.222231268882751465e-01 5.608355998992919922e-02 7.055953890085220337e-02 -1.941814869642257690e-01 3.342399895191192627e-01 8.122482895851135254e-02 1.153989806771278381e-01 1.840185970067977905e-01 -4.419150352478027344e-01 -1.999292522668838501e-01 1.593295037746429443e-01 1.933785714209079742e-02 -1.107547581195831299e-01 -2.916654646396636963e-01 7.298345118761062622e-02
-1.106851175427436829e-02 -1.812445521354675293e-01 1.413545906543731689e-01 -2.404042519629001617e-02 8.993875980377197266e-02 -1.995626986026763916e-01 -1.320351287722587585e-02 1.024008765816688538e-01 -1.622878760099411011e-02 -5.250648409128189087e-02 -6.990896072238683701e-03 1.126561313867568970e-01 2.160672098398208618e-01 2.313358932733535767e-01 1.407903730869293213e-01 -2.040179967880249023e-01 9.861572086811065674e-02 -4.147081971168518066e-01 -2.210496515035629272e-01 3.602161407470703125e-01 -1.425771266222000122e-01 7.240264117717742920e-02 2.869568169116973877e-01 1.897804886102676392e-01 -2.433872967958450317e-02 5.775598064064979553e-02 1.546897441148757935e-01 7.294775452464818954e-03 2.876254618167877197e-01 2.919920487329363823e-03 -2.760312557220458984e-01 -1.392441391944885254e-01
2.888250164687633514e-02 1.413752436637878418e-01 -1.344054043292999268e-01 3.132910281419754028e-02 1.555847525596618652e-01 -2.857922017574310303e-01 -4.702082835137844086e-03 1.512713134288787842e-01 8.008772879838943481e-02 4.717419669032096863e-02 3.197018206119537354e-01 -1.769764423370361328e-01 2.479342371225357056e-01 2.539017200469970703e-01 -8.537793904542922974e-02 1.217840015888214111e-01 1.339065730571746826e-01 -1.552565097808837891e-01 -4.578503221273422241e-02 8.690321817994117737e-03 4.100233688950538635e-02 3.166914284229278564e-01 1.061702892184257507e-01 2.803834974765777588e-01 3.031610846519470215e-01 -2.689685523509979248e-01 7.201434671878814697e-02 -2.126935403794050217e-03 -1.060387045145034790e-01 7.806351035833358765e-02 -2.885218262672424316e-01 1.871434450149536133e-01
-9.926652163267135620e-02 2.158903926610946655e-01 -3.774068653583526611e-01 -9.220983088016510010e-02 1.715761125087738037e-01 -1.378764361143112183e-01 -2.036987543106079102e-01 2.755922973155975342e-01 1.652753800153732300e-01 2.738777697086334229e-01 1.867910623550415039e-01 -2.239253968000411987e-01 -3.247078042477369308e-03 1.009645983576774597e-01 -4.327468946576118469e-02 -2.326841354370117188e-01 2.983756959438323975e-01 -3.535798983648419380e-03 -2.286641448736190796e-01 2.184702754020690918e-01 -1.654805541038513184e-01 -2.656343765556812286e-02 1.904090493917465210e-01 3.070727922022342682e-02 -2.002291679382324219e-01 -8.394890278577804565e-02 1.176857426762580872e-01 6.130480766296386719e-02 1.929234117269515991e-01 -1.183333396911621094e-01 5.293204635381698608e-02 3.520673839375376701e-03
4.844802618026733398e-02 2.107087820768356323e-01 -1.358568370342254639e-01 7.656746357679367065e-02 5.861326679587364197e-02 -2.351521551609039307e-01 1.943986862897872925e-01 6.493849307298660278e-02 1.986910998821258545e-01 5.028905346989631653e-02 8.799542486667633057e-02 2.102798819541931152e-01 2.854078412055969238e-01 -4.150581359863281250e-02 1.095025464892387390e-01 -1.804410517215728760e-01 -7.572430185973644257e-03 -9.829407930374145508e-02 1.230864077806472778e-01 -2.400013357400894165e-01 -2.733877897262573242e-01 3.615055382251739502e-01 -1.563047468662261963e-01 2.825786173343658447e-01 -8.199761062860488892e-02 -2.834687530994415283e-01 1.105704382061958313e-01 1.339336335659027100e-01 2.294965237379074097e-01 -1.072652637958526611e-01 -7.611002027988433838e-02 -1.646469831466674805e-01
-5.665722861886024475e-02 -2.309851199388504028e-01 2.666058950126171112e-02 -6.471779942512512207e-02 1.185924112796783447e-01 -8.982004225254058838e-02 -1.312489360570907593e-01 2.490954995155334473e-01 -1.298159807920455933e-01 1.531545910984277725e-02 4.528078425209969282e-04 -8.119510859251022339e-02 -2.993555963039398193e-01 -2.478297799825668335e-01 7.008787244558334351e-02 -2.283696383237838745e-01 2.436998337507247925e-01 -3.148908317089080811e-01 1.290241330862045288e-01 1.722891181707382202e-01 -2.800100743770599365e-01 1.450429707765579224e-01 1.279973685741424561e-01 2.073822319507598877e-01 2.377858906984329224e-01 -1.571393758058547974e-01 7.925616204738616943e-02 -2.800458967685699463e-01 1.332020312547683716e-01 2.350414730608463287e-02 8.178117126226425171e-02 2.252019643783569336e-01
1.319978982210159302e-01 9.577750414609909058e-02 -3.961857780814170837e-02 -2.714253365993499756e-01 -5.462382733821868896e-02 -1.500207185745239258e-01 -3.843941092491149902e-01 1.883685886859893799e-01 -1.471713781356811523e-01 2.877046726644039154e-02 -1.131174433976411819e-02 -7.214295864105224609e-02 1.485659033060073853e-01 4.109020531177520752e-02 -6.833950430154800415e-02 -2.623506784439086914e-01 1.983834356069564819e-01 -3.213891386985778809e-01 2.730022668838500977e-01 5.458410456776618958e-02 -2.419911175966262817e-01 1.142447292804718018e-01 -7.452455908060073853e-02 7.890199869871139526e-02 -1.828788965940475464e-01 1.209928318858146667e-01 3.502591848373413086e-01 1.572776287794113159e-01 -3.725543990731239319e-02 5.047022830694913864e-03 -1.593566834926605225e-01 -1.962010115385055542e-01
1.902914941310882568e-01 6.166096031665802002e-02 1.592833697795867920e-01 3.036169800907373428e-03 4.334504902362823486e-02 -7.534912973642349243e-02 -4.155070334672927856e-02 1.662508994340896606e-01 1.264169365167617798e-01 3.732224926352500916e-02 -2.543615363538265228e-02 -4.227874055504798889e-02 7.856936007738113403e-02 -2.118066102266311646e-01 4.939038772135972977e-03 -5.283426046371459961e-01 -3.288115561008453369e-02 -4.462327808141708374e-02 -4.598847031593322754e-02 -8.314063400030136108e-02 -3.127759099006652832e-01 -8.278825879096984863e-02 -4.244980588555335999e-02 2.154622077941894531e-01 -9.389092773199081421e-02 -2.686712145805358887e-01 4.291078448295593262e-01 1.036571264266967773e-01 1.962222754955291748e-01 2.476625442504882812e-01 3.271872177720069885e-02 7.663916796445846558e-02
8.699994650669395924e-04 -7.510492950677871704e-02 -3.577769100666046143e-01 -1.442375481128692627e-01 -3.633854985237121582e-01 -3.940391540527343750e-01 -2.538656890392303467e-01 2.078534513711929321e-01 2.391328066587448120e-01 9.787527471780776978e-02 -5.172047764062881470e-02 1.347764283418655396e-01 8.192213624715805054e-02 3.709029406309127808e-02 5.061425268650054932e-02 -1.487378776073455811e-01 2.604337409138679504e-02 -9.115326218307018280e-03 -1.033256500959396362e-01 9.259697794914245605e-02 -4.887795820832252502e-02 2.170862853527069092e-01 -1.304914057254791260e-01 2.854655086994171143e-01 -1.718723475933074951e-01 -2.766996622085571289e-01 3.041366115212440491e-02 -1.189243495464324951e-01 -3.156119585037231445e-02 1.493588835000991821e-01 2.484720014035701752e-02 -1.306491345167160034e-01
5.147922784090042114e-02 -5.242251325398683548e-03 -1.603598445653915405e-01 4.782032221555709839e-02 -2.455380000174045563e-02 8.755645714700222015e-03 -3.995369672775268555e-01 2.443595044314861298e-02 -1.384327858686447144e-01 1.847009174525737762e-02 -1.327089313417673111e-02 -1.413378282450139523e-03 2.373153418302536011e-01 1.250431984663009644e-01 1.771342903375625610e-01 -4.103507399559020996e-01 2.633945643901824951e-01 -3.157069683074951172e-01 7.391334325075149536e-02 8.277790993452072144e-02 -3.601404428482055664e-01 -1.085082069039344788e-01 1.573273539543151855e-01 -4.148413240909576416e-02 -2.031964436173439026e-02 2.989321388304233551e-02 2.840636074542999268e-01 -4.547442495822906494e-02 3.095084056258201599e-02 -1.919241696596145630e-01 -1.953451037406921387e-01 -8.764873445034027100e-02
-1.614958494901657104e-01 1.828535050153732300e-01 -9.670953452587127686e-02 2.037118226289749146e-01 -4.685444757342338562e-02 -1.899257898330688477e-01 -1.670437306165695190e-01 -2.584260702133178711e-02 1.363507062196731567e-01 9.670837782323360443e-03 1.529474258422851562e-01 -5.136651918292045593e-02 -2.162291556596755981e-01 8.690287917852401733e-02 2.249134927988052368e-01 -2.144025117158889771e-01 -1.182920187711715698e-01 -1.659819334745407104e-01 4.134889319539070129e-02 -1.433334797620773315e-01 -2.591093778610229492e-01 3.114255070686340332e-01 1.979837566614151001e-01 2.333519458770751953e-01 -2.400194108486175537e-02 -4.442550241947174072e-01 -5.053772404789924622e-02 -6.097623333334922791e-02 5.866121128201484680e-02 -6.802023202180862427e-02 -1.771146655082702637e-01 2.489897012710571289e-01
3.166154772043228149e-02 -1.058579757809638977e-01 -2.282918095588684082e-01 -2.041348963975906372e-01 1.239082440733909607e-01 -1.372735500335693359e-01 -4.093877077102661133e-01 1.797641366720199585e-01 -8.559965342283248901e-02 5.844461172819137573e-02 -1.068390756845474243e-01 -9.533797949552536011e-02 -1.241642795503139496e-02 1.792426407337188721e-01 -4.815975576639175415e-02 -1.594283878803253174e-01 2.398110926151275635e-01 2.361701428890228271e-02 2.334083914756774902e-01 2.468451410531997681e-01 -5.818167235702276230e-03 8.334856480360031128e-02 -1.386056561022996902e-02 2.407622039318084717e-01 -1.164618209004402161e-01 -8.892751648090779781e-04 2.872104346752166748e-01 7.948505133390426636e-02 3.290941119194030762e-01 -2.271948754787445068e-01 1.081871464848518372e-01 -2.366677373647689819e-01
-1.417933031916618347e-02 -1.778137981891632080e-01 -1.947651430964469910e-02 2.354128360748291016e-01 -1.095714718103408813e-01 1.307683736085891724e-01 -7.420537620782852173e-02 8.700009435415267944e-02 7.030130364000797272e-04 8.460227400064468384e-02 -7.260133326053619385e-02 -7.943823188543319702e-02 -1.926984637975692749e-01 -4.550421237945556641e-02 -1.033711899071931839e-02 -2.629522383213043213e-01 4.140498861670494080e-02 -3.588019013404846191e-01 1.537375301122665405e-01 3.421035408973693848e-01 -1.887074261903762817e-01 2.835044562816619873e-01 2.013693004846572876e-01 1.730506122112274170e-01 2.603204846382141113e-01 -1.382823735475540161e-01 2.490424513816833496e-01 -2.245577722787857056e-01 1.264942586421966553e-01 -9.586844593286514282e-02 -7.860990613698959351e-02 2.338690012693405151e-01
3.405243456363677979e-01 -2.512712776660919189e-02 -4.104666411876678467e-02 -5.630699545145034790e-02 1.816919296979904175e-01 -2.820372879505157471e-01 -1.015711575746536255e-01 -9.404042363166809082e-02 1.876795291900634766e-01 3.014522790908813477e-01 2.793500721454620361e-01 -1.393351405858993530e-01 1.534539312124252319e-01 1.933241039514541626e-01 -8.434533141553401947e-03 2.635836973786354065e-02 -2.625131793320178986e-02 4.009693861007690430e-03 -1.503710895776748657e-01 1.758616864681243896e-01 -2.546722590923309326e-01 3.251863121986389160e-01 3.525383397936820984e-02 3.851020336151123047e-01 1.534493714570999146e-01 5.638388916850090027e-03 4.098882898688316345e-02 -8.336653560400009155e-02 1.530033200979232788e-01 3.923135995864868164e-02 1.574577689170837402e-01 7.251109927892684937e-02
5.355422198772430420e-02 -1.452771574258804321e-01 -1.219313070178031921e-01 -2.870147824287414551e-01 -6.212191283702850342e-02 -3.334753215312957764e-01 1.465455889701843262e-01 -4.658052697777748108e-02 2.850252948701381683e-02 6.077584624290466309e-02 -6.922030448913574219e-02 9.815221279859542847e-02 3.598858136683702469e-03 8.250417560338973999e-02 -1.241928115487098694e-01 -2.865443229675292969e-01 1.477064937353134155e-01 -2.976671457290649414e-01 -8.313059061765670776e-02 -5.552109330892562866e-02 -2.741779685020446777e-01 -1.696650683879852295e-02 7.553765177726745605e-02 3.848357796669006348e-01 1.142568588256835938e-01 -2.479580342769622803e-01 2.995295524597167969e-01 -2.562339007854461670e-01 -1.147811338305473328e-01 -7.877457886934280396e-02 -8.794391155242919922e-02 -1.004036590456962585e-01
2.712126635015010834e-02 1.404723674058914185e-01 2.158480286598205566e-01 -2.144697010517120361e-01 1.858396828174591064e-01 4.410656914114952087e-02 -3.806987702846527100e-01 6.846930831670761108e-02 1.616986654698848724e-02 -3.923583030700683594e-02 8.200153708457946777e-02 1.600322425365447998e-01 1.642152518033981323e-01 -1.227538846433162689e-02 1.093070060014724731e-01 -3.673547208309173584e-01 2.308517694473266602e-01 -3.940715268254280090e-02 -6.058494746685028076e-02 1.139993146061897278e-01 -1.482937186956405640e-01 1.035558059811592102e-01 3.753918409347534180e-02 2.183059789240360260e-02 2.246492914855480194e-02 -3.466244041919708252e-01 1.889427751302719116e-01 -5.999590829014778137e-02 7.818771898746490479e-02 1.445629000663757324e-01 -4.385386109352111816e-01 8.544254302978515625e-02
-1.875008791685104370e-01 -1.058975085616111755e-01 -1.481121778488159180e-01 -1.283407211303710938e-01 1.167016662657260895e-02 -1.172730606049299240e-02 4.299359023571014404e-02 -3.223118558526039124e-02 2.419601678848266602e-01 2.148170024156570435e-02 2.036975771188735962e-01 9.297352284193038940e-02 -1.138496845960617065e-01 -1.991653740406036377e-01 8.486272767186164856e-03 -2.050977945327758789e-01 -1.487278342247009277e-01 -1.305617988109588623e-01 1.069420129060745239e-01 4.421867430210113525e-02 -3.202295005321502686e-01 2.838926911354064941e-01 3.601065278053283691e-01 4.559557437896728516e-01 4.444139823317527771e-02 -2.111396491527557373e-01 8.070075511932373047e-02 1.268233209848403931e-01 6.036387383937835693e-02 4.777662828564643860e-02 -1.486110389232635498e-01 1.942031830549240112e-01
-7.515994459390640259e-02 -8.002027124166488647e-02 -1.067016571760177612e-01 1.333063244819641113e-01 8.106686174869537354e-02 3.974178805947303772e-02 -2.675374969840049744e-02 -1.701234579086303711e-01 1.693700850009918213e-01 1.153027862310409546e-01 1.820799559354782104e-01 -5.831321701407432556e-03 1.657423526048660278e-01 4.480160400271415710e-02 5.230560153722763062e-02 1.544472528621554375e-03 2.708083949983119965e-02 -7.077977526932954788e-03 -8.424839377403259277e-02 4.257165193557739258e-01 -2.864141762256622314e-01 3.764581382274627686e-01 3.120722621679306030e-02 4.320160448551177979e-01 8.120899647474288940e-02 -2.994840741157531738e-01 1.072385013103485107e-01 1.773893684148788452e-01 1.563325226306915283e-01 2.059295773506164551e-01 6.875687092542648315e-02 -4.785807430744171143e-02
1.686063408851623535e-01 2.866837382316589355e-01 -7.353784143924713135e-02 -1.494588702917098999e-01 4.826417192816734314e-03 -3.308484703302383423e-02 -2.277011126279830933e-01 1.635961532592773438e-01 -1.052254959940910339e-01 1.442525386810302734e-01 -1.324495375156402588e-01 -7.965461164712905884e-02 -9.041805565357208252e-02 1.784836798906326294e-01 2.816570699214935303e-01 -3.578332662582397461e-01 1.660455018281936646e-01 -9.179828315973281860e-02 -7.531678676605224609e-02 4.189434945583343506e-01 -1.547764092683792114e-01 3.057636320590972900e-01 8.553872257471084595e-02 1.839133561588823795e-03 -4.712573438882827759e-02 -2.764534018933773041e-02 1.257473230361938477e-01 1.975359618663787842e-01 1.890797764062881470e-01 -9.297759830951690674e-02 -6.944256275892257690e-02 -1.724674701690673828e-01
-6.626246869564056396e-02 -1.502200365066528320e-01 -2.771653831005096436e-01 -1.039929594844579697e-02 -1.862223744392395020e-01 -1.798402070999145508e-01 -1.372318714857101440e-01 -9.992039203643798828e-02 -6.951186805963516235e-02 4.955042898654937744e-02 -1.342956535518169403e-02 -1.226185411214828491e-01 -7.735496014356613159e-02 6.862939149141311646e-02 8.212786912918090820e-02 -3.091304898262023926e-01 8.738478273153305054e-02 -1.880851536989212036e-01 -4.091791342943906784e-03 1.514182537794113159e-01 -1.463980078697204590e-01 2.659001350402832031e-01 3.646643459796905518e-01 -1.208922937512397766e-01 3.313058987259864807e-02 -1.630824506282806396e-01 3.425746560096740723e-01 1.296324878931045532e-01 1.210936978459358215e-01 1.984430700540542603e-01 -2.571016252040863037e-01 2.776446640491485596e-01
-2.034970968961715698e-01 5.247813090682029724e-02 -1.196675896644592285e-01 -6.055822968482971191e-02 -4.272256419062614441e-02 1.270006299018859863e-01 7.599638402462005615e-02 -6.129053607583045959e-02 7.114572823047637939e-02 2.516541182994842529e-01 9.953720867633819580e-02 -1.145469844341278076e-01 5.135556682944297791e-02 2.125189304351806641e-01 4.777348786592483521e-02 -1.881230324506759644e-01 2.333153188228607178e-01 -2.400978058576583862e-01 1.045967787504196167e-01 -2.499130517244338989e-01 -1.014102622866630554e-01 2.621095776557922363e-01 -1.589530333876609802e-02 1.386589556932449341e-01 6.999702751636505127e-02 -2.023532986640930176e-01 3.609714508056640625e-01 2.114551812410354614e-01 1.016977056860923767e-01 1.467058807611465454e-01 -4.193251729011535645e-01 -1.447877883911132812e-01
-1.277106553316116333e-01 3.327604010701179504e-02 -8.198218047618865967e-02 -1.605865061283111572e-01 -6.132664903998374939e-02 -3.012326657772064209e-01 -1.410035789012908936e-01 1.748578399419784546e-01 5.729216337203979492e-01 2.475015819072723389e-01 4.552445188164710999e-02 1.023944318294525146e-01 1.645814776420593262e-01 8.748771250247955322e-02 -3.807397931814193726e-02 -1.103569120168685913e-01 1.205775737762451172e-01 -1.954151391983032227e-01 -1.125566214323043823e-01 1.635085344314575195e-01 -2.334392070770263672e-02 2.682911753654479980e-01 -3.762453049421310425e-02 3.281368911266326904e-01 -6.718998402357101440e-02 -1.520045250654220581e-01 -8.680827170610427856e-02 -3.725080937147140503e-02 -5.539448559284210205e-02 3.746618516743183136e-03 -4.092960432171821594e-02 -1.991129815578460693e-01
-5.153211578726768494e-02 -6.220320239663124084e-02 3.648898098617792130e-03 8.052592724561691284e-02 1.595584601163864136e-01 -3.323669433593750000e-01 1.662783771753311157e-01 -1.191866174340248108e-01 6.403009593486785889e-02 5.466873198747634888e-02 -1.065911576151847839e-01 3.937375545501708984e-02 -1.380423307418823242e-01 2.090745419263839722e-01 1.144490838050842285e-01 -4.336394667625427246e-01 2.278362810611724854e-01 1.501608490943908691e-01 8.016928285360336304e-02 2.051790356636047363e-01 -1.402852982282638550e-01 2.383114248514175415e-01 3.178205192089080811e-01 1.626642495393753052e-01 2.458559721708297729e-02 -2.709144055843353271e-01 1.457912940531969070e-02 5.601222440600395203e-02 2.056881636381149292e-01 -9.158690273761749268e-02 -2.569088637828826904e-01 6.568706780672073364e-02
2.083755284547805786e-01 -2.241288274526596069e-01 -6.145140528678894043e-02 -1.255370676517486572e-01 1.560593098402023315e-01 -3.654806911945343018e-01 -2.260910905897617340e-02 1.435831002891063690e-02 2.937856018543243408e-01 1.722254008054733276e-01 3.426679177209734917e-03 -1.176215261220932007e-01 -1.118193864822387695e-01 1.437496989965438843e-01 1.436349004507064819e-01 -8.986437320709228516e-02 1.561971753835678101e-01 -2.939334809780120850e-01 1.687868833541870117e-01 1.204357445240020752e-01 9.286490827798843384e-02 1.852299273014068604e-01 2.470698058605194092e-01 4.077269509434700012e-02 2.862381339073181152e-01 -2.394048720598220825e-01 1.969071477651596069e-01 6.518125534057617188e-02 1.445269733667373657e-01 1.520563513040542603e-01 1.491360813379287720e-01 -1.688876748085021973e-01
-7.166946679353713989e-02 1.153668761253356934e-02 -3.175112605094909668e-02 4.840936511754989624e-02 1.083021312952041626e-01 1.306669116020202637e-01 -1.803809553384780884e-01 1.193889155983924866e-01 1.107774302363395691e-01 1.866154074668884277e-01 1.113783717155456543e-01 -1.102857142686843872e-01 3.224486112594604492e-02 2.065422832965850830e-01 -5.325853452086448669e-02 -3.737382888793945312e-01 3.941179811954498291e-01 -8.836543560028076172e-02 1.634085923433303833e-01 4.111171960830688477e-01 -3.763630688190460205e-01 -1.180647313594818115e-02 1.492426097393035889e-01 7.723324000835418701e-02 -5.218936130404472351e-02 3.591171279549598694e-02 1.966525316238403320e-01 1.512319315224885941e-02 -2.925253510475158691e-01 -2.142587490379810333e-02 8.442913182079792023e-03 1.886102836579084396e-03
5.652293190360069275e-02 -2.719942852854728699e-02 1.176289021968841553e-01 -7.096721231937408447e-02 5.966304242610931396e-02 -3.785792291164398193e-01 -9.995014965534210205e-02 -1.108603030443191528e-01 1.556166410446166992e-01 3.465961217880249023e-01 3.166142106056213379e-02 -1.952849030494689941e-01 1.038872748613357544e-01 -9.600120596587657928e-03 1.644765138626098633e-01 1.430683583021163940e-01 2.095669806003570557e-01 -1.284806728363037109e-01 -2.702523954212665558e-02 1.633836030960083008e-01 -2.708027884364128113e-02 2.991790175437927246e-01 2.843501269817352295e-01 4.287654459476470947e-01 1.256101876497268677e-01 4.992086440324783325e-02 2.400389015674591064e-01 1.147725880146026611e-01 1.471634805202484131e-01 9.047558158636093140e-02 -4.253047704696655273e-02 5.139086768031120300e-02
-1.813496351242065430e-01 3.148696422576904297e-01 3.083744086325168610e-03 1.337513178586959839e-01 -3.799061104655265808e-02 -1.765547990798950195e-01 -3.334744870662689209e-01 1.469793915748596191e-01 5.928167700767517090e-02 -1.171588301658630371e-01 1.915974169969558716e-02 3.571933507919311523e-02 2.855439186096191406e-01 -4.645721241831779480e-02 2.596521377563476562e-01 -3.989978134632110596e-01 2.433626502752304077e-01 -1.698534339666366577e-01 1.808562725782394409e-01 -1.351273991167545319e-02 -5.295106768608093262e-02 -3.169196546077728271e-01 1.835712045431137085e-01 7.695926725864410400e-02 9.672529995441436768e-02 -1.100188195705413818e-01 2.109498232603073120e-01 -1.153070703148841858e-01 -2.690147375687956810e-03 -1.019766032695770264e-01 -3.223799914121627808e-02 3.034139052033424377e-02
1.729140281677246094e-01 6.384736299514770508e-02 1.025313436985015869e-01 5.661578848958015442e-02 -1.925361305475234985e-01 1.640873253345489502e-01 -4.901953414082527161e-02 -7.562199234962463379e-02 1.047791615128517151e-01 2.808378636837005615e-01 1.223414838314056396e-01 8.413960039615631104e-02 2.941907644271850586e-01 1.977010667324066162e-01 2.371662557125091553e-01 -2.834395170211791992e-01 1.427299082279205322e-01 -5.862320587038993835e-02 2.403327450156211853e-02 2.148979604244232178e-01 -1.131146997213363647e-01 3.862549318000674248e-03 -6.279947608709335327e-02 3.370087146759033203e-01 2.039738930761814117e-02 -1.011298596858978271e-01 4.487530291080474854e-01 1.967386901378631592e-01 -1.093355491757392883e-01 -1.538705676794052124e-01 1.253921091556549072e-01 5.564769729971885681e-02
4.886526986956596375e-02 -2.339700423181056976e-02 -6.623271852731704712e-02 -2.469528168439865112e-01 -1.832938343286514282e-01 -4.389515519142150879e-01 2.279598712921142578e-01 9.928548336029052734e-02 -7.997083663940429688e-02 1.869377642869949341e-01 3.906036540865898132e-02 4.551324248313903809e-02 8.530390448868274689e-03 1.079580485820770264e-01 -1.406894251704216003e-02 -1.548911482095718384e-01 9.176556766033172607e-02 -1.689474433660507202e-01 -1.643490791320800781e-02 1.308873593807220459e-01 -3.755002319812774658e-01 -3.062230302020907402e-03 6.149715557694435120e-02 2.239944040775299072e-01 3.744775429368019104e-03 -4.038284718990325928e-02 3.019443750381469727e-01 -2.969876229763031006e-01 -6.447936594486236572e-02 -1.915553808212280273e-01 -2.498654127120971680e-01 -1.706079989671707153e-01
-1.510918140411376953e-01 2.252322994172573090e-02 -1.685001701116561890e-01 1.617534086108207703e-02 -1.742408126592636108e-01 -6.912712007761001587e-02 3.291368484497070312e-02 3.473889827728271484e-02 2.936352789402008057e-01 3.995562195777893066e-01 -1.268068552017211914e-01 2.756849825382232666e-01 2.554120719432830811e-01 1.472995877265930176e-01 4.208492115139961243e-02 -2.100816667079925537e-01 4.737589135766029358e-02 -8.491414040327072144e-02 -8.875194936990737915e-03 2.569050341844558716e-02 -7.860168069601058960e-02 2.629651129245758057e-01 -3.848446160554885864e-02 2.294185012578964233e-01 -5.420193821191787720e-02 -7.325980067253112793e-02 1.747685819864273071e-01 -4.169528931379318237e-02 2.836302518844604492e-01 1.736209541559219360e-01 -3.256388306617736816e-01 2.072187811136245728e-01
1.136906445026397705e-01 -7.911700755357742310e-02 5.062092095613479614e-02 -2.479470670223236084e-01 1.163345873355865479e-01 -2.557279169559478760e-01 -7.981801778078079224e-02 -8.848628401756286621e-02 1.071812212467193604e-02 4.140164256095886230e-01 2.101521044969558716e-01 -3.046493530273437500e-01 4.937451332807540894e-02 3.430102765560150146e-02 7.015397399663925171e-02 -3.445762693881988525e-01 2.659225761890411377e-01 -2.864041924476623535e-02 4.240855574607849121e-03 1.423379331827163696e-01 -1.378309428691864014e-01 3.701294586062431335e-02 -7.298771757632493973e-03 1.304480135440826416e-01 2.916058301925659180e-01 -1.585632562637329102e-01 -1.936672441661357880e-02 5.841125175356864929e-02 -3.642324358224868774e-02 -3.355393558740615845e-02 -3.603800833225250244e-01 1.110629737377166748e-01
-1.780868917703628540e-01 1.382007896900177002e-01 -3.776023387908935547e-01 -1.939526014029979706e-02 3.062843978404998779e-01 -7.282514870166778564e-02 -2.533729672431945801e-01 2.609299123287200928e-01 -2.184206843376159668e-01 1.471735537052154541e-01 1.044117733836174011e-01 4.288153350353240967e-02 7.276296615600585938e-02 4.160163924098014832e-02 2.268221825361251831e-01 -2.625571191310882568e-01 1.951290480792522430e-02 -2.184112071990966797e-01 7.278504967689514160e-02 1.778157949447631836e-01 7.642335444688796997e-02 -5.003494769334793091e-02 7.651495188474655151e-02 2.564428150653839111e-01 -5.902509763836860657e-02 -3.546060249209403992e-02 2.149239927530288696e-01 -1.667463034391403198e-01 3.009964227676391602e-01 7.222650945186614990e-02 -4.076599329710006714e-02 -1.553538590669631958e-01
-9.796071052551269531e-02 1.884387284517288208e-01 1.179474685341119766e-02 7.838895171880722046e-02 1.102296411991119385e-01 -2.470944970846176147e-01 2.309682965278625488e-01 1.518546640872955322e-01 3.104811608791351318e-01 1.697719991207122803e-01 1.666413545608520508e-01 -3.757417947053909302e-02 2.319180518388748169e-01 -1.537389457225799561e-01 1.942817419767379761e-01 -2.572798728942871094e-01 1.352310646325349808e-02 3.519532829523086548e-02 2.767529711127281189e-02 -1.748280078172683716e-01 -3.822923004627227783e-01 2.837419509887695312e-01 -9.762767702341079712e-02 1.808198690414428711e-01 6.429779529571533203e-02 -1.451106667518615723e-01 1.822206377983093262e-01 8.378021419048309326e-02 2.496853619813919067e-01 -1.487425565719604492e-01 -7.844017446041107178e-02 -7.459868490695953369e-02
-4.186191409826278687e-02 -9.735156595706939697e-02 -3.196536377072334290e-02 -1.008291989564895630e-01 1.790723800659179688e-01 -1.781845688819885254e-01 -1.127407401800155640e-01 2.853540778160095215e-01 3.198469579219818115e-01 2.470620907843112946e-02 -1.777899563312530518e-01 -2.140714079141616821e-01 1.388185620307922363e-01 -1.834363490343093872e-02 -1.177523434162139893e-01 -3.592699766159057617e-01 3.470312356948852539e-01 9.684069454669952393e-02 1.533993631601333618e-01 2.050182670354843140e-01 -2.523259520530700684e-01 2.045071572065353394e-01 8.789595216512680054e-02 3.233802318572998047e-01 -2.029523253440856934e-02 6.463214755058288574e-02 -1.266497820615768433e-01 -3.585146367549896240e-02 1.117655038833618164e-01 -3.884384408593177795e-02 -5.349287018179893494e-02 1.574502587318420410e-01
4.602638632059097290e-02 -1.001571938395500183e-01 -2.842196226119995117e-01 -1.875881552696228027e-01 5.136036872863769531e-02 -5.492444150149822235e-03 -8.430884778499603271e-02 2.972808666527271271e-02 1.271989196538925171e-01 5.470331311225891113e-01 1.674097627401351929e-01 1.306471601128578186e-02 -1.171116679906845093e-01 2.832341939210891724e-02 1.204739809036254883e-01 -1.955718994140625000e-01 1.307561695575714111e-01 -1.769454777240753174e-01 -1.014564335346221924e-01 1.651223599910736084e-01 9.255167096853256226e-03 7.984031736850738525e-02 -1.248291432857513428e-01 1.131412833929061890e-01 3.084236979484558105e-01 -2.373391091823577881e-01 1.592280119657516479e-01 -1.009610220789909363e-01 2.090552635490894318e-02 3.339300630614161491e-03 -3.601147830486297607e-01 1.112534701824188232e-01
-7.999280840158462524e-02 2.326122298836708069e-02 3.391551971435546875e-02 -8.255022577941417694e-03 1.475974172353744507e-01 -1.172894835472106934e-01 -1.287852674722671509e-01 -1.398721709847450256e-02 8.819904178380966187e-02 1.048831194639205933e-01 -3.399472683668136597e-02 -1.090367957949638367e-01 -7.293882966041564941e-02 4.446228593587875366e-02 -4.391762777231633663e-04 -8.474820852279663086e-02 -1.826312243938446045e-01 -5.060679316520690918e-01 -7.035104185342788696e-02 -3.584912419319152832e-02 -3.599212169647216797e-01 4.968232810497283936e-01 -1.336714476346969604e-01 1.216398924589157104e-01 -8.226282894611358643e-02 -3.253844380378723145e-01 1.250764280557632446e-01 4.313643276691436768e-02 -1.093866154551506042e-01 -1.119150966405868530e-01 -1.440594494342803955e-01 1.144118160009384155e-01
1.685279607772827148e-02 1.502097249031066895e-01 -1.773571372032165527e-01 -1.113998070359230042e-01 -2.619799226522445679e-02 -3.406354784965515137e-01 -9.913811832666397095e-02 -2.004469931125640869e-02 3.430549800395965576e-01 1.600549370050430298e-01 7.601373642683029175e-02 4.888642951846122742e-02 3.027829825878143311e-01 2.770589888095855713e-01 -3.058670647442340851e-02 -1.344854384660720825e-01 -6.921308487653732300e-02 -1.166460514068603516e-01 -5.698589980602264404e-02 2.556734159588813782e-02 -3.946265578269958496e-02 2.929520308971405029e-01 3.275125473737716675e-02 3.970589041709899902e-01 1.900963019579648972e-03 -2.436562813818454742e-02 1.358098238706588745e-01 1.704921573400497437e-02 -3.052412569522857666e-01 -8.199113607406616211e-02 -2.291658818721771240e-01 -1.650965213775634766e-01
2.009040117263793945e-02 1.814273148775100708e-01 -8.467327803373336792e-02 -1.317486613988876343e-01 1.308907270431518555e-01 1.436684429645538330e-01 -3.577511012554168701e-01 -1.057575345039367676e-01 -1.172166201286017895e-03 1.708445698022842407e-01 7.304724305868148804e-03 -1.541919074952602386e-02 2.676126658916473389e-01 5.351347103714942932e-02 1.613144874572753906e-01 -3.660444319248199463e-01 8.742407709360122681e-02 -1.720340102910995483e-01 -4.348373785614967346e-02 3.690531849861145020e-02 -2.149892747402191162e-01 4.250777885317802429e-02 2.735132537782192230e-02 1.209558248519897461e-01 -9.088583290576934814e-02 -3.007439151406288147e-02 3.440465033054351807e-01 1.938101500272750854e-01 1.898911148309707642e-01 1.922462284564971924e-01 -3.381428122520446777e-01 -2.118685692548751831e-01
-1.888315528631210327e-01 2.139625325798988342e-02 1.215945929288864136e-02 8.794637769460678101e-02 -6.825933605432510376e-02 -3.296950459480285645e-01 -5.400425940752029419e-02 3.213138133287429810e-02 -4.699927940964698792e-02 1.855875551700592041e-01 1.175620779395103455e-01 8.857762813568115234e-02 -2.163806557655334473e-01 2.917597815394401550e-02 -7.242346554994583130e-02 -3.905627131462097168e-01 -1.797997504472732544e-01 -2.556080222129821777e-01 9.842365235090255737e-02 3.381636142730712891e-01 -5.214217677712440491e-02 4.343652352690696716e-02 6.468379497528076172e-02 4.036382138729095459e-01 -9.168835356831550598e-03 -2.628974914550781250e-01 -1.020002588629722595e-01 2.158779650926589966e-01 5.205170065164566040e-02 -1.191016137599945068e-01 -1.037251129746437073e-01 1.662594825029373169e-01
2.042774483561515808e-02 4.410178959369659424e-02 4.705140739679336548e-02 2.888528406620025635e-01 1.810618042945861816e-01 -8.673282712697982788e-02 -3.943827375769615173e-02 7.786798477172851562e-02 1.878508180379867554e-01 -5.818790197372436523e-02 2.296973466873168945e-01 2.227745503187179565e-01 3.745995461940765381e-01 8.870174735784530640e-02 -1.683041639626026154e-02 -2.646363079547882080e-01 1.182412654161453247e-01 -1.986515969038009644e-01 1.723534166812896729e-01 2.401676774024963379e-01 -2.646714448928833008e-01 7.713432610034942627e-02 -7.927151769399642944e-02 1.533836573362350464e-01 2.699871957302093506e-01 -5.175320431590080261e-03 1.709497123956680298e-01 -1.173914298415184021e-01 2.098226547241210938e-02 2.754794955253601074e-01 8.864460512995719910e-03 -2.559655308723449707e-01
-1.405919939279556274e-01 2.270793616771697998e-01 -1.210969015955924988e-01 -1.949025876820087433e-02 7.958059012889862061e-02 -1.358855962753295898e-01 -2.184311896562576294e-01 2.473940998315811157e-01 -1.754812523722648621e-02 -9.733133018016815186e-02 5.370650440454483032e-03 -3.904680162668228149e-02 2.803867459297180176e-01 1.612387895584106445e-01 2.225782126188278198e-01 -4.217978715896606445e-01 2.812110185623168945e-01 -2.761058807373046875e-01 5.742517858743667603e-02 -5.806015804409980774e-02 -2.150529474020004272e-01 -3.117859065532684326e-01 1.384088546037673950e-01 -1.120732128620147705e-01 9.669657796621322632e-02 -1.070086136460304260e-01 1.390595585107803345e-01 -2.876862697303295135e-02 1.190757974982261658e-01 -1.033336222171783447e-01 -1.090824753046035767e-01 -1.470577269792556763e-01
-1.893830746412277222e-01 5.030407756567001343e-02 5.950884893536567688e-02 1.209973543882369995e-01 4.759546369314193726e-02 -2.194693386554718018e-01 -1.418451815843582153e-01 -1.854458302259445190e-01 -3.034620173275470734e-02 1.315009295940399170e-01 1.022872105240821838e-01 2.200531512498855591e-01 1.765584498643875122e-01 -1.520919352769851685e-01 1.339409202337265015e-01 2.449898049235343933e-02 2.679924368858337402e-01 -3.644904792308807373e-01 5.030354857444763184e-02 2.107255458831787109e-01 -2.981889843940734863e-01 5.779997259378433228e-02 -7.777407765388488770e-02 4.406301677227020264e-01 1.176252029836177826e-02 -1.314072459936141968e-01 1.260460913181304932e-01 2.577736377716064453e-01 1.044754534959793091e-01 1.060174182057380676e-01 6.454861909151077271e-02 -1.356549113988876343e-01
-1.787754744291305542e-01 5.725433677434921265e-02 -1.152159422636032104e-01 1.282559186220169067e-01 2.932142019271850586e-01 -1.050977855920791626e-01 3.514567762613296509e-02 1.453469879925251007e-02 8.860765025019645691e-03 2.523781172931194305e-02 1.924742758274078369e-02 3.630327805876731873e-02 1.158158779144287109e-01 2.164112031459808350e-02 1.429295390844345093e-01 -5.350147485733032227e-01 9.581258893013000488e-02 1.117220669984817505e-01 7.481548190116882324e-02 -1.532630324363708496e-01 -4.312842786312103271e-01 2.198630422353744507e-01 -2.401445247232913971e-02 2.269428819417953491e-01 -2.376570105552673340e-01 -8.567060530185699463e-02 9.716445952653884888e-02 -1.004386320710182190e-01 2.701689898967742920e-01 -6.188441440463066101e-02 -5.243959650397300720e-02 1.162793338298797607e-01
-5.068196728825569153e-02 -2.649768292903900146e-01 8.681315928697586060e-02 1.234213188290596008e-01 -5.004948750138282776e-02 -7.508336752653121948e-02 -1.569185853004455566e-01 2.897214293479919434e-01 -6.526087224483489990e-02 2.664982676506042480e-01 2.531841695308685303e-01 1.251390669494867325e-02 -9.218891710042953491e-02 1.633327305316925049e-01 1.838611960411071777e-01 -6.605920195579528809e-02 -5.032519996166229248e-02 -3.912702500820159912e-01 1.752633228898048401e-02 1.218942925333976746e-01 -1.209257245063781738e-01 8.592033386230468750e-02 1.740004271268844604e-01 3.681584447622299194e-02 1.742931306362152100e-01 -2.312975078821182251e-01 1.985149830579757690e-01 1.189032942056655884e-01 -5.814836546778678894e-02 -4.176467955112457275e-01 3.632948501035571098e-03 1.875825971364974976e-01
3.240652680397033691e-01 2.337688021361827850e-02 1.295018345117568970e-01 -4.345221072435379028e-02 -1.022375375032424927e-01 -3.603916764259338379e-01 8.565043658018112183e-02 1.671101897954940796e-03 2.402224838733673096e-01 1.745313107967376709e-01 3.581107780337333679e-02 -7.611832022666931152e-02 1.224398389458656311e-01 1.702973693609237671e-01 9.290724992752075195e-03 -3.477548658847808838e-01 2.844369709491729736e-01 -2.264253795146942139e-01 2.586500346660614014e-02 5.124181509017944336e-02 5.232714116573333740e-02 1.315049827098846436e-01 9.950826317071914673e-02 5.264878273010253906e-03 2.717327773571014404e-01 -2.677457928657531738e-01 -1.339237540960311890e-01 -3.048855811357498169e-02 1.054154336452484131e-01 -2.406573593616485596e-01 -9.745326638221740723e-02 2.439266741275787354e-01
1.057971864938735962e-01 2.008578032255172729e-01 1.841750144958496094e-01 -4.559335764497518539e-03 -4.364468157291412354e-02 -1.503988653421401978e-01 -2.949073016643524170e-01 -5.111349001526832581e-02 1.437617540359497070e-01 9.580016881227493286e-02 2.541948258876800537e-01 9.554184973239898682e-02 1.517293602228164673e-01 -1.248625107109546661e-02 -5.311718583106994629e-02 -2.284507453441619873e-01 3.325726091861724854e-01 -2.170596271753311157e-01 -1.133965328335762024e-01 5.833531916141510010e-02 -1.282611936330795288e-01 2.577314674854278564e-01 -5.231724306941032410e-02 5.599146336317062378e-02 2.193184494972229004e-01 -2.038810998201370239e-01 2.226744890213012695e-01 9.544422477483749390e-02 1.377039253711700439e-01 3.920829594135284424e-01 -1.748579591512680054e-01 -6.541413813829421997e-02
-4.768636450171470642e-02 2.990102767944335938e-01 -2.041678316891193390e-02 2.122510075569152832e-01 1.405665725469589233e-01 -1.004860848188400269e-01 -2.968021631240844727e-01 6.728065665811300278e-03 1.868958026170730591e-01 5.987521633505821228e-02 -1.206559222191572189e-02 -9.035134315490722656e-02 6.568970158696174622e-03 -4.106677602976560593e-03 1.167681068181991577e-01 -1.941897124052047729e-01 2.410020977258682251e-01 1.513996124267578125e-01 2.821244001388549805e-01 5.338831804692745209e-03 -1.771792769432067871e-01 3.305103182792663574e-01 1.424934566020965576e-01 1.075010299682617188e-01 -1.055141687393188477e-01 -3.311888575553894043e-01 1.069950684905052185e-01 -8.118945360183715820e-02 3.100487291812896729e-01 -1.342962868511676788e-02 -2.233367115259170532e-01 1.687132567167282104e-01
-1.643029786646366119e-02 1.515130847692489624e-01 -1.249611377716064453e-01 -2.077658623456954956e-01 -1.267249137163162231e-01 -6.462635099887847900e-02 -3.730124831199645996e-01 9.311909228563308716e-02 -6.994521617889404297e-02 -1.377909481525421143e-01 9.784162789583206177e-02 1.252908110618591309e-01 3.369877338409423828e-01 2.000463902950286865e-01 1.096991896629333496e-01 -2.673696279525756836e-01 1.103156208992004395e-01 -3.928770124912261963e-01 1.813451349735260010e-01 9.777871519327163696e-02 -2.543800771236419678e-01 1.067532747983932495e-01 1.589760184288024902e-01 -4.201584309339523315e-02 3.003433719277381897e-02 -8.436436951160430908e-02 2.521371543407440186e-01 -7.197404652833938599e-02 -1.777646690607070923e-01 -1.232990529388189316e-02 -2.043416053056716919e-01 -3.611014410853385925e-02
2.668071985244750977e-01 -1.181673482060432434e-01 5.089313909411430359e-02 4.665070027112960815e-02 1.214732453227043152e-01 -1.334746181964874268e-01 -1.363011300563812256e-01 5.677313730120658875e-02 3.060194253921508789e-01 8.645229786634445190e-02 1.167426854372024536e-01 -1.868822276592254639e-01 8.182875066995620728e-02 3.653159439563751221e-01 2.639158815145492554e-02 7.582949008792638779e-03 -1.817188225686550140e-02 -1.357395946979522705e-01 3.391341120004653931e-02 -7.800065726041793823e-02 -2.363467961549758911e-01 4.548374414443969727e-01 6.021650135517120361e-02 3.426496386528015137e-01 -2.633612602949142456e-02 -2.532961666584014893e-01 -1.237451657652854919e-02 -7.985393702983856201e-02 2.471955567598342896e-01 8.906001597642898560e-02 1.192960962653160095e-01 2.678798325359821320e-02
2.041731178760528564e-01 -7.113329321146011353e-02 -2.775646746158599854e-02 2.084158360958099365e-02 6.391753256320953369e-02 -4.258803650736808777e-02 -1.725657731294631958e-01 2.501645386219024658e-01 -2.757236547768115997e-02 2.521356940269470215e-01 6.109526753425598145e-02 -1.150043979287147522e-01 6.114062294363975525e-02 1.114245951175689697e-01 -2.034238725900650024e-01 -2.397103980183601379e-02 -1.673109270632266998e-02 -1.242554560303688049e-02 1.605187803506851196e-01 -5.618738755583763123e-02 -1.274665072560310364e-02 2.059448957443237305e-01 1.622350811958312988e-01 6.355811357498168945e-01 -5.674126744270324707e-02 -3.065031170845031738e-01 -4.999829083681106567e-02 5.833274871110916138e-02 2.560943663120269775e-01 1.266891509294509888e-01 -1.510367840528488159e-01 6.824635714292526245e-02
-9.342379122972488403e-02 3.922958858311176300e-03 -4.092329740524291992e-01 1.849993616342544556e-01 -2.239883393049240112e-01 -3.810583353042602539e-01 -1.390931606292724609e-01 5.244876816868782043e-02 2.879905402660369873e-01 3.309935927391052246e-01 -1.943335384130477905e-01 -4.267144948244094849e-03 -1.102317944169044495e-01 1.562983095645904541e-01 1.221572160720825195e-01 -2.498777508735656738e-01 9.553978592157363892e-02 -1.177602633833885193e-01 3.501001745462417603e-02 5.420909821987152100e-02 -1.603388935327529907e-01 2.442027926445007324e-01 -1.061123460531234741e-01 2.118822485208511353e-01 7.852058112621307373e-02 -8.932755142450332642e-02 7.531468570232391357e-02 -7.060321420431137085e-02 2.735659480094909668e-02 1.754693835973739624e-01 -3.176489099860191345e-02 -4.312629997730255127e-02
2.955832518637180328e-02 -6.099871546030044556e-02 -1.222696974873542786e-01 3.473642840981483459e-02 2.417585700750350952e-01 -2.651364505290985107e-01 -7.838780432939529419e-02 -4.133535549044609070e-03 4.419615119695663452e-02 6.620513647794723511e-02 -2.207466810941696167e-01 1.477325856685638428e-01 -1.015315875411033630e-01 2.384740710258483887e-01 -1.164270099252462387e-02 -2.814092338085174561e-01 4.176722168922424316e-01 -1.371128251776099205e-03 2.314172685146331787e-01 9.307769127190113068e-03 -2.745833992958068848e-01 2.643612623214721680e-01 1.777894794940948486e-01 7.192091643810272217e-02 2.463614493608474731e-01 -1.275519728660583496e-01 5.431206896901130676e-02 -4.909453541040420532e-02 2.929049134254455566e-01 -1.221985816955566406e-01 -1.663446724414825439e-01 -8.365178480744361877e-03
1.898657530546188354e-01 2.418193668127059937e-01 -1.718207299709320068e-01 -8.750902116298675537e-02 -9.967452287673950195e-02 -5.542101711034774780e-02 -3.612049520015716553e-01 4.147804081439971924e-01 1.069550216197967529e-01 8.589977025985717773e-02 2.173337042331695557e-01 -1.374795380979776382e-02 1.914971470832824707e-01 -7.505871355533599854e-02 3.870853409171104431e-02 -1.331844329833984375e-01 7.192532718181610107e-02 -2.658419311046600342e-01 7.545793056488037109e-02 1.000793725252151489e-01 -1.779972612857818604e-01 4.495675861835479736e-02 6.867472082376480103e-02 1.760042309761047363e-01 -1.738476306200027466e-01 1.645807772874832153e-01 1.226119697093963623e-01 -3.690012991428375244e-01 1.944954246282577515e-01 -1.240370646119117737e-01 -2.600818872451782227e-02 4.056034982204437256e-02
-9.466097503900527954e-02 9.930378198623657227e-02 2.083137631416320801e-01 -1.572163254022598267e-01 -1.783092170953750610e-01 6.430596858263015747e-02 5.465602874755859375e-02 1.009195111691951752e-02 2.952761650085449219e-01 8.297370374202728271e-02 3.611802309751510620e-02 -2.439589798450469971e-01 -7.428083103150129318e-03 -1.462122350931167603e-01 2.121989578008651733e-01 -1.487554162740707397e-01 8.242531865835189819e-02 -2.666111886501312256e-01 1.355183869600296021e-01 7.524391636252403259e-03 -4.497753381729125977e-01 3.112507760524749756e-01 -2.190382778644561768e-02 1.603800505399703979e-01 2.019615471363067627e-02 -2.084344625473022461e-01 3.451804816722869873e-01 3.328485414385795593e-02 1.219442337751388550e-01 -1.121768280863761902e-01 1.030465289950370789e-01 -8.190549165010452271e-02
-7.599143683910369873e-02 9.473462402820587158e-02 -3.244682848453521729e-01 8.289847173728048801e-04 -7.934075593948364258e-02 -2.150101214647293091e-02 1.219453439116477966e-01 9.833992272615432739e-02 3.712718784809112549e-01 4.490393400192260742e-01 8.596160332672297955e-04 3.014883697032928467e-01 1.334940493106842041e-01 2.268515527248382568e-01 9.065387398004531860e-02 -1.963561922311782837e-01 -5.701862275600433350e-02 -9.813140332698822021e-02 -4.222872480750083923e-02 2.608910948038101196e-02 -1.554926782846450806e-01 1.950074881315231323e-01 8.243456482887268066e-02 2.328096479177474976e-01 -1.215703263878822327e-01 7.804552465677261353e-02 1.734654158353805542e-01 -2.044938206672668457e-01 8.731310069561004639e-02 -4.670231044292449951e-02 -2.046639621257781982e-01 1.386491060256958008e-01
3.060074746608734131e-01 -5.164550989866256714e-02 3.061400540173053741e-02 -8.056380599737167358e-02 5.045042186975479126e-02 -1.466208249330520630e-01 -7.277426868677139282e-02 2.768230736255645752e-01 3.040256500244140625e-01 4.514225944876670837e-02 -5.060949176549911499e-02 -1.697381436824798584e-01 2.714633941650390625e-01 -9.510836564004421234e-03 7.531545311212539673e-02 -9.762211143970489502e-02 7.457801699638366699e-02 -8.249446749687194824e-02 2.130822539329528809e-01 1.946243345737457275e-01 -3.572821319103240967e-01 8.317956328392028809e-02 -8.528504520654678345e-03 3.001290857791900635e-01 8.335170894861221313e-02 -1.971529722213745117e-01 -1.450983881950378418e-01 -3.746889531612396240e-01 -1.373608130961656570e-02 -1.576067656278610229e-01 8.604685962200164795e-02 1.241095066070556641e-01
1.697858721017837524e-01 1.078288406133651733e-01 1.914497278630733490e-02 -7.153299450874328613e-02 1.082473844289779663e-01 8.413824439048767090e-02 -1.513962596654891968e-01 8.653178066015243530e-02 6.340699642896652222e-02 1.016187742352485657e-01 2.935291267931461334e-02 -1.150585059076547623e-02 1.026323363184928894e-01 -1.667359918355941772e-01 -6.576261669397354126e-02 -4.695813953876495361e-01 -1.094257459044456482e-01 9.912274777889251709e-03 -1.039522290229797363e-01 2.067639678716659546e-01 -1.983314007520675659e-01 -7.083696126937866211e-02 -1.678218320012092590e-02 2.720071673393249512e-01 -4.077246412634849548e-02 -2.377160787582397461e-01 4.594140052795410156e-01 2.079448429867625237e-03 2.006308883428573608e-01 3.204972147941589355e-01 2.086884155869483948e-02 1.716223061084747314e-01
1.048153489828109741e-01 2.092191874980926514e-01 9.303294122219085693e-02 -1.741557754576206207e-02 -1.241962313652038574e-01 -7.663612812757492065e-02 -1.668678224086761475e-02 4.140489548444747925e-02 2.095046341419219971e-01 -3.390909358859062195e-02 9.532503038644790649e-02 1.080578938126564026e-01 3.404429852962493896e-01 1.534650474786758423e-01 2.349288612604141235e-01 1.670796424150466919e-02 1.497238222509622574e-02 -4.590884447097778320e-01 -5.630978196859359741e-02 1.595823317766189575e-01 -4.913706332445144653e-02 1.535027623176574707e-01 -2.198652774095535278e-01 3.516301512718200684e-01 3.681037202477455139e-02 -2.980266809463500977e-01 2.030282765626907349e-01 9.760711342096328735e-02 9.393230080604553223e-02 -1.565485149621963501e-01 1.943092048168182373e-01 5.165003612637519836e-02
-4.333486780524253845e-02 2.697388827800750732e-01 -4.710557758808135986e-01 -1.576455533504486084e-01 2.171857506036758423e-01 -1.091934219002723694e-01 -2.427840232849121094e-01 2.617067694664001465e-01 1.349205374717712402e-01 9.434977173805236816e-02 2.103121280670166016e-01 -6.156967580318450928e-02 1.834846101701259613e-02 1.503088790923357010e-02 -1.110618114471435547e-01 -1.989953368902206421e-01 1.896440982818603516e-01 -1.259911507368087769e-01 1.680271932855248451e-03 2.902205288410186768e-01 -1.529547274112701416e-01 -8.406576514244079590e-02 9.010374546051025391e-02 1.799928396940231323e-01 -1.314513534307479858e-01 -4.128178209066390991e-02 9.500671178102493286e-02 -2.036781907081604004e-01 2.197890281677246094e-01 -1.213103085756301880e-01 1.509492844343185425e-01 4.598667472600936890e-02
-7.197552919387817383e-02 2.817944437265396118e-02 1.320130079984664917e-01 2.401036024093627930e-01 2.900949679315090179e-02 -1.405006498098373413e-01 -4.086513072252273560e-02 2.399926036596298218e-01 3.644405305385589600e-02 -1.011549830436706543e-01 1.079162210226058960e-01 1.391249001026153564e-01 4.189828038215637207e-01 5.393643304705619812e-02 7.747000455856323242e-02 -2.929555773735046387e-01 5.651700496673583984e-02 -3.558743596076965332e-01 6.985811889171600342e-02 8.803687244653701782e-02 -9.921080619096755981e-02 3.043039143085479736e-01 -2.005902528762817383e-01 3.653190732002258301e-01 3.885889425873756409e-02 5.090541020035743713e-02 9.924993664026260376e-02 -1.608300209045410156e-02 -2.715947479009628296e-02 2.906000018119812012e-01 -1.520454138517379761e-02 -8.955516666173934937e-02
-3.967969864606857300e-02 1.061940863728523254e-01 8.516898751258850098e-02 -1.621280908584594727e-01 -1.421485245227813721e-01 -1.094006150960922241e-01 -2.050837427377700806e-01 9.313234686851501465e-02 -7.287721335887908936e-02 4.950165376067161560e-02 -1.181350424885749817e-01 -3.304104506969451904e-02 4.407041966915130615e-01 1.590261310338973999e-01 1.754589229822158813e-01 -2.160237729549407959e-01 5.354810040444135666e-03 -1.540962755680084229e-01 -5.928278714418411255e-02 1.103236898779869080e-01 -2.798182070255279541e-01 2.005371600389480591e-01 4.014617800712585449e-01 2.840467691421508789e-01 4.074887931346893311e-02 -2.264468520879745483e-01 3.637178242206573486e-02 -5.722220242023468018e-02 -9.948677569627761841e-02 -1.953803449869155884e-01 -3.526851162314414978e-02 -2.103617042303085327e-01
-7.705695182085037231e-02 1.731634587049484253e-01 -1.242195293307304382e-01 8.367460966110229492e-02 3.022120520472526550e-02 -1.656101197004318237e-01 -3.275087773799896240e-01 9.592519700527191162e-02 1.130238920450210571e-01 -8.094823360443115234e-02 -1.535612493753433228e-01 1.410639882087707520e-01 3.613093793392181396e-01 -9.898538887500762939e-02 1.260935217142105103e-01 -2.769409716129302979e-01 -2.150418758392333984e-01 -2.410615831613540649e-01 -1.656129956245422363e-01 2.216294705867767334e-01 -1.498256772756576538e-01 1.875356137752532959e-01 -7.167734950780868530e-02 1.910722851753234863e-01 -3.109920024871826172e-01 8.824121952056884766e-02 1.000773534178733826e-01 -2.661837637424468994e-01 7.862252742052078247e-02 -1.235237866640090942e-01 -6.504915654659271240e-02 -9.943947196006774902e-02
-1.498219817876815796e-01 2.892778217792510986e-01 -1.820314377546310425e-01 -2.556117475032806396e-01 -2.420087158679962158e-02 -1.571196317672729492e-01 1.485214680433273315e-01 1.578922122716903687e-01 -8.836799860000610352e-02 4.059028625488281250e-02 1.900149285793304443e-01 -2.267855852842330933e-01 -6.255440413951873779e-02 1.092302873730659485e-01 -1.559602320194244385e-01 -3.159939944744110107e-01 2.569370903074741364e-02 -2.417391091585159302e-01 -8.804149180650711060e-02 -9.622318670153617859e-03 -4.688003361225128174e-01 3.027570433914661407e-03 -1.182591170072555542e-01 1.514707803726196289e-01 4.285629838705062866e-02 -8.876395970582962036e-02 2.887431681156158447e-01 -5.758111551403999329e-02 2.090961933135986328e-01 -1.425710469484329224e-01 -7.823189720511436462e-03 -4.424793645739555359e-02
-2.293529361486434937e-02 2.497338950634002686e-01 -3.969798684120178223e-01 -1.978193223476409912e-01 1.055083125829696655e-01 -7.834802567958831787e-02 -1.730741709470748901e-01 3.411891460418701172e-01 1.512720063328742981e-02 1.347115635871887207e-01 1.677800118923187256e-01 -1.571623831987380981e-01 2.297963500022888184e-01 1.186660900712013245e-01 -2.152927219867706299e-02 -9.081538766622543335e-02 9.389267861843109131e-02 -7.805512845516204834e-02 1.166010871529579163e-01 2.365973740816116333e-01 -2.296436131000518799e-01 -3.791787102818489075e-02 5.508686602115631104e-02 2.051174938678741455e-01 -6.315279752016067505e-03 1.731576025485992432e-02 1.151749044656753540e-01 -1.275791078805923462e-01 3.375558853149414062e-01 -3.165329098701477051e-01 4.061583429574966431e-02 2.211336046457290649e-02
-1.262622773647308350e-01 -2.462154924869537354e-01 1.163978409022092819e-02 -9.335349500179290771e-02 -1.176375523209571838e-01 -1.450334936380386353e-01 -5.764809995889663696e-02 -2.682928752619773149e-04 -1.216196361929178238e-02 1.018409729003906250e-01 7.400794327259063721e-02 -2.288697957992553711e-01 1.477427780628204346e-01 1.438550800085067749e-01 3.602688014507293701e-01 -4.899860918521881104e-01 2.397903054952621460e-01 -3.338879048824310303e-01 6.273734569549560547e-02 -4.772409796714782715e-02 -1.263695210218429565e-01 2.364143878221511841e-01 2.557959258556365967e-01 1.897775977849960327e-01 1.015470698475837708e-01 1.789373904466629028e-02 -2.135245874524116516e-02 -2.442805282771587372e-02 -1.363578885793685913e-01 5.022891610860824585e-02 -1.124745458364486694e-01 4.067752882838249207e-02
9.682599455118179321e-02 1.070018261671066284e-01 -3.030821681022644043e-02 2.596300840377807617e-01 2.364160567522048950e-01 -2.622664272785186768e-01 -3.932420015335083008e-01 -1.778744347393512726e-02 1.118079423904418945e-01 3.457568883895874023e-01 -1.117555722594261169e-01 -4.492959380149841309e-02 6.749425083398818970e-02 9.071413427591323853e-02 5.511059239506721497e-02 -2.369479238986968994e-01 -3.891726583242416382e-02 -6.388273090124130249e-02 2.624651193618774414e-01 1.646316796541213989e-01 -4.912615567445755005e-02 3.236875683069229126e-02 -9.043047577142715454e-02 2.632915079593658447e-01 -7.443241029977798462e-02 -4.568439349532127380e-02 1.535354107618331909e-01 -1.707908511161804199e-01 4.028100669384002686e-01 1.058663940057158470e-03 -3.924331441521644592e-02 -7.732252776622772217e-02
1.680503040552139282e-02 9.544298052787780762e-02 -1.054437384009361267e-01 2.984073162078857422e-01 -1.061188131570816040e-01 8.551879785954952240e-03 -1.443195044994354248e-01 -4.306450113654136658e-02 1.176597848534584045e-01 1.288587599992752075e-01 1.336257457733154297e-01 -1.121771410107612610e-01 -1.064552888274192810e-01 8.364955335855484009e-02 3.000728785991668701e-01 -1.188638806343078613e-01 8.841207250952720642e-03 -2.293699681758880615e-01 -1.234244778752326965e-01 1.955932974815368652e-01 -1.047373563051223755e-01 2.086943835020065308e-01 -2.377154231071472168e-01 2.811586260795593262e-01 -2.302431967109441757e-03 -2.599045038223266602e-01 4.491977393627166748e-01 -1.379608809947967529e-01 1.789929717779159546e-02 1.627791076898574829e-01 2.078762203454971313e-01 -1.355630457401275635e-01
1.073716878890991211e-01 -1.539388298988342285e-01 -2.205964177846908569e-01 -1.609533210285007954e-03 2.337943017482757568e-01 -1.081946417689323425e-01 9.427306801080703735e-02 1.221601366996765137e-01 7.284244149923324585e-02 1.976937949657440186e-01 8.001796156167984009e-02 1.379017438739538193e-02 3.263712823390960693e-01 -1.225121766328811646e-01 1.310009211301803589e-01 -1.445383578538894653e-01 3.863959610462188721e-01 -4.818299412727355957e-02 1.522140651941299438e-01 1.007624790072441101e-01 -1.922980993986129761e-01 2.619546651840209961e-01 1.199931651353836060e-02 2.650724649429321289e-01 -2.341414429247379303e-02 -2.206910103559494019e-01 -2.642017602920532227e-01 1.551571041345596313e-01 5.205563455820083618e-02 -3.311745449900627136e-02 -2.828820347785949707e-01 -1.657129526138305664e-01
-4.221891518682241440e-03 1.698826625943183899e-02 -9.130098670721054077e-02 2.542674839496612549e-01 1.177033185958862305e-01 -5.000307559967041016e-01 -1.669241636991500854e-01 9.196511656045913696e-02 4.109994471073150635e-01 1.102819293737411499e-01 -1.181368678808212280e-01 -2.946070767939090729e-02 4.559739306569099426e-02 2.067001461982727051e-01 -1.297887787222862244e-02 -2.481763213872909546e-01 1.046587154269218445e-01 1.075840648263692856e-02 1.564599424600601196e-01 1.905673593282699585e-01 -2.039646208286285400e-01 -4.921732470393180847e-03 -6.405621767044067383e-02 3.544915318489074707e-01 -1.082990244030952454e-01 -1.738511472940444946e-01 -4.536690562963485718e-02 -1.117807552218437195e-01 1.156108528375625610e-01 3.431517258286476135e-02 -8.733534812927246094e-02 -4.575609415769577026e-02
1.623096992261707783e-03 1.041648909449577332e-01 -7.965001463890075684e-02 -1.235924214124679565e-01 -3.347965478897094727e-01 1.150161623954772949e-01 1.952813938260078430e-02 3.057118356227874756e-01 -3.424924239516258240e-02 8.635540306568145752e-02 1.938092112541198730e-01 7.709892094135284424e-02 -9.278548508882522583e-02 -4.070051014423370361e-02 2.272308915853500366e-01 -3.185633718967437744e-01 1.680228710174560547e-01 -2.379809319972991943e-01 1.732823252677917480e-01 -1.530666351318359375e-01 -1.232506632804870605e-01 1.076381057500839233e-01 3.221064507961273193e-01 4.523269534111022949e-01 -3.920772671699523926e-02 -5.970675125718116760e-02 1.511116921901702881e-01 8.936983346939086914e-02 -1.795256510376930237e-02 -6.228638812899589539e-02 1.378341764211654663e-01 1.658363081514835358e-02
-1.699415594339370728e-01 1.815166175365447998e-01 -3.369673490524291992e-01 9.944095462560653687e-02 1.336708664894104004e-01 -8.439693599939346313e-02 -2.222086638212203979e-01 2.207987457513809204e-01 -2.629214432090520859e-03 3.184508681297302246e-01 1.676331758499145508e-01 -1.798329353332519531e-01 1.518030762672424316e-01 -4.390059504657983780e-03 4.165828973054885864e-02 -2.376980632543563843e-01 3.161287009716033936e-01 -1.147729381918907166e-01 -1.489204168319702148e-01 1.780548989772796631e-01 -2.407048493623733521e-01 1.838310435414314270e-02 1.871633380651473999e-01 9.119648486375808716e-02 -8.270883560180664062e-02 1.344392001628875732e-01 -4.368557780981063843e-02 7.653650641441345215e-02 2.580561935901641846e-01 -1.776925176382064819e-01 2.083829641342163086e-01 -7.464590668678283691e-02
1.071634516119956970e-01 2.422280758619308472e-01 9.408701211214065552e-02 7.421519141644239426e-03 7.357855141162872314e-02 -1.025337502360343933e-01 5.410328134894371033e-02 2.305651754140853882e-01 2.771053910255432129e-01 2.157444059848785400e-01 1.063643842935562134e-01 -1.073860302567481995e-01 7.731274515390396118e-02 -2.385642006993293762e-02 1.644727885723114014e-01 -1.750599592924118042e-01 2.032533884048461914e-01 1.350070722401142120e-02 4.384780675172805786e-02 -2.467946112155914307e-01 -2.757496833801269531e-01 4.443141222000122070e-01 -1.596820503473281860e-01 1.315960735082626343e-01 1.030670478940010071e-01 -3.069756925106048584e-01 1.583503335714340210e-01 1.393984258174896240e-01 1.497071832418441772e-01 -1.887845247983932495e-01 -9.789700061082839966e-02 3.008782118558883667e-02
-1.482505351305007935e-03 7.955350726842880249e-02 -1.556686758995056152e-01 2.752658128738403320e-01 7.222456857562065125e-03 -4.563399553298950195e-01 -1.975693553686141968e-01 8.959452062845230103e-02 3.289595842361450195e-01 1.397299915552139282e-01 -1.312361508607864380e-01 -6.110598146915435791e-02 -3.527814522385597229e-02 2.651036679744720459e-01 1.505928114056587219e-02 -1.376158893108367920e-01 1.441757380962371826e-01 -6.820800155401229858e-02 2.427395135164260864e-01 1.155892238020896912e-01 -1.771458685398101807e-01 1.310057938098907471e-01 -1.593301445245742798e-01 4.310452044010162354e-01 -3.460071235895156860e-02 -1.443411856889724731e-01 4.478934779763221741e-02 -5.808042734861373901e-02 3.259085863828659058e-02 8.619469404220581055e-02 2.230751700699329376e-02 -7.119409739971160889e-02
2.658185660839080811e-01 -4.343257099390029907e-02 -2.174690514802932739e-01 1.470367461442947388e-01 -3.004517778754234314e-02 -1.673464924097061157e-01 -2.759626135230064392e-02 5.275771766901016235e-02 -1.136327236890792847e-01 -3.303661243990063667e-03 7.457155734300613403e-02 8.139133453369140625e-02 -1.406432092189788818e-01 5.671183113008737564e-03 2.593308687210083008e-01 -1.575912833213806152e-01 -1.056772377341985703e-02 -2.121715992689132690e-01 2.999891936779022217e-01 2.593852281570434570e-01 -2.593300342559814453e-01 1.166968122124671936e-01 2.998264729976654053e-01 1.615599244832992554e-01 1.859099715948104858e-01 -8.403036743402481079e-02 1.459519565105438232e-01 -2.020509392023086548e-01 1.431718468666076660e-01 1.265608221292495728e-01 -2.685620486736297607e-01 2.782410383224487305e-01
-6.637936085462570190e-02 -1.785180121660232544e-01 1.076446771621704102e-01 -9.979682974517345428e-03 3.430216014385223389e-02 -5.906889215111732483e-02 -1.261136233806610107e-01 1.299567818641662598e-01 1.382287293672561646e-01 -1.293153315782546997e-01 2.178519517183303833e-01 1.897973716259002686e-01 -9.263592213392257690e-02 1.677174121141433716e-01 -4.043123126029968262e-02 -2.047997266054153442e-01 3.248043358325958252e-01 -5.069342851638793945e-01 -1.372944116592407227e-01 -4.432521387934684753e-02 -2.012342661619186401e-01 1.494783014059066772e-01 1.707174181938171387e-01 3.212128877639770508e-01 1.620595902204513550e-01 1.974327303469181061e-02 4.933500289916992188e-02 -3.556268662214279175e-02 2.385975271463394165e-01 9.232901036739349365e-02 2.017366737127304077e-01 -4.476096946746110916e-03
-1.310260891914367676e-01 4.541883245110511780e-02 -8.487468957901000977e-02 -2.314260154962539673e-01 -3.531357645988464355e-02 -3.875388801097869873e-01 -2.182914912700653076e-01 -4.273494333028793335e-02 3.689801320433616638e-02 -3.706605359911918640e-02 -1.115537956357002258e-01 1.834052801132202148e-01 2.747411429882049561e-01 1.657449305057525635e-01 -9.621453285217285156e-02 -3.313072621822357178e-01 2.405681610107421875e-01 -2.027721107006072998e-01 -3.878308832645416260e-02 1.335539370775222778e-01 -3.467633426189422607e-01 -4.138721525669097900e-02 2.596581876277923584e-01 4.799070954322814941e-02 -2.046285429969429970e-03 -6.765103340148925781e-02 7.604130357503890991e-02 1.914304792881011963e-01 7.334154099225997925e-02 1.307362806983292103e-03 -2.780075073242187500e-01 -9.280490130186080933e-02
-1.104035973548889160e-01 4.033207520842552185e-02 -1.195209622383117676e-01 2.560600936412811279e-01 -1.048280373215675354e-01 7.246222347021102905e-02 -1.810659021139144897e-01 5.971627309918403625e-02 5.962564796209335327e-02 6.638977676630020142e-02 2.478210628032684326e-01 6.143519282341003418e-02 5.360988900065422058e-02 9.813878568820655346e-05 2.107056677341461182e-01 -8.602824807167053223e-02 -7.741648703813552856e-02 -4.142270684242248535e-01 2.482235580682754517e-01 6.283488124608993530e-02 -3.853217661380767822e-01 1.671089679002761841e-01 -8.218715339899063110e-02 5.425646901130676270e-02 1.770860552787780762e-01 -2.920102477073669434e-01 1.527465879917144775e-02 -4.347828030586242676e-02 4.066835343837738037e-02 -2.367121726274490356e-01 2.014506608247756958e-02 3.461714982986450195e-01
6.269191950559616089e-02 -1.949350982904434204e-01 -2.461949884891510010e-01 -4.735483601689338684e-02 9.062935411930084229e-02 -2.838111519813537598e-01 9.834547340869903564e-02 -3.361907973885536194e-02 5.564049631357192993e-02 -6.605309993028640747e-02 -6.836853176355361938e-02 -2.019726671278476715e-02 5.008434876799583435e-02 -6.909971125423908234e-03 -1.497882157564163208e-01 -3.286027908325195312e-01 1.499646753072738647e-01 -4.140405058860778809e-01 -2.218447476625442505e-01 2.259487845003604889e-02 -1.657459586858749390e-01 -5.802081152796745300e-02 7.321524899452924728e-03 3.000178039073944092e-01 -5.051637999713420868e-03 9.767808020114898682e-03 2.796824574470520020e-01 -3.458586633205413818e-01 -5.885808542370796204e-02 -2.201806455850601196e-01 -1.822549402713775635e-01 -4.968391358852386475e-02
-1.883725781226530671e-04 9.451965987682342529e-02 -1.150456145405769348e-01 1.056729927659034729e-01 1.163290292024612427e-01 -2.312709838151931763e-01 -3.174391686916351318e-01 1.037841066718101501e-01 1.766745448112487793e-01 3.493440151214599609e-01 -7.074209302663803101e-02 -1.099151298403739929e-01 1.205760911107063293e-01 -6.879380345344543457e-02 -1.724747195839881897e-02 -8.715921640396118164e-02 -1.197743341326713562e-01 -5.686832964420318604e-02 2.664329707622528076e-01 -1.073099300265312195e-01 -2.161150276660919189e-01 1.084983870387077332e-01 3.411437571048736572e-02 1.479545086622238159e-01 -1.150654256343841553e-01 -2.215612083673477173e-01 2.539577484130859375e-01 -4.460063762962818146e-03 4.433259963989257812e-01 -1.505672186613082886e-01 -8.492837101221084595e-02 2.360532879829406738e-01
1.131312698125839233e-01 2.551342546939849854e-01 -2.355973869562149048e-01 1.370483040809631348e-01 1.103649660944938660e-01 -1.608830131590366364e-02 -1.977910101413726807e-01 4.412807524204254150e-02 3.232732415199279785e-01 1.995989978313446045e-01 4.253147915005683899e-02 -2.582693696022033691e-01 2.893874049186706543e-01 1.797653436660766602e-01 9.270434826612472534e-02 -8.377772755920886993e-04 1.634521931409835815e-01 -3.072548657655715942e-02 3.061350882053375244e-01 3.409488126635551453e-02 -1.725681871175765991e-01 2.402631491422653198e-01 5.537286028265953064e-02 -4.178093746304512024e-02 -1.984454393386840820e-01 -1.957941949367523193e-01 1.480249762535095215e-01 2.368876710534095764e-02 3.455114960670471191e-01 -6.204894185066223145e-02 -8.147060871124267578e-02 1.090171262621879578e-01
6.326594948768615723e-02 1.830049157142639160e-01 -9.787009656429290771e-02 -2.388695478439331055e-01 -6.357030943036079407e-03 -1.382634937763214111e-01 -3.768519759178161621e-01 7.277797162532806396e-02 -9.338690340518951416e-02 -3.180724754929542542e-02 7.792870979756116867e-03 -1.204023230820894241e-02 -2.380489930510520935e-02 2.402186095714569092e-01 9.443295747041702271e-02 -5.423231720924377441e-01 1.214059367775917053e-01 -8.599476516246795654e-02 -8.031653612852096558e-02 3.493951857089996338e-01 -1.672104150056838989e-01 2.191808372735977173e-01 1.971829831600189209e-01 -2.355135045945644379e-02 6.436974555253982544e-02 -1.638859882950782776e-02 -5.684993695467710495e-03 8.759185671806335449e-02 2.594088613986968994e-01 3.405704721808433533e-02 -4.728604480624198914e-02 -9.619151800870895386e-02
3.961132094264030457e-02 -3.810865059494972229e-02 -3.232278823852539062e-01 -8.949725329875946045e-02 -1.629228144884109497e-01 -1.633659154176712036e-01 -2.844121307134628296e-02 -1.597787588834762573e-01 -1.812548637390136719e-01 1.930695325136184692e-01 1.437965547665953636e-03 -1.492841094732284546e-01 1.536841876804828644e-02 -1.229345500469207764e-01 1.470895558595657349e-01 -3.308530151844024658e-01 -2.581758052110671997e-02 -2.073651254177093506e-01 -2.272354438900947571e-03 2.820975780487060547e-01 -2.032470256090164185e-01 8.533510565757751465e-02 2.745397388935089111e-01 2.075046151876449585e-01 1.655806154012680054e-01 -1.768717467784881592e-01 3.149552643299102783e-01 1.658714711666107178e-01 1.057601869106292725e-01 2.231127470731735229e-01 -1.438435316085815430e-01 9.337063878774642944e-02
-1.316375285387039185e-01 1.865525846369564533e-03 -1.237114369869232178e-01 -1.355214565992355347e-01 -2.206069827079772949e-01 -2.397724092006683350e-01 2.070515453815460205e-01 1.564642041921615601e-01 5.191584932617843151e-04 1.553038507699966431e-01 -8.473609387874603271e-02 -8.016686886548995972e-02 1.610853523015975952e-02 -5.728234723210334778e-02 1.769274324178695679e-01 -8.282728493213653564e-02 6.990833580493927002e-02 -3.550904989242553711e-01 -4.420799762010574341e-02 -4.637864977121353149e-02 -3.763752877712249756e-01 1.263438165187835693e-01 -3.143590986728668213e-01 5.292138457298278809e-02 -7.786793168634176254e-03 -3.473927080631256104e-01 1.587327420711517334e-01 -5.774659104645252228e-03 2.221926599740982056e-01 -2.876383364200592041e-01 9.310238808393478394e-02 1.224193722009658813e-01
-1.586937010288238525e-01 3.692346215248107910e-01 -2.101859748363494873e-01 -3.736014291644096375e-02 1.073295101523399353e-01 -2.061658650636672974e-01 -1.470954269170761108e-01 3.145735561847686768e-01 -3.112250007688999176e-02 -2.815120108425617218e-02 2.556829452514648438e-01 1.075937598943710327e-01 9.057721495628356934e-02 2.806222438812255859e-02 2.004580944776535034e-01 -2.288638353347778320e-01 -4.705306515097618103e-02 -2.233225703239440918e-01 8.609403669834136963e-02 7.589565217494964600e-02 3.782546520233154297e-02 -1.207505092024803162e-01 1.683700978755950928e-01 2.862669229507446289e-01 1.164703350514173508e-02 -1.351303458213806152e-01 2.761172950267791748e-01 1.099927071481943130e-02 2.856246232986450195e-01 2.170750051736831665e-01 4.183048382401466370e-02 -1.457637250423431396e-01
-2.556085288524627686e-01 -5.611061677336692810e-02 9.010684490203857422e-02 -1.040140986442565918e-01 -7.124656438827514648e-02 -1.979750692844390869e-01 -6.117618829011917114e-02 1.893590837717056274e-01 2.167410850524902344e-01 2.287764698266983032e-01 1.129094585776329041e-01 1.305843740701675415e-01 1.640784442424774170e-01 3.625338375568389893e-01 1.256625354290008545e-01 -2.614959478378295898e-01 3.412053920328617096e-03 3.751771524548530579e-02 1.318614482879638672e-01 -2.157425880432128906e-01 -1.037357449531555176e-01 3.021230399608612061e-01 1.506012678146362305e-01 2.413272410631179810e-01 1.319530010223388672e-01 -2.302767187356948853e-01 1.055319905281066895e-01 -2.830644249916076660e-01 1.562814563512802124e-01 1.313947439193725586e-01 -4.015487805008888245e-02 -6.127997487783432007e-02
-7.633613049983978271e-02 1.472474783658981323e-01 -1.635207086801528931e-01 -1.490622907876968384e-01 -1.367619074881076813e-02 -1.428250372409820557e-01 -2.588128149509429932e-01 2.806026935577392578e-01 -9.938384592533111572e-02 2.273377217352390289e-02 -1.581583768129348755e-01 -1.329713314771652222e-01 8.834466338157653809e-02 6.003811582922935486e-02 4.442559480667114258e-01 -2.483597248792648315e-01 -3.141669183969497681e-02 -1.317681521177291870e-01 1.839914619922637939e-01 4.897743463516235352e-03 -3.560700714588165283e-01 6.977529078722000122e-02 1.161588728427886963e-01 8.610095828771591187e-02 -6.896721571683883667e-02 -1.770236939191818237e-01 1.301503181457519531e-01 -1.493499577045440674e-01 2.337607182562351227e-02 -1.142799630761146545e-01 -1.659444719552993774e-02 -3.737273514270782471e-01
3.126424178481101990e-02 3.874959051609039307e-02 -1.834682524204254150e-01 1.801517046988010406e-02 -2.189010754227638245e-02 -1.945198029279708862e-01 -1.283138990402221680e-01 1.274383515119552612e-01 2.460291534662246704e-01 4.342114031314849854e-01 8.531089872121810913e-02 1.113121062517166138e-01 -3.320461139082908630e-02 3.701594173908233643e-01 1.514968182891607285e-02 -3.928446024656295776e-02 -2.640997059643268585e-03 2.141685923561453819e-03 2.030143886804580688e-01 -1.143152359873056412e-02 -3.116663694381713867e-01 1.169448643922805786e-01 1.876411028206348419e-02 3.546704649925231934e-01 -3.129464983940124512e-01 -1.000687181949615479e-01 4.164682328701019287e-02 1.608297787606716156e-02 -1.150643005967140198e-01 6.095989421010017395e-02 -9.859642386436462402e-02 2.625839412212371826e-01
-1.858952641487121582e-02 1.224633231759071350e-01 -1.652613431215286255e-01 4.692335054278373718e-02 -1.772381961345672607e-01 -1.958591043949127197e-01 -2.231970727443695068e-01 1.076473891735076904e-01 -5.701087415218353271e-03 2.544708251953125000e-01 -7.462165318429470062e-03 -9.554657340049743652e-02 1.212262138724327087e-01 7.765620946884155273e-02 -3.554947674274444580e-01 -4.054763019084930420e-01 5.138183757662773132e-02 -2.469343543052673340e-01 -1.826696470379829407e-02 3.902627527713775635e-01 -2.926916480064392090e-01 9.394400566816329956e-02 1.690589040517807007e-01 -3.695135563611984253e-02 3.875335911288857460e-03 1.203300505876541138e-01 6.670609116554260254e-02 8.352306485176086426e-02 -1.005546152591705322e-01 -1.954779177904129028e-01 -1.532648503780364990e-01 -7.067784667015075684e-03
1.180009916424751282e-01 2.456053197383880615e-01 -1.041077896952629089e-01 2.720137834548950195e-01 1.214125752449035645e-01 -2.453124374151229858e-01 -8.724627643823623657e-02 1.171673536300659180e-01 1.387651711702346802e-01 6.889008730649948120e-02 -6.926181167364120483e-02 -9.822857100516557693e-04 1.408935338258743286e-01 1.590804010629653931e-01 -3.617271184921264648e-01 -1.550951302051544189e-01 2.320218980312347412e-01 -1.686407774686813354e-01 3.130361437797546387e-01 5.551671236753463745e-02 -3.596960306167602539e-01 -2.589905634522438049e-03 -2.071588486433029175e-02 3.175549507141113281e-01 -2.107499241828918457e-01 -1.441131383180618286e-01 6.849188357591629028e-03 1.863030344247817993e-02 -1.195579618215560913e-01 2.936373092234134674e-02 -7.996439188718795776e-02 -1.211263015866279602e-01
8.869973942637443542e-03 -1.055276244878768921e-01 -2.558963745832443237e-02 -2.336169779300689697e-01 -1.911175698041915894e-01 -2.376901060342788696e-01 1.042123287916183472e-01 -6.840796023607254028e-02 -3.720026835799217224e-02 1.799244433641433716e-01 -5.689405649900436401e-02 -6.931520253419876099e-02 1.855752021074295044e-01 -1.570089533925056458e-02 -7.473763078451156616e-03 -3.929186165332794189e-01 -5.808414891362190247e-02 -2.021021991968154907e-01 2.276699617505073547e-02 2.621465325355529785e-01 -2.737239897251129150e-01 5.368435382843017578e-02 4.046547710895538330e-01 1.913414150476455688e-01 7.699051499366760254e-02 -3.215637803077697754e-01 1.672650426626205444e-01 2.017185091972351074e-01 3.512899950146675110e-02 4.562187194824218750e-02 -1.157261729240417480e-01 -8.796828240156173706e-02
9.024271368980407715e-02 1.978660821914672852e-01 1.177058890461921692e-01 2.871611714363098145e-01 1.821352094411849976e-01 -2.572872042655944824e-01 3.078323975205421448e-02 2.827204465866088867e-01 2.366752922534942627e-01 1.351008266210556030e-01 1.230918392539024353e-01 1.446530520915985107e-01 1.013036593794822693e-01 1.825062371790409088e-02 1.547863632440567017e-01 -2.606618404388427734e-01 2.646422684192657471e-01 -6.103703379631042480e-02 6.603635847568511963e-02 -2.835904061794281006e-01 -2.467942088842391968e-01 2.796452045440673828e-01 -4.358565062284469604e-02 9.582123160362243652e-02 -3.607107698917388916e-02 -1.705885082483291626e-01 2.302234172821044922e-01 5.920774862170219421e-02 1.205210462212562561e-01 -1.612554490566253662e-02 -5.492590740323066711e-02 2.232718318700790405e-01
2.354383766651153564e-01 -5.375007912516593933e-02 -1.884719282388687134e-01 2.029180340468883514e-02 5.721380934119224548e-02 1.118775084614753723e-02 -2.382942587137222290e-01 -2.696950435638427734e-01 -3.455170989036560059e-02 9.478197991847991943e-02 -5.684703588485717773e-03 1.573339849710464478e-01 1.808460652828216553e-01 1.340666115283966064e-01 1.126927733421325684e-01 -2.892027199268341064e-01 2.784449756145477295e-01 1.071609333157539368e-01 4.264663532376289368e-02 -4.425738751888275146e-02 -8.380885422229766846e-02 2.118971571326255798e-02 1.100505590438842773e-01 3.253872394561767578e-01 -3.301949426531791687e-02 -3.172055482864379883e-01 -2.297468483448028564e-02 -5.859323590993881226e-02 3.403392136096954346e-01 -1.315355449914932251e-01 -3.139365911483764648e-01 1.877095103263854980e-01
-1.189273446798324585e-01 -7.700352370738983154e-02 -7.938332855701446533e-02 8.470707386732101440e-02 -1.324607580900192261e-01 -6.581622362136840820e-02 -3.337616100907325745e-02 1.081897243857383728e-01 3.995396792888641357e-01 3.875269889831542969e-01 -2.203035056591033936e-01 -5.552241578698158264e-02 3.290643692016601562e-01 2.287670820951461792e-01 1.754443049430847168e-01 -1.407921165227890015e-01 1.201002448797225952e-01 -2.041243575513362885e-02 -1.175987347960472107e-01 -2.045396715402603149e-02 -9.558321535587310791e-02 1.014619246125221252e-01 1.237665675580501556e-02 2.973743677139282227e-01 -7.439509779214859009e-02 -1.331138163805007935e-01 1.197783350944519043e-01 -1.653141677379608154e-01 1.987891942262649536e-01 1.826378703117370605e-01 -2.612213194370269775e-01 1.263447999954223633e-01
7.129949331283569336e-02 6.933149695396423340e-02 1.366105675697326660e-01 2.393660098314285278e-01 2.143022567033767700e-01 -1.036966592073440552e-01 -3.242251276969909668e-02 2.203406989574432373e-01 2.376634925603866577e-01 2.845238149166107178e-01 2.514420151710510254e-01 5.068575963377952576e-02 1.562078744173049927e-01 3.165395464748144150e-04 2.354943156242370605e-01 -2.266251444816589355e-01 9.917838126420974731e-02 -9.321111429017037153e-05 1.807326227426528931e-01 -1.299351900815963745e-01 -3.367074728012084961e-01 1.665994971990585327e-01 1.107695419341325760e-02 5.877236276865005493e-02 -6.409785151481628418e-02 -8.548510074615478516e-02 2.226820439100265503e-01 -2.566519081592559814e-01 3.678790628910064697e-01 -4.443892464041709900e-02 -3.760247491300106049e-03 7.168176770210266113e-02
1.250787973403930664e-01 -3.062909841537475586e-02 -1.146466806530952454e-01 2.783220112323760986e-01 4.357655048370361328e-01 -2.451360374689102173e-01 -1.001086905598640442e-01 6.850922852754592896e-02 2.298513986170291901e-02 1.638505160808563232e-01 -1.050459817051887512e-01 6.748248636722564697e-02 6.201709620654582977e-03 1.207150593400001526e-01 -2.901125848293304443e-01 -2.761055827140808105e-01 1.154491677880287170e-01 6.040922552347183228e-02 -1.070392355322837830e-01 2.331542521715164185e-01 -3.446829617023468018e-01 1.865403056144714355e-01 1.673119664192199707e-01 2.252157926559448242e-01 5.661914870142936707e-02 3.141564130783081055e-02 2.091586738824844360e-01 -6.121780723333358765e-02 -1.046457961201667786e-01 -1.546088904142379761e-01 -5.086098983883857727e-02 7.676728069782257080e-02
9.144631773233413696e-02 1.614397019147872925e-01 5.466246604919433594e-02 8.563245832920074463e-02 -2.091594636440277100e-01 -2.734075486660003662e-01 1.291947960853576660e-01 -4.977672919631004333e-02 8.106911927461624146e-02 2.155660092830657959e-01 1.779625937342643738e-02 5.248437821865081787e-02 -1.495853881351649761e-03 6.783957034349441528e-02 1.552552580833435059e-01 -3.329138755798339844e-01 4.622923135757446289e-01 -1.620997786521911621e-01 2.506301999092102051e-01 5.697108432650566101e-02 -1.459628939628601074e-01 1.694717854261398315e-01 2.345858067274093628e-01 1.817261874675750732e-01 1.942244768142700195e-01 -1.332259327173233032e-01 -1.228027418255805969e-01 -1.908274367451667786e-02 -7.775999605655670166e-02 -2.254239022731781006e-01 -1.220552101731300354e-01 1.874133050441741943e-01
1.577085703611373901e-01 1.813522279262542725e-01 -7.682751864194869995e-02 2.286237478256225586e-01 1.812860965728759766e-01 -3.891543671488761902e-02 -2.339399158954620361e-01 -3.213177621364593506e-01 7.372845709323883057e-02 -8.918382972478866577e-02 3.110736608505249023e-02 1.150666251778602600e-01 2.026541233062744141e-01 -2.848525904119014740e-02 1.719184368848800659e-01 -4.366269409656524658e-01 1.852219700813293457e-01 -8.330743014812469482e-02 -6.161002069711685181e-02 -4.691786319017410278e-02 -1.235780790448188782e-01 2.890232801437377930e-01 4.662941023707389832e-02 2.986097633838653564e-01 -1.287513375282287598e-01 -3.648710623383522034e-02 6.167209520936012268e-02 -8.567082881927490234e-02 2.118297964334487915e-01 -1.163037046790122986e-01 -7.248005270957946777e-02 2.682235836982727051e-01
1.060503572225570679e-01 1.434472352266311646e-01 -4.169295132160186768e-01 -1.290807425975799561e-01 -3.369943704456090927e-03 -1.076129525899887085e-01 -1.702888756990432739e-01 1.402572393417358398e-01 3.302150964736938477e-02 2.244699895381927490e-01 1.041041538119316101e-01 -2.182630896568298340e-01 2.759554423391819000e-02 -1.530339755117893219e-02 -4.994360357522964478e-02 -1.323950737714767456e-01 1.687162816524505615e-01 -1.359368711709976196e-01 1.957996934652328491e-01 1.734786033630371094e-01 -1.929285675287246704e-01 -4.135031998157501221e-02 1.068215891718864441e-01 2.600486874580383301e-01 2.638416364789009094e-02 2.054036110639572144e-01 3.198192119598388672e-01 4.792590066790580750e-02 1.741608828306198120e-01 -3.881130218505859375e-01 1.118070855736732483e-01 1.103335842490196228e-01
-1.333392113447189331e-01 1.635695993900299072e-02 9.326855093240737915e-02 -9.893297404050827026e-02 1.590880602598190308e-01 -1.197666302323341370e-01 1.623106002807617188e-02 1.669490039348602295e-01 1.058006882667541504e-01 -1.084084436297416687e-01 2.937647104263305664e-01 7.518878579139709473e-02 1.167752593755722046e-01 2.759341597557067871e-01 3.032443821430206299e-01 -3.673896193504333496e-01 8.028308302164077759e-02 8.797721005976200104e-03 3.093492686748504639e-01 2.794682085514068604e-01 -1.111918315291404724e-02 2.481403201818466187e-01 -7.843624055385589600e-02 1.627391576766967773e-02 -2.282041460275650024e-01 -2.087264508008956909e-01 1.418535411357879639e-01 1.424323860555887222e-02 1.133167836815118790e-02 -2.002850025892257690e-01 2.801715023815631866e-02 2.421550452709197998e-01
2.291707396507263184e-01 -8.846742659807205200e-02 -1.189304068684577942e-01 -5.085759237408638000e-02 7.125540822744369507e-02 -2.905992269515991211e-01 -1.256047040224075317e-01 1.324694901704788208e-01 1.822355240583419800e-01 7.044453173875808716e-02 -9.301778674125671387e-02 -1.077904403209686279e-01 2.898416221141815186e-01 3.193429857492446899e-02 1.962387859821319580e-01 -1.337497085332870483e-01 1.457035690546035767e-01 -2.525418102741241455e-01 2.789173424243927002e-01 7.494148612022399902e-02 -3.440696299076080322e-01 2.182715982198715210e-01 -9.908188879489898682e-02 1.362342387437820435e-01 5.437141284346580505e-02 1.076776608824729919e-01 7.221823930740356445e-02 -3.651808798313140869e-01 7.477470673620700836e-03 2.160890549421310425e-01 -1.463230401277542114e-01 -1.268780380487442017e-01
3.317416831851005554e-02 -1.879990696907043457e-01 -1.079673469066619873e-01 -6.332633644342422485e-02 9.375089406967163086e-02 -6.876458972692489624e-02 -8.120423555374145508e-02 8.442428708076477051e-02 1.833003610372543335e-01 3.209464848041534424e-01 1.932565704919397831e-03 -1.843533664941787720e-02 3.312962874770164490e-02 -3.037806153297424316e-01 1.112715005874633789e-01 -2.677941322326660156e-01 2.905775606632232666e-01 -1.472650319337844849e-01 4.037470743060112000e-02 -3.810154274106025696e-02 -6.998312473297119141e-02 5.329887866973876953e-01 -1.622627377510070801e-01 1.879324018955230713e-01 5.176819488406181335e-02 -5.302398651838302612e-02 8.957508206367492676e-02 1.111782714724540710e-01 2.586460709571838379e-01 -7.561586797237396240e-02 -1.486764401197433472e-01 1.606303155422210693e-01
1.226780116558074951e-01 -2.316538542509078979e-01 -1.038351729512214661e-01 -1.526990085840225220e-01 6.051325798034667969e-02 -1.933565735816955566e-01 -1.805033683776855469e-01 1.797180026769638062e-01 2.364316135644912720e-01 -6.054656580090522766e-03 2.432032525539398193e-01 7.207322120666503906e-02 -5.809373408555984497e-02 8.216372877359390259e-02 1.852525621652603149e-01 -2.898468375205993652e-01 1.480867862701416016e-01 2.000486254692077637e-01 9.392182528972625732e-02 -6.710961461067199707e-02 -9.062718600034713745e-02 4.490108489990234375e-01 -6.782025843858718872e-02 1.333629786968231201e-01 1.826480031013488770e-01 -3.278876841068267822e-01 1.653302460908889771e-01 2.813291363418102264e-02 -2.239951677620410919e-02 -2.086419463157653809e-01 -6.812617927789688110e-02 -1.317989528179168701e-01
-3.297550082206726074e-01 -3.997047618031501770e-02 -2.517865411937236786e-02 -2.353678047657012939e-01 1.413411833345890045e-02 -3.534756228327751160e-02 -2.301020026206970215e-01 1.844939142465591431e-01 7.326016575098037720e-02 -1.858447790145874023e-01 -3.452900797128677368e-02 9.530366957187652588e-02 1.413124501705169678e-01 2.378393411636352539e-01 2.734194993972778320e-01 -1.476239264011383057e-01 1.248803958296775818e-01 -8.573286980390548706e-02 1.398645341396331787e-01 2.463565617799758911e-01 -2.938380539417266846e-01 1.718445718288421631e-01 1.846433132886886597e-01 -4.790988564491271973e-02 7.654473930597305298e-02 -7.652450352907180786e-02 3.650695681571960449e-01 5.397551227360963821e-03 2.319041788578033447e-01 -4.444628208875656128e-02 -2.507892251014709473e-01 -5.292055383324623108e-02
-7.728201895952224731e-02 2.061758488416671753e-01 -2.162849754095077515e-01 -9.807407855987548828e-03 -2.818808257579803467e-01 -2.464319765567779541e-01 -3.915032357326708734e-05 2.486671954393386841e-01 3.367752730846405029e-01 4.331427812576293945e-01 2.029825001955032349e-01 2.003371715545654297e-01 2.428740710020065308e-01 9.528471529483795166e-02 1.501410305500030518e-01 -9.133017808198928833e-02 1.931458562612533569e-01 -6.481104344129562378e-02 9.842379391193389893e-02 -9.828550368547439575e-02 -4.617833346128463745e-02 -1.734639890491962433e-02 -9.032567590475082397e-02 2.594787776470184326e-01 -2.778730355203151703e-02 -4.371662065386772156e-02 3.569097816944122314e-02 -1.212125569581985474e-01 -1.776323169469833374e-01 -5.000517889857292175e-02 -1.726327687501907349e-01 -5.020536947995424271e-03
4.770316928625106812e-02 -1.185934320092201233e-01 -1.653371006250381470e-01 2.111171185970306396e-01 1.117664054036140442e-01 -2.998808026313781738e-01 -1.195774897933006287e-01 1.603156179189682007e-01 -6.492746621370315552e-02 2.029021829366683960e-01 3.914145380258560181e-02 7.008954137563705444e-02 1.222854256629943848e-01 2.489086613059043884e-02 -9.518636763095855713e-02 -1.253843158483505249e-01 3.401573747396469116e-02 -4.365395009517669678e-02 1.499060690402984619e-01 -6.975593417882919312e-02 -1.022931039333343506e-01 -6.277201324701309204e-02 -8.624366670846939087e-02 5.857920050621032715e-01 6.966862827539443970e-02 -4.087297320365905762e-01 7.064814865589141846e-02 -7.424373179674148560e-02 8.900561928749084473e-02 2.493818402290344238e-01 -1.004095897078514099e-01 1.383525878190994263e-01
-1.361551731824874878e-01 1.086714565753936768e-01 -2.510934323072433472e-02 -6.174512580037117004e-02 1.551935970783233643e-01 -1.197147294878959656e-01 -2.110154926776885986e-01 1.285400688648223877e-01 5.096475780010223389e-02 -7.666877657175064087e-02 2.496346980333328247e-01 3.101012855768203735e-02 3.364378213882446289e-01 3.829357028007507324e-01 1.407659500837326050e-01 -2.078784257173538208e-01 1.020629107952117920e-01 -2.172891646623611450e-01 1.038715317845344543e-01 -3.578939288854598999e-02 7.323307543992996216e-02 1.762578785419464111e-01 2.179665490984916687e-02 -1.728783696889877319e-01 2.044205218553543091e-01 -8.742150664329528809e-02 4.820873141288757324e-01 -7.122470438480377197e-02 1.985799223184585571e-01 4.867389332503080368e-03 3.911944851279258728e-02 -8.207558840513229370e-02
1.655955314636230469e-01 3.775313496589660645e-02 -2.535490989685058594e-01 -1.982866227626800537e-01 -2.225851267576217651e-01 4.345990251749753952e-03 -4.350935295224189758e-02 2.603834271430969238e-01 -8.728232979774475098e-02 5.180740356445312500e-02 1.394787728786468506e-01 -1.054060533642768860e-01 2.586693763732910156e-01 -3.209981694817543030e-02 -7.149506360292434692e-02 -1.854720711708068848e-01 -1.192404255270957947e-01 -2.376069873571395874e-01 -2.164995968341827393e-01 1.167014837265014648e-01 -3.624079525470733643e-01 3.359302505850791931e-02 2.776872217655181885e-01 1.204203814268112183e-01 -1.243751309812068939e-02 -2.073100060224533081e-01 8.555220812559127808e-02 -9.102609008550643921e-02 6.649462506175041199e-03 1.535691767930984497e-01 -2.926497757434844971e-01 2.769823670387268066e-01
1.661760956048965454e-01 -1.292762439697980881e-02 -1.470144721679389477e-03 1.251773387193679810e-01 2.131951451301574707e-01 -3.588808178901672363e-01 4.808604344725608826e-02 2.311000376939773560e-01 1.230022609233856201e-01 1.525292694568634033e-01 2.367328405380249023e-01 -5.440805852413177490e-02 8.016572892665863037e-02 4.738809913396835327e-02 6.108414754271507263e-02 -9.691478312015533447e-02 -7.644324004650115967e-02 -1.735801398754119873e-01 1.029947251081466675e-01 -8.671121671795845032e-03 8.799421042203903198e-02 2.144472151994705200e-01 -2.320209331810474396e-02 2.846590280532836914e-01 8.982089348137378693e-03 -4.230258464813232422e-01 1.277575045824050903e-01 4.561688378453254700e-02 1.312492340803146362e-01 -3.026431202888488770e-01 -3.162015378475189209e-01 -1.385388523340225220e-01
1.441740095615386963e-01 -2.650215029716491699e-01 9.059793502092361450e-02 7.634218037128448486e-02 -1.660680621862411499e-01 2.448992058634757996e-02 -1.460760682821273804e-01 3.366809338331222534e-02 2.448171377182006836e-01 -4.641155153512954712e-02 -2.412637770175933838e-01 1.318229436874389648e-01 9.165901690721511841e-02 1.152855977416038513e-01 -1.564126461744308472e-01 -3.000191450119018555e-01 9.802222251892089844e-02 -5.075044929981231689e-02 9.794880449771881104e-02 4.849240928888320923e-02 -1.981114447116851807e-01 1.956339180469512939e-01 -1.799928098917007446e-01 2.194121181964874268e-01 -8.535140752792358398e-02 -5.028727650642395020e-01 2.289558053016662598e-01 1.249324008822441101e-01 1.634447276592254639e-01 -1.389465332031250000e-01 -1.182586476206779480e-01 -7.627185899764299393e-03
9.135970473289489746e-02 8.579349517822265625e-02 -5.667433515191078186e-02 3.937129303812980652e-02 9.335254132747650146e-02 -1.530346572399139404e-01 -2.051092833280563354e-01 -1.677098721265792847e-01 7.773379236459732056e-02 2.166557312011718750e-01 8.053749799728393555e-02 3.665632903575897217e-01 1.239547207951545715e-01 -9.933590888977050781e-02 5.140120536088943481e-02 -1.130883395671844482e-01 3.205606937408447266e-01 -3.533406257629394531e-01 -1.598074436187744141e-01 -2.981482073664665222e-02 -1.189399138092994690e-01 2.086897939443588257e-01 1.260177046060562134e-02 1.058378517627716064e-01 8.254411816596984863e-02 -1.438554525375366211e-01 2.740744054317474365e-01 -1.481536626815795898e-01 1.917772591114044189e-01 2.004271596670150757e-01 -3.408600687980651855e-01 -4.353675246238708496e-02
1.001383811235427856e-01 -1.873400993645191193e-02 -2.164348363876342773e-01 -6.660062819719314575e-02 3.347940370440483093e-02 -5.720131471753120422e-02 -4.974289834499359131e-01 -3.097394481301307678e-02 -4.656952247023582458e-02 6.367141753435134888e-02 -4.927022848278284073e-03 1.974159292876720428e-02 3.270528912544250488e-01 6.785234063863754272e-02 1.044815033674240112e-01 -4.105226695537567139e-01 9.836752712726593018e-02 -2.163288891315460205e-01 6.540855765342712402e-02 -6.232774630188941956e-02 -2.469465732574462891e-01 3.266705200076103210e-02 7.711145281791687012e-02 -1.444452255964279175e-01 -6.994927674531936646e-02 -9.838129580020904541e-02 2.455461919307708740e-01 -1.529150903224945068e-01 -1.217114403843879700e-01 -2.823539674282073975e-01 -2.038134336471557617e-01 9.036681614816188812e-03
-1.574151590466499329e-02 8.019758015871047974e-02 -1.738803684711456299e-01 -2.241055369377136230e-01 -1.868717372417449951e-01 -1.270064897835254669e-02 7.431668043136596680e-02 2.718674950301647186e-02 1.692515611648559570e-01 8.795820176601409912e-02 -5.547482147812843323e-02 -9.737519919872283936e-02 -8.513534069061279297e-02 -8.665741235017776489e-02 1.090352535247802734e-01 -3.300665915012359619e-01 -1.707679219543933868e-02 -4.384610950946807861e-01 1.365188062191009521e-01 5.188993364572525024e-02 -2.693956494331359863e-01 2.259556353092193604e-01 -4.220316708087921143e-01 1.386739760637283325e-01 -1.086204275488853455e-01 -2.857808768749237061e-01 8.434043079614639282e-02 1.854830421507358551e-02 1.950529068708419800e-01 -1.060866713523864746e-01 -9.380261413753032684e-03 4.278795793652534485e-02
-2.688280940055847168e-01 1.089788004755973816e-01 -2.020572423934936523e-01 1.797302067279815674e-02 1.306913942098617554e-01 -6.559019535779953003e-02 -3.033648133277893066e-01 1.409631669521331787e-01 -8.339793980121612549e-02 -1.142518743872642517e-01 -8.763678371906280518e-02 -1.532709449529647827e-01 1.756695061922073364e-01 4.311388731002807617e-02 1.996685415506362915e-01 -4.402229785919189453e-01 2.652068734169006348e-01 -3.319329023361206055e-01 1.064087301492691040e-01 1.165160536766052246e-01 -3.006833195686340332e-01 -1.428478062152862549e-01 1.024329364299774170e-01 4.778988286852836609e-02 -6.455755233764648438e-02 4.954232275485992432e-02 1.331371217966079712e-01 -7.988683879375457764e-02 2.520497739315032959e-01 1.703071780502796173e-02 -5.055593792349100113e-04 -1.743982359766960144e-02
3.399437665939331055e-01 -1.428023278713226318e-01 -1.624732762575149536e-01 2.227697074413299561e-01 4.377693310379981995e-02 -3.372258543968200684e-01 2.032872103154659271e-02 8.080584555864334106e-02 1.011288240551948547e-01 1.464358866214752197e-01 1.348805725574493408e-01 -2.741771638393402100e-01 -4.838185757398605347e-02 1.701645702123641968e-01 5.376001074910163879e-02 -2.158989757299423218e-01 2.667931914329528809e-01 -1.623030602931976318e-01 1.895139217376708984e-01 6.463348120450973511e-02 2.105196118354797363e-01 8.149606734514236450e-02 1.833334751427173615e-02 2.124972343444824219e-01 -1.003999263048171997e-01 -4.083270728588104248e-01 2.063419483602046967e-02 5.522539839148521423e-03 1.012069359421730042e-02 5.750786513090133667e-02 2.111787497997283936e-01 -1.633525080978870392e-02
3.353801742196083069e-02 2.709152102470397949e-01 -3.895851075649261475e-01 -1.897834837436676025e-01 1.792684346437454224e-01 -1.113085001707077026e-01 -2.348271161317825317e-01 3.812741935253143311e-01 1.533717662096023560e-01 7.908962666988372803e-02 9.585241973400115967e-02 -1.433247178792953491e-01 3.085973300039768219e-02 6.659292429685592651e-02 -1.170258000493049622e-01 -1.460092514753341675e-01 1.995470225811004639e-01 -1.784903109073638916e-01 1.487357020378112793e-01 3.280971944332122803e-01 -1.570927202701568604e-01 -4.356453195214271545e-02 -5.759470909833908081e-02 1.298098713159561157e-01 -5.174231529235839844e-02 4.036689642816781998e-03 1.279456168413162231e-01 -1.844151318073272705e-01 1.852406710386276245e-01 -2.269477099180221558e-01 6.913394480943679810e-02 -2.955860085785388947e-02
2.007106542587280273e-01 1.210528090596199036e-01 -1.048807427287101746e-01 -4.934047162532806396e-02 -4.414329677820205688e-02 -6.917366385459899902e-02 -2.448163330554962158e-01 6.344576925039291382e-02 -2.118979543447494507e-01 2.329989150166511536e-02 5.794145166873931885e-02 8.159667253494262695e-02 3.232890963554382324e-01 1.375950127840042114e-01 4.023312032222747803e-01 -3.645537197589874268e-01 1.116385981440544128e-01 -1.485098451375961304e-01 5.150117352604866028e-02 5.577816814184188843e-02 -1.958529204130172729e-01 1.717625558376312256e-01 1.675497293472290039e-01 -1.505788508802652359e-02 -3.035404905676841736e-02 -1.149704977869987488e-01 3.283986151218414307e-01 2.967338263988494873e-02 -1.626635342836380005e-01 -1.959566473960876465e-01 -1.932049393653869629e-01 -1.605037748813629150e-01
-2.556464970111846924e-01 -6.601550430059432983e-02 -5.078770965337753296e-02 -1.289725005626678467e-01 7.070196419954299927e-02 -2.021158337593078613e-01 -3.854039311408996582e-01 2.483652830123901367e-01 -4.323772713541984558e-02 -1.499046534299850464e-01 -1.846714764833450317e-01 4.685254243668168783e-04 1.748291850090026855e-01 -2.966255135834217072e-02 3.078002333641052246e-01 -3.032949864864349365e-01 2.975233793258666992e-01 -2.217615246772766113e-01 1.145607307553291321e-01 -1.834278553724288940e-02 -2.375994026660919189e-01 2.009600587189197540e-02 1.925715506076812744e-01 3.155152499675750732e-02 -2.028565257787704468e-01 -8.159249275922775269e-02 2.344138473272323608e-01 -2.371033281087875366e-02 1.154625788331031799e-01 -2.858709171414375305e-02 -7.361922413110733032e-02 -9.695103019475936890e-02
-1.770099103450775146e-01 -2.020927518606185913e-01 -7.417788356542587280e-02 4.661456122994422913e-02 -1.389184892177581787e-01 1.327335536479949951e-01 -1.881966143846511841e-01 1.882029473781585693e-01 -1.632187515497207642e-02 3.764999508857727051e-01 2.602714002132415771e-01 -2.721480652689933777e-02 -1.502636820077896118e-01 1.635224074125289917e-01 1.078832745552062988e-01 -1.592969000339508057e-01 1.099845990538597107e-01 -4.569683074951171875e-01 -1.110432744026184082e-01 1.713511049747467041e-01 -2.687179669737815857e-02 2.083016932010650635e-01 1.549381166696548462e-01 1.644739359617233276e-01 1.206324771046638489e-01 -1.926458328962326050e-01 3.466176241636276245e-02 1.194017827510833740e-01 4.258184880018234253e-02 -2.972016930580139160e-01 1.800795667804777622e-03 2.273004315793514252e-02
6.662493944168090820e-02 7.269742339849472046e-02 -2.414854317903518677e-01 -1.342837512493133545e-01 2.436804585158824921e-02 -7.955976575613021851e-02 -2.956424355506896973e-01 3.609924912452697754e-01 7.105506956577301025e-02 5.475450679659843445e-02 1.343917250633239746e-01 1.905450411140918732e-02 2.398881465196609497e-01 -9.207129478454589844e-02 2.088795304298400879e-01 -1.548381149768829346e-01 2.393323630094528198e-01 -2.417262345552444458e-01 4.962426424026489258e-02 1.413624882698059082e-01 -1.339945942163467407e-01 -2.326382100582122803e-01 -6.655706674791872501e-04 2.493238151073455811e-01 -1.365605145692825317e-01 1.189729124307632446e-01 2.272780537605285645e-01 -2.151622176170349121e-01 3.472983241081237793e-01 -2.938397042453289032e-02 1.984610455110669136e-03 6.747663021087646484e-02
2.095700204372406006e-01 -2.492266893386840820e-01 1.329944580793380737e-01 -1.332051157951354980e-01 -1.352913826704025269e-01 -3.222764134407043457e-01 -1.031200289726257324e-01 4.526823386549949646e-02 2.600662112236022949e-01 1.195370778441429138e-01 2.303914576768875122e-01 -7.765509933233261108e-02 1.591770499944686890e-01 1.257885247468948364e-01 -6.055555865168571472e-02 -8.106598258018493652e-02 2.103029787540435791e-01 -1.711736768484115601e-01 -9.866292029619216919e-02 2.055211216211318970e-01 -1.726242899894714355e-01 2.681797444820404053e-01 -1.069683302193880081e-02 1.187755614519119263e-01 2.494589984416961670e-02 1.393711268901824951e-01 4.027873873710632324e-01 1.326032429933547974e-01 1.389308422803878784e-01 1.116429865360260010e-01 -3.997507691383361816e-02 2.378643751144409180e-01
-4.739069193601608276e-02 1.297398358583450317e-01 4.778216406702995300e-02 1.575266271829605103e-01 -3.652986884117126465e-02 2.018803060054779053e-01 -2.868941724300384521e-01 -9.831000119447708130e-03 1.184264048933982849e-01 1.970783621072769165e-01 1.317033767700195312e-01 -9.532167017459869385e-02 3.054832518100738525e-01 -6.737206876277923584e-02 3.903479874134063721e-01 -3.476852476596832275e-01 3.299579769372940063e-02 -1.049764677882194519e-01 -2.235852554440498352e-02 2.169049084186553955e-01 -5.079758353531360626e-03 6.020309403538703918e-02 -1.377312093973159790e-01 2.753668129444122314e-01 9.754699468612670898e-02 -1.903620511293411255e-01 3.728600740432739258e-01 1.098649501800537109e-01 8.221716433763504028e-02 -2.830219455063343048e-02 1.188620030879974365e-01 4.771248996257781982e-02
6.997384876012802124e-02 1.667097806930541992e-01 -6.341262161731719971e-02 1.961965113878250122e-01 1.037808135151863098e-01 -1.102265492081642151e-01 8.522016555070877075e-02 -1.344904452562332153e-01 3.526855111122131348e-01 3.172017931938171387e-01 3.323855400085449219e-01 1.560459844768047333e-02 -8.194643259048461914e-02 1.221480071544647217e-01 2.315163463354110718e-01 -3.551846146583557129e-01 5.999541282653808594e-02 -1.771032363176345825e-01 -4.411045834422111511e-02 5.003568530082702637e-02 -3.896192610263824463e-01 -1.436061039566993713e-02 -6.872241944074630737e-02 1.555671989917755127e-01 -1.056597083806991577e-01 2.007388882339000702e-02 1.045875474810600281e-01 -9.294591844081878662e-02 1.290019452571868896e-01 8.858013153076171875e-02 -2.497198581695556641e-01 3.267632797360420227e-02
9.874296933412551880e-02 -5.156656354665756226e-02 -2.448039203882217407e-01 -2.664674818515777588e-01 -8.835244178771972656e-02 -2.998690493404865265e-02 3.489934606477618217e-03 1.822603791952133179e-01 -1.063295155763626099e-01 -1.073678806424140930e-01 1.936931163072586060e-01 1.280756145715713501e-01 1.875877007842063904e-02 2.661659717559814453e-01 -2.363041974604129791e-02 -4.312191009521484375e-01 2.201235294342041016e-01 -1.949139535427093506e-01 -3.180195763707160950e-02 1.883028447628021240e-01 -9.768440574407577515e-02 -1.075345277786254883e-01 2.101044058799743652e-01 2.939486131072044373e-02 -1.227738708257675171e-01 4.121274221688508987e-03 3.685100078582763672e-01 -1.291387677192687988e-01 2.757106721401214600e-01 -1.761696487665176392e-01 7.743708044290542603e-02 1.030401512980461121e-01
2.309087663888931274e-01 1.118542253971099854e-02 -1.123714912682771683e-02 8.383589982986450195e-02 1.835132837295532227e-01 -1.087541356682777405e-01 -1.799107342958450317e-01 2.975738346576690674e-01 -1.063147708773612976e-01 2.393079400062561035e-01 6.709597259759902954e-02 3.019806556403636932e-02 -3.477136045694351196e-02 1.726035773754119873e-01 -1.015350222587585449e-01 -1.210090219974517822e-01 2.409626245498657227e-01 -2.076529115438461304e-01 1.152529194951057434e-01 -1.718966849148273468e-02 1.582342386245727539e-01 2.763246893882751465e-01 -7.768370956182479858e-02 1.644621193408966064e-01 -9.375987201929092407e-02 -5.712316632270812988e-01 1.087207496166229248e-01 3.185342997312545776e-02 6.123891845345497131e-02 6.417260318994522095e-02 2.376235090196132660e-02 -1.934904903173446655e-01
1.812569946050643921e-01 7.969498634338378906e-02 -1.897365599870681763e-01 -2.303689531981945038e-02 3.770100697875022888e-02 5.504186730831861496e-03 -4.562170803546905518e-01 5.336419865489006042e-02 -4.614164680242538452e-02 1.118729487061500549e-01 8.086205273866653442e-02 1.180601194500923157e-01 2.418237179517745972e-01 2.126639485359191895e-01 2.334933727979660034e-01 -2.977666258811950684e-01 7.888495177030563354e-02 -2.638483047485351562e-01 6.915549188852310181e-02 -5.843167752027511597e-02 -3.472912013530731201e-01 6.313276477158069611e-03 1.754512488842010498e-01 -7.030583173036575317e-02 -6.956174969673156738e-02 -2.323358654975891113e-01 7.559404522180557251e-02 1.226755045354366302e-02 -1.893878169357776642e-02 -1.577118933200836182e-01 -1.880852580070495605e-01 -2.532117962837219238e-01
-3.915598988533020020e-02 1.730937138199806213e-02 4.844615980982780457e-02 3.772278130054473877e-02 3.166066482663154602e-02 -2.410956174135208130e-01 6.597048044204711914e-02 5.284854769706726074e-02 1.973250657320022583e-01 3.217388987541198730e-01 1.831444054841995239e-01 -2.269458472728729248e-01 -1.476848125457763672e-01 2.268271744251251221e-01 5.327363498508930206e-03 5.184416100382804871e-02 -1.878134608268737793e-01 -5.245253443717956543e-02 7.118775695562362671e-02 -1.542107015848159790e-02 -3.258856832981109619e-01 2.463096380233764648e-01 6.383548676967620850e-02 2.970830798149108887e-01 -2.384176850318908691e-02 -4.479646682739257812e-01 2.185959815979003906e-01 3.275175020098686218e-02 1.810131520032882690e-01 1.933567523956298828e-01 2.983321249485015869e-02 -3.116716817021369934e-02
-3.103582561016082764e-01 1.370205730199813843e-01 -1.119757629930973053e-02 -9.533371031284332275e-02 2.625034563243389130e-02 -1.332280039787292480e-01 -4.036104977130889893e-01 1.696868389844894409e-01 2.529137767851352692e-02 -1.729605719447135925e-02 -1.573616862297058105e-01 -8.412666618824005127e-02 1.436737030744552612e-01 -2.189983986318111420e-02 2.908660173416137695e-01 -3.322901725769042969e-01 2.927479147911071777e-01 -2.318664938211441040e-01 1.672010570764541626e-01 1.395902484655380249e-01 -2.973340749740600586e-01 -8.506904356181621552e-03 3.071878291666507721e-02 3.867252916097640991e-02 -1.295009404420852661e-01 6.931260228157043457e-02 2.008480727672576904e-01 -6.608306616544723511e-02 1.027690619230270386e-01 -5.723506584763526917e-02 -2.069430053234100342e-01 -1.259626895189285278e-01
1.140873208642005920e-01 2.522616386413574219e-01 -4.304003417491912842e-01 -7.714919000864028931e-02 6.843903660774230957e-02 -1.757414788007736206e-01 -2.096766680479049683e-01 4.475343823432922363e-01 3.928207792341709137e-03 1.102600321173667908e-01 1.141237169504165649e-01 -1.465463042259216309e-01 1.500617414712905884e-01 -1.154502481222152710e-02 -3.654696047306060791e-02 -8.334574848413467407e-02 2.072028964757919312e-01 -4.181850701570510864e-02 1.447809785604476929e-01 3.074361085891723633e-01 -1.269731968641281128e-01 -1.915249787271022797e-02 1.454123407602310181e-01 2.140484601259231567e-01 -2.268293648958206177e-01 -4.976857453584671021e-04 1.317131668329238892e-01 -6.532357633113861084e-02 1.443319767713546753e-01 -1.855867952108383179e-01 1.065414957702159882e-02 -5.156541243195533752e-02
-5.771831423044204712e-02 2.127816826105117798e-01 7.536089833592996001e-05 4.547863826155662537e-02 -1.143299192190170288e-01 -1.411596983671188354e-01 -1.957126408815383911e-01 1.214252561330795288e-01 -6.755340844392776489e-02 7.662090659141540527e-02 -1.254357993602752686e-01 1.210176758468151093e-02 3.777008950710296631e-01 1.917778849601745605e-01 9.401756525039672852e-02 -3.256441056728363037e-01 3.494929149746894836e-02 -1.074666306376457214e-01 -1.372471451759338379e-01 2.606636378914117813e-03 -3.196989893913269043e-01 1.785748153924942017e-01 3.614236414432525635e-01 1.199834123253822327e-01 4.398914054036140442e-02 -2.852117419242858887e-01 7.353824377059936523e-02 -1.342765837907791138e-01 -1.198071390390396118e-01 -9.592670202255249023e-02 -3.081667795777320862e-02 -3.173116445541381836e-01
9.577658027410507202e-02 -7.989113032817840576e-02 -2.732636630535125732e-01 6.648648530244827271e-02 2.185455858707427979e-01 -3.910984471440315247e-02 -3.413657844066619873e-01 3.800140023231506348e-01 -9.361711144447326660e-02 1.110983714461326599e-01 -2.419560030102729797e-02 -3.160909190773963928e-02 4.047428965568542480e-01 -2.578163146972656250e-02 1.907266229391098022e-01 -1.910942345857620239e-01 9.535557590425014496e-03 -2.679549157619476318e-01 1.182501092553138733e-01 -3.868427500128746033e-02 1.441249158233404160e-02 1.219673231244087219e-01 2.092580348253250122e-01 6.646793335676193237e-02 -6.223322078585624695e-02 1.117238253355026245e-01 1.455051302909851074e-01 -8.411225676536560059e-02 2.711290717124938965e-01 2.324221879243850708e-01 -1.084883362054824829e-01 -2.207755297422409058e-02
8.949616551399230957e-02 2.495953440666198730e-01 -2.493970282375812531e-02 1.517779082059860229e-01 1.360805779695510864e-01 -1.889898031949996948e-01 -2.525401413440704346e-01 1.173824444413185120e-01 1.491663753986358643e-01 1.753829121589660645e-01 -9.323944896459579468e-02 -1.301111429929733276e-01 3.008766099810600281e-02 -1.143028866499662399e-02 1.469515413045883179e-01 -2.128323763608932495e-01 4.125823080539703369e-02 -3.494466468691825867e-02 1.198541298508644104e-01 -1.471855640411376953e-01 -3.016641736030578613e-01 2.158111333847045898e-01 2.024996429681777954e-01 3.622786700725555420e-02 -1.385257691144943237e-01 -1.814266890287399292e-01 1.766878366470336914e-01 -1.818682849407196045e-01 4.600094556808471680e-01 -4.442106559872627258e-02 -1.078179925680160522e-01 2.592886984348297119e-01
-8.277390897274017334e-02 2.023742906749248505e-02 1.850736141204833984e-01 -1.611863970756530762e-01 -1.089596077799797058e-01 -1.353143751621246338e-01 -2.306661307811737061e-01 7.806887477636337280e-02 -4.166765138506889343e-02 1.542071998119354248e-01 1.280822753906250000e-01 -2.398542016744613647e-01 2.631839811801910400e-01 1.061348021030426025e-01 2.918367981910705566e-01 -2.877270877361297607e-01 2.392382025718688965e-01 -3.741692006587982178e-01 -1.605338752269744873e-01 1.782316565513610840e-01 -2.675838470458984375e-01 1.686345636844635010e-01 1.608082354068756104e-01 1.831825524568557739e-01 -2.505908347666263580e-02 -4.140022024512290955e-02 -1.460357606410980225e-01 -1.194212958216667175e-01 -1.950021833181381226e-01 -3.084084764122962952e-02 6.270444393157958984e-02 -4.131248220801353455e-03
-1.671915650367736816e-01 -2.488448619842529297e-01 -4.770366474986076355e-02 -8.204851299524307251e-02 9.648549556732177734e-02 -1.599435955286026001e-01 -1.839215606451034546e-01 -1.170356106013059616e-02 1.182926222681999207e-01 3.193415403366088867e-01 -1.237554997205734253e-01 4.679621011018753052e-02 4.866036772727966309e-02 5.194200202822685242e-02 1.467323601245880127e-01 -2.296287268400192261e-01 3.362245857715606689e-01 -2.319259643554687500e-01 2.035132199525833130e-01 -5.588126182556152344e-02 -1.768257617950439453e-01 3.687143027782440186e-01 -2.923780381679534912e-01 8.120251446962356567e-02 1.616316437721252441e-01 -1.799062490463256836e-01 1.421107072383165359e-02 1.597033441066741943e-01 1.310877948999404907e-01 8.497916162014007568e-02 -1.519641280174255371e-01 1.307180672883987427e-01
1.486668586730957031e-01 -1.498787999153137207e-01 -1.590105332434177399e-02 -6.544492393732070923e-02 -5.921123176813125610e-02 -7.667207717895507812e-02 -1.823365688323974609e-01 -1.231755614280700684e-01 -1.865150779485702515e-01 1.173101887106895447e-01 -1.167358607053756714e-01 -7.674466073513031006e-02 1.792964041233062744e-01 2.248965799808502197e-01 7.888245582580566406e-02 -1.477437764406204224e-01 2.402138411998748779e-01 -3.904656767845153809e-01 3.829482197761535645e-02 -7.618464529514312744e-02 -1.880962252616882324e-01 1.563367098569869995e-01 2.662081122398376465e-01 2.769838273525238037e-01 9.934038668870925903e-02 -3.439189493656158447e-01 1.069902032613754272e-01 -2.838068604469299316e-01 -1.517678946256637573e-01 -8.160825818777084351e-02 3.604975715279579163e-02 -1.956333220005035400e-01
1.850630342960357666e-01 -1.782877147197723389e-01 -2.751163579523563385e-02 1.960027664899826050e-01 1.373366415500640869e-01 -8.230014890432357788e-02 -1.533917337656021118e-01 1.208258196711540222e-01 2.374851703643798828e-02 3.485072553157806396e-01 -4.004674777388572693e-02 1.896119564771652222e-01 1.158939488232135773e-02 1.488780826330184937e-01 -7.045666128396987915e-02 -2.626403570175170898e-01 1.196273863315582275e-01 3.307904303073883057e-02 -1.852328144013881683e-02 -2.346069738268852234e-02 -9.957516193389892578e-02 -8.671814948320388794e-02 3.790668770670890808e-02 4.424123167991638184e-01 1.007623523473739624e-01 -2.384372204542160034e-01 6.918998435139656067e-03 2.523047849535942078e-02 4.468352794647216797e-01 -3.963604196906089783e-02 -2.493219673633575439e-01 1.149979457259178162e-01
-4.750466346740722656e-02 2.723447978496551514e-01 -2.861072719097137451e-01 -1.818101704120635986e-01 1.836070977151393890e-02 5.829562991857528687e-02 -2.853058874607086182e-01 3.119466900825500488e-01 1.901456713676452637e-02 1.646570712327957153e-01 1.344240754842758179e-01 -2.555608376860618591e-02 2.284922003746032715e-01 1.876813620328903198e-01 2.321986109018325806e-01 -2.094126939773559570e-01 1.593411713838577271e-01 -3.478828668594360352e-01 4.908188804984092712e-02 1.490985006093978882e-01 -1.057555675506591797e-01 -4.440319538116455078e-02 -1.905579864978790283e-02 9.765470772981643677e-02 -2.270111143589019775e-01 2.286034226417541504e-01 2.707999348640441895e-01 -4.152593016624450684e-02 1.371865570545196533e-01 -3.325102478265762329e-02 -1.988128013908863068e-02 3.918698802590370178e-02
2.116316556930541992e-01 4.478440061211585999e-02 -1.763210631906986237e-02 -6.887291371822357178e-02 6.450054049491882324e-02 -3.412477970123291016e-01 -8.765097707509994507e-02 1.453417688608169556e-01 1.556961983442306519e-01 1.845652610063552856e-01 3.379020690917968750e-01 -1.007860898971557617e-01 1.193734407424926758e-01 2.130085229873657227e-01 6.363503634929656982e-02 1.253337562084197998e-01 3.054288029670715332e-01 -1.365721225738525391e-01 -2.167316973209381104e-01 8.593825250864028931e-02 -2.551488876342773438e-01 3.110197782516479492e-01 3.646648721769452095e-03 2.985151410102844238e-01 1.565579921007156372e-01 1.735213249921798706e-01 1.665671765804290771e-01 5.102601647377014160e-02 -1.191693544387817383e-01 1.295979470014572144e-01 -4.900615289807319641e-02 -3.302260860800743103e-02
1.415970474481582642e-01 3.262398764491081238e-02 -1.380922347307205200e-01 3.289607586339116096e-03 2.849270701408386230e-01 -1.444725096225738525e-01 9.252291917800903320e-02 -1.723062396049499512e-01 1.341639906167984009e-01 1.588816493749618530e-01 -5.447042640298604965e-03 6.926970928907394409e-02 -7.882471382617950439e-02 1.989799886941909790e-01 1.051551774144172668e-01 -2.773993611335754395e-01 3.427177369594573975e-01 -9.175242483615875244e-02 2.365458160638809204e-01 -5.357040464878082275e-02 -8.556552231311798096e-03 1.833113133907318115e-01 1.541662216186523438e-01 1.805232763290405273e-01 2.713718712329864502e-01 -2.317444086074829102e-01 1.615168713033199310e-02 -2.366512864828109741e-01 2.663221359252929688e-01 -1.553429290652275085e-02 -3.195110559463500977e-01 -7.755953818559646606e-02
6.869687885046005249e-02 2.027907669544219971e-01 -3.030357956886291504e-01 -1.985021531581878662e-01 -1.688603498041629791e-02 -1.572666019201278687e-01 -3.203416466712951660e-01 4.364419877529144287e-01 2.237960398197174072e-01 1.583551242947578430e-02 2.274715900421142578e-01 -1.092336177825927734e-01 1.017745509743690491e-01 -8.939265459775924683e-02 1.473429799079895020e-01 -9.622239321470260620e-02 1.561097502708435059e-01 -1.587819457054138184e-01 6.666463613510131836e-02 1.641533076763153076e-01 -1.160556674003601074e-01 8.993821218609809875e-03 -1.271049212664365768e-02 5.442552268505096436e-02 -1.827602088451385498e-01 1.047653704881668091e-01 3.087309002876281738e-01 -2.983279228210449219e-01 7.052531838417053223e-02 -2.643341571092605591e-02 -8.735572546720504761e-02 4.283949360251426697e-02
7.955401390790939331e-02 2.496417760848999023e-01 2.009421214461326599e-02 3.975586034357547760e-03 -1.603268273174762726e-02 6.266690790653228760e-02 1.243965923786163330e-01 2.273482531309127808e-01 1.212523207068443298e-01 2.111589163541793823e-02 9.607180953025817871e-02 -1.297183036804199219e-01 1.141408458352088928e-01 1.227726489305496216e-01 3.440071046352386475e-01 -2.581704556941986084e-01 -2.697543986141681671e-02 -1.914936751127243042e-01 6.575904041528701782e-02 -1.414165087044239044e-02 -2.773524224758148193e-01 -6.678367964923381805e-03 1.960107833147048950e-01 2.521786689758300781e-01 4.647220298647880554e-02 -5.746812373399734497e-02 3.599134683609008789e-01 4.090360701084136963e-01 1.384362876415252686e-01 -5.850999429821968079e-02 3.960997983813285828e-02 -2.406520992517471313e-01
6.126156076788902283e-03 2.519188523292541504e-01 -1.053435131907463074e-01 -1.514978259801864624e-01 -1.641452610492706299e-01 -1.043034270405769348e-01 -1.904257088899612427e-01 1.080823540687561035e-01 2.609963342547416687e-02 2.433248013257980347e-01 -1.759550273418426514e-01 -1.392160803079605103e-01 -4.922173544764518738e-02 1.797547191381454468e-01 1.215550526976585388e-01 -5.169631838798522949e-01 1.155687049031257629e-01 -2.090701609849929810e-01 -8.103235065937042236e-02 2.626462280750274658e-01 -1.310035437345504761e-01 1.453078091144561768e-01 2.538421750068664551e-01 -1.275270711630582809e-02 1.425829678773880005e-01 -1.717843860387802124e-01 6.875593960285186768e-02 2.835128009319305420e-01 -1.634313352406024933e-02 -1.233044564723968506e-01 -6.114175543189048767e-02 6.828598678112030029e-03
3.376453518867492676e-01 2.332741916179656982e-01 -1.257804781198501587e-01 2.739994823932647705e-01 1.652947627007961273e-02 -6.115431338548660278e-02 -2.319366335868835449e-01 4.909253865480422974e-02 2.185438387095928192e-02 1.055828854441642761e-01 -1.127237975597381592e-01 1.178557947278022766e-01 6.785242259502410889e-02 -1.842101514339447021e-01 2.082758024334907532e-02 -2.494687736034393311e-01 1.418588608503341675e-01 -2.914770841598510742e-01 -2.306598573923110962e-01 -3.042457625269889832e-02 -3.742048144340515137e-01 1.333947479724884033e-01 -2.130799889564514160e-01 3.421906754374504089e-02 7.343111187219619751e-02 -1.206624582409858704e-01 3.190500140190124512e-01 1.843162178993225098e-01 6.752356141805648804e-02 -7.510571181774139404e-02 -5.018195882439613342e-02 -9.482331573963165283e-02
3.722054511308670044e-02 -2.835831604897975922e-02 4.536189511418342590e-02 -9.251802414655685425e-02 -6.672791391611099243e-02 -1.808711290359497070e-01 -2.275312095880508423e-01 -1.510255783796310425e-01 -1.941668987274169922e-01 1.241708248853683472e-01 -4.460493102669715881e-02 -6.489358097314834595e-02 1.040753498673439026e-01 2.152462899684906006e-01 2.064305543899536133e-01 -2.868050634860992432e-01 4.939678311347961426e-02 -2.636569440364837646e-01 -1.725389808416366577e-02 8.151011914014816284e-02 -2.580136954784393311e-01 7.718849182128906250e-02 1.697430163621902466e-01 3.302707076072692871e-01 -7.366569712758064270e-03 -3.040359318256378174e-01 2.648912742733955383e-02 -3.517046272754669189e-01 -2.808303534984588623e-01 -1.941685676574707031e-01 -1.063918247818946838e-01 3.110927355010062456e-04
2.028919905424118042e-01 -6.203103810548782349e-02 -1.385386735200881958e-01 -2.327420115470886230e-01 7.892496883869171143e-02 -2.305212169885635376e-01 1.398967057466506958e-01 -1.148215681314468384e-01 -1.422365289181470871e-02 1.412232369184494019e-01 9.624467790126800537e-02 8.588124997913837433e-03 9.438133239746093750e-02 -2.109642922878265381e-01 5.355117097496986389e-02 -3.928064107894897461e-01 3.683793246746063232e-01 -4.570578411221504211e-02 4.229196533560752869e-02 3.072824180126190186e-01 -1.055496707558631897e-01 2.222951948642730713e-01 9.258687496185302734e-03 2.593209743499755859e-01 2.030689269304275513e-01 -1.910872608423233032e-01 5.099565163254737854e-02 -1.785592362284660339e-02 7.662130147218704224e-02 1.302528679370880127e-01 -2.881684005260467529e-01 -3.160072118043899536e-02
-9.217930585145950317e-02 1.461709737777709961e-01 -3.186457157135009766e-01 -8.319326490163803101e-02 1.044559478759765625e-01 -5.533127859234809875e-02 -6.478501856327056885e-02 3.246836662292480469e-01 1.231092959642410278e-01 2.958693802356719971e-01 2.762055955827236176e-02 -1.627667844295501709e-01 2.493804693222045898e-02 5.774756148457527161e-02 -1.031148433685302734e-01 -1.691492348909378052e-01 1.354863196611404419e-01 -2.647028267383575439e-01 2.169799953699111938e-01 2.174247950315475464e-01 -2.999626100063323975e-01 1.979056745767593384e-02 2.808827757835388184e-01 1.026912629604339600e-01 -1.504031419754028320e-01 7.616554200649261475e-02 1.624534130096435547e-01 8.097796142101287842e-02 7.602325174957513809e-03 -2.546081542968750000e-01 2.562136054039001465e-01 1.022403612732887268e-01
-5.670067667961120605e-02 -9.225597605109214783e-03 -1.563171595335006714e-01 3.804825991392135620e-02 4.509830102324485779e-02 -1.635322570800781250e-01 -3.114831866696476936e-03 1.408758480101823807e-02 2.214460372924804688e-01 3.974841535091400146e-01 1.870025098323822021e-01 -6.433054804801940918e-02 1.067931354045867920e-01 2.020570933818817139e-01 -9.053809195756912231e-02 2.078764885663986206e-01 -9.827945381402969360e-02 -2.085695713758468628e-01 -6.297623366117477417e-02 1.498838216066360474e-01 -2.360012829303741455e-01 2.556553184986114502e-01 -7.202432025223970413e-03 4.096987247467041016e-01 -1.047759279608726501e-01 -7.683753222227096558e-02 2.404026985168457031e-01 -1.232659965753555298e-01 3.509799763560295105e-02 1.889278739690780640e-01 -1.487033814191818237e-01 2.731111049652099609e-01
-3.944823890924453735e-02 4.335188865661621094e-02 -1.731132119894027710e-01 1.399131566286087036e-01 -6.587023288011550903e-02 4.808320105075836182e-02 -4.527464210987091064e-01 5.492452904582023621e-02 -9.905145317316055298e-02 7.915647327899932861e-02 7.159086316823959351e-02 2.433515898883342743e-02 2.087835967540740967e-01 2.909917235374450684e-01 2.089310884475708008e-01 -2.826042175292968750e-01 2.336216568946838379e-01 -2.773352861404418945e-01 5.674868077039718628e-02 5.314531270414590836e-03 -2.074593305587768555e-01 -6.502215564250946045e-02 1.968283504247665405e-01 -7.646203041076660156e-02 -1.067539751529693604e-01 -1.744028180837631226e-01 2.795177698135375977e-01 -1.524282395839691162e-01 -1.343120038509368896e-01 -1.576044708490371704e-01 -2.082972675561904907e-01 -5.247398093342781067e-02
-5.799141898751258850e-02 -1.518131047487258911e-01 -4.971759021282196045e-02 2.182773351669311523e-01 1.451297551393508911e-01 -2.488672435283660889e-01 -1.248518452048301697e-01 8.444693684577941895e-02 -8.915399760007858276e-02 2.816833555698394775e-01 -5.741686373949050903e-02 -6.710655987262725830e-02 -1.606976091861724854e-01 1.592718064785003662e-01 2.226341962814331055e-01 -2.995012104511260986e-01 2.114254683256149292e-01 6.331975758075714111e-02 1.804287731647491455e-01 -5.830661952495574951e-02 -1.350761391222476959e-02 8.961596339941024780e-02 -1.064792573451995850e-01 2.746306657791137695e-01 -8.881257474422454834e-02 4.388662055134773254e-02 4.222544133663177490e-01 -2.984625697135925293e-01 2.405872568488121033e-03 -1.979073323309421539e-02 -2.736272811889648438e-01 1.022954564541578293e-02
1.737291216850280762e-01 6.745927035808563232e-02 2.565523684024810791e-01 1.559170987457036972e-02 2.691514790058135986e-01 -2.834386825561523438e-01 -1.671342179179191589e-02 -5.524937063455581665e-02 1.799888759851455688e-01 1.168871447443962097e-01 1.476625502109527588e-01 -8.433269709348678589e-02 2.560063600540161133e-01 1.288131326436996460e-01 1.293799281120300293e-01 -1.700807213783264160e-01 1.434655040502548218e-01 -5.275638028979301453e-02 6.833478808403015137e-02 4.201921224594116211e-01 6.031751260161399841e-02 3.874330967664718628e-02 -1.007622033357620239e-01 1.274314522743225098e-01 6.579320877790451050e-02 -1.836084276437759399e-01 3.757848739624023438e-01 -7.318348437547683716e-02 -2.615755423903465271e-02 -3.086211979389190674e-01 -5.986591428518295288e-02 -1.416549235582351685e-01
-2.013771831989288330e-01 1.428673416376113892e-01 -1.419114470481872559e-01 4.115716740489006042e-02 3.792676329612731934e-02 -1.015896871685981750e-01 -2.836613655090332031e-01 1.974851042032241821e-01 -1.151511073112487793e-01 -1.639754474163055420e-01 -1.076340526342391968e-01 -1.459177434444427490e-01 7.639139145612716675e-02 1.076659187674522400e-01 1.723400652408599854e-01 -4.326326847076416016e-01 3.678047358989715576e-01 -3.041044175624847412e-01 1.651945412158966064e-01 1.026002839207649231e-01 -3.097895383834838867e-01 -1.226506456732749939e-01 9.978073835372924805e-02 -5.342897772789001465e-02 3.234277945011854172e-03 3.549266606569290161e-02 1.153592243790626526e-01 -4.961676150560379028e-02 2.587643861770629883e-01 -3.536206856369972229e-02 -6.314100325107574463e-02 -4.522519186139106750e-03
4.274788871407508850e-02 -3.356422239448875189e-04 -2.215173095464706421e-01 -1.754591315984725952e-01 -1.866789348423480988e-02 -1.286972761154174805e-01 -1.381135825067758560e-02 1.519020348787307739e-01 6.587884575128555298e-02 -2.378396503627300262e-02 3.862657770514488220e-02 2.477245628833770752e-01 -2.762845754623413086e-01 1.942906528711318970e-01 -1.159812957048416138e-01 -3.998389244079589844e-01 -8.107508718967437744e-02 -2.588526010513305664e-01 2.541693449020385742e-01 1.548985838890075684e-01 -3.681250214576721191e-01 -8.111164718866348267e-02 1.940602660179138184e-01 1.933998465538024902e-01 1.353409439325332642e-01 -4.258480668067932129e-02 1.043381169438362122e-01 1.888743489980697632e-01 1.948482096195220947e-01 -1.400319486856460571e-01 -1.371665000915527344e-01 -2.363851480185985565e-02
8.664781600236892700e-02 6.658335030078887939e-02 -1.549573689699172974e-01 -2.160886675119400024e-01 -1.325205713510513306e-01 -2.001182585954666138e-01 2.259348928928375244e-01 -3.814167529344558716e-02 -1.178348809480667114e-02 8.911152184009552002e-02 -7.195222377777099609e-02 -1.153598632663488388e-02 1.308012008666992188e-01 1.871580481529235840e-01 -1.016754209995269775e-01 -2.564847767353057861e-01 1.575039327144622803e-01 -3.132063746452331543e-01 -7.182115316390991211e-02 6.676869094371795654e-02 -3.736140429973602295e-01 -8.205347508192062378e-02 -3.354506567120552063e-02 2.970645129680633545e-01 6.359593570232391357e-02 -2.112791687250137329e-01 2.158542573451995850e-01 -2.117536514997482300e-01 -4.941445216536521912e-02 -3.368940949440002441e-01 -1.602254807949066162e-01 -1.251028329133987427e-01
5.301731452345848083e-02 1.955241262912750244e-01 -1.950835585594177246e-01 -2.131178826093673706e-01 4.271246492862701416e-02 -8.559471368789672852e-02 -2.223750501871109009e-01 2.092429846525192261e-01 1.233785897493362427e-01 -9.018971771001815796e-02 6.060804799199104309e-02 -5.802061408758163452e-02 2.771560251712799072e-01 -1.354629546403884888e-02 1.766128987073898315e-01 -2.224107831716537476e-01 1.386780440807342529e-01 -2.637155652046203613e-01 1.069212555885314941e-01 8.334324508905410767e-02 -5.133497342467308044e-02 -2.188107967376708984e-01 1.309574693441390991e-01 2.133593261241912842e-01 -3.322530090808868408e-01 1.142432764172554016e-01 4.190351366996765137e-01 6.150880455970764160e-02 1.512922048568725586e-01 2.623943379148840904e-03 -1.461141854524612427e-01 -1.328176259994506836e-01
2.070799618959426880e-01 -1.477125287055969238e-01 -2.972019314765930176e-01 7.685016840696334839e-02 -1.882660835981369019e-01 -6.601267307996749878e-02 -1.651256233453750610e-01 -2.241881936788558960e-02 -7.473152130842208862e-02 -7.003420591354370117e-02 6.021088734269142151e-02 -1.471909731626510620e-01 3.498354554176330566e-02 -1.605014652013778687e-01 3.029290735721588135e-01 -1.774378567934036255e-01 -1.163263618946075439e-01 -3.883355855941772461e-02 -7.464511692523956299e-02 1.643508821725845337e-01 -2.118380963802337646e-01 1.895707249641418457e-01 1.525142490863800049e-01 9.722153842449188232e-02 -7.201723009347915649e-02 -3.966284096240997314e-01 1.006384342908859253e-01 -3.288879618048667908e-02 2.390307188034057617e-01 -4.618355259299278259e-02 -3.816477060317993164e-01 2.183946818113327026e-01
7.213409245014190674e-02 2.086546719074249268e-01 6.581540405750274658e-02 1.494915336370468140e-01 -7.451315224170684814e-02 -7.528069615364074707e-02 6.184728071093559265e-02 2.739739716053009033e-01 1.901902109384536743e-01 2.685238420963287354e-01 1.187587007880210876e-01 -2.450121939182281494e-02 1.663156151771545410e-01 -9.828349947929382324e-02 -1.171184703707695007e-02 -3.503898680210113525e-01 1.758464723825454712e-01 -4.224395006895065308e-02 -2.781216986477375031e-02 -1.807822287082672119e-01 -1.486525982618331909e-01 4.489141106605529785e-01 -1.000097244977951050e-01 7.097998261451721191e-02 -3.552675992250442505e-02 -2.156392037868499756e-01 7.735580950975418091e-02 1.161893829703330994e-01 3.263606727123260498e-01 -1.690060794353485107e-01 -1.409868001937866211e-01 1.556932777166366577e-01
-1.773523837327957153e-01 -9.944649785757064819e-02 -3.135541081428527832e-01 1.588155329227447510e-01 1.670300513505935669e-01 -7.367159426212310791e-02 -1.888326853513717651e-01 3.312494158744812012e-01 8.162096887826919556e-02 1.684353686869144440e-03 1.219704523682594299e-01 -3.654751181602478027e-02 -1.157763227820396423e-02 8.569238334894180298e-02 -1.347564607858657837e-01 -3.225632607936859131e-01 1.450726240873336792e-01 -1.485219150781631470e-01 -5.582743138074874878e-02 7.981321960687637329e-02 -2.612594664096832275e-01 2.000060230493545532e-01 2.559157907962799072e-01 7.626127451658248901e-02 -2.095930278301239014e-02 -4.840297251939773560e-02 9.177726507186889648e-02 1.649590432643890381e-01 -3.728280067443847656e-01 -2.952928841114044189e-01 8.170399069786071777e-02 -1.991110853850841522e-02
1.594954878091812134e-01 -4.777392372488975525e-02 -1.401408463716506958e-01 -1.095091253519058228e-01 -1.716846078634262085e-01 -1.871686279773712158e-01 4.830436408519744873e-02 -1.168357059359550476e-01 -7.599174231290817261e-02 3.525770828127861023e-02 3.815643489360809326e-02 1.284353733062744141e-01 9.259010106325149536e-02 1.380942314863204956e-01 9.828402847051620483e-02 -2.563713192939758301e-01 6.562194228172302246e-02 -2.838582396507263184e-01 -2.511530369520187378e-02 9.678236395120620728e-02 -4.252474904060363770e-01 -7.801003009080886841e-02 5.545347929000854492e-02 2.791922390460968018e-01 7.957740873098373413e-02 -2.040949910879135132e-01 2.455824911594390869e-01 -3.208107054233551025e-01 -1.771804243326187134e-01 -2.895273864269256592e-01 -9.652507305145263672e-02 -1.832475960254669189e-01
1.632818877696990967e-01 1.677455008029937744e-01 -1.033263579010963440e-01 -1.426600851118564606e-02 1.152889803051948547e-01 -1.045223921537399292e-01 -2.663799524307250977e-01 1.464950144290924072e-01 -2.993960082530975342e-01 -2.954117953777313232e-02 -1.580857858061790466e-02 -5.851188208907842636e-03 -5.120867863297462463e-02 2.355143576860427856e-01 -1.670988160185515881e-03 -2.345219701528549194e-01 2.468995600938796997e-01 -3.090762197971343994e-01 7.520961761474609375e-02 6.368457525968551636e-02 -4.107310995459556580e-02 1.362820565700531006e-01 2.355294674634933472e-02 3.190059959888458252e-01 -1.623820364475250244e-01 2.525293081998825073e-02 1.887449920177459717e-01 3.503302484750747681e-02 4.202132523059844971e-01 -9.487450122833251953e-02 2.063804268836975098e-01 -1.816253960132598877e-01
7.939796149730682373e-02 4.301217943429946899e-02 -1.204347312450408936e-01 7.058731280267238617e-03 -4.332440719008445740e-02 -1.987509429454803467e-01 6.365423649549484253e-02 2.346199303865432739e-01 1.767247021198272705e-01 1.359774731099605560e-02 -3.557359054684638977e-02 -5.223200842738151550e-02 -9.944211691617965698e-02 2.508744299411773682e-01 -1.303712278604507446e-01 -4.606160521507263184e-01 3.728569149971008301e-01 -2.026638239622116089e-01 3.078550472855567932e-02 3.530083596706390381e-02 -4.107027351856231689e-01 1.918770819902420044e-01 1.254281252622604370e-01 2.346610277891159058e-01 -5.517119914293289185e-02 -1.596339046955108643e-02 -2.755612879991531372e-02 -8.039164543151855469e-02 -2.565637230873107910e-01 -2.405581250786781311e-02 -2.899854816496372223e-02 5.538858845829963684e-02
1.773715019226074219e-01 2.772874236106872559e-01 -1.673265546560287476e-01 -2.299803942441940308e-01 2.777902223169803619e-02 -6.838192790746688843e-02 -3.199165761470794678e-01 1.216073557734489441e-01 2.107258699834346771e-02 -3.265864029526710510e-02 -3.729566186666488647e-02 7.501482963562011719e-03 -4.468353092670440674e-02 3.604520261287689209e-01 1.785451620817184448e-01 -2.892352640628814697e-01 2.399274408817291260e-01 -2.386639863252639771e-01 6.180144473910331726e-02 3.094371557235717773e-01 -1.011794209480285645e-01 1.533797830343246460e-01 1.777139604091644287e-01 -9.831226617097854614e-02 6.731276214122772217e-02 -7.015695422887802124e-02 1.479575186967849731e-01 7.328277826309204102e-02 2.886854410171508789e-01 3.261232003569602966e-02 2.757456339895725250e-02 -1.636431068181991577e-01
1.852284520864486694e-01 6.941979378461837769e-02 -7.328251749277114868e-02 4.093214496970176697e-02 1.128888800740242004e-01 -1.828058958053588867e-01 -2.256150990724563599e-01 4.313052296638488770e-01 1.645233929157257080e-01 -6.113926321268081665e-02 -1.937006711959838867e-01 -1.949487924575805664e-01 -5.606661736965179443e-02 3.097024261951446533e-01 2.006650567054748535e-01 -2.288722693920135498e-01 7.695282995700836182e-02 -8.901750296354293823e-02 -1.165408641099929810e-01 1.003335043787956238e-01 2.607702277600765228e-03 -1.443356126546859741e-01 -1.337058395147323608e-01 2.567879259586334229e-01 1.060355454683303833e-01 5.807935446500778198e-02 2.556896209716796875e-01 -2.473300397396087646e-01 1.114598810672760010e-01 -1.641629338264465332e-01 -1.580078750848770142e-01 -1.582457721233367920e-01
-4.600375890731811523e-02 -2.034398615360260010e-01 -1.308899819850921631e-01 1.801121234893798828e-01 4.458397030830383301e-01 -1.942776739597320557e-01 -1.685405820608139038e-01 1.751985102891921997e-01 2.108785361051559448e-01 1.584501415491104126e-01 -2.991770021617412567e-02 1.730870157480239868e-01 4.380422458052635193e-02 -1.663688272237777710e-01 -1.238477528095245361e-01 -1.218887045979499817e-01 1.907074265182018280e-02 -2.448324114084243774e-01 -2.488054335117340088e-01 -7.635921984910964966e-02 -2.112307101488113403e-01 3.623823076486587524e-02 8.657752722501754761e-02 2.244866341352462769e-01 -5.684115365147590637e-02 -3.374302983283996582e-01 2.193056792020797729e-01 5.948000587522983551e-03 1.126170605421066284e-01 -1.808201521635055542e-01 9.169816225767135620e-02 1.457986049354076385e-02
2.582066655158996582e-01 1.748335659503936768e-01 -1.236034557223320007e-01 9.716007858514785767e-02 6.823922693729400635e-02 8.206915110349655151e-02 1.019853502511978149e-01 1.490717083215713501e-01 3.364853262901306152e-01 3.191601485013961792e-02 1.243001446127891541e-01 -1.919469684362411499e-01 2.552281916141510010e-01 -1.346904039382934570e-01 2.504755854606628418e-01 -1.792865991592407227e-01 2.038887143135070801e-01 -2.198353111743927002e-01 1.501087695360183716e-01 -2.060154527425765991e-01 -1.799902170896530151e-01 2.594663798809051514e-01 -1.162139475345611572e-01 3.137949705123901367e-01 2.756535410881042480e-01 -1.547135505825281143e-02 5.276731401681900024e-02 3.091039322316646576e-02 1.774608492851257324e-01 -4.271824657917022705e-02 -9.628950804471969604e-02 -1.453677192330360413e-02
-5.510583519935607910e-02 -1.909973472356796265e-01 -3.831838369369506836e-01 4.255150258541107178e-02 2.315986752510070801e-01 -8.481972664594650269e-02 5.264483392238616943e-02 7.438486069440841675e-02 -3.686551749706268311e-02 1.554356515407562256e-01 -8.022173494100570679e-02 2.712130174040794373e-02 4.521010518074035645e-01 -8.541136980056762695e-02 1.181146278977394104e-01 -2.336573004722595215e-01 2.352506220340728760e-01 -2.202137261629104614e-01 3.166416659951210022e-02 3.581406176090240479e-02 -2.961215376853942871e-01 1.005585491657257080e-01 -1.255206912755966187e-01 1.586025804281234741e-01 1.447633057832717896e-01 -1.039704009890556335e-01 2.863410301506519318e-02 -5.817076191306114197e-02 -5.474518612027168274e-02 1.769540756940841675e-01 -3.371465206146240234e-01 3.159987553954124451e-02
4.899631440639495850e-02 1.060327440500259399e-01 -6.957180798053741455e-02 2.959360182285308838e-01 7.285625487565994263e-02 -9.058076888322830200e-02 7.639446109533309937e-02 -1.235342863947153091e-02 3.282189965248107910e-01 3.818364739418029785e-01 3.144243359565734863e-01 1.330198347568511963e-01 2.279656566679477692e-02 1.998016536235809326e-01 1.179119851440191269e-02 -2.319159656763076782e-01 6.782963871955871582e-02 -1.659665554761886597e-01 -6.546414643526077271e-02 -1.310172677040100098e-01 -3.680266737937927246e-01 1.039244011044502258e-01 2.197211235761642456e-02 1.459819972515106201e-01 -9.624365717172622681e-02 -4.971456527709960938e-02 3.181727230548858643e-01 3.770660236477851868e-02 2.397657781839370728e-01 1.177511066198348999e-01 -3.238230943679809570e-02 3.952622786164283752e-02
2.292793057858943939e-02 1.391522586345672607e-01 -2.284484207630157471e-01 -8.435166627168655396e-02 1.605085879564285278e-01 -2.629558555781841278e-02 -3.280414938926696777e-01 2.696907706558704376e-02 -4.925374314188957214e-02 -8.239718154072761536e-03 9.725279361009597778e-02 1.499892026185989380e-01 3.450652956962585449e-01 1.781652271747589111e-01 2.581456005573272705e-01 -2.579162418842315674e-01 1.360658854246139526e-01 -3.168191909790039062e-01 1.502248644828796387e-01 -6.141817942261695862e-02 -2.865254282951354980e-01 1.056906506419181824e-01 1.770029067993164062e-01 -2.071236632764339447e-02 -9.467730671167373657e-02 -4.160232469439506531e-02 1.853369474411010742e-01 7.967405766248703003e-02 -7.409238815307617188e-02 -2.499243766069412231e-01 -2.482241094112396240e-01 -1.279796063899993896e-01
-1.738096922636032104e-01 -1.057570576667785645e-01 1.215264946222305298e-01 4.984710831195116043e-03 2.092478051781654358e-02 -2.771083116531372070e-01 -1.918792724609375000e-01 3.918625414371490479e-02 -1.473535746335983276e-01 -2.058264426887035370e-02 1.844208538532257080e-01 -1.223730891942977905e-01 -1.100532561540603638e-01 -7.042991369962692261e-02 1.305955499410629272e-01 -1.425692588090896606e-01 4.130916297435760498e-01 -1.990122050046920776e-01 -8.491358160972595215e-02 2.466345131397247314e-01 -1.216420158743858337e-01 9.682223200798034668e-02 3.150108158588409424e-01 1.552219390869140625e-01 1.040401868522167206e-02 -4.953546226024627686e-01 -5.134576559066772461e-02 -3.112128749489784241e-02 1.529357135295867920e-01 -1.156171504408121109e-02 3.955256938934326172e-02 5.189173668622970581e-02
4.090614616870880127e-01 -2.768983878195285797e-02 1.540492195636034012e-02 2.171600162982940674e-01 1.604119539260864258e-01 -2.400936484336853027e-01 -1.349827051162719727e-01 8.016533218324184418e-03 2.195729166269302368e-01 -1.196455135941505432e-01 -5.041979998350143433e-02 1.085170283913612366e-01 -1.703904941678047180e-02 8.052048832178115845e-02 8.116920292377471924e-02 -2.466754764318466187e-01 1.648274995386600494e-02 2.516350522637367249e-02 -6.204769015312194824e-03 7.802559435367584229e-02 -3.920821547508239746e-01 2.118139863014221191e-01 1.209706664085388184e-01 1.990507394075393677e-01 -5.270304530858993530e-02 -2.024087011814117432e-01 3.189419209957122803e-01 6.324230879545211792e-02 -1.487439405173063278e-02 1.153789758682250977e-01 9.827788919210433960e-02 -3.150329887866973877e-01
-1.568926721811294556e-01 -1.435835808515548706e-01 -1.238505467772483826e-01 -3.123261332511901855e-01 -2.634869515895843506e-01 -4.021222293376922607e-01 -3.139906525611877441e-01 1.838115230202674866e-02 3.100403025746345520e-02 1.871089190244674683e-01 -5.970193538814783096e-03 -1.978593021631240845e-01 1.146554574370384216e-01 -7.698705792427062988e-02 -2.729554474353790283e-02 -1.843716949224472046e-01 2.729919850826263428e-01 -1.301210373640060425e-01 -2.820590138435363770e-01 8.072400093078613281e-02 -1.912710368633270264e-01 2.390225380659103394e-01 -1.234524920582771301e-01 2.058038711547851562e-01 -5.045484751462936401e-02 -8.332403958775103092e-04 1.271016746759414673e-01 -8.662652969360351562e-02 1.830541528761386871e-02 6.753744184970855713e-02 1.210534200072288513e-01 9.090059250593185425e-02
1.311201881617307663e-02 -2.327364534139633179e-01 -2.118164300918579102e-02 4.716534167528152466e-02 -4.230654239654541016e-02 2.816096693277359009e-02 -2.305072396993637085e-01 -9.221121668815612793e-02 -1.609172970056533813e-01 4.179590195417404175e-02 1.250549405813217163e-01 -3.846313059329986572e-01 8.167275041341781616e-02 2.598092555999755859e-01 3.108466267585754395e-01 -8.095170557498931885e-02 2.070062048733234406e-02 -1.319148093461990356e-01 1.273983973078429699e-03 1.465741544961929321e-01 -1.264383792877197266e-01 2.446789890527725220e-01 -1.987693309783935547e-01 3.989437520503997803e-01 -1.290247142314910889e-01 -2.445860505104064941e-01 1.778375953435897827e-01 -2.640202045440673828e-01 -1.027421206235885620e-01 -1.653051562607288361e-02 -2.924926578998565674e-02 8.291676640510559082e-02
3.169522583484649658e-01 -1.277540922164916992e-01 -1.175468191504478455e-01 -2.745961025357246399e-02 -1.100940182805061340e-01 -1.528881639242172241e-01 -2.521406412124633789e-01 9.122881293296813965e-02 1.145490258932113647e-01 2.223702967166900635e-01 -4.206730052828788757e-03 -2.557289898395538330e-01 7.023669034242630005e-02 -1.569286733865737915e-01 3.031783103942871094e-01 -7.974887639284133911e-02 -1.160346642136573792e-01 -1.728529185056686401e-01 -6.967344880104064941e-02 1.882343441247940063e-01 -3.137680292129516602e-01 9.344768524169921875e-02 1.175828501582145691e-01 1.012475118041038513e-01 1.241471022367477417e-01 -2.642043828964233398e-01 4.877831321209669113e-03 -9.686370939016342163e-02 2.321387082338333130e-02 5.988185107707977295e-02 -4.253439605236053467e-01 1.043097749352455139e-01
1.884402036666870117e-01 1.109350919723510742e-01 1.949575543403625488e-01 4.782696440815925598e-02 1.213970594108104706e-03 -1.303718537092208862e-01 -1.964183300733566284e-01 3.190248310565948486e-01 3.085789456963539124e-02 -6.673076003789901733e-02 -2.046234905719757080e-02 3.047063201665878296e-02 6.374138593673706055e-02 -1.328611373901367188e-01 1.382811665534973145e-01 -4.627268314361572266e-01 -1.132094189524650574e-01 -1.141744479537010193e-01 7.483752444386482239e-03 1.402498632669448853e-01 -1.292392015457153320e-01 -2.814993076026439667e-02 -1.072068959474563599e-01 3.199366629123687744e-01 3.542003780603408813e-02 -1.793287247419357300e-01 4.464995861053466797e-01 9.240388870239257812e-02 1.252886056900024414e-01 2.120669037103652954e-01 -4.592471197247505188e-02 1.086672320961952209e-01
1.251747161149978638e-01 -3.216755390167236328e-01 1.007883548736572266e-01 -3.232777118682861328e-02 -2.150722295045852661e-01 -1.541131287813186646e-01 -2.628383934497833252e-01 4.217762127518653870e-02 1.042076200246810913e-01 3.009814023971557617e-01 2.521483004093170166e-01 -1.542240232229232788e-01 2.047649621963500977e-01 8.612740039825439453e-02 -8.413791656494140625e-02 -1.938631236553192139e-01 6.547874654643237591e-04 -1.299474984407424927e-01 -1.469125002622604370e-01 -2.969484776258468628e-02 -1.826344579458236694e-01 1.148627549409866333e-01 6.746041774749755859e-02 2.645266056060791016e-01 1.960541307926177979e-01 -1.803977787494659424e-01 3.169898986816406250e-01 2.238532528281211853e-03 -2.120216041803359985e-01 1.212280243635177612e-01 2.222907990217208862e-01 7.074332982301712036e-02
7.190579921007156372e-02 1.045678481459617615e-01 7.298034615814685822e-03 -6.955209374427795410e-02 1.457938253879547119e-01 1.716463593766093254e-03 -3.492177128791809082e-01 1.280448138713836670e-01 5.956919863820075989e-02 1.014499086886644363e-02 -8.161075413227081299e-03 5.277751386165618896e-02 2.441048026084899902e-01 -8.350553363561630249e-02 -4.251623153686523438e-02 2.906798757612705231e-02 4.348896443843841553e-01 -5.601362511515617371e-02 -2.265325188636779785e-01 1.630011051893234253e-01 -8.941695839166641235e-02 3.046309947967529297e-01 1.764140725135803223e-01 1.439924985170364380e-01 1.836279779672622681e-01 -2.629889547824859619e-01 2.194223105907440186e-01 -1.593543142080307007e-01 4.283557087182998657e-02 2.352448403835296631e-01 -8.755868673324584961e-02 2.821571826934814453e-01
1.157470718026161194e-01 6.646946072578430176e-02 -9.433791041374206543e-02 -2.571497857570648193e-01 -1.957808434963226318e-01 -1.866754591464996338e-01 1.180091798305511475e-01 5.452246963977813721e-02 -1.469287723302841187e-01 7.380614429712295532e-02 -1.605822592973709106e-01 -1.253056675195693970e-01 2.255613803863525391e-01 2.283769100904464722e-01 -6.318765878677368164e-02 -3.412532806396484375e-01 1.234238073229789734e-01 -1.769389957189559937e-01 -1.228326633572578430e-01 5.270643532276153564e-02 -4.424073994159698486e-01 -9.779613465070724487e-02 1.147969141602516174e-01 1.592966020107269287e-01 -3.036080626770853996e-03 -2.313892692327499390e-01 2.002602517604827881e-01 1.711300015449523926e-02 1.160157546401023865e-01 -2.283556014299392700e-01 -7.047265768051147461e-02 -2.287128865718841553e-01
-3.193399682641029358e-02 -4.266436025500297546e-02 9.248847514390945435e-02 -2.669882178306579590e-01 -2.185091376304626465e-01 -2.408501952886581421e-01 -1.171098425984382629e-01 -1.312358975410461426e-01 -1.690983958542346954e-02 2.557607889175415039e-01 -1.590223759412765503e-01 -1.483035460114479065e-02 1.855776757001876831e-01 8.609388768672943115e-02 1.796876937150955200e-01 -3.185692727565765381e-01 1.395836770534515381e-01 -2.379215061664581299e-01 -1.223649755120277405e-01 2.593311965465545654e-01 -3.219582438468933105e-01 8.163619041442871094e-02 3.391204476356506348e-01 1.821862161159515381e-01 -1.317694876343011856e-02 -1.480823159217834473e-01 1.536447107791900635e-01 1.001214087009429932e-01 8.037269860506057739e-02 1.267091482877731323e-01 -4.916629567742347717e-02 -1.276721954345703125e-01
3.680632710456848145e-01 -8.912192285060882568e-02 1.141503173857927322e-02 -3.260762989521026611e-02 7.655551284551620483e-02 -5.932527780532836914e-02 -1.447489410638809204e-01 -3.988991305232048035e-02 -3.382672742009162903e-02 2.076659202575683594e-01 2.688187174499034882e-02 -2.070558071136474609e-01 7.518608868122100830e-02 1.675093173980712891e-02 1.522883474826812744e-01 -1.689723283052444458e-01 1.570873707532882690e-01 -1.662323176860809326e-01 -9.666108340024948120e-02 2.923120260238647461e-01 -3.150418698787689209e-01 1.897612363100051880e-01 -4.277438670396804810e-02 1.878087818622589111e-01 2.192015573382377625e-02 -2.412919998168945312e-01 -1.333101972704753280e-04 6.920215487480163574e-02 -9.712442010641098022e-02 -1.312651485204696655e-01 -5.158423185348510742e-01 -4.709882289171218872e-02
4.594233632087707520e-02 4.000701904296875000e-01 -1.317653506994247437e-01 -9.468018263578414917e-02 6.254688650369644165e-02 -1.229370757937431335e-01 -1.828921735286712646e-01 2.001578360795974731e-01 4.998202994465827942e-02 -2.626423165202140808e-02 3.854721784591674805e-02 -7.252956740558147430e-03 2.573885917663574219e-01 4.913263395428657532e-02 3.847192525863647461e-01 -2.420888543128967285e-01 1.359529495239257812e-01 -2.665061354637145996e-01 -1.157753393054008484e-01 7.303911726921796799e-03 -3.557183742523193359e-01 1.778848320245742798e-01 1.732425242662429810e-01 -1.369943469762802124e-02 -2.294609695672988892e-01 1.097468957304954529e-01 1.017801314592361450e-01 7.354927808046340942e-02 1.505659073591232300e-01 1.588468067348003387e-02 -7.036595791578292847e-02 -1.981886774301528931e-01
1.909701526165008545e-01 -1.894611269235610962e-01 -1.486475467681884766e-01 3.476146236062049866e-02 -3.567608073353767395e-02 -6.601796299219131470e-02 -6.047319993376731873e-02 2.460117787122726440e-01 5.129619687795639038e-02 -1.215288788080215454e-01 3.221178650856018066e-01 6.760817766189575195e-02 2.106461524963378906e-01 -2.084350911900401115e-03 -8.301071077585220337e-02 1.240381002426147461e-01 3.475117683410644531e-01 1.649537240155041218e-03 1.076275482773780823e-01 2.172245234251022339e-01 -1.016918867826461792e-01 8.773879148066043854e-03 1.041651666164398193e-01 3.534312248229980469e-01 1.893335282802581787e-01 -3.331177830696105957e-01 2.218869775533676147e-01 -3.460818156599998474e-02 4.583973065018653870e-02 -2.076328545808792114e-01 1.001592352986335754e-02 2.717686593532562256e-01
-1.911378279328346252e-02 1.925504356622695923e-01 -1.802525855600833893e-02 8.197544515132904053e-02 -2.613356709480285645e-01 7.715490460395812988e-02 -6.678189337253570557e-02 4.227909147739410400e-01 -1.933427155017852783e-01 2.946328520774841309e-01 4.250888153910636902e-02 1.258973870426416397e-02 -8.286505937576293945e-02 6.179601419717073441e-03 2.907329797744750977e-02 -2.347436547279357910e-01 1.040913984179496765e-01 -3.570810258388519287e-01 -4.808750748634338379e-02 -7.577987015247344971e-02 -1.390497684478759766e-01 3.488249331712722778e-02 2.072720974683761597e-01 4.095167219638824463e-01 1.468388289213180542e-01 -1.743318140506744385e-01 7.231698185205459595e-02 1.770431920886039734e-02 1.524177789688110352e-01 -1.458276510238647461e-01 1.116531118750572205e-01 1.302648037672042847e-01
-7.230123039335012436e-03 2.824813127517700195e-01 -1.360668838024139404e-01 1.810062825679779053e-01 1.988495737314224243e-01 -1.916513442993164062e-01 -1.478724926710128784e-01 -8.607120811939239502e-02 2.034087032079696655e-01 1.909603923559188843e-01 -2.079531252384185791e-01 -1.060760617256164551e-01 2.227049618959426880e-01 1.247585867531597614e-03 1.159879788756370544e-01 -1.391916126012802124e-01 1.685364916920661926e-02 1.303470320999622345e-02 1.305064857006072998e-01 -2.258689515292644501e-02 -2.034406363964080811e-01 1.996168941259384155e-01 1.424243748188018799e-01 1.982621699571609497e-01 -4.541873559355735779e-02 -1.529979556798934937e-01 2.295768111944198608e-01 -1.802156120538711548e-01 3.833318054676055908e-01 -2.031639218330383301e-01 1.086972840130329132e-02 3.012464940547943115e-01
-2.822150290012359619e-01 2.741777105256915092e-03 -1.118118539452552795e-01 -3.869735300540924072e-01 -1.646372377872467041e-01 -4.057240188121795654e-01 -1.811620295047760010e-01 5.007003247737884521e-02 5.743143707513809204e-02 9.215169399976730347e-02 -1.176280304789543152e-01 -2.349932938814163208e-01 1.348315030336380005e-01 -1.001908183097839355e-01 7.163738459348678589e-02 -2.745200395584106445e-01 1.810759305953979492e-01 -8.445746451616287231e-02 -2.582449018955230713e-01 1.368192732334136963e-01 -8.585830032825469971e-02 2.140405774116516113e-01 -1.555253714323043823e-01 2.208609879016876221e-01 -6.293729692697525024e-02 -3.282137587666511536e-02 2.062876522541046143e-01 -7.505934685468673706e-02 -5.335978418588638306e-02 5.890350416302680969e-02 9.790807217359542847e-02 1.444962322711944580e-01
-1.575255393981933594e-01 -7.977562397718429565e-02 -2.310468256473541260e-01 1.795882135629653931e-01 1.120242401957511902e-01 -1.733165383338928223e-01 9.773294441401958466e-03 1.296654939651489258e-01 -5.602970346808433533e-02 2.193742692470550537e-01 -8.388728834688663483e-03 7.645549625158309937e-02 -9.851612895727157593e-02 2.881030142307281494e-01 1.482688188552856445e-01 -2.464024126529693604e-01 9.980975091457366943e-02 9.855251759290695190e-02 3.136836588382720947e-01 -3.924890607595443726e-02 -2.934675216674804688e-01 2.665959894657135010e-01 2.916707396507263184e-01 2.024391740560531616e-01 -1.341637317091226578e-02 -5.349352955818176270e-02 1.240901052951812744e-01 -2.714246213436126709e-01 1.482601612806320190e-01 1.335932016372680664e-01 -2.370796352624893188e-01 -9.737183339893817902e-03
-2.292869538068771362e-01 -6.616024672985076904e-02 -1.544892191886901855e-01 4.722511395812034607e-02 1.216909289360046387e-01 -2.330833822488784790e-01 -3.577312454581260681e-02 2.249701023101806641e-01 2.360884100198745728e-02 -1.503360718488693237e-01 6.693965196609497070e-02 1.195651590824127197e-01 8.607630152255296707e-04 2.810196578502655029e-01 2.420706599950790405e-01 -2.991525530815124512e-01 -5.368736386299133301e-02 -4.641109611839056015e-03 2.420302182435989380e-01 2.977913618087768555e-01 -4.948500543832778931e-02 1.903395801782608032e-01 -8.564469218254089355e-02 7.818379998207092285e-02 -7.041812688112258911e-02 -3.986595869064331055e-01 2.955424487590789795e-01 1.600690037012100220e-01 -1.069801300764083862e-01 -1.328622847795486450e-01 -6.248126178979873657e-02 1.215838491916656494e-01
-1.389306187629699707e-01 2.098391056060791016e-01 -1.226062476634979248e-01 -8.557265996932983398e-02 5.165898054838180542e-02 -9.691098332405090332e-02 2.150799483060836792e-01 -5.040796101093292236e-02 1.238211616873741150e-01 1.754335910081863403e-01 2.803544998168945312e-01 -1.621722131967544556e-01 -9.786602109670639038e-03 -6.294845789670944214e-02 3.008905947208404541e-01 -3.646968901157379150e-01 -7.361107971519231796e-03 -2.872051596641540527e-01 4.584676772356033325e-02 1.443106830120086670e-01 -3.233929574489593506e-01 4.233233258128166199e-02 9.497205168008804321e-02 2.580453269183635712e-02 1.618765294551849365e-01 -8.902864903211593628e-02 1.684611141681671143e-01 -1.446202695369720459e-01 -1.993858367204666138e-01 -2.089288830757141113e-02 -2.822945713996887207e-01 2.236312925815582275e-01
-1.086886674165725708e-01 1.278117392212152481e-02 -4.510331526398658752e-02 1.449100673198699951e-01 -9.425603598356246948e-02 4.984688386321067810e-02 -2.209082394838333130e-01 6.956219673156738281e-02 1.712944544851779938e-02 2.596307992935180664e-01 3.618552386760711670e-01 1.398878246545791626e-01 8.082975447177886963e-02 -1.195935234427452087e-01 -1.266989558935165405e-01 -3.651544451713562012e-02 -1.699712686240673065e-02 -3.108953833580017090e-01 2.147697359323501587e-01 1.612162031233310699e-02 -3.968127071857452393e-01 2.861288785934448242e-01 5.948680639266967773e-02 4.361864551901817322e-02 -1.125136315822601318e-01 -4.227315485477447510e-01 -3.328186273574829102e-02 -8.937051519751548767e-03 1.934517621994018555e-01 -1.264115869998931885e-01 -2.240468934178352356e-02 9.483624249696731567e-02
-2.829109691083431244e-02 -2.727072872221469879e-02 -7.854180037975311279e-02 -2.164318710565567017e-01 1.267197430133819580e-01 6.297731399536132812e-02 1.356327235698699951e-01 2.539649903774261475e-01 9.688977897167205811e-02 2.391604147851467133e-02 -5.177955608814954758e-03 -9.625224769115447998e-02 -2.701962590217590332e-01 1.262205243110656738e-01 -4.885020852088928223e-02 -4.448907375335693359e-01 2.704560458660125732e-01 -3.484618067741394043e-01 -1.313306298106908798e-02 1.952740699052810669e-01 -4.192370474338531494e-01 6.738676130771636963e-02 1.288325637578964233e-01 1.510483175516128540e-01 -7.925994694232940674e-02 1.001179814338684082e-01 6.036243587732315063e-02 5.572181195020675659e-02 1.755788475275039673e-01 -1.294136941432952881e-01 3.881226107478141785e-02 9.641522914171218872e-02
6.731498986482620239e-02 1.318231672048568726e-01 2.256257459521293640e-02 5.230544507503509521e-02 -1.451044827699661255e-01 -1.042297780513763428e-01 -1.243205741047859192e-01 1.020916085690259933e-02 2.809744179248809814e-01 3.099756836891174316e-01 2.375338375568389893e-01 -1.436157971620559692e-01 2.182992696762084961e-01 2.133456766605377197e-01 -2.597642131149768829e-02 9.303729236125946045e-02 1.631561368703842163e-01 -1.531362980604171753e-01 -2.289001941680908203e-01 -7.068780064582824707e-02 -9.430060535669326782e-02 2.415890842676162720e-01 1.297647207975387573e-01 5.193808078765869141e-01 -8.516604453325271606e-02 -1.233671531081199646e-01 1.039975136518478394e-01 -9.040335565805435181e-02 1.129255369305610657e-01 9.081580676138401031e-03 -2.086970061063766479e-01 1.167058870196342468e-01
1.881589293479919434e-01 -2.043270170688629150e-01 5.444517731666564941e-02 1.578346788883209229e-01 2.557172775268554688e-01 -3.557624518871307373e-01 -1.807939261198043823e-01 2.596568763256072998e-01 1.736793965101242065e-01 2.454318255186080933e-01 -3.635928407311439514e-02 5.694812536239624023e-02 2.311124950647354126e-01 9.246783703565597534e-02 2.890648245811462402e-01 -1.351282000541687012e-01 9.784103929996490479e-02 8.184618502855300903e-02 -8.139120787382125854e-02 -1.379440128803253174e-01 1.320689022541046143e-01 1.323211640119552612e-01 3.701956942677497864e-02 2.392620444297790527e-01 -3.412464400753378868e-03 -4.319004118442535400e-01 5.865601450204849243e-02 -2.300297096371650696e-02 1.214516088366508484e-01 -2.267051674425601959e-02 1.817025430500507355e-02 -5.049849301576614380e-02
-1.760688051581382751e-02 1.293969452381134033e-01 -1.815615147352218628e-01 1.570225208997726440e-01 -5.593770649284124374e-03 -2.155291885137557983e-01 8.383218944072723389e-02 -5.202677845954895020e-02 3.829585611820220947e-01 1.363451033830642700e-01 2.573159933090209961e-01 3.267338499426841736e-02 -9.148005396127700806e-02 3.331074118614196777e-01 2.161490321159362793e-01 -3.047659099102020264e-01 6.712413579225540161e-02 -1.092244535684585571e-01 -1.430350262671709061e-02 -1.979782134294509888e-01 -3.559397459030151367e-01 3.288482129573822021e-02 -1.667196452617645264e-01 1.299203336238861084e-01 -1.308068633079528809e-01 -2.988901920616626740e-02 2.058860510587692261e-01 8.630126714706420898e-03 2.370326519012451172e-01 -4.185938090085983276e-02 -1.758505254983901978e-01 -6.055573467165231705e-03
3.027794063091278076e-01 -7.482611387968063354e-02 -6.574778258800506592e-02 -7.210920751094818115e-02 -1.243644487112760544e-02 -4.429668933153152466e-02 -2.369143068790435791e-01 -5.466849543154239655e-03 2.559792399406433105e-01 3.860836923122406006e-01 1.578191518783569336e-01 -1.741004139184951782e-01 -6.212435662746429443e-03 -1.803207546472549438e-01 1.261107623577117920e-01 -1.439900696277618408e-01 2.008613012731075287e-02 1.667753756046295166e-01 -1.005965173244476318e-01 1.259203702211380005e-01 -2.856952548027038574e-01 2.708650529384613037e-01 7.388402521610260010e-02 1.826142072677612305e-01 1.730047464370727539e-01 -3.159079551696777344e-01 -7.851422764360904694e-03 -5.503769218921661377e-02 3.964532911777496338e-02 -2.110224813222885132e-01 -2.608225941658020020e-01 3.152013942599296570e-02
-2.277153879404067993e-01 1.679074466228485107e-01 -1.239721849560737610e-01 2.080162465572357178e-01 4.555409029126167297e-02 -2.291239947080612183e-01 -2.196691483259201050e-01 3.167743086814880371e-01 8.221343904733657837e-02 -5.264006555080413818e-02 2.424420416355133057e-01 -5.350262299180030823e-02 6.798387318849563599e-02 9.772705286741256714e-02 -2.866969257593154907e-02 -2.392326891422271729e-01 2.141275405883789062e-01 -1.718412339687347412e-01 -2.136699855327606201e-01 -4.005632549524307251e-02 -2.432970702648162842e-01 -1.774990707635879517e-01 1.331020742654800415e-01 1.557252705097198486e-01 -2.350541204214096069e-01 -1.581929326057434082e-01 -9.687172621488571167e-02 2.870169281959533691e-01 1.385010480880737305e-01 -2.374479919672012329e-01 -1.082008555531501770e-01 1.127125788480043411e-02
-2.724662609398365021e-02 -8.116693049669265747e-02 -5.048584565520286560e-02 -6.035760417580604553e-02 4.636290669441223145e-02 4.201524704694747925e-02 -2.166107296943664551e-01 3.174406290054321289e-01 -5.233438685536384583e-03 -1.773714274168014526e-01 -2.504240274429321289e-01 -2.190455347299575806e-01 3.306118547916412354e-01 8.297406136989593506e-02 1.926674544811248779e-01 -3.283489644527435303e-01 2.368829548358917236e-01 -1.484094113111495972e-01 5.983455851674079895e-02 9.102987498044967651e-02 -4.425702393054962158e-01 6.751632690429687500e-02 4.608647897839546204e-02 2.973355054855346680e-01 -4.845803231000900269e-02 8.106836676597595215e-02 8.381648361682891846e-02 3.728648880496621132e-03 6.396040320396423340e-02 9.147946536540985107e-02 -1.116871833801269531e-01 -9.855385869741439819e-02
6.795972585678100586e-03 -1.021990180015563965e-01 2.521562576293945312e-02 -3.912647080142050982e-04 -1.480054692365229130e-03 -3.046175539493560791e-01 -5.456669628620147705e-02 4.509009420871734619e-01 1.236359179019927979e-01 1.419057548046112061e-01 2.486882507801055908e-01 -1.365535520017147064e-02 2.783109247684478760e-01 7.691106945276260376e-02 -1.051724925637245178e-01 -1.399844437837600708e-01 3.040438145399093628e-02 -1.155173480510711670e-01 5.267748609185218811e-03 2.038345038890838623e-01 1.225681602954864502e-01 2.290645092725753784e-01 -3.051507100462913513e-02 -3.843250451609492302e-03 4.583387821912765503e-02 -3.660555481910705566e-01 1.400214582681655884e-01 2.174517363309860229e-01 2.007605135440826416e-01 -9.330447763204574585e-02 -3.090118765830993652e-01 -8.083017915487289429e-02
-2.699519991874694824e-01 5.903653800487518311e-02 -2.600096166133880615e-01 6.591267883777618408e-02 5.811788886785507202e-02 -1.767371445894241333e-01 3.503842651844024658e-02 3.665513694286346436e-01 6.611086428165435791e-02 2.322543859481811523e-01 1.450914442539215088e-01 -1.940776109695434570e-01 4.087832197546958923e-02 2.306019663810729980e-01 -1.445647558284690604e-05 -1.798244565725326538e-01 1.337287873029708862e-01 -2.641365826129913330e-01 -1.808249205350875854e-01 -2.061853557825088501e-01 -3.130425214767456055e-01 -4.598812386393547058e-02 2.393240481615066528e-01 2.092958837747573853e-01 3.235960379242897034e-02 -1.728704422712326050e-01 -6.724496185779571533e-02 1.770255118608474731e-01 -1.000881642103195190e-01 7.490642368793487549e-02 1.746824383735656738e-01 -1.696342229843139648e-02
3.604487478733062744e-01 -2.252987176179885864e-01 7.718643546104431152e-02 -2.218383103609085083e-01 -5.376494303345680237e-02 -4.104047715663909912e-01 -1.176195666193962097e-01 2.840186282992362976e-02 1.833143681287765503e-01 -3.114683926105499268e-02 8.627732098102569580e-02 4.004425834864377975e-03 8.341855555772781372e-02 2.930598855018615723e-01 1.286105811595916748e-01 -1.841784566640853882e-01 1.838058084249496460e-01 -9.254667162895202637e-02 7.788432762026786804e-03 6.050379574298858643e-02 -2.517085149884223938e-02 3.834010362625122070e-01 -2.427918836474418640e-02 2.270755022764205933e-01 -3.865666314959526062e-02 -3.651317581534385681e-02 2.324059754610061646e-01 6.135993078351020813e-02 4.423840716481208801e-02 1.003447249531745911e-01 4.750761389732360840e-02 2.685192525386810303e-01
1.518657505512237549e-01 6.912018358707427979e-02 -3.221465349197387695e-01 -3.291987255215644836e-02 -1.194879561662673950e-01 -2.256933003664016724e-01 -1.862379014492034912e-01 2.889993786811828613e-01 -4.451931640505790710e-02 2.337268367409706116e-02 7.594852894544601440e-02 -2.395084127783775330e-02 -6.740714609622955322e-02 -2.131758034229278564e-01 9.047365188598632812e-02 -9.802634268999099731e-02 2.651588618755340576e-01 -2.896249853074550629e-02 -9.411973506212234497e-02 4.547041282057762146e-02 -1.852107793092727661e-01 -1.095708087086677551e-01 1.921484768390655518e-01 1.523255556821823120e-01 3.304134309291839600e-01 -3.937105834484100342e-01 2.480885684490203857e-01 1.791882812976837158e-01 -3.041557734832167625e-03 6.281121075153350830e-02 -8.118544518947601318e-02 2.243536859750747681e-01
-1.335494518280029297e-01 5.746668949723243713e-02 1.997043788433074951e-01 -1.006046906113624573e-01 2.427678555250167847e-02 1.355655938386917114e-01 -1.465021669864654541e-01 6.635952740907669067e-04 1.940899491310119629e-01 7.529161870479583740e-02 1.656450629234313965e-01 -2.572116814553737640e-02 3.414244353771209717e-01 -8.996799588203430176e-02 3.427570462226867676e-01 -2.668566405773162842e-01 1.644783467054367065e-01 -2.976644597947597504e-02 -7.360572367906570435e-02 1.640672683715820312e-01 -5.696465075016021729e-02 1.384405493736267090e-01 -1.059053987264633179e-01 3.907128572463989258e-01 7.920989394187927246e-02 -1.507986336946487427e-01 3.903297781944274902e-01 -1.066544093191623688e-02 2.012593597173690796e-01 -1.531328167766332626e-02 1.329284906387329102e-01 -1.310547888278961182e-01
-2.819965593516826630e-02 -4.480696283280849457e-03 1.513503491878509521e-03 -1.630876958370208740e-01 -4.690972343087196350e-02 1.940134726464748383e-02 -4.760824143886566162e-02 -7.573059946298599243e-02 1.725619286298751831e-01 1.252253055572509766e-01 2.171220779418945312e-01 1.136843338608741760e-01 5.450082942843437195e-02 3.012165725231170654e-01 2.464555650949478149e-01 -6.793513894081115723e-02 7.701077312231063843e-02 -1.313413381576538086e-01 -3.716331422328948975e-01 2.417107373476028442e-01 -9.339628368616104126e-02 7.473189383745193481e-02 -1.313186436891555786e-01 2.424700707197189331e-01 -9.427169710397720337e-02 -3.993171751499176025e-01 4.490800201892852783e-01 -8.469637483358383179e-02 6.390611082315444946e-02 2.658073790371417999e-02 5.648774281144142151e-02 -4.684350639581680298e-02
6.527723278850317001e-03 -3.120794296264648438e-01 5.907417088747024536e-02 2.199086919426918030e-02 -3.100089728832244873e-01 -3.123170137405395508e-01 -1.064295023679733276e-01 2.077234834432601929e-01 7.216869294643402100e-02 8.922280371189117432e-02 3.153109550476074219e-01 3.629650175571441650e-02 -9.040036238729953766e-03 1.107531487941741943e-01 1.578451097011566162e-01 -1.801638305187225342e-01 1.778375208377838135e-01 -1.913718432188034058e-01 -1.088703982532024384e-02 1.151186525821685791e-01 -8.640133775770664215e-03 3.119066953659057617e-01 -1.006033569574356079e-01 2.389318645000457764e-01 -3.277851641178131104e-02 -1.438465318642556667e-03 1.057265475392341614e-01 1.300931423902511597e-01 9.505534172058105469e-02 -1.023521348834037781e-01 2.067032158374786377e-01 3.594864308834075928e-01
1.451017260551452637e-01 -6.467725336551666260e-02 -7.925447821617126465e-02 -1.656503789126873016e-02 -5.803211778402328491e-02 -5.574388802051544189e-02 -1.830655485391616821e-01 1.747086048126220703e-01 -1.144022587686777115e-02 1.649268865585327148e-01 2.450527846813201904e-01 2.577787637710571289e-01 1.781838238239288330e-01 1.878643631935119629e-01 3.154212236404418945e-02 -4.126606881618499756e-01 4.396683722734451294e-02 3.128890991210937500e-01 1.417032629251480103e-01 -5.811327323317527771e-02 -2.475936263799667358e-01 2.019138336181640625e-01 -8.278913795948028564e-03 1.324243992567062378e-01 7.204703986644744873e-02 -4.006479084491729736e-01 1.995151489973068237e-01 -1.202166732400655746e-02 -1.674131304025650024e-02 -2.441593818366527557e-02 1.914281100034713745e-01 -1.392447948455810547e-01
-2.908205147832632065e-03 -2.199797034263610840e-01 -4.046340286731719971e-01 3.280118480324745178e-02 -1.988745778799057007e-01 -8.592709153890609741e-02 2.721914090216159821e-02 6.524374336004257202e-02 2.546347975730895996e-01 2.952275276184082031e-01 8.255839347839355469e-02 3.626416027545928955e-01 -4.795634001493453979e-02 1.575460582971572876e-01 4.230387508869171143e-02 -1.297848075628280640e-01 3.000902235507965088e-01 -6.772086769342422485e-02 2.749070525169372559e-01 1.653762310743331909e-01 -2.757313549518585205e-01 -1.607477664947509766e-01 -2.990294061601161957e-02 2.215704619884490967e-01 -6.079648062586784363e-02 -3.753378987312316895e-02 1.407192200422286987e-01 -3.290546685457229614e-02 1.308126896619796753e-01 5.845478922128677368e-02 3.035621531307697296e-02 4.390406981110572815e-02
-2.656321786344051361e-02 3.078002333641052246e-01 -2.843969464302062988e-01 2.421775311231613159e-01 1.332843750715255737e-01 -2.278480827808380127e-01 -1.174998655915260315e-01 2.459428608417510986e-01 5.054066330194473267e-02 4.210782051086425781e-01 3.906101733446121216e-02 -1.471924409270286560e-02 9.605632722377777100e-02 9.036264568567276001e-02 -3.290859982371330261e-02 -1.578163728117942810e-02 2.101117521524429321e-01 -8.239190280437469482e-02 2.373686060309410095e-02 -1.026585176587104797e-01 -1.878480762243270874e-01 2.198738604784011841e-01 3.427250310778617859e-02 1.650587916374206543e-01 1.374976933002471924e-01 -2.028058767318725586e-01 -1.531876176595687866e-01 -1.458109021186828613e-01 6.125845015048980713e-02 -1.643200218677520752e-01 -3.032826781272888184e-01 1.383307129144668579e-01
2.665937542915344238e-01 -6.043786555528640747e-02 -1.525989174842834473e-01 -6.219242885708808899e-02 -1.233444139361381531e-01 -1.972735226154327393e-01 -2.380757331848144531e-01 1.279669404029846191e-01 9.201156347990036011e-02 -2.188433520495891571e-02 3.393706083297729492e-01 6.351757794618606567e-02 1.337988376617431641e-01 2.358948886394500732e-01 2.383491694927215576e-01 -1.363704204559326172e-01 1.886011213064193726e-01 -1.571774631738662720e-01 -7.838988676667213440e-03 1.382425576448440552e-01 1.049888953566551208e-01 4.554530605673789978e-02 -1.870496273040771484e-01 -1.961024291813373566e-02 -1.543894261121749878e-01 -4.489285647869110107e-01 1.679569631814956665e-01 2.006111592054367065e-01 -1.786523163318634033e-01 -3.031668066978454590e-02 -1.743363440036773682e-01 -9.409475326538085938e-02
2.839194796979427338e-02 1.077888011932373047e-01 1.054281592369079590e-01 6.408959161490201950e-03 -1.242264211177825928e-01 -7.605506479740142822e-02 -2.784316539764404297e-01 3.931461870670318604e-01 2.385525405406951904e-01 1.366766635328531265e-03 -3.149220645427703857e-01 -8.366718143224716187e-02 -3.041183808818459511e-03 2.002213895320892334e-01 4.045463725924491882e-02 -1.387655287981033325e-01 -5.415375530719757080e-02 -3.114845156669616699e-01 -3.300840407609939575e-02 1.911165751516819000e-02 -2.275924831628799438e-01 -1.713096946477890015e-01 -6.056206673383712769e-02 3.272474706172943115e-01 1.356184929609298706e-01 -9.889739006757736206e-02 1.959766894578933716e-01 -1.763399839401245117e-01 2.126950025558471680e-01 -4.237019270658493042e-02 -2.301029115915298462e-01 -8.981972187757492065e-02
3.085142374038696289e-02 8.748932182788848877e-02 -9.908738732337951660e-02 -5.695158243179321289e-02 3.465908393263816833e-02 -2.090416848659515381e-01 -6.354644149541854858e-02 -2.474252283573150635e-01 2.170936465263366699e-01 3.204675018787384033e-02 1.187307015061378479e-01 6.855598837137222290e-02 2.692605257034301758e-01 -1.768919527530670166e-01 2.899756133556365967e-01 -2.786295711994171143e-01 1.997423619031906128e-01 -7.212478667497634888e-02 -9.721166640520095825e-02 -1.862103641033172607e-01 -4.327931106090545654e-01 2.702790796756744385e-01 2.545171976089477539e-02 2.360391467809677124e-01 -7.892962545156478882e-02 -1.277154386043548584e-01 1.836935281753540039e-01 -6.167211383581161499e-02 1.777122616767883301e-01 9.456369280815124512e-02 -1.672309190034866333e-01 3.442119061946868896e-02
1.618933081626892090e-01 3.259821236133575439e-01 -1.195545420050621033e-01 -7.243872433900833130e-02 1.836061477661132812e-02 -1.120692119002342224e-01 -8.916854113340377808e-02 1.972224712371826172e-01 2.148121409118175507e-02 4.469405487179756165e-02 8.054925128817558289e-03 -6.076771020889282227e-02 5.486234277486801147e-02 3.833298385143280029e-01 2.643755674362182617e-01 -4.167361855506896973e-01 1.184361502528190613e-01 -1.479025464504957199e-02 -7.565011084079742432e-02 4.068907499313354492e-01 -7.987063378095626831e-02 2.015313208103179932e-01 1.278055459260940552e-01 -3.295483440160751343e-02 1.030251830816268921e-01 -3.020820617675781250e-01 -2.425474487245082855e-02 3.898727241903543472e-03 -6.369171291589736938e-02 9.258426725864410400e-02 7.401941716670989990e-02 -1.341177225112915039e-01
-1.890465244650840759e-02 3.901209309697151184e-02 7.965835183858871460e-02 1.157355383038520813e-01 3.791029453277587891e-01 -3.788686096668243408e-01 -9.811899811029434204e-02 2.391586899757385254e-01 1.816933602094650269e-01 1.918322592973709106e-01 -5.974927917122840881e-03 -7.099590450525283813e-02 4.797380417585372925e-02 1.756953299045562744e-01 2.830002605915069580e-01 -1.973964869976043701e-01 1.088176891207695007e-01 -3.061056137084960938e-03 9.074030071496963501e-02 -1.474655717611312866e-01 -9.752693772315979004e-02 2.579940557479858398e-01 -1.900145709514617920e-01 1.758225709199905396e-01 -1.353979259729385376e-01 -1.638102084398269653e-01 1.194089353084564209e-01 -4.726534336805343628e-02 3.867468535900115967e-01 2.495681308209896088e-02 -6.552910897880792618e-03 1.905122026801109314e-02
-3.935402631759643555e-02 4.994704201817512512e-02 8.880265057086944580e-02 2.787714079022407532e-02 2.291668206453323364e-01 -5.852717906236648560e-02 5.335199087858200073e-02 -1.606110781431198120e-01 2.244982868432998657e-01 1.479018181562423706e-01 1.395746022462844849e-01 -1.262696981430053711e-01 2.371567338705062866e-01 7.113627344369888306e-02 1.712480485439300537e-01 -2.948942780494689941e-01 2.263086289167404175e-01 -3.373002111911773682e-01 1.127375364303588867e-01 3.827028572559356689e-01 1.051929667592048645e-01 -3.412996605038642883e-02 -2.614250183105468750e-01 -3.539461642503738403e-02 1.679693721234798431e-02 -2.313633859157562256e-01 3.204740583896636963e-01 -4.723623022437095642e-02 6.712440401315689087e-02 -2.004638314247131348e-01 -5.578530207276344299e-02 6.987691670656204224e-02
1.405438482761383057e-01 -2.037353217601776123e-01 5.456066504120826721e-02 1.231939122080802917e-01 6.410975754261016846e-02 -3.749709129333496094e-01 -1.910638622939586639e-02 2.353545427322387695e-01 1.276533454656600952e-01 -1.166507154703140259e-01 2.757306396961212158e-01 -1.762243062257766724e-01 6.174227967858314514e-02 1.385055184364318848e-01 1.571231335401535034e-02 2.243030816316604614e-01 1.118942201137542725e-01 -1.458125263452529907e-01 2.034990638494491577e-01 2.021883130073547363e-01 -1.698360890150070190e-01 2.291070669889450073e-01 8.935063332319259644e-02 2.069759517908096313e-01 -5.649717058986425400e-03 -3.674770891666412354e-01 2.111116647720336914e-01 -7.722697407007217407e-02 3.222693130373954773e-02 -1.667744815349578857e-01 1.484252628870308399e-03 2.165346294641494751e-01
-1.332689076662063599e-01 -4.179440904408693314e-03 -1.741261407732963562e-02 1.336346864700317383e-01 -1.950937062501907349e-01 -3.430470824241638184e-02 -1.532986909151077271e-01 7.781642675399780273e-02 6.379146128892898560e-03 2.667412459850311279e-01 7.675493508577346802e-02 1.368918921798467636e-02 -2.095268070697784424e-01 1.133892312645912170e-01 2.195736318826675415e-01 -4.045763611793518066e-01 -1.450593471527099609e-01 -3.753051757812500000e-01 -1.909425854682922363e-02 3.302459120750427246e-01 -3.680781647562980652e-02 2.695038542151451111e-02 1.752506494522094727e-01 1.510567367076873779e-01 -3.511271625757217407e-02 -1.891134977340698242e-01 1.268922388553619385e-01 3.004330396652221680e-01 -7.445032149553298950e-02 -2.386863082647323608e-01 -1.281536370515823364e-01 -1.056908909231424332e-02
6.974186003208160400e-02 2.496840357780456543e-01 8.395725861191749573e-03 1.100372746586799622e-01 1.565733850002288818e-01 -3.614045679569244385e-01 -3.591779991984367371e-02 6.813216954469680786e-02 1.373571157455444336e-01 4.471631348133087158e-01 3.900541365146636963e-02 1.460936516523361206e-01 -1.102625951170921326e-01 4.682143032550811768e-02 1.976429522037506104e-01 -1.634799987077713013e-01 3.546392172574996948e-02 -7.902544923126697540e-03 1.606567203998565674e-01 1.197757422924041748e-01 -3.167895972728729248e-01 1.193321868777275085e-01 5.162058025598526001e-02 2.124794721603393555e-01 -2.950027883052825928e-01 -1.067093014717102051e-01 1.767512112855911255e-01 -1.166325211524963379e-01 2.394342571496963501e-01 1.175027117133140564e-01 3.587592393159866333e-02 1.347745209932327271e-01
-3.372264653444290161e-02 5.863412469625473022e-02 -3.018834888935089111e-01 -1.687375903129577637e-01 1.930643022060394287e-01 -4.703547433018684387e-02 1.505202203989028931e-01 1.433724313974380493e-01 1.319343894720077515e-01 -3.248403593897819519e-02 2.208301573991775513e-01 -2.491955310106277466e-01 -5.873054638504981995e-02 1.014234200119972229e-01 -3.232834860682487488e-02 -4.983804002404212952e-02 1.755582839250564575e-01 -3.079799413681030273e-01 -2.352163381874561310e-02 2.016236782073974609e-01 -1.494586560875177383e-02 1.014275550842285156e-01 2.290815562009811401e-01 4.084692299365997314e-01 2.093303352594375610e-01 -3.149661719799041748e-01 -4.898814857006072998e-02 -1.018041446805000305e-01 4.899271577596664429e-02 8.694827556610107422e-02 -2.792727053165435791e-01 7.794213294982910156e-02
5.925738718360662460e-03 2.069507986307144165e-01 -2.366531193256378174e-01 -1.015090267173945904e-03 -1.517407000064849854e-01 -2.252007573843002319e-01 -3.788959681987762451e-01 5.767881497740745544e-02 -1.880299597978591919e-01 4.767634347081184387e-02 1.155736148357391357e-01 6.625047326087951660e-02 4.076528847217559814e-01 2.744786143302917480e-01 1.577305197715759277e-01 -1.927680075168609619e-01 2.892215549945831299e-01 -1.710763126611709595e-01 -7.648583501577377319e-02 -1.672739535570144653e-02 1.481956336647272110e-03 7.184622436761856079e-02 7.898376882076263428e-02 -4.338117688894271851e-02 5.308232456445693970e-02 -6.390636414289474487e-02 2.422816157341003418e-01 -1.593554764986038208e-02 -7.571490108966827393e-02 -1.597660779953002930e-01 -3.009980022907257080e-01 -3.903882205486297607e-02
2.154811173677444458e-01 4.199105873703956604e-02 -9.338949620723724365e-02 1.985584618523716927e-03 2.830831520259380341e-02 -8.533383160829544067e-02 -1.930898129940032959e-01 -6.197717040777206421e-02 -1.686805188655853271e-01 8.459836244583129883e-02 -1.100069582462310791e-01 -1.397663801908493042e-01 9.927065670490264893e-02 -1.640225201845169067e-01 8.253000676631927490e-02 -3.372898399829864502e-01 9.879008680582046509e-02 -2.116713225841522217e-01 -1.385843008756637573e-01 1.271386891603469849e-01 -1.576375067234039307e-01 -3.193126991391181946e-03 2.847396731376647949e-01 3.764511942863464355e-01 1.211210191249847412e-01 -1.672177612781524658e-01 4.461145401000976562e-01 1.570603251457214355e-01 -1.212667375802993774e-01 1.638484746217727661e-01 1.425055414438247681e-01 5.938919261097908020e-02
-6.525900959968566895e-02 1.691092997789382935e-01 -2.533664228394627571e-03 9.654760360717773438e-02 2.064244151115417480e-01 3.341671451926231384e-02 -1.482169330120086670e-01 1.192498207092285156e-01 8.955045044422149658e-02 3.715119659900665283e-01 -9.073749184608459473e-02 1.111990958452224731e-01 9.957701712846755981e-02 1.890007033944129944e-02 -7.537856232374906540e-03 -1.553277373313903809e-01 2.516277432441711426e-01 -2.372783981263637543e-02 -7.208818197250366211e-02 1.414525508880615234e-01 -2.918545007705688477e-01 1.201046481728553772e-01 -3.799383714795112610e-02 2.771017849445343018e-01 1.008547842502593994e-01 -2.615131139755249023e-01 -6.681577861309051514e-02 -3.033021092414855957e-01 -3.659239783883094788e-02 -7.136619091033935547e-02 -4.406561255455017090e-01 1.850901693105697632e-01
-1.571600586175918579e-01 -6.772167235612869263e-02 -2.330401837825775146e-01 -8.448576182126998901e-02 -1.068970263004302979e-01 -2.381390631198883057e-01 -2.357925102114677429e-02 -5.493792518973350525e-02 4.700829461216926575e-02 1.894609034061431885e-01 -1.636966466903686523e-01 2.168877422809600830e-01 2.948163151741027832e-01 1.289989650249481201e-01 -1.239836513996124268e-01 -3.556415438652038574e-01 1.452509909868240356e-01 -1.882441937923431396e-01 -1.229038685560226440e-01 4.425154998898506165e-02 -3.438074886798858643e-01 -9.978583455085754395e-02 8.719983696937561035e-02 7.416929304599761963e-02 3.986974433064460754e-02 -2.891766726970672607e-01 3.664300218224525452e-02 -1.469965279102325439e-01 -5.846287589520215988e-03 2.263971269130706787e-01 -3.248388767242431641e-01 1.920663565397262573e-02
1.907453984022140503e-01 -5.166882276535034180e-02 1.063800901174545288e-01 2.163646370172500610e-01 3.609224557876586914e-01 -4.764347076416015625e-01 -7.934206724166870117e-02 4.459758847951889038e-02 -6.850615888833999634e-02 2.120344191789627075e-01 3.171958029270172119e-01 -5.881293490529060364e-02 1.490527689456939697e-01 7.109025865793228149e-02 -1.782796904444694519e-02 -1.840881556272506714e-01 -8.898095786571502686e-02 -2.163727879524230957e-01 7.735192775726318359e-02 1.712750345468521118e-01 6.731448322534561157e-02 1.292629092931747437e-01 -2.141705155372619629e-02 8.200785517692565918e-02 1.007127016782760620e-01 -2.929359674453735352e-01 1.913764327764511108e-01 -1.288347691297531128e-01 8.591572195291519165e-02 -1.543220281600952148e-01 -8.693861961364746094e-02 -1.251638978719711304e-01
3.667324781417846680e-01 -3.331926092505455017e-02 1.018429989926517010e-03 6.754501909017562866e-02 1.886316239833831787e-01 -2.460511177778244019e-01 -1.219269707798957825e-01 1.454057246446609497e-01 2.377621233463287354e-01 1.851681619882583618e-01 1.553624123334884644e-01 -1.285901516675949097e-01 1.385807543992996216e-01 2.345377653837203979e-01 -2.722911164164543152e-02 1.162406280636787415e-01 1.855946034193038940e-01 -3.963090851902961731e-02 -1.562773585319519043e-01 1.293520331382751465e-01 -2.032994925975799561e-01 4.515681564807891846e-01 -1.682702265679836273e-02 3.018182516098022461e-01 1.397886723279953003e-01 -5.273501202464103699e-02 2.063463628292083740e-01 7.069458067417144775e-02 1.256826072931289673e-01 6.377013772726058960e-02 -3.774774260818958282e-03 6.462956219911575317e-02
4.715977236628532410e-02 1.718683838844299316e-01 -3.771623671054840088e-01 -2.671222388744354248e-01 3.674549236893653870e-02 -1.271674335002899170e-01 -1.867609471082687378e-01 3.235323131084442139e-01 1.404650956392288208e-01 9.493250399827957153e-02 1.997430026531219482e-01 -1.204324439167976379e-01 7.740606367588043213e-02 -7.052352186292409897e-03 2.955843508243560791e-01 -2.122332453727722168e-01 8.084987848997116089e-02 -1.298448294401168823e-01 1.110845953226089478e-01 1.327165067195892334e-01 -1.663844287395477295e-01 -1.526250988245010376e-01 7.194724678993225098e-02 2.174951434135437012e-01 -5.449531227350234985e-02 1.798245906829833984e-01 2.544322609901428223e-01 -1.441571265459060669e-01 2.780257463455200195e-01 2.187720686197280884e-02 -4.480890184640884399e-02 -1.361666917800903320e-01
-4.293883964419364929e-02 7.811392098665237427e-02 -1.375326663255691528e-01 -2.299616336822509766e-01 -2.376312613487243652e-01 -3.304682672023773193e-02 1.477811336517333984e-01 -9.050299972295761108e-02 1.408681273460388184e-01 1.523276716470718384e-01 8.531803637742996216e-02 -1.343962848186492920e-01 -2.024293541908264160e-01 -9.894304722547531128e-02 1.863512694835662842e-01 -2.097172886133193970e-01 8.897221833467483521e-02 -2.706926167011260986e-01 1.850331127643585205e-01 1.671051979064941406e-01 -2.702974379062652588e-01 2.259346395730972290e-01 -9.327911585569381714e-02 1.044075861573219299e-01 -2.468719780445098877e-01 -3.080239892005920410e-01 1.539266705513000488e-01 1.517580002546310425e-01 2.750413119792938232e-01 -1.628122031688690186e-01 -9.500868618488311768e-03 2.072347998619079590e-01
3.882569074630737305e-02 1.803431957960128784e-01 -5.695270746946334839e-02 6.732171773910522461e-02 4.475443065166473389e-01 -1.840741336345672607e-01 1.482601016759872437e-01 5.244622752070426941e-02 2.667617425322532654e-02 1.403844803571701050e-01 1.584767550230026245e-01 -1.854287087917327881e-01 1.238306909799575806e-01 1.264299005270004272e-01 1.410658955574035645e-01 -3.441497385501861572e-01 1.221645697951316833e-01 4.617422819137573242e-02 -9.190839529037475586e-02 -2.115864306688308716e-01 -2.208569794893264771e-01 2.742615640163421631e-01 4.301983863115310669e-02 1.157853454351425171e-01 -3.383989632129669189e-02 -1.707227341830730438e-02 1.952666640281677246e-01 -1.128293946385383606e-01 4.274158477783203125e-01 5.856564640998840332e-02 -3.944545984268188477e-02 1.463502831757068634e-02
-1.347602307796478271e-01 2.215725630521774292e-01 -3.994892239570617676e-01 -3.005853481590747833e-02 1.804199069738388062e-01 -1.027204394340515137e-01 -1.864644289016723633e-01 3.980375826358795166e-01 3.468883223831653595e-03 9.602962434291839600e-02 2.634389400482177734e-01 -1.803879737854003906e-01 1.596914380788803101e-01 5.761950090527534485e-02 5.692986398935317993e-02 -2.236614376306533813e-01 2.135442793369293213e-01 -2.591709233820438385e-02 3.442811220884323120e-02 3.055081069469451904e-01 -2.075116187334060669e-01 -2.610103227198123932e-02 1.612486094236373901e-01 4.744511097669601440e-02 -7.594404369592666626e-02 2.900023199617862701e-02 9.076586365699768066e-02 -2.104341685771942139e-01 1.691859811544418335e-01 -1.793136745691299438e-01 9.082003682851791382e-02 4.172756150364875793e-02
-1.842876970767974854e-01 1.160742267966270447e-01 -6.225794181227684021e-02 8.692726492881774902e-02 1.218790560960769653e-01 -2.911971807479858398e-01 2.026854157447814941e-01 -1.458004862070083618e-01 -3.340482711791992188e-02 2.282524406909942627e-01 9.881358593702316284e-02 4.473123699426651001e-02 7.209841907024383545e-02 -3.304644674062728882e-02 3.091670274734497070e-01 -1.717174798250198364e-01 1.025671511888504028e-01 -3.564985394477844238e-01 2.804380655288696289e-01 1.899789869785308838e-01 4.491732642054557800e-02 5.971126258373260498e-02 4.476594924926757812e-02 5.861036106944084167e-02 6.530173588544130325e-03 -4.722627103328704834e-01 2.182703614234924316e-01 6.156577169895172119e-02 5.141948536038398743e-02 -2.958468161523342133e-03 1.014927774667739868e-01 -1.788016408681869507e-01
-4.185139015316963196e-02 1.656352430582046509e-01 -5.716329067945480347e-02 1.180099248886108398e-01 1.062671318650245667e-01 -2.826761454343795776e-02 -1.084400564432144165e-01 2.337090373039245605e-01 2.042130529880523682e-01 2.742411196231842041e-02 7.313708961009979248e-02 -1.954613924026489258e-01 -4.560648277401924133e-02 6.457475572824478149e-02 -2.486344128847122192e-01 -5.067961215972900391e-01 3.031672239303588867e-01 -8.709329366683959961e-02 3.605463728308677673e-02 -1.244728080928325653e-02 -2.448893934488296509e-01 2.001773118972778320e-01 2.455456107854843140e-01 1.375535428524017334e-01 -9.862548857927322388e-02 -8.197737485170364380e-02 4.739202186465263367e-02 -1.281224191188812256e-01 -3.113766312599182129e-01 -1.929115504026412964e-01 -5.593790486454963684e-02 -1.077690944075584412e-01
-1.856869310140609741e-01 -1.094744130969047546e-01 -8.530571311712265015e-02 1.172519698739051819e-01 2.719245254993438721e-01 -1.185915544629096985e-01 6.505892425775527954e-02 -2.040651291608810425e-01 3.628176078200340271e-02 2.671977579593658447e-01 3.037929236888885498e-01 -9.363507479429244995e-02 -4.497882351279258728e-02 1.155002042651176453e-01 2.308100759983062744e-01 -2.219353318214416504e-01 1.344561129808425903e-01 -3.123948872089385986e-01 1.416568607091903687e-01 1.744804084300994873e-01 7.937364280223846436e-02 2.113053807988762856e-03 1.006193384528160095e-01 1.490404158830642700e-01 -8.403123356401920319e-03 -3.016202151775360107e-01 1.423732638359069824e-01 -1.931159049272537231e-01 1.635894365608692169e-02 -2.132425457239151001e-01 -1.802484691143035889e-01 -2.744231224060058594e-01
4.466792568564414978e-02 4.595298692584037781e-02 3.459009155631065369e-02 6.519351154565811157e-02 4.242295399308204651e-02 -2.566564381122589111e-01 4.570010304450988770e-02 3.688265085220336914e-01 1.314307004213333130e-01 2.007937431335449219e-01 2.600955069065093994e-01 -8.237380534410476685e-02 9.185110777616500854e-02 4.030801355838775635e-02 -7.046306040138006210e-03 -7.895030826330184937e-02 4.820532724261283875e-02 -1.183292791247367859e-01 9.329357743263244629e-02 -2.741535380482673645e-02 1.141272112727165222e-01 2.099057734012603760e-01 3.334641829133033752e-02 2.730434834957122803e-01 -9.245416522026062012e-02 -4.881974160671234131e-01 1.169359385967254639e-01 1.232626438140869141e-01 1.646818965673446655e-01 -1.609468311071395874e-01 -3.420691788196563721e-01 -1.787807941436767578e-01
6.254098843783140182e-03 3.518231511116027832e-01 -4.320722818374633789e-01 -1.482754945755004883e-01 1.519065499305725098e-01 -1.491357833147048950e-01 -1.791562139987945557e-01 2.185710668563842773e-01 -6.896264106035232544e-02 1.476423591375350952e-01 8.940535783767700195e-02 -5.907247588038444519e-02 5.042980983853340149e-02 1.517456490546464920e-02 1.625146269798278809e-01 -1.241036206483840942e-01 -4.090134799480438232e-02 -2.804463505744934082e-01 3.548063337802886963e-02 3.319672495126724243e-02 7.399655878543853760e-02 -1.115679815411567688e-01 7.425823807716369629e-02 2.617781460285186768e-01 3.131644055247306824e-02 -1.715336740016937256e-01 2.097510397434234619e-01 7.133667916059494019e-02 3.465720713138580322e-01 4.489720612764358521e-02 -1.427044570446014404e-01 -2.511343359947204590e-01
1.198443621397018433e-01 1.902444213628768921e-01 9.390090592205524445e-03 2.669278765097260475e-03 6.056788936257362366e-02 -2.454400658607482910e-01 -1.000079810619354248e-01 1.300171613693237305e-01 1.989053040742874146e-01 2.467155456542968750e-01 -1.442759931087493896e-01 -1.956001371145248413e-01 -1.202792450785636902e-01 2.820758223533630371e-01 -1.259500831365585327e-01 -3.778210580348968506e-01 2.131677567958831787e-01 -3.137479126453399658e-01 1.668208390474319458e-01 1.101090013980865479e-01 -1.374914348125457764e-01 1.021685600280761719e-01 3.120405673980712891e-01 2.999106422066688538e-02 -5.511558055877685547e-02 1.024388335645198822e-02 6.304800510406494141e-02 1.169539690017700195e-01 -2.033547610044479370e-01 -1.989895403385162354e-01 -1.718540191650390625e-01 6.048624217510223389e-02
-2.736305594444274902e-01 2.667843997478485107e-01 -1.682067513465881348e-01 -6.837905198335647583e-02 5.860024690628051758e-02 -4.774887859821319580e-02 -2.569665014743804932e-01 4.617833718657493591e-02 3.736277669668197632e-02 -2.067054361104965210e-01 2.124817520380020142e-01 -5.773019418120384216e-02 3.434462845325469971e-01 1.044757515192031860e-01 7.640970498323440552e-02 -5.184572339057922363e-01 1.042373031377792358e-01 -1.905301213264465332e-01 -9.103687107563018799e-02 -2.454576268792152405e-02 5.012037581764161587e-04 -1.989861726760864258e-01 2.001320868730545044e-01 2.155380249023437500e-01 -2.804768644273281097e-02 -1.771588474512100220e-01 1.330367028713226318e-01 -8.674331009387969971e-02 -8.153154700994491577e-02 5.175811797380447388e-02 4.144908115267753601e-02 1.979144476354122162e-02
7.414866983890533447e-02 -1.302441209554672241e-01 1.150181367993354797e-01 4.446215182542800903e-02 1.878726929426193237e-01 -1.440916657447814941e-01 -3.155338019132614136e-02 4.407904744148254395e-01 9.538621455430984497e-02 2.904211282730102539e-01 7.284431904554367065e-02 1.868537254631519318e-02 3.917203471064567566e-02 -7.556627690792083740e-02 -8.033398538827896118e-02 -1.732384115457534790e-01 9.044168144464492798e-02 -1.159600540995597839e-01 1.966765820980072021e-01 9.313613176345825195e-02 6.525686383247375488e-02 9.919691085815429688e-02 8.050109446048736572e-02 4.533605873584747314e-01 2.102677681250497699e-04 -4.172416329383850098e-01 -1.220570802688598633e-01 -3.807737305760383606e-02 8.377724140882492065e-02 -2.932383492588996887e-02 -2.251666784286499023e-01 -1.551122516393661499e-01
2.401937730610370636e-02 7.429461181163787842e-02 -3.392716348171234131e-01 -2.386171519756317139e-01 1.914489269256591797e-01 -6.940858066082000732e-02 -2.524159550666809082e-01 3.479200601577758789e-01 2.310799434781074524e-03 2.023370712995529175e-01 -6.527817994356155396e-02 -2.010996453464031219e-02 -5.172681808471679688e-02 -7.577355951070785522e-02 -5.036272108554840088e-02 -1.742232441902160645e-01 2.062850147485733032e-01 -1.105683371424674988e-01 2.393162697553634644e-01 2.847072780132293701e-01 -2.159317880868911743e-01 1.175301335752010345e-02 -8.713596500456333160e-03 1.602551937103271484e-01 -2.210858166217803955e-01 4.522291570901870728e-02 3.038046956062316895e-01 -2.121080458164215088e-02 1.937775015830993652e-01 -2.439492493867874146e-01 3.815322369337081909e-02 2.981859631836414337e-02
8.560038357973098755e-02 1.038940250873565674e-01 -1.091369688510894775e-01 2.550916969776153564e-01 1.247728466987609863e-01 -1.795110553503036499e-01 -1.479533165693283081e-01 5.518207326531410217e-02 1.462997943162918091e-01 1.010646596550941467e-01 7.547665387392044067e-02 4.583912715315818787e-02 1.522566825151443481e-01 -2.968166023492813110e-02 1.641420423984527588e-01 -2.931718826293945312e-01 1.034929156303405762e-01 9.006204083561897278e-03 2.735246121883392334e-01 -1.621235609054565430e-01 -1.403694003820419312e-01 1.963548064231872559e-01 -1.422880142927169800e-01 2.177263945341110229e-01 6.982015818357467651e-02 -5.853760987520217896e-02 2.308699339628219604e-01 -3.071163594722747803e-01 4.473741352558135986e-01 -5.612899083644151688e-03 1.321968585252761841e-01 2.107650041580200195e-01
-1.091363206505775452e-01 -8.249020203948020935e-03 5.389908328652381897e-02 1.623023003339767456e-01 -1.222774758934974670e-01 3.765200078487396240e-02 -2.542942166328430176e-01 8.905687928199768066e-02 2.113353647291660309e-02 -1.162671390920877457e-02 2.145735770463943481e-01 1.064429134130477905e-01 -5.443635210394859314e-02 -1.530794054269790649e-01 1.693767011165618896e-01 -2.033495306968688965e-01 2.452059416100382805e-03 -3.533670604228973389e-01 2.293356209993362427e-01 2.493195235729217529e-01 -3.346696794033050537e-01 2.381712347269058228e-01 -3.774722665548324585e-02 9.625957161188125610e-02 2.566637992858886719e-01 -2.798666954040527344e-01 -3.178104758262634277e-03 -7.097277045249938965e-02 1.269926875829696655e-01 -2.377215921878814697e-01 4.670935869216918945e-02 2.688850164413452148e-01
3.765685111284255981e-02 -2.983425855636596680e-01 1.400927267968654633e-02 -1.552087366580963135e-01 -4.199166223406791687e-02 -1.783385574817657471e-01 -8.957015722990036011e-02 3.290920555591583252e-01 1.906962394714355469e-01 1.765593141317367554e-01 1.639520823955535889e-01 -1.948173157870769501e-02 1.185691952705383301e-01 3.619759157299995422e-02 8.764822781085968018e-02 -1.375799030065536499e-01 2.127391248941421509e-01 7.430952787399291992e-02 1.000081300735473633e-01 3.275094926357269287e-01 1.592889130115509033e-01 4.038077294826507568e-01 9.560779482126235962e-02 1.439053267240524292e-01 6.197030842304229736e-02 -2.209720164537429810e-01 2.077246606349945068e-01 8.146894723176956177e-02 4.687713086605072021e-02 -3.147612810134887695e-01 -8.537300676107406616e-02 -3.569919988512992859e-02
-2.160715758800506592e-01 1.306738257408142090e-01 -1.284784525632858276e-01 -2.740769460797309875e-02 -3.624299308285117149e-03 -2.461312860250473022e-01 -2.448789961636066437e-02 4.441810399293899536e-02 2.320736050605773926e-01 4.917677938938140869e-01 1.710038259625434875e-02 -6.679989397525787354e-02 2.850530855357646942e-02 1.380356103181838989e-01 -1.394015643745660782e-02 7.472118735313415527e-02 7.283427566289901733e-02 -7.412768900394439697e-02 1.152416318655014038e-01 1.337614655494689941e-01 -3.077700138092041016e-01 1.888911426067352295e-01 -1.161542460322380066e-01 3.516375720500946045e-01 -1.502494663000106812e-01 -1.275228559970855713e-01 2.334640771150588989e-01 -1.125980988144874573e-01 -5.465050041675567627e-02 6.567566841840744019e-02 -6.754150241613388062e-02 3.198793530464172363e-01
8.932056277990341187e-02 -1.698789745569229126e-01 -2.652904987335205078e-01 -1.845187246799468994e-01 2.258251234889030457e-02 -1.936659067869186401e-01 -2.137842774391174316e-01 -1.163107529282569885e-01 9.654571767896413803e-04 1.229503005743026733e-01 5.968104302883148193e-02 -1.863036155700683594e-01 -1.391494721174240112e-01 -2.339965552091598511e-01 2.295909374952316284e-01 -1.677254587411880493e-01 7.813621312379837036e-02 -1.327822208404541016e-01 -3.718295320868492126e-02 2.234702706336975098e-01 -3.150607645511627197e-01 6.927577406167984009e-02 7.743754237890243530e-02 3.093972802162170410e-01 5.876885727047920227e-02 -1.635269075632095337e-01 -3.516912087798118591e-02 -3.636085987091064453e-02 5.260499566793441772e-02 -6.524985283613204956e-02 -4.730696380138397217e-01 9.339284151792526245e-02
-1.961285807192325592e-02 6.113827973604202271e-02 -1.826483160257339478e-01 2.528054714202880859e-01 2.789923250675201416e-01 -7.856098562479019165e-02 -2.954376488924026489e-02 1.760874390602111816e-01 3.606497123837471008e-02 3.980025351047515869e-01 9.421553462743759155e-02 4.748110100626945496e-02 1.236970871686935425e-01 -4.138766322284936905e-03 -1.412518322467803955e-01 -1.793169379234313965e-01 2.544350326061248779e-01 -1.490960270166397095e-01 -9.988573193550109863e-02 -4.901788756251335144e-02 -2.885842621326446533e-01 2.408563643693923950e-01 3.636178746819496155e-02 1.153545305132865906e-01 3.114575520157814026e-02 -3.354612886905670166e-01 -1.628566384315490723e-01 -6.345858424901962280e-02 -2.365524321794509888e-02 -1.066597998142242432e-01 -3.497222065925598145e-01 1.043673083186149597e-01
-4.186387360095977783e-02 -1.886078715324401855e-01 -2.605198621749877930e-01 1.131044551730155945e-01 -7.729660719633102417e-02 -2.265829294919967651e-01 5.180453509092330933e-02 8.335475809872150421e-03 1.748117357492446899e-01 -1.048877537250518799e-01 1.779432892799377441e-01 -1.907597184181213379e-01 1.327759772539138794e-01 -2.886562347412109375e-01 3.826672434806823730e-01 -2.765581011772155762e-01 -3.349391371011734009e-02 -1.275687217712402344e-01 2.203901298344135284e-02 4.560644924640655518e-02 -1.514542661607265472e-02 2.885864377021789551e-01 3.093727231025695801e-01 -2.485184930264949799e-03 1.409340500831604004e-01 -2.811849713325500488e-01 1.945564895868301392e-01 -1.096392497420310974e-01 9.890676289796829224e-02 1.215726062655448914e-01 -9.276328980922698975e-02 8.544576168060302734e-02
-4.506829008460044861e-02 3.723312616348266602e-01 3.123621456325054169e-02 3.970185667276382446e-02 5.797566100955009460e-02 -1.423383504152297974e-01 1.161418557167053223e-01 1.769350171089172363e-01 5.651559308171272278e-02 2.788108587265014648e-01 1.262935847043991089e-01 -9.348130226135253906e-02 1.847019195556640625e-01 -1.216151043772697449e-01 1.067382469773292542e-01 -1.008193418383598328e-01 5.977507680654525757e-02 1.573568023741245270e-02 2.435691803693771362e-01 -1.896827220916748047e-01 -2.460977733135223389e-01 3.679097294807434082e-01 -1.346527636051177979e-01 3.069274425506591797e-01 3.652133420109748840e-02 -3.388842940330505371e-01 2.435911744832992554e-01 7.848908752202987671e-02 7.545462995767593384e-02 -5.383827909827232361e-02 1.159264054149389267e-02 1.204393580555915833e-01
-1.913284361362457275e-01 -1.284504830837249756e-01 -1.804318279027938843e-01 5.802286416292190552e-02 -1.707905530929565430e-02 5.384011939167976379e-02 -1.912269145250320435e-01 1.539183706045150757e-01 -7.500666379928588867e-02 3.505736589431762695e-02 -1.228635683655738831e-01 2.123370021581649780e-01 1.997888684272766113e-01 3.891169428825378418e-01 1.536544263362884521e-01 -2.346194833517074585e-01 -4.414751380681991577e-02 -1.802045255899429321e-01 4.529741033911705017e-02 1.379296630620956421e-01 -1.791192293167114258e-01 5.273147672414779663e-02 9.701704978942871094e-02 1.497660726308822632e-01 3.637018799781799316e-02 5.991687625646591187e-02 4.543779194355010986e-01 6.184632424265146255e-03 3.612074851989746094e-01 -5.730095133185386658e-02 -2.002159655094146729e-01 -5.518073961138725281e-02
-9.111298620700836182e-02 1.343045830726623535e-01 -8.542904257774353027e-02 5.342150107026100159e-02 2.610871791839599609e-01 -3.546267151832580566e-01 -3.227014094591140747e-02 2.902989387512207031e-01 7.671143114566802979e-02 3.421760722994804382e-02 2.229601442813873291e-01 1.407917141914367676e-01 4.337199404835700989e-02 8.181890100240707397e-02 1.917202770709991455e-01 -2.619795501232147217e-01 -2.327703237533569336e-01 -2.211844027042388916e-01 1.860873103141784668e-01 1.035763844847679138e-01 1.674558036029338837e-02 -1.128577347844839096e-02 3.041824400424957275e-01 2.265652120113372803e-01 1.090980842709541321e-01 -1.265528798103332520e-02 2.998585999011993408e-01 1.233984678983688354e-01 2.118153870105743408e-01 7.067723572254180908e-02 1.555206030607223511e-01 -9.865351021289825439e-02
-7.180717773735523224e-03 1.969109922647476196e-01 -1.569132357835769653e-01 7.833672687411308289e-03 -1.475614160299301147e-01 -1.409811675548553467e-01 4.621568694710731506e-02 2.657945640385150909e-02 3.770955204963684082e-01 4.621073007583618164e-01 7.334287464618682861e-02 1.534055620431900024e-01 5.600724369287490845e-03 1.541889458894729614e-01 5.585671216249465942e-02 -2.928113341331481934e-01 1.316216308623552322e-02 6.058631092309951782e-02 1.612021625041961670e-01 1.982325501739978790e-02 -1.097633987665176392e-01 3.726836666464805603e-02 4.892696812748908997e-02 2.001501321792602539e-01 -1.244285777211189270e-01 -1.748388111591339111e-01 2.398536205291748047e-01 -1.204758211970329285e-01 2.888775765895843506e-01 1.139453500509262085e-01 -1.947754174470901489e-01 2.368496060371398926e-01
-3.446649312973022461e-01 -7.004677504301071167e-02 -1.259503811597824097e-01 1.589019745588302612e-01 1.367776934057474136e-02 7.412580400705337524e-02 3.827408701181411743e-02 4.533179402351379395e-01 -3.074183128774166107e-02 2.573810219764709473e-01 1.621818095445632935e-01 -1.377629041671752930e-01 -9.888599626719951630e-03 1.111304238438606262e-01 2.655445337295532227e-01 -2.268811017274856567e-01 2.150418981909751892e-02 -2.179530560970306396e-01 2.022212930023670197e-02 1.007159203290939331e-01 -2.863157689571380615e-01 1.268199533224105835e-01 2.192028164863586426e-01 1.247027888894081116e-01 3.102296963334083557e-02 -3.158280998468399048e-02 8.738918602466583252e-02 1.440014243125915527e-01 1.689268797636032104e-01 -2.145833224058151245e-01 1.275862902402877808e-01 -1.850975602865219116e-01
7.750235497951507568e-02 1.691901534795761108e-01 1.415311694145202637e-01 1.074108481407165527e-01 2.484115660190582275e-01 -1.715948879718780518e-01 -6.405933201313018799e-02 1.682347655296325684e-01 1.632997542619705200e-01 9.735418111085891724e-02 2.489965111017227173e-01 2.448199093341827393e-01 3.414300084114074707e-02 1.129304915666580200e-01 9.500183165073394775e-02 -2.840784192085266113e-01 4.069491326808929443e-01 -2.174903005361557007e-01 -2.422116696834564209e-01 -1.906937360763549805e-01 -1.998818665742874146e-01 2.355068176984786987e-01 -1.004149839282035828e-01 8.669008314609527588e-02 -1.846153102815151215e-02 -1.376758962869644165e-01 1.703200042247772217e-01 -5.916886031627655029e-03 9.551764279603958130e-02 1.860955804586410522e-01 -1.465805619955062866e-01 1.182347461581230164e-01
-6.650561839342117310e-02 9.687781333923339844e-02 -4.310873895883560181e-02 -1.726233810186386108e-01 2.153383046388626099e-01 -1.530670523643493652e-01 -2.746479511260986328e-01 1.768048107624053955e-01 9.401353448629379272e-02 6.849837955087423325e-03 3.066609203815460205e-01 9.737762808799743652e-02 4.200800955295562744e-01 1.716198921203613281e-01 9.446274489164352417e-02 -1.223000884056091309e-01 9.039119631052017212e-02 -1.859857439994812012e-01 5.627715494483709335e-03 -8.106504566967487335e-03 -2.470992319285869598e-02 -7.112490013241767883e-03 8.359418250620365143e-03 -6.587748974561691284e-02 3.369661867618560791e-01 -6.680928915739059448e-02 4.048623144626617432e-01 -3.924405202269554138e-02 2.529230117797851562e-01 -1.692304760217666626e-01 6.150428205728530884e-02 -8.971261233091354370e-02
-6.633283197879791260e-02 -1.639744639396667480e-01 -3.584433719515800476e-02 -1.110031753778457642e-01 -1.838544011116027832e-02 6.049149110913276672e-02 7.227230817079544067e-02 -1.905079465359449387e-03 1.364144384860992432e-01 -3.040816076099872589e-02 1.921896338462829590e-01 9.064818918704986572e-02 3.613023459911346436e-01 7.963200658559799194e-02 2.833597064018249512e-01 -1.999324262142181396e-01 1.467810869216918945e-01 -3.791074454784393311e-01 -2.684707343578338623e-01 1.019030138850212097e-01 -1.368780881166458130e-01 8.962044119834899902e-02 1.791257527656853199e-03 5.254174768924713135e-02 -2.087687999010086060e-01 -3.143833875656127930e-01 2.399716973304748535e-01 1.270371675491333008e-01 3.173145949840545654e-01 1.629884988069534302e-01 -5.819995328783988953e-02 -1.238167169503867626e-03
1.781750619411468506e-01 -9.234678000211715698e-02 -2.029415220022201538e-02 2.618248462677001953e-01 2.140450030565261841e-01 -2.281616181135177612e-01 -6.847387552261352539e-02 2.223161458969116211e-01 -4.039383307099342346e-02 1.624942719936370850e-01 2.429901957511901855e-01 -2.544595301151275635e-01 -3.636819869279861450e-02 1.831591874361038208e-01 -2.697287313640117645e-02 -2.115235030651092529e-01 1.265546977519989014e-01 -9.123772382736206055e-02 -4.827725887298583984e-02 -1.198499351739883423e-01 2.054723203182220459e-01 1.205428242683410645e-01 2.909578979015350342e-01 3.392278552055358887e-01 6.051595136523246765e-02 -1.769278645515441895e-01 3.197100758552551270e-01 8.417979627847671509e-02 2.611238881945610046e-02 6.353412568569183350e-02 -2.141707390546798706e-01 -1.193116828799247742e-01
-4.305546730756759644e-02 -8.139381557703018188e-02 -1.391609907150268555e-01 1.527855247259140015e-01 -2.007858753204345703e-01 -2.080048024654388428e-01 9.498409926891326904e-02 1.187369823455810547e-01 2.495178282260894775e-01 3.929999172687530518e-01 2.031783610582351685e-01 5.072880387306213379e-01 3.958168253302574158e-02 1.322956979274749756e-01 2.000049650669097900e-01 -1.844521425664424896e-02 2.795068025588989258e-01 -7.278570532798767090e-02 4.950118809938430786e-02 1.031892597675323486e-01 -1.312802284955978394e-01 1.957264915108680725e-02 7.883357256650924683e-02 2.173714041709899902e-01 1.174366027116775513e-01 2.509264275431632996e-02 1.703616827726364136e-01 -4.328915849328041077e-02 1.845010966062545776e-01 1.697905734181404114e-02 -1.389698237180709839e-01 2.839804254472255707e-02
1.697756201028823853e-01 -1.926463544368743896e-01 2.371481619775295258e-02 2.054299712181091309e-01 4.020433127880096436e-02 -1.998808234930038452e-01 -1.699256747961044312e-01 -5.669905617833137512e-02 9.786169975996017456e-02 -1.408856213092803955e-01 1.610099822282791138e-01 7.510296255350112915e-02 8.856806904077529907e-02 3.285345062613487244e-02 1.123874261975288391e-02 -1.858865767717361450e-01 -3.125292062759399414e-02 -6.375783085823059082e-01 -1.655215620994567871e-01 1.173860803246498108e-01 -2.106783390045166016e-01 2.980237081646919250e-02 1.989524364471435547e-01 1.808532774448394775e-01 2.033481150865554810e-01 -3.879315778613090515e-02 1.846877299249172211e-02 -1.057122945785522461e-01 2.021545916795730591e-01 -1.740778386592864990e-01 1.162170246243476868e-01 8.818537741899490356e-02
-5.563560873270034790e-02 -2.165424078702926636e-02 -3.703376948833465576e-01 -1.016311869025230408e-01 3.247106671333312988e-01 -1.275987178087234497e-01 -2.924692630767822266e-01 3.089663982391357422e-01 -7.657604664564132690e-02 3.260259050875902176e-03 2.296523600816726685e-01 -6.609322130680084229e-02 2.507221996784210205e-01 3.973656147718429565e-02 3.859667181968688965e-01 -2.131518274545669556e-01 -9.633583016693592072e-03 -2.686877846717834473e-01 9.120994061231613159e-02 1.435841247439384460e-02 -6.677211076021194458e-02 -5.759146437048912048e-02 4.794378951191902161e-02 2.137213200330734253e-01 -2.184942737221717834e-02 7.089936733245849609e-02 1.438926011323928833e-01 6.428728252649307251e-02 1.744183152914047241e-01 1.324070245027542114e-01 9.539312124252319336e-02 -2.132686786353588104e-02
-1.948584802448749542e-02 -9.709189832210540771e-02 -2.288720905780792236e-01 2.092791348695755005e-02 1.982534229755401611e-01 -7.333430647850036621e-02 2.216417901217937469e-02 2.579954564571380615e-01 7.690699398517608643e-02 8.230333775281906128e-02 -5.505882203578948975e-03 -8.541461080312728882e-03 -2.816264331340789795e-02 -1.339101325720548630e-02 -2.567088901996612549e-01 -3.081538081169128418e-01 2.880869507789611816e-01 -3.189397752285003662e-01 3.292606770992279053e-02 7.822786271572113037e-02 -2.730690240859985352e-01 1.832306385040283203e-01 9.649994224309921265e-02 2.113937437534332275e-01 -2.507745623588562012e-01 -1.303955912590026855e-01 6.720458716154098511e-02 -8.945397287607192993e-02 -3.084637522697448730e-01 -3.271279036998748779e-01 -4.751242697238922119e-02 1.122570503503084183e-02
2.221560925245285034e-01 -6.803711503744125366e-02 1.884217560291290283e-02 -8.760800957679748535e-02 -2.602290594950318336e-03 -2.162066400051116943e-01 1.179961934685707092e-01 -1.243996843695640564e-01 2.424871772527694702e-01 4.370096698403358459e-02 3.228582069277763367e-02 -1.275325864553451538e-01 1.303024590015411377e-01 1.225973516702651978e-01 2.349252998828887939e-01 -3.447277247905731201e-01 1.728499978780746460e-01 -3.044573962688446045e-01 8.204538375139236450e-02 1.511527746915817261e-01 1.909416168928146362e-01 2.439771443605422974e-01 2.239523530006408691e-01 4.617514833807945251e-02 8.769313246011734009e-02 -4.054599702358245850e-01 2.499903887510299683e-01 -5.623923987150192261e-02 8.279713988304138184e-02 1.736892759799957275e-01 2.638099156320095062e-02 -4.357557743787765503e-02
4.654154926538467407e-02 -2.984738051891326904e-01 -1.512815207242965698e-01 -1.148734316229820251e-01 -2.301874309778213501e-01 -2.237899899482727051e-01 -2.244666516780853271e-01 -2.485525310039520264e-01 1.370306015014648438e-01 1.573262214660644531e-01 2.319746315479278564e-01 -1.566756069660186768e-01 2.166654020547866821e-01 1.018404141068458557e-01 3.214307501912117004e-02 -1.164369210600852966e-01 2.810847163200378418e-01 -5.416604131460189819e-02 -3.848515450954437256e-02 -1.083305552601814270e-01 -2.504750192165374756e-01 9.499896317720413208e-02 -2.330516725778579712e-01 2.825132310390472412e-01 8.724714070558547974e-02 -1.392010897397994995e-01 2.855656147003173828e-01 6.964264065027236938e-02 3.094742447137832642e-02 1.193157806992530823e-01 1.839645504951477051e-01 1.291051506996154785e-02
-3.461711853742599487e-02 -1.827321946620941162e-01 -5.180484615266323090e-03 1.186483055353164673e-01 3.606977760791778564e-01 -2.272474169731140137e-01 8.234623074531555176e-02 -1.193362325429916382e-01 2.201780229806900024e-01 2.957036495208740234e-01 7.805453985929489136e-02 -3.316822275519371033e-02 1.658207476139068604e-01 8.328901976346969604e-02 1.123209968209266663e-01 -2.597842514514923096e-01 6.517260521650314331e-02 -2.519861757755279541e-01 5.272572487592697144e-02 2.178188413381576538e-01 1.657348312437534332e-02 2.209926992654800415e-01 8.753296732902526855e-02 -7.065213471651077271e-02 3.370697423815727234e-02 -4.369337856769561768e-01 2.553476989269256592e-01 6.225373595952987671e-02 -1.923060417175292969e-02 -1.878042966127395630e-01 -9.920505434274673462e-02 -6.743691861629486084e-02
-2.077517211437225342e-01 1.020091958343982697e-02 -1.659740656614303589e-01 -2.137322276830673218e-01 -3.386638592928647995e-03 -4.010532796382904053e-02 -3.281890749931335449e-01 1.585497707128524780e-01 -1.752410270273685455e-02 -1.286201775074005127e-01 1.543219387531280518e-01 2.913583442568778992e-02 1.620451919734477997e-02 1.867517977952957153e-01 2.769634425640106201e-01 -3.242253661155700684e-01 1.617035120725631714e-01 -1.201542317867279053e-01 1.611709743738174438e-01 1.947351843118667603e-01 -2.216317057609558105e-01 1.583751589059829712e-01 8.957767486572265625e-02 3.976355120539665222e-02 6.203069910407066345e-02 2.590612694621086121e-02 1.951434612274169922e-01 -3.129337355494499207e-02 -1.776123344898223877e-01 -2.018275111913681030e-01 -3.949732482433319092e-01 -1.743596196174621582e-01
4.359296709299087524e-02 -2.031623125076293945e-01 5.188776552677154541e-02 5.106239113956689835e-03 1.545753926038742065e-01 -1.243995279073715210e-01 -1.352387368679046631e-01 2.502766251564025879e-01 1.326146870851516724e-01 -1.534502059221267700e-01 2.614062130451202393e-01 -2.896861135959625244e-01 -7.800719141960144043e-02 6.679684668779373169e-02 -1.005263254046440125e-01 -1.698841899633407593e-01 2.944388985633850098e-01 -1.629059016704559326e-02 1.113822460174560547e-01 -6.851212680339813232e-02 2.182891778647899628e-02 2.437369972467422485e-01 1.952236741781234741e-01 3.587926328182220459e-01 -3.928481042385101318e-02 -3.698948621749877930e-01 2.880743443965911865e-01 5.608458444476127625e-02 3.135969862341880798e-02 -4.638022184371948242e-02 -1.201941668987274170e-01 -1.343296170234680176e-01
2.331996411085128784e-01 1.017862483859062195e-01 -3.582531511783599854e-01 -1.852698624134063721e-02 6.348773092031478882e-02 1.092483252286911011e-01 7.227922230958938599e-02 1.403718888759613037e-01 2.139935046434402466e-01 3.598361089825630188e-02 1.870785653591156006e-01 1.100405901670455933e-01 6.888192147016525269e-02 -1.107850298285484314e-01 2.036520093679428101e-01 -3.247473239898681641e-01 3.615168631076812744e-01 1.441224198788404465e-02 2.490994930267333984e-01 1.427591443061828613e-01 -1.094630956649780273e-01 2.262239158153533936e-01 1.227531135082244873e-01 1.169215738773345947e-01 4.529472067952156067e-02 -6.893882155418395996e-02 -6.547314580529928207e-03 2.029888704419136047e-02 9.719148278236389160e-02 7.427131384611129761e-02 -3.890169858932495117e-01 1.695260256528854370e-01
1.391987595707178116e-02 9.010657668113708496e-02 -7.305545359849929810e-02 -1.049110069870948792e-01 8.663231879472732544e-02 -3.480771183967590332e-01 3.747054561972618103e-02 -7.817059755325317383e-02 2.297345101833343506e-01 3.872185945510864258e-01 6.723623722791671753e-02 -2.205719798803329468e-01 -3.511338727548718452e-03 1.279999017715454102e-01 1.256980597972869873e-01 -2.917004227638244629e-01 -4.585101827979087830e-02 1.686272770166397095e-01 4.049386829137802124e-02 -3.450006013736128807e-03 -2.687027156352996826e-01 -3.413772955536842346e-02 -3.272231668233871460e-02 4.360995888710021973e-01 -2.922489941120147705e-01 -2.149297297000885010e-01 4.892855882644653320e-03 1.100232917815446854e-02 1.752386242151260376e-01 6.759306415915489197e-03 -2.442264370620250702e-02 -7.799027115106582642e-02
2.962713129818439484e-02 2.235981374979019165e-01 -3.498282134532928467e-01 -6.982134282588958740e-02 8.987957984209060669e-02 -1.541976034641265869e-01 -2.803366184234619141e-01 1.897066682577133179e-01 6.216090172529220581e-02 -6.798067595809698105e-03 9.667874872684478760e-02 1.060246378183364868e-01 6.350556854158639908e-03 -3.149769455194473267e-02 3.052110075950622559e-01 -2.767459452152252197e-01 1.004983931779861450e-01 -1.299462318420410156e-01 7.862735539674758911e-02 4.404709860682487488e-02 1.059599220752716064e-01 -1.860167682170867920e-01 1.698541194200515747e-01 3.008398115634918213e-01 -3.496966883540153503e-02 -3.510721772909164429e-02 2.781972587108612061e-01 7.658995687961578369e-02 4.188350141048431396e-01 -6.591805722564458847e-03 1.361553221940994263e-01 -1.237928681075572968e-02
-3.230307102203369141e-01 2.237868756055831909e-01 -1.972670108079910278e-01 -1.942529529333114624e-01 3.351959884166717529e-01 -1.535041928291320801e-01 -1.052360981702804565e-01 1.376108527183532715e-01 5.242200940847396851e-02 -1.570417284965515137e-01 2.189882695674896240e-01 1.208252757787704468e-01 -2.356478571891784668e-02 1.767608523368835449e-01 1.998079866170883179e-01 -1.527258455753326416e-01 -8.222827315330505371e-02 -9.396887570619583130e-02 -3.871353715658187866e-02 -3.054749034345149994e-02 -1.669884622097015381e-01 3.062488138675689697e-01 1.608464308083057404e-02 1.071921959519386292e-01 1.260849367827177048e-02 -4.099005162715911865e-01 1.493236273527145386e-01 -9.735132008790969849e-02 -2.289816923439502716e-02 -6.867206841707229614e-02 -3.267418220639228821e-02 2.455034703016281128e-01
1.665443331003189087e-01 5.801922082901000977e-02 6.573680043220520020e-02 1.100401133298873901e-01 2.634891774505376816e-03 -1.161224320530891418e-01 2.992512658238410950e-02 9.980808943510055542e-02 3.068375401198863983e-02 -1.066406145691871643e-01 2.377621084451675415e-01 6.261786073446273804e-02 2.755696773529052734e-01 1.757199466228485107e-01 2.518551051616668701e-01 -3.755673468112945557e-01 1.978095062077045441e-02 -2.326405346393585205e-01 -2.825490236282348633e-01 6.945058703422546387e-02 -3.869304656982421875e-01 3.318898752331733704e-02 -8.372798562049865723e-02 3.992251455783843994e-01 -2.118655741214752197e-01 -7.937924563884735107e-02 8.491800725460052490e-02 8.457174897193908691e-02 7.205142080783843994e-02 5.689050536602735519e-03 1.239484697580337524e-01 3.921587765216827393e-02
1.155351176857948303e-01 -1.027348116040229797e-01 -3.816815465688705444e-02 -1.703823208808898926e-01 -1.630406379699707031e-01 -2.881168127059936523e-01 -1.361193507909774780e-01 3.894859179854393005e-02 1.738007515668869019e-01 1.812045574188232422e-01 3.136339187622070312e-01 -7.378868013620376587e-02 1.681133806705474854e-01 2.164891064167022705e-01 1.091592833399772644e-01 1.566971689462661743e-01 1.947611570358276367e-01 -1.090543121099472046e-01 -1.168169751763343811e-01 1.367556154727935791e-01 -1.456944942474365234e-01 3.448987901210784912e-01 9.839169681072235107e-02 3.800610303878784180e-01 -4.021919518709182739e-02 1.841441988945007324e-01 2.659698128700256348e-01 1.081478819251060486e-01 6.971933692693710327e-02 6.793870590627193451e-03 -2.303752303123474121e-02 1.940009742975234985e-01
-9.296526014804840088e-02 7.340723183006048203e-03 9.666304290294647217e-02 -3.103152103722095490e-02 1.905661821365356445e-01 8.850853145122528076e-02 -4.462525248527526855e-02 3.314860463142395020e-01 9.497875720262527466e-02 1.866501383483409882e-02 -5.694699939340353012e-03 3.929971717298030853e-03 -6.330580264329910278e-02 -1.400297284126281738e-01 -1.165807899087667465e-02 -5.094623565673828125e-01 -2.215101122856140137e-01 -2.484225630760192871e-01 8.105482556857168674e-04 1.822268515825271606e-01 -2.600523531436920166e-01 -1.824320107698440552e-02 1.294812113046646118e-01 3.472568392753601074e-01 1.175474599003791809e-01 -1.042218599468469620e-02 3.270930647850036621e-01 1.896120756864547729e-01 1.319763511419296265e-01 -1.697560213506221771e-02 -9.150896966457366943e-02 1.814316841773688793e-03
1.940849125385284424e-01 -1.654828637838363647e-01 4.073628410696983337e-02 -4.787151515483856201e-02 -5.081070703454315662e-04 -2.183505147695541382e-01 -1.408377587795257568e-01 2.207912951707839966e-01 2.356730699539184570e-01 2.139634639024734497e-01 -4.121842980384826660e-02 6.342232972383499146e-02 7.737609744071960449e-02 2.702952921390533447e-01 1.099864766001701355e-01 -8.474626392126083374e-02 1.840726733207702637e-01 -1.315984278917312622e-01 -2.393423318862915039e-01 1.687496453523635864e-01 4.617488384246826172e-02 1.692957729101181030e-01 1.868841797113418579e-01 2.080298811197280884e-01 -2.277735918760299683e-01 -3.462321758270263672e-01 5.307927355170249939e-02 1.906129568815231323e-01 -4.147835075855255127e-02 2.077075988054275513e-01 1.480463743209838867e-01 2.927781045436859131e-01
-5.950655043125152588e-02 -2.600708305835723877e-01 4.029127582907676697e-02 2.751883268356323242e-01 1.788150668144226074e-01 -1.963535249233245850e-01 -1.254177540540695190e-01 1.086328774690628052e-01 2.510697543621063232e-01 2.707448601722717285e-01 -2.793601714074611664e-02 1.207319274544715881e-01 -8.782941848039627075e-02 -8.403464406728744507e-02 1.296604424715042114e-01 4.069982096552848816e-02 9.722157567739486694e-02 -3.179340064525604248e-01 -1.698267310857772827e-01 -1.332265324890613556e-02 -3.610363900661468506e-01 7.347615808248519897e-02 1.431133449077606201e-01 2.157041132450103760e-01 2.065761946141719818e-02 -3.682379126548767090e-01 1.619322896003723145e-01 8.682299405336380005e-02 2.953329822048544884e-03 -2.101811915636062622e-01 7.023715972900390625e-02 8.519224077463150024e-02
3.335627913475036621e-02 -2.193779125809669495e-02 -3.688935190439224243e-02 1.517541259527206421e-01 2.710246741771697998e-01 -5.306269973516464233e-02 -2.064857818186283112e-02 2.331456393003463745e-01 4.013375341892242432e-01 7.228108495473861694e-02 -3.652201592922210693e-02 -1.939529925584793091e-01 1.178304180502891541e-01 1.062271818518638611e-01 -9.515022486448287964e-02 -2.794307768344879150e-01 4.514774978160858154e-01 -2.171530127525329590e-01 -3.103148378431797028e-02 1.491161137819290161e-01 -3.171099424362182617e-01 1.506211310625076294e-01 7.116685062646865845e-02 -3.789332509040832520e-02 1.869961619377136230e-01 5.792846158146858215e-02 1.889273524284362793e-01 1.424625515937805176e-01 -8.766836673021316528e-02 -1.039770469069480896e-01 9.248331189155578613e-02 -1.080446690320968628e-02
1.807405501604080200e-01 -1.714029461145401001e-01 3.510418906807899475e-02 -3.333492577075958252e-02 -5.726948007941246033e-02 -2.515280544757843018e-01 -6.321321427822113037e-02 6.779541820287704468e-02 1.329519152641296387e-01 2.766342163085937500e-01 1.098230108618736267e-01 -2.028908431529998779e-01 4.168616235256195068e-02 2.102565616369247437e-01 1.222851425409317017e-01 -3.301568701863288879e-02 -2.445543743669986725e-02 -9.976731240749359131e-02 -7.445532828569412231e-02 2.426294088363647461e-01 -2.816425263881683350e-01 3.988193273544311523e-01 -1.395435780286788940e-01 1.537609845399856567e-01 -5.999648943543434143e-02 -6.440368294715881348e-02 2.081112563610076904e-01 -7.454285025596618652e-02 2.588634788990020752e-01 1.544503271579742432e-01 1.750265508890151978e-01 3.412948846817016602e-01
-2.484611123800277710e-01 -5.348587036132812500e-02 2.106447666883468628e-01 -1.070774942636489868e-01 -9.439299814403057098e-03 -9.052961319684982300e-02 3.893412358593195677e-04 1.192630678415298462e-01 -9.675239026546478271e-02 4.507995769381523132e-02 6.524901837110519409e-03 1.384618282318115234e-01 2.376322448253631592e-01 1.033718362450599670e-01 1.638418883085250854e-01 -2.762414515018463135e-01 1.324584186077117920e-01 -3.257766962051391602e-01 -2.195190638303756714e-01 4.747033417224884033e-01 -2.494454234838485718e-01 1.005568057298660278e-01 1.473962217569351196e-01 1.969631612300872803e-01 -2.676328271627426147e-02 8.295989595353603363e-03 1.236173138022422791e-01 -9.382411837577819824e-02 2.672087252140045166e-01 -6.495854817330837250e-03 -1.698217242956161499e-01 -3.051904216408729553e-02
[truncated: 3,268,478 more chars]
