# Supplementary material for: The Language of Innovation
Source: PLoS One. 2020 Apr 30;15(4):e0230107. doi: 10.1371/journal.pone.0230107 (PMC7194493; doi:10.1371/journal.pone.0230107)
Supplement: S11 File — (GZ) [file pone.0230107.s011.tar.gz › 1989-1993/V2Run_23_VS_4500_embeddings1989-1993ED32.txt]

3.486408591270446777e-01 -4.045905172824859619e-02 1.206011623144149780e-01 4.066029191017150879e-02 1.903347522020339966e-01 -1.647220402956008911e-01 -8.620050549507141113e-02 5.744780227541923523e-02 -2.836519293487071991e-02 -4.727117717266082764e-02 1.066645607352256775e-01 -5.778081342577934265e-02 -1.604292988777160645e-01 -2.278075218200683594e-01 2.665710449218750000e-01 -1.915833503007888794e-01 2.654403448104858398e-01 -1.369453668594360352e-01 2.738826870918273926e-01 1.384325772523880005e-01 -7.013944536447525024e-02 -2.136106193065643311e-01 -1.723805367946624756e-01 3.363255038857460022e-02 1.716888993978500366e-01 2.240718305110931396e-01 -2.043237984180450439e-01 -6.320978701114654541e-02 3.483328223228454590e-02 -1.205016151070594788e-01 2.045073807239532471e-01 3.682400286197662354e-01
5.590678658336400986e-03 8.018658310174942017e-02 3.074814677238464355e-01 -9.500508196651935577e-03 2.034413367509841919e-01 -2.975937444716691971e-03 -2.325003268197178841e-03 -1.462392807006835938e-01 -2.829360067844390869e-01 -2.631816267967224121e-01 2.375640571117401123e-01 1.064057573676109314e-01 4.100447148084640503e-02 -2.239548116922378540e-01 1.848054975271224976e-01 -1.033618599176406860e-01 2.487402856349945068e-01 -8.054603636264801025e-02 -1.528932452201843262e-01 -2.349971383810043335e-01 2.350257635116577148e-01 -1.536253392696380615e-01 -1.947709619998931885e-01 -1.039858534932136536e-01 1.193022355437278748e-01 4.011136665940284729e-02 -1.109124869108200073e-01 -8.239020593464374542e-03 2.685798704624176025e-01 -9.807670116424560547e-02 3.748551756143569946e-02 3.693891763687133789e-01
1.869338005781173706e-01 -3.317214548587799072e-02 1.726102679967880249e-01 6.722119450569152832e-02 2.088311612606048584e-01 -1.954895257949829102e-01 -7.836951315402984619e-02 9.724572300910949707e-03 -2.269767671823501587e-01 -8.524512499570846558e-02 2.023191899061203003e-01 1.438624709844589233e-01 1.499993354082107544e-01 -2.009149342775344849e-01 -2.511741518974304199e-01 -2.087103724479675293e-01 2.382355183362960815e-01 9.784525260329246521e-03 8.609893918037414551e-02 6.615427136421203613e-02 1.812616288661956787e-01 -1.206237971782684326e-01 2.116289138793945312e-01 -9.699005633592605591e-02 1.595592200756072998e-01 -3.262867927551269531e-01 -3.855523467063903809e-01 4.016992822289466858e-02 2.270801216363906860e-01 2.917890623211860657e-02 7.309776544570922852e-02 2.036222815513610840e-01
5.184791982173919678e-02 -2.318862974643707275e-01 1.630360931158065796e-01 -1.000417619943618774e-01 4.117412567138671875e-01 -1.607868671417236328e-01 -7.209945470094680786e-02 -1.118774637579917908e-01 -1.659117043018341064e-01 1.343626081943511963e-01 -1.505983918905258179e-01 4.473681375384330750e-02 -1.772959083318710327e-01 -1.688886880874633789e-01 5.479716928675770760e-04 -2.509727180004119873e-01 -4.531470686197280884e-02 9.341917186975479126e-02 -1.329567730426788330e-01 -3.711902201175689697e-01 -3.286346793174743652e-02 -1.630362868309020996e-01 1.120053604245185852e-01 -3.123430609703063965e-01 1.740863472223281860e-01 -2.058577686548233032e-01 -5.252070724964141846e-02 -3.037371672689914703e-03 2.840500175952911377e-01 -1.621638685464859009e-01 -1.239244267344474792e-02 1.185600608587265015e-01
1.327672004699707031e-01 -2.326311171054840088e-01 2.568793892860412598e-01 1.732126474380493164e-01 3.676618039608001709e-01 -1.630871593952178955e-01 -3.785037994384765625e-02 4.074145480990409851e-02 -2.458692528307437897e-02 -2.762804031372070312e-01 1.257154811173677444e-02 1.846641749143600464e-01 -4.868952184915542603e-02 -2.246295213699340820e-01 1.556255575269460678e-02 -3.517478704452514648e-02 5.003153160214424133e-02 -1.729402840137481689e-01 4.017665609717369080e-02 -2.126021534204483032e-01 1.004236713051795959e-01 -1.691913455724716187e-01 3.914032280445098877e-01 -2.822998166084289551e-01 1.624500155448913574e-01 -4.718330129981040955e-02 -1.928502619266510010e-01 9.445742517709732056e-02 1.409251540899276733e-01 -1.528458893299102783e-01 4.394430294632911682e-02 1.766060441732406616e-01
-1.640463173389434814e-01 -9.397799521684646606e-02 -5.124806985259056091e-02 3.431754559278488159e-02 4.590415060520172119e-01 1.842948347330093384e-01 -1.676408350467681885e-01 1.156101748347282410e-01 -1.069553643465042114e-01 3.720146417617797852e-02 2.729974687099456787e-01 6.842018663883209229e-02 2.780200913548469543e-02 -1.825874745845794678e-01 2.523460984230041504e-01 -1.694116592407226562e-01 2.358187735080718994e-01 1.962730474770069122e-02 -7.791098952293395996e-02 5.884538404643535614e-04 4.105982556939125061e-02 -7.500885426998138428e-02 -1.565770804882049561e-02 -1.622707769274711609e-02 1.578614860773086548e-01 -4.618659988045692444e-02 -8.071022480726242065e-02 6.344235036522150040e-03 1.027744188904762268e-01 7.197163254022598267e-02 2.305745035409927368e-01 5.323305726051330566e-01
3.093111515045166016e-01 1.451186388731002808e-01 1.527004837989807129e-01 -1.568909883499145508e-01 5.612244829535484314e-02 -2.895412035286426544e-02 -1.527799963951110840e-01 2.080290168523788452e-01 1.157229021191596985e-01 6.134354695677757263e-02 8.037681132555007935e-02 1.360692530870437622e-01 -2.682947379071265459e-04 -9.040636569261550903e-02 1.035759821534156799e-01 -3.452390432357788086e-01 3.440572619438171387e-01 -1.134551614522933960e-01 -3.647937178611755371e-01 -2.176878787577152252e-02 2.059592902660369873e-01 -7.790083438158035278e-02 1.127674132585525513e-01 -2.367331236600875854e-01 2.356784641742706299e-01 1.522915661334991455e-01 -2.746887505054473877e-02 1.721565872430801392e-01 -9.751470386981964111e-02 -2.658573910593986511e-02 2.303499281406402588e-01 1.733739674091339111e-01
-9.266006946563720703e-02 -3.932386171072721481e-03 7.435596734285354614e-02 1.438396126031875610e-01 4.059194922447204590e-01 -2.985087335109710693e-01 1.383427083492279053e-01 -1.868381863459944725e-03 8.812654018402099609e-02 -2.197228744626045227e-02 8.649476617574691772e-02 7.105343788862228394e-02 1.408534348011016846e-01 -2.946075499057769775e-01 -1.794035583734512329e-01 -1.922904551029205322e-01 1.478271484375000000e-01 -1.041891425848007202e-01 -3.167377710342407227e-01 9.042832069098949432e-03 -5.842869356274604797e-02 -1.932409852743148804e-01 1.869407296180725098e-01 -1.868557035923004150e-01 1.582401096820831299e-01 -1.821331083774566650e-01 -2.612257003784179688e-01 -1.490836590528488159e-02 -5.925468727946281433e-02 -1.401111632585525513e-01 1.237268075346946716e-01 2.945020198822021484e-01
-1.677050068974494934e-02 -7.401837408542633057e-02 2.120609581470489502e-01 -4.644758999347686768e-02 3.933691978454589844e-01 -2.923002094030380249e-02 -9.465581923723220825e-02 -2.664366178214550018e-02 -1.300595849752426147e-01 8.356949687004089355e-02 2.520151734352111816e-01 1.570067107677459717e-01 2.292388826608657837e-01 -3.599531352519989014e-01 2.039147019386291504e-01 -1.491730958223342896e-01 1.397505402565002441e-01 2.435472607612609863e-01 -2.342622168362140656e-02 1.082843616604804993e-01 3.488522171974182129e-01 -2.376427650451660156e-01 1.567903310060501099e-01 -1.078094318509101868e-01 -4.172256961464881897e-02 1.409838348627090454e-01 -1.948440968990325928e-01 3.374299732968211174e-03 -1.750901788473129272e-01 -8.996207267045974731e-02 1.059521436691284180e-01 9.365162998437881470e-02
-1.573661565780639648e-01 1.776640117168426514e-01 -7.149435114115476608e-03 -6.119661033153533936e-03 2.234146445989608765e-01 -4.372925031930208206e-03 -1.847578436136245728e-01 -1.531778872013092041e-01 -1.271766275167465210e-01 -3.955509513616561890e-02 1.680780351161956787e-01 5.091324448585510254e-02 -4.986526444554328918e-02 -1.115663349628448486e-01 1.968920081853866577e-01 -1.605100557208061218e-02 -6.328048557043075562e-02 7.240743935108184814e-02 -2.127834707498550415e-01 -2.230002731084823608e-01 1.248033046722412109e-01 -2.817607820034027100e-01 -1.111518293619155884e-01 -1.046700030565261841e-01 3.170566260814666748e-01 -1.816277354955673218e-01 -4.338285028934478760e-01 -1.726085394620895386e-01 7.799454778432846069e-02 -2.620841562747955322e-01 1.423806995153427124e-01 2.538211047649383545e-01
-2.518406510353088379e-01 -3.408236503601074219e-01 8.735758066177368164e-02 -2.434316277503967285e-02 2.365579456090927124e-01 -1.017840299755334854e-02 -1.782223284244537354e-01 -5.870975088328123093e-03 -1.451674196869134903e-02 2.458347566425800323e-02 1.249564439058303833e-01 -7.244190573692321777e-02 -2.146988175809383392e-02 -1.237790137529373169e-01 1.865547522902488708e-02 -2.464150339365005493e-01 3.740610778331756592e-01 -1.346840858459472656e-01 -3.329106420278549194e-02 -1.807347536087036133e-01 1.476484686136245728e-01 -5.049356818199157715e-02 6.848827749490737915e-02 9.327779710292816162e-02 1.281360536813735962e-01 -5.939214676618576050e-02 -2.178754210472106934e-01 -1.375070065259933472e-01 -7.335147261619567871e-02 -1.064307093620300293e-01 3.217125535011291504e-01 4.355412125587463379e-01
-1.184675395488739014e-01 -1.495974063873291016e-01 -8.367066085338592529e-02 -4.228799045085906982e-02 9.318673610687255859e-02 -2.454043924808502197e-02 -4.864779487252235413e-02 -1.383620202541351318e-01 -2.272543907165527344e-01 1.392657756805419922e-01 2.893131375312805176e-01 1.492573618888854980e-01 7.456061244010925293e-02 -2.376496642827987671e-01 1.806951463222503662e-01 -5.837091058492660522e-02 2.590789198875427246e-01 3.337825536727905273e-01 -8.245114982128143311e-02 -1.505441963672637939e-01 1.201036050915718079e-01 -3.534759879112243652e-01 -4.541518166661262512e-02 1.022848784923553467e-01 2.703807651996612549e-01 5.567845702171325684e-02 -2.795550823211669922e-01 -7.107739150524139404e-02 1.335150655359029770e-02 -8.409653604030609131e-02 -7.645560801029205322e-02 3.413096368312835693e-01
-2.104815840721130371e-01 -1.058264300227165222e-01 1.788384318351745605e-01 1.478631943464279175e-01 3.007290363311767578e-01 -2.080085873603820801e-01 -8.374343812465667725e-02 3.071965277194976807e-01 4.625855758786201477e-02 -1.190701425075531006e-01 4.722775518894195557e-02 -1.791845075786113739e-02 1.359976232051849365e-01 -3.525747358798980713e-02 1.383686438202857971e-02 -2.538942396640777588e-01 1.418042182922363281e-01 1.156476214528083801e-01 4.663216695189476013e-02 1.122934445738792419e-01 -4.933686181902885437e-02 -1.755681037902832031e-01 -5.763445049524307251e-02 -2.308612614870071411e-01 4.014233872294425964e-02 -3.089657984673976898e-02 -3.161526918411254883e-01 1.356956064701080322e-01 5.733957141637802124e-02 -3.445630371570587158e-01 2.422135770320892334e-01 3.354804515838623047e-01
3.013176098465919495e-02 -1.115873828530311584e-01 2.533272281289100647e-02 1.946983635425567627e-01 2.378792762756347656e-01 2.726303786039352417e-02 -1.558797061443328857e-01 2.718212082982063293e-02 -2.097925096750259399e-01 1.810901239514350891e-02 -1.571251451969146729e-02 3.014723062515258789e-01 -2.278010547161102295e-01 -5.658735036849975586e-01 4.639163613319396973e-02 -1.475004255771636963e-01 3.910455480217933655e-02 8.152983151376247406e-03 -5.917517468333244324e-03 -9.864398837089538574e-02 -2.183549255132675171e-01 -2.360587269067764282e-01 1.141409426927566528e-01 -1.855892837047576904e-01 7.162413746118545532e-02 3.046547807753086090e-02 -2.859647274017333984e-01 -5.697136744856834412e-02 4.020834714174270630e-02 -1.468042582273483276e-01 1.828085035085678101e-01 1.559935063123703003e-01
-6.048474088311195374e-02 -1.220235303044319153e-01 9.757668524980545044e-02 6.147984787821769714e-02 4.519729316234588623e-01 -3.145778179168701172e-02 -1.604884862899780273e-01 2.316732406616210938e-01 -1.520190685987472534e-01 -2.523010969161987305e-01 2.342486195266246796e-02 1.218742355704307556e-01 9.777196496725082397e-02 -2.758464403450489044e-02 -8.010442368686199188e-03 -1.655147373676300049e-01 3.368848860263824463e-01 -9.161913394927978516e-02 -1.247353572398424149e-02 1.287872046232223511e-01 3.164059221744537354e-01 -1.683451086282730103e-01 6.043167039752006531e-02 -4.285178780555725098e-01 2.331944368779659271e-02 -9.523689001798629761e-02 -2.388193160295486450e-01 3.335199877619743347e-02 1.236655283719301224e-02 6.102198734879493713e-02 1.194047927856445312e-01 5.701696127653121948e-02
6.653135176748037338e-03 -2.644164860248565674e-01 -2.889674215111881495e-04 1.158636584877967834e-01 2.651226818561553955e-01 -1.742307394742965698e-01 -6.386889517307281494e-02 -3.025980852544307709e-02 -1.281629353761672974e-01 -1.046007946133613586e-01 2.226517200469970703e-01 1.268918514251708984e-01 -1.704155839979648590e-02 -2.372927218675613403e-02 3.272947072982788086e-01 5.444404110312461853e-02 1.995673626661300659e-01 -4.306755959987640381e-03 -8.405091613531112671e-02 -1.535447537899017334e-01 -2.911506779491901398e-02 -4.743233621120452881e-01 9.929645806550979614e-02 2.222703248262405396e-01 1.163480728864669800e-01 2.379444241523742676e-02 -2.635711431503295898e-01 -2.194674462080001831e-01 -5.494662001729011536e-02 -9.746882319450378418e-02 1.046196594834327698e-01 3.101745545864105225e-01
-1.207484304904937744e-01 -1.180421486496925354e-01 1.140335500240325928e-01 1.782831400632858276e-01 3.329463005065917969e-01 -2.180643379688262939e-01 -1.786801069974899292e-01 1.583071202039718628e-01 2.949263714253902435e-02 -1.667034029960632324e-01 1.134497970342636108e-01 2.144140154123306274e-01 1.329644918441772461e-01 -1.041778996586799622e-01 -8.052377402782440186e-02 -2.212340384721755981e-01 1.833634972572326660e-01 1.256950199604034424e-02 -2.080194950103759766e-01 1.245369464159011841e-01 -1.404333412647247314e-01 -3.066559433937072754e-01 4.457339644432067871e-02 -1.669983267784118652e-01 1.873425543308258057e-01 8.832671493291854858e-02 1.012251079082489014e-01 -2.758041583001613617e-02 2.113038897514343262e-01 -2.819529175758361816e-01 3.859045729041099548e-02 3.522796332836151123e-01
-3.490882460027933121e-03 -1.415756642818450928e-01 -8.803879469633102417e-02 2.715449593961238861e-02 2.731864452362060547e-01 1.760619878768920898e-01 -1.836838424205780029e-01 4.598705098032951355e-03 -1.548604667186737061e-01 -8.587257005274295807e-03 -1.052671074867248535e-01 -1.640327274799346924e-01 -9.017749130725860596e-02 6.316468119621276855e-02 -5.439548566937446594e-02 -3.331941664218902588e-01 2.588830292224884033e-01 7.448682188987731934e-02 -3.004627823829650879e-01 6.099927239120006561e-03 1.757076382637023926e-01 -8.367393165826797485e-02 -3.247509710490703583e-03 -2.624175548553466797e-01 1.964338719844818115e-01 1.132038533687591553e-01 -3.046868145465850830e-01 -1.027917936444282532e-01 -1.250544637441635132e-01 -4.393016099929809570e-01 4.409129917621612549e-02 -9.445637464523315430e-02
1.579133793711662292e-02 -1.791729629039764404e-01 2.700976133346557617e-01 2.394125983119010925e-02 3.510514199733734131e-01 -2.091815620660781860e-01 -9.823356568813323975e-02 6.547749042510986328e-02 -2.186628617346286774e-02 7.280408591032028198e-02 6.824141740798950195e-02 2.928483784198760986e-01 -2.250083535909652710e-01 -2.226625233888626099e-01 1.009798422455787659e-01 -2.409100383520126343e-01 -3.309286013245582581e-02 1.270253062248229980e-01 -3.276531100273132324e-01 -9.373734891414642334e-02 -8.666864782571792603e-02 -2.629548609256744385e-01 2.091565281152725220e-01 -1.866298019886016846e-01 5.720970034599304199e-02 3.598145395517349243e-02 -1.550584286451339722e-01 1.420766711235046387e-01 3.175187706947326660e-01 -8.491922169923782349e-02 -3.512275218963623047e-02 4.342580214142799377e-02
6.595058739185333252e-02 -3.894372284412384033e-02 9.165014326572418213e-02 2.253054976463317871e-01 2.142225354909896851e-01 -9.786516427993774414e-02 -3.073647059500217438e-02 3.414560854434967041e-02 1.963930428028106689e-01 -1.025612205266952515e-01 1.851261779665946960e-02 1.156330108642578125e-02 1.461150497198104858e-01 -2.069783508777618408e-01 8.069245517253875732e-02 -1.646261960268020630e-01 1.806450486183166504e-01 -4.747873917222023010e-02 -1.362321972846984863e-01 9.608814120292663574e-02 -1.914623975753784180e-01 -2.492612451314926147e-01 -1.893497705459594727e-01 -3.726907968521118164e-01 2.779294252395629883e-01 1.343864649534225464e-01 -1.384089887142181396e-01 2.145626693964004517e-01 1.686203330755233765e-01 -2.421803474426269531e-01 1.283069252967834473e-01 3.602202236652374268e-01
-1.694756895303726196e-01 -1.061112992465496063e-02 4.692719131708145142e-02 9.475091844797134399e-02 2.413475066423416138e-01 -1.519676893949508667e-01 -1.852643489837646484e-01 -6.374559551477432251e-02 9.244659543037414551e-02 -3.289552032947540283e-02 2.370252758264541626e-01 -5.940150842070579529e-02 1.095588952302932739e-01 -2.796086966991424561e-01 3.927792236208915710e-02 -2.626714110374450684e-01 1.220811530947685242e-01 -2.381668239831924438e-02 3.842666745185852051e-02 4.677627980709075928e-02 -8.701881021261215210e-02 -2.556921243667602539e-01 9.993483126163482666e-02 -5.284405946731567383e-01 1.979793757200241089e-01 -7.609139382839202881e-02 -2.079039961099624634e-01 -8.816599100828170776e-02 1.317168474197387695e-01 -2.487698793411254883e-01 7.067297399044036865e-02 2.205878794193267822e-01
2.085292339324951172e-01 -1.427678316831588745e-01 -1.401292234659194946e-01 -9.713207371532917023e-03 3.586809933185577393e-01 -7.142765820026397705e-02 -6.307371705770492554e-02 -2.371589541435241699e-01 -1.875994503498077393e-01 -2.467186152935028076e-01 7.477017492055892944e-02 6.064955145120620728e-02 3.066982626914978027e-01 -2.424284517765045166e-01 2.474296092987060547e-01 -9.428015351295471191e-02 1.427031457424163818e-01 -7.730583101511001587e-02 -4.829354211688041687e-02 1.119875982403755188e-01 6.543347239494323730e-02 -2.205674201250076294e-01 -2.345616817474365234e-01 -1.238534525036811829e-01 1.889990419149398804e-01 -7.457464188337326050e-02 -5.960319563746452332e-02 1.077277287840843201e-01 -2.793266177177429199e-01 -2.541791200637817383e-01 -9.213708341121673584e-02 1.486064791679382324e-01
1.198418214917182922e-01 3.372237086296081543e-02 2.016038298606872559e-01 1.541208773851394653e-01 4.215956032276153564e-01 1.330885738134384155e-01 -1.351586580276489258e-01 -1.206663772463798523e-01 -2.404940575361251831e-01 1.017628908157348633e-01 2.057921141386032104e-01 1.171994507312774658e-01 -8.436945825815200806e-02 -1.668909788131713867e-01 1.052906662225723267e-01 -2.093714773654937744e-01 -7.812237739562988281e-02 2.434580586850643158e-03 -5.601797997951507568e-02 1.398267000913619995e-01 1.525825913995504379e-02 -3.489956259727478027e-01 -1.609903573989868164e-01 6.171326339244842529e-02 1.913906931877136230e-01 -8.129456639289855957e-02 -9.199769049882888794e-02 -4.450878202915191650e-01 1.324464380741119385e-01 -5.386805161833763123e-02 8.711057901382446289e-02 1.387570053339004517e-01
-3.024760819971561432e-02 -3.156835678964853287e-03 1.011967733502388000e-01 1.855691671371459961e-01 5.008419752120971680e-01 6.106308195739984512e-03 6.590043008327484131e-02 2.029558569192886353e-01 -1.051429733633995056e-01 -2.204878032207489014e-01 7.714884728193283081e-02 2.467847953084856272e-04 -8.754791691899299622e-03 -1.724070459604263306e-01 -1.270749717950820923e-01 -3.730538487434387207e-01 1.804588139057159424e-01 2.478483170270919800e-01 -6.215618550777435303e-02 6.313689798116683960e-02 3.695641830563545227e-02 -2.005815505981445312e-01 -1.475619059056043625e-02 -2.635422646999359131e-01 2.035283483564853668e-02 1.304184645414352417e-01 -2.892893254756927490e-01 1.848281323909759521e-01 5.518843606114387512e-02 -8.625286072492599487e-02 -7.494946010410785675e-03 2.198074907064437866e-01
-2.878850996494293213e-01 -4.475463181734085083e-02 2.166052907705307007e-01 2.743076086044311523e-01 3.852547407150268555e-01 -1.458736211061477661e-01 2.185594476759433746e-02 -1.443963199853897095e-01 -1.090301349759101868e-01 7.697899825870990753e-03 5.262338742613792419e-02 -2.540319859981536865e-01 -7.967574521899223328e-03 -2.102642506361007690e-01 8.150056749582290649e-02 -1.786849796772003174e-01 3.553934395313262939e-01 1.863569021224975586e-01 -1.579831242561340332e-01 3.335732966661453247e-02 -3.976737335324287415e-02 -6.613207608461380005e-02 -1.370113156735897064e-02 -9.126248210668563843e-02 6.980164349079132080e-02 4.488464072346687317e-02 -1.582781076431274414e-01 -2.593846321105957031e-01 1.734891347587108612e-02 -1.790300458669662476e-01 -7.102046161890029907e-02 3.188146352767944336e-01
-4.910429567098617554e-02 -3.948931023478507996e-02 -1.053917873650789261e-02 1.795385964214801788e-02 4.218114614486694336e-01 -1.752266585826873779e-01 -1.099131479859352112e-01 2.754577249288558960e-02 -3.505420982837677002e-01 5.016592517495155334e-02 2.192624658346176147e-01 -2.482628822326660156e-02 -1.511577516794204712e-01 -2.596594691276550293e-01 2.859559357166290283e-01 -2.363466024398803711e-01 2.265810668468475342e-01 1.877212375402450562e-01 1.183380279690027237e-02 -1.261493414640426636e-01 2.759002149105072021e-01 4.634784162044525146e-02 -1.896296255290508270e-02 -1.087549701333045959e-01 1.743410378694534302e-01 1.148032173514366150e-01 -2.014352381229400635e-01 1.767616122961044312e-01 -1.777840852737426758e-01 -5.644506961107254028e-02 1.218697056174278259e-01 1.183509528636932373e-01
2.806868255138397217e-01 2.157701738178730011e-02 -1.740583330392837524e-01 -3.523050844669342041e-01 1.091705486178398132e-01 -1.981907710433006287e-02 1.418907381594181061e-02 1.557556446641683578e-02 -1.661349982023239136e-01 -1.768421083688735962e-01 1.902903914451599121e-01 2.184674441814422607e-01 -1.755694001913070679e-01 -3.932505473494529724e-02 -1.445666104555130005e-01 -8.622167259454727173e-02 1.264271587133407593e-01 1.399994343519210815e-01 -4.506106954067945480e-03 1.244520694017410278e-01 1.681081205606460571e-01 -5.179144144058227539e-01 1.136888936161994934e-01 6.122612953186035156e-02 -3.420266881585121155e-02 -1.298732906579971313e-01 -1.022910792380571365e-02 -8.349089883267879486e-03 2.771423161029815674e-01 -2.395751774311065674e-01 -8.775255084037780762e-02 1.602640748023986816e-01
3.046570718288421631e-01 -1.900019496679306030e-01 -2.243124134838581085e-02 -2.876526489853858948e-02 1.116889342665672302e-01 8.034384995698928833e-02 -1.283500790596008301e-01 8.766984939575195312e-02 -1.882545500993728638e-01 2.932074964046478271e-01 2.202992439270019531e-01 -8.589731529355049133e-03 -2.231267243623733521e-01 1.530297845602035522e-01 4.194278270006179810e-03 -1.450595259666442871e-01 6.291496753692626953e-02 8.845219016075134277e-02 -2.176786661148071289e-01 1.652106828987598419e-02 1.585476994514465332e-01 -1.892773360013961792e-01 1.146553903818130493e-01 -3.835619986057281494e-01 -3.286615759134292603e-02 2.510262429714202881e-01 5.218605324625968933e-02 -1.625514179468154907e-01 -6.503704190254211426e-02 -2.385458350181579590e-01 -1.459769159555435181e-02 3.565506041049957275e-01
2.870285809040069580e-01 2.011760920286178589e-01 9.755634516477584839e-02 -3.284766376018524170e-01 2.920204699039459229e-01 -2.692587375640869141e-01 -1.715639829635620117e-01 2.003502398729324341e-01 -1.386034190654754639e-01 1.415868699550628662e-01 1.304464638233184814e-01 1.237339302897453308e-01 -6.715820636600255966e-03 -8.345541357994079590e-02 3.080287873744964600e-01 -1.634758859872817993e-01 2.278547883033752441e-01 1.342101767659187317e-02 -2.579089701175689697e-01 -1.428311169147491455e-01 -9.860464930534362793e-02 -1.726844608783721924e-01 -4.913573712110519409e-02 4.772855341434478760e-02 5.749620124697685242e-02 1.712826266884803772e-02 -5.764775723218917847e-02 -1.957379877567291260e-01 -1.216364279389381409e-01 -2.174696177244186401e-01 4.712708760052919388e-03 2.039131373167037964e-01
1.214875876903533936e-01 -2.652053236961364746e-01 2.031980901956558228e-01 2.870582938194274902e-01 2.255615592002868652e-01 1.603106856346130371e-01 -5.724206939339637756e-02 3.630200028419494629e-02 -1.924118101596832275e-01 -9.116116166114807129e-02 1.418990939855575562e-01 -1.058369129896163940e-01 -1.423674523830413818e-01 1.389459222555160522e-01 1.374095529317855835e-01 -4.270104169845581055e-01 1.208475157618522644e-01 -7.906471937894821167e-02 -1.132005080580711365e-02 1.660640835762023926e-01 -2.027210220694541931e-02 -1.048513427376747131e-01 -1.127961650490760803e-02 -7.631333172321319580e-02 -1.002387106418609619e-01 -7.453101873397827148e-02 -4.603394865989685059e-01 9.275779128074645996e-02 3.250326961278915405e-02 -2.574658095836639404e-01 8.856275118887424469e-03 1.520545333623886108e-01
-1.842342913150787354e-01 -2.511652931571006775e-02 1.501358747482299805e-01 2.298821881413459778e-02 2.800393998622894287e-01 -2.339587807655334473e-01 -6.006814166903495789e-02 1.005297992378473282e-02 1.397288404405117035e-02 -9.500593692064285278e-02 6.526877637952566147e-03 8.132730424404144287e-02 2.497257739305496216e-01 -2.508143186569213867e-01 9.293458610773086548e-02 -4.035882949829101562e-01 8.171692490577697754e-02 -1.804379969835281372e-01 -7.504144310951232910e-02 -1.769110560417175293e-02 -2.331431023776531219e-02 -2.451765835285186768e-01 3.602457419037818909e-02 -3.001358807086944580e-01 3.612524867057800293e-01 4.128695651888847351e-02 2.403201162815093994e-02 3.914999216794967651e-02 5.321370810270309448e-02 -7.778005301952362061e-02 1.229495853185653687e-01 3.705267608165740967e-01
1.088974773883819580e-01 2.807331383228302002e-01 -1.984304748475551605e-02 1.339702308177947998e-02 2.771024405956268311e-01 -2.700505852699279785e-01 -1.758727803826332092e-02 -5.494251102209091187e-02 -2.377136200666427612e-01 9.014961123466491699e-02 -3.105023503303527832e-02 2.843806147575378418e-02 -3.192541003227233887e-01 -2.020468711853027344e-01 2.145894765853881836e-01 1.618994772434234619e-02 1.268217414617538452e-01 -4.509570449590682983e-02 4.949199408292770386e-02 1.246322020888328552e-01 -1.034225448966026306e-01 -4.812533557415008545e-01 8.943599462509155273e-02 1.284122765064239502e-01 1.881429851055145264e-01 -6.460311822593212128e-03 -3.982979431748390198e-02 -3.877697885036468506e-02 -1.127779185771942139e-01 -2.438160628080368042e-01 1.284721940755844116e-01 2.648815512657165527e-01
-2.743752487003803253e-02 6.705598533153533936e-02 8.858586102724075317e-02 2.182580232620239258e-01 1.442219018936157227e-01 -1.758859902620315552e-01 -7.462012022733688354e-02 1.766571216285228729e-02 9.144441783428192139e-02 -1.578120440244674683e-01 2.304777055978775024e-01 2.354440279304981232e-02 2.337450087070465088e-01 -2.049015015363693237e-01 1.246128529310226440e-01 -3.104166686534881592e-01 1.413270831108093262e-01 -2.929997257888317108e-02 -3.504580259323120117e-02 6.346969306468963623e-02 9.059528261423110962e-02 -1.287436187267303467e-01 1.357090175151824951e-01 -3.847306072711944580e-01 -6.781576573848724365e-02 -7.997934520244598389e-02 -9.302478283643722534e-02 3.840279206633567810e-02 1.425451040267944336e-01 -1.994959861040115356e-01 7.124808616936206818e-03 5.362867116928100586e-01
1.495315432548522949e-01 1.943450719118118286e-01 -4.821874946355819702e-02 9.178763628005981445e-02 2.725674808025360107e-01 -1.207007691264152527e-01 -2.184836566448211670e-01 -4.185078442096710205e-01 -2.722545266151428223e-01 -7.515721768140792847e-02 1.087919175624847412e-01 1.071138381958007812e-01 4.886595904827117920e-02 -2.420079410076141357e-01 4.710574075579643250e-02 -3.043154776096343994e-01 1.411105245351791382e-01 2.366676367819309235e-02 1.934045851230621338e-01 4.233801364898681641e-02 1.283735334873199463e-01 -1.667505353689193726e-01 -6.440111249685287476e-02 -2.026171088218688965e-01 2.563014328479766846e-01 7.509841024875640869e-02 -1.501458138227462769e-01 6.865203380584716797e-02 -1.536822915077209473e-01 -2.707433104515075684e-01 1.155196875333786011e-01 2.242590300738811493e-02
-1.346606016159057617e-01 1.470222622156143188e-01 -1.468942910432815552e-01 1.452490240335464478e-01 1.348415166139602661e-01 -3.464220762252807617e-01 -2.379732877016067505e-01 -7.099600136280059814e-02 -1.933689117431640625e-01 1.396139115095138550e-01 -2.065413147211074829e-01 2.551125586032867432e-01 -1.110599115490913391e-01 3.092492558062076569e-02 3.160351812839508057e-01 -1.920411735773086548e-01 2.443786561489105225e-01 -1.572216898202896118e-01 6.143065169453620911e-02 8.979862183332443237e-02 1.456985771656036377e-01 -1.598639190196990967e-01 1.386349946260452271e-01 1.032099574804306030e-01 -2.631844207644462585e-02 -7.709485292434692383e-02 -9.687000513076782227e-02 -4.646559432148933411e-02 5.450430139899253845e-02 -3.499221205711364746e-01 2.933168550953269005e-03 2.941121160984039307e-01
2.616506302729249001e-03 1.269079279154539108e-02 -1.452691256999969482e-01 7.526877522468566895e-02 2.607654333114624023e-01 -3.232101798057556152e-01 -2.864996716380119324e-02 7.966699451208114624e-02 -2.006578743457794189e-01 -5.934749171137809753e-02 -8.131850510835647583e-02 -3.141163289546966553e-02 -6.343238800764083862e-02 -2.776154316961765289e-02 2.617796957492828369e-01 -7.287120074033737183e-02 2.927086055278778076e-01 -1.700783520936965942e-01 9.235993027687072754e-02 -1.257906556129455566e-01 2.411372959613800049e-02 -3.423041105270385742e-01 1.210535988211631775e-01 5.377892404794692993e-02 2.770874202251434326e-01 -2.578238770365715027e-02 4.855031892657279968e-02 -9.418603777885437012e-02 1.359551399946212769e-01 -5.309501290321350098e-01 -9.607392363250255585e-03 1.144308247603476048e-03
2.090835124254226685e-01 -1.843542754650115967e-01 -1.560673266649246216e-01 -6.468954682350158691e-02 2.067668735980987549e-01 -1.194168031215667725e-01 -2.107663899660110474e-01 1.473739743232727051e-01 -2.406712025403976440e-01 -2.576306760311126709e-01 -1.107013151049613953e-01 -1.084162667393684387e-01 -2.228039950132369995e-01 -2.022318989038467407e-01 1.121878102421760559e-01 1.145037561655044556e-01 7.252974063158035278e-02 1.984174698591232300e-01 -1.009554117918014526e-01 -1.707426756620407104e-01 2.248091846704483032e-01 4.723291099071502686e-02 4.863488674163818359e-02 6.313412636518478394e-02 1.906425654888153076e-01 3.438745439052581787e-02 1.337668858468532562e-02 -3.173295855522155762e-01 2.151761390268802643e-02 -1.537580788135528564e-01 -1.738015934824943542e-02 4.473841190338134766e-01
3.765240013599395752e-01 2.733754180371761322e-02 -6.647884845733642578e-02 -2.326039969921112061e-02 1.062056720256805420e-01 1.184286847710609436e-01 3.066966533660888672e-01 6.217304989695549011e-02 -4.441724345088005066e-02 3.838673364953137934e-05 1.580501794815063477e-01 -1.136227473616600037e-01 -8.823522180318832397e-02 -5.491219088435173035e-02 2.039046287536621094e-01 -4.796340316534042358e-02 2.901087999343872070e-01 2.510399930179119110e-02 -1.719254106283187866e-01 -1.854785084724426270e-01 4.745225980877876282e-02 4.120457544922828674e-02 3.329056799411773682e-01 3.836983814835548401e-03 4.570656642317771912e-02 6.934074312448501587e-02 -1.694768816232681274e-01 3.998559899628162384e-03 1.722544282674789429e-01 -3.602803051471710205e-01 -6.911065429449081421e-02 4.139050245285034180e-01
1.838482022285461426e-01 4.821702837944030762e-02 5.912989377975463867e-02 -2.130507826805114746e-01 1.089480295777320862e-01 -5.283967033028602600e-02 -3.025224246084690094e-02 1.759087890386581421e-01 3.554696589708328247e-02 -1.846225261688232422e-01 -4.818874597549438477e-02 -9.272167086601257324e-02 -2.422611713409423828e-01 -2.119950652122497559e-01 6.945589929819107056e-02 3.155140951275825500e-02 2.788935303688049316e-01 1.317570805549621582e-01 -3.771185874938964844e-01 -1.652292013168334961e-01 1.165752857923507690e-01 -1.884520053863525391e-01 3.507708311080932617e-01 -1.660986393690109253e-01 2.911779284477233887e-01 -5.067096650600433350e-02 -1.315746158361434937e-01 -8.376438915729522705e-02 -3.327416777610778809e-01 -1.507181823253631592e-01 -1.229472807608544827e-03 5.690507590770721436e-02
2.263322472572326660e-01 -1.877805739641189575e-01 2.641868889331817627e-01 6.291703134775161743e-02 3.641274869441986084e-01 4.928781464695930481e-02 1.303292252123355865e-02 1.567852646112442017e-01 2.323374385014176369e-03 -5.687224119901657104e-02 -4.759916290640830994e-02 8.665718138217926025e-02 3.729956448078155518e-01 -1.868708431720733643e-01 9.507080167531967163e-02 -2.982310354709625244e-01 9.982693195343017578e-02 5.686779692769050598e-02 -1.123156249523162842e-01 -5.608447268605232239e-02 -8.777889609336853027e-02 -1.858245134353637695e-01 1.213594228029251099e-01 -3.255985379219055176e-01 1.067373901605606079e-01 -1.062262654304504395e-01 -2.023600190877914429e-01 -1.855020783841609955e-02 5.322542041540145874e-02 -9.484233707189559937e-02 5.797345563769340515e-02 3.519233763217926025e-01
2.053658068180084229e-01 1.377545595169067383e-01 1.611398905515670776e-01 -6.169245764613151550e-02 -3.054992109537124634e-02 1.131483018398284912e-01 -9.263534843921661377e-02 -1.798970401287078857e-01 -4.482481256127357483e-02 -2.250255495309829712e-01 -4.240502044558525085e-02 5.038821697235107422e-02 -4.607395231723785400e-01 -6.122944131493568420e-02 2.421059012413024902e-01 -1.550232023000717163e-01 5.138180851936340332e-01 -2.201387882232666016e-01 -3.223900124430656433e-02 -1.895024068653583527e-02 -3.443485498428344727e-02 -2.272589802742004395e-01 1.007870286703109741e-01 -2.193527221679687500e-01 -1.908162795007228851e-02 -5.176791176199913025e-02 -1.650364696979522705e-01 -1.102317473851144314e-03 -1.095597892999649048e-01 -1.675337851047515869e-01 -5.346677731722593307e-03 -5.813616141676902771e-02
-1.564302593469619751e-01 -1.920067071914672852e-01 -2.076890319585800171e-02 -1.704780161380767822e-01 1.843440234661102295e-01 1.225828938186168671e-02 6.217895448207855225e-02 -7.862102985382080078e-02 6.348645780235528946e-03 -5.423913244158029556e-03 -5.877872928977012634e-02 -1.129716560244560242e-01 -1.913620531558990479e-01 -1.127616465091705322e-01 5.786667112261056900e-03 -1.932086795568466187e-01 1.569407731294631958e-01 -4.896435514092445374e-02 1.429772973060607910e-01 -1.411725729703903198e-01 3.326922655105590820e-01 -3.325733244419097900e-01 -3.621697723865509033e-01 -3.641417324542999268e-01 1.772641986608505249e-01 -1.328621357679367065e-01 -1.487534791231155396e-01 -7.616262137889862061e-02 -7.606492936611175537e-02 -1.110923290252685547e-01 -2.719184756278991699e-01 2.011904865503311157e-01
-6.795305013656616211e-02 -1.191751956939697266e-01 -1.592380739748477936e-02 1.881384700536727905e-01 5.382929444313049316e-01 -2.314456552267074585e-02 -2.052792161703109741e-01 2.013275325298309326e-01 -2.551737725734710693e-01 -4.478484392166137695e-02 -2.048855461180210114e-02 -7.663219422101974487e-02 1.107146665453910828e-01 -1.081073284149169922e-01 -4.477508738636970520e-02 -3.706064522266387939e-01 1.695238947868347168e-01 -1.268697679042816162e-01 3.497484326362609863e-02 -1.395069211721420288e-01 1.308915019035339355e-01 -2.517053782939910889e-01 -6.704021990299224854e-02 8.011772297322750092e-03 -8.757592737674713135e-02 1.784067042171955109e-02 -2.229316234588623047e-01 -6.142855435609817505e-02 4.092735424637794495e-02 -1.892425119876861572e-01 -2.888274788856506348e-01 5.400756001472473145e-02
1.098432391881942749e-01 6.608995795249938965e-02 8.137755095958709717e-02 3.311679363250732422e-01 2.342148572206497192e-01 -5.044863745570182800e-02 -2.383898049592971802e-01 3.276958316564559937e-02 1.653043478727340698e-01 -5.366666242480278015e-02 1.393554955720901489e-01 -1.422002464532852173e-01 -2.450371859595179558e-03 -1.045470237731933594e-01 -3.459588810801506042e-02 -1.550228595733642578e-01 4.198905080556869507e-02 2.188341505825519562e-02 -3.713888302445411682e-02 1.114333942532539368e-01 3.172133117914199829e-02 -3.398436307907104492e-01 4.165063425898551941e-02 -4.307869970798492432e-01 3.308376073837280273e-01 -1.281133890151977539e-01 -1.042565405368804932e-01 -1.168146878480911255e-01 2.021463960409164429e-01 1.180825978517532349e-01 -2.279411070048809052e-03 3.477225303649902344e-01
2.304451018571853638e-01 -2.330449372529983521e-01 1.503808647394180298e-01 -1.975543349981307983e-01 1.790184229612350464e-01 -6.918542087078094482e-02 -1.310202777385711670e-01 1.587739586830139160e-02 1.254451721906661987e-01 -1.153325736522674561e-01 1.093320548534393311e-01 -1.468749791383743286e-01 -1.908232867717742920e-01 6.205576658248901367e-02 -3.351170197129249573e-02 -3.823162615299224854e-01 2.654801905155181885e-01 -1.642802357673645020e-01 -2.478066682815551758e-01 8.740685880184173584e-02 2.484630942344665527e-01 -8.947204053401947021e-02 1.094048470258712769e-01 -5.993016436696052551e-02 2.278371155261993408e-01 3.132690116763114929e-02 -3.956224024295806885e-01 -1.014073193073272705e-01 -4.868226870894432068e-02 -8.936300873756408691e-02 1.719637960195541382e-01 -1.230377629399299622e-01
1.047716662287712097e-02 -1.596098989248275757e-01 7.196331769227981567e-02 2.605738043785095215e-01 5.616802722215652466e-02 -1.482298970222473145e-01 -1.653450131416320801e-01 2.369263619184494019e-01 -2.483805641531944275e-03 -5.544015020132064819e-02 2.638572640717029572e-02 4.448511824011802673e-02 1.735426932573318481e-01 -1.520566642284393311e-01 8.713162690401077271e-02 -6.780426949262619019e-03 4.339168965816497803e-01 1.937262713909149170e-01 1.177967265248298645e-01 9.285010397434234619e-02 1.833196431398391724e-01 -2.492415308952331543e-01 1.547978967428207397e-01 -3.477170765399932861e-01 1.888829469680786133e-01 -7.164081931114196777e-02 -8.500129729509353638e-02 -3.346108794212341309e-01 1.266495906747877598e-03 5.682526528835296631e-02 1.054514274001121521e-01 2.506963908672332764e-01
2.509337067604064941e-01 -1.816264726221561432e-02 -6.187554448843002319e-02 -1.324275042861700058e-02 -3.572258399799466133e-03 -2.238857299089431763e-01 -1.396196186542510986e-01 5.146956816315650940e-02 -5.522549152374267578e-02 -9.109614044427871704e-02 1.364538967609405518e-01 -1.107299700379371643e-01 -4.316337108612060547e-01 -4.108135181013494730e-04 -5.483199656009674072e-02 -4.433604180812835693e-01 2.795356214046478271e-01 -1.362539827823638916e-01 -3.723261058330535889e-01 8.592554181814193726e-02 1.882411837577819824e-01 -1.401184350252151489e-01 1.246595308184623718e-01 -5.649675056338310242e-02 4.523533210158348083e-02 8.049621246755123138e-03 -2.205102890729904175e-01 -9.574627503752708435e-03 -1.077936366200447083e-01 -8.962979912757873535e-02 2.115706056356430054e-01 2.342294156551361084e-02
9.789620339870452881e-02 -1.418702453374862671e-01 3.017006441950798035e-03 -8.929126709699630737e-02 3.549596071243286133e-01 -2.066863626241683960e-01 -2.357764989137649536e-01 2.356785908341407776e-02 -5.650947615504264832e-02 -2.355768382549285889e-01 -2.243493869900703430e-02 1.257180869579315186e-01 1.804357618093490601e-01 -2.246247977018356323e-01 -1.147140748798847198e-02 -2.670380175113677979e-01 2.261045873165130615e-01 1.451161801815032959e-01 1.550987958908081055e-01 8.508434146642684937e-02 1.134768407791852951e-02 1.411200463771820068e-01 2.608408965170383453e-02 -2.813876271247863770e-01 4.353348910808563232e-01 -1.629509776830673218e-01 -8.138224482536315918e-02 -1.736446619033813477e-01 -1.902052387595176697e-02 2.498091757297515869e-02 -5.874494090676307678e-02 2.175577282905578613e-01
1.592725962400436401e-01 -1.685261428356170654e-01 1.200425345450639725e-02 -1.415693294256925583e-02 1.399803906679153442e-01 -2.019071280956268311e-01 -1.039891093969345093e-01 8.560483902692794800e-02 -8.873532712459564209e-02 2.356612682342529297e-02 -8.743149042129516602e-02 3.637309074401855469e-01 6.995554268360137939e-02 -3.587908744812011719e-01 6.033601239323616028e-02 -8.209908753633499146e-02 4.597101733088493347e-02 1.207861751317977905e-01 -5.666322261095046997e-02 -1.639497578144073486e-01 -9.020702540874481201e-02 -1.620929241180419922e-01 1.997700482606887817e-01 -3.612385988235473633e-01 2.928245253860950470e-02 -2.399515509605407715e-01 -2.505447864532470703e-01 4.334491118788719177e-02 2.574535310268402100e-01 -1.429264694452285767e-01 -8.215595968067646027e-03 3.369502127170562744e-01
3.743923902511596680e-01 -8.623517304658889771e-02 -8.193920366466045380e-03 -3.119336813688278198e-02 1.107375919818878174e-01 5.717372149229049683e-02 -4.418987780809402466e-02 1.069441437721252441e-01 1.530350297689437866e-01 -1.051463708281517029e-01 2.328877300024032593e-01 6.331779062747955322e-02 -2.336449772119522095e-01 -2.313658222556114197e-02 -6.775917857885360718e-02 -4.815645515918731689e-01 2.587299644947052002e-01 1.296757161617279053e-01 -2.918953895568847656e-01 2.407108806073665619e-02 7.113884389400482178e-02 -2.656657993793487549e-01 8.260140568017959595e-02 -1.232375726103782654e-01 1.063859239220619202e-01 9.840732812881469727e-02 -1.786728054285049438e-01 6.386747211217880249e-02 -4.323042929172515869e-02 -2.463530749082565308e-01 1.703960597515106201e-01 -1.493405550718307495e-01
-1.810659468173980713e-01 -1.071074530482292175e-01 6.075651571154594421e-02 2.165413498878479004e-01 2.841610014438629150e-01 -4.667841494083404541e-01 -2.426604367792606354e-02 -1.386765837669372559e-01 1.299850046634674072e-01 -4.421500861644744873e-02 9.807487577199935913e-02 1.853534877300262451e-01 -4.367759823799133301e-02 -5.720541253685951233e-02 -3.052724711596965790e-02 -3.996638357639312744e-01 2.337353676557540894e-01 1.357947885990142822e-01 -1.716775000095367432e-01 -1.854455284774303436e-02 1.699504703283309937e-01 -1.303278505802154541e-01 -1.099248081445693970e-01 -1.464553326368331909e-01 1.168272867798805237e-01 1.416692584753036499e-01 -1.934640407562255859e-01 3.629778698086738586e-02 1.404921710491180420e-01 -2.223430871963500977e-01 -8.020774275064468384e-02 1.663566976785659790e-01
1.603124737739562988e-01 5.499001219868659973e-02 1.852427795529365540e-02 -5.979803577065467834e-02 2.590586543083190918e-01 1.371855475008487701e-02 2.396088279783725739e-02 2.415773570537567139e-01 1.033493429422378540e-01 -1.116836667060852051e-01 6.961299479007720947e-02 6.459592282772064209e-02 -3.463344871997833252e-01 -2.677314579486846924e-01 -1.015897095203399658e-02 -3.657898902893066406e-01 3.784585297107696533e-01 -1.221411302685737610e-01 -2.901224792003631592e-01 6.573384255170822144e-02 4.709401726722717285e-02 -5.330186709761619568e-02 -3.239343687891960144e-02 -1.043330356478691101e-01 3.241423666477203369e-01 2.057870030403137207e-01 -8.234423398971557617e-02 -8.234823122620582581e-03 -1.294644176959991455e-01 -1.284993886947631836e-01 1.735116094350814819e-01 -4.624217748641967773e-02
1.150342226028442383e-01 -8.847201615571975708e-02 -8.982443250715732574e-03 2.291747033596038818e-01 2.186640948057174683e-01 -2.377507090568542480e-02 -1.765820533037185669e-01 -8.296416699886322021e-02 -1.349028646945953369e-01 -3.692229688167572021e-01 -2.721419557929039001e-02 -9.289829060435295105e-03 1.412996090948581696e-02 -1.463000923395156860e-01 -6.940657645463943481e-02 -8.037099242210388184e-02 4.336164593696594238e-01 2.535996735095977783e-01 1.638321727514266968e-01 -3.834117203950881958e-02 1.066709533333778381e-01 -3.179227113723754883e-01 1.417233347892761230e-01 -2.873689830303192139e-01 1.810450702905654907e-01 -8.313350379467010498e-02 -6.984626501798629761e-02 -2.440017908811569214e-01 9.249184280633926392e-02 9.448853135108947754e-02 9.336382150650024414e-02 1.599767357110977173e-01
3.490132391452789307e-01 1.484934706240892410e-02 5.999351665377616882e-02 -1.792882382869720459e-01 3.143379390239715576e-01 -2.040382921695709229e-01 -3.419038653373718262e-01 9.252051264047622681e-02 -1.701616048812866211e-01 -6.533078104257583618e-02 4.443899542093276978e-02 -4.168932139873504639e-02 -9.973717480897903442e-02 -2.613013386726379395e-01 3.382384181022644043e-01 1.633157432079315186e-01 3.099229931831359863e-01 -5.587525293231010437e-02 5.054073035717010498e-02 -1.839716583490371704e-01 -8.796815574169158936e-02 -2.109690308570861816e-01 -3.932727128267288208e-02 -7.481108605861663818e-02 1.124867945909500122e-01 -1.783256605267524719e-02 1.744421198964118958e-02 -1.366715729236602783e-01 -6.651531904935836792e-02 -2.441987395286560059e-01 -7.485952228307723999e-02 1.533248871564865112e-01
2.535827755928039551e-01 1.835357099771499634e-01 -1.014192774891853333e-01 -8.096702396869659424e-02 3.247291147708892822e-01 -1.165627762675285339e-01 -7.972101122140884399e-02 4.913124442100524902e-02 -2.642893791198730469e-01 1.564514487981796265e-01 -3.936028480529785156e-02 -2.134649083018302917e-02 -1.626764982938766479e-01 -2.191626876592636108e-01 2.784333527088165283e-01 -8.454930782318115234e-02 1.440594345331192017e-01 1.290955673903226852e-02 -8.164274506270885468e-03 -1.961060613393783569e-01 1.510551082901656628e-03 -3.952546119689941406e-01 -1.609537452459335327e-01 2.012285441160202026e-01 1.265327036380767822e-01 -1.029172837734222412e-01 -1.593549968674778938e-03 -1.439092904329299927e-01 -1.045002266764640808e-01 -3.364083468914031982e-01 1.355500519275665283e-01 1.732392907142639160e-01
-1.462938636541366577e-01 -3.732072561979293823e-02 1.302101314067840576e-01 1.298260390758514404e-01 1.514327824115753174e-01 -1.662584990262985229e-01 -7.198757678270339966e-02 -2.318674623966217041e-01 7.163187116384506226e-02 -1.147751882672309875e-01 1.321938484907150269e-01 2.657457888126373291e-01 -2.920746104791760445e-03 -8.679059892892837524e-02 1.590636521577835083e-01 -2.467257529497146606e-01 2.142039090394973755e-01 1.263467967510223389e-01 3.135677799582481384e-02 8.149755001068115234e-02 -1.375437229871749878e-01 -6.027260050177574158e-02 2.330338507890701294e-01 -2.246134877204895020e-01 2.706537246704101562e-01 -2.182158082723617554e-01 -2.158860415220260620e-01 -1.384756714105606079e-01 1.903586834669113159e-01 -6.942738592624664307e-02 1.165634319186210632e-01 4.423620402812957764e-01
1.741212308406829834e-01 1.709250807762145996e-01 3.915581852197647095e-02 -2.714384496212005615e-01 1.181930005550384521e-01 -9.313898533582687378e-02 -3.900022804737091064e-01 1.181471347808837891e-01 -3.755580782890319824e-01 -1.656888127326965332e-01 6.738961488008499146e-02 -1.227473244071006775e-01 -2.464823424816131592e-02 6.342494487762451172e-02 7.914273440837860107e-02 -1.693127900362014771e-01 1.194808930158615112e-01 1.614662110805511475e-01 8.650356531143188477e-02 7.748851925134658813e-02 -5.574922263622283936e-02 -2.692404091358184814e-01 -2.900524809956550598e-02 -1.026602685451507568e-01 1.050497964024543762e-01 -1.444136500358581543e-01 -1.923584938049316406e-02 -4.100130125880241394e-02 -2.417244017124176025e-01 -2.652381956577301025e-01 2.180492319166660309e-02 3.806198835372924805e-01
-3.299634158611297607e-02 -1.168744638562202454e-01 -8.848786354064941406e-02 -9.810943156480789185e-02 2.551431059837341309e-01 -2.475381791591644287e-01 1.573878079652786255e-01 -1.247970536351203918e-01 -9.527772665023803711e-02 8.630067110061645508e-03 1.572033762931823730e-01 -5.040531605482101440e-02 2.622174657881259918e-02 -1.109180822968482971e-01 1.664025038480758667e-01 1.095787286758422852e-01 1.911959797143936157e-01 2.419354021549224854e-02 5.209434404969215393e-02 7.493504881858825684e-02 -3.799469396471977234e-02 -2.711168229579925537e-01 -2.029710449278354645e-02 -2.541352808475494385e-01 -1.030570045113563538e-01 -2.046227902173995972e-01 -3.655914068222045898e-01 -7.628627121448516846e-02 2.795630693435668945e-01 -3.934616968035697937e-02 2.056756168603897095e-01 4.610804021358489990e-01
9.924805909395217896e-02 -2.108533121645450592e-02 -1.469003316015005112e-02 1.175156235694885254e-01 1.225617229938507080e-01 -1.946207135915756226e-01 -1.722567826509475708e-01 3.888462111353874207e-02 -1.751921176910400391e-01 1.018168521113693714e-03 3.677180409431457520e-02 4.546544514596462250e-03 1.024399474263191223e-01 1.292837113142013550e-01 -8.472211658954620361e-02 -1.077690497040748596e-01 2.301443070173263550e-01 1.232968941330909729e-01 -9.970746934413909912e-02 -1.427709907293319702e-01 -1.098931431770324707e-01 -4.116207659244537354e-01 2.669706344604492188e-01 -3.034112155437469482e-01 2.165084481239318848e-01 -1.522655934095382690e-01 -2.172264903783798218e-01 -2.267133146524429321e-01 2.977221608161926270e-01 1.251785457134246826e-01 1.733493208885192871e-01 2.592135667800903320e-01
8.881752192974090576e-02 6.798428297042846680e-02 9.480360895395278931e-02 3.815658688545227051e-01 2.470769435167312622e-01 -1.863371729850769043e-01 -2.181327193975448608e-01 1.780491024255752563e-01 8.258343487977981567e-02 6.173245236277580261e-02 4.203270748257637024e-02 -4.315823316574096680e-02 -8.604028075933456421e-02 -8.153027296066284180e-02 -1.927140913903713226e-02 -1.532799899578094482e-01 4.378890693187713623e-01 1.070783212780952454e-01 2.488750219345092773e-02 5.732703208923339844e-02 -8.622558414936065674e-02 -3.049001097679138184e-01 1.585068553686141968e-01 -4.119510650634765625e-01 1.199559271335601807e-01 -1.498178839683532715e-01 -1.871615052223205566e-01 -1.081906259059906006e-02 1.014789491891860962e-01 5.084777623414993286e-02 -9.265746176242828369e-02 9.942479431629180908e-02
7.969267666339874268e-02 1.138091683387756348e-01 -7.452956587076187134e-02 1.020053997635841370e-01 4.343419671058654785e-01 -2.880801856517791748e-01 -1.578046083450317383e-01 -1.452759653329849243e-01 1.492221355438232422e-01 -8.865550905466079712e-02 9.575712680816650391e-02 5.982954753562808037e-04 1.219541281461715698e-01 -2.401545271277427673e-02 3.590353727340698242e-01 6.808668375015258789e-02 2.185864746570587158e-01 2.253636717796325684e-01 2.392293512821197510e-02 8.603166043758392334e-02 4.245887696743011475e-02 -3.470037579536437988e-01 1.590562313795089722e-01 -5.390525236725807190e-02 -7.136044651269912720e-02 -6.407062523066997528e-03 -1.189205199480056763e-01 -7.205248624086380005e-02 3.070094808936119080e-02 -6.804126501083374023e-02 -1.687328703701496124e-02 4.141402244567871094e-01
8.636853843927383423e-02 -2.210615873336791992e-01 2.365990877151489258e-01 6.735609471797943115e-02 3.680128157138824463e-01 -1.153668388724327087e-01 -1.112153232097625732e-01 5.872124806046485901e-02 -3.222957253456115723e-01 -1.934484839439392090e-01 -1.753056608140468597e-02 7.297849655151367188e-02 1.382471770048141479e-01 -1.107671856880187988e-01 1.062225103378295898e-01 -2.538244128227233887e-01 3.417488932609558105e-01 6.987102329730987549e-02 -6.838726252317428589e-02 9.814997017383575439e-02 2.101805992424488068e-02 -7.370369881391525269e-02 3.666231334209442139e-01 -1.784569025039672852e-02 2.028066515922546387e-01 -1.318056583404541016e-01 -3.258393108844757080e-01 3.617866709828376770e-02 9.566470049321651459e-03 4.876993969082832336e-02 1.397216618061065674e-01 3.116206731647253036e-03
4.841526038944721222e-03 3.253506124019622803e-02 2.999442815780639648e-01 -1.189787164330482483e-01 4.227859377861022949e-01 8.215543627738952637e-02 2.848031185567378998e-02 -6.050259806215763092e-03 -1.762429922819137573e-01 5.509040132164955139e-02 1.682601124048233032e-02 -7.340055704116821289e-02 1.364713162183761597e-01 -3.757748007774353027e-01 6.556169688701629639e-02 -6.057252734899520874e-02 2.250839769840240479e-01 -7.717569172382354736e-02 2.283274382352828979e-01 -3.845190629363059998e-02 -3.600444272160530090e-02 -2.820125222206115723e-01 3.055704236030578613e-01 -8.462533354759216309e-02 -7.990888506174087524e-02 -4.685140773653984070e-02 -2.512365877628326416e-01 -8.342414349317550659e-02 1.102083735167980194e-02 -3.266038745641708374e-02 1.109644696116447449e-01 3.422429263591766357e-01
1.565275713801383972e-02 -4.678865894675254822e-02 6.485895812511444092e-02 -7.083068788051605225e-02 2.563773989677429199e-01 -2.261982411146163940e-01 -1.751555800437927246e-01 -4.141187295317649841e-02 -3.464463651180267334e-01 3.073231875896453857e-02 -1.292003244161605835e-01 -2.033139616250991821e-01 -9.564206749200820923e-02 -2.660656273365020752e-01 1.196157783269882202e-01 -1.335480064153671265e-01 3.634914010763168335e-02 -1.237148120999336243e-01 -4.837108775973320007e-02 5.552117526531219482e-02 1.044301167130470276e-01 6.296376138925552368e-02 1.256380230188369751e-01 2.525468766689300537e-01 1.605430990457534790e-01 9.850892424583435059e-02 -1.102823093533515930e-01 1.227021124213933945e-02 -2.582580223679542542e-02 -2.331493943929672241e-01 1.832515932619571686e-02 5.730065703392028809e-01
1.859273612499237061e-01 8.593390882015228271e-02 1.767876744270324707e-01 2.406800352036952972e-02 4.494341909885406494e-01 1.913602203130722046e-01 -2.446474283933639526e-01 -1.838417723774909973e-02 7.930681109428405762e-02 -2.134416401386260986e-01 -1.975251287221908569e-01 1.692467480897903442e-01 -1.787840761244297028e-02 5.124192312359809875e-02 -1.638030409812927246e-01 -6.542108952999114990e-02 3.421991467475891113e-01 -2.449974119663238525e-01 -5.337237939238548279e-02 1.731004007160663605e-02 2.680221386253833771e-02 -3.314270079135894775e-02 -1.134583353996276855e-02 -7.419169694185256958e-02 7.974954694509506226e-02 5.130255594849586487e-02 -7.712217420339584351e-02 4.673332720994949341e-02 -1.655359752476215363e-02 -4.286289215087890625e-01 9.802154451608657837e-02 2.745866775512695312e-01
1.374586019665002823e-02 -1.375834941864013672e-01 2.229887843132019043e-01 1.998487114906311035e-01 1.735274791717529297e-01 -2.423917949199676514e-01 -1.898364722728729248e-01 1.576921194791793823e-01 7.162974774837493896e-02 3.399283625185489655e-03 7.531868666410446167e-02 -1.270251423120498657e-01 1.711766272783279419e-01 4.731230437755584717e-02 1.444876343011856079e-01 -1.657166630029678345e-01 2.381359636783599854e-01 2.625253498554229736e-01 -1.261447817087173462e-01 -4.607094917446374893e-03 8.318983763456344604e-02 -3.911427557468414307e-01 2.287207245826721191e-01 -3.647480309009552002e-01 2.920815348625183105e-01 -6.985730677843093872e-02 -1.844828575849533081e-01 -6.215452030301094055e-02 6.367791444063186646e-02 -2.469951659440994263e-02 -9.844321012496948242e-02 7.310585677623748779e-02
2.224219292402267456e-01 -9.659899026155471802e-02 6.202082708477973938e-02 5.181171372532844543e-02 -1.326474547386169434e-01 -8.063822239637374878e-02 1.053375750780105591e-01 1.624574065208435059e-01 -3.239503875374794006e-02 1.763885021209716797e-01 3.382138609886169434e-01 1.617584191262722015e-02 1.027254983782768250e-01 -2.713614702224731445e-01 1.755711287260055542e-01 -3.630205094814300537e-01 3.466354012489318848e-01 7.060972601175308228e-02 -2.344261556863784790e-01 -2.026243358850479126e-01 1.635722368955612183e-01 -6.469549238681793213e-02 2.159139066934585571e-01 -2.026942670345306396e-01 1.355693638324737549e-01 -1.282611787319183350e-01 -4.657092690467834473e-02 -5.655112490057945251e-02 -9.690012782812118530e-02 -2.460867166519165039e-01 -2.002874156460165977e-03 1.718145906925201416e-01
2.331385165452957153e-01 1.144630610942840576e-01 1.708271056413650513e-01 -6.182705983519554138e-02 1.163409501314163208e-01 -1.871479302644729614e-02 -1.910605579614639282e-01 1.188511550426483154e-01 1.307632625102996826e-01 -8.285875618457794189e-02 -8.899363875389099121e-02 -4.984167218208312988e-02 -3.423972725868225098e-01 2.934790402650833130e-02 2.527996897697448730e-01 -2.372236549854278564e-01 3.371554315090179443e-01 3.637181594967842102e-02 -3.529367148876190186e-01 6.904912739992141724e-02 -1.458870470523834229e-01 -4.355055838823318481e-02 1.667502522468566895e-01 6.017902866005897522e-02 3.562141656875610352e-01 -2.973919548094272614e-02 -1.283727735280990601e-01 2.067078351974487305e-01 -1.090450584888458252e-01 -2.066527903079986572e-01 5.253156181424856186e-03 1.477709412574768066e-01
-6.642551720142364502e-02 1.122963428497314453e-01 -1.624297648668289185e-01 -5.736010521650314331e-02 4.200461804866790771e-01 -2.710158824920654297e-01 1.783909648656845093e-02 -1.510571837425231934e-01 -5.800139904022216797e-02 3.584731137380003929e-03 -1.731915771961212158e-01 -1.827149651944637299e-02 -2.113170772790908813e-01 1.113753095269203186e-01 4.116574525833129883e-01 -2.091297358274459839e-01 2.330248057842254639e-01 4.078414291143417358e-02 2.846531271934509277e-01 1.351235341280698776e-02 9.910658746957778931e-02 -1.833956092596054077e-01 4.125547409057617188e-02 7.395280152559280396e-02 8.257977664470672607e-02 4.330581426620483398e-02 -4.452713951468467712e-02 -2.123357355594635010e-02 1.138695478439331055e-01 -3.287405669689178467e-01 9.733500331640243530e-02 2.165089100599288940e-01
7.132887095212936401e-02 1.980308443307876587e-01 -2.646824531257152557e-02 1.070520505309104919e-01 3.098854124546051025e-01 -1.378712654113769531e-01 7.230166345834732056e-02 -1.115545183420181274e-01 -1.807589083909988403e-01 1.103360801935195923e-01 -8.165005594491958618e-02 -1.939006447792053223e-01 -4.252221584320068359e-01 1.557902097702026367e-01 7.677274942398071289e-02 -5.782316997647285461e-02 1.667741239070892334e-01 -9.335222840309143066e-02 -4.552360996603965759e-02 2.116950601339340210e-01 -9.181521832942962646e-02 -2.517433464527130127e-01 -6.420508772134780884e-02 -6.125047802925109863e-02 1.658519059419631958e-01 -2.008139640092849731e-01 -2.294257730245590210e-01 -4.840933531522750854e-02 -1.587803214788436890e-01 3.234799206256866455e-02 -8.043275773525238037e-02 4.344628155231475830e-01
3.988734483718872070e-01 1.096611022949218750e-01 2.297890782356262207e-01 -2.343150973320007324e-01 1.116270124912261963e-01 -1.922156959772109985e-01 -2.419180572032928467e-01 2.035511098802089691e-02 -1.337848603725433350e-01 8.517533540725708008e-02 -3.882957622408866882e-02 5.189825966954231262e-02 -7.566116750240325928e-02 2.270034328103065491e-02 2.207434624433517456e-01 -7.344154268503189087e-02 1.482821255922317505e-01 2.011457830667495728e-01 -5.257017910480499268e-02 -4.469924420118331909e-02 3.628682752605527639e-04 -5.034599900245666504e-01 -1.783237606287002563e-01 -2.732217684388160706e-02 2.926547825336456299e-01 -5.124225839972496033e-02 -6.109955906867980957e-02 -1.445704102516174316e-01 4.122805967926979065e-02 -2.331576496362686157e-01 2.346431836485862732e-02 -1.897569932043552399e-02
1.666374504566192627e-01 -9.960926324129104614e-02 1.040411461144685745e-02 1.292062252759933472e-01 2.957389056682586670e-01 2.968531250953674316e-01 1.302003394812345505e-02 -6.173289194703102112e-02 2.262166887521743774e-01 -1.179755628108978271e-01 -8.957435190677642822e-02 -2.080959379673004150e-01 8.120761252939701080e-03 -1.657133549451828003e-01 1.169686615467071533e-01 -3.949673175811767578e-01 1.055822893977165222e-01 -7.221037149429321289e-02 -1.974418908357620239e-01 -2.167659848928451538e-01 1.133495196700096130e-01 -2.125011384487152100e-01 -1.803435385227203369e-01 -2.030984014272689819e-01 2.045079693198204041e-02 -4.229089245200157166e-02 1.720169484615325928e-01 -1.461816132068634033e-01 2.160249501466751099e-01 -3.686085343360900879e-02 2.095724642276763916e-01 2.703590393066406250e-01
1.629017591476440430e-01 -1.967019438743591309e-01 -8.480629324913024902e-02 1.035881489515304565e-01 5.851462483406066895e-01 -1.228713393211364746e-01 3.607883676886558533e-02 4.709150642156600952e-03 -2.381065487861633301e-01 7.442720234394073486e-02 1.223711967468261719e-01 2.570556104183197021e-01 1.111743599176406860e-01 -1.152290552854537964e-01 1.285464316606521606e-01 -3.648483753204345703e-01 2.771539390087127686e-01 2.662273123860359192e-02 -5.855910480022430420e-02 -6.074657291173934937e-02 2.773076891899108887e-01 -1.074975952506065369e-01 1.298111677169799805e-01 -6.455333437770605087e-03 -8.159480988979339600e-02 7.798049598932266235e-03 -1.413922905921936035e-01 -1.035846769809722900e-01 -3.726505860686302185e-02 8.380106836557388306e-02 -2.236711978912353516e-02 5.592000111937522888e-02
4.719160497188568115e-02 -1.019401922821998596e-01 2.012374401092529297e-01 -8.711885660886764526e-02 5.059248805046081543e-01 -1.087741851806640625e-01 2.151579246856272221e-04 -1.700628846883773804e-01 -3.572181761264801025e-01 2.337734550237655640e-01 1.578890383243560791e-01 1.341764777898788452e-01 8.333227038383483887e-02 -2.078025788068771362e-01 4.609953984618186951e-02 -1.806596666574478149e-01 1.443407982587814331e-01 -2.894091904163360596e-01 5.239620059728622437e-02 3.816343098878860474e-02 1.957647949457168579e-01 -2.846724689006805420e-01 -5.841426551342010498e-02 -6.387063860893249512e-02 2.239990234375000000e-02 1.016197502613067627e-01 -8.036222308874130249e-02 -3.817877173423767090e-02 -7.643555849790573120e-02 -1.072388589382171631e-01 2.208739817142486572e-01 1.094795912504196167e-01
-2.617732286453247070e-01 2.246788516640663147e-02 4.682826343923807144e-03 -7.377462089061737061e-02 1.629872471094131470e-01 -1.917979717254638672e-01 -8.704867959022521973e-02 -1.339818835258483887e-01 -1.055133268237113953e-01 -1.005506142973899841e-02 -1.943612396717071533e-01 1.908970773220062256e-01 -2.140353433787822723e-02 3.667687764391303062e-03 4.525833725929260254e-01 -3.257070481777191162e-01 1.920418292284011841e-01 3.665621206164360046e-02 6.119124591350555420e-02 -9.964755736291408539e-03 2.417149990797042847e-01 -1.154173016548156738e-01 4.640969261527061462e-02 -3.582535684108734131e-02 3.628473877906799316e-01 9.907384961843490601e-02 -4.370996356010437012e-02 -2.078330665826797485e-01 1.285601966083049774e-02 -3.431489467620849609e-01 -8.690473437309265137e-02 1.023969948291778564e-01
1.433434933423995972e-01 -5.266157165169715881e-02 2.193768918514251709e-01 2.975131869316101074e-01 2.062521576881408691e-01 8.919805288314819336e-02 -2.945699095726013184e-01 -1.552392691373825073e-01 5.821627378463745117e-02 -1.923078596591949463e-01 6.516968458890914917e-02 -8.156557381153106689e-02 -1.949957311153411865e-01 -3.894537314772605896e-02 5.921829119324684143e-02 -7.846508920192718506e-02 2.328971922397613525e-01 5.984112620353698730e-02 -1.939742416143417358e-01 6.477680057287216187e-02 7.940655201673507690e-02 -7.998783141374588013e-02 2.515859901905059814e-02 -9.969657287001609802e-03 -1.059524118900299072e-01 1.793326288461685181e-01 -4.467610716819763184e-01 -1.519204825162887573e-01 -9.211165830492973328e-03 -3.951285183429718018e-01 9.295604377985000610e-02 1.849417537450790405e-01
2.237947424873709679e-03 7.061883807182312012e-02 3.549983203411102295e-01 6.128027103841304779e-03 4.293879270553588867e-01 -6.154996529221534729e-02 -1.145514920353889465e-01 -7.617197465151548386e-03 -6.377591937780380249e-02 1.553537994623184204e-01 -1.564557780511677265e-03 -5.595090240240097046e-02 1.711713373661041260e-01 -3.025235235691070557e-01 7.622425258159637451e-02 -1.138388663530349731e-01 3.114787042140960693e-01 -2.333007752895355225e-01 6.896658241748809814e-02 -1.010713651776313782e-01 -3.014575690031051636e-02 -1.350028961896896362e-01 1.542644053697586060e-01 -1.326714009046554565e-01 1.044488325715065002e-01 1.179372266051359475e-04 -2.321974188089370728e-01 2.791416365653276443e-03 7.490818202495574951e-02 -5.024721845984458923e-02 3.157328367233276367e-01 3.115595281124114990e-01
6.102187559008598328e-02 -9.979771822690963745e-02 -6.865644827485084534e-03 -8.599793165922164917e-02 3.187415301799774170e-01 -1.410450935363769531e-01 -9.774335473775863647e-02 1.502349972724914551e-02 -3.223123848438262939e-01 -7.440821081399917603e-02 4.983859136700630188e-02 3.182302415370941162e-01 -4.725601896643638611e-02 -1.725635528564453125e-01 3.003247380256652832e-01 -2.931773066520690918e-01 4.505346342921257019e-02 -2.015821039676666260e-01 -3.241152763366699219e-01 -1.007000729441642761e-01 -1.050346717238426208e-01 -1.937152594327926636e-01 2.043562829494476318e-01 -6.634951382875442505e-02 6.955441832542419434e-02 -1.636774837970733643e-01 -1.301487535238265991e-01 2.060423418879508972e-02 -3.036366403102874756e-01 -1.679032854735851288e-02 2.982608601450920105e-02 1.770113259553909302e-01
1.196625530719757080e-01 -3.991122543811798096e-01 -1.125074848532676697e-01 -1.850247234106063843e-01 4.400160536170005798e-02 -2.505886256694793701e-01 -3.654770851135253906e-01 1.345902681350708008e-01 -1.623343676328659058e-01 -2.646858990192413330e-01 -4.581785202026367188e-02 -1.403000354766845703e-01 4.725599661469459534e-02 -1.200369298458099365e-01 -2.077503874897956848e-02 -2.308427393436431885e-01 1.290949583053588867e-01 -1.195439510047435760e-02 -1.971137076616287231e-01 9.751478582620620728e-02 -1.008244454860687256e-01 -2.064767181873321533e-01 -7.776551879942417145e-03 8.435764908790588379e-02 5.399543419480323792e-02 -2.418098412454128265e-02 -5.254673771560192108e-03 1.751817911863327026e-01 2.151957005262374878e-01 -2.015200853347778320e-01 -4.319522529840469360e-02 3.554922044277191162e-01
8.724354952573776245e-02 2.190024405717849731e-02 -2.693548500537872314e-01 -2.648754715919494629e-01 1.565455049276351929e-01 -1.670267134904861450e-01 -7.214220613241195679e-02 -1.581061929464340210e-01 -4.320018589496612549e-01 -1.537958066910505295e-02 -9.632642567157745361e-02 -6.554815918207168579e-02 -1.943587362766265869e-01 -1.495649218559265137e-01 2.518452107906341553e-01 -7.230892777442932129e-02 9.279812127351760864e-02 1.467034071683883667e-01 -5.781965702772140503e-02 1.704747676849365234e-01 1.976931840181350708e-02 -4.732562005519866943e-01 -8.564214408397674561e-02 1.722435653209686279e-01 6.209094077348709106e-02 1.612675748765468597e-02 -1.344158500432968140e-01 5.246021971106529236e-02 7.185094803571701050e-02 -7.577115297317504883e-02 1.184778660535812378e-01 2.521424293518066406e-01
2.224572300910949707e-01 -5.763436481356620789e-02 5.615336075425148010e-02 6.435923278331756592e-02 4.749360084533691406e-01 7.761155068874359131e-02 -5.289199948310852051e-02 4.270846024155616760e-02 -1.695737540721893311e-01 1.182918325066566467e-01 5.280055105686187744e-02 1.572343558073043823e-01 -8.213914930820465088e-02 -1.634538471698760986e-01 1.246674582362174988e-01 -2.270957231521606445e-01 2.004857957363128662e-01 -1.658778339624404907e-01 4.258681461215019226e-02 -3.078171610832214355e-01 5.955490097403526306e-02 -2.754856050014495850e-01 1.628144830465316772e-01 -1.418194025754928589e-01 -4.787908494472503662e-02 -1.932025998830795288e-01 -2.843621075153350830e-01 2.128786444664001465e-01 4.723368212580680847e-02 6.009411066770553589e-02 -1.427190601825714111e-01 2.247304767370223999e-01
3.334323763847351074e-01 1.769724339246749878e-01 1.156984567642211914e-01 -4.715515077114105225e-01 1.845952719449996948e-01 -1.071290969848632812e-01 -6.655676662921905518e-02 1.052700504660606384e-01 -2.384526729583740234e-01 -7.344156503677368164e-02 1.934626996517181396e-01 -1.424588114023208618e-01 -1.576387286186218262e-01 -2.530411481857299805e-01 3.048087656497955322e-01 -1.381773948669433594e-01 2.682853117585182190e-02 -2.403705418109893799e-01 -1.271279156208038330e-01 -6.931011378765106201e-02 1.325505524873733521e-01 -1.406314373016357422e-01 1.732877641916275024e-02 1.217601075768470764e-01 1.396477781236171722e-02 -7.733353227376937866e-02 -7.866989821195602417e-02 -2.179057151079177856e-01 -7.382452487945556641e-03 -1.659769564867019653e-01 9.659735858440399170e-02 1.054468899965286255e-01
1.749417781829833984e-01 4.014403373003005981e-02 -1.219276618212461472e-02 -1.883073300123214722e-01 3.409650921821594238e-01 -3.139519989490509033e-01 6.043188273906707764e-02 -2.837209962308406830e-02 -3.091005086898803711e-01 2.552361786365509033e-02 6.834999658167362213e-03 5.315919965505599976e-02 -2.417552024126052856e-01 -2.064216416329145432e-03 1.977562457323074341e-01 -6.760740652680397034e-03 4.999328404664993286e-02 -4.937585815787315369e-02 -4.784786328673362732e-02 1.124457418918609619e-01 7.855693809688091278e-03 -4.781478345394134521e-01 1.238916143774986267e-01 1.498068124055862427e-01 2.302902191877365112e-01 -1.639434248208999634e-01 -1.301081627607345581e-01 -8.222545683383941650e-02 -6.121138110756874084e-02 -1.154477819800376892e-01 1.894731372594833374e-01 2.707415223121643066e-01
8.329137414693832397e-02 -7.677356898784637451e-02 -2.760687284171581268e-02 1.370940823107957840e-02 3.848825395107269287e-01 -1.545512527227401733e-01 -1.347189545631408691e-01 -1.854285597801208496e-01 1.635262370109558105e-01 6.959996372461318970e-02 9.466416388750076294e-02 -8.629245311021804810e-02 2.123611569404602051e-01 -1.680775582790374756e-01 -8.916109055280685425e-02 -9.007965773344039917e-02 3.265070915222167969e-01 -7.785090059041976929e-02 1.945468783378601074e-02 1.636800616979598999e-01 4.623443633317947388e-02 -2.843389511108398438e-01 -6.138405296951532364e-05 -5.108088850975036621e-01 1.316895782947540283e-01 8.875659853219985962e-02 -2.201969623565673828e-01 -2.137888967990875244e-01 1.069255322217941284e-01 1.069273520261049271e-02 -4.851321503520011902e-02 8.484266698360443115e-02
2.195108830928802490e-01 3.438608348369598389e-02 -1.975704878568649292e-01 -1.666767448186874390e-01 2.949020862579345703e-01 -1.900001019239425659e-01 3.764247894287109375e-02 -2.626748196780681610e-02 1.526587754487991333e-01 -3.126224577426910400e-01 -4.678753390908241272e-02 1.476652026176452637e-01 -1.206591427326202393e-01 4.205292090773582458e-02 -2.799340710043907166e-02 -1.969774365425109863e-01 2.968240082263946533e-01 5.881552770733833313e-02 -1.413087248802185059e-01 -7.676161825656890869e-02 -9.583058208227157593e-02 -3.999233543872833252e-01 -1.287969052791595459e-01 2.061108797788619995e-01 -1.849340051412582397e-01 -4.349230229854583740e-02 -1.833197474479675293e-02 -5.453714728355407715e-02 1.290316134691238403e-01 -1.059127449989318848e-01 2.726045548915863037e-01 2.655212283134460449e-01
1.739919185638427734e-01 4.586627334356307983e-02 2.709823548793792725e-01 8.689028024673461914e-02 5.994935631752014160e-01 4.488034546375274658e-02 -6.370741873979568481e-02 -1.081369072198867798e-01 -2.892298400402069092e-01 7.685121893882751465e-02 3.970242664217948914e-02 1.679314821958541870e-01 2.351020276546478271e-02 -2.522844970226287842e-01 5.248737521469593048e-03 -2.756016552448272705e-01 1.232564225792884827e-01 -5.998224392533302307e-02 8.316707611083984375e-02 4.537192359566688538e-02 2.721971571445465088e-01 -2.604203522205352783e-01 1.051532626152038574e-01 1.255013630725443363e-03 1.484303735196590424e-02 6.499526090919971466e-03 -1.212071403861045837e-01 -9.214773029088973999e-02 -1.122597530484199524e-01 -2.471571043133735657e-02 6.877211481332778931e-02 1.668526381254196167e-01
2.566998600959777832e-01 6.122131366282701492e-03 -5.402266979217529297e-02 1.433381810784339905e-02 6.090205162763595581e-02 -6.048719212412834167e-02 -1.049934253096580505e-01 1.930346637964248657e-01 -6.191489100456237793e-02 6.264923512935638428e-02 8.400004357099533081e-02 -1.911232471466064453e-01 -2.034005224704742432e-01 1.625525355339050293e-01 -9.854486584663391113e-02 -2.841583490371704102e-01 3.262812495231628418e-01 -2.474327981472015381e-01 -3.137910068035125732e-01 8.225486427545547485e-02 1.400536745786666870e-01 -3.547004163265228271e-01 4.353325068950653076e-02 -1.724206656217575073e-01 2.287545949220657349e-01 -9.116085618734359741e-02 -1.733489930629730225e-01 -1.508122235536575317e-01 1.202017068862915039e-03 -1.555959135293960571e-01 2.383265942335128784e-01 -1.458993554115295410e-01
-2.296902984380722046e-02 -2.080767899751663208e-01 4.202643036842346191e-02 1.970709860324859619e-01 2.963493466377258301e-01 -2.232728749513626099e-01 -8.223330974578857422e-02 1.193741410970687866e-01 -1.157090533524751663e-02 4.412703588604927063e-02 2.089376561343669891e-02 -9.239557385444641113e-02 8.669472485780715942e-02 -8.491718024015426636e-02 1.764298081398010254e-01 -1.885085403919219971e-01 6.742729246616363525e-02 -7.206219248473644257e-03 7.745096925646066666e-03 2.242362648248672485e-01 3.610349074006080627e-02 -2.308742851018905640e-01 7.591558247804641724e-02 -5.867193937301635742e-01 2.033176273107528687e-01 -1.143075600266456604e-01 -5.338910222053527832e-02 -1.059250533580780029e-01 1.855875402688980103e-01 1.244543213397264481e-02 -3.117478266358375549e-02 3.175673782825469971e-01
1.693077385425567627e-01 -3.793312236666679382e-02 -1.376758795231580734e-02 -5.228135734796524048e-02 2.282169610261917114e-01 5.290521308779716492e-02 3.372108936309814453e-01 -2.969816327095031738e-01 -2.177412360906600952e-01 1.610432565212249756e-01 -1.800560392439365387e-02 -1.143836379051208496e-01 -2.519640624523162842e-01 4.008096083998680115e-02 1.321707218885421753e-01 -1.153351515531539917e-01 2.363232225179672241e-01 1.983937434852123260e-02 -2.136233896017074585e-01 2.225220203399658203e-01 -1.125218905508518219e-02 -4.495610296726226807e-01 -4.150227468926459551e-04 -6.717509776353836060e-02 2.222321927547454834e-01 2.456033136695623398e-03 -1.176210939884185791e-01 2.212638966739177704e-02 -9.958241879940032959e-02 -1.862047016620635986e-01 -1.508959084749221802e-01 1.958336383104324341e-01
-5.276095494627952576e-02 -6.873413175344467163e-02 -1.404990721493959427e-02 2.853376269340515137e-01 2.305010557174682617e-01 -1.015675365924835205e-01 -3.341960310935974121e-01 -1.699214130640029907e-01 -8.148769848048686981e-03 -5.573490262031555176e-02 1.732514053583145142e-01 -2.635416202247142792e-02 5.974126607179641724e-02 -2.816293835639953613e-01 4.877616465091705322e-02 -2.609879076480865479e-01 3.580293655395507812e-01 7.482875883579254150e-02 2.877550199627876282e-02 1.637122482061386108e-01 -5.107998475432395935e-02 -1.990785002708435059e-01 2.307488024234771729e-01 8.058735728263854980e-02 2.068685134872794151e-03 1.796562373638153076e-01 -1.375263780355453491e-01 5.556386336684226990e-02 1.069085374474525452e-01 8.327374607324600220e-02 1.633459031581878662e-01 3.960891366004943848e-01
2.346577495336532593e-01 -2.672573626041412354e-01 7.179589569568634033e-02 8.723345398902893066e-02 3.252486586570739746e-01 7.615792006254196167e-02 4.720608517527580261e-02 -1.913619227707386017e-02 3.113823831081390381e-01 -3.686127066612243652e-01 -1.877789013087749481e-02 -1.101310923695564270e-01 6.719319522380828857e-02 -7.153135538101196289e-02 1.043243929743766785e-01 -3.008652031421661377e-01 3.260439038276672363e-01 -4.657121375203132629e-02 -2.276796549558639526e-01 -6.880745291709899902e-02 7.628911733627319336e-02 -2.277759909629821777e-01 -1.032643299549818039e-02 -1.305043101310729980e-01 -1.064543500542640686e-01 5.228066816926002502e-02 2.138717174530029297e-01 -8.660053461790084839e-02 3.332203999161720276e-02 -1.138927564024925232e-01 4.210561886429786682e-02 2.591631412506103516e-01
2.249762713909149170e-01 3.784933313727378845e-02 -3.571652248501777649e-02 4.404147341847419739e-02 3.893328011035919189e-01 -1.417296230792999268e-01 -1.572584658861160278e-01 -4.210224002599716187e-02 -8.629676699638366699e-02 -2.241831123828887939e-01 5.418355017900466919e-02 1.699116677045822144e-01 1.996220350265502930e-01 -2.634756565093994141e-01 -9.897550940513610840e-02 -2.738224565982818604e-01 4.037333726882934570e-01 -4.554468393325805664e-02 2.879253961145877838e-02 2.827098965644836426e-02 -1.419838815927505493e-01 4.109093919396400452e-02 5.494751781225204468e-02 -2.213444262742996216e-01 2.219503968954086304e-01 -1.940409243106842041e-01 -1.074539795517921448e-01 -1.628073900938034058e-01 -1.873215585947036743e-01 -6.255873292684555054e-02 -1.398086994886398315e-01 1.973160952329635620e-01
4.343827068805694580e-02 9.126689285039901733e-02 1.393490284681320190e-01 5.765126645565032959e-02 3.377735018730163574e-01 -4.732656106352806091e-02 8.037760853767395020e-02 2.307114452123641968e-01 -1.909732520580291748e-01 -5.325130745768547058e-02 -1.353688836097717285e-01 8.745705336332321167e-02 1.504825055599212646e-01 -2.466708570718765259e-01 -8.396456390619277954e-02 -2.947136759757995605e-01 7.331559807062149048e-02 -5.169045552611351013e-02 1.122132223099470139e-02 -4.270988982170820236e-03 -1.446442864835262299e-02 -1.318138092756271362e-01 7.475364208221435547e-02 -4.184544682502746582e-01 7.095050532370805740e-04 1.520935744047164917e-01 -2.192278355360031128e-01 1.223475858569145203e-01 1.467483937740325928e-01 -2.100438326597213745e-01 2.022860795259475708e-01 3.861885666847229004e-01
-2.087506055831909180e-01 3.240644931793212891e-02 1.799489110708236694e-01 1.769603788852691650e-01 2.688936591148376465e-01 -1.902033090591430664e-01 -1.044949144124984741e-01 1.308764368295669556e-01 -2.662210166454315186e-02 -7.648781687021255493e-02 2.252159863710403442e-01 -1.253830343484878540e-01 -1.498952955007553101e-01 -5.114523321390151978e-02 1.051475852727890015e-01 -5.761654675006866455e-02 2.285771518945693970e-01 -7.667394727468490601e-02 -1.522006392478942871e-01 7.249189913272857666e-02 1.682256758213043213e-01 -2.035237401723861694e-01 2.888332009315490723e-01 -4.041400849819183350e-01 1.655467152595520020e-01 -1.147075444459915161e-01 -2.201175838708877563e-01 -1.989250779151916504e-01 2.173495590686798096e-01 9.189131669700145721e-03 1.464638262987136841e-01 2.056690752506256104e-01
-2.043389230966567993e-01 -2.391831725835800171e-01 9.013944119215011597e-02 1.371314674615859985e-01 9.692110866308212280e-02 -1.101589277386665344e-01 -1.331686228513717651e-01 4.904392361640930176e-02 -2.329737395048141479e-01 -2.066196128726005554e-02 1.801914572715759277e-01 8.841686695814132690e-02 -2.808194234967231750e-02 -2.574899196624755859e-01 3.516908735036849976e-02 -2.531788647174835205e-01 4.828307628631591797e-01 -6.916064769029617310e-02 2.325521595776081085e-02 1.850322932004928589e-01 -1.112464740872383118e-01 1.585718989372253418e-02 7.789956033229827881e-02 -9.148652851581573486e-02 1.483230441808700562e-01 -1.861497387290000916e-02 -4.620310291647911072e-02 8.849327266216278076e-02 9.677110612392425537e-02 -1.226042881608009338e-01 5.347479507327079773e-02 4.956843554973602295e-01
-1.566357016563415527e-01 -7.888895273208618164e-02 1.233313158154487610e-01 -1.137880906462669373e-01 1.215787827968597412e-01 -1.216759830713272095e-01 1.587257981300354004e-01 -5.839852616190910339e-02 -2.192999869585037231e-01 -1.287963390350341797e-01 6.654981523752212524e-02 9.556189179420471191e-02 8.113609999418258667e-02 -1.284941285848617554e-01 2.111925929784774780e-01 -3.390317410230636597e-02 1.507324278354644775e-01 -1.813579536974430084e-02 -7.101282477378845215e-02 -2.228016406297683716e-02 2.410280853509902954e-01 -8.765215426683425903e-02 -9.042806923389434814e-02 -2.428073734045028687e-01 1.655950769782066345e-02 -3.131449818611145020e-01 -4.629044234752655029e-01 -1.591961979866027832e-01 8.866365253925323486e-02 -2.074744403362274170e-01 -3.149908483028411865e-01 2.936372458934783936e-01
1.543836146593093872e-01 9.248027950525283813e-02 -6.249414384365081787e-02 4.847811162471771240e-02 3.214138001203536987e-02 1.060637608170509338e-01 -1.247561499476432800e-01 -1.243404969573020935e-01 2.416287809610366821e-01 -9.486886858940124512e-02 1.431785803288221359e-02 1.662014573812484741e-01 -1.326220482587814331e-01 -2.505910992622375488e-01 9.498459286987781525e-03 -4.752999544143676758e-01 2.771747708320617676e-01 -7.348735630512237549e-02 -5.477041006088256836e-02 -2.004491835832595825e-01 2.196766734123229980e-01 -4.270300865173339844e-01 1.843179166316986084e-01 7.915820181369781494e-02 -9.806240350008010864e-02 1.637315303087234497e-01 -1.388189103454351425e-02 -1.619858294725418091e-01 3.702858090400695801e-02 1.425485312938690186e-01 1.073086857795715332e-01 1.553469002246856689e-01
2.441417723894119263e-01 -3.239484876394271851e-02 1.597578674554824829e-01 -5.325875431299209595e-02 5.205815434455871582e-01 -2.700348496437072754e-01 -4.657558351755142212e-02 -1.521957069635391235e-01 8.095079101622104645e-03 -4.674254655838012695e-01 -1.598774939775466919e-01 -3.878054395318031311e-02 -2.400756627321243286e-02 -1.105157956480979919e-01 -3.799271956086158752e-02 -1.820829659700393677e-01 2.026354223489761353e-01 -4.558243229985237122e-02 2.007547467947006226e-01 1.672526597976684570e-01 -4.728766903281211853e-02 -5.861861631274223328e-02 -1.215686555951833725e-02 -2.098437845706939697e-01 3.645322099328041077e-02 -1.414070725440979004e-01 -1.444490104913711548e-01 -1.199045851826667786e-01 -4.280398041009902954e-02 3.211886808276176453e-02 -2.549309097230434418e-02 1.654518097639083862e-01
-1.077863201498985291e-01 1.108917519450187683e-01 -7.995004206895828247e-02 1.064952686429023743e-01 2.876246869564056396e-01 -2.942500412464141846e-01 -1.922350749373435974e-02 -3.880331665277481079e-02 -9.917005896568298340e-02 1.603047549724578857e-02 -2.010384798049926758e-01 5.855479091405868530e-02 -2.699517607688903809e-01 -1.539427191019058228e-01 4.154441952705383301e-01 -8.479297161102294922e-02 1.303844451904296875e-01 -3.090262040495872498e-02 -2.315316349267959595e-02 2.060019075870513916e-01 1.273665279150009155e-01 -2.701347172260284424e-01 5.393112823367118835e-02 9.213645011186599731e-02 2.440877407789230347e-01 -3.015473484992980957e-01 -1.544698625802993774e-01 -2.184025757014751434e-02 2.499139010906219482e-01 -2.398637384176254272e-01 -1.503477105870842934e-03 2.260166965425014496e-02
4.075840711593627930e-01 1.164081543684005737e-01 1.822820119559764862e-02 1.134312301874160767e-01 3.707452118396759033e-01 1.580120325088500977e-01 2.256976068019866943e-02 6.197846680879592896e-02 1.671285182237625122e-01 -1.488400995731353760e-02 -2.056312859058380127e-01 7.559660077095031738e-02 -6.797504425048828125e-02 -3.623660653829574585e-02 -7.249187678098678589e-02 -1.231781691312789917e-01 1.814564019441604614e-01 1.067233458161354065e-01 -2.674066126346588135e-01 5.003758892416954041e-02 1.792779564857482910e-01 -1.954896599054336548e-01 1.110417954623699188e-02 2.804652154445648193e-01 3.214930891990661621e-01 -1.869750618934631348e-01 -2.222633212804794312e-01 8.420561999082565308e-02 9.085662662982940674e-02 -2.081261873245239258e-01 5.317122861742973328e-02 1.454849988222122192e-01
3.553438782691955566e-01 -8.248627185821533203e-02 -9.318600594997406006e-02 -2.167345210909843445e-02 1.341746896505355835e-01 -8.498389273881912231e-02 -2.913191542029380798e-02 1.764269322156906128e-01 1.272703409194946289e-01 -9.608342498540878296e-02 2.010107599198818207e-02 1.396938506513834000e-02 -1.712516993284225464e-01 -7.904430478811264038e-02 4.265117272734642029e-02 -3.547932505607604980e-01 3.089698255062103271e-01 -1.259388029575347900e-01 -1.849997341632843018e-01 -1.068266853690147400e-02 1.917869448661804199e-01 -1.560846865177154541e-01 -6.220164895057678223e-02 -1.366645693778991699e-01 1.746730208396911621e-01 1.669635325670242310e-01 -4.317856132984161377e-01 6.894657760858535767e-02 -9.206860512495040894e-02 -2.541122436523437500e-01 1.651577055454254150e-01 -1.789194643497467041e-01
-6.919862329959869385e-02 -1.243978664278984070e-01 9.237846732139587402e-02 -1.190910339355468750e-01 1.494223624467849731e-01 -1.000954061746597290e-01 -2.960074245929718018e-01 2.858094871044158936e-02 -1.561783850193023682e-01 -6.228505820035934448e-02 6.904703378677368164e-02 -8.928430825471878052e-02 -1.618891358375549316e-01 -8.773618936538696289e-02 1.280763298273086548e-01 -2.191630303859710693e-01 3.193812072277069092e-02 -6.800279021263122559e-02 -7.507014274597167969e-02 -2.501802332699298859e-02 3.576005697250366211e-01 1.371033638715744019e-01 1.182813942432403564e-01 9.612505882978439331e-02 1.969032585620880127e-01 1.673013716936111450e-01 -1.301559805870056152e-01 -4.804801940917968750e-02 -6.612666416913270950e-03 -2.359938174486160278e-01 1.892288327217102051e-01 5.809637308120727539e-01
-5.840837582945823669e-02 -1.636579781770706177e-01 1.463275998830795288e-01 8.000137656927108765e-02 4.296148419380187988e-01 -6.252513080835342407e-02 -8.853216469287872314e-02 -1.044606976211071014e-02 -2.648776769638061523e-01 1.725369691848754883e-01 3.043100237846374512e-01 1.965153403580188751e-02 -1.789144724607467651e-01 -2.196746766567230225e-01 -2.260965257883071899e-01 2.558941952884197235e-02 2.442665100097656250e-01 -8.314547687768936157e-02 6.006705015897750854e-02 -1.280400063842535019e-02 2.135095894336700439e-01 -2.365692853927612305e-01 -3.355681523680686951e-02 6.966643035411834717e-02 6.397649645805358887e-02 -2.003685384988784790e-02 -9.835361689329147339e-02 -1.592188924551010132e-01 1.054669767618179321e-01 -4.735292494297027588e-02 4.758212715387344360e-02 4.330994188785552979e-01
-4.340063408017158508e-02 -9.116837382316589355e-02 2.386211603879928589e-01 -8.227101713418960571e-02 2.499694377183914185e-01 -2.079037278890609741e-01 1.116281747817993164e-01 -1.895162276923656464e-02 -1.213488280773162842e-01 -7.086603343486785889e-02 -5.475611239671707153e-02 1.350095272064208984e-01 -8.671206980943679810e-02 -1.164692193269729614e-01 -8.304710499942302704e-03 -1.659482419490814209e-01 1.502595990896224976e-01 -9.722516685724258423e-02 2.016689479351043701e-01 -8.268950134515762329e-02 -1.309233605861663818e-01 -3.176007270812988281e-01 2.399060502648353577e-02 -7.876899838447570801e-02 3.239786326885223389e-01 -1.516483724117279053e-01 -6.503963470458984375e-02 -1.574674248695373535e-02 -3.267379999160766602e-01 -6.091004610061645508e-02 1.336511224508285522e-01 5.027968287467956543e-01
1.819325536489486694e-01 8.137652650475502014e-03 -6.425067037343978882e-02 -8.386785537004470825e-02 1.112725213170051575e-01 -2.444321960210800171e-01 -2.150001078844070435e-01 1.905196160078048706e-01 -1.670075058937072754e-01 -2.637534216046333313e-02 2.288337051868438721e-01 5.825975537300109863e-02 -2.747155167162418365e-02 5.799423158168792725e-02 1.345024406909942627e-01 -1.345632374286651611e-01 2.121731787919998169e-01 1.049230769276618958e-01 -1.227164193987846375e-01 -1.135841533541679382e-01 1.547197848558425903e-01 -3.672945499420166016e-01 2.841864526271820068e-01 8.130522817373275757e-02 1.570035219192504883e-01 -3.504354655742645264e-01 4.763635806739330292e-03 -2.859665267169475555e-02 -1.929626315832138062e-01 -3.952436149120330811e-01 -5.116324499249458313e-02 4.231178387999534607e-02
4.736610874533653259e-02 6.274843215942382812e-02 -1.117069423198699951e-01 -3.227353394031524658e-01 3.246968984603881836e-01 -1.200132220983505249e-01 5.037699826061725616e-03 1.665337085723876953e-01 -2.059914171695709229e-01 -1.014951840043067932e-01 -1.113203763961791992e-01 1.999836787581443787e-02 -3.173084259033203125e-01 6.556454300880432129e-02 2.561542093753814697e-01 4.606736078858375549e-02 1.539090275764465332e-01 -4.357380792498588562e-02 -6.755521520972251892e-03 1.475547403097152710e-01 5.231603980064392090e-02 -4.065568745136260986e-01 1.558110117912292480e-01 1.651627570390701294e-01 1.498291343450546265e-01 -1.451220661401748657e-01 -4.417992755770683289e-02 -1.303092539310455322e-01 8.860216289758682251e-02 -2.468970865011215210e-01 2.357060760259628296e-01 1.937850266695022583e-01
1.419217288494110107e-01 1.328588277101516724e-01 -1.561576873064041138e-01 -3.976246714591979980e-02 5.186167359352111816e-01 -1.123354211449623108e-01 1.534322835505008698e-02 1.223042756319046021e-01 -2.777107357978820801e-01 8.420562744140625000e-02 2.439485788345336914e-01 -2.037844387814402580e-03 -2.464754693210124969e-02 -2.392926812171936035e-01 1.721989661455154419e-01 -1.653994619846343994e-01 -9.759002178907394409e-02 -2.229546457529067993e-01 -2.825789749622344971e-01 -2.113914489746093750e-02 9.666632860898971558e-02 -1.255696117877960205e-01 9.958690404891967773e-02 -9.470115602016448975e-02 2.110851407051086426e-01 -4.076294973492622375e-02 -6.408978253602981567e-02 8.422733284533023834e-03 -2.910856604576110840e-01 -1.589962244033813477e-01 -9.234289824962615967e-02 1.685057729482650757e-01
1.820847541093826294e-01 -1.172069758176803589e-01 -3.138556331396102905e-02 1.427689045667648315e-01 -1.546625345945358276e-01 1.366953104734420776e-01 6.033503916114568710e-03 -1.496041379868984222e-02 -5.386148020625114441e-02 1.619591712951660156e-01 1.414742469787597656e-01 -1.584465503692626953e-01 6.960643082857131958e-02 -3.154030740261077881e-01 4.791728854179382324e-01 -2.562834918498992920e-01 1.538253724575042725e-01 9.721504896879196167e-02 -1.567793637514114380e-01 -1.063241437077522278e-01 1.042456999421119690e-01 -1.288288086652755737e-01 1.253396123647689819e-01 -1.146690174937248230e-01 3.150386214256286621e-01 2.407560497522354126e-02 -1.763134300708770752e-01 -3.194317221641540527e-01 2.786454278975725174e-03 -1.042623072862625122e-01 8.780975639820098877e-02 1.953136920928955078e-01
6.752803176641464233e-02 -6.745630502700805664e-02 9.108342230319976807e-02 2.301939278841018677e-01 3.541462719440460205e-01 -1.833579093217849731e-01 -2.596684098243713379e-01 -5.684434622526168823e-02 -1.287530809640884399e-01 1.516698151826858521e-01 1.634901612997055054e-01 -1.067175269126892090e-01 1.056689843535423279e-01 -1.995487697422504425e-02 -1.737128943204879761e-02 -2.333633005619049072e-01 1.345960199832916260e-01 -2.341753430664539337e-02 3.242371380329132080e-01 -4.520775377750396729e-02 2.001768350601196289e-01 -2.113672494888305664e-01 2.102264761924743652e-01 -2.205267548561096191e-01 1.345361918210983276e-01 -5.058789253234863281e-02 5.403032526373863220e-02 -2.071626782417297363e-01 2.773965597152709961e-01 -1.036539226770401001e-01 1.924353837966918945e-01 2.474897354841232300e-01
1.855527162551879883e-01 -3.169635310769081116e-02 -6.491929292678833008e-03 4.960310086607933044e-02 4.129055142402648926e-01 -3.995276391506195068e-01 -8.361936360597610474e-02 -1.613646000623703003e-01 -3.878222079947590828e-03 -1.913204491138458252e-01 -5.499284714460372925e-02 1.753365546464920044e-01 7.238020002841949463e-02 -1.751173585653305054e-01 1.686398684978485107e-01 -3.633325397968292236e-01 2.082954198122024536e-01 -6.315111368894577026e-02 1.489597111940383911e-01 2.620238065719604492e-01 -1.302732229232788086e-01 2.267184481024742126e-02 -1.515100151300430298e-01 -2.107159197330474854e-01 2.429979154840111732e-03 -1.207278296351432800e-01 -8.292628079652786255e-02 -2.101654373109340668e-02 -1.290111094713211060e-01 -2.805909141898155212e-02 9.398947656154632568e-02 2.468833476305007935e-01
2.983665168285369873e-01 -5.122126266360282898e-02 2.729579806327819824e-01 -6.188088562339544296e-03 5.679070949554443359e-02 -3.907223790884017944e-02 -6.180356815457344055e-02 5.848591774702072144e-02 -8.539690822362899780e-02 -5.324843153357505798e-02 4.018389284610748291e-01 9.544901549816131592e-02 -9.566836804151535034e-02 -1.339015550911426544e-02 2.842884063720703125e-01 -1.780327409505844116e-01 1.265078485012054443e-01 8.176045864820480347e-02 6.564182043075561523e-02 -6.554443389177322388e-02 1.749150007963180542e-01 -2.742559313774108887e-01 -4.564185068011283875e-02 3.886672668159008026e-03 2.244639098644256592e-01 -1.139768213033676147e-01 -1.294967085123062134e-01 5.797597020864486694e-02 -3.219815716147422791e-02 -5.077565312385559082e-01 1.490486413240432739e-01 1.244140490889549255e-01
2.519885003566741943e-01 1.510049849748611450e-01 -4.279446601867675781e-02 -1.733180880546569824e-01 9.455033391714096069e-02 1.062825024127960205e-01 -2.527150809764862061e-01 1.043217629194259644e-01 1.070033088326454163e-01 -1.220676973462104797e-01 1.940002664923667908e-02 3.403443843126296997e-03 -1.141304001212120056e-01 -2.215836048126220703e-01 7.875930517911911011e-02 -4.022751748561859131e-01 3.242616653442382812e-01 3.413989394903182983e-02 -3.115709722042083740e-01 4.637758806347846985e-02 1.841860115528106689e-01 -1.413270533084869385e-01 5.650526285171508789e-02 -1.786793917417526245e-01 3.047433495521545410e-01 1.635705865919589996e-02 -2.184476703405380249e-01 1.896368339657783508e-02 -2.191633731126785278e-01 -1.176860928535461426e-02 2.092315256595611572e-01 4.726594686508178711e-02
1.525125950574874878e-01 -1.952632144093513489e-02 1.090375930070877075e-01 1.342957839369773865e-02 1.027507036924362183e-01 -3.687451034784317017e-02 -2.868440747261047363e-01 -3.882436752319335938e-01 6.632479280233383179e-02 8.404308557510375977e-02 5.197118595242500305e-02 4.818078875541687012e-02 -9.317558258771896362e-02 -3.345347046852111816e-01 9.501755982637405396e-02 -5.768367648124694824e-02 4.276532530784606934e-01 1.211273446679115295e-01 -1.930699646472930908e-01 -4.617086797952651978e-02 7.214714586734771729e-02 -2.281062155961990356e-01 -5.083002615720033646e-03 9.638031013309955597e-03 1.942683756351470947e-01 -6.091910600662231445e-02 -1.126599386334419250e-01 5.954631045460700989e-02 3.710657656192779541e-01 1.577541083097457886e-01 1.954405903816223145e-01 1.309107989072799683e-01
1.601909399032592773e-01 8.257771283388137817e-02 6.993897259235382080e-03 -1.329240798950195312e-01 1.212551817297935486e-01 -1.896526962518692017e-01 -1.798239648342132568e-01 -2.751246467232704163e-02 -2.018229812383651733e-01 1.721162348985671997e-02 2.021552920341491699e-01 2.109411358833312988e-02 -1.297379285097122192e-01 -3.537400960922241211e-01 4.257174134254455566e-01 -9.113577753305435181e-02 2.786637544631958008e-01 6.959380209445953369e-02 -8.471567928791046143e-02 -2.142331004142761230e-01 9.338292479515075684e-02 -2.257705032825469971e-01 -1.951328068971633911e-01 1.910717785358428955e-02 -3.404309507459402084e-03 -2.489366531372070312e-01 5.058415606617927551e-02 -1.592445224523544312e-01 -1.593360155820846558e-01 2.303059026598930359e-02 1.698054075241088867e-01 2.717300057411193848e-01
1.031290963292121887e-01 -5.619360879063606262e-02 3.438622504472732544e-02 -1.763197034597396851e-02 2.335589677095413208e-01 -3.151904344558715820e-01 -1.736840754747390747e-01 -7.676224410533905029e-02 -1.830252259969711304e-01 2.014888375997543335e-01 -1.543826609849929810e-01 8.550353348255157471e-02 -1.079136282205581665e-01 3.958528488874435425e-02 3.723707497119903564e-01 -1.763032749295234680e-02 2.731904946267604828e-02 -1.445261687040328979e-01 2.697599679231643677e-02 4.454318061470985413e-02 2.380542904138565063e-01 -3.040905892848968506e-01 -4.634589329361915588e-02 -8.958278596401214600e-02 2.150400876998901367e-01 -6.602945178747177124e-02 -1.050023138523101807e-01 -1.757253855466842651e-01 1.189139038324356079e-01 -4.817527532577514648e-01 -5.697333067655563354e-02 1.081515848636627197e-01
-1.784319728612899780e-01 -8.319507539272308350e-02 8.494256064295768738e-03 1.348931342363357544e-01 3.889324069023132324e-01 1.848479658365249634e-01 4.164046049118041992e-02 1.867742389440536499e-01 -8.771508187055587769e-02 -1.280895173549652100e-01 5.864921212196350098e-02 -2.089449949562549591e-02 7.971432805061340332e-02 -2.141647487878799438e-01 -1.393735855817794800e-01 -2.895937860012054443e-01 2.462999969720840454e-01 -7.906188070774078369e-02 -1.846413873136043549e-02 -3.393181413412094116e-02 8.737209439277648926e-02 -4.274342358112335205e-01 -6.859083473682403564e-02 -2.715542316436767578e-01 1.318279057741165161e-01 4.950250312685966492e-02 -3.176320195198059082e-01 1.682602316141128540e-01 5.395814403891563416e-02 -2.112974077463150024e-01 3.598442301154136658e-02 4.856174066662788391e-02
2.337119132280349731e-01 -2.048173733055591583e-02 -3.307174742221832275e-01 4.193998128175735474e-02 4.472506940364837646e-01 -9.665357321500778198e-02 -1.913928985595703125e-01 3.259346261620521545e-02 2.992742061614990234e-01 -2.387857995927333832e-02 -1.773797571659088135e-01 -3.081656247377395630e-02 -8.383940160274505615e-02 -2.204450517892837524e-01 4.720911011099815369e-02 -1.341916434466838837e-02 2.190884798765182495e-01 8.903265744447708130e-02 -1.649659425020217896e-01 -1.286847889423370361e-01 2.251192331314086914e-01 -4.736552014946937561e-02 -8.230255334638059139e-04 -2.528655230998992920e-01 -1.407842487096786499e-01 5.795530229806900024e-02 1.968581080436706543e-01 -1.391844302415847778e-01 4.693924263119697571e-02 -2.029431611299514771e-01 -6.371928006410598755e-02 2.466934174299240112e-01
-3.855672478675842285e-02 2.066498808562755585e-02 7.315283268690109253e-02 8.578217029571533203e-02 2.345575541257858276e-01 2.202719449996948242e-02 -3.458217382431030273e-01 -9.777431935071945190e-02 -2.121483832597732544e-01 -3.253881353884935379e-03 -1.887943595647811890e-01 -6.118023395538330078e-02 -9.929814934730529785e-02 1.559622287750244141e-01 -1.112367678433656693e-02 -3.375300168991088867e-01 1.522497236728668213e-01 -2.081583440303802490e-02 -2.373615503311157227e-01 -1.929286867380142212e-01 3.812837600708007812e-01 -9.054413065314292908e-03 -3.605482727289199829e-02 1.243166550993919373e-01 2.279915213584899902e-01 -3.951824456453323364e-02 -2.808920443058013916e-01 -3.106036782264709473e-02 9.190512448549270630e-02 -4.275806713849306107e-03 9.690910577774047852e-02 3.707164824008941650e-01
2.223776467144489288e-02 -1.231201663613319397e-01 5.541571229696273804e-02 2.105407267808914185e-01 4.415969550609588623e-01 -1.305162310600280762e-01 -2.674175202846527100e-01 8.523081243038177490e-02 -1.334794163703918457e-01 1.696516126394271851e-01 2.490933537483215332e-01 5.200804024934768677e-02 -8.195814676582813263e-03 -3.952120542526245117e-01 6.178246438503265381e-02 -2.435211837291717529e-01 -5.961202830076217651e-02 -1.816721558570861816e-01 8.672640658915042877e-03 -5.809370428323745728e-03 2.290252000093460083e-01 -1.729793548583984375e-01 1.027410700917243958e-01 9.035002440214157104e-02 -4.435461759567260742e-02 -7.751550525426864624e-02 -1.939770393073558807e-02 -1.363586187362670898e-01 1.087468191981315613e-01 8.558065444231033325e-02 1.218188181519508362e-01 3.416187167167663574e-01
3.357252180576324463e-01 1.169268935918807983e-01 -2.105012163519859314e-02 7.912328094244003296e-02 1.030327752232551575e-01 -2.051864378154277802e-02 4.956486634910106659e-03 2.493806034326553345e-01 5.157379806041717529e-02 -2.150038778781890869e-01 1.634649485349655151e-01 -1.465498358011245728e-01 -1.983720809221267700e-01 4.617955069988965988e-03 1.115577742457389832e-01 -3.444083631038665771e-01 2.527157366275787354e-01 -2.566601894795894623e-02 -1.807327568531036377e-01 1.787831075489521027e-02 2.769301235675811768e-01 -2.524119317531585693e-01 1.831781119108200073e-01 3.586246632039546967e-03 1.392335593700408936e-01 7.949041575193405151e-02 -3.638055026531219482e-01 -3.841451928019523621e-02 -1.757638305425643921e-01 -1.032176613807678223e-01 2.283122837543487549e-01 -3.816616535186767578e-02
8.235420286655426025e-02 2.822224237024784088e-02 1.590996831655502319e-01 -1.458809375762939453e-01 2.468305677175521851e-01 1.649088114500045776e-01 -1.064873859286308289e-01 1.037560170516371727e-03 -2.043749988079071045e-01 -7.020762562751770020e-02 -2.510747909545898438e-01 -9.752586483955383301e-02 1.350143551826477051e-01 -5.497373268008232117e-02 3.860760331153869629e-01 -3.359951078891754150e-02 -4.586161300539970398e-02 -3.771140426397323608e-02 -1.118980571627616882e-01 -1.094429790973663330e-01 1.929578632116317749e-01 -4.237997233867645264e-01 -7.851933687925338745e-02 6.599148362874984741e-02 4.350350424647331238e-02 2.053074724972248077e-02 -1.204292178153991699e-01 -2.624417245388031006e-01 -4.687701910734176636e-02 -7.083845138549804688e-02 -2.237834781408309937e-01 3.966268599033355713e-01
2.139542698860168457e-01 -2.475858852267265320e-02 -1.066341474652290344e-01 -2.099772915244102478e-02 2.880125343799591064e-01 -1.908048391342163086e-01 -1.268272101879119873e-02 4.056141525506973267e-02 -1.041388809680938721e-01 3.357386961579322815e-02 -5.200828239321708679e-02 1.463391780853271484e-01 -2.703810334205627441e-01 -4.312452971935272217e-01 -8.841256052255630493e-02 -2.440753281116485596e-01 4.073270782828330994e-02 1.131781339645385742e-01 6.114408373832702637e-02 -1.932408660650253296e-01 3.619357571005821228e-02 -2.611469924449920654e-01 -8.505031466484069824e-02 -6.240806728601455688e-02 7.866836339235305786e-02 -1.148300021886825562e-01 -1.891836971044540405e-01 3.208548426628112793e-01 3.304030047729611397e-03 3.680453822016716003e-02 -2.491900920867919922e-01 3.167262077331542969e-01
1.413699239492416382e-01 -3.699174523353576660e-02 3.645663559436798096e-01 3.324870765209197998e-02 -1.338341385126113892e-01 4.414649680256843567e-02 -1.717512756586074829e-01 -1.808492839336395264e-01 1.715714037418365479e-01 -1.973723471164703369e-01 1.612051129341125488e-01 -1.461762934923171997e-01 -1.138791367411613464e-01 -2.725411020219326019e-02 5.547298863530158997e-02 -4.914865270256996155e-02 3.273922801017761230e-01 1.644354313611984253e-01 -3.275172412395477295e-02 -1.350379199720919132e-03 -9.418772906064987183e-02 -3.836995363235473633e-01 -8.845165371894836426e-03 1.268885582685470581e-01 1.548385024070739746e-01 -5.686957016587257385e-02 -1.295377016067504883e-01 -3.083857893943786621e-01 5.150017887353897095e-02 -2.176288217306137085e-01 7.600112259387969971e-02 3.537780642509460449e-01
2.709047794342041016e-01 1.094108968973159790e-01 -1.334613859653472900e-01 -2.970631718635559082e-01 1.575938165187835693e-01 1.581781730055809021e-02 -8.797219395637512207e-02 3.568946197628974915e-02 5.623155087232589722e-02 -1.809058636426925659e-01 2.521892823278903961e-02 -1.797948591411113739e-02 -1.372904181480407715e-01 -1.748474985361099243e-01 1.511016190052032471e-01 -1.406260728836059570e-01 3.750350475311279297e-01 -1.551057994365692139e-01 -3.862555325031280518e-01 7.052120566368103027e-02 1.357114408165216446e-02 -1.572190523147583008e-01 1.169035434722900391e-01 -3.336640074849128723e-02 2.786530554294586182e-01 2.852347865700721741e-02 -1.545346826314926147e-01 1.717144101858139038e-01 -1.808110028505325317e-01 -2.916233241558074951e-01 1.893594861030578613e-01 4.034200310707092285e-02
2.124233394861221313e-01 3.592016175389289856e-02 -9.618456661701202393e-02 9.749600291252136230e-02 4.693966209888458252e-01 -1.383927017450332642e-01 1.505683362483978271e-01 -1.338066011667251587e-01 -2.969323992729187012e-01 -4.478898271918296814e-02 2.613719739019870758e-02 -1.220639422535896301e-02 -1.154270097613334656e-01 -2.022104412317276001e-01 -9.296413511037826538e-02 -1.716376245021820068e-01 2.716947197914123535e-01 -1.161145046353340149e-01 3.219546750187873840e-02 -1.173872575163841248e-01 7.634401321411132812e-02 -1.525035202503204346e-01 2.944674491882324219e-01 -4.803854972124099731e-02 2.655128240585327148e-01 9.074195474386215210e-02 -2.948111295700073242e-01 -9.905003011226654053e-02 3.362075611948966980e-02 2.180262356996536255e-01 -1.623329520225524902e-01 2.742658741772174835e-02
6.115501746535301208e-02 6.501531600952148438e-02 -7.616681605577468872e-02 -1.152815483510494232e-02 4.689088463783264160e-01 -2.081875205039978027e-01 -9.186650812625885010e-02 1.003104075789451599e-01 6.425414979457855225e-02 6.081531941890716553e-02 -1.698113232851028442e-01 1.637953221797943115e-01 -3.408093154430389404e-01 -2.336780726909637451e-01 1.560445725917816162e-01 -2.118080258369445801e-01 1.526410728693008423e-01 1.246486902236938477e-01 -4.196925088763237000e-02 -1.185054779052734375e-01 1.003169268369674683e-01 -1.381752938032150269e-01 -1.056010648608207703e-01 -2.638750076293945312e-01 3.056071698665618896e-03 -8.533771336078643799e-02 -1.584590375423431396e-01 2.925405204296112061e-01 -2.100755460560321808e-02 5.509795248508453369e-02 -2.457221746444702148e-01 2.334569096565246582e-01
-1.270621418952941895e-01 -1.873662024736404419e-01 8.376466482877731323e-02 1.075902581214904785e-01 2.290608137845993042e-01 -2.912501096725463867e-01 -3.607660904526710510e-02 -2.941973879933357239e-02 -1.646261513233184814e-01 -1.131118759512901306e-01 1.371635049581527710e-01 1.810165494680404663e-01 -1.673726923763751984e-02 -1.918739974498748779e-01 3.703742101788520813e-02 -1.250393688678741455e-01 2.369797825813293457e-01 8.970896899700164795e-02 2.240031063556671143e-01 1.639928370714187622e-01 -2.319546788930892944e-01 -3.757611811161041260e-01 -9.653719142079353333e-03 -1.587243378162384033e-01 2.106417417526245117e-01 -1.359920110553503036e-02 -1.111092939972877502e-01 -9.361247718334197998e-02 -2.306570261716842651e-01 -2.025356888771057129e-01 -1.925037987530231476e-02 3.511317372322082520e-01
-1.141530722379684448e-01 -3.327236045151948929e-03 4.032782837748527527e-02 1.147160977125167847e-01 1.993495374917984009e-01 -8.679928630590438843e-02 -9.471682459115982056e-02 2.279913723468780518e-01 2.321034818887710571e-01 1.639335155487060547e-01 -3.044030442833900452e-02 1.199022307991981506e-01 7.885751128196716309e-02 -6.341224908828735352e-02 -2.405528277158737183e-01 -9.116271138191223145e-02 1.365608721971511841e-01 -1.837912946939468384e-01 -6.941226869821548462e-02 1.484477370977401733e-01 7.971017062664031982e-02 -3.001234531402587891e-01 -2.121330499649047852e-01 -2.691235542297363281e-01 2.381188869476318359e-01 -2.046891450881958008e-01 -2.273962050676345825e-01 -6.487391144037246704e-02 -6.605721265077590942e-02 -2.209224104881286621e-01 -9.169135242700576782e-02 4.269058704376220703e-01
3.381630480289459229e-01 1.686622500419616699e-01 -1.372806727886199951e-01 -8.442587405443191528e-02 1.080775484442710876e-01 -1.871608793735504150e-01 -1.991695910692214966e-01 1.418547183275222778e-01 1.130322217941284180e-01 -5.595479905605316162e-02 8.602902293205261230e-02 -1.222637221217155457e-01 -6.880237907171249390e-02 -1.248518228530883789e-01 2.753282710909843445e-02 -2.736776471138000488e-01 3.045769333839416504e-01 9.746205061674118042e-02 -2.750884294509887695e-01 1.500199735164642334e-01 8.701905608177185059e-02 3.079272806644439697e-02 1.989817023277282715e-01 -2.067707031965255737e-01 3.079284131526947021e-01 5.154770612716674805e-02 -2.795350253582000732e-01 2.111325040459632874e-03 -1.670420467853546143e-01 -7.333154231309890747e-02 2.854451239109039307e-01 9.377218782901763916e-02
3.504771590232849121e-01 1.088280901312828064e-01 1.155909672379493713e-01 -2.012985944747924805e-01 2.284027934074401855e-01 -2.004264742136001587e-01 -3.564656376838684082e-01 -3.085050918161869049e-02 -2.152281999588012695e-01 1.286581754684448242e-01 5.922933667898178101e-02 3.798357397317886353e-02 -2.670221328735351562e-01 -1.576043814420700073e-01 2.669368386268615723e-01 -1.427266467362642288e-02 2.126846462488174438e-01 7.476434856653213501e-02 -8.310275524854660034e-02 3.224195539951324463e-02 -3.393787890672683716e-02 -3.576681017875671387e-01 4.559957608580589294e-02 4.022139683365821838e-02 8.099962770938873291e-02 -4.750534892082214355e-03 -8.316445350646972656e-02 -1.571135371923446655e-01 -1.833601146936416626e-01 -2.884923219680786133e-01 2.769808843731880188e-02 9.115913510322570801e-02
1.265738308429718018e-01 -6.317823380231857300e-02 1.038192659616470337e-01 -1.019804924726486206e-01 3.435783684253692627e-01 4.019223153591156006e-02 8.226513117551803589e-02 1.469196081161499023e-01 1.063946783542633057e-01 -1.689704805612564087e-01 -8.654215931892395020e-02 2.363684475421905518e-01 -1.444908827543258667e-01 -4.320147931575775146e-01 8.063592761754989624e-02 -2.126642614603042603e-01 -1.063110008835792542e-01 7.317160815000534058e-02 -6.039359048008918762e-02 -1.534350067377090454e-01 -1.068629138171672821e-02 -3.290105164051055908e-01 1.109126806259155273e-01 -2.977304756641387939e-01 5.540721118450164795e-02 -2.982608973979949951e-01 -1.397580206394195557e-01 7.567799836397171021e-02 -7.949021644890308380e-03 -5.021035298705101013e-02 -6.007606163620948792e-02 2.677429020404815674e-01
1.548547148704528809e-01 -2.152521908283233643e-01 -4.314645007252693176e-02 -1.201453730463981628e-01 9.657301753759384155e-02 -5.217928066849708557e-02 -2.826620042324066162e-01 -1.218287721276283264e-01 2.352226339280605316e-02 -3.328225016593933105e-01 -6.869000941514968872e-02 -2.176933437585830688e-01 -2.192367166280746460e-01 -3.440398275852203369e-01 -7.416141778230667114e-02 -1.645045280456542969e-01 -1.748095899820327759e-01 -1.758797913789749146e-01 -1.193762347102165222e-01 2.339044876862317324e-04 -8.142452687025070190e-02 -3.362632691860198975e-01 -1.174983531236648560e-01 -2.664346992969512939e-02 3.546386063098907471e-01 6.234798952937126160e-02 -1.205476373434066772e-01 6.904651969671249390e-02 1.971689313650131226e-01 -1.088044121861457825e-01 -1.313895080238580704e-02 1.854057013988494873e-01
3.503367900848388672e-01 -4.952375218272209167e-02 3.785048797726631165e-02 -5.574079602956771851e-02 2.012232244014739990e-01 5.569198168814182281e-03 -2.227883040904998779e-01 6.269590556621551514e-02 -1.984695941209793091e-01 -1.749563664197921753e-01 4.448538646101951599e-02 -2.191921472549438477e-01 -1.639957278966903687e-01 -9.421376883983612061e-02 -1.559703946113586426e-01 -2.507629990577697754e-01 5.024715662002563477e-01 2.188258990645408630e-02 -1.949576735496520996e-01 -1.670394651591777802e-02 5.255896225571632385e-02 2.474817819893360138e-02 -1.146314814686775208e-01 -1.570541411638259888e-01 2.772628143429756165e-02 6.192121282219886780e-02 -3.325249254703521729e-01 2.985838055610656738e-02 -4.752952605485916138e-02 -2.182230502367019653e-01 1.665794700384140015e-01 -8.401808887720108032e-02
1.477331817150115967e-01 -2.603330612182617188e-01 -1.091969385743141174e-01 -7.630130648612976074e-02 4.021160304546356201e-01 7.534673810005187988e-02 -1.340188980102539062e-01 -6.611772626638412476e-02 7.068446278572082520e-02 1.091607101261615753e-02 8.005747199058532715e-02 6.163330748677253723e-03 -2.388608008623123169e-01 -1.883426457643508911e-01 2.921263575553894043e-01 1.531568765640258789e-01 1.118461787700653076e-01 -1.049231737852096558e-01 7.162144780158996582e-02 3.652735613286495209e-03 2.249059081077575684e-02 -3.385308086872100830e-01 3.548957407474517822e-01 6.896035373210906982e-02 -5.234699696302413940e-02 2.064413875341415405e-01 -1.011132746934890747e-01 1.670857965946197510e-01 2.054622918367385864e-01 -2.110522836446762085e-01 -6.324902176856994629e-03 2.128125727176666260e-01
1.862703561782836914e-01 8.568511903285980225e-02 1.602868437767028809e-01 -4.251121357083320618e-02 1.725586503744125366e-01 -2.245018482208251953e-01 -3.262335658073425293e-01 5.169882997870445251e-02 -2.099618911743164062e-01 1.495446860790252686e-01 -1.637713164091110229e-01 6.690340489149093628e-02 -2.358655929565429688e-01 -9.731272608041763306e-02 1.780346333980560303e-01 -1.704446524381637573e-01 1.824059635400772095e-01 1.099759638309478760e-01 -5.724570900201797485e-02 -1.355577409267425537e-01 3.840600838884711266e-03 -3.479965031147003174e-01 -2.858592383563518524e-02 -3.805536776781082153e-03 2.220989018678665161e-01 -2.069757878780364990e-01 8.610072731971740723e-02 -2.511773705482482910e-01 -2.593314051628112793e-01 -2.833500206470489502e-01 4.654742777347564697e-02 1.274534612894058228e-01
2.090952992439270020e-01 -1.253409590572118759e-02 -6.445178389549255371e-02 1.481205821037292480e-01 5.390402078628540039e-01 -1.307166814804077148e-01 -2.264719903469085693e-01 -1.319763064384460449e-01 -2.392995059490203857e-01 8.306676894426345825e-02 7.360833883285522461e-02 1.497191637754440308e-01 -1.031021922826766968e-01 -2.000364363193511963e-01 -6.101807579398155212e-02 -3.019221425056457520e-01 -3.328735753893852234e-02 -4.690867662429809570e-02 -2.006528899073600769e-02 7.150405645370483398e-02 2.046576291322708130e-01 -2.255999594926834106e-01 1.202063187956809998e-01 -5.303160101175308228e-02 -1.928837150335311890e-01 -1.149298846721649170e-01 -2.348927706480026245e-01 1.227622032165527344e-01 2.948674373328685760e-02 1.937497220933437347e-02 2.362649738788604736e-01 1.398447155952453613e-01
-8.918709121644496918e-03 9.225646406412124634e-02 1.799684762954711914e-01 -2.556099295616149902e-01 1.285834461450576782e-01 -2.407389879226684570e-01 1.818982362747192383e-01 3.646431267261505127e-01 -1.402158141136169434e-01 -1.921082437038421631e-01 -1.406012475490570068e-01 5.392045155167579651e-02 -1.602743268013000488e-01 -1.322658807039260864e-01 -1.212967336177825928e-01 -1.759750694036483765e-01 6.092752888798713684e-02 1.237310469150543213e-01 -7.722408324480056763e-02 1.412441581487655640e-01 2.594287693500518799e-01 -1.558664143085479736e-01 -1.140412315726280212e-01 -1.104160770773887634e-01 3.649104759097099304e-02 -1.832384169101715088e-01 -4.586378857493400574e-02 -3.832960724830627441e-01 2.489423304796218872e-01 -1.448668688535690308e-01 -1.338677108287811279e-01 1.962219923734664917e-01
1.814340204000473022e-01 -8.117923885583877563e-02 3.506877273321151733e-02 1.181741878390312195e-01 2.264701128005981445e-01 2.595919668674468994e-01 -4.813013970851898193e-02 3.440989553928375244e-02 -1.212058141827583313e-01 -7.990223169326782227e-02 2.794045954942703247e-02 -3.708054497838020325e-02 -3.752602636814117432e-01 -1.341397017240524292e-01 -7.850056514143943787e-03 -1.802395284175872803e-01 2.520793378353118896e-01 -3.840421140193939209e-02 -2.296601533889770508e-01 1.270246505737304688e-01 7.783211022615432739e-02 3.175271674990653992e-02 -2.958770394325256348e-01 -3.786410018801689148e-02 5.592039600014686584e-02 3.279962018132209778e-02 -4.224728047847747803e-01 -7.422839105129241943e-02 1.763827055692672729e-01 -3.689930140972137451e-01 -3.059795312583446503e-02 1.489531099796295166e-01
-1.028147935867309570e-01 1.506090611219406128e-01 -1.432708501815795898e-01 -3.313492834568023682e-01 2.047074437141418457e-01 -2.218745797872543335e-01 1.344525162130594254e-02 1.003530994057655334e-01 -2.117141708731651306e-02 -7.472182810306549072e-02 9.760054945945739746e-02 2.201445698738098145e-01 -3.274385631084442139e-01 -9.852520376443862915e-02 -1.088618412613868713e-01 -1.057325899600982666e-01 2.709974050521850586e-01 1.753766238689422607e-01 4.211489576846361160e-03 3.167057335376739502e-01 -9.195585735142230988e-03 -2.207545191049575806e-01 5.310623440891504288e-03 -1.132784336805343628e-01 9.396648406982421875e-02 -2.842214703559875488e-02 -2.397313015535473824e-03 -9.798838943243026733e-02 3.088230192661285400e-01 -1.890982836484909058e-01 -2.504568547010421753e-02 3.374483883380889893e-01
3.132215440273284912e-01 2.083510309457778931e-01 -2.473411336541175842e-02 -1.131419464945793152e-01 5.928807705640792847e-02 7.473765313625335693e-02 -1.337392777204513550e-01 8.974957466125488281e-02 1.237283274531364441e-01 7.484649308025836945e-03 8.281140774488449097e-02 -6.367666181176900864e-03 -1.232151836156845093e-01 -3.414353132247924805e-01 9.384090453386306763e-02 -2.843941748142242432e-01 4.055410921573638916e-01 -1.507034711539745331e-02 -3.295091986656188965e-01 1.162856668233871460e-01 1.634315401315689087e-01 -1.073089614510536194e-01 2.182442508637905121e-02 -2.059613615274429321e-01 2.274824827909469604e-01 -1.363512277603149414e-01 -2.760568261146545410e-01 9.190114587545394897e-02 -1.770914196968078613e-01 5.781797319650650024e-02 8.882872760295867920e-02 2.862131036818027496e-02
1.818309128284454346e-01 -1.480489522218704224e-01 1.729869395494461060e-01 2.467613369226455688e-01 4.273252189159393311e-01 1.035329177975654602e-01 -3.066313862800598145e-01 -2.260586619377136230e-01 -4.891182109713554382e-02 4.301913827657699585e-02 1.254804581403732300e-01 -1.023132875561714172e-01 -2.383371293544769287e-01 -1.918887197971343994e-01 3.029039828106760979e-03 -1.540170311927795410e-01 -4.746876657009124756e-02 -1.995044499635696411e-01 7.133505493402481079e-02 1.835556887090206146e-02 2.274966090917587280e-01 -1.886584162712097168e-01 8.467252552509307861e-02 1.005371361970901489e-01 9.494887292385101318e-02 -1.238835230469703674e-01 -2.863047719001770020e-01 -1.731918603181838989e-01 -2.791449427604675293e-02 1.363585423678159714e-02 1.745041310787200928e-01 2.192935794591903687e-01
1.090717539191246033e-01 1.529305130243301392e-01 -9.009975194931030273e-02 -2.180287241935729980e-01 3.905124664306640625e-01 6.707680225372314453e-02 1.426028907299041748e-01 -2.793920040130615234e-02 7.024975866079330444e-02 -2.509626150131225586e-01 5.313944816589355469e-02 -5.902861058712005615e-02 -1.219056770205497742e-01 -8.844921737909317017e-02 2.179130613803863525e-01 -1.706289201974868774e-01 9.698326885700225830e-02 -1.003803126513957977e-02 -1.300096660852432251e-01 2.587828040122985840e-01 1.123412325978279114e-01 -1.033099889755249023e-01 3.036639690399169922e-01 -1.247817352414131165e-01 -8.530203998088836670e-02 3.442201390862464905e-02 -4.109385982155799866e-02 -9.336540102958679199e-02 4.895177185535430908e-01 -1.825757920742034912e-01 -1.037722304463386536e-01 1.743133664131164551e-01
9.894643723964691162e-02 -5.406125262379646301e-02 1.437287926673889160e-01 -6.999801099300384521e-02 2.650121152400970459e-01 2.906061410903930664e-01 -1.722383052110671997e-01 5.086081102490425110e-02 -1.547139324247837067e-02 -1.634370833635330200e-01 -1.807833462953567505e-01 -2.822360694408416748e-01 1.098124831914901733e-01 -1.212759464979171753e-01 -2.248501777648925781e-01 -1.354617774486541748e-01 1.459538191556930542e-01 -5.705589056015014648e-02 -6.389775127172470093e-02 1.639921069145202637e-01 4.712536558508872986e-02 -6.628005951642990112e-02 -7.211930304765701294e-02 7.938726991415023804e-02 1.190118193626403809e-01 -3.592214584350585938e-01 -3.130683600902557373e-01 -1.534352451562881470e-01 -1.112354621291160583e-01 -1.955969780683517456e-01 -1.506272982805967331e-02 3.880207240581512451e-01
2.832840383052825928e-02 -5.940753221511840820e-02 3.209102526307106018e-02 -1.294283270835876465e-01 3.199796974658966064e-01 -3.813332021236419678e-01 2.900126948952674866e-02 -2.131242305040359497e-01 -1.849707067012786865e-01 -1.443870812654495239e-01 -7.650171965360641479e-02 1.830295175313949585e-01 1.240995302796363831e-01 -1.105079948902130127e-01 1.558017451316118240e-02 -2.297689616680145264e-01 4.461587965488433838e-01 1.943094432353973389e-01 2.572136931121349335e-02 2.382471784949302673e-02 -9.750550985336303711e-02 -4.705752432346343994e-02 1.193039864301681519e-01 -1.297362744808197021e-01 9.038053452968597412e-02 -3.120930194854736328e-01 -2.327230423688888550e-01 -2.127046287059783936e-01 -4.778589680790901184e-02 1.154122874140739441e-02 -6.471315026283264160e-02 1.278683394193649292e-01
6.948967278003692627e-02 -1.395059376955032349e-01 -3.682267665863037109e-02 -3.655593991279602051e-01 1.456403881311416626e-01 -3.923374041914939880e-02 -8.917696028947830200e-02 1.060339808464050293e-01 -3.087781965732574463e-01 -2.407158464193344116e-01 2.662506140768527985e-02 2.076529152691364288e-02 -2.553109824657440186e-01 -1.941301524639129639e-01 1.665982604026794434e-01 4.164354503154754639e-02 7.935970276594161987e-02 2.678825333714485168e-02 2.849625796079635620e-02 1.424441765993833542e-02 1.655072420835494995e-01 -1.222136467695236206e-01 -2.708056126721203327e-04 4.833358526229858398e-02 2.957403287291526794e-02 1.114161983132362366e-01 -3.938145563006401062e-02 -9.677904844284057617e-02 3.702347353100776672e-02 -3.725984394550323486e-01 8.166767656803131104e-02 5.368568301200866699e-01
1.757556945085525513e-01 6.866287440061569214e-02 4.460539296269416809e-02 7.335587590932846069e-02 3.128005266189575195e-01 -3.210338056087493896e-01 -2.328330837190151215e-02 -2.598988115787506104e-01 1.586959697306156158e-02 -3.744485974311828613e-01 -2.196506969630718231e-02 1.641902476549148560e-01 -6.498356163501739502e-02 -3.218086063861846924e-01 -2.882554009556770325e-02 -3.021469116210937500e-01 1.281736493110656738e-01 -3.709391504526138306e-02 1.350231021642684937e-01 1.708022952079772949e-01 1.601205915212631226e-01 1.582614183425903320e-01 8.184258639812469482e-02 -7.893962413072586060e-02 9.418338537216186523e-02 -1.805926263332366943e-01 -1.660442054271697998e-01 -1.896279752254486084e-01 -7.008725404739379883e-02 -1.471519321203231812e-01 -1.900004036724567413e-02 2.438273429870605469e-01
1.906085908412933350e-01 9.133901447057723999e-02 -1.210432499647140503e-02 1.093301624059677124e-01 2.869888544082641602e-01 -9.170910716056823730e-02 -1.587765812873840332e-01 -1.324556618928909302e-01 -1.078003793954849243e-01 8.855607011355459690e-04 4.546766355633735657e-02 -1.389478445053100586e-01 -1.703171757981181145e-03 -6.059018522500991821e-02 3.278101980686187744e-01 -2.637567743659019470e-02 3.299495205283164978e-02 1.789277493953704834e-01 4.202068666927516460e-04 1.297777146100997925e-01 -1.953091621398925781e-01 -3.660765886306762695e-01 1.336029917001724243e-01 1.870817318558692932e-02 -7.707110047340393066e-02 -1.032763347029685974e-01 -3.526380360126495361e-01 -2.038351893424987793e-01 1.276314556598663330e-01 -3.064935840666294098e-02 -1.051138862967491150e-01 4.623672068119049072e-01
2.450989559292793274e-02 1.414043158292770386e-01 2.887506186962127686e-01 -1.378358602523803711e-01 3.716858029365539551e-01 -5.123374238610267639e-02 -1.442915797233581543e-01 7.827012450434267521e-04 3.017804771661758423e-02 1.365054547786712646e-01 7.566280663013458252e-02 1.243529655039310455e-02 -1.646442413330078125e-01 -3.586160019040107727e-02 4.264187514781951904e-01 -1.971654444932937622e-01 1.338581144809722900e-01 -1.093481183052062988e-01 2.582533061504364014e-01 2.701199054718017578e-01 1.246190443634986877e-01 -1.271400153636932373e-01 9.648902714252471924e-02 -2.431902140378952026e-01 2.147611044347286224e-02 4.672018438577651978e-02 -2.154551595449447632e-01 -1.618366539478302002e-01 2.165250629186630249e-01 1.233352422714233398e-01 1.140029914677143097e-02 1.837016195058822632e-01
3.667782247066497803e-02 1.952583938837051392e-01 -2.088242173194885254e-01 -2.273669540882110596e-01 1.514447927474975586e-01 -9.871366620063781738e-02 -2.450629621744155884e-01 -3.872463852167129517e-02 1.764831691980361938e-01 -1.899047940969467163e-01 1.592622883617877960e-02 4.472155496478080750e-02 -9.919887781143188477e-02 -1.854820698499679565e-01 3.165248334407806396e-01 -1.945233941078186035e-01 4.316907003521919250e-02 -1.812550127506256104e-01 -2.141620405018329620e-02 -3.979337215423583984e-02 2.079076133668422699e-02 -2.522557079792022705e-01 5.989390611648559570e-02 -1.884112693369388580e-02 -3.466567993164062500e-01 1.061445195227861404e-02 6.215465068817138672e-02 -2.341634407639503479e-02 1.568738073110580444e-01 -4.553666114807128906e-01 1.009121090173721313e-01 2.182705849409103394e-01
-1.095218062400817871e-01 -1.161712184548377991e-01 -1.861171238124370575e-02 1.929699480533599854e-01 3.778356611728668213e-01 8.227580785751342773e-02 -1.974739730358123779e-01 -1.360391378402709961e-01 -2.210474200546741486e-02 -2.382078021764755249e-01 -7.483795285224914551e-02 5.736162886023521423e-02 1.019230037927627563e-01 -2.999671995639801025e-01 6.647083163261413574e-02 -4.318381547927856445e-01 8.566432446241378784e-02 -1.019116938114166260e-01 -1.401245743036270142e-01 2.244783341884613037e-01 3.026807904243469238e-01 -1.406231969594955444e-01 1.264137774705886841e-01 3.400471806526184082e-02 -2.205524444580078125e-01 -1.801985353231430054e-01 -1.673642545938491821e-01 -5.621692538261413574e-02 3.789068385958671570e-02 -1.369483619928359985e-01 -2.224852144718170166e-02 1.524846553802490234e-01
-5.559492856264114380e-02 2.644145488739013672e-02 6.737293303012847900e-02 1.125924438238143921e-01 3.746762573719024658e-01 1.098590437322854996e-03 -1.767186522483825684e-01 1.044574901461601257e-01 -4.253423586487770081e-02 -3.784019947052001953e-01 -2.690867781639099121e-01 1.182360388338565826e-02 -3.066101111471652985e-02 -2.810153961181640625e-01 5.435459688305854797e-02 -2.962439060211181641e-01 2.593610286712646484e-01 -1.987683922052383423e-01 -1.129085645079612732e-01 1.297532021999359131e-01 1.238403655588626862e-02 4.079409688711166382e-02 -7.109707593917846680e-02 1.081709265708923340e-01 -1.561916321516036987e-01 -9.208297356963157654e-03 -2.870529890060424805e-01 -1.123327538371086121e-01 9.279156476259231567e-02 -7.082902640104293823e-02 -8.433718234300613403e-02 3.363440036773681641e-01
3.450319170951843262e-01 -4.119559526443481445e-01 7.095170021057128906e-02 -5.901512503623962402e-02 6.197733804583549500e-02 -7.195384055376052856e-02 -4.088881015777587891e-01 -1.348957419395446777e-01 -6.808046717196702957e-03 -2.022248208522796631e-01 -8.646565675735473633e-02 -1.046698987483978271e-01 3.143199905753135681e-02 -9.582395851612091064e-02 1.254975646734237671e-01 -1.342503875494003296e-01 4.222295433282852173e-02 6.136348843574523926e-02 5.433481559157371521e-02 1.062087342143058777e-01 -2.205817997455596924e-01 -2.040668427944183350e-01 -1.181507483124732971e-01 1.991539448499679565e-02 1.333577930927276611e-01 4.431599751114845276e-02 -2.710601985454559326e-01 1.584200933575630188e-02 -1.427801102399826050e-01 -3.291919231414794922e-01 -5.661436822265386581e-03 2.414788305759429932e-01
-7.856730371713638306e-03 1.830461472272872925e-01 -5.881240591406822205e-02 -4.118580520153045654e-01 2.686735689640045166e-01 -2.509602345526218414e-02 1.650909781455993652e-01 1.358651965856552124e-01 -1.127936094999313354e-01 -2.103724330663681030e-01 1.487015038728713989e-01 1.011028215289115906e-01 -1.361796259880065918e-01 -1.550878286361694336e-01 -2.955756336450576782e-02 -7.062052190303802490e-02 -8.798021078109741211e-02 -9.253683686256408691e-02 5.287753883749246597e-03 1.105480864644050598e-01 1.156451180577278137e-01 -4.548908472061157227e-01 6.454007327556610107e-02 -5.838932003825902939e-03 2.330150753259658813e-01 2.703554928302764893e-02 -3.041548468172550201e-02 -1.953450292348861694e-01 9.376017004251480103e-02 -1.837310194969177246e-01 -1.093160808086395264e-01 3.679466843605041504e-01
4.863738715648651123e-01 5.183560028672218323e-02 -2.128666453063488007e-02 -9.931544773280620575e-04 9.913073480129241943e-02 -1.275487542152404785e-01 -2.509815692901611328e-01 2.295451462268829346e-01 -7.850898057222366333e-02 4.778178036212921143e-02 1.614926457405090332e-01 -1.835076510906219482e-01 1.275354921817779541e-01 -9.761306643486022949e-02 1.097325682640075684e-01 -2.960240542888641357e-01 2.060849517583847046e-01 5.839067324995994568e-02 -2.915945649147033691e-01 1.954151391983032227e-01 7.583148032426834106e-02 -3.342952728271484375e-01 2.020051032304763794e-01 -1.771814078092575073e-01 3.952764905989170074e-03 3.527528373524546623e-03 7.971429266035556793e-03 9.452505409717559814e-02 -1.882972866296768188e-01 1.613276451826095581e-02 -7.631942629814147949e-02 1.244548857212066650e-01
2.676998674869537354e-01 -2.348695099353790283e-01 -1.987180262804031372e-01 -3.958712890744209290e-02 8.442353457212448120e-02 -9.434499591588973999e-02 1.198534518480300903e-01 -1.537883877754211426e-01 6.488887220621109009e-02 -2.764778733253479004e-01 -5.064112320542335510e-02 -4.086143150925636292e-02 3.285373002290725708e-02 -5.988142266869544983e-02 1.148243322968482971e-01 -5.441583395004272461e-01 1.879310607910156250e-01 -3.429975360631942749e-02 -1.245764177292585373e-02 -2.009412646293640137e-01 9.115061163902282715e-02 -1.269422844052314758e-02 1.829863786697387695e-01 -2.930915355682373047e-01 6.795265246182680130e-03 -5.931165814399719238e-02 1.201118156313896179e-01 5.652986094355583191e-02 5.953447148203849792e-02 -7.395517826080322266e-02 1.052232459187507629e-01 3.647938072681427002e-01
1.344774663448333740e-01 -1.786984801292419434e-01 -4.658645018935203552e-02 -1.349285361357033253e-03 2.109009623527526855e-01 1.193337962031364441e-01 -1.569315642118453979e-01 4.233659431338310242e-02 -4.001120030879974365e-01 -7.082530297338962555e-03 1.242615655064582825e-01 -1.678685843944549561e-01 6.542430818080902100e-02 -1.454235166311264038e-01 1.697618216276168823e-01 -2.809748947620391846e-01 8.037064224481582642e-02 -1.136265844106674194e-01 6.215154379606246948e-02 -9.104865044355392456e-02 1.174549162387847900e-01 2.192761190235614777e-02 1.027646884322166443e-01 2.143000252544879913e-02 7.698030769824981689e-02 9.556919336318969727e-02 -2.433493174612522125e-02 -2.008877992630004883e-01 -6.282506138086318970e-02 -1.477722078561782837e-01 -9.448114782571792603e-02 6.149624586105346680e-01
1.914201527833938599e-01 2.462619394063949585e-01 1.111688390374183655e-01 -7.294509559869766235e-02 1.470110472291707993e-02 3.035225532948970795e-02 1.107213180512189865e-02 1.127635464072227478e-01 -1.511985063552856445e-01 1.603989750146865845e-01 2.341891527175903320e-01 -9.892698377370834351e-02 -2.956303209066390991e-02 -9.780385345220565796e-02 2.551514841616153717e-02 -3.409339487552642822e-01 2.847344875335693359e-01 -1.015212610363960266e-01 -1.789012700319290161e-01 2.989275380969047546e-02 9.596644341945648193e-02 -2.257303297519683838e-01 1.146773472428321838e-01 -2.743234671652317047e-02 2.200761884450912476e-01 -2.530471384525299072e-01 -6.242186576128005981e-02 -1.677862554788589478e-01 -3.570993244647979736e-01 -2.806617021560668945e-01 1.855556219816207886e-01 2.166292220354080200e-01
2.765866816043853760e-01 -1.057723611593246460e-01 -1.320757716894149780e-01 -8.577718585729598999e-02 2.829061448574066162e-01 -2.045725286006927490e-02 -1.358046680688858032e-01 2.035154551267623901e-01 1.841632723808288574e-01 -1.786467581987380981e-01 9.643187373876571655e-02 -1.034851372241973877e-01 -2.225992381572723389e-01 -1.240455359220504761e-02 -2.895891666412353516e-02 -4.577597677707672119e-01 3.456318974494934082e-01 -1.464231908321380615e-01 -1.295756399631500244e-01 1.360039860010147095e-01 9.479026496410369873e-02 -3.525507450103759766e-02 5.827100574970245361e-02 -9.029981493949890137e-02 1.358523219823837280e-01 1.162701100111007690e-01 -1.552861034870147705e-01 1.980866640806198120e-01 -9.958546608686447144e-02 -2.362594157457351685e-01 2.042532116174697876e-01 2.282349020242691040e-02
-3.819777816534042358e-02 -1.333443969488143921e-01 1.607566922903060913e-01 -8.042495697736740112e-02 3.412249088287353516e-01 -8.913929760456085205e-02 -2.459101080894470215e-01 -1.090514361858367920e-01 -1.654396802186965942e-01 2.008180022239685059e-01 1.842831075191497803e-01 1.340332329273223877e-01 -1.258391588926315308e-01 -7.564137130975723267e-02 8.754511363804340363e-03 -1.335608512163162231e-01 1.155012398958206177e-01 8.458046615123748779e-02 5.144560709595680237e-02 -6.311235576868057251e-02 1.870012134313583374e-01 -2.678568363189697266e-01 8.038479834794998169e-02 -1.560876667499542236e-01 -2.078582197427749634e-01 8.816135674715042114e-02 -1.069239675998687744e-01 -5.644252896308898926e-02 -3.531922772526741028e-02 3.698983043432235718e-02 2.789961099624633789e-01 5.309358835220336914e-01
-1.665247790515422821e-02 -9.959413111209869385e-02 -6.047079712152481079e-02 -1.166399642825126648e-01 4.431014955043792725e-01 -9.900686889886856079e-02 -2.830316424369812012e-01 -2.288277745246887207e-01 -2.907941639423370361e-01 -3.149427771568298340e-01 6.012717261910438538e-03 8.991543948650360107e-02 7.064668834209442139e-02 -9.168440103530883789e-02 1.596154831349849701e-02 -3.442318737506866455e-01 8.482437580823898315e-02 -8.634933829307556152e-02 2.805287763476371765e-02 1.129610314965248108e-01 1.370587646961212158e-01 -9.225667268037796021e-02 -2.847084961831569672e-02 -7.146431505680084229e-02 2.596566677093505859e-01 -1.687527149915695190e-01 5.532958311960101128e-04 -1.436986178159713745e-01 -2.361013442277908325e-01 -2.141327857971191406e-01 6.394024193286895752e-02 1.620707660913467407e-01
-2.073305547237396240e-01 9.988564997911453247e-02 1.826136112213134766e-01 -7.954542338848114014e-02 2.397688180208206177e-01 -1.210902109742164612e-01 1.171800643205642700e-01 -2.566580846905708313e-02 1.727608740329742432e-01 4.078017175197601318e-02 -4.386821016669273376e-02 -3.455060999840497971e-03 -1.743136793375015259e-01 2.472737431526184082e-02 -5.273398756980895996e-02 -2.738977372646331787e-01 3.207458257675170898e-01 7.290647178888320923e-02 6.165284663438796997e-02 -1.775888726115226746e-02 3.590655326843261719e-01 -2.454428076744079590e-01 -1.060411483049392700e-01 -1.216017454862594604e-01 -8.984142332337796688e-04 -3.580947518348693848e-01 -5.553851649165153503e-02 2.027662284672260284e-02 -4.620009660720825195e-02 -5.746658518910408020e-02 -1.792356222867965698e-01 4.263500571250915527e-01
-2.198556661605834961e-01 -1.719781160354614258e-01 1.255440413951873779e-01 1.161595582962036133e-01 2.046601474285125732e-01 -1.704669184982776642e-02 -3.394583761692047119e-01 8.298897743225097656e-02 -2.507678978145122528e-02 -8.641698956489562988e-02 -3.289184067398309708e-03 -6.435886770486831665e-02 1.220423132181167603e-01 -2.127738595008850098e-01 2.356675267219543457e-02 -2.087233215570449829e-01 2.312169969081878662e-01 -1.450323779135942459e-02 6.362679600715637207e-02 2.816276624798774719e-02 8.870450407266616821e-02 -1.551337093114852905e-01 1.278226673603057861e-01 -8.422976732254028320e-02 2.710942625999450684e-01 -1.867678463459014893e-01 3.342098370194435120e-02 4.814630001783370972e-02 2.515370249748229980e-01 -9.581829421222209930e-03 -2.638147771358489990e-02 5.676709413528442383e-01
9.992349892854690552e-02 -2.090519294142723083e-02 1.923454403877258301e-01 2.275425642728805542e-01 5.753052979707717896e-02 -8.544100821018218994e-02 -1.127312928438186646e-01 -3.122230432927608490e-02 -1.817900836467742920e-01 -2.040102928876876831e-01 -1.309000551700592041e-01 -6.093327328562736511e-02 1.182175707072019577e-02 -2.313418127596378326e-02 3.801693394780158997e-02 -1.328136622905731201e-01 3.607787787914276123e-01 -4.055374860763549805e-02 2.736985124647617340e-02 1.100110411643981934e-01 5.235924199223518372e-02 -5.317595005035400391e-01 2.597152292728424072e-01 -3.946662247180938721e-01 1.121376231312751770e-01 4.680208489298820496e-02 -7.505656033754348755e-02 -9.812321513891220093e-02 1.574938446283340454e-01 8.650985360145568848e-02 -1.000301097519695759e-03 2.134032845497131348e-01
7.374098896980285645e-02 5.536863580346107483e-02 -1.930878609418869019e-01 -3.530301526188850403e-02 2.559638023376464844e-01 -2.882198691368103027e-01 -5.234660580754280090e-02 6.707899272441864014e-02 -2.618261873722076416e-01 2.236389555037021637e-02 -1.978181153535842896e-01 1.607263237237930298e-01 -1.334974467754364014e-01 -2.107233926653862000e-02 3.857755362987518311e-01 -1.855980753898620605e-01 1.508512794971466064e-01 -1.507340464740991592e-02 3.169829398393630981e-02 -7.684974372386932373e-02 2.095674723386764526e-01 -3.611357212066650391e-01 7.637143135070800781e-02 2.247132062911987305e-01 1.690811812877655029e-01 9.579043835401535034e-02 -3.043790347874164581e-02 -9.372909367084503174e-02 2.312363088130950928e-01 -2.561017572879791260e-01 1.276955902576446533e-01 1.348553895950317383e-01
1.608373224735260010e-01 -3.923607766628265381e-01 -3.302313387393951416e-02 -1.270298361778259277e-01 6.616588681936264038e-02 5.320452526211738586e-02 1.751166880130767822e-01 -9.749706834554672241e-02 2.228338122367858887e-01 2.619457431137561798e-02 -9.210944920778274536e-02 -1.291394531726837158e-01 -5.810378864407539368e-02 -1.457723230123519897e-01 3.133084774017333984e-01 -4.483782052993774414e-01 1.181343272328376770e-01 4.894604440778493881e-03 -9.420830756425857544e-02 -1.662384122610092163e-01 2.235343456268310547e-01 -1.059727817773818970e-01 -2.432699501514434814e-02 -1.550460457801818848e-01 -4.795928299427032471e-02 1.011215075850486755e-01 1.817018240690231323e-01 -3.018116950988769531e-02 7.828191667795181274e-02 -2.382819503545761108e-01 9.542696177959442139e-02 3.185285031795501709e-01
-4.021198302507400513e-02 7.246769219636917114e-02 1.432794425636529922e-02 -3.306595683097839355e-01 1.156467199325561523e-01 -2.584047615528106689e-01 -6.564210355281829834e-02 6.110534816980361938e-02 -2.013039439916610718e-01 -2.054625302553176880e-01 9.749916940927505493e-02 -1.227550581097602844e-01 -5.313552543520927429e-02 4.509871825575828552e-03 3.353382050991058350e-01 -2.048220932483673096e-01 -1.247968375682830811e-01 1.892862655222415924e-02 -9.533028304576873779e-02 1.641300916671752930e-01 2.572664916515350342e-01 -4.200219511985778809e-01 -2.411380968987941742e-02 -5.691657587885856628e-02 1.879869997501373291e-01 2.497788518667221069e-03 6.804737448692321777e-02 1.132292822003364563e-01 -6.213213503360748291e-02 -2.580289542675018311e-01 2.938138693571090698e-02 3.291748166084289551e-01
-8.404934406280517578e-02 -4.197219759225845337e-02 4.390712082386016846e-02 -8.553037047386169434e-02 2.486092150211334229e-01 -8.853884786367416382e-02 1.791539341211318970e-01 -1.631705760955810547e-01 -3.342071175575256348e-02 -2.396926283836364746e-01 4.170932341367006302e-03 6.724511831998825073e-02 -2.818852104246616364e-02 -1.304024606943130493e-01 1.273872703313827515e-01 4.265931248664855957e-02 2.900807261466979980e-01 -5.957761779427528381e-03 6.041258201003074646e-02 2.729088068008422852e-02 -2.106095552444458008e-01 -3.649744391441345215e-01 1.821445673704147339e-01 -1.723293513059616089e-01 3.930222615599632263e-02 -2.543671429157257080e-01 -3.259622752666473389e-01 -1.470895707607269287e-01 2.650944590568542480e-01 3.117610886693000793e-02 1.567177623510360718e-01 3.683117628097534180e-01
1.855065822601318359e-01 -2.984218895435333252e-01 -6.300066411495208740e-02 -1.458113081753253937e-02 3.206498026847839355e-01 2.514900406822562218e-03 -2.879544794559478760e-01 -6.030094251036643982e-02 -2.758900448679924011e-02 -1.898638010025024414e-01 1.956205442547798157e-02 -1.860404014587402344e-01 -4.222785681486129761e-02 -1.139924824237823486e-01 3.230357468128204346e-01 -3.035859577357769012e-02 2.456657439470291138e-01 3.244402408599853516e-01 -3.664499521255493164e-02 2.507699728012084961e-01 -2.773350849747657776e-02 -2.470487952232360840e-01 2.168839983642101288e-02 1.530645191669464111e-01 3.392798826098442078e-02 -3.122314512729644775e-01 -1.603824794292449951e-01 2.314862981438636780e-02 1.424277275800704956e-01 -1.690186746418476105e-02 -1.242748554795980453e-02 1.730674356222152710e-01
-3.284826129674911499e-02 -1.725835651159286499e-01 2.308698138222098351e-03 2.791973054409027100e-01 1.952023655176162720e-01 -1.955974251031875610e-01 -2.059587091207504272e-01 -2.700971812009811401e-02 -7.722359150648117065e-02 -1.955786049365997314e-01 1.393772512674331665e-01 -1.851914376020431519e-01 -2.088411524891853333e-02 -2.961266227066516876e-02 7.584369182586669922e-02 -3.413247466087341309e-01 1.874528527259826660e-01 2.140520373359322548e-03 5.963955447077751160e-02 8.669341355562210083e-02 -9.398195892572402954e-03 -2.381060123443603516e-01 1.419673413038253784e-01 -3.829941153526306152e-01 2.796345055103302002e-01 -1.980154067277908325e-01 -4.276554286479949951e-02 -2.315756231546401978e-01 2.807768285274505615e-01 4.932745918631553650e-02 1.002049744129180908e-01 1.271028220653533936e-01
6.986162066459655762e-02 -3.624922931194305420e-01 -2.213410288095474243e-02 9.247071109712123871e-03 3.423930406570434570e-01 -2.368196099996566772e-01 5.669387057423591614e-02 -5.653347447514533997e-02 -1.620095670223236084e-01 -1.473393943160772324e-02 1.022112965583801270e-01 -1.753945276141166687e-02 -1.900966465473175049e-02 3.075979277491569519e-02 8.599125593900680542e-02 -2.740272283554077148e-01 -1.768318861722946167e-01 -6.609494239091873169e-02 1.072791367769241333e-01 -4.923572391271591187e-02 1.585864722728729248e-01 -1.409383416175842285e-01 -8.239366114139556885e-02 1.406549215316772461e-01 1.283176094293594360e-01 -4.774343967437744141e-02 -4.311672151088714600e-01 7.309793680906295776e-02 2.947835326194763184e-01 -2.862510979175567627e-01 1.145670637488365173e-01 2.220177799463272095e-01
1.217204481363296509e-01 -1.224108487367630005e-01 -5.817642062902450562e-02 1.627479940652847290e-01 1.199028417468070984e-01 1.698249578475952148e-01 -1.320857256650924683e-01 6.464404612779617310e-02 -2.277597635984420776e-01 1.091361567378044128e-01 -2.118091583251953125e-01 1.605695635080337524e-01 2.844375967979431152e-01 -1.102248206734657288e-01 -1.166232302784919739e-01 -2.709020972251892090e-01 4.275388419628143311e-01 1.582215875387191772e-01 1.587979644536972046e-01 4.849696531891822815e-02 3.144943118095397949e-01 -2.992080152034759521e-01 1.505468189716339111e-01 3.336804732680320740e-02 -1.011817157268524170e-02 -1.400895044207572937e-02 -1.559774875640869141e-01 -4.393222555518150330e-02 1.488954126834869385e-01 -1.344798803329467773e-01 7.821521162986755371e-02 2.011948972940444946e-01
2.145243734121322632e-01 1.301019489765167236e-01 -9.436878561973571777e-02 -1.215237453579902649e-01 9.018127620220184326e-02 4.296848177909851074e-02 -2.226069569587707520e-01 1.739283055067062378e-01 1.943222433328628540e-01 6.660094857215881348e-02 -4.317921027541160583e-02 4.164078086614608765e-02 -4.029978066682815552e-02 -2.743086516857147217e-01 1.203274354338645935e-01 -3.240389525890350342e-01 3.028144240379333496e-01 2.084592543542385101e-02 -3.556094765663146973e-01 1.893870979547500610e-01 9.881453216075897217e-02 -5.814465507864952087e-02 2.472435124218463898e-02 -2.127600759267807007e-01 2.246812134981155396e-01 -6.385312974452972412e-02 -1.741330921649932861e-01 2.155665680766105652e-02 -3.140615820884704590e-01 -1.935383304953575134e-02 1.848201155662536621e-01 2.223902195692062378e-01
2.387703768908977509e-02 7.435206323862075806e-02 3.792842030525207520e-01 2.341992557048797607e-01 1.710601300001144409e-01 8.135958760976791382e-02 -6.273233890533447266e-02 -4.777405783534049988e-02 -8.452682755887508392e-03 -3.112839721143245697e-02 -2.837440371513366699e-01 5.488034337759017944e-02 1.160223931074142456e-01 -2.472770586609840393e-02 -1.437712311744689941e-01 -3.677679300308227539e-01 1.574574112892150879e-01 -1.146837249398231506e-01 8.018384128808975220e-02 7.304538786411285400e-02 1.862105280160903931e-01 -4.786521196365356445e-01 1.464247405529022217e-01 -1.299727112054824829e-01 1.418731361627578735e-01 3.150270087644457817e-03 -1.031472980976104736e-01 -2.580765187740325928e-01 -3.534724563360214233e-02 -3.538832068443298340e-02 9.605724364519119263e-02 1.939151734113693237e-01
3.454056382179260254e-01 -2.266108244657516479e-01 -1.276110410690307617e-01 1.728125661611557007e-01 2.886780910193920135e-02 6.750981509685516357e-02 2.374721169471740723e-01 -1.907902024686336517e-02 5.153011903166770935e-02 -1.085945311933755875e-02 7.280254364013671875e-02 -1.415660530328750610e-01 -7.104706764221191406e-02 -1.751380264759063721e-01 1.286249011754989624e-01 -3.153636157512664795e-01 -6.606744974851608276e-02 6.625667214393615723e-02 -1.099836379289627075e-01 -1.183719113469123840e-01 1.760486364364624023e-01 -2.387267500162124634e-01 2.289261966943740845e-01 -7.930178195238113403e-02 -5.923708158661611378e-05 1.407084465026855469e-01 6.434336304664611816e-02 -4.177823066711425781e-01 1.109765022993087769e-01 -1.208780556917190552e-01 -1.555324643850326538e-01 3.317686319351196289e-01
4.498785138130187988e-01 3.947254642844200134e-02 4.589585214853286743e-02 -4.930763691663742065e-02 2.129105627536773682e-01 -5.222238600254058838e-02 -1.296022683382034302e-01 1.041106209158897400e-01 5.526365339756011963e-02 -1.825941652059555054e-01 3.768179193139076233e-02 -4.878679756075143814e-03 -1.842449903488159180e-01 4.944963008165359497e-02 -9.474424272775650024e-02 -4.498889148235321045e-01 3.396890759468078613e-01 -1.138320043683052063e-01 -2.190197706222534180e-01 7.700875401496887207e-02 1.304155737161636353e-01 -1.156378462910652161e-01 -7.115291897207498550e-03 4.399553313851356506e-02 2.727932035923004150e-01 -2.866184338927268982e-02 -9.853568673133850098e-02 -5.519882962107658386e-02 1.267302334308624268e-01 -1.102387383580207825e-01 2.634988427162170410e-01 -1.730947047472000122e-01
3.137867748737335205e-01 -1.293715983629226685e-01 2.097307443618774414e-01 1.259689480066299438e-01 -2.338890545070171356e-02 -2.414131909608840942e-01 1.118800882250070572e-02 -1.241608038544654846e-01 -8.695289492607116699e-02 -1.804212182760238647e-01 8.793335407972335815e-02 -1.776898056268692017e-01 1.113393232226371765e-01 -1.859489977359771729e-01 3.395583108067512512e-02 -1.069562807679176331e-01 1.381442248821258545e-01 7.957967370748519897e-02 -3.719374835491180420e-01 -9.247224777936935425e-02 -9.437521547079086304e-02 -2.676849961280822754e-01 1.770923286676406860e-01 1.192472204566001892e-01 4.833190515637397766e-02 1.233586072921752930e-01 -3.075437434017658234e-02 -1.805165410041809082e-01 4.666153341531753540e-02 -4.191987514495849609e-01 -8.008065819740295410e-02 2.788200378417968750e-01
-6.300648301839828491e-02 -1.031475216150283813e-01 1.308418214321136475e-01 1.561684608459472656e-01 3.579751551151275635e-01 -3.506545722484588623e-01 8.208348602056503296e-02 -6.379149109125137329e-02 1.921416521072387695e-01 -1.454953104257583618e-01 -7.387241721153259277e-02 -6.709775421768426895e-03 7.854010909795761108e-02 -5.208177492022514343e-02 1.516314446926116943e-01 -1.599995493888854980e-01 1.810223609209060669e-01 2.600428089499473572e-02 1.077495440840721130e-01 3.299662843346595764e-02 -6.201010942459106445e-02 -3.144458830356597900e-01 2.263111323118209839e-01 1.631262246519327164e-03 -1.220845058560371399e-01 -2.849188074469566345e-02 -6.590858101844787598e-02 -4.105270504951477051e-01 2.011146098375320435e-01 -1.502093672752380371e-01 1.181409731507301331e-01 3.086476325988769531e-01
-1.872187554836273193e-01 1.671815514564514160e-01 -9.255691431462764740e-03 -4.802072048187255859e-01 1.600257009267807007e-01 -1.158546358346939087e-01 4.527500271797180176e-02 -6.774234026670455933e-02 -2.150545567274093628e-01 -4.130228888243436813e-03 -1.901919767260551453e-02 -3.624683618545532227e-02 -1.326536238193511963e-01 -2.638592123985290527e-01 -1.107973381876945496e-01 -1.456233561038970947e-01 2.182932496070861816e-01 -1.552621126174926758e-01 -1.788111403584480286e-02 2.303323708474636078e-02 1.170189753174781799e-01 -3.059456646442413330e-01 2.751446068286895752e-01 -1.561220884323120117e-01 1.636576838791370392e-02 -9.453271329402923584e-02 -1.869874745607376099e-01 -2.780676819384098053e-02 2.574223279953002930e-01 -3.125385642051696777e-01 -3.906800225377082825e-02 4.006750881671905518e-02
2.317238450050354004e-01 6.853588670492172241e-02 -2.184124737977981567e-01 -1.529739499092102051e-01 2.540726363658905029e-01 1.795995682477951050e-01 1.077044308185577393e-01 4.503193870186805725e-02 1.434044539928436279e-01 3.176343068480491638e-02 1.132200956344604492e-01 -9.535032510757446289e-02 -1.806727498769760132e-01 -3.981581032276153564e-01 1.872290819883346558e-01 -7.780827581882476807e-02 1.856190264225006104e-01 1.487017571926116943e-01 -9.837161749601364136e-02 3.069611191749572754e-01 1.587120890617370605e-01 -1.426107287406921387e-01 1.697573661804199219e-01 1.104835569858551025e-01 -6.940876599401235580e-03 -1.229944378137588501e-01 -6.910708546638488770e-02 -1.003034338355064392e-01 3.708540797233581543e-01 1.142494380474090576e-01 -9.694416821002960205e-02 2.174462080001831055e-01
3.101161122322082520e-01 -9.194183349609375000e-02 -2.012858241796493530e-01 -1.748231500387191772e-01 2.472642511129379272e-01 -2.091714888811111450e-01 -2.798732183873653412e-02 -2.479745298624038696e-01 2.038487792015075684e-02 -6.495791673660278320e-02 -8.036250621080398560e-02 -1.563623994588851929e-01 6.901897024363279343e-03 -3.169481754302978516e-01 -5.244378373026847839e-02 -1.394546329975128174e-01 2.739521674811840057e-02 3.108808211982250214e-02 -8.010528236627578735e-02 -3.111828863620758057e-02 -1.835950836539268494e-02 -2.140507400035858154e-01 -2.468816936016082764e-02 -1.424515992403030396e-01 -1.625056713819503784e-01 -3.234575390815734863e-01 -3.498142957687377930e-01 -2.201997190713882446e-01 1.984093487262725830e-01 -1.209395304322242737e-01 2.546353340148925781e-01 4.475502297282218933e-02
9.124021232128143311e-02 1.962497383356094360e-01 1.027110219001770020e-02 -9.303730726242065430e-02 1.374388486146926880e-01 -3.281204104423522949e-01 -3.869015276432037354e-01 1.618524044752120972e-01 -5.201785638928413391e-02 -1.236904487013816833e-01 1.630285084247589111e-01 1.731026768684387207e-01 -1.180834919214248657e-01 -3.113490939140319824e-01 2.150295376777648926e-01 1.091655110940337181e-03 2.958646118640899658e-01 3.437275812029838562e-02 -1.241718302480876446e-03 -1.896352767944335938e-01 2.372722327709197998e-02 -2.580115795135498047e-01 -8.610936254262924194e-02 1.862975656986236572e-01 7.441370934247970581e-02 -5.442437902092933655e-02 -7.004532963037490845e-02 -1.475410312414169312e-01 -7.987436652183532715e-02 -2.324106991291046143e-01 1.486451923847198486e-01 2.422612458467483521e-01
1.923060566186904907e-01 2.870561480522155762e-01 9.123368188738822937e-03 -1.068440265953540802e-02 4.146500527858734131e-01 -1.483706533908843994e-01 -6.145244464278221130e-02 -6.404007971286773682e-02 6.040925160050392151e-02 -1.972535252571105957e-01 1.375144571065902710e-01 -1.102791652083396912e-01 -1.676870286464691162e-01 9.420429170131683350e-02 3.782854229211807251e-02 3.886141628026962280e-02 3.260243684053421021e-02 4.505896940827369690e-02 4.090089723467826843e-02 4.428139328956604004e-02 -1.484987735748291016e-01 -4.275477826595306396e-01 5.450326949357986450e-02 -8.466958254575729370e-02 -7.924319803714752197e-02 -1.505660265684127808e-01 -2.399087846279144287e-01 -3.531315922737121582e-01 2.314530313014984131e-01 -1.312346905469894409e-01 -8.161139488220214844e-02 2.337787747383117676e-01
3.275170028209686279e-01 8.732399903237819672e-03 -5.896543338894844055e-02 2.290825918316841125e-02 7.316092401742935181e-02 -9.866663813591003418e-02 -2.442942112684249878e-01 1.294423937797546387e-01 2.036172598600387573e-01 -3.309325128793716431e-02 7.549912482500076294e-02 -1.114980354905128479e-01 -2.403584867715835571e-02 -2.539612352848052979e-01 9.933425486087799072e-02 -2.253056317567825317e-01 3.281078040599822998e-01 -7.624209672212600708e-02 -4.014119207859039307e-01 1.529995203018188477e-01 7.842020690441131592e-02 -1.453456878662109375e-01 1.770575493574142456e-01 -1.970010846853256226e-01 1.685222536325454712e-01 3.073866665363311768e-02 -2.344471365213394165e-01 3.069959953427314758e-02 -2.743326723575592041e-01 -9.130127727985382080e-02 2.089772373437881470e-01 5.273442715406417847e-02
1.662344634532928467e-01 8.706579357385635376e-02 1.332154572010040283e-01 -2.663829624652862549e-01 2.443746179342269897e-01 -7.855064421892166138e-02 -1.645903661847114563e-02 1.056780815124511719e-01 1.769392043352127075e-01 -1.650442034006118774e-01 8.940725587308406830e-03 -2.034857720136642456e-01 -1.577544063329696655e-01 -1.529408544301986694e-01 2.653625905513763428e-01 -1.354149878025054932e-01 3.411030769348144531e-01 9.434054791927337646e-02 -3.347153067588806152e-01 -3.730382025241851807e-02 -8.647939562797546387e-02 -1.728639304637908936e-01 1.142965406179428101e-01 -2.365767210721969604e-01 1.876748651266098022e-01 1.181230545043945312e-01 -1.036034226417541504e-01 -6.395504623651504517e-02 -2.427837997674942017e-01 -1.982550695538520813e-02 2.808312773704528809e-01 1.200580298900604248e-01
3.511537611484527588e-02 -3.757100179791450500e-02 -2.422237098217010498e-01 -9.637669660151004791e-03 2.752508223056793213e-01 -2.228108942508697510e-01 -5.966811999678611755e-02 5.839152634143829346e-02 -2.644279003143310547e-01 -6.492389738559722900e-02 -2.014487683773040771e-01 2.351227849721908569e-01 -1.514257043600082397e-01 -6.339540332555770874e-02 3.639640212059020996e-01 -1.449540108442306519e-01 2.349191009998321533e-01 -2.293104827404022217e-01 9.393058717250823975e-02 -9.416971355676651001e-02 1.339269876480102539e-01 -3.338572680950164795e-01 5.062486603856086731e-02 1.892504245042800903e-01 2.052285373210906982e-01 -3.957499563694000244e-02 -1.431762278079986572e-01 -4.006277024745941162e-02 7.306272536516189575e-02 -2.842770516872406006e-01 -1.806066557765007019e-02 1.013756915926933289e-01
1.233411654829978943e-01 -2.920787334442138672e-01 -1.008142530918121338e-01 -1.783487154170870781e-03 2.969721555709838867e-01 8.390893042087554932e-02 -6.864683330059051514e-02 2.329160869121551514e-01 -1.651010513305664062e-01 1.032859534025192261e-01 -1.552367210388183594e-01 8.079880499280989170e-04 -1.400122344493865967e-01 -1.617054194211959839e-01 3.638352453708648682e-01 -1.138382032513618469e-01 2.427288293838500977e-01 2.375178933143615723e-01 -4.195180162787437439e-02 -1.661319099366664886e-02 -4.070677980780601501e-02 -3.621512949466705322e-01 -3.660401096567511559e-03 -8.520253747701644897e-02 4.951102659106254578e-02 2.184065058827400208e-02 1.015354916453361511e-01 -1.412998735904693604e-01 -1.369753181934356689e-01 -3.266021013259887695e-01 2.224851250648498535e-01 -1.281263232231140137e-01
3.190695941448211670e-01 6.401528418064117432e-02 9.676640480756759644e-02 -9.237075597047805786e-02 1.572738518007099628e-03 4.311969131231307983e-02 -6.047421321272850037e-02 7.068574428558349609e-02 -1.882926225662231445e-01 2.043844759464263916e-01 5.296115204691886902e-02 -1.045888364315032959e-01 -2.233088910579681396e-01 1.241905391216278076e-01 1.192680820822715759e-01 -1.817075312137603760e-01 1.911700069904327393e-01 -1.425955444574356079e-01 7.704178988933563232e-02 1.643818169832229614e-01 2.715754806995391846e-01 -1.248655840754508972e-01 3.732185438275337219e-02 -2.861666083335876465e-01 9.991414099931716919e-02 3.077128827571868896e-01 -1.593524664640426636e-01 -2.379575818777084351e-01 2.319739907979965210e-01 -3.431542515754699707e-01 1.854865401983261108e-01 8.400902897119522095e-02
2.816553413867950439e-02 -2.484790086746215820e-01 -3.046225905418395996e-01 -7.372933626174926758e-02 -4.853662103414535522e-02 -3.932559490203857422e-02 -3.586701750755310059e-01 3.335678577423095703e-02 -2.994415722787380219e-02 -3.062207996845245361e-02 -1.190289929509162903e-01 -2.648692727088928223e-01 -2.474478632211685181e-02 -2.605906426906585693e-01 -1.451852079480886459e-02 -2.005924582481384277e-01 -1.030755043029785156e-01 1.481193676590919495e-02 -1.112581640481948853e-01 2.113532461225986481e-02 -4.775138944387435913e-02 -4.029895663261413574e-01 -7.681682705879211426e-02 -7.708162814378738403e-02 3.417480289936065674e-01 -9.013518691062927246e-02 -1.811370253562927246e-01 -6.296835094690322876e-02 2.146677970886230469e-01 -7.836107909679412842e-02 7.209075149148702621e-03 3.103067576885223389e-01
2.352828085422515869e-01 -2.663102447986602783e-01 8.440782874822616577e-02 6.164413318037986755e-02 1.468354165554046631e-01 -2.150183916091918945e-01 -4.658489525318145752e-01 -1.935918480157852173e-01 -1.637289226055145264e-01 -1.374865621328353882e-01 -2.079924792051315308e-01 5.795278027653694153e-02 -4.842487350106239319e-02 -6.659606844186782837e-02 1.048158779740333557e-01 -6.282476335763931274e-02 6.199532374739646912e-02 1.397352814674377441e-01 -1.992973983287811279e-01 5.092643946409225464e-02 3.129300102591514587e-02 -2.448215782642364502e-01 -2.864094376564025879e-01 1.140748523175716400e-02 1.365519016981124878e-01 -1.951845288276672363e-01 -1.871969252824783325e-01 -6.089847534894943237e-02 -6.778232636861503124e-04 -1.649238914251327515e-01 9.294250980019569397e-03 3.081007301807403564e-01
3.033999502658843994e-01 6.952691357582807541e-03 -1.183400675654411316e-01 -2.491469979286193848e-01 -4.421059414744377136e-02 -1.343991756439208984e-01 -2.661718130111694336e-01 -2.018891423940658569e-01 7.618068903684616089e-02 -7.817656546831130981e-02 -1.128708347678184509e-01 1.399031877517700195e-01 1.220958009362220764e-01 -2.687876820564270020e-01 1.682274490594863892e-01 -4.104775786399841309e-01 -1.841051727533340454e-01 -6.166436895728111267e-02 4.773475974798202515e-02 -5.239980295300483704e-02 4.869640618562698364e-02 -3.433002233505249023e-01 -1.589366002008318901e-03 5.488884449005126953e-02 -7.020146399736404419e-02 -2.221053838729858398e-02 -2.276034504175186157e-01 3.665079176425933838e-02 1.608550101518630981e-01 -2.573207616806030273e-01 1.817243546247482300e-01 1.495967507362365723e-01
2.441182434558868408e-01 1.282617598772048950e-01 -1.236153915524482727e-01 -1.812283545732498169e-01 2.537904977798461914e-01 -9.270682930946350098e-02 -5.870567634701728821e-02 1.561372727155685425e-01 2.860689908266067505e-02 1.683520674705505371e-01 7.220911234617233276e-02 -1.021052058786153793e-02 -2.134738266468048096e-01 -7.677396386861801147e-02 5.071212053298950195e-01 -1.001518294215202332e-01 1.690007746219635010e-01 1.462299078702926636e-01 -5.537935649044811726e-04 -1.334230694919824600e-02 7.680720835924148560e-02 -2.103496342897415161e-01 2.190992236137390137e-01 5.952155962586402893e-02 1.560183316469192505e-01 -1.664542853832244873e-01 8.120105415582656860e-02 4.950184002518653870e-02 -6.536198407411575317e-02 -4.169640839099884033e-01 -1.033712700009346008e-01 1.418751478195190430e-01
1.642757505178451538e-01 1.374334245920181274e-01 -1.129186823964118958e-01 2.159085571765899658e-01 1.529462337493896484e-01 -3.315274789929389954e-02 1.509381979703903198e-01 1.808227971196174622e-02 2.253542989492416382e-01 -1.172739863395690918e-01 2.111699245870113373e-02 -4.192223027348518372e-02 -7.290918380022048950e-02 -2.886410355567932129e-01 -1.378391832113265991e-01 -3.257917463779449463e-01 2.175237387418746948e-01 -2.314133048057556152e-01 -9.123501181602478027e-02 -2.921836078166961670e-01 5.745092779397964478e-02 -4.224098324775695801e-01 2.790183722972869873e-01 9.982632845640182495e-02 1.795101910829544067e-02 1.046226592734456062e-03 -8.206647634506225586e-02 -2.421679943799972534e-01 4.465586319565773010e-02 -9.201112203299999237e-03 -2.517717145383358002e-02 1.847153902053833008e-01
1.920834369957447052e-02 -6.349586695432662964e-02 6.285247951745986938e-02 7.986398413777351379e-03 1.779417097568511963e-01 -1.310461312532424927e-01 -1.818380691111087799e-02 5.832178145647048950e-02 9.316327422857284546e-02 8.608738332986831665e-02 -1.716302931308746338e-01 1.844457387924194336e-01 -2.950758039951324463e-01 -3.041950464248657227e-01 2.790510058403015137e-01 -3.070498704910278320e-01 9.803610295057296753e-02 2.932449057698249817e-02 9.810671210289001465e-02 -1.567758917808532715e-01 6.890396028757095337e-02 -3.394626975059509277e-01 -4.088257253170013428e-02 -2.072278410196304321e-01 1.019789800047874451e-01 -9.550813585519790649e-02 -1.857515871524810791e-01 3.469435870647430420e-01 7.541879266500473022e-02 8.798204362392425537e-02 -1.785521656274795532e-01 2.805686593055725098e-01
1.780534386634826660e-01 1.284371502697467804e-02 6.597366183996200562e-02 2.359957806766033173e-02 -2.198244631290435791e-01 -1.898448541760444641e-02 -9.247964620590209961e-02 2.019212245941162109e-01 -4.873118922114372253e-02 1.550957709550857544e-01 2.544978559017181396e-01 -1.239178925752639771e-01 1.249121129512786865e-01 -2.084268778562545776e-01 3.449486494064331055e-01 -3.342317640781402588e-01 3.845520913600921631e-01 2.431965060532093048e-02 -1.299048066139221191e-01 -4.965240880846977234e-02 1.480996459722518921e-01 -1.341052651405334473e-01 3.873071074485778809e-02 2.308391965925693512e-02 2.433021813631057739e-01 -8.431226015090942383e-02 -5.958356708288192749e-02 -2.544290423393249512e-01 -1.046810522675514221e-01 -1.235578730702400208e-01 1.516870856285095215e-01 2.744626402854919434e-01
1.023692861199378967e-01 -2.235659211874008179e-01 1.406328231096267700e-01 2.924940921366214752e-02 5.314104259014129639e-02 -9.374655038118362427e-02 -1.766562163829803467e-01 -4.126977548003196716e-02 -8.948543667793273926e-02 -1.219712346792221069e-01 -5.515979975461959839e-02 1.111078262329101562e-01 -1.126243695616722107e-01 -1.296470016241073608e-01 1.922574341297149658e-01 2.371110618114471436e-01 1.691628992557525635e-01 1.240442991256713867e-01 -2.307888269424438477e-01 -5.865606293082237244e-02 1.972458511590957642e-01 -2.996110916137695312e-01 -2.916756458580493927e-02 1.720193624496459961e-01 1.672210246324539185e-01 -2.053446918725967407e-01 -5.015057325363159180e-01 -1.560405790805816650e-01 -4.052247479557991028e-02 -1.328103095293045044e-01 1.326265484094619751e-01 2.659997344017028809e-01
4.196627736091613770e-01 1.614313223399221897e-03 6.931155920028686523e-02 2.193691581487655640e-02 1.401956677436828613e-01 1.419557332992553711e-01 2.849435433745384216e-02 3.360529243946075439e-02 -5.501624569296836853e-02 -2.336166054010391235e-02 2.035763710737228394e-01 -3.152443096041679382e-02 -3.143393695354461670e-01 -1.289226710796356201e-01 2.352492213249206543e-01 -7.089673727750778198e-02 1.409432142972946167e-01 -1.295332908630371094e-01 -3.687441051006317139e-01 1.252033561468124390e-01 -5.531974881887435913e-02 -4.911310970783233643e-03 -8.507816493511199951e-02 1.687406189739704132e-02 2.790760099887847900e-01 -9.172290563583374023e-03 -8.609479665756225586e-02 -4.198984503746032715e-01 1.221031695604324341e-01 -1.942297816276550293e-01 1.729383170604705811e-01 1.091010719537734985e-01
1.659866720438003540e-01 -1.289326399564743042e-01 6.478942930698394775e-02 5.944860354065895081e-02 4.833382964134216309e-01 1.129528954625129700e-01 -2.757961452007293701e-01 -2.997787296772003174e-02 -1.698224097490310669e-01 -1.080860719084739685e-01 3.467795848846435547e-01 6.001732870936393738e-02 -9.068321436643600464e-02 -8.929532766342163086e-02 -1.182660758495330811e-01 -3.028853833675384521e-01 2.993153035640716553e-01 3.187621012330055237e-02 5.063740164041519165e-02 1.143515296280384064e-02 5.014220997691154480e-02 -4.292925447225570679e-02 1.507882922887802124e-01 -4.518270865082740784e-02 -1.302062720060348511e-01 2.144048959016799927e-01 -2.355758994817733765e-01 -1.483462005853652954e-01 1.398072242736816406e-01 -1.507792994379997253e-02 -9.484305046498775482e-03 2.360657453536987305e-01
1.510104835033416748e-01 -5.868739262223243713e-02 1.083273738622665405e-01 -1.266781091690063477e-01 2.107111364603042603e-01 -2.350160330533981323e-01 1.415546685457229614e-01 -2.955697774887084961e-01 -3.041120767593383789e-01 -2.848247289657592773e-01 -2.850219607353210449e-02 3.359395265579223633e-01 1.249805614352226257e-01 -1.008461490273475647e-01 9.508082270622253418e-02 -3.636366128921508789e-01 1.830233931541442871e-01 5.261896550655364990e-02 2.034462615847587585e-02 9.139981865882873535e-02 2.116969972848892212e-02 -1.582992821931838989e-01 -6.913265585899353027e-02 -1.155134588479995728e-01 1.892179846763610840e-01 -2.410050183534622192e-01 -6.694520264863967896e-02 -1.409003585577011108e-01 -1.146859303116798401e-01 8.876690641045570374e-03 -9.599208086729049683e-02 2.350922226905822754e-01
2.194056063890457153e-01 1.713578104972839355e-01 8.925791084766387939e-02 -1.797685474157333374e-01 5.136679857969284058e-02 -1.733237057924270630e-01 1.010412052273750305e-01 -7.847923785448074341e-02 1.596667319536209106e-01 -1.117438524961471558e-01 -2.999318838119506836e-01 -6.035409122705459595e-02 2.771976031363010406e-02 -2.672648131847381592e-01 -6.328003108501434326e-02 -3.471578657627105713e-01 1.140063479542732239e-01 -5.247865244746208191e-02 -1.624092310667037964e-01 -2.992642223834991455e-01 1.479514390230178833e-01 -3.354674875736236572e-01 1.751458644866943359e-01 3.139770403504371643e-02 4.038199782371520996e-02 1.717724353075027466e-01 -8.265359699726104736e-02 -1.157075762748718262e-01 2.608407735824584961e-01 8.710825443267822266e-02 1.182211935520172119e-01 2.571513652801513672e-01
7.474127411842346191e-02 8.722759783267974854e-03 1.291158050298690796e-01 -2.554394900798797607e-01 1.708991676568984985e-01 -2.103894799947738647e-01 2.189635671675205231e-02 -8.464568853378295898e-02 6.848185509443283081e-02 -3.319678828120231628e-02 -1.789867728948593140e-01 1.741429567337036133e-01 -1.640746928751468658e-02 1.822848618030548096e-01 2.726458609104156494e-01 -8.456675708293914795e-02 2.005235999822616577e-01 -2.276001125574111938e-01 4.546625167131423950e-02 1.686634719371795654e-01 1.226945407688617706e-02 -4.921397268772125244e-01 1.790896952152252197e-01 6.401064246892929077e-02 1.330371946096420288e-01 8.464484661817550659e-02 -2.621212303638458252e-01 -8.878099918365478516e-02 2.691746056079864502e-01 -1.565116643905639648e-01 2.140331268310546875e-01 5.386855080723762512e-02
1.805490851402282715e-01 -5.712598096579313278e-03 5.482084676623344421e-02 -1.615560203790664673e-01 1.647873222827911377e-01 -5.950430780649185181e-02 -1.402759086340665817e-02 2.756171822547912598e-01 4.122874885797500610e-02 -3.089008927345275879e-01 1.569493860006332397e-01 1.454366892576217651e-01 -2.011090070009231567e-01 -2.973711192607879639e-01 -6.383414380252361298e-03 2.033131420612335205e-01 1.724645197391510010e-01 -1.990027278661727905e-01 -6.606518477201461792e-02 5.487715080380439758e-02 1.124697923660278320e-01 -1.009444147348403931e-01 4.190548881888389587e-02 -1.474225241690874100e-02 1.790041029453277588e-01 1.110567525029182434e-01 6.324925273656845093e-02 -1.973887979984283447e-01 9.841653704643249512e-02 -4.440815150737762451e-01 8.370011299848556519e-02 3.398189544677734375e-01
1.113396212458610535e-01 7.395034283399581909e-02 4.098310694098472595e-02 -9.535033255815505981e-02 2.141263633966445923e-01 1.309752166271209717e-01 -1.549793034791946411e-01 3.055410087108612061e-01 -1.095951199531555176e-01 -4.487261548638343811e-02 1.866655200719833374e-01 -3.585325181484222412e-01 -2.679468989372253418e-01 -1.891345083713531494e-01 5.163159593939781189e-02 -1.614286750555038452e-01 2.228077501058578491e-01 6.548052281141281128e-02 -9.318823367357254028e-02 -2.978610098361968994e-01 -9.902899712324142456e-02 -3.815331161022186279e-01 6.440448760986328125e-02 -1.499061584472656250e-01 2.099988460540771484e-01 8.400095999240875244e-02 -1.082198694348335266e-01 -7.328888028860092163e-02 -9.355908632278442383e-02 -1.288598030805587769e-01 2.235687077045440674e-01 1.919227838516235352e-02
6.040723249316215515e-02 -1.203866526484489441e-01 7.250189036130905151e-02 1.483732759952545166e-01 2.043548375368118286e-01 -2.531441152095794678e-01 -1.327012181282043457e-01 -2.457782439887523651e-02 -1.949736475944519043e-02 -1.926421076059341431e-01 2.499410137534141541e-02 -2.156157195568084717e-01 1.402866393327713013e-01 -4.015765190124511719e-01 9.443472325801849365e-02 -2.215359061956405640e-01 1.096640750765800476e-01 -8.591117709875106812e-02 6.981561332941055298e-02 1.573887169361114502e-01 1.005481258034706116e-01 -2.287974804639816284e-01 2.965762913227081299e-01 -3.417409956455230713e-01 2.571995556354522705e-01 -6.211976334452629089e-02 5.510818958282470703e-02 -7.430725544691085815e-02 1.941317915916442871e-01 1.707326620817184448e-01 5.203718692064285278e-02 2.064358294010162354e-01
-4.699643701314926147e-02 4.312867298722267151e-02 2.486477047204971313e-02 -2.210832089185714722e-01 1.135713309049606323e-01 -3.110646605491638184e-01 1.431463658809661865e-01 5.791099276393651962e-03 2.081011086702346802e-01 -2.593047022819519043e-01 -2.067510932683944702e-01 -1.205757185816764832e-01 -1.453597098588943481e-01 -2.495775185525417328e-02 2.754116058349609375e-01 -1.255258619785308838e-01 2.421938925981521606e-01 -1.930396556854248047e-01 8.572810143232345581e-02 -2.064430527389049530e-02 9.291759878396987915e-02 -2.913812398910522461e-01 3.222116827964782715e-01 1.087451726198196411e-02 -1.010340228676795959e-01 -1.509525179862976074e-01 -2.415080219507217407e-01 -2.317155897617340088e-01 1.828435063362121582e-01 -1.668798029422760010e-01 1.480832397937774658e-01 7.527165859937667847e-02
-1.273541301488876343e-01 -1.462791413068771362e-01 6.344135105609893799e-02 1.051354184746742249e-01 1.674188673496246338e-01 -1.199068054556846619e-01 2.320568561553955078e-01 1.430294811725616455e-01 3.604603186249732971e-02 5.695292726159095764e-02 -6.901156902313232422e-02 2.624125033617019653e-02 2.107196152210235596e-01 -7.443740218877792358e-02 2.260913848876953125e-01 -2.993996143341064453e-01 2.453721910715103149e-01 -1.137800291180610657e-01 2.289796620607376099e-01 -7.030183821916580200e-02 -1.367286127060651779e-02 -3.803336620330810547e-01 1.944059133529663086e-01 1.395192742347717285e-01 1.095238775014877319e-01 2.043342888355255127e-01 -1.357335895299911499e-01 -2.793239057064056396e-01 1.941216588020324707e-01 -2.874981164932250977e-01 1.589059531688690186e-01 3.853493183851242065e-02
1.937463730573654175e-01 -2.367580682039260864e-01 2.160503715276718140e-01 1.414140015840530396e-01 4.837355017662048340e-01 1.553092300891876221e-01 2.663555145263671875e-01 1.689505726099014282e-01 -7.233496755361557007e-02 1.090226620435714722e-01 -1.623122096061706543e-01 -9.559725224971771240e-02 8.332315832376480103e-02 -1.424748897552490234e-01 7.990787178277969360e-02 -1.651422679424285889e-01 2.934205830097198486e-01 -4.764261469244956970e-02 3.637581318616867065e-02 2.315519154071807861e-01 2.027278989553451538e-01 -6.879554688930511475e-02 1.189947500824928284e-01 4.078408703207969666e-02 1.577803939580917358e-01 -1.201832294464111328e-02 -1.096299365162849426e-01 8.808467537164688110e-02 1.174865290522575378e-01 -3.239830434322357178e-01 8.589114062488079071e-03 -1.470321207307279110e-03
3.591142892837524414e-01 4.770114272832870483e-02 6.983481347560882568e-02 5.045676603913307190e-02 1.753165572881698608e-01 2.169285267591476440e-01 8.380029350519180298e-02 9.893500804901123047e-02 -9.814795106649398804e-02 -1.984608024358749390e-01 -1.971847116947174072e-01 1.002064347267150879e-01 2.862655222415924072e-01 6.081502512097358704e-02 5.682455375790596008e-02 -1.918572783470153809e-01 2.690477967262268066e-01 1.120045632123947144e-01 8.353823795914649963e-03 9.014324843883514404e-02 1.439925581216812134e-01 -1.084689050912857056e-01 -1.912751942873001099e-01 1.963919587433338165e-02 -2.733181975781917572e-02 1.273517608642578125e-01 -4.272481501102447510e-01 -1.464970409870147705e-01 1.271881014108657837e-01 -2.734439969062805176e-01 -3.075351938605308533e-02 2.600886225700378418e-01
-1.343296766281127930e-01 -2.850787900388240814e-02 1.238584816455841064e-01 1.970381140708923340e-01 4.207185208797454834e-01 -7.955379784107208252e-02 -9.287390857934951782e-02 1.803316920995712280e-01 -1.291493326425552368e-01 -2.051930129528045654e-01 -2.265290021896362305e-01 6.585209071636199951e-02 4.722424224019050598e-02 -2.568214535713195801e-01 9.472866356372833252e-02 -4.162680506706237793e-01 7.200593501329421997e-02 -9.147579222917556763e-02 -2.323825508356094360e-01 1.405851393938064575e-01 1.401083320379257202e-01 -7.028154283761978149e-02 -1.111911162734031677e-01 8.101348578929901123e-02 -8.658643811941146851e-02 3.394666314125061035e-02 -2.927640676498413086e-01 -1.371091306209564209e-01 2.161576896905899048e-01 -3.184440732002258301e-02 -8.865547925233840942e-02 1.950692534446716309e-01
1.001119241118431091e-01 -2.326132655143737793e-01 1.896953880786895752e-01 3.144228085875511169e-02 1.841296255588531494e-01 6.699825823307037354e-02 -6.329416763037443161e-03 -1.799268461763858795e-02 -9.541884809732437134e-02 3.905357792973518372e-02 2.826994061470031738e-01 -2.767164707183837891e-01 -1.555214524269104004e-01 -1.330106854438781738e-01 3.974722623825073242e-01 -6.304556131362915039e-02 1.837405115365982056e-01 -1.506959795951843262e-01 -1.629894375801086426e-01 1.279532164335250854e-01 3.348706066608428955e-01 3.373638540506362915e-02 8.451190777122974396e-03 -4.937699809670448303e-02 2.438266724348068237e-01 1.953523308038711548e-01 -1.145690903067588806e-01 -2.047460526227951050e-02 2.183599583804607391e-02 -3.279366493225097656e-01 4.234706610441207886e-02 2.302514463663101196e-01
-9.036507457494735718e-02 -4.596823453903198242e-02 6.003526225686073303e-02 1.271478235721588135e-01 3.745084404945373535e-01 1.548567712306976318e-01 -1.069161221385002136e-01 9.187500178813934326e-02 -1.914055198431015015e-01 -1.305957436561584473e-01 -1.547140032052993774e-01 1.552021503448486328e-01 1.260423362255096436e-01 -2.252420783042907715e-02 -1.492376327514648438e-01 -4.088735878467559814e-01 1.275157630443572998e-01 1.000435873866081238e-01 1.254267711192369461e-02 6.420794129371643066e-02 7.618662901222705841e-03 -3.801625967025756836e-01 7.706773281097412109e-02 -3.011258542537689209e-01 1.596917808055877686e-01 -4.002303630113601685e-02 -1.079399362206459045e-01 1.269692629575729370e-01 1.496759336441755295e-02 -1.686538606882095337e-01 -1.244196146726608276e-01 3.278891444206237793e-01
-8.263510465621948242e-02 -4.044396057724952698e-02 -2.104790955781936646e-01 -5.996782332658767700e-02 2.260996848344802856e-01 -2.160348892211914062e-01 1.345108821988105774e-02 7.486150413751602173e-02 2.747936248779296875e-01 9.055252373218536377e-02 -1.200494095683097839e-01 3.127180412411689758e-02 -1.601132303476333618e-01 -4.936264082789421082e-02 3.081715479493141174e-02 -3.200645148754119873e-01 1.123531013727188110e-01 -1.377956122159957886e-01 -2.710483223199844360e-02 1.401754468679428101e-01 3.611933290958404541e-01 -4.405380785465240479e-01 5.495371669530868530e-02 -3.911921754479408264e-02 -1.664744615554809570e-01 2.417477816343307495e-01 -1.903143227100372314e-01 -1.660827994346618652e-01 1.170635446906089783e-01 4.354506358504295349e-02 2.140575498342514038e-01 1.305260062217712402e-01
2.216444760560989380e-01 -1.177343577146530151e-01 -3.466820716857910156e-01 -1.393610239028930664e-01 6.643436104059219360e-02 -7.090172916650772095e-02 2.183009684085845947e-01 -8.106551319360733032e-02 3.001572936773300171e-02 -2.124398052692413330e-01 1.560946404933929443e-01 -8.046978712081909180e-02 3.383859619498252869e-02 -3.281023800373077393e-01 1.376632750034332275e-01 -1.031187921762466431e-01 1.368998140096664429e-01 2.330014295876026154e-02 -5.094546452164649963e-02 2.010723799467086792e-01 2.506407201290130615e-01 -1.426644474267959595e-01 -9.988035261631011963e-02 -1.174890771508216858e-01 -3.932195901870727539e-02 -1.739816814661026001e-01 -4.856407642364501953e-02 -3.011667542159557343e-02 3.371011614799499512e-01 -2.289861291646957397e-01 3.808201253414154053e-01 5.514101311564445496e-02
2.234383672475814819e-01 -7.882208377122879028e-02 1.595178246498107910e-01 -2.436136603355407715e-01 3.560170233249664307e-01 -3.289141058921813965e-01 -1.453082710504531860e-01 -1.756772585213184357e-02 -3.396876156330108643e-01 3.607603907585144043e-02 1.251618284732103348e-02 -4.959119111299514771e-02 -1.446664929389953613e-01 3.610835596919059753e-02 2.754656374454498291e-01 -7.794371992349624634e-02 1.663465648889541626e-01 -9.701175242662429810e-02 -7.005802541971206665e-02 6.988833658397197723e-03 2.443652898073196411e-01 -2.888072431087493896e-01 -1.089712325483560562e-02 1.234993338584899902e-01 1.809058636426925659e-01 -3.356886655092239380e-02 -3.360146656632423401e-02 1.323413848876953125e-01 -1.131747663021087646e-01 -2.176460623741149902e-01 1.752883642911911011e-01 1.878387480974197388e-01
6.492180377244949341e-02 5.875274166464805603e-02 -2.318288013339042664e-02 -8.615244925022125244e-02 3.120594918727874756e-01 -2.178368568420410156e-01 2.999710477888584137e-02 -5.873834714293479919e-02 -1.619790047407150269e-01 -9.150682389736175537e-02 -2.154850810766220093e-01 1.129409670829772949e-01 -1.918681114912033081e-01 -3.454350680112838745e-02 3.304885327816009521e-01 -1.053972616791725159e-01 1.829690784215927124e-01 -5.211205780506134033e-02 9.226103127002716064e-02 8.967655152082443237e-02 1.938782781362533569e-01 -4.515025615692138672e-01 -2.883251383900642395e-02 2.380056530237197876e-01 3.573516905307769775e-01 -1.491410732269287109e-01 -7.438487838953733444e-03 -5.544717982411384583e-02 6.336349993944168091e-02 -2.528581917285919189e-01 -4.104667156934738159e-02 9.312648326158523560e-02
2.307230979204177856e-01 3.708959370851516724e-02 3.003270626068115234e-01 2.106564585119485855e-03 1.662846952676773071e-01 -2.044800966978073120e-01 -9.563181549310684204e-02 -3.646989166736602783e-01 1.112204417586326599e-01 -1.738505810499191284e-01 5.774467065930366516e-02 -2.165136337280273438e-01 9.881568700075149536e-02 -6.459583342075347900e-02 9.163302369415760040e-03 -1.048097014427185059e-01 4.058074057102203369e-01 7.031080126762390137e-02 1.282371878623962402e-01 5.637442320585250854e-02 3.539508208632469177e-02 -3.019048869609832764e-01 1.991775631904602051e-01 -4.681341350078582764e-02 -7.344706356525421143e-02 1.144560053944587708e-01 9.419418126344680786e-02 6.584084779024124146e-02 2.090625315904617310e-01 -1.172028407454490662e-01 9.928603470325469971e-02 3.213285207748413086e-01
9.919575601816177368e-02 -1.813547015190124512e-01 -2.825503982603549957e-02 2.307881414890289307e-01 2.552246451377868652e-01 4.209497943520545959e-02 8.190892636775970459e-02 2.758873999118804932e-01 -2.068431526422500610e-01 -2.490157186985015869e-01 -1.047759503126144409e-02 1.541315019130706787e-01 -3.977129608392715454e-02 -1.992944180965423584e-01 -7.637120038270950317e-02 -3.389319479465484619e-01 2.459274083375930786e-01 4.061345383524894714e-02 2.519521117210388184e-02 8.070895075798034668e-02 -4.801374301314353943e-02 -8.468423783779144287e-02 9.468081593513488770e-02 -3.711870014667510986e-01 3.010101914405822754e-01 -1.758013665676116943e-01 -2.404836267232894897e-01 -1.825526356697082520e-02 1.909168809652328491e-01 -5.479623004794120789e-02 6.208192184567451477e-02 1.196809187531471252e-01
1.790331602096557617e-01 -1.456965059041976929e-01 6.012392789125442505e-02 -1.624765843152999878e-01 2.479281127452850342e-01 7.664619386196136475e-02 -2.144237309694290161e-01 1.008147299289703369e-01 -7.806573063135147095e-02 4.226986318826675415e-02 9.097778052091598511e-02 8.588590472936630249e-02 2.024667412042617798e-01 -3.341058492660522461e-01 4.544441998004913330e-01 1.404026299715042114e-01 1.314926296472549438e-01 -9.401913266628980637e-04 5.547246709465980530e-02 9.580153040587902069e-03 -4.178703203797340393e-02 -3.043689727783203125e-01 -1.525952816009521484e-01 6.732723861932754517e-02 1.142691355198621750e-02 -1.040715202689170837e-01 -1.597976870834827423e-02 -2.238013595342636108e-01 -2.298154681921005249e-02 -3.093182146549224854e-01 5.196280777454376221e-02 2.965817153453826904e-01
-6.086007878184318542e-02 -1.126891523599624634e-01 6.671231240034103394e-02 -1.576262265443801880e-01 3.428218662738800049e-01 -1.146946176886558533e-01 -2.217011712491512299e-02 -1.749350130558013916e-01 -1.256439387798309326e-01 -2.346023619174957275e-01 -8.587025105953216553e-02 3.581643477082252502e-02 4.760234802961349487e-02 -1.730203181505203247e-01 1.319123357534408569e-01 2.708287835121154785e-01 3.323940932750701904e-01 2.671811580657958984e-01 -4.609784483909606934e-02 1.412246972322463989e-01 1.110619050450623035e-04 -4.192191660404205322e-01 -6.242875382304191589e-02 5.387461930513381958e-02 1.387101113796234131e-01 1.518362481147050858e-02 -1.480085253715515137e-01 -1.030962318181991577e-01 1.310628466308116913e-02 -1.689678579568862915e-01 3.961748909205198288e-03 3.505186736583709717e-01
-1.393546462059020996e-01 3.095606341958045959e-02 1.090595871210098267e-01 1.334718763828277588e-01 3.706735372543334961e-01 -1.379595976322889328e-02 -3.526176512241363525e-02 8.817933499813079834e-02 -3.643715381622314453e-01 1.347485035657882690e-01 1.051040440797805786e-01 1.386548876762390137e-01 -1.036256104707717896e-01 -1.198710203170776367e-01 8.826590329408645630e-02 -2.351764291524887085e-01 3.796546533703804016e-02 1.325054373592138290e-02 -1.831284612417221069e-01 -1.920413374900817871e-01 1.581151038408279419e-01 -1.788409650325775146e-01 -1.397050684317946434e-03 -1.418642848730087280e-01 2.535761296749114990e-01 9.023422002792358398e-02 -3.813364505767822266e-01 4.495298489928245544e-02 -7.888165861368179321e-02 -2.501719892024993896e-01 -2.077070809900760651e-02 3.092524707317352295e-01
2.624714048579335213e-03 -2.139959856867790222e-02 -8.621400594711303711e-02 -7.995940744876861572e-02 1.429265439510345459e-01 -2.707446217536926270e-01 8.420191705226898193e-02 -8.517570048570632935e-02 9.260402619838714600e-02 -2.166141420602798462e-01 1.549942493438720703e-01 2.312276698648929596e-02 7.833376526832580566e-02 -9.069700725376605988e-03 2.541736960411071777e-01 -2.858910858631134033e-01 1.842941939830780029e-01 1.435155235230922699e-02 -1.879232972860336304e-01 -1.165659725666046143e-01 2.561505138874053955e-01 -3.358056843280792236e-01 -3.186624646186828613e-01 -1.768539547920227051e-01 1.337956171482801437e-02 -1.393373459577560425e-01 -3.553467094898223877e-01 -9.388413280248641968e-02 9.257984906435012817e-02 6.823200732469558716e-02 -2.242945730686187744e-01 1.803686469793319702e-01
3.479819893836975098e-01 9.558056294918060303e-02 6.789904087781906128e-02 -1.778858602046966553e-01 2.325867414474487305e-01 -2.381880879402160645e-01 -2.646118998527526855e-01 1.288146227598190308e-01 -7.064839452505111694e-02 6.901714950799942017e-02 6.343131512403488159e-02 -2.830198220908641815e-02 -2.272455096244812012e-01 -8.232900500297546387e-02 4.307037591934204102e-01 -6.606545299291610718e-02 2.100226730108261108e-01 -5.174998939037322998e-02 -1.081667318940162659e-01 -1.420948952436447144e-01 2.305193431675434113e-02 -1.657191812992095947e-01 -2.963884547352790833e-02 1.789717643987387419e-04 2.461156547069549561e-01 4.838313907384872437e-02 7.754526287317276001e-02 -3.749283775687217712e-02 -8.553867787122726440e-02 -4.191893339157104492e-01 1.493418682366609573e-02 1.098391264677047729e-01
1.305260211229324341e-01 -1.427143216133117676e-01 -2.906291782855987549e-01 -5.296591296792030334e-02 2.795439362525939941e-01 4.271928220987319946e-02 9.736174345016479492e-02 -1.941564828157424927e-01 3.379976749420166016e-01 1.595218181610107422e-01 4.287395998835563660e-02 -1.293306946754455566e-01 -7.872994244098663330e-02 -2.187317013740539551e-01 1.893222182989120483e-01 -2.043066620826721191e-01 2.437255531549453735e-01 1.468208134174346924e-01 1.631124317646026611e-01 1.375258564949035645e-01 1.928847730159759521e-01 -2.239221334457397461e-01 2.857758104801177979e-01 4.650738835334777832e-02 -4.497656971216201782e-02 -3.735890612006187439e-02 -2.127371132373809814e-01 -2.757037878036499023e-01 1.884521394968032837e-01 -1.532188057899475098e-02 -8.006333373486995697e-03 1.198181416839361191e-02
3.246111795306205750e-02 1.011764481663703918e-01 1.097260862588882446e-01 -1.108850687742233276e-01 7.739248219877481461e-03 -3.220168352127075195e-01 -6.534196436405181885e-02 5.420863628387451172e-02 -3.568810820579528809e-01 -9.894458949565887451e-02 1.212319359183311462e-01 -7.072014361619949341e-02 -2.386889457702636719e-01 2.546649985015392303e-02 2.260643839836120605e-01 -2.711150944232940674e-01 -9.866689890623092651e-02 1.253110468387603760e-01 -3.475829586386680603e-02 1.269424408674240112e-01 3.820738792419433594e-01 -2.589841485023498535e-01 1.924635916948318481e-01 -2.971365489065647125e-02 2.030806094408035278e-01 -3.988780453801155090e-02 -9.287486225366592407e-02 1.609071940183639526e-01 -6.226545944809913635e-02 -2.266901433467864990e-01 -1.363204978406429291e-02 2.962931096553802490e-01
6.975164264440536499e-02 2.816521935164928436e-02 7.487718760967254639e-02 -8.210366964340209961e-02 1.228119283914566040e-01 -1.962218582630157471e-01 7.020828127861022949e-02 -1.014978140592575073e-01 2.120270878076553345e-01 9.006842970848083496e-02 -2.541698217391967773e-01 1.054634675383567810e-01 -6.381435692310333252e-02 -2.668677866458892822e-01 -3.139856457710266113e-02 -1.831961274147033691e-01 1.675407886505126953e-01 -3.856735676527023315e-02 -1.080349907279014587e-01 -4.543634504079818726e-02 2.773068547248840332e-01 -5.330088734626770020e-01 -6.695611774921417236e-02 -1.426364183425903320e-01 -1.431422084569931030e-01 1.537479311227798462e-01 -1.889923512935638428e-01 -3.157508671283721924e-01 -1.394364889711141586e-02 4.002542048692703247e-02 -2.148306369781494141e-01 1.339188367128372192e-01
2.490786761045455933e-01 -9.743093699216842651e-02 -6.144856289029121399e-02 -4.775710776448249817e-02 2.988913357257843018e-01 1.858532428741455078e-02 -1.236431300640106201e-01 1.949597299098968506e-01 1.984946280717849731e-01 1.213927404023706913e-03 1.688015311956405640e-01 -1.521946787834167480e-01 -2.437776923179626465e-01 -6.926689296960830688e-02 -5.266813933849334717e-02 -2.880919277667999268e-01 3.605641424655914307e-01 -7.850275933742523193e-02 -3.553738296031951904e-01 1.285784784704446793e-02 1.254620403051376343e-01 -1.514390110969543457e-01 -5.758036300539970398e-02 -1.010193675756454468e-01 1.237683594226837158e-01 4.282502084970474243e-02 -3.523071408271789551e-01 1.291757971048355103e-01 3.305995091795921326e-02 -1.096924543380737305e-01 2.143620699644088745e-01 -8.075369894504547119e-02
9.382413327693939209e-02 -2.872935831546783447e-01 9.573715180158615112e-02 4.984747245907783508e-02 3.410860300064086914e-01 -1.271425187587738037e-01 -1.370764523744583130e-01 -2.775070071220397949e-01 9.850592166185379028e-02 7.047180086374282837e-02 -5.494569987058639526e-02 -9.450230002403259277e-02 -3.622034564614295959e-02 -2.932553887367248535e-01 9.350956231355667114e-02 -6.197470799088478088e-02 4.468561112880706787e-01 3.730473294854164124e-02 -6.628977507352828979e-02 -9.491437673568725586e-02 -5.113512650132179260e-02 -1.128564402461051941e-01 5.069218203425407410e-02 2.751416899263858795e-02 2.186612635850906372e-01 -4.532017745077610016e-03 -1.192429810762405396e-01 1.285940259695053101e-01 2.255615890026092529e-01 9.943950921297073364e-02 1.781542450189590454e-01 3.714056015014648438e-01
9.666836820542812347e-03 3.845995366573333740e-01 -1.583502292633056641e-01 -5.620139185339212418e-03 1.341117322444915771e-01 2.393704652786254883e-02 -3.150003552436828613e-01 1.812125444412231445e-01 -3.465598076581954956e-02 1.784847080707550049e-01 -1.785498708486557007e-01 -1.318345516920089722e-01 -2.680411040782928467e-01 -7.270504534244537354e-02 1.832066662609577179e-02 8.515794575214385986e-02 2.933655083179473877e-01 2.137976735830307007e-01 -3.736517578363418579e-02 1.203286647796630859e-01 7.344361394643783569e-02 -2.496426105499267578e-01 4.855393618345260620e-02 -2.791869640350341797e-01 -1.906774565577507019e-02 4.851324856281280518e-02 5.852442979812622070e-02 -1.443582959473133087e-02 2.856622338294982910e-01 -1.689961701631546021e-01 5.371545907109975815e-03 3.114728927612304688e-01
3.326158821582794189e-01 2.235973179340362549e-01 2.734326720237731934e-01 -3.822422325611114502e-01 1.631863862276077271e-01 -1.587342768907546997e-01 -1.741470992565155029e-01 -2.666272036731243134e-02 -9.911588579416275024e-02 -1.141132861375808716e-01 3.188328817486763000e-02 -1.294870972633361816e-01 -9.917569160461425781e-02 -1.646206974983215332e-01 2.426767051219940186e-01 -1.231504157185554504e-01 2.336155623197555542e-01 2.888356707990169525e-02 2.916903980076313019e-02 -3.524235188961029053e-01 1.078678481280803680e-02 -1.718028932809829712e-01 1.139724925160408020e-01 2.248449623584747314e-02 1.426040083169937134e-01 4.513377323746681213e-02 -1.692686416208744049e-02 7.624860107898712158e-02 -5.559134110808372498e-02 -2.649635374546051025e-01 1.775680482387542725e-01 1.646740883588790894e-01
1.376863755285739899e-02 -1.178592741489410400e-01 1.180657595396041870e-01 -1.761046946048736572e-01 1.486296355724334717e-01 -3.423579037189483643e-03 -1.296606361865997314e-01 -3.024961650371551514e-01 -2.413400076329708099e-02 4.675887059420347214e-03 -1.133564785122871399e-01 1.732433214783668518e-02 4.498603567481040955e-02 -3.204387426376342773e-01 8.453562855720520020e-02 5.136502161622047424e-02 2.222384698688983917e-02 -4.380999132990837097e-02 -1.997748762369155884e-01 2.441606670618057251e-01 2.561255097389221191e-01 -5.463605746626853943e-02 -2.668515965342521667e-02 -8.066841959953308105e-02 6.854632496833801270e-02 -1.678788848221302032e-02 -1.258658468723297119e-01 -2.060807198286056519e-01 -2.075017243623733521e-02 -2.470548003911972046e-01 9.279716759920120239e-03 6.162128448486328125e-01
1.023682653903961182e-01 -1.284147799015045166e-01 1.105531528592109680e-01 -8.291140198707580566e-03 2.279864102602005005e-01 -1.965254694223403931e-01 -2.303423546254634857e-02 3.378908336162567139e-02 6.641369313001632690e-02 1.189447939395904541e-03 -4.087238013744354248e-01 1.811078041791915894e-01 -9.152591973543167114e-02 -4.036466181278228760e-01 1.527879536151885986e-01 -2.014182806015014648e-01 -1.260216832160949707e-01 -7.891511917114257812e-02 -2.078196704387664795e-01 -1.473765671253204346e-01 -4.705315455794334412e-02 -1.870193034410476685e-01 5.370951071381568909e-02 -2.345154136419296265e-01 2.058980166912078857e-01 -1.780088096857070923e-01 -3.240090310573577881e-01 6.278418749570846558e-02 -4.161533340811729431e-02 4.966275300830602646e-03 7.337187230587005615e-02 2.382097393274307251e-01
2.897756099700927734e-01 2.084264904260635376e-01 2.409867346286773682e-01 -2.293982803821563721e-01 2.789477705955505371e-01 -1.937005370855331421e-01 -1.893549114465713501e-01 8.130646497011184692e-02 -1.039802357554435730e-01 -7.753296755254268646e-03 2.444327175617218018e-01 8.107628673315048218e-02 -2.499488294124603271e-01 -1.019312441349029541e-01 3.152641654014587402e-01 -2.007580548524856567e-01 6.570298969745635986e-02 5.866682156920433044e-02 -1.581126637756824493e-02 4.251765459775924683e-02 4.642496351152658463e-03 -2.176972329616546631e-01 -8.053357899188995361e-02 -7.847498357295989990e-02 1.645176410675048828e-01 -2.705764956772327423e-02 3.103988058865070343e-02 -2.319493889808654785e-01 -1.293136924505233765e-01 -3.594342470169067383e-01 8.337306231260299683e-02 9.506816416978836060e-02
-2.162859402596950531e-02 -2.261791378259658813e-01 -8.732181042432785034e-02 2.461761422455310822e-02 3.018209636211395264e-01 1.225455179810523987e-01 1.357958763837814331e-01 -5.759068205952644348e-02 2.360150814056396484e-01 1.116907671093940735e-01 2.122173160314559937e-01 6.679185666143894196e-03 -9.651688486337661743e-02 -1.249362826347351074e-01 -3.767827153205871582e-02 -3.049158453941345215e-01 1.622056216001510620e-01 2.988131940364837646e-01 -1.682305186986923218e-01 2.556383907794952393e-01 1.385371387004852295e-01 -2.024802267551422119e-01 1.593251824378967285e-01 -2.066532820463180542e-01 1.131646856665611267e-01 -9.574802592396736145e-03 -6.015193462371826172e-02 -1.644663065671920776e-01 4.124839603900909424e-01 -3.074157796800136566e-02 8.756564557552337646e-02 1.408628225326538086e-01
1.426744163036346436e-01 -8.373189717531204224e-02 1.156926378607749939e-01 -2.080279886722564697e-01 3.358075320720672607e-01 -3.939911350607872009e-02 -2.759980596601963043e-02 2.398728579282760620e-01 1.663156449794769287e-01 -2.761830091476440430e-01 1.196402087807655334e-01 -1.560621410608291626e-01 -1.110796583816409111e-03 -1.704400479793548584e-01 2.647142112255096436e-01 -1.651904284954071045e-01 3.274954557418823242e-01 -2.706737630069255829e-02 -2.883952260017395020e-01 -1.458032429218292236e-01 -1.249233931303024292e-01 -2.506333589553833008e-01 2.319639027118682861e-01 -8.082379400730133057e-02 1.565746515989303589e-01 8.337379246950149536e-02 1.411327999085187912e-02 -1.719427295029163361e-02 -2.580753564834594727e-01 -4.323611035943031311e-02 1.453696191310882568e-01 3.984560444951057434e-02
2.113922685384750366e-01 2.439285218715667725e-01 -1.346019469201564789e-02 -8.008169382810592651e-02 1.074492037296295166e-01 1.306685805320739746e-01 -3.174771964550018311e-01 9.692807495594024658e-02 2.137861587107181549e-02 6.400277465581893921e-02 -1.352034211158752441e-01 3.479623794555664062e-02 -3.070568144321441650e-01 -1.745581924915313721e-01 -9.606403857469558716e-02 5.704340990632772446e-03 2.806319296360015869e-02 1.417353451251983643e-01 -3.671568585559725761e-03 1.797482520341873169e-01 1.975183635950088501e-01 -3.517816364765167236e-01 2.455548197031021118e-01 -2.124288380146026611e-01 4.751627333462238312e-03 -3.212199360132217407e-02 -1.689655240625143051e-03 8.800652623176574707e-02 3.808481097221374512e-01 -1.056642755866050720e-01 2.614922821521759033e-01 1.938429623842239380e-01
6.646531075239181519e-02 3.776265680789947510e-02 6.258152425289154053e-02 1.511146575212478638e-01 2.738463878631591797e-01 -3.327445685863494873e-01 -4.073880612850189209e-02 -1.272849887609481812e-01 9.464357048273086548e-02 5.178331956267356873e-02 -1.323128193616867065e-01 -2.891350165009498596e-02 1.999109424650669098e-02 -8.200954645872116089e-02 -9.630631655454635620e-02 -2.618206441402435303e-01 4.703020304441452026e-02 -1.456690728664398193e-01 -6.878927350044250488e-02 2.824539504945278168e-02 4.649795889854431152e-01 -1.988803744316101074e-01 -1.296899318695068359e-01 -4.694068059325218201e-02 1.223245486617088318e-01 -1.909251809120178223e-01 -3.947083950042724609e-01 6.657174974679946899e-02 2.247311472892761230e-01 -1.709127426147460938e-01 -1.865109354257583618e-01 1.378887891769409180e-01
1.405942291021347046e-01 7.681905478239059448e-02 1.413070708513259888e-01 4.697896167635917664e-02 2.063326090574264526e-01 -2.336168587207794189e-01 2.621395587921142578e-01 -1.014765128493309021e-01 -2.496546357870101929e-01 5.354272201657295227e-02 -2.596710622310638428e-01 -1.620784215629100800e-02 -3.023156821727752686e-01 5.653703957796096802e-02 1.071562692523002625e-01 -1.591927260160446167e-01 2.723854780197143555e-01 -5.580865591764450073e-02 -1.294510364532470703e-01 2.408967316150665283e-01 -1.067011281847953796e-01 -2.294830977916717529e-01 8.939503878355026245e-02 -1.377511322498321533e-01 -2.728676237165927887e-02 -9.061316400766372681e-02 -9.614877402782440186e-02 1.128557696938514709e-01 6.290402263402938843e-03 -1.390876621007919312e-01 -8.767847716808319092e-02 4.588794112205505371e-01
2.785688042640686035e-01 3.654691949486732483e-02 1.323725134134292603e-01 8.729610592126846313e-03 3.251393735408782959e-01 -3.184188902378082275e-01 -1.959808766841888428e-01 -2.155450917780399323e-02 3.383921831846237183e-02 1.259184032678604126e-01 8.149657398462295532e-03 7.762992382049560547e-02 1.677596718072891235e-01 -3.475160105153918266e-03 2.637320458889007568e-01 1.403489112854003906e-01 -2.955447696149349213e-02 2.439992278814315796e-01 -8.255870640277862549e-02 1.559534370899200439e-01 2.034767419099807739e-01 -3.902035653591156006e-01 -6.825898587703704834e-02 -1.651504193432629108e-03 -1.200191210955381393e-02 4.026343673467636108e-02 -8.213096857070922852e-02 -1.702570319175720215e-01 -7.483747601509094238e-02 -2.449134588241577148e-01 3.006518632173538208e-02 3.508979976177215576e-01
-6.395670771598815918e-02 1.238864958286285400e-01 -1.623534783720970154e-02 -5.273222178220748901e-02 2.022810727357864380e-01 1.863416135311126709e-01 1.695081591606140137e-01 1.030402407050132751e-01 8.326429873704910278e-02 3.691690415143966675e-02 1.907399743795394897e-01 -1.078814566135406494e-01 -3.217624723911285400e-01 -3.463470041751861572e-01 1.497543007135391235e-01 -9.819708764553070068e-02 2.401359230279922485e-01 3.924890980124473572e-02 2.550389431416988373e-02 2.780739665031433105e-01 1.619437336921691895e-01 -1.538756191730499268e-01 2.042334079742431641e-01 6.994803249835968018e-02 -8.563915640115737915e-02 6.466239690780639648e-02 -2.766890078783035278e-02 -7.455826550722122192e-02 3.458887934684753418e-01 -6.819200515747070312e-02 -9.784967452287673950e-02 4.065239727497100830e-01
1.039898246526718140e-01 -1.547951549291610718e-01 9.138329885900020599e-03 4.894243180751800537e-02 1.113706529140472412e-01 -2.522898316383361816e-01 2.072427608072757721e-02 -1.054123565554618835e-01 7.595521211624145508e-02 -3.250473141670227051e-01 1.291577219963073730e-01 -4.717961698770523071e-02 -7.242592424154281616e-02 4.270463436841964722e-02 5.569911003112792969e-02 -2.623808681964874268e-01 -2.208496071398258209e-02 -6.804320216178894043e-02 -1.149589642882347107e-01 2.653047144412994385e-01 2.150620222091674805e-01 -1.012810617685317993e-01 -6.223792955279350281e-02 2.357737571001052856e-01 2.206988036632537842e-01 -3.073003701865673065e-02 -3.072144091129302979e-01 -7.897241413593292236e-02 4.200739264488220215e-01 -1.028100624680519104e-01 -6.114912778139114380e-02 3.465111851692199707e-01
2.659376859664916992e-01 -2.081069797277450562e-01 1.070936992764472961e-01 -1.325933784246444702e-01 1.829906553030014038e-01 -3.495328873395919800e-02 -2.113125473260879517e-02 2.840686142444610596e-01 -2.529197931289672852e-01 -1.524688303470611572e-01 -9.411486238241195679e-02 -8.977033942937850952e-02 -4.560502991080284119e-02 -1.358969658613204956e-01 2.160395979881286621e-01 -1.586750745773315430e-01 3.047735244035720825e-02 1.067346781492233276e-01 -9.146748483180999756e-02 -6.794123351573944092e-02 -1.313763707876205444e-01 -4.705410599708557129e-01 2.133249491453170776e-01 -5.623454600572586060e-02 1.091020628809928894e-01 5.258725956082344055e-03 7.749397307634353638e-02 -4.739902168512344360e-02 5.816825851798057556e-02 -3.276428282260894775e-01 3.151078820228576660e-01 -4.108889773488044739e-02
9.385158121585845947e-02 5.432735197246074677e-03 -2.475475519895553589e-01 -3.045385479927062988e-01 2.975223958492279053e-01 -2.230555713176727295e-01 1.397542655467987061e-01 1.629626303911209106e-01 -2.061517387628555298e-01 2.906865440309047699e-02 1.004699394106864929e-01 2.214142978191375732e-01 -1.230281069874763489e-01 -2.035097479820251465e-01 1.188133433461189270e-01 -2.809604629874229431e-02 2.721737837418913841e-03 1.488172858953475952e-01 -6.454807519912719727e-02 9.163872152566909790e-02 6.924821529537439346e-03 -4.471894800662994385e-01 1.110987961292266846e-01 -5.946465581655502319e-02 1.237083449959754944e-01 1.472592055797576904e-01 1.617955416440963745e-01 -2.166691571474075317e-01 1.403607428073883057e-01 2.585125621408224106e-04 -8.956667780876159668e-02 3.006624579429626465e-01
8.494089543819427490e-02 3.319321945309638977e-02 1.179848089814186096e-01 7.617048174142837524e-02 1.203995123505592346e-01 -2.551510334014892578e-01 5.095084384083747864e-02 -3.346179723739624023e-01 -2.492016367614269257e-02 -2.903638966381549835e-02 -9.092616289854049683e-02 -2.551216483116149902e-01 1.957255415618419647e-02 2.141591534018516541e-02 1.197609677910804749e-01 3.590746223926544189e-02 4.288213849067687988e-01 2.393731027841567993e-01 -3.989458084106445312e-02 -1.261542886495590210e-01 -3.548248112201690674e-02 -4.223414063453674316e-01 1.185074150562286377e-01 3.276919573545455933e-02 1.760150641202926636e-01 1.190793216228485107e-01 -1.019171476364135742e-01 -1.404008120298385620e-01 -4.657186567783355713e-02 -2.687522172927856445e-01 1.053077206015586853e-01 2.689148783683776855e-01
5.304007977247238159e-02 -1.539437919855117798e-01 4.321743175387382507e-02 1.458756774663925171e-01 3.679321110248565674e-01 1.244387030601501465e-01 1.437553856521844864e-02 -6.895913928747177124e-02 8.263834565877914429e-02 -1.015767641365528107e-02 -9.382367134094238281e-02 2.599275708198547363e-01 -3.177348673343658447e-01 -2.983983159065246582e-01 -2.629861421883106232e-02 -4.009661674499511719e-01 3.170453384518623352e-02 -8.703970909118652344e-02 -8.205606602132320404e-03 -1.006529554724693298e-01 1.340326014906167984e-02 -2.544562220573425293e-01 -2.445238269865512848e-02 -1.950246542692184448e-01 1.306353881955146790e-02 -1.817608028650283813e-01 -1.890478283166885376e-01 1.722504794597625732e-01 6.984342634677886963e-02 -8.162713795900344849e-02 -1.740105152130126953e-01 3.114197254180908203e-01
2.281003631651401520e-02 1.085393875837326050e-01 -2.137850373983383179e-01 -8.837560191750526428e-03 3.214875459671020508e-01 -1.748826950788497925e-01 3.473782837390899658e-01 -1.297985669225454330e-02 -2.242117561399936676e-02 -1.022976934909820557e-01 -1.356243640184402466e-01 -7.740889489650726318e-02 2.130532413721084595e-01 2.057503163814544678e-02 4.531961865723133087e-03 -7.018630206584930420e-02 2.965261042118072510e-01 2.607636153697967529e-01 3.781760111451148987e-03 2.064480185508728027e-01 2.681255340576171875e-01 -1.061650738120079041e-01 1.755291223526000977e-01 6.800544261932373047e-02 6.417585909366607666e-02 -2.706187963485717773e-02 -5.941029265522956848e-02 -1.197046339511871338e-01 1.663636714220046997e-01 -2.947700023651123047e-01 1.778538227081298828e-01 3.390535414218902588e-01
-1.756322979927062988e-01 -1.942960359156131744e-02 -3.115897476673126221e-01 -1.860301941633224487e-01 2.138699591159820557e-01 -1.004367768764495850e-01 5.575739964842796326e-02 1.897245645523071289e-01 6.503311544656753540e-02 -2.754844911396503448e-02 -3.423019051551818848e-01 2.373121231794357300e-01 1.191693730652332306e-02 -1.115689948201179504e-01 1.862308830022811890e-01 -1.438345015048980713e-01 3.723474442958831787e-01 -5.706715583801269531e-02 -1.483704447746276855e-01 -7.168610394001007080e-02 8.784873038530349731e-02 -3.058033883571624756e-01 6.822057068347930908e-02 -3.659504279494285583e-02 -2.332640588283538818e-01 -7.879950851202011108e-02 -1.320708394050598145e-01 -1.037249574437737465e-03 1.346454769372940063e-01 -1.145811229944229126e-01 1.830990612506866455e-01 2.767406105995178223e-01
2.371580749750137329e-01 -1.471117418259382248e-02 -7.362270355224609375e-02 2.764492109417915344e-02 3.421231806278228760e-01 -6.369469314813613892e-02 2.666506357491016388e-02 8.964055031538009644e-02 2.601380832493305206e-02 -9.807053953409194946e-02 -1.241696551442146301e-01 1.575567126274108887e-01 -1.715911626815795898e-01 8.100306877167895436e-05 -1.019559521228075027e-02 -2.064105868339538574e-01 3.032305240631103516e-01 1.438781805336475372e-02 -5.788528174161911011e-02 1.405477374792098999e-01 2.825522124767303467e-01 2.609250508248806000e-02 -2.299582399427890778e-02 2.826614379882812500e-01 4.140691757202148438e-01 1.896561682224273682e-01 -1.701818406581878662e-02 1.194647848606109619e-01 -1.000092849135398865e-01 -3.008011281490325928e-01 1.948376595973968506e-01 2.195034474134445190e-01
-2.413640767335891724e-01 -4.205900710076093674e-03 -2.325197756290435791e-01 -7.611536979675292969e-02 2.237928062677383423e-01 -3.149651885032653809e-01 2.578598558902740479e-01 9.539745748043060303e-03 6.585388630628585815e-02 -6.849650293588638306e-02 3.115416318178176880e-02 -3.238743171095848083e-02 6.398911029100418091e-02 -1.491926759481430054e-01 1.397634595632553101e-01 -2.698437571525573730e-01 8.616303652524948120e-02 -5.244607478380203247e-02 3.425860404968261719e-02 -4.061154648661613464e-02 2.715335488319396973e-01 -4.073530435562133789e-01 -2.479355186223983765e-01 -2.134813517332077026e-01 3.067870810627937317e-02 -3.412491828203201294e-02 -3.256857991218566895e-01 2.707757614552974701e-02 3.949742391705513000e-02 1.016359496861696243e-02 -6.616498529911041260e-02 2.481628358364105225e-01
2.489229291677474976e-01 -1.080299764871597290e-01 2.533712238073348999e-02 5.664888769388198853e-02 1.505266409367322922e-02 -2.199956960976123810e-02 -1.909080743789672852e-01 1.718039363622665405e-01 1.624588966369628906e-01 1.290047168731689453e-01 4.305074214935302734e-01 -3.004008345305919647e-02 -8.837506175041198730e-02 -8.584358543157577515e-02 3.016932308673858643e-01 -2.532087266445159912e-01 2.775738537311553955e-01 1.884465515613555908e-01 1.268897787667810917e-03 8.746633678674697876e-02 4.930683970451354980e-02 -2.669556140899658203e-01 -1.317623406648635864e-01 7.694064825773239136e-02 2.835373282432556152e-01 -1.826871335506439209e-01 -1.611598208546638489e-02 9.953858703374862671e-02 6.687083281576633453e-03 -3.041885495185852051e-01 -5.588949657976627350e-03 1.500820219516754150e-01
5.375779047608375549e-02 -2.016021311283111572e-01 -1.121940240263938904e-01 -1.393368095159530640e-01 1.716571301221847534e-02 -1.145024597644805908e-01 -2.528411149978637695e-01 4.014798440039157867e-03 7.992119342088699341e-02 -3.247534930706024170e-01 -2.332363277673721313e-01 6.553927063941955566e-02 -8.440000563859939575e-02 -1.385520398616790771e-01 1.989272832870483398e-01 -7.752498984336853027e-02 9.675174951553344727e-02 4.509706422686576843e-02 -3.210262060165405273e-01 -5.336931720376014709e-02 3.948417678475379944e-02 -4.432950913906097412e-02 7.062315195798873901e-02 1.214446797966957092e-01 2.854478061199188232e-01 4.878083243966102600e-02 -2.358952462673187256e-01 3.326881304383277893e-02 2.023240923881530762e-02 -3.857083320617675781e-01 -1.369785219430923462e-01 3.943946063518524170e-01
3.122003078460693359e-01 1.055220440030097961e-01 3.752981126308441162e-02 -1.350572798401117325e-02 9.788327664136886597e-02 -2.601484060287475586e-01 2.735921144485473633e-01 -9.754741191864013672e-02 -3.192503154277801514e-01 7.999406754970550537e-02 -2.429294437170028687e-01 1.591787934303283691e-01 -2.504673004150390625e-01 -1.038184911012649536e-01 -3.060569614171981812e-02 -4.374459013342857361e-02 3.221480548381805420e-01 3.419664129614830017e-02 -2.479946613311767578e-01 8.908326178789138794e-02 -8.038299530744552612e-02 -2.238108664751052856e-01 -9.473203867673873901e-02 -1.631853431463241577e-01 1.786116212606430054e-01 -2.054215222597122192e-01 -1.903182119131088257e-01 -4.451233893632888794e-02 2.825098857283592224e-02 -1.406216528266668320e-02 -5.749911442399024963e-02 2.756755352020263672e-01
-8.127027750015258789e-02 -1.056849211454391479e-01 7.730281352996826172e-02 1.490582823753356934e-01 2.132348269224166870e-01 -3.102785050868988037e-01 -2.065039612352848053e-02 -1.094819158315658569e-01 -1.766180433332920074e-02 -3.068814426660537720e-02 5.133818462491035461e-02 1.024238914251327515e-01 1.700010895729064941e-01 -2.126564532518386841e-01 7.818026840686798096e-02 -2.422440648078918457e-01 2.029883861541748047e-01 1.329948604106903076e-01 2.061405181884765625e-01 -1.286631077527999878e-02 -7.230066508054733276e-02 -4.268259108066558838e-01 9.842330962419509888e-02 -3.065091967582702637e-01 1.510021090507507324e-01 -7.471799105405807495e-02 -1.101338863372802734e-01 -1.476961094886064529e-02 -1.977073848247528076e-01 -1.214956641197204590e-01 -1.293398886919021606e-01 3.777241706848144531e-01
-2.190338075160980225e-01 -1.497266720980405807e-02 5.599930416792631149e-03 -1.639077663421630859e-01 7.534470409154891968e-02 -2.211091816425323486e-01 -9.009756147861480713e-02 -1.112280339002609253e-01 5.485185608267784119e-02 -6.925628334283828735e-02 -2.503787875175476074e-01 -1.053948774933815002e-01 -1.158122047781944275e-01 5.682029947638511658e-02 1.635182946920394897e-01 -2.780469059944152832e-01 2.855003476142883301e-01 -1.467252969741821289e-01 1.497256904840469360e-01 3.017600998282432556e-02 -1.524789910763502121e-02 -4.070873856544494629e-01 2.563797533512115479e-01 9.484431706368923187e-03 -4.766506390296854079e-05 -2.470425218343734741e-01 -2.145124077796936035e-01 -1.780980676412582397e-01 1.930427849292755127e-01 -2.990520894527435303e-01 1.473951637744903564e-01 -4.719737544655799866e-02
1.246846541762351990e-01 2.193291857838630676e-02 9.104585275053977966e-03 -7.461134344339370728e-02 -5.741127952933311462e-02 -3.250253200531005859e-02 7.810427248477935791e-02 8.479870855808258057e-03 -3.790263459086418152e-02 1.476116478443145752e-01 4.138001501560211182e-01 -8.372134715318679810e-02 1.579127274453639984e-03 -2.846846580505371094e-01 2.806349098682403564e-01 -3.546156287193298340e-01 4.432820379734039307e-01 -1.401699185371398926e-01 -1.386873871088027954e-01 4.756828397512435913e-02 1.345764249563217163e-01 -1.535716354846954346e-01 1.610226333141326904e-01 -6.514249835163354874e-03 1.530954539775848389e-01 4.937550425529479980e-02 -9.213693439960479736e-03 -1.211933419108390808e-01 -1.956206411123275757e-01 -2.149851918220520020e-01 1.444955915212631226e-01 1.716205179691314697e-01
8.776456862688064575e-02 -1.515579372644424438e-01 1.510155946016311646e-01 2.447797060012817383e-01 3.093621134757995605e-01 -5.510840937495231628e-02 -1.768124103546142578e-01 -2.229835242033004761e-01 1.479924470186233521e-01 5.014485865831375122e-02 4.233062267303466797e-02 -1.034889072179794312e-01 -8.857162296772003174e-02 -2.154862582683563232e-01 6.476823240518569946e-02 -9.305965155363082886e-02 3.844874501228332520e-01 1.604415029287338257e-01 -1.738700866699218750e-01 -2.152960188686847687e-02 7.605589181184768677e-02 -2.388206720352172852e-01 5.543765053153038025e-02 6.490532308816909790e-02 1.813845783472061157e-01 -1.058484166860580444e-01 9.686564095318317413e-03 1.899350136518478394e-01 2.564958333969116211e-01 9.347634017467498779e-02 8.011254668235778809e-02 4.089433848857879639e-01
2.474453896284103394e-01 -5.799477547407150269e-02 1.418038904666900635e-01 9.931465238332748413e-02 5.374397635459899902e-01 9.920123219490051270e-02 -1.518881171941757202e-01 1.953794248402118683e-02 -8.021322637796401978e-02 6.631472706794738770e-02 -1.078938599675893784e-02 1.467375755310058594e-01 2.583089657127857208e-02 -7.263110578060150146e-02 -8.485963940620422363e-02 -1.561161577701568604e-01 3.171531856060028076e-01 1.174460649490356445e-01 1.108466237783432007e-01 1.209353432059288025e-01 2.316482514142990112e-01 -3.379146158695220947e-01 -5.678405240178108215e-02 1.236824989318847656e-01 2.272670418024063110e-01 -8.785366266965866089e-02 -2.214267253875732422e-01 -1.733721978962421417e-02 1.308092772960662842e-01 -1.697945445775985718e-01 -1.554953865706920624e-02 -1.753920018672943115e-01
-1.299493461847305298e-01 -1.052879393100738525e-01 -9.184223413467407227e-02 -1.722304373979568481e-01 1.399327069520950317e-01 -3.626829981803894043e-01 3.694665059447288513e-02 -1.245874762535095215e-01 1.964387446641921997e-01 1.459860205650329590e-01 -2.424963414669036865e-01 1.001590862870216370e-02 -1.671232134103775024e-01 -1.876071542501449585e-01 -2.459181547164916992e-01 -1.870966404676437378e-01 2.791936993598937988e-01 -3.593998774886131287e-02 1.126874163746833801e-01 1.886785589158535004e-02 -2.000883407890796661e-02 -2.999705970287322998e-01 3.701453506946563721e-01 -1.355526000261306763e-01 1.260216981172561646e-01 -9.668809361755847931e-04 -1.545042693614959717e-01 -1.867245882749557495e-01 1.247587520629167557e-02 -1.444012373685836792e-01 -7.126141339540481567e-02 2.230338454246520996e-01
1.515220403671264648e-01 -2.336751297116279602e-02 -1.644959002733230591e-01 2.211797088384628296e-01 3.060702681541442871e-01 1.136678606271743774e-01 -1.256524920463562012e-01 -3.017512857913970947e-01 1.952209472656250000e-01 5.359554290771484375e-02 1.809063106775283813e-01 1.960280686616897583e-01 -3.551745116710662842e-01 -1.383296102285385132e-01 1.592516601085662842e-01 -2.729909494519233704e-02 2.150742709636688232e-01 2.223746106028556824e-02 -2.506369352340698242e-02 -8.189796470105648041e-03 -3.275794908404350281e-02 -1.112955510616302490e-01 9.941655397415161133e-02 -2.237799167633056641e-01 7.309389114379882812e-02 1.225496530532836914e-01 -2.116332352161407471e-01 7.218062877655029297e-02 3.095976412296295166e-01 -2.890830338001251221e-01 -6.876363605260848999e-02 1.678399592638015747e-01
1.693229526281356812e-01 -4.028410091996192932e-02 -2.285991236567497253e-02 -2.780566550791263580e-02 2.015326470136642456e-01 -1.616539619863033295e-02 8.450880646705627441e-02 -3.642185777425765991e-02 6.458330899477005005e-02 2.375703901052474976e-01 -1.692874431610107422e-01 1.754944175481796265e-01 -1.758620291948318481e-01 -3.328865468502044678e-01 -4.298714920878410339e-02 -2.061817944049835205e-01 1.229829862713813782e-01 5.919744074344635010e-02 -3.975740075111389160e-02 -1.888779252767562866e-01 2.036092877388000488e-01 -4.109316468238830566e-01 1.319085806608200073e-02 -1.644621044397354126e-01 1.007037311792373657e-01 -7.763867080211639404e-02 -3.035053610801696777e-01 3.430940210819244385e-01 -2.635074197314679623e-04 5.109876021742820740e-02 -1.879806816577911377e-01 2.356386780738830566e-01
6.790579110383987427e-02 -6.156817451119422913e-02 1.353671252727508545e-01 -1.276202797889709473e-01 2.065548151731491089e-01 -2.227190136909484863e-01 -1.502556949853897095e-01 -1.997261494398117065e-02 -1.944696754217147827e-01 4.139917343854904175e-02 1.394180208444595337e-01 -1.237393245100975037e-01 9.690959006547927856e-02 -4.080469012260437012e-01 2.455897033214569092e-01 8.528544753789901733e-02 1.123689487576484680e-01 2.538674175739288330e-01 -1.787149608135223389e-01 2.088543027639389038e-02 -1.126609519124031067e-01 -2.561894059181213379e-01 3.608350828289985657e-02 1.216374784708023071e-01 7.516430318355560303e-02 3.921870142221450806e-02 -8.553998172283172607e-02 -1.685518920421600342e-01 -7.458207011222839355e-02 -3.414410948753356934e-01 6.650321930646896362e-02 3.881034255027770996e-01
3.309796452522277832e-01 -8.540568500757217407e-02 8.996421843767166138e-02 -6.136416457593441010e-03 8.366414904594421387e-02 1.652092039585113525e-01 2.578952014446258545e-01 1.422923151403665543e-02 3.780563594773411751e-03 -1.202457398176193237e-02 -8.347436040639877319e-02 -2.910668216645717621e-02 -1.762555539608001709e-01 -5.374445393681526184e-02 4.073841869831085205e-01 -1.169615462422370911e-01 2.760674357414245605e-01 1.827392578125000000e-01 -5.977598205208778381e-02 8.810141682624816895e-02 1.425927579402923584e-01 -6.419663131237030029e-02 1.398952752351760864e-01 -2.302463911473751068e-02 -4.542643949389457703e-02 1.022973936051130295e-02 -1.601295173168182373e-01 -1.246712505817413330e-01 4.981468021869659424e-01 -2.408191114664077759e-01 -8.395543321967124939e-03 1.933561116456985474e-01
1.940596997737884521e-01 -2.691037952899932861e-01 8.387936651706695557e-02 -3.688236773014068604e-01 3.681051135063171387e-01 7.768315821886062622e-02 -6.937066465616226196e-02 7.787080109119415283e-02 -1.118312478065490723e-01 -2.929577976465225220e-02 5.554807139560580254e-04 -1.774197816848754883e-01 2.081235051155090332e-01 -2.751314640045166016e-01 6.930195540189743042e-02 -6.016160920262336731e-02 1.197650562971830368e-02 1.087616104632616043e-02 -9.142937138676643372e-03 3.067100793123245239e-02 5.115208029747009277e-02 -2.170598059892654419e-01 -1.606055349111557007e-01 6.323841214179992676e-02 2.593630254268646240e-01 -1.158778518438339233e-01 -3.593326807022094727e-01 1.018726080656051636e-01 8.324974030256271362e-02 1.023503318428993225e-01 2.341865599155426025e-01 2.211617976427078247e-01
4.062408208847045898e-01 -1.109912525862455368e-02 2.734258770942687988e-01 -2.285727709531784058e-01 7.269290834665298462e-02 -1.094387173652648926e-01 -1.770754754543304443e-01 9.031186997890472412e-02 -2.564152330160140991e-02 1.051514595746994019e-01 2.295255959033966064e-01 4.681829735636711121e-02 -1.253673732280731201e-01 -2.709195949137210846e-02 3.241724669933319092e-01 -1.902617961168289185e-01 2.253677546977996826e-01 -2.922872081398963928e-02 7.110833376646041870e-02 -9.145561605691909790e-03 8.658121526241302490e-02 -1.964726895093917847e-01 -2.150588184595108032e-01 3.759080171585083008e-02 1.810974180698394775e-01 -5.931014940142631531e-02 -4.853241890668869019e-02 -2.286582440137863159e-02 -9.824705868959426880e-02 -3.935795724391937256e-01 2.342117577791213989e-01 1.326183378696441650e-01
-1.131801232695579529e-01 -9.887257963418960571e-02 -1.062869057059288025e-01 3.679764643311500549e-02 2.398935109376907349e-01 -1.753986030817031860e-01 9.480576962232589722e-02 4.062041640281677246e-02 -1.354548037052154541e-01 -2.513322234153747559e-01 2.680125236511230469e-01 -2.085076421499252319e-01 -2.055522948503494263e-01 -1.473986655473709106e-01 2.795015573501586914e-01 -1.691603213548660278e-01 -1.633319556713104248e-01 -2.676574699580669403e-02 -2.551583647727966309e-01 3.865583613514900208e-02 -4.927873238921165466e-02 -1.756194680929183960e-01 1.385817378759384155e-01 3.264197334647178650e-02 -3.191091865301132202e-02 1.518586426973342896e-01 -3.938564658164978027e-01 -1.871682852506637573e-01 1.830455958843231201e-01 -8.187884837388992310e-02 -4.783389158546924591e-03 3.102796673774719238e-01
1.166667137295007706e-02 -1.464885473251342773e-01 -1.771258115768432617e-01 2.579329013824462891e-01 3.180781900882720947e-01 -1.453128159046173096e-01 -2.817379832267761230e-01 1.089257523417472839e-01 -1.518346220254898071e-01 -2.041738182306289673e-01 1.598515212535858154e-01 -1.458128076046705246e-02 3.572673012968152761e-04 -1.180911585688591003e-01 -6.557220965623855591e-02 -8.686433732509613037e-02 4.634609818458557129e-01 4.268240183591842651e-03 1.140007399953901768e-03 1.317789256572723389e-01 7.403270900249481201e-02 -8.254151046276092529e-02 3.887844085693359375e-02 1.512106955051422119e-01 1.632046848535537720e-01 -3.523850068449974060e-02 8.620486594736576080e-03 -8.705638349056243896e-02 9.661397337913513184e-02 1.114204823970794678e-01 2.339863628149032593e-01 4.120610356330871582e-01
2.768270969390869141e-01 8.685300499200820923e-02 -1.003169082105159760e-02 -1.049065440893173218e-01 1.099044159054756165e-01 -1.087567955255508423e-01 -2.259495668113231659e-02 -1.611954718828201294e-02 -1.244964897632598877e-01 8.736675232648849487e-02 -2.401679754257202148e-01 -4.775935783982276917e-03 -3.120356798171997070e-01 -4.863225668668746948e-02 5.245723202824592590e-02 -8.317337930202484131e-02 1.542746275663375854e-01 3.311195224523544312e-02 -1.248851045966148376e-01 -1.025667041540145874e-01 3.341898322105407715e-01 -7.298193126916885376e-02 5.030001699924468994e-02 -2.635378837585449219e-01 -1.784491688013076782e-01 2.938562631607055664e-01 -1.655779927968978882e-01 -7.944931089878082275e-02 3.132304847240447998e-01 -2.569833695888519287e-01 3.074969351291656494e-01 1.979048699140548706e-01
9.798021614551544189e-02 -3.457684814929962158e-02 -1.343713998794555664e-01 -1.161011308431625366e-01 3.194901049137115479e-01 -2.302754819393157959e-01 9.634540416300296783e-03 8.234295994043350220e-02 2.429290711879730225e-01 3.799483552575111389e-02 -1.291324347257614136e-01 7.905075699090957642e-02 7.706310600042343140e-02 -1.681982539594173431e-02 3.455197811126708984e-02 -3.623003661632537842e-01 2.989364266395568848e-01 -1.433329582214355469e-01 1.952278316020965576e-01 5.229582265019416809e-02 -3.154779970645904541e-02 -1.737826913595199585e-01 2.547890543937683105e-01 4.609244689345359802e-02 1.418552398681640625e-01 -2.540512084960937500e-01 -4.371559247374534607e-02 -3.288251161575317383e-01 1.950683146715164185e-01 -2.104678153991699219e-01 2.007572203874588013e-01 -8.537209779024124146e-02
2.120907306671142578e-01 7.928667962551116943e-02 8.563382923603057861e-02 8.961113542318344116e-02 2.507095932960510254e-01 -2.141510248184204102e-01 8.451873436570167542e-03 -1.524475365877151489e-01 -2.533734962344169617e-02 -7.505112886428833008e-02 1.868248172104358673e-02 -1.016675308346748352e-01 3.182221576571464539e-02 -1.151549369096755981e-01 2.341596633195877075e-01 4.493039473891258240e-02 -4.502665624022483826e-02 1.103192195296287537e-02 -1.396814081817865372e-02 8.998259156942367554e-02 -3.936504200100898743e-02 -2.855014801025390625e-01 -1.334358155727386475e-01 4.477617889642715454e-02 5.085148662328720093e-02 -9.639802388846874237e-03 -6.180986166000366211e-01 -2.550113499164581299e-01 1.017898842692375183e-01 -1.745966523885726929e-01 -1.381659656763076782e-01 3.004248440265655518e-01
1.216985881328582764e-01 -6.933020800352096558e-02 -8.959321677684783936e-02 3.264932930469512939e-01 3.339043855667114258e-01 -2.081624716520309448e-01 -2.521027326583862305e-01 7.244826853275299072e-02 -7.902950793504714966e-02 -2.076642811298370361e-01 2.403430640697479248e-03 -2.313365973532199860e-02 1.874497681856155396e-01 -4.536798223853111267e-02 9.684159606695175171e-02 -9.492459148168563843e-02 2.454081624746322632e-01 1.321717500686645508e-01 -4.003163427114486694e-02 2.607590854167938232e-01 1.689073145389556885e-01 -2.708402574062347412e-01 2.703552842140197754e-01 -1.822343170642852783e-01 3.661605343222618103e-02 -2.036524713039398193e-01 -1.118773818016052246e-01 -8.162852376699447632e-02 2.951593995094299316e-01 -2.674678340554237366e-02 4.624927416443824768e-02 1.708445996046066284e-01
4.755792915821075439e-01 1.451271623373031616e-01 2.002262771129608154e-01 -2.578592896461486816e-01 1.971040815114974976e-01 -1.707797050476074219e-01 -3.448317646980285645e-01 -8.236788213253021240e-02 -4.613499715924263000e-02 -2.788531221449375153e-02 9.372934699058532715e-02 6.933346390724182129e-02 -1.178372502326965332e-01 -8.833361417055130005e-02 2.458630949258804321e-01 -8.962758630514144897e-02 3.482370823621749878e-02 -2.063030563294887543e-02 -3.444904461503028870e-02 -1.202754955738782883e-02 6.371543556451797485e-02 -4.501785039901733398e-01 -3.740601986646652222e-02 5.838955566287040710e-02 1.391779333353042603e-01 -1.283336579799652100e-01 7.997015863656997681e-02 -8.031078428030014038e-02 2.178895287215709686e-02 -2.832721173763275146e-01 3.230159729719161987e-02 2.928658947348594666e-02
-7.198825478553771973e-02 -1.218203678727149963e-01 -6.099996715784072876e-02 2.117024958133697510e-01 4.484688043594360352e-01 -3.379411101341247559e-01 1.109788380563259125e-02 -5.751396343111991882e-02 2.616493729874491692e-03 2.370185405015945435e-02 -1.129272580146789551e-01 1.576488167047500610e-01 7.934667915105819702e-02 -2.969895601272583008e-01 -6.285607069730758667e-02 -2.842699885368347168e-01 2.457500994205474854e-01 -6.216196343302726746e-02 5.859340541064739227e-03 5.034225806593894958e-02 3.833827674388885498e-01 -6.769721210002899170e-02 -2.217839509248733521e-01 2.606563270092010498e-03 8.717036992311477661e-02 2.946660108864307404e-02 -2.351072728633880615e-01 -6.148938462138175964e-02 2.073805183172225952e-01 -6.304772198200225830e-02 2.365905418992042542e-02 1.122267246246337891e-01
6.479334831237792969e-02 -6.677306443452835083e-02 3.019078373908996582e-01 2.225255370140075684e-01 1.586809605360031128e-01 -4.304881393909454346e-02 7.768569141626358032e-02 2.036915719509124756e-01 1.832623481750488281e-01 -1.828616559505462646e-01 -9.743405878543853760e-02 3.692296566441655159e-03 2.185750901699066162e-01 -3.232262134552001953e-01 -1.325154304504394531e-01 -1.358106881380081177e-01 1.769609153270721436e-01 -1.136011853814125061e-01 9.923477470874786377e-02 -1.927305571734905243e-02 3.400229811668395996e-01 -4.890906512737274170e-01 -1.695041719358414412e-04 -7.801888044923543930e-03 5.299177393317222595e-02 8.158960938453674316e-02 -9.127323329448699951e-02 -2.981587126851081848e-02 1.783584058284759521e-01 -1.513174176216125488e-01 -1.040772199630737305e-01 1.333504170179367065e-01
-3.401048481464385986e-03 5.671164765954017639e-02 4.571096226572990417e-02 3.904143720865249634e-02 4.033453166484832764e-01 -1.690502911806106567e-01 -1.059421375393867493e-01 1.043288111686706543e-01 -5.859016627073287964e-02 -4.443465732038021088e-03 -3.139038085937500000e-01 1.922091394662857056e-01 7.917219400405883789e-02 -3.045539259910583496e-01 6.906928867101669312e-02 -1.675373911857604980e-01 2.148615382611751556e-02 -6.739623099565505981e-02 -1.932446509599685669e-01 -1.606207713484764099e-02 -1.987254917621612549e-01 -1.780695021152496338e-01 2.770209908485412598e-01 -3.651592135429382324e-01 1.097239926457405090e-01 -6.020766496658325195e-02 -2.001198083162307739e-01 1.176654174923896790e-02 -2.556722238659858704e-02 -1.852446347475051880e-01 7.735665142536163330e-02 2.971526384353637695e-01
2.748260498046875000e-01 2.547264099121093750e-02 -9.081203490495681763e-02 2.331124432384967804e-02 3.962984979152679443e-01 -7.250688970088958740e-02 4.006271809339523315e-02 8.606884628534317017e-02 -1.285555809736251831e-01 -2.242923378944396973e-01 -3.879322484135627747e-02 1.342019736766815186e-01 1.537624150514602661e-01 8.358041197061538696e-02 1.669237739406526089e-03 1.678214408457279205e-02 4.623405039310455322e-01 1.983200162649154663e-01 1.032997965812683105e-01 2.179668545722961426e-01 -1.291557494550943375e-02 -2.026822119951248169e-01 2.885940968990325928e-01 3.341830521821975708e-02 1.270707994699478149e-01 1.006849855184555054e-01 -1.388664096593856812e-01 -2.339072227478027344e-01 4.640270769596099854e-02 -1.036279797554016113e-01 7.813235372304916382e-02 2.650464475154876709e-01
3.256279230117797852e-01 2.314763516187667847e-01 1.562924683094024658e-01 -9.012817591428756714e-02 -1.989848539233207703e-02 -3.328678384423255920e-02 -3.055941462516784668e-01 2.089604586362838745e-01 -4.588220268487930298e-02 8.213979005813598633e-02 2.083391696214675903e-02 -3.708884865045547485e-02 -2.474157698452472687e-02 -3.806447982788085938e-01 3.689857898280024529e-03 -4.262646138668060303e-01 9.676287323236465454e-02 -4.965281486511230469e-02 -2.716712653636932373e-01 1.842237263917922974e-01 5.593739077448844910e-02 -2.653803825378417969e-01 2.034082263708114624e-01 2.340780943632125854e-02 1.820485591888427734e-01 3.249774500727653503e-02 -1.193992123007774353e-01 5.809704959392547607e-02 -7.127621769905090332e-02 -1.709457486867904663e-01 -6.652315612882375717e-03 1.008564531803131104e-01
7.140456140041351318e-02 -4.685015380382537842e-01 4.566036537289619446e-02 8.311191201210021973e-02 1.296164989471435547e-01 -6.739493459463119507e-03 -7.487788051366806030e-02 -8.447849005460739136e-02 -5.682665109634399414e-02 -9.634201228618621826e-02 5.735675990581512451e-02 -9.385709464550018311e-02 -2.847165167331695557e-01 -4.813860729336738586e-02 3.391614258289337158e-01 6.866788864135742188e-02 3.412337303161621094e-01 -1.269980370998382568e-01 7.885507494211196899e-02 1.833119541406631470e-01 7.349178194999694824e-03 -2.549600303173065186e-01 2.084473371505737305e-01 4.943593218922615051e-02 1.128127798438072205e-01 1.150067523121833801e-01 -1.907265484333038330e-01 1.904264688491821289e-01 2.447780221700668335e-01 -1.618802547454833984e-01 -6.479081511497497559e-02 1.919239908456802368e-01
-6.625989824533462524e-02 -1.851237267255783081e-01 -2.429183386266231537e-02 1.366305351257324219e-02 2.468309253454208374e-01 -1.732114106416702271e-01 -1.407063305377960205e-01 -1.148910261690616608e-02 9.040211886167526245e-02 -1.830022186040878296e-01 2.402043342590332031e-02 1.937736272811889648e-01 -4.557761177420616150e-02 -3.892740700393915176e-03 -1.881749927997589111e-02 -2.166391462087631226e-01 2.852476537227630615e-01 9.301591664552688599e-02 3.470517229288816452e-03 -1.242327243089675903e-01 -6.062337756156921387e-02 -3.922458887100219727e-01 1.122706234455108643e-01 -3.103241920471191406e-01 2.084664404392242432e-01 -1.103789433836936951e-01 -4.750133957713842392e-03 8.413270115852355957e-03 -3.717446029186248779e-01 -1.143830195069313049e-01 -1.690319627523422241e-01 3.362306356430053711e-01
3.944550752639770508e-01 3.168213367462158203e-02 -1.111804321408271790e-01 1.258749663829803467e-01 5.027667284011840820e-01 1.174258738756179810e-01 -4.396297037601470947e-02 -3.053728956729173660e-03 -3.135181367397308350e-01 5.611581727862358093e-03 1.330182850360870361e-01 1.654057353734970093e-01 1.362810283899307251e-01 -1.118618696928024292e-01 1.686515808105468750e-01 -1.934691667556762695e-01 1.892812401056289673e-01 -1.712906509637832642e-01 -7.128162682056427002e-02 1.218898445367813110e-01 -1.321376883424818516e-03 -2.376452386379241943e-01 1.411259919404983521e-01 -2.476908825337886810e-02 1.777094453573226929e-01 1.624393314123153687e-01 -1.030623763799667358e-01 -7.540889084339141846e-02 2.330622971057891846e-01 3.712720703333616257e-03 -1.224219128489494324e-01 2.540749870240688324e-02
2.018949240446090698e-01 -1.607032418251037598e-01 6.209584325551986694e-02 -3.295556604862213135e-01 2.073426544666290283e-01 -9.529510512948036194e-03 -1.771118119359016418e-02 -6.313047558069229126e-02 6.594838947057723999e-02 7.580908946692943573e-03 -1.850733011960983276e-01 -1.587922573089599609e-01 2.312143296003341675e-01 -2.353367209434509277e-01 9.118980169296264648e-02 7.261163741350173950e-02 -8.916965126991271973e-02 -6.071013584733009338e-02 -3.537717461585998535e-02 -6.127638742327690125e-02 2.887102663516998291e-01 -1.801850646734237671e-01 -2.516331151127815247e-02 3.628455102443695068e-02 2.328848987817764282e-01 1.595697482116520405e-03 -1.837396472692489624e-01 -2.114948034286499023e-01 -1.146411988884210587e-02 -1.156369745731353760e-01 -7.824307680130004883e-02 5.481761693954467773e-01
9.293301403522491455e-02 -1.254246830940246582e-01 -1.701816022396087646e-01 -1.107686832547187805e-01 -1.615325175225734711e-02 4.926605150103569031e-02 -3.944215178489685059e-01 -8.751436322927474976e-02 2.111250767484307289e-03 -9.867535531520843506e-02 9.312983602285385132e-02 -1.171320751309394836e-01 -1.227638199925422668e-01 -3.655882477760314941e-01 -5.186406895518302917e-02 -3.679414689540863037e-01 -4.105982184410095215e-02 2.709345519542694092e-02 -6.277192849665880203e-03 -7.182395458221435547e-02 7.182177156209945679e-02 -2.798285484313964844e-01 1.286824792623519897e-01 1.453162580728530884e-01 2.719534933567047119e-01 1.361221671104431152e-01 -1.101069003343582153e-01 1.384070813655853271e-01 2.083732932806015015e-01 -1.654097884893417358e-01 -2.665475606918334961e-01 2.349526137113571167e-01
3.281818330287933350e-01 1.741637587547302246e-01 -1.672022491693496704e-01 -1.003751065582036972e-02 1.446384787559509277e-01 5.018677096813917160e-03 -1.682326793670654297e-01 6.259071826934814453e-02 2.629315853118896484e-01 -6.462074816226959229e-02 1.634842455387115479e-01 2.291026897728443146e-02 -5.122361704707145691e-03 -1.541428416967391968e-01 5.813042074441909790e-02 -3.390625417232513428e-01 3.317077457904815674e-01 -1.166748255491256714e-02 -3.635271191596984863e-01 1.054426431655883789e-01 1.975839585065841675e-01 -1.313426345586776733e-01 3.794283606112003326e-03 -1.385091543197631836e-01 3.013086915016174316e-01 1.061002612113952637e-01 -2.116913497447967529e-01 -3.054913878440856934e-02 -1.672163903713226318e-01 -7.829799503087997437e-02 1.565892249345779419e-01 5.217951163649559021e-02
4.163469001650810242e-02 -3.220211565494537354e-01 2.926348149776458740e-01 -3.083190619945526123e-01 3.091353774070739746e-01 -1.479775160551071167e-01 -1.562570631504058838e-01 1.172976568341255188e-01 -2.952336966991424561e-01 -1.047248169779777527e-01 -1.136639434844255447e-02 -9.304851293563842773e-02 1.622734963893890381e-01 -1.164494380354881287e-01 1.870402544736862183e-01 -1.158466190099716187e-01 1.127683594822883606e-01 -2.606672644615173340e-01 -2.009410113096237183e-01 3.494243323802947998e-02 1.047769412398338318e-01 -9.175900369882583618e-02 -2.188450656831264496e-02 1.288204044103622437e-01 1.242014616727828979e-01 7.602699846029281616e-02 -3.717406094074249268e-01 6.504289805889129639e-02 1.259863525629043579e-01 -4.415149986743927002e-02 -1.687022112309932709e-02 1.501762270927429199e-01
2.208312302827835083e-01 5.291048437356948853e-02 1.627913564443588257e-01 1.078490391373634338e-01 2.977967858314514160e-01 -2.556518018245697021e-01 -2.953903935849666595e-02 1.052913293242454529e-01 -9.145437180995941162e-02 1.445945817977190018e-02 -1.542354524135589600e-01 -1.914640329778194427e-02 -2.242773771286010742e-01 -1.224657669663429260e-01 3.612928688526153564e-01 -9.714692831039428711e-02 1.332260668277740479e-01 -1.670887321233749390e-01 4.955367371439933777e-02 2.023791708052158356e-02 7.519242167472839355e-02 -3.287289440631866455e-01 -9.891559183597564697e-02 3.114028275012969971e-01 4.169838130474090576e-01 -7.543979585170745850e-02 -1.115369796752929688e-01 -7.688587158918380737e-02 -3.848551213741302490e-02 -1.850549727678298950e-01 -4.924627020955085754e-02 3.506882488727569580e-02
7.019242644309997559e-02 9.796137921512126923e-03 5.603395402431488037e-02 -6.234623119235038757e-02 1.409347504377365112e-01 -1.304976195096969604e-01 -2.433131933212280273e-01 -9.922304749488830566e-02 -4.599172770977020264e-01 1.289936006069183350e-01 1.397231519222259521e-01 -4.920425266027450562e-02 -9.560695290565490723e-02 -4.149225950241088867e-01 1.279300302267074585e-01 -3.220328986644744873e-01 1.922275424003601074e-01 1.196646839380264282e-01 -1.730425953865051270e-01 -1.431689858436584473e-01 -3.433294221758842468e-02 -1.068770289421081543e-01 5.600867420434951782e-02 -1.440403312444686890e-01 1.575283147394657135e-02 -7.984834909439086914e-02 -1.667990698479115963e-03 3.965761661529541016e-01 4.526026919484138489e-02 -1.165035367012023926e-01 -3.923545405268669128e-02 1.061758846044540405e-01
1.739817261695861816e-01 7.205404806882143021e-03 -5.564539507031440735e-02 -7.239875942468643188e-02 1.939676105976104736e-01 6.043723970651626587e-02 1.767414808273315430e-02 -1.335594207048416138e-01 -7.963063567876815796e-02 1.502951383590698242e-01 6.741045415401458740e-02 -2.547229230403900146e-01 -4.456647336483001709e-01 1.158156171441078186e-01 2.802546322345733643e-01 -8.732873946428298950e-02 4.113400578498840332e-01 -7.989025861024856567e-02 -3.333523571491241455e-01 -2.512317523360252380e-02 -6.046861037611961365e-02 -2.165480256080627441e-01 1.889398097991943359e-01 -1.685498207807540894e-01 1.867821216583251953e-01 3.566761268302798271e-03 -1.913408488035202026e-01 1.428661681711673737e-02 5.453979596495628357e-03 -4.136155545711517334e-02 -1.422809362411499023e-01 9.829526394605636597e-02
3.470979034900665283e-01 2.018236219882965088e-01 3.711763769388198853e-02 -3.301617503166198730e-02 2.236889861524105072e-02 1.232413109391927719e-02 -1.447837203741073608e-01 7.593956589698791504e-02 1.453107297420501709e-01 -8.684347383677959442e-03 -1.605816558003425598e-02 7.526604086160659790e-02 -1.167784705758094788e-01 -5.582009255886077881e-02 2.421503216028213501e-01 -3.421412110328674316e-01 2.395057678222656250e-01 -1.656529009342193604e-01 -3.011600673198699951e-01 1.225167587399482727e-01 1.197118014097213745e-01 -1.453291624784469604e-01 8.936724811792373657e-02 -2.888067364692687988e-01 2.417393773794174194e-01 -8.344436436891555786e-02 -3.025727272033691406e-01 -3.287456557154655457e-02 -2.733441889286041260e-01 -5.859510973095893860e-03 1.630157381296157837e-01 1.125201359391212463e-01
3.152383491396903992e-02 7.791734486818313599e-02 -1.862455904483795166e-01 -6.359522044658660889e-02 2.030645608901977539e-01 -2.009819597005844116e-01 -2.089756429195404053e-01 -5.846408754587173462e-02 -1.201869025826454163e-01 -8.742300793528556824e-03 5.606478545814752579e-03 3.313443958759307861e-01 -1.330576986074447632e-01 4.306722059845924377e-02 3.959091305732727051e-01 -1.804728657007217407e-01 2.312081903219223022e-01 -6.286673992872238159e-02 1.649988293647766113e-01 8.725836873054504395e-03 2.489701360464096069e-01 -1.644504517316818237e-01 3.046105206012725830e-01 1.151064634323120117e-01 2.189057320356369019e-01 -1.602769941091537476e-01 1.862677745521068573e-03 1.664141542278230190e-03 1.872915029525756836e-01 -3.080750405788421631e-01 1.496026013046503067e-02 9.309002757072448730e-02
1.289398223161697388e-02 -7.419878989458084106e-02 -6.479851156473159790e-02 2.042546421289443970e-01 2.391808032989501953e-01 -7.969220168888568878e-03 -1.586166471242904663e-01 2.168397158384323120e-01 -1.224954575300216675e-01 -1.708130240440368652e-01 5.331325158476829529e-02 -8.644644916057586670e-02 1.970467418432235718e-01 -3.323976099491119385e-01 -1.030229330062866211e-01 -4.674916267395019531e-01 1.670101433992385864e-01 5.225478112697601318e-02 -3.037140332162380219e-02 7.488170266151428223e-02 -3.958183899521827698e-02 -2.286392748355865479e-01 1.435724645853042603e-01 -2.848956882953643799e-01 3.443170487880706787e-01 -1.051540896296501160e-01 -1.417437940835952759e-01 -3.197013959288597107e-02 1.514376103878021240e-01 3.863855823874473572e-02 1.309106200933456421e-01 3.036594018340110779e-02
2.041220963001251221e-01 -1.016253754496574402e-01 -1.116135269403457642e-01 -5.939119309186935425e-02 -2.486706338822841644e-02 1.042596474289894104e-01 -2.484617233276367188e-01 3.758529201149940491e-02 -1.887269765138626099e-01 -7.296975702047348022e-02 -6.538160890340805054e-02 2.297904044389724731e-01 -2.163124457001686096e-02 -2.894413471221923828e-01 1.212291866540908813e-01 -2.454148083925247192e-01 -6.207415368407964706e-03 5.258840974420309067e-03 -2.304714918136596680e-01 2.874782383441925049e-01 -8.090834319591522217e-02 -9.913945943117141724e-02 -1.319533139467239380e-01 1.310130804777145386e-01 2.357089221477508545e-01 1.704274564981460571e-01 -2.634023129940032959e-01 -9.156152606010437012e-02 3.115617334842681885e-01 -1.720058172941207886e-01 -2.116712778806686401e-01 2.821158170700073242e-01
1.460079401731491089e-01 -7.539177685976028442e-02 1.658620536327362061e-01 -1.546967923641204834e-01 1.487599015235900879e-01 1.213578134775161743e-02 -1.242577135562896729e-01 -1.352357864379882812e-01 -3.300664201378822327e-02 1.822121143341064453e-01 -1.296217143535614014e-01 3.417680412530899048e-02 2.525446414947509766e-01 -1.460243165493011475e-01 2.531824707984924316e-01 -2.839263677597045898e-01 2.617871165275573730e-01 -5.404414609074592590e-02 2.775463163852691650e-01 5.681261792778968811e-02 1.315299272537231445e-01 -3.973016738891601562e-01 2.101208418607711792e-01 -1.230308264493942261e-01 -1.568156629800796509e-01 7.331520318984985352e-02 -2.165964990854263306e-01 -2.810754776000976562e-01 1.499398350715637207e-01 8.483613282442092896e-02 8.522953093051910400e-02 6.706137955188751221e-02
9.103219956159591675e-02 -9.108852595090866089e-02 1.090226694941520691e-02 1.798945963382720947e-01 4.299212992191314697e-01 1.000998169183731079e-02 1.186691597104072571e-02 2.479569613933563232e-01 -2.400975376367568970e-01 -5.139263719320297241e-02 -7.042352110147476196e-02 3.793029859662055969e-02 1.146175786852836609e-01 -1.097689941525459290e-01 -9.500209242105484009e-02 -3.676862120628356934e-01 2.799782454967498779e-01 -5.285863764584064484e-03 -9.403313696384429932e-02 -5.810898914933204651e-02 2.589000016450881958e-02 -1.190755888819694519e-01 1.362889111042022705e-01 -2.698296904563903809e-01 1.237041596323251724e-02 -3.850471600890159607e-02 -2.708049416542053223e-01 2.456704229116439819e-01 1.052255183458328247e-01 -1.623762995004653931e-01 1.844357997179031372e-01 2.542466819286346436e-01
9.202728420495986938e-02 -1.588494032621383667e-01 -3.189900144934654236e-02 -1.762944757938385010e-01 4.812668263912200928e-02 -1.060303971171379089e-01 -2.591960877180099487e-02 2.426577508449554443e-01 -1.389680355787277222e-01 3.168547153472900391e-01 -2.008508518338203430e-02 9.856109321117401123e-02 -3.829146325588226318e-01 -1.297168582677841187e-01 4.988196492195129395e-02 7.819554209709167480e-02 3.381651341915130615e-01 -2.731941342353820801e-01 -7.056989520788192749e-02 -9.027381986379623413e-02 2.471556961536407471e-01 -2.380268462002277374e-02 3.852266073226928711e-02 4.379448294639587402e-02 2.937666773796081543e-01 3.918502479791641235e-03 -1.068099737167358398e-01 -1.924576461315155029e-01 2.621633112430572510e-01 -2.104887813329696655e-01 -1.550876256078481674e-02 2.097499817609786987e-01
2.245615571737289429e-01 -9.779192507266998291e-03 -1.083915084600448608e-01 -8.563606441020965576e-02 2.384700775146484375e-01 2.125225812196731567e-01 -1.066042929887771606e-01 6.208057701587677002e-02 4.731866996735334396e-03 -1.331374514847993851e-03 1.443791389465332031e-01 -1.341753732413053513e-02 -2.229937314987182617e-01 -7.116442918777465820e-02 1.414824575185775757e-01 -4.828695058822631836e-01 3.974525332450866699e-01 -8.288354612886905670e-03 -2.964310348033905029e-01 -5.817361921072006226e-02 1.554325371980667114e-01 -2.232076041400432587e-02 -2.013019844889640808e-02 -8.459975570440292358e-02 1.386036574840545654e-01 4.322173446416854858e-02 -2.947672605514526367e-01 -6.612367928028106689e-02 -4.055465757846832275e-02 -1.531526148319244385e-01 2.211637943983078003e-01 -1.274986267089843750e-01
2.178608626127243042e-02 -1.944038867950439453e-01 1.283579170703887939e-01 1.036955937743186951e-01 3.014405965805053711e-01 -1.632228642702102661e-01 -1.633687764406204224e-01 -3.865785002708435059e-01 1.346075981855392456e-01 9.889586269855499268e-02 3.162011504173278809e-02 -8.284407854080200195e-02 2.272612880915403366e-03 -1.265519410371780396e-01 -2.522983215749263763e-02 -1.422725766897201538e-01 4.056296944618225098e-01 2.001285552978515625e-02 -2.165899574756622314e-01 2.731653675436973572e-02 1.798894107341766357e-01 -3.443606197834014893e-01 1.130598038434982300e-01 3.412767499685287476e-02 -1.964737474918365479e-02 -1.443040370941162109e-01 -7.911876589059829712e-02 7.013612240552902222e-02 2.723767161369323730e-01 -5.653057992458343506e-02 1.051974371075630188e-01 2.643437981605529785e-01
1.196750178933143616e-01 -1.007862687110900879e-01 9.746684134006500244e-02 1.896980553865432739e-01 3.648061752319335938e-01 -3.039697930216789246e-02 -2.688091481104493141e-03 2.458608150482177734e-01 -1.167852580547332764e-01 -1.236908957362174988e-01 -1.372810155153274536e-01 1.791319698095321655e-01 1.348856836557388306e-01 -1.868290156126022339e-01 -4.040542058646678925e-03 -3.275631666183471680e-01 2.597081065177917480e-01 6.337986141443252563e-02 -8.287791162729263306e-02 -5.495212972164154053e-02 2.930323360487818718e-03 -1.211795732378959656e-01 5.319371446967124939e-02 -3.182773590087890625e-01 6.665387749671936035e-02 4.450786858797073364e-02 -3.119346797466278076e-01 1.753325313329696655e-01 7.758938521146774292e-02 -1.297161877155303955e-01 2.980700731277465820e-01 2.212449312210083008e-01
-4.377293586730957031e-02 2.435372769832611084e-01 5.347093567252159119e-02 -2.872708737850189209e-01 3.520862460136413574e-01 7.979031652212142944e-02 1.190549731254577637e-01 1.530999392271041870e-01 3.961483389139175415e-02 -1.255865991115570068e-01 2.296328358352184296e-02 1.212181299924850464e-01 -1.561220735311508179e-01 -1.517699509859085083e-01 -1.389050781726837158e-01 1.477437373250722885e-02 2.553331255912780762e-01 1.534326970577239990e-01 -6.134525686502456665e-02 2.848586142063140869e-01 1.318156570196151733e-01 -3.305013775825500488e-01 1.632621735334396362e-01 -2.719970941543579102e-01 4.258506372570991516e-02 1.331840902566909790e-01 -4.188564419746398926e-02 -2.882740497589111328e-01 7.477483898401260376e-02 -1.317396908998489380e-01 -2.936116792261600494e-02 2.384469658136367798e-01
-3.740651160478591919e-02 1.678252667188644409e-01 1.355560272932052612e-01 9.439389407634735107e-02 1.488533467054367065e-01 1.371153891086578369e-01 4.103784263134002686e-02 2.521518468856811523e-01 -1.227754801511764526e-01 1.235218532383441925e-02 6.345895677804946899e-02 -3.551975190639495850e-01 -3.670703172683715820e-01 -7.720538228750228882e-02 1.329687535762786865e-01 -1.675145775079727173e-01 1.479836404323577881e-01 1.179506108164787292e-01 1.137170717120170593e-01 -3.142590448260307312e-02 1.728457957506179810e-01 -3.318151533603668213e-01 1.723786629736423492e-02 9.426119737327098846e-03 -1.170968860387802124e-01 1.888194531202316284e-01 -2.496759444475173950e-01 1.759000122547149658e-01 4.930293187499046326e-02 -1.814270913600921631e-01 1.977279409766197205e-02 3.695818483829498291e-01
-7.512902468442916870e-02 1.009094901382923126e-02 1.565561890602111816e-01 -1.825092583894729614e-01 2.555949389934539795e-01 -3.653041124343872070e-01 2.941896952688694000e-02 1.905989050865173340e-01 -2.033141702413558960e-01 -2.655637450516223907e-03 1.758396625518798828e-01 4.941557347774505615e-02 -2.482832074165344238e-01 -1.197186186909675598e-01 2.009300738573074341e-01 -8.446956425905227661e-02 1.433945447206497192e-01 2.140358239412307739e-01 -1.338566541671752930e-01 1.351357549428939819e-01 -5.213508009910583496e-02 -3.056068420410156250e-01 -3.473401442170143127e-02 1.045347899198532104e-01 3.283067643642425537e-01 -2.785763144493103027e-01 -2.243868261575698853e-01 7.173713529482483864e-04 -3.969695419073104858e-02 -1.191932857036590576e-01 1.886589378118515015e-01 6.602596491575241089e-02
2.850008606910705566e-01 1.164998114109039307e-02 -1.788706034421920776e-01 6.096275523304939270e-02 1.750610321760177612e-01 -5.234942585229873657e-02 -1.647914350032806396e-01 -5.645268782973289490e-02 1.405498534440994263e-01 1.441907435655593872e-01 7.523065060377120972e-02 -5.323805287480354309e-02 -3.175819516181945801e-01 -2.190884947776794434e-01 -1.707729548215866089e-01 7.515661418437957764e-02 2.089828252792358398e-01 2.979012429714202881e-01 3.024567384272813797e-03 6.139280647039413452e-02 1.518400758504867554e-01 -1.521293669939041138e-01 1.297108978033065796e-01 -2.757802903652191162e-01 1.993986517190933228e-01 2.875999510288238525e-01 -1.409437656402587891e-01 -1.598810702562332153e-01 1.985309869050979614e-01 -6.411730311810970306e-03 3.687854111194610596e-02 3.201508522033691406e-01
2.746551632881164551e-01 1.229537725448608398e-01 1.048835441470146179e-01 1.152556762099266052e-01 -1.045646797865629196e-02 6.256885826587677002e-02 2.520485520362854004e-01 4.864681884646415710e-02 -1.605816185474395752e-01 -6.246685236692428589e-02 -1.887517720460891724e-01 8.680843561887741089e-02 -2.329922765493392944e-01 -2.540217936038970947e-01 6.938372552394866943e-02 -6.150838360190391541e-02 5.890331789851188660e-02 -3.148650052025914192e-03 -2.212862670421600342e-01 4.036557972431182861e-01 1.202070116996765137e-01 -2.363050431013107300e-01 1.080405488610267639e-01 -2.252056747674942017e-01 1.758303344249725342e-01 -1.386479884386062622e-01 -3.617607802152633667e-02 1.280594319105148315e-01 -5.873302370309829712e-02 -3.078224323689937592e-02 -8.010174334049224854e-02 4.338846206665039062e-01
-4.691945854574441910e-03 -1.365751177072525024e-01 1.089706495404243469e-01 2.063249647617340088e-01 8.524747937917709351e-02 -2.124874740839004517e-01 -3.159281611442565918e-01 1.764862611889839172e-02 2.818366140127182007e-02 -1.035450473427772522e-01 1.301402132958173752e-02 -1.484351307153701782e-01 7.520833611488342285e-02 -2.624322772026062012e-01 -1.403595041483640671e-02 -2.150468826293945312e-01 1.813667267560958862e-01 -9.482421912252902985e-03 -1.095589697360992432e-01 3.590424954891204834e-01 4.325911030173301697e-02 -2.923547327518463135e-01 1.126493737101554871e-01 -4.296126663684844971e-01 3.005729317665100098e-01 -1.308775693178176880e-01 -1.192130595445632935e-01 -6.317549943923950195e-02 9.278332442045211792e-02 -5.131999030709266663e-03 1.163993403315544128e-01 1.153047680854797363e-01
8.551920205354690552e-02 -1.849570721387863159e-01 3.094741888344287872e-02 2.546843290328979492e-01 2.708446979522705078e-01 -2.290732115507125854e-01 -1.490918993949890137e-01 1.412985324859619141e-01 -6.859011016786098480e-03 -1.133922487497329712e-01 3.138171732425689697e-01 -1.704040914773941040e-01 6.994909793138504028e-02 -1.065246090292930603e-01 2.448690086603164673e-01 -4.381683096289634705e-02 2.112487852573394775e-01 -1.407394409179687500e-01 -9.006704390048980713e-02 -4.297797381877899170e-02 8.001610636711120605e-02 -2.791219055652618408e-01 1.231163665652275085e-01 -4.323872923851013184e-01 2.167758494615554810e-01 -1.025323942303657532e-01 -1.033526808023452759e-01 -1.286628842353820801e-01 2.075914442539215088e-01 1.842150092124938965e-02 1.167603284120559692e-01 5.880190432071685791e-02
2.540984749794006348e-01 -1.901478767395019531e-01 -9.000296145677566528e-02 -2.247687429189682007e-01 1.889846026897430420e-01 -1.015915442258119583e-02 3.083011135458946228e-02 3.259752690792083740e-01 -2.589377760887145996e-01 -1.676233112812042236e-01 1.097044646739959717e-01 -4.057888686656951904e-02 -1.817564666271209717e-01 -2.059417814016342163e-01 2.147243767976760864e-01 -1.571113169193267822e-01 2.205855995416641235e-01 1.269100010395050049e-01 -2.149390988051891327e-03 -9.143470972776412964e-02 -6.636752188205718994e-02 -4.411795437335968018e-01 5.220332741737365723e-02 4.203405231237411499e-02 1.132583022117614746e-01 1.087760180234909058e-02 1.110306680202484131e-01 -2.631854498758912086e-03 -4.492951557040214539e-02 -1.801525205373764038e-01 3.253408968448638916e-01 -1.719195768237113953e-02
1.942631206475198269e-03 7.848227024078369141e-02 -1.381551772356033325e-01 -3.329428434371948242e-01 1.575143635272979736e-01 -7.237600535154342651e-02 1.741618216037750244e-01 1.095312610268592834e-01 -7.331142574548721313e-02 -1.499798744916915894e-01 3.036723472177982330e-02 2.200191169977188110e-01 -2.451464980840682983e-01 -2.726573050022125244e-01 2.892675437033176422e-02 1.145622655749320984e-01 6.101037561893463135e-02 -5.085803940892219543e-02 -1.304489821195602417e-01 2.043726593255996704e-01 1.204760521650314331e-01 -4.452690184116363525e-01 1.239245310425758362e-01 3.941562399268150330e-02 1.974652409553527832e-01 4.442562535405158997e-02 -3.163683786988258362e-02 -1.986307203769683838e-01 2.351181507110595703e-01 -2.539965510368347168e-01 -1.025746464729309082e-01 2.437209188938140869e-01
2.073002457618713379e-01 -1.402975469827651978e-01 -2.796720862388610840e-01 1.006163377314805984e-02 1.562383323907852173e-01 7.321473211050033569e-02 6.640877574682235718e-02 -3.895402550697326660e-01 -5.472768470644950867e-02 5.021437257528305054e-02 2.312183193862438202e-02 -8.947169780731201172e-02 -1.857931911945343018e-01 -1.011892333626747131e-01 6.172879785299301147e-02 1.774045526981353760e-01 3.375026583671569824e-01 -1.274970769882202148e-01 -4.661100730299949646e-02 5.969148501753807068e-02 1.121997088193893433e-01 -2.920978069305419922e-01 9.811931103467941284e-02 -2.505252361297607422e-01 2.605246007442474365e-01 7.646560668945312500e-02 -2.332431077957153320e-01 1.281377226114273071e-01 7.354389131069183350e-02 -1.357979327440261841e-01 3.104597702622413635e-02 3.216373920440673828e-01
1.471810042858123779e-01 4.013492539525032043e-02 7.397722452878952026e-02 7.899106293916702271e-02 -1.902658343315124512e-01 8.981627225875854492e-02 -3.900922089815139771e-02 9.647466987371444702e-02 -5.332116037607192993e-02 2.022974342107772827e-01 2.298198789358139038e-01 -1.231741681694984436e-01 6.852547824382781982e-02 -3.163996040821075439e-01 3.238538205623626709e-01 -3.219882845878601074e-01 2.772515416145324707e-01 -3.690882399678230286e-02 -2.389739155769348145e-01 -2.905856817960739136e-02 3.848547115921974182e-02 -2.084479182958602905e-01 1.205121651291847229e-01 -6.549228727817535400e-02 1.970714628696441650e-01 -1.038524135947227478e-01 -3.743800520896911621e-02 -2.583344578742980957e-01 -3.046052902936935425e-02 -2.958571314811706543e-01 7.683482766151428223e-02 2.697176933288574219e-01
1.660377681255340576e-01 4.158528754487633705e-04 1.376549247652292252e-02 -2.076297700405120850e-01 3.664329648017883301e-01 -3.848553299903869629e-01 -6.371376663446426392e-02 -2.621021866798400879e-01 -1.022896766662597656e-01 -1.904404014348983765e-01 -2.189362943172454834e-01 1.022746637463569641e-01 8.296626061201095581e-02 -3.530787229537963867e-01 -7.249588519334793091e-02 -1.930578202009201050e-01 1.477659642696380615e-01 -8.638364821672439575e-02 1.169630587100982666e-01 1.184553802013397217e-01 2.129401080310344696e-02 -8.640775084495544434e-02 -3.422119468450546265e-02 -2.905632853507995605e-01 4.259544983506202698e-02 -5.921666696667671204e-02 -1.454927623271942139e-01 -6.208059936761856079e-02 -1.509101539850234985e-01 -7.071999460458755493e-02 -1.883156299591064453e-01 2.251250594854354858e-01
2.938266396522521973e-01 2.919693663716316223e-02 2.300990968942642212e-01 3.829425945878028870e-02 -1.012833975255489349e-02 -2.673691511154174805e-01 -6.603246927261352539e-02 1.087095290422439575e-01 -2.865691483020782471e-01 1.222000867128372192e-01 -6.955000013113021851e-02 8.651524782180786133e-02 -2.579520046710968018e-01 -1.630085408687591553e-01 2.149904817342758179e-01 -2.795316278934478760e-01 2.490904182195663452e-01 1.213993784040212631e-02 -5.322114378213882446e-02 1.674858666956424713e-02 1.579833626747131348e-01 -1.879223436117172241e-01 5.701102688908576965e-02 1.546845585107803345e-01 2.134762331843376160e-02 -1.275290995836257935e-01 -3.170240297913551331e-02 -9.010912477970123291e-02 -3.324365019798278809e-01 -3.812429308891296387e-01 9.623441845178604126e-02 -8.051198907196521759e-03
-4.890516400337219238e-02 3.100329078733921051e-02 1.017901524901390076e-01 1.535431444644927979e-01 2.851670682430267334e-01 6.118825450539588928e-02 -7.531898468732833862e-02 1.408431828022003174e-01 2.012975662946701050e-01 1.016223430633544922e-01 -1.296562887728214264e-02 2.588579952716827393e-01 5.614270269870758057e-02 -1.063386574387550354e-01 -1.513746231794357300e-01 -2.277220040559768677e-01 1.033623740077018738e-01 6.738935410976409912e-02 -8.148836344480514526e-02 6.963749974966049194e-02 1.093684509396553040e-01 -2.580569684505462646e-01 -1.271638274192810059e-01 -3.435521721839904785e-01 2.463081628084182739e-01 1.518044620752334595e-01 -1.288362592458724976e-01 4.759979993104934692e-02 -9.722337126731872559e-02 -2.527591884136199951e-01 -7.923108339309692383e-02 4.724606871604919434e-01
3.379563689231872559e-01 7.840627431869506836e-02 -5.626026540994644165e-02 -2.028085589408874512e-01 2.137942314147949219e-01 1.399189606308937073e-02 1.596115976572036743e-01 1.691150516271591187e-01 -6.171258538961410522e-02 2.676392532885074615e-02 -1.057171523571014404e-01 1.052980050444602966e-01 -1.657277494668960571e-01 1.339014712721109390e-02 1.255891919136047363e-01 -1.226509511470794678e-01 1.317822188138961792e-01 1.309925615787506104e-01 -1.019925698637962341e-01 1.355993896722793579e-01 -6.028745695948600769e-02 -1.410080641508102417e-01 5.670669302344322205e-02 -4.757103975862264633e-03 5.207958817481994629e-01 -2.121103554964065552e-01 -1.583941429853439331e-01 1.132344380021095276e-01 6.614165008068084717e-02 -3.497396409511566162e-01 2.419563978910446167e-01 1.437913775444030762e-01
6.426464766263961792e-02 -2.196462452411651611e-01 3.950852528214454651e-02 8.243297226727008820e-03 5.504597425460815430e-01 6.779123842716217041e-02 -3.000527247786521912e-02 2.003728002309799194e-01 2.849780954420566559e-02 4.359611868858337402e-02 -2.127644121646881104e-01 5.563432350754737854e-03 6.667321920394897461e-02 9.762057662010192871e-02 -6.851676106452941895e-02 -1.489299833774566650e-01 1.660904288291931152e-01 -1.859368532896041870e-01 -1.249559149146080017e-01 9.907834976911544800e-02 3.540122509002685547e-02 -1.570224463939666748e-01 -3.894989192485809326e-02 -9.117308259010314941e-02 2.762884497642517090e-01 1.159836649894714355e-01 -3.921163082122802734e-01 2.498740106821060181e-01 9.664177149534225464e-02 -4.236869513988494873e-02 1.041377708315849304e-01 2.391573190689086914e-01
6.751004606485366821e-02 2.626569196581840515e-02 -1.869672387838363647e-01 -2.524266242980957031e-01 3.354507088661193848e-01 -2.387394756078720093e-01 1.734218448400497437e-01 -2.558613196015357971e-02 -1.521278619766235352e-01 -1.817452907562255859e-01 -1.345729082822799683e-01 4.313667491078376770e-02 -3.963650763034820557e-01 -1.081339940428733826e-01 1.529841125011444092e-01 3.983579576015472412e-02 9.954182803630828857e-02 -9.403821825981140137e-02 2.419311366975307465e-02 1.239058002829551697e-01 1.148152351379394531e-01 -4.101698100566864014e-01 8.556796610355377197e-02 1.742976456880569458e-01 2.224204689264297485e-01 -2.030462585389614105e-02 -3.866238519549369812e-02 -1.185586005449295044e-01 8.029525727033615112e-02 -8.586793392896652222e-02 1.063413992524147034e-01 2.855039238929748535e-01
-2.433835994452238083e-03 -8.277800679206848145e-02 1.736142039299011230e-01 2.654165029525756836e-01 3.320101797580718994e-01 -7.463991641998291016e-02 -1.766855120658874512e-01 -1.734939664602279663e-01 -5.509008094668388367e-02 1.347322575747966766e-02 1.610992290079593658e-02 -2.104297876358032227e-01 2.532572150230407715e-01 -1.395364701747894287e-01 1.015644222497940063e-01 -2.449982166290283203e-01 4.202252924442291260e-01 1.095909029245376587e-01 -1.953292042016983032e-01 9.242139011621475220e-02 7.187177240848541260e-02 -9.778520464897155762e-02 3.838425874710083008e-02 -5.736513994634151459e-03 -2.290094643831253052e-02 -1.866937875747680664e-01 -7.263087481260299683e-02 5.363216623663902283e-02 2.190964967012405396e-01 -1.260752081871032715e-01 -4.635225981473922729e-02 3.906693756580352783e-01
7.005833834409713745e-02 -8.471882343292236328e-02 6.635977327823638916e-02 1.120478436350822449e-01 6.148831918835639954e-02 -2.776973247528076172e-01 6.007336825132369995e-02 2.133646979928016663e-02 -1.978198885917663574e-01 -7.003196328878402710e-02 -9.166725724935531616e-02 1.275016218423843384e-01 7.927699387073516846e-02 -9.427703171968460083e-02 -1.127667427062988281e-01 1.679270416498184204e-01 4.083535075187683105e-01 -2.804243005812168121e-02 8.982656151056289673e-02 1.260507106781005859e-01 2.984677255153656006e-01 -4.161215722560882568e-01 5.551403015851974487e-02 -3.499867394566535950e-02 1.263681203126907349e-01 1.007871925830841064e-01 -2.920873165130615234e-01 -3.310650289058685303e-01 6.892686337232589722e-02 -2.423466183245182037e-02 1.807180196046829224e-01 2.100555002689361572e-01
-4.987322911620140076e-02 -1.765024960041046143e-01 1.035751923918724060e-01 2.075223326683044434e-01 2.856337130069732666e-01 -1.698457598686218262e-01 -3.366358205676078796e-02 -1.895375996828079224e-01 -2.344941198825836182e-01 -1.746389083564281464e-02 -6.656458572251722217e-05 2.269800007343292236e-01 4.317538440227508545e-02 -1.908838152885437012e-01 -3.020158596336841583e-02 -3.454801142215728760e-01 2.602744698524475098e-01 -4.052480310201644897e-02 1.930641233921051025e-01 -7.499106228351593018e-02 -7.343953102827072144e-02 -3.763586282730102539e-01 -1.041961461305618286e-02 -2.803544998168945312e-01 5.618954822421073914e-02 -6.980540603399276733e-02 -9.047354012727737427e-02 -1.745750308036804199e-01 -1.807772070169448853e-01 -1.553826183080673218e-01 -6.680855900049209595e-02 2.316985130310058594e-01
-1.294812560081481934e-01 -8.282849192619323730e-02 -4.294205084443092346e-02 1.387547850608825684e-01 2.470324337482452393e-01 -6.335277110338211060e-02 -3.083806335926055908e-01 -4.420734941959381104e-02 -3.065356984734535217e-02 -1.753639727830886841e-01 9.732685983180999756e-02 -9.139633178710937500e-02 8.212009817361831665e-02 -3.666413128376007080e-01 3.954812511801719666e-02 -3.078455626964569092e-01 3.438386321067810059e-01 1.025524437427520752e-01 7.691666483879089355e-02 2.984549701213836670e-01 1.879326626658439636e-02 -1.205440089106559753e-01 3.537114709615707397e-02 -6.863132864236831665e-02 7.637862861156463623e-02 -2.518428266048431396e-01 -7.175850123167037964e-02 -1.327320933341979980e-02 1.212838068604469299e-01 7.746038585901260376e-02 1.894523501396179199e-01 3.611095249652862549e-01
3.730455338954925537e-01 5.827655643224716187e-02 -6.756460666656494141e-02 2.066820859909057617e-01 2.560231685638427734e-01 1.131515055894851685e-01 2.326935902237892151e-02 1.269220560789108276e-01 -1.116998791694641113e-01 1.459986157715320587e-02 -1.046251207590103149e-01 1.276233345270156860e-01 2.141385376453399658e-01 -1.506485641002655029e-01 -2.176191508769989014e-01 -1.979575902223587036e-01 3.561952412128448486e-01 5.831730738282203674e-02 6.334766000509262085e-02 1.245994269847869873e-01 -1.920560747385025024e-02 -1.893069595098495483e-01 5.415007472038269043e-02 2.079917490482330322e-01 3.975413739681243896e-02 -2.913554944097995758e-02 -1.909240633249282837e-01 1.124152541160583496e-01 2.028344944119453430e-02 -4.501402080059051514e-01 4.502316564321517944e-02 1.770340055227279663e-01
-6.925499439239501953e-02 6.398646533489227295e-02 -1.853567510843276978e-01 -9.069018810987472534e-02 3.816697895526885986e-01 -1.386529356241226196e-01 -3.793006390333175659e-02 1.736921668052673340e-01 8.185610920190811157e-02 5.940122157335281372e-02 -8.978762477636337280e-02 1.100323870778083801e-01 -1.621952354907989502e-01 -3.849229961633682251e-02 1.593750566244125366e-01 -2.711546123027801514e-01 2.588949501514434814e-01 7.744072936475276947e-03 1.946093589067459106e-01 1.534842792898416519e-02 -7.470689713954925537e-02 1.568083651363849640e-02 3.160626292228698730e-01 8.504067361354827881e-02 3.392689228057861328e-01 -1.381333619356155396e-01 -2.458021743223071098e-03 -3.106012046337127686e-01 3.261924386024475098e-01 -6.417548656463623047e-02 1.792329847812652588e-01 5.877165123820304871e-02
-6.312649697065353394e-02 -1.221105605363845825e-01 -2.132204324007034302e-01 6.596892327070236206e-02 1.150898113846778870e-01 -1.865424774587154388e-02 -3.618486225605010986e-01 5.230556055903434753e-02 -2.809371948242187500e-01 -2.874948084354400635e-02 -4.616890102624893188e-02 4.346406832337379456e-02 1.023591235280036926e-01 -2.354538291692733765e-01 1.434451490640640259e-01 1.756427288055419922e-01 3.902856409549713135e-01 -2.662227116525173187e-02 -1.457989215850830078e-02 6.996618956327438354e-02 1.948462873697280884e-01 -2.626408040523529053e-01 -8.757303655147552490e-02 -1.203765273094177246e-01 1.749162971973419189e-01 -6.302409619092941284e-02 -3.530811369419097900e-01 -2.042516469955444336e-01 1.544809937477111816e-01 -1.467109471559524536e-02 1.272585391998291016e-01 2.333199083805084229e-01
1.527370661497116089e-01 1.223255395889282227e-01 1.986664682626724243e-01 -2.173051089048385620e-01 -3.863822668790817261e-02 5.177917703986167908e-02 8.345101028680801392e-02 -7.058914005756378174e-02 1.641853302717208862e-01 -1.320820152759552002e-01 -9.325990080833435059e-02 -3.487582877278327942e-02 -1.630837917327880859e-01 -5.302892997860908508e-02 2.276445478200912476e-01 -3.363952636718750000e-01 2.853064537048339844e-01 -1.366645842790603638e-01 -4.108653962612152100e-01 4.219428077340126038e-02 3.822026774287223816e-02 -2.742486298084259033e-01 1.566477566957473755e-01 -1.534418463706970215e-01 3.084474802017211914e-01 2.105647176504135132e-01 -1.559740304946899414e-01 5.635046213865280151e-02 -1.087642088532447815e-01 -1.735639721155166626e-01 6.701443344354629517e-02 3.659611567854881287e-02
7.198388129472732544e-02 -2.467648535966873169e-01 -2.631107568740844727e-01 -1.354167163372039795e-01 -1.458526253700256348e-01 -1.983406096696853638e-01 3.562674298882484436e-02 -7.308762520551681519e-02 2.086217552423477173e-01 -1.135870661528315395e-05 -7.797060906887054443e-02 1.631936877965927124e-01 1.656569167971611023e-02 -1.848172396421432495e-01 2.708103954792022705e-01 -3.681742846965789795e-01 1.168660670518875122e-01 -2.259572148323059082e-01 -3.349189162254333496e-01 1.593353599309921265e-01 -1.230406165122985840e-01 -1.849370300769805908e-01 5.225733038969337940e-04 -1.773392409086227417e-01 -8.751551620662212372e-03 -5.198300629854202271e-02 -1.218377575278282166e-01 -5.313209071755409241e-02 1.247487664222717285e-01 -3.009358942508697510e-01 3.280687332153320312e-02 2.210656553506851196e-01
2.018216848373413086e-01 8.191654086112976074e-02 3.533403277397155762e-01 -1.301149725914001465e-01 5.544692873954772949e-01 -6.579273194074630737e-02 1.234759315848350525e-01 -1.086220368742942810e-01 -1.682679206132888794e-01 2.321545965969562531e-02 1.056655570864677429e-01 1.456940770149230957e-01 4.497742746025323868e-03 -2.473284304141998291e-01 8.465421944856643677e-02 -1.617453396320343018e-01 2.209939956665039062e-01 -1.155720427632331848e-01 1.205192059278488159e-01 -1.670254915952682495e-01 3.708359599113464355e-02 -2.250296622514724731e-01 1.272293329238891602e-01 -1.392554044723510742e-01 1.860060542821884155e-01 1.175244897603988647e-02 -1.656830012798309326e-01 -5.033161491155624390e-02 6.570749729871749878e-02 7.613362371921539307e-02 1.975827217102050781e-01 1.005997508764266968e-01
-1.668958067893981934e-01 -6.705316156148910522e-02 -1.667885482311248779e-02 -5.392128601670265198e-02 3.403757512569427490e-01 -1.400547027587890625e-01 -2.509839236736297607e-01 -9.386281669139862061e-02 2.266892194747924805e-01 5.438668653368949890e-02 1.568667776882648468e-02 2.113403985276818275e-03 1.620591580867767334e-01 -2.359800338745117188e-01 1.704501360654830933e-01 -2.170740626752376556e-02 3.631870448589324951e-01 -8.371647447347640991e-02 -9.653980284929275513e-02 6.958441436290740967e-02 -2.593942172825336456e-02 -3.623093962669372559e-01 2.588869929313659668e-01 -2.195432595908641815e-02 4.588345810770988464e-02 -3.649682924151420593e-02 -2.458400875329971313e-01 -2.565583288669586182e-01 1.307125687599182129e-01 3.224923089146614075e-02 -1.748686581850051880e-01 2.453507781028747559e-01
2.421419471502304077e-01 -7.265077531337738037e-02 -1.010219752788543701e-01 -3.660083189606666565e-02 2.871748507022857666e-01 -3.311441242694854736e-01 -5.347809568047523499e-02 -1.526259034872055054e-01 6.133826682344079018e-04 -3.485688567161560059e-02 -1.006669476628303528e-01 -8.941657096147537231e-02 -6.747250258922576904e-02 -2.998367249965667725e-01 -1.984227597713470459e-01 -4.007737934589385986e-01 1.666613817214965820e-01 7.033932209014892578e-02 1.446526497602462769e-01 -2.821680344641208649e-02 -5.567356199026107788e-02 -6.586270034313201904e-02 -3.512235730886459351e-02 -8.293289691209793091e-02 -2.151726037263870239e-01 -1.917453706264495850e-01 -1.552579253911972046e-01 -2.850613892078399658e-01 1.862262189388275146e-01 -2.195910215377807617e-01 2.214113324880599976e-01 4.611164331436157227e-02
3.209799826145172119e-01 5.176156386733055115e-02 4.135992005467414856e-02 -6.618061661720275879e-02 5.174091458320617676e-02 -1.886073946952819824e-01 -2.015079408884048462e-01 1.387351602315902710e-01 -1.499310433864593506e-01 -1.697753518819808960e-01 2.116459459066390991e-01 1.566988974809646606e-02 -2.851766347885131836e-02 1.739426515996456146e-02 2.974423468112945557e-01 -1.771357059478759766e-01 1.357233673334121704e-01 1.046629101037979126e-01 1.394801884889602661e-01 1.687591671943664551e-01 8.693470805883407593e-02 -2.745320796966552734e-01 1.807908266782760620e-01 -4.619424231350421906e-03 6.923352181911468506e-02 -2.979961037635803223e-01 1.310455650091171265e-01 1.966248266398906708e-02 -2.547007799148559570e-01 -1.855377852916717529e-01 2.222330123186111450e-02 4.109805822372436523e-01
-3.800683841109275818e-02 -5.852911621332168579e-02 1.063838899135589600e-01 5.035262182354927063e-02 1.795495152473449707e-01 8.095827884972095490e-03 -1.120623052120208740e-01 1.461798250675201416e-01 2.911674976348876953e-01 -1.819946020841598511e-01 -1.015532910823822021e-01 2.079532593488693237e-01 -1.686604321002960205e-01 -5.971134454011917114e-02 -4.084783792495727539e-02 -3.014877140522003174e-01 1.843139678239822388e-01 2.578324973583221436e-01 2.654116414487361908e-02 -1.568376570940017700e-01 -4.494260996580123901e-02 -2.857021391391754150e-01 1.651261895895004272e-01 -1.827125102281570435e-01 1.979495137929916382e-01 -2.310924679040908813e-01 -5.335634201765060425e-02 1.361063420772552490e-01 -6.782802939414978027e-02 -1.456930190324783325e-01 -2.804808020591735840e-01 3.612609803676605225e-01
1.042969599366188049e-01 -2.930988185107707977e-02 2.093081921339035034e-01 2.425868064165115356e-01 2.000881284475326538e-01 5.718418862670660019e-03 4.012984782457351685e-02 2.623010575771331787e-01 -5.332759022712707520e-02 4.356875643134117126e-02 -2.200293838977813721e-01 -6.224256753921508789e-02 2.645188570022583008e-01 -2.582441568374633789e-01 -1.548113524913787842e-01 -2.233214080333709717e-01 1.924321502447128296e-01 -3.395605087280273438e-02 -1.054322123527526855e-01 9.100066125392913818e-02 -5.137120559811592102e-02 -5.204332470893859863e-01 6.040622293949127197e-02 -5.142604187130928040e-02 1.070523541420698166e-02 1.418137103319168091e-01 -1.547937393188476562e-01 -3.121521472930908203e-01 -2.929960004985332489e-02 -8.482318371534347534e-02 -5.286209657788276672e-02 1.332624405622482300e-01
3.372535109519958496e-01 -4.424146562814712524e-02 -3.616432100534439087e-02 -2.830021679401397705e-01 -7.904316880740225315e-04 -8.570624887943267822e-02 -3.301161229610443115e-01 1.289196498692035675e-02 -3.462864831089973450e-02 -1.168123353272676468e-02 5.676751956343650818e-02 -2.776235938072204590e-01 5.711029097437858582e-02 7.074820250272750854e-02 2.191603183746337891e-01 -2.883201241493225098e-01 9.173636883497238159e-02 -1.772433966398239136e-01 4.163841158151626587e-02 -1.398928463459014893e-01 -4.227917268872261047e-02 -1.881958097219467163e-01 2.792709134519100189e-02 -4.404534399509429932e-02 7.477998733520507812e-02 -4.175835251808166504e-01 -6.747925281524658203e-02 1.310565741732716560e-03 -6.054605543613433838e-02 -1.826513707637786865e-01 -8.366408944129943848e-02 3.684372901916503906e-01
1.447177231311798096e-01 -1.200277078896760941e-02 2.814511954784393311e-01 -3.022673130035400391e-01 2.164653688669204712e-01 -3.168405592441558838e-01 1.444869488477706909e-01 -5.264810472726821899e-02 -3.232375159859657288e-02 7.432142645120620728e-02 1.914746314287185669e-01 -1.150728687644004822e-01 -2.308072149753570557e-01 -1.496448665857315063e-01 7.807970792055130005e-02 -1.216420829296112061e-01 3.891760483384132385e-02 -6.188299134373664856e-02 -1.909082829952239990e-01 1.842071712017059326e-01 1.601312160491943359e-01 -4.321302473545074463e-01 3.923847153782844543e-02 -2.334602326154708862e-01 7.719679176807403564e-02 8.956179767847061157e-02 1.080242469906806946e-01 -8.120054751634597778e-02 2.187656611204147339e-01 -1.595201902091503143e-02 -2.000334113836288452e-01 -1.410434544086456299e-01
2.470110952854156494e-01 -1.898534893989562988e-01 9.359347820281982422e-02 1.842057406902313232e-01 2.384652644395828247e-01 -3.373434767127037048e-02 -2.696143276989459991e-02 -1.350249052047729492e-01 3.330309092998504639e-01 -8.391513489186763763e-03 -1.119884774088859558e-01 -3.743005171418190002e-02 -4.928596690297126770e-02 -2.040604799985885620e-01 5.575015023350715637e-02 -3.971801698207855225e-01 3.230922222137451172e-01 -1.525036096572875977e-01 1.145182922482490540e-02 -2.516178190708160400e-01 1.858227849006652832e-01 -2.573830783367156982e-01 1.823140075430274010e-03 -6.344418227672576904e-02 -6.189691275358200073e-02 1.085871160030364990e-01 8.290959894657135010e-02 -3.067307770252227783e-01 5.815934762358665466e-02 -6.470549106597900391e-02 1.513695716857910156e-01 1.023697406053543091e-01
1.882012039422988892e-01 8.701588958501815796e-02 -9.063328057527542114e-02 4.310736060142517090e-02 2.773085832595825195e-01 -2.204508706927299500e-02 -3.216737806797027588e-01 -2.429355233907699585e-01 8.793696016073226929e-02 8.813969790935516357e-02 -4.531145095825195312e-01 3.733638674020767212e-02 -8.508026599884033203e-02 -2.860559821128845215e-01 4.997462034225463867e-02 -1.393222510814666748e-01 1.721140742301940918e-01 1.838931441307067871e-01 -1.018949076533317566e-01 1.434380412101745605e-01 1.325964741408824921e-02 -9.557747095823287964e-02 7.039535045623779297e-02 1.646632552146911621e-01 4.221171885728836060e-02 -4.600787907838821411e-02 -1.363302171230316162e-01 1.902831196784973145e-01 5.248034000396728516e-02 -1.398913655430078506e-02 -1.791289001703262329e-01 3.799586892127990723e-01
-7.166226394474506378e-03 1.621310412883758545e-01 -5.115208774805068970e-02 6.512147933244705200e-02 3.501181900501251221e-01 -3.500704169273376465e-01 -3.879979625344276428e-02 -5.330006405711174011e-02 -1.390281021595001221e-01 -1.021246686577796936e-01 3.727040812373161316e-02 -1.259633004665374756e-01 5.729325860738754272e-02 -2.227918803691864014e-01 2.329872697591781616e-01 -7.458920031785964966e-02 7.961300015449523926e-02 2.724649012088775635e-01 9.350939095020294189e-02 4.299039766192436218e-02 -1.624215990304946899e-01 -3.295484185218811035e-01 7.512649893760681152e-02 -4.096231609582901001e-02 3.910128399729728699e-02 4.386730864644050598e-02 -3.084518611431121826e-01 -2.117380946874618530e-01 7.295971363782882690e-02 2.128416299819946289e-02 2.698947116732597351e-02 4.173021018505096436e-01
2.434359192848205566e-01 1.071777939796447754e-01 2.676497101783752441e-01 -2.341118007898330688e-01 2.059773057699203491e-01 -2.771501839160919189e-01 -2.304593920707702637e-01 3.613742813467979431e-02 9.342254698276519775e-02 8.291982114315032959e-02 7.085931301116943359e-02 1.999877989292144775e-01 -2.553347349166870117e-01 -1.170550137758255005e-01 3.042807281017303467e-01 -9.502670168876647949e-02 2.504693865776062012e-01 8.623542636632919312e-02 -3.265311568975448608e-02 -1.598814851604402065e-03 -4.739179089665412903e-02 -1.841377466917037964e-01 -1.904737204313278198e-01 -5.021763220429420471e-02 1.723394095897674561e-01 -1.826340258121490479e-01 -5.965523794293403625e-02 -2.880413234233856201e-01 -9.563988447189331055e-02 -2.876619398593902588e-01 -1.191355101764202118e-02 1.416944898664951324e-02
-4.123892169445753098e-03 -1.948391944169998169e-01 -8.162865042686462402e-02 -1.150701791048049927e-01 2.379536777734756470e-01 1.965473294258117676e-01 -8.829952776432037354e-02 -3.386947214603424072e-01 -3.900955431163311005e-03 -8.860331773757934570e-02 1.439552903175354004e-01 -7.709739357233047485e-02 -2.721521258354187012e-01 -1.581408679485321045e-01 9.715723991394042969e-02 -3.184557706117630005e-02 4.623218774795532227e-01 1.127009838819503784e-02 7.586120814085006714e-02 6.232420355081558228e-02 5.825814232230186462e-02 -2.797178030014038086e-01 1.913553625345230103e-01 -1.599771380424499512e-01 3.534033298492431641e-01 2.340215146541595459e-01 1.699920184910297394e-02 2.687015198171138763e-02 8.453369140625000000e-02 -9.321194887161254883e-02 -4.818349704146385193e-02 1.187869906425476074e-01
1.989215165376663208e-01 2.451645024120807648e-02 2.055543512105941772e-01 -1.411346644163131714e-01 2.204096317291259766e-01 -1.789950728416442871e-01 -1.274088174104690552e-01 1.170462146401405334e-01 -9.627065062522888184e-02 1.227123383432626724e-02 4.248259365558624268e-01 5.885517224669456482e-02 -1.813387721776962280e-01 -1.384756863117218018e-01 2.796353697776794434e-01 -2.002278864383697510e-01 2.241114228963851929e-01 -6.834454834461212158e-02 -1.346290577203035355e-02 9.370590001344680786e-02 1.808644235134124756e-01 -5.757604911923408508e-02 6.195174902677536011e-02 3.427143208682537079e-03 7.072851806879043579e-02 -1.219853684306144714e-01 -3.966359421610832214e-02 -3.288915380835533142e-02 -1.741245388984680176e-01 -3.784599006175994873e-01 3.460343480110168457e-01 6.192467361688613892e-02
5.584870651364326477e-02 1.854658126831054688e-01 -5.786356981843709946e-03 -6.329604983329772949e-02 5.102055147290229797e-02 -7.291107624769210815e-02 -3.970023989677429199e-02 1.658598706126213074e-02 3.206527531147003174e-01 -1.468235254287719727e-01 -3.673352301120758057e-01 2.052272558212280273e-01 9.209810942411422729e-02 -1.058147177100181580e-01 -2.118147164583206177e-02 -2.598752379417419434e-01 3.184431195259094238e-01 3.876072540879249573e-02 -2.083996832370758057e-01 -8.061806857585906982e-02 3.698664307594299316e-01 -2.714206837117671967e-02 -1.167020481079816818e-02 -2.849542349576950073e-02 5.050663650035858154e-02 -9.833828546106815338e-03 -1.684640496969223022e-01 -2.906367480754852295e-01 3.998445346951484680e-02 -9.939074516296386719e-02 2.872870862483978271e-01 2.423818409442901611e-01
2.526057064533233643e-01 2.877584397792816162e-01 1.405507978051900864e-02 -5.160645768046379089e-02 9.960076212882995605e-02 -1.255240174941718578e-03 -1.459128111600875854e-01 1.087125912308692932e-01 1.799857616424560547e-01 -8.000511676073074341e-02 6.133256107568740845e-02 -6.593069434165954590e-02 -7.642798125743865967e-02 -1.677493155002593994e-01 1.106312125921249390e-01 -3.014680743217468262e-01 3.145134449005126953e-01 -4.329245910048484802e-02 -3.830676376819610596e-01 1.015885919332504272e-01 1.226258426904678345e-01 -1.256086230278015137e-01 3.270754590630531311e-02 -3.088666200637817383e-01 2.893546819686889648e-01 -5.584383383393287659e-02 -2.584163546562194824e-01 6.850891560316085815e-02 -2.163795083761215210e-01 -9.998508542776107788e-02 7.828788459300994873e-02 1.307135671377182007e-01
2.933718860149383545e-01 1.362862586975097656e-01 1.549776494503021240e-01 -1.379639804363250732e-01 1.923292130231857300e-01 -2.605755031108856201e-01 -2.195619642734527588e-01 1.017652377486228943e-01 -1.844075769186019897e-01 -1.647380925714969635e-02 -1.248418167233467102e-02 8.043730258941650391e-02 -1.919753998517990112e-01 -2.976101338863372803e-01 3.381454944610595703e-01 -6.747362762689590454e-02 2.435598373413085938e-01 1.107135415077209473e-01 -1.243605185300111771e-02 -1.039629802107810974e-01 -1.764878779649734497e-01 -2.019869089126586914e-01 -3.670427203178405762e-02 9.717676043510437012e-02 8.598382771015167236e-02 7.118949294090270996e-02 8.000636100769042969e-02 -2.647859454154968262e-01 -5.421141162514686584e-02 -3.182305097579956055e-01 -5.231641605496406555e-02 2.059828937053680420e-01
2.226920723915100098e-01 4.009282216429710388e-02 6.042717397212982178e-02 -1.344305574893951416e-01 2.557541429996490479e-01 -1.289219111204147339e-01 -6.945538520812988281e-02 1.054317690432071686e-03 -2.077701985836029053e-01 -1.025603786110877991e-01 3.559406995773315430e-01 1.182234063744544983e-01 -1.156079471111297607e-01 -1.479820162057876587e-01 1.733922362327575684e-01 -1.572210639715194702e-01 3.450530767440795898e-01 1.041976138949394226e-01 1.957944594323635101e-02 -9.761000424623489380e-02 1.632857322692871094e-01 -1.585876196622848511e-01 -7.964311540126800537e-02 1.140411868691444397e-01 6.834565103054046631e-02 -2.796647250652313232e-01 -8.421074599027633667e-02 3.721146285533905029e-02 -2.206690758466720581e-01 -4.128808081150054932e-01 1.784393787384033203e-01 4.960412904620170593e-02
4.212103486061096191e-01 3.400684520602226257e-02 -2.410944178700447083e-02 1.115292236208915710e-01 5.789712443947792053e-02 -1.181207075715065002e-01 1.010185927152633667e-01 1.506641954183578491e-01 -1.063947007060050964e-01 5.311099812388420105e-02 -7.202548440545797348e-03 2.052768319845199585e-01 -3.901633322238922119e-01 9.701236337423324585e-02 1.896636784076690674e-01 -1.290082484483718872e-01 1.752277165651321411e-01 3.027088195085525513e-02 2.766271866858005524e-02 2.198243979364633560e-03 2.333030700683593750e-01 2.994284406304359436e-02 -3.426850214600563049e-02 -2.227790653705596924e-01 -1.014865413308143616e-01 1.123612299561500549e-01 -1.898042112588882446e-01 -1.607853025197982788e-01 2.745673060417175293e-01 -2.555583119392395020e-01 2.347598373889923096e-01 2.616800367832183838e-01
1.761886030435562134e-01 1.601281315088272095e-01 1.459763795137405396e-01 -2.062050551176071167e-01 8.758965879678726196e-02 7.380653917789459229e-02 -1.544629931449890137e-01 1.838302165269851685e-01 -1.601395457983016968e-01 9.675767272710800171e-02 9.137869626283645630e-02 -1.917732805013656616e-01 2.660581469535827637e-02 -3.648200929164886475e-01 9.890277683734893799e-02 -5.043521523475646973e-01 3.108186721801757812e-01 -7.487656921148300171e-02 -1.378185600042343140e-01 5.485386401414871216e-02 1.015408188104629517e-01 -5.105297267436981201e-02 2.833049893379211426e-01 7.884083315730094910e-03 1.220937296748161316e-01 -1.102187931537628174e-01 -1.991369873285293579e-01 -1.825640938477590680e-04 -1.593109071254730225e-01 -1.139482036232948303e-01 6.799606233835220337e-02 5.890910327434539795e-02
1.768297329545021057e-02 4.291277006268501282e-02 -1.183868497610092163e-01 -9.361277520656585693e-02 2.273662835359573364e-01 -2.333337068557739258e-01 8.365031331777572632e-03 -3.818152472376823425e-02 -1.316089183092117310e-01 1.300157606601715088e-01 5.607822909951210022e-02 -2.008545398712158203e-02 -1.175690144300460815e-01 -1.769214868545532227e-01 8.264040201902389526e-02 -4.666856229305267334e-01 1.230619326233863831e-01 7.603041827678680420e-02 1.201615184545516968e-01 -1.872232407331466675e-01 1.249037981033325195e-01 -3.088065050542354584e-02 -3.389522731304168701e-01 9.704495221376419067e-02 3.652754426002502441e-02 -1.846203021705150604e-02 -4.395651817321777344e-01 -3.337936848402023315e-02 1.606487482786178589e-01 -1.098073273897171021e-01 -2.010781466960906982e-01 2.725717127323150635e-01
1.531512737274169922e-01 -2.351447790861129761e-01 -8.424400538206100464e-02 -7.576457411050796509e-02 -1.393206510692834854e-02 -1.522083133459091187e-01 -2.794518172740936279e-01 1.230165213346481323e-01 -7.144951820373535156e-02 -1.106220334768295288e-01 -1.367754340171813965e-01 -8.620620518922805786e-02 3.235478699207305908e-02 -5.831165984272956848e-02 1.962483674287796021e-01 -1.504374146461486816e-01 1.353856921195983887e-01 2.348318099975585938e-01 -2.740152478218078613e-01 -3.538734093308448792e-02 9.914626926183700562e-02 -1.764491349458694458e-01 1.288656145334243774e-01 2.018172144889831543e-01 5.834391340613365173e-02 2.818010747432708740e-01 -9.734935313463211060e-02 -6.323703378438949585e-02 4.757248610258102417e-02 -1.708275675773620605e-01 -8.249156922101974487e-02 5.478128790855407715e-01
-2.020490467548370361e-01 -2.535217255353927612e-02 1.003475338220596313e-01 -1.553124748170375824e-02 1.062203496694564819e-01 1.427238807082176208e-02 -1.781092286109924316e-01 5.355313420295715332e-02 -2.485141390934586525e-03 -1.315395981073379517e-01 2.833209335803985596e-01 2.703633159399032593e-02 -4.175233840942382812e-02 -3.583521246910095215e-01 1.314320601522922516e-02 -1.533860564231872559e-01 3.698781430721282959e-01 -1.294870078563690186e-01 8.035923540592193604e-02 4.310822859406471252e-02 -2.174608595669269562e-02 -1.809610873460769653e-01 -6.283968687057495117e-03 -1.680033653974533081e-01 3.318056166172027588e-01 1.189286112785339355e-01 -1.075312644243240356e-01 1.521749198436737061e-01 2.805136516690254211e-02 -1.265798062086105347e-01 -2.523511182516813278e-03 5.008226633071899414e-01
3.696767091751098633e-01 3.413980081677436829e-02 -1.404680777341127396e-02 -2.800838649272918701e-01 2.512452006340026855e-01 -1.278839856386184692e-01 -5.654326826333999634e-02 2.010305672883987427e-01 -1.706246137619018555e-01 7.557120919227600098e-02 1.613074094057083130e-01 -3.193501234054565430e-01 -1.895651966333389282e-01 -1.393621861934661865e-01 6.582000851631164551e-02 -2.424447089433670044e-01 2.006904929876327515e-01 -5.139809101819992065e-02 -1.889989227056503296e-01 2.348750531673431396e-01 -1.593155711889266968e-01 -2.232961654663085938e-01 1.727580577135086060e-01 -1.903997734189033508e-02 1.915053427219390869e-01 1.104824393987655640e-01 1.808432042598724365e-01 3.609609231352806091e-02 -1.115255728363990784e-01 -1.525075584650039673e-01 -8.959434181451797485e-02 1.152234971523284912e-01
1.303484588861465454e-01 2.152193337678909302e-01 -7.716962695121765137e-02 8.305717259645462036e-02 3.041327595710754395e-01 4.626880865544080734e-03 6.972843408584594727e-02 -2.002499252557754517e-01 1.690308749675750732e-01 -7.498739659786224365e-02 -2.130818814039230347e-01 5.782324448227882385e-02 1.965132951736450195e-01 -2.722193300724029541e-01 1.288790255784988403e-01 -3.809472024440765381e-01 2.807255685329437256e-01 -1.407015770673751831e-01 -1.456631124019622803e-01 9.397035092115402222e-02 5.075507611036300659e-02 -2.426883280277252197e-01 -7.284566015005111694e-02 -3.345573693513870239e-02 -4.194751009345054626e-02 2.217157036066055298e-01 -9.655915200710296631e-04 -2.804542779922485352e-01 -2.380711771547794342e-02 -3.261225298047065735e-02 2.803581655025482178e-01 1.503567993640899658e-01
2.761206626892089844e-01 3.516454622149467468e-02 8.539964258670806885e-02 -1.081976667046546936e-01 2.719509899616241455e-01 -1.467503160238265991e-01 -2.172489613294601440e-01 6.675061886198818684e-04 -8.904317393898963928e-03 1.285969913005828857e-01 -1.276527792215347290e-01 3.894543647766113281e-02 -2.311121374368667603e-01 -2.634755969047546387e-01 3.134638071060180664e-01 -1.078712195158004761e-01 1.779684573411941528e-01 1.778859794139862061e-01 -5.336796492338180542e-02 -7.540793716907501221e-02 -1.837608753703534603e-03 -4.689313471317291260e-01 -8.758524060249328613e-02 1.245584562420845032e-01 -3.222323954105377197e-02 -4.039155319333076477e-02 3.624186138040386140e-05 -1.695044189691543579e-01 -2.412303388118743896e-01 -2.975898385047912598e-01 -2.017517806962132454e-03 -2.408355847001075745e-02
-1.838522553443908691e-01 -2.471279948949813843e-01 -1.677206903696060181e-02 1.666311770677566528e-01 3.277075886726379395e-01 -1.568558812141418457e-01 1.742348521947860718e-01 -1.850416447268798947e-05 1.693143546581268311e-01 5.544008221477270126e-03 1.361066754907369614e-02 4.544316977262496948e-02 8.885269612073898315e-02 -1.922341287136077881e-01 9.958804585039615631e-03 -3.285463750362396240e-01 2.108280807733535767e-01 -2.462360449135303497e-02 -1.357095241546630859e-01 1.519460789859294891e-02 2.508684694766998291e-01 -1.583212167024612427e-01 2.839386649429798126e-02 -2.484220415353775024e-01 1.617753505706787109e-01 1.778316646814346313e-01 7.151354104280471802e-03 1.043426543474197388e-01 3.635655045509338379e-01 -3.161763548851013184e-01 -8.231136947870254517e-03 1.253551244735717773e-01
5.046245828270912170e-02 -5.516850948333740234e-02 1.893954426050186157e-01 -7.212360203266143799e-02 1.709063500165939331e-01 -5.172608792781829834e-02 -2.410308867692947388e-01 1.288956701755523682e-01 -2.639182209968566895e-01 -1.241638287901878357e-01 3.709838986396789551e-01 2.309197187423706055e-01 -1.662950515747070312e-01 -3.567720949649810791e-02 2.753095328807830811e-01 -1.869001686573028564e-01 3.345665633678436279e-01 7.947153598070144653e-02 -5.480406060814857483e-02 -6.618513911962509155e-02 1.180921792984008789e-01 -2.806755006313323975e-01 -4.086609929800033569e-02 1.114508956670761108e-01 9.815902262926101685e-02 -1.924162805080413818e-01 6.322078406810760498e-02 -5.138409882783889771e-02 -1.433919966220855713e-01 -2.815679907798767090e-01 1.538128405809402466e-01 1.477145403623580933e-01
2.088412493467330933e-01 1.266706585884094238e-01 2.625420689582824707e-02 -1.481836438179016113e-01 3.360624611377716064e-02 4.367320612072944641e-02 -1.457989066839218140e-01 1.748574823141098022e-01 2.288927882909774780e-01 -1.026106812059879303e-02 -2.022663690149784088e-02 -7.157804910093545914e-03 -1.732920557260513306e-01 -2.914791107177734375e-01 1.748979687690734863e-01 -4.016390144824981689e-01 2.337776869535446167e-01 2.108223177492618561e-02 -2.647073268890380859e-01 7.917623966932296753e-02 1.294619739055633545e-01 -1.686945557594299316e-01 1.018409132957458496e-01 -3.354941606521606445e-01 2.266785204410552979e-01 4.252596944570541382e-02 -1.841703355312347412e-01 5.028942227363586426e-02 -2.005757689476013184e-01 -1.425251364707946777e-01 2.200237512588500977e-01 6.925831735134124756e-02
2.965282499790191650e-01 5.694533511996269226e-02 6.280074268579483032e-02 7.701275497674942017e-02 3.068246245384216309e-01 -3.033053576946258545e-01 -1.315784007310867310e-01 1.009855344891548157e-01 -2.237431555986404419e-01 1.743227243423461914e-01 -2.259429544210433960e-01 5.722470581531524658e-03 -9.266801923513412476e-02 -9.541515260934829712e-02 3.293599188327789307e-01 -5.421219021081924438e-02 -1.467451732605695724e-02 -1.238220930099487305e-01 -3.881651908159255981e-02 5.676885321736335754e-02 1.406602859497070312e-01 -3.519628047943115234e-01 -6.325195729732513428e-02 1.623233407735824585e-01 3.090933263301849365e-01 -2.659206688404083252e-01 -1.133129149675369263e-01 -1.291541606187820435e-01 -1.457028277218341827e-02 -1.835410892963409424e-01 -1.725988835096359253e-02 2.015289664268493652e-02
1.546574085950851440e-01 2.008217722177505493e-01 1.122220754623413086e-01 -6.417694687843322754e-02 3.281607627868652344e-01 -1.567115932703018188e-01 -2.534049451351165771e-01 -6.220568343997001648e-02 -1.892243623733520508e-01 3.115009367465972900e-01 1.137527599930763245e-01 -1.435908973217010498e-01 1.871972829103469849e-01 -2.020489126443862915e-01 1.419343650341033936e-01 -2.654500007629394531e-01 2.375242561101913452e-01 -8.655267208814620972e-02 -1.802882999181747437e-01 -5.973655730485916138e-02 1.754648983478546143e-01 -1.730926781892776489e-01 1.730228364467620850e-01 -5.881164595484733582e-02 5.041447654366493225e-02 -1.200831532478332520e-01 4.036693274974822998e-02 -1.911271363496780396e-01 -2.004335969686508179e-01 -1.223518773913383484e-01 2.744400203227996826e-01 7.827815413475036621e-02
-5.915585160255432129e-02 -1.247268840670585632e-01 -1.195312440395355225e-01 2.885994315147399902e-01 2.534472942352294922e-01 -1.377325206995010376e-01 -3.803583681583404541e-01 -8.862400054931640625e-02 -6.891233474016189575e-02 -2.981308400630950928e-01 7.075382024049758911e-02 -4.090939462184906006e-02 6.571207940578460693e-02 -2.008189558982849121e-01 1.108029857277870178e-01 -2.253381013870239258e-01 2.037295848131179810e-01 1.282918080687522888e-02 5.682141054421663284e-03 2.783130407333374023e-01 9.060605615377426147e-02 -1.822288483381271362e-01 2.309362292289733887e-01 -2.873945236206054688e-01 1.673158109188079834e-01 -9.077693521976470947e-02 -7.236722111701965332e-02 -1.843492686748504639e-01 1.553018540143966675e-01 2.057597506791353226e-03 3.240285813808441162e-02 2.061265856027603149e-01
6.893244385719299316e-02 5.941592156887054443e-02 6.598075479269027710e-02 2.409543395042419434e-01 3.207549154758453369e-01 -2.088242620229721069e-01 -1.726129949092864990e-01 5.643003806471824646e-02 -1.262685358524322510e-01 1.749990857206285000e-03 -4.752367362380027771e-02 2.203640490770339966e-01 -2.636995613574981689e-01 2.303803898394107819e-02 3.216602504253387451e-01 -1.216345727443695068e-01 1.336380243301391602e-01 -1.104979068040847778e-01 1.258165985345840454e-01 -4.991229996085166931e-02 1.765549033880233765e-01 -2.511372268199920654e-01 -6.159167736768722534e-02 1.101697981357574463e-01 3.651248514652252197e-01 1.646813154220581055e-01 3.140073642134666443e-02 8.536302298307418823e-02 2.058698832988739014e-01 -2.669186592102050781e-01 -5.794193968176841736e-02 2.246866822242736816e-01
-5.530992522835731506e-02 3.394610062241554260e-02 -1.766226626932621002e-02 -1.478897929191589355e-01 3.388555049896240234e-01 -2.368650957942008972e-02 -2.930063307285308838e-01 1.042056754231452942e-01 7.737641036510467529e-02 -1.176279112696647644e-01 -7.145971059799194336e-02 1.342252194881439209e-01 1.928519010543823242e-01 -2.634249925613403320e-01 9.060294926166534424e-02 2.396599203348159790e-02 3.216263949871063232e-01 -1.720529496669769287e-01 1.392344832420349121e-01 -7.393863052129745483e-02 -1.902020424604415894e-01 -2.922956645488739014e-01 2.679704427719116211e-01 -1.189558207988739014e-01 -6.259622424840927124e-02 3.730956837534904480e-02 -2.430731207132339478e-01 -2.020575702190399170e-01 1.013193204998970032e-01 -9.964074939489364624e-02 -1.506186574697494507e-01 2.993698716163635254e-01
2.109848260879516602e-01 1.062305793166160583e-01 1.290988177061080933e-01 3.197389096021652222e-02 1.055288314819335938e-01 -2.231058478355407715e-01 9.435666352510452271e-02 -9.129364043474197388e-02 -1.785067170858383179e-01 6.128076836466789246e-02 -3.334284722805023193e-01 9.308739006519317627e-02 -2.279703132808208466e-02 -1.285624224692583084e-02 3.924221396446228027e-01 -2.645343840122222900e-01 2.008635550737380981e-01 -2.642935514450073242e-01 -1.593302041292190552e-01 1.500649154186248779e-01 -5.897044017910957336e-02 -2.354438602924346924e-01 8.331681787967681885e-02 7.255218178033828735e-02 1.177727878093719482e-01 -1.081405058503150940e-01 -4.791932180523872375e-02 -1.449294090270996094e-01 1.315063089132308960e-01 -3.552765250205993652e-01 -2.157139480113983154e-01 -1.048600766807794571e-02
1.473688930273056030e-01 -6.060045212507247925e-02 3.675774484872817993e-02 3.641273677349090576e-01 9.556630253791809082e-02 1.226713284850120544e-01 -1.250711530447006226e-01 1.109493747353553772e-01 -5.201563611626625061e-02 -1.485216766595840454e-01 -1.297627687454223633e-01 1.432177126407623291e-01 7.602389156818389893e-02 -1.483292430639266968e-01 -9.712523221969604492e-02 -1.852187961339950562e-01 3.182864785194396973e-01 -1.043226793408393860e-01 2.527442872524261475e-01 2.051367312669754028e-01 1.107639670372009277e-01 -5.121514201164245605e-01 2.139379270374774933e-02 -3.111814334988594055e-02 -2.732211910188198090e-02 1.827660053968429565e-01 -8.140982687473297119e-02 -7.569935917854309082e-02 -2.710325457155704498e-02 -6.751821935176849365e-02 3.830206766724586487e-02 3.278561234474182129e-01
3.022179305553436279e-01 -2.305982075631618500e-02 2.689830772578716278e-02 -2.335004955530166626e-01 -1.354674436151981354e-02 7.543618977069854736e-02 -3.395459353923797607e-01 1.038108393549919128e-01 1.011346280574798584e-02 8.227560669183731079e-02 2.133306562900543213e-01 -2.220015823841094971e-01 -6.240790337324142456e-02 -2.599088847637176514e-01 4.347711428999900818e-02 -3.169267773628234863e-01 3.150424659252166748e-01 -1.587080508470535278e-01 -2.303366065025329590e-01 2.761123515665531158e-02 2.332486584782600403e-02 -2.439062893390655518e-01 -6.709020584821701050e-02 -2.368934918195009232e-03 2.559975683689117432e-01 2.951471321284770966e-02 -7.258078455924987793e-02 9.716790914535522461e-02 -2.017561495304107666e-01 -2.214149981737136841e-01 7.646067440509796143e-02 1.612696498632431030e-01
-4.298224672675132751e-02 -1.740525960922241211e-01 4.271227866411209106e-02 -3.672295063734054565e-02 1.966955512762069702e-01 -2.326302230358123779e-01 -2.893214859068393707e-02 -3.930132463574409485e-02 6.759380456060171127e-03 4.041898250579833984e-02 -2.692668465897440910e-03 1.583882123231887817e-01 -1.521491408348083496e-01 -1.847185194492340088e-02 2.484188601374626160e-02 -2.743683457374572754e-01 9.751276671886444092e-02 2.306975424289703369e-01 -5.546624585986137390e-02 -1.038340181112289429e-01 5.761623382568359375e-01 -2.727823257446289062e-01 -1.746718436479568481e-01 5.987842753529548645e-02 2.491893619298934937e-02 -2.313820421695709229e-01 -2.556148171424865723e-01 4.063350334763526917e-02 -1.377312000840902328e-02 -4.475329443812370300e-02 -2.176692187786102295e-01 2.357125580310821533e-01
6.874785572290420532e-02 3.926469013094902039e-02 -8.710557967424392700e-02 -1.727885566651821136e-02 2.941963076591491699e-01 -2.056920677423477173e-01 1.947742700576782227e-01 -9.860833734273910522e-02 -4.678279161453247070e-02 -1.615080237388610840e-01 -9.202524274587631226e-02 3.415719792246818542e-02 2.332347929477691650e-01 8.574690669775009155e-02 3.965080156922340393e-02 -1.723789274692535400e-01 4.319694340229034424e-01 8.939532935619354248e-02 2.257758527994155884e-01 8.002791553735733032e-02 1.210190653800964355e-01 -2.457960397005081177e-01 3.944818675518035889e-01 -1.252665370702743530e-01 3.378257900476455688e-02 -6.365977972745895386e-02 -1.622405797243118286e-01 -1.998477876186370850e-01 1.592811197042465210e-01 -2.953646332025527954e-02 1.773416697978973389e-01 2.255951315164566040e-01
3.769173920154571533e-01 1.182973459362983704e-01 2.077129185199737549e-01 -1.802475005388259888e-01 -9.675901383161544800e-03 6.174165010452270508e-02 -2.802307009696960449e-01 8.664753288030624390e-02 -9.588107466697692871e-02 -8.206903934478759766e-02 -1.943248324096202850e-02 -5.835463479161262512e-02 6.073562800884246826e-02 -4.001722931861877441e-01 6.421127915382385254e-02 -4.924656450748443604e-01 1.692560315132141113e-01 2.377115748822689056e-02 -1.590745002031326294e-01 1.394165307283401489e-01 1.499060392379760742e-01 -1.487038433551788330e-01 1.130750775337219238e-01 -7.739374786615371704e-02 1.172829493880271912e-01 3.357771039009094238e-02 -1.774076074361801147e-01 2.490394003689289093e-02 -2.376547604799270630e-01 -3.101774677634239197e-02 1.772486791014671326e-02 7.830429077148437500e-02
1.924256533384323120e-01 -2.880866229534149170e-01 1.280391216278076172e-01 -1.862034499645233154e-01 -2.685196325182914734e-02 -7.096247375011444092e-02 -7.604756206274032593e-02 -1.223668605089187622e-01 -2.053506076335906982e-01 8.142140507698059082e-02 -3.740669786930084229e-02 -2.672573328018188477e-01 -2.834606468677520752e-01 -1.954710930585861206e-01 1.245479732751846313e-01 -1.721102148294448853e-01 2.161772996187210083e-01 2.064842032268643379e-03 -9.132309257984161377e-02 -1.486765593290328979e-01 8.086807280778884888e-02 3.545825928449630737e-02 2.294125109910964966e-01 1.747050285339355469e-01 1.276895552873611450e-01 1.627412624657154083e-02 -9.665285050868988037e-02 -1.761346310377120972e-01 3.838123753666877747e-03 -4.525941312313079834e-01 8.707210421562194824e-02 2.820982635021209717e-01
2.745450139045715332e-01 -8.992721140384674072e-02 -2.985450625419616699e-02 -1.068259477615356445e-01 1.997932642698287964e-01 -9.139616787433624268e-02 7.893612980842590332e-02 1.085912287235260010e-01 -2.590664327144622803e-01 -8.181294798851013184e-02 -1.227549314498901367e-01 -3.248291555792093277e-03 -3.814930021762847900e-01 -5.053269118070602417e-02 2.180910110473632812e-01 -2.002283036708831787e-01 2.982922829687595367e-02 2.372660487890243530e-01 2.561618573963642120e-03 1.235763281583786011e-01 -1.412140429019927979e-01 -2.571281194686889648e-01 7.109936326742172241e-02 3.349114954471588135e-02 2.048884332180023193e-01 -7.138355076313018799e-02 5.779408849775791168e-03 -2.276187539100646973e-01 2.112186104059219360e-01 -3.052082061767578125e-01 3.312741518020629883e-01 4.675254970788955688e-02
-3.282799199223518372e-02 -4.464581310749053955e-01 5.839827284216880798e-02 -2.017860561609268188e-01 2.748943269252777100e-01 3.650867938995361328e-02 -2.975255250930786133e-01 -8.565000444650650024e-02 -1.810932010412216187e-01 4.019709303975105286e-02 8.379288017749786377e-02 1.072010677307844162e-02 -7.152845710515975952e-02 -2.004104703664779663e-01 5.913014709949493408e-02 1.309097409248352051e-01 1.395761221647262573e-01 5.771402269601821899e-02 -2.410917133092880249e-01 -6.325607001781463623e-02 -1.172304227948188782e-01 -2.414308190345764160e-01 1.204212456941604614e-01 -6.928941607475280762e-02 -3.899712115526199341e-03 -1.243377253413200378e-01 -2.363666743040084839e-01 -2.058268487453460693e-01 9.472580999135971069e-02 -3.549998700618743896e-01 8.540194481611251831e-02 2.073107510805130005e-01
1.456640511751174927e-01 1.476951390504837036e-01 6.744171679019927979e-02 8.301632851362228394e-02 4.781626909971237183e-02 -6.367193907499313354e-02 3.783739358186721802e-02 -1.581105589866638184e-01 -1.917138993740081787e-01 5.662495270371437073e-02 -3.243322670459747314e-01 1.413554847240447998e-01 -1.041019633412361145e-01 1.079436298459768295e-02 3.552918434143066406e-01 -2.061660736799240112e-01 4.028420150279998779e-01 -1.177144572138786316e-01 5.391109734773635864e-03 1.406885832548141479e-01 -8.882790803909301758e-02 -3.780884742736816406e-01 -1.489344984292984009e-01 1.331584006547927856e-01 1.859456449747085571e-01 -4.277659952640533447e-02 -7.067923434078693390e-03 -2.614627964794635773e-02 1.456315815448760986e-01 -3.078636527061462402e-01 -6.307923048734664917e-02 1.552793234586715698e-01
1.601385697722434998e-02 2.224508523941040039e-01 -1.187456622719764709e-01 -2.888742685317993164e-01 1.279914677143096924e-01 -1.975835114717483521e-01 3.174184635281562805e-02 -2.588978409767150879e-02 -2.548543363809585571e-02 -7.336086034774780273e-02 -8.704768866300582886e-02 3.631985187530517578e-02 -1.451626867055892944e-01 4.134371504187583923e-02 2.070252448320388794e-01 -9.341767430305480957e-02 1.671861410140991211e-01 -7.328478991985321045e-02 1.451588422060012817e-01 8.977684378623962402e-02 3.378698602318763733e-02 -4.633601009845733643e-01 1.276542842388153076e-01 -8.587859570980072021e-02 -2.493151463568210602e-02 -1.282022148370742798e-01 -4.421837925910949707e-01 -2.086534798145294189e-01 3.346529603004455566e-01 7.637982815504074097e-02 9.040368022397160530e-04 1.743584424257278442e-01
3.876490294933319092e-01 6.725072860717773438e-02 1.070040166378021240e-01 -1.362645030021667480e-01 1.554522514343261719e-01 1.124788001179695129e-01 2.286110818386077881e-02 -3.010753914713859558e-02 1.588745713233947754e-01 2.777634933590888977e-02 -1.429787576198577881e-01 -3.635533154010772705e-02 -2.378322482109069824e-01 4.603625461459159851e-02 9.399525821208953857e-02 -3.709399402141571045e-01 2.128228992223739624e-01 -1.601700782775878906e-01 -3.442088365554809570e-01 1.164606437087059021e-01 8.930692076683044434e-02 -1.442349404096603394e-01 2.089294977486133575e-02 -4.027397930622100830e-02 2.607176601886749268e-01 1.735448390245437622e-01 -2.581744492053985596e-01 4.234711080789566040e-02 -1.187500581145286560e-01 -2.006423175334930420e-01 2.525945007801055908e-01 7.428973913192749023e-02
-1.759426742792129517e-01 4.171332344412803650e-02 1.997260302305221558e-01 1.056340038776397705e-01 3.080353438854217529e-01 -2.951821684837341309e-01 -2.748872898519039154e-02 1.453344821929931641e-01 2.557581365108489990e-01 1.064809560775756836e-01 -8.473688364028930664e-02 1.271664500236511230e-01 2.389794215559959412e-02 -4.234605282545089722e-02 -4.530956223607063293e-02 -1.168895810842514038e-01 2.096094638109207153e-01 -8.726826310157775879e-02 1.530042290687561035e-02 -9.361901320517063141e-03 1.886393427848815918e-01 -3.228085935115814209e-01 -1.997692286968231201e-01 -2.937521040439605713e-01 2.426263839006423950e-01 -1.059920340776443481e-01 -1.763425022363662720e-01 -4.179073870182037354e-02 -3.883480653166770935e-02 -2.343595772981643677e-01 -1.930457502603530884e-01 2.822597622871398926e-01
3.320325314998626709e-01 7.316603511571884155e-02 2.062196582555770874e-01 -1.967741400003433228e-01 3.302515447139739990e-01 -1.199076622724533081e-01 -1.385618746280670166e-01 -1.812300086021423340e-02 3.131405450403690338e-03 8.317513763904571533e-02 1.906799823045730591e-01 1.414819657802581787e-01 -3.065644502639770508e-01 -9.629716724157333374e-02 2.313821166753768921e-01 -1.274430304765701294e-01 1.931779533624649048e-01 -4.825690388679504395e-02 2.237535268068313599e-02 -9.999056905508041382e-02 -1.076311618089675903e-02 -3.562558889389038086e-01 -1.898545026779174805e-01 1.722134277224540710e-02 1.543115228414535522e-01 -6.406313180923461914e-02 -1.023729797452688217e-02 -3.076858818531036377e-01 -8.896879851818084717e-02 -2.666999697685241699e-01 -8.693303912878036499e-02 -3.210356086492538452e-02
-2.178113907575607300e-02 2.814903259277343750e-01 -2.178569436073303223e-01 -7.889581471681594849e-02 3.532065153121948242e-01 -1.365716755390167236e-01 -2.555506229400634766e-01 1.117181181907653809e-01 -1.275195777416229248e-01 -1.765702962875366211e-01 9.386955201625823975e-02 3.887363523244857788e-02 1.416920572519302368e-01 9.303363971412181854e-03 -2.196962982416152954e-01 -2.182212620973587036e-01 2.130840718746185303e-01 -4.592356458306312561e-02 2.210943214595317841e-02 6.653568241745233536e-03 -7.089049369096755981e-02 -7.032142579555511475e-02 -4.346173629164695740e-02 -1.775176823139190674e-01 3.825188279151916504e-01 -7.769870012998580933e-02 -2.759107351303100586e-01 -2.332753837108612061e-01 8.424375951290130615e-02 -3.188821673393249512e-02 1.672120690345764160e-01 2.473925501108169556e-01
8.622982352972030640e-02 -1.255662739276885986e-01 -2.873170375823974609e-01 9.795400500297546387e-02 7.421156018972396851e-02 -5.872115492820739746e-02 -1.267428603023290634e-02 -1.756877899169921875e-01 8.219438791275024414e-02 -3.706934154033660889e-01 -1.092814207077026367e-01 -4.800451546907424927e-02 -3.439739048480987549e-01 -2.190547436475753784e-01 1.256774216890335083e-01 -4.396865069866180420e-01 -7.488202769309282303e-03 7.345502823591232300e-02 -2.427062988281250000e-01 -1.233828440308570862e-01 4.946358874440193176e-02 -2.720797359943389893e-01 7.420298457145690918e-02 -2.219550870358943939e-02 5.140578374266624451e-02 -7.824522256851196289e-02 -3.088505752384662628e-02 -4.470627382397651672e-02 9.960899502038955688e-02 9.349458664655685425e-02 2.378714084625244141e-02 3.432638049125671387e-01
2.931603491306304932e-01 -9.529014676809310913e-02 1.586259305477142334e-01 -2.536460757255554199e-01 2.181982845067977905e-01 -8.576261997222900391e-02 -4.615578427910804749e-02 1.094231009483337402e-01 -6.372604519128799438e-02 -7.169701159000396729e-02 3.948152959346771240e-01 7.659672945737838745e-02 -1.778970509767532349e-01 -1.967048086225986481e-02 2.841827571392059326e-01 -2.797957956790924072e-01 1.276331990957260132e-01 5.160614103078842163e-02 8.083874732255935669e-02 1.234216839075088501e-01 1.378983855247497559e-01 -5.499195307493209839e-02 -8.904916048049926758e-02 7.390999048948287964e-02 1.162271648645401001e-01 -2.117527127265930176e-01 -8.224935829639434814e-02 -7.487791031599044800e-02 -1.156164929270744324e-01 -3.218293488025665283e-01 3.409177362918853760e-01 6.589230149984359741e-02
2.375932633876800537e-01 8.020301908254623413e-02 9.800499677658081055e-02 -2.759938538074493408e-01 2.481195032596588135e-01 1.785932630300521851e-01 2.644588947296142578e-01 2.729296102188527584e-04 -1.399506628513336182e-01 8.331342786550521851e-02 -1.766614429652690887e-02 -1.516758501529693604e-01 -3.259339034557342529e-01 -1.204958409070968628e-01 2.190135270357131958e-01 -1.765560507774353027e-01 2.248198240995407104e-01 1.472478508949279785e-01 -1.828415989875793457e-01 1.687420159578323364e-01 -8.692486584186553955e-02 -1.406384557485580444e-01 3.050046861171722412e-01 -1.217948086559772491e-02 1.107759997248649597e-01 2.550150454044342041e-01 1.122991926968097687e-02 -2.267589867115020752e-01 3.678364679217338562e-02 -1.558604240417480469e-01 -1.854950748383998871e-02 1.694832146167755127e-01
2.082860618829727173e-01 3.393064439296722412e-02 7.423210889101028442e-02 1.358442902565002441e-01 1.580131053924560547e-01 -1.588238775730133057e-01 2.713535726070404053e-01 -1.138799935579299927e-01 -1.210645735263824463e-01 4.953907802700996399e-03 -8.423594385385513306e-02 -2.737024240195751190e-02 -3.841907680034637451e-01 -1.076768059283494949e-02 1.580991894006729126e-01 -2.423405274748802185e-02 3.463498055934906006e-01 3.738167136907577515e-02 -2.881864011287689209e-01 2.047929912805557251e-01 -1.630356907844543457e-01 -3.863912820816040039e-01 -7.171849906444549561e-02 -5.290423706173896790e-02 3.692470118403434753e-02 -9.225356578826904297e-02 3.217089921236038208e-02 8.893866837024688721e-02 -7.698686420917510986e-02 -1.333997994661331177e-01 -1.257675513625144958e-02 3.549812138080596924e-01
3.139121830463409424e-01 8.447667956352233887e-02 1.844419389963150024e-01 -1.893801540136337280e-01 -1.856743940152227879e-03 1.554630883038043976e-02 -2.737753689289093018e-01 1.576420664787292480e-01 -7.643181830644607544e-02 -1.864085346460342407e-01 3.210700452327728271e-01 -2.500644028186798096e-01 1.130226328969001770e-01 -3.634401261806488037e-01 7.474195212125778198e-02 -2.506727874279022217e-01 2.503111958503723145e-01 -2.623099274933338165e-02 -1.081397756934165955e-01 -1.339377015829086304e-01 5.496994778513908386e-02 -1.488204002380371094e-01 1.702844398096203804e-03 1.484537571668624878e-01 2.410119622945785522e-01 -1.221443563699722290e-01 -7.029051333665847778e-02 -7.258498109877109528e-03 -5.891163647174835205e-02 -2.319623976945877075e-01 1.208007037639617920e-01 1.218143031001091003e-01
-3.704087063670158386e-02 8.959048241376876831e-02 7.132702320814132690e-02 -2.269061952829360962e-01 2.271673083305358887e-01 -1.595586165785789490e-02 -3.106881678104400635e-02 -1.058726757764816284e-01 -7.445485889911651611e-02 -7.983886450529098511e-02 1.342636048793792725e-01 7.159785181283950806e-02 -4.178781807422637939e-01 8.422072231769561768e-02 -1.980398744344711304e-01 -1.919416785240173340e-01 1.689639091491699219e-01 1.613304466009140015e-01 -1.642869412899017334e-01 1.752017885446548462e-01 1.868963986635208130e-01 -4.153021872043609619e-01 1.322161871939897537e-02 9.374710917472839355e-02 -2.656687982380390167e-02 9.136883169412612915e-02 -1.353949159383773804e-01 -2.746981382369995117e-01 3.210726082324981689e-01 -1.076038405299186707e-01 1.532394886016845703e-01 8.672567456960678101e-02
-1.098321974277496338e-01 -5.998577550053596497e-02 1.941496729850769043e-01 9.685798734426498413e-02 2.460334748029708862e-01 -1.494450420141220093e-01 -3.526628911495208740e-01 -1.472471505403518677e-01 1.911226511001586914e-01 1.365664750337600708e-01 6.163625046610832214e-03 -9.568357467651367188e-02 8.716256171464920044e-02 -2.260502427816390991e-01 1.044246032834053040e-01 -2.754295244812965393e-02 4.668808877468109131e-01 5.962888151407241821e-02 -2.283659726381301880e-01 5.741040781140327454e-02 7.972772419452667236e-02 -2.873510718345642090e-01 1.318893730640411377e-01 1.562795415520668030e-02 2.498181536793708801e-02 -1.787664443254470825e-01 -8.280462026596069336e-02 1.381955202668905258e-02 3.025964498519897461e-01 -1.084880977869033813e-01 6.092791631817817688e-02 2.083049863576889038e-01
1.757245510816574097e-01 8.225799351930618286e-02 -2.984462119638919830e-02 3.884868696331977844e-02 3.372048437595367432e-01 7.758251577615737915e-02 -3.809114219620823860e-03 6.135269999504089355e-02 1.289081852883100510e-02 2.370593100786209106e-01 -2.062894254922866821e-01 -4.356520622968673706e-02 -2.700022757053375244e-01 4.621570557355880737e-02 3.438650630414485931e-03 -2.776044905185699463e-01 3.242432177066802979e-01 5.451357364654541016e-02 -2.639597952365875244e-01 1.293264031410217285e-01 3.097042255103588104e-02 2.518005482852458954e-02 2.929602563381195068e-02 6.208475679159164429e-02 7.326167076826095581e-02 -6.674520671367645264e-02 -7.955970615148544312e-02 7.355158776044845581e-02 8.321268111467361450e-02 -4.958216845989227295e-01 3.024021685123443604e-01 1.301396787166595459e-01
1.436194181442260742e-01 -3.534456342458724976e-02 4.460370540618896484e-02 -1.263732314109802246e-01 1.375161707401275635e-01 -1.888954937458038330e-01 1.921353042125701904e-01 -2.330808937549591064e-01 -3.388461470603942871e-01 1.761315464973449707e-01 -3.056884109973907471e-01 -3.284099325537681580e-02 -1.121832057833671570e-01 -1.160319335758686066e-02 2.380929440259933472e-01 -1.262651532888412476e-01 3.601129949092864990e-01 -9.959961473941802979e-02 -2.279824018478393555e-01 1.020604223012924194e-01 -1.094700694084167480e-01 -3.352019190788269043e-01 -9.027986973524093628e-02 -4.321541637182235718e-02 8.222835510969161987e-02 -4.035617783665657043e-02 5.510415509343147278e-02 2.683973498642444611e-02 -1.770936138927936554e-02 -2.355172187089920044e-01 -1.290348917245864868e-01 2.601559460163116455e-01
-1.813744753599166870e-02 -4.559139534831047058e-02 1.580574512481689453e-01 -2.511629760265350342e-01 1.495411098003387451e-01 2.295869216322898865e-02 -1.998245343565940857e-02 2.452106177806854248e-01 -1.386022418737411499e-01 -1.295981258153915405e-01 1.063955388963222504e-02 -3.187811970710754395e-01 -2.373404353857040405e-01 -2.232495397329330444e-01 1.806485652923583984e-01 -2.644984424114227295e-01 3.483218848705291748e-01 5.841675773262977600e-02 -2.101717591285705566e-01 -3.518024384975433350e-01 1.168828085064888000e-01 -2.595050930976867676e-01 5.192929506301879883e-02 -1.438241899013519287e-01 2.078607492148876190e-02 1.217069253325462341e-01 9.398902207612991333e-02 8.238691836595535278e-02 -1.092937067151069641e-01 -1.042754799127578735e-01 1.675042212009429932e-01 2.825581468641757965e-02
1.843415647745132446e-01 -4.277703166007995605e-02 1.323251128196716309e-01 -1.388118416070938110e-01 5.427700877189636230e-01 1.047058850526809692e-01 1.919411122798919678e-01 9.698109328746795654e-02 -1.024720594286918640e-01 2.070202827453613281e-01 -2.630052864551544189e-01 -1.888181082904338837e-02 -1.944471299648284912e-01 -6.291443947702646255e-03 -7.311923056840896606e-02 -2.410592138767242432e-01 3.184016942977905273e-01 3.133545396849513054e-03 -4.336865246295928955e-02 1.848404556512832642e-01 1.679871231317520142e-01 -7.050593197345733643e-02 -1.813390664756298065e-02 8.172024041414260864e-02 1.980936378240585327e-01 -2.910773269832134247e-02 -6.856306642293930054e-02 2.159766554832458496e-01 1.219187900424003601e-01 -2.046131789684295654e-01 9.981296956539154053e-02 1.250845044851303101e-01
3.315252959728240967e-01 -9.596695005893707275e-02 6.147230044007301331e-03 -2.493010610342025757e-01 1.697129905223846436e-01 -2.412921283394098282e-03 4.799638688564300537e-02 3.636882603168487549e-01 -2.524379193782806396e-01 -1.136880666017532349e-01 4.748388659209012985e-03 -1.552744805812835693e-01 -8.386509120464324951e-02 -2.441165596246719360e-01 1.947257667779922485e-01 -1.744185835123062134e-01 1.159458011388778687e-01 7.481656223535537720e-02 -1.026024147868156433e-01 -1.190451160073280334e-01 2.625249093398451805e-03 -3.964067697525024414e-01 9.831789880990982056e-02 -8.887203037738800049e-02 9.861543774604797363e-02 -5.601647123694419861e-02 1.211700066924095154e-01 -2.347720973193645477e-02 -8.679331839084625244e-02 -1.833554953336715698e-01 3.553391396999359131e-01 7.482307404279708862e-02
2.994741797447204590e-01 9.713119268417358398e-02 9.693419188261032104e-02 1.072942465543746948e-01 2.210931777954101562e-01 3.746494278311729431e-02 -1.183404549956321716e-01 3.102647066116333008e-01 -1.525487601757049561e-01 -3.781670704483985901e-02 2.947848439216613770e-01 1.389343012124300003e-02 -1.918911188840866089e-01 -3.562511503696441650e-01 1.398771107196807861e-01 -3.834927082061767578e-02 5.184909701347351074e-02 -1.407459527254104614e-01 1.918107271194458008e-02 -9.619943797588348389e-02 1.018189266324043274e-02 -1.618126630783081055e-01 7.892836630344390869e-02 -3.708593547344207764e-01 1.282080076634883881e-02 1.081833839416503906e-01 -2.296847701072692871e-01 -1.051047220826148987e-01 -2.942135035991668701e-01 8.335544168949127197e-02 -1.125006526708602905e-01 1.970853358507156372e-01
7.996963709592819214e-02 -2.453866153955459595e-01 -1.833879947662353516e-01 3.358093500137329102e-01 1.160352379083633423e-01 2.170272320508956909e-01 -9.437672048807144165e-02 1.305508166551589966e-01 1.232215091586112976e-01 -1.935460418462753296e-01 -4.131317883729934692e-02 2.938551083207130432e-02 -1.603581756353378296e-02 -2.099417746067047119e-01 7.260544598102569580e-02 -7.230564951896667480e-02 2.572404146194458008e-01 4.912493377923965454e-02 -1.952821463346481323e-01 9.925077110528945923e-02 2.312001436948776245e-01 -2.568547725677490234e-01 3.684689477086067200e-02 -2.313079684972763062e-01 -2.503991127014160156e-01 -2.342406846582889557e-02 -2.244799137115478516e-01 -6.682125478982925415e-02 3.172422572970390320e-02 -3.550945222377777100e-01 1.119908317923545837e-01 2.045083194971084595e-01
-3.319161757826805115e-02 -3.173840641975402832e-01 4.307547807693481445e-01 -1.268958300352096558e-01 3.626419603824615479e-01 -1.430949270725250244e-01 -1.050097122788429260e-01 -1.983950138092041016e-01 -2.003553509712219238e-02 3.485744446516036987e-02 -2.292934106662869453e-03 -4.745431244373321533e-02 -1.291795521974563599e-01 1.095008850097656250e-01 1.929901242256164551e-01 -2.067054659128189087e-01 2.676837146282196045e-01 3.530132770538330078e-02 -9.260550141334533691e-02 1.523839235305786133e-01 9.483765065670013428e-02 -1.310744285583496094e-01 2.351382672786712646e-01 -2.555366838350892067e-03 1.177199259400367737e-01 2.974037639796733856e-02 -1.633786261081695557e-01 3.708968311548233032e-02 2.466860413551330566e-01 1.808035075664520264e-01 -1.161237619817256927e-02 2.428139448165893555e-01
7.181023806333541870e-02 6.375941634178161621e-02 4.394020438194274902e-01 -1.317858099937438965e-01 2.831132411956787109e-01 -5.629668012261390686e-03 -1.889326721429824829e-01 -3.617019206285476685e-02 -8.101024478673934937e-02 1.839141845703125000e-01 -7.346275448799133301e-02 2.234675288200378418e-01 -4.598629102110862732e-02 -1.200113147497177124e-01 1.067906022071838379e-01 -6.261319667100906372e-02 1.729275733232498169e-01 -1.232835650444030762e-02 1.432599574327468872e-01 8.827751874923706055e-02 7.114060223102569580e-02 -4.734984040260314941e-01 2.379345148801803589e-01 3.995803184807300568e-03 -2.174230851233005524e-02 1.121629495173692703e-02 -1.559466421604156494e-01 -2.101535201072692871e-01 -4.502896219491958618e-03 1.014338657259941101e-01 9.815740585327148438e-02 3.198356926441192627e-01
-1.158589795231819153e-01 -2.115933895111083984e-01 2.538409531116485596e-01 -7.104877848178148270e-03 2.680037021636962891e-01 -1.021293178200721741e-01 -2.393916845321655273e-01 8.506298810243606567e-02 7.362584769725799561e-02 -1.109703406691551208e-01 3.470019102096557617e-01 -1.629724949598312378e-01 1.791931241750717163e-01 -1.558121591806411743e-01 1.320344656705856323e-01 -3.113010227680206299e-01 1.953949779272079468e-01 -1.121039390563964844e-01 -7.767090201377868652e-02 1.762725710868835449e-01 -9.542016685009002686e-02 -1.794250011444091797e-01 -7.538387179374694824e-02 -3.155171498656272888e-02 2.248674035072326660e-01 -4.184394609183073044e-03 -2.717263065278530121e-02 1.829910278320312500e-01 7.436226308345794678e-02 -1.814863830804824829e-01 -6.952648609876632690e-02 3.621442914009094238e-01
3.195141255855560303e-01 1.250205934047698975e-01 1.553314626216888428e-01 -1.825720220804214478e-01 2.285789996385574341e-01 -1.429375261068344116e-01 -2.383711189031600952e-01 -2.196097560226917267e-02 7.106793113052845001e-03 -1.191513892263174057e-02 4.667635634541511536e-02 -1.477819532155990601e-01 -1.774760931730270386e-01 -1.275873184204101562e-01 3.572181165218353271e-01 -1.715178638696670532e-01 2.783059179782867432e-01 1.887059062719345093e-01 3.656896948814392090e-02 -1.687964946031570435e-01 -9.890363365411758423e-02 -2.861101329326629639e-01 -5.933276563882827759e-02 9.871851652860641479e-02 7.358784973621368408e-02 -1.515952050685882568e-01 -4.899224638938903809e-02 -2.371850907802581787e-01 -1.692847907543182373e-01 -3.111269474029541016e-01 -5.753302574157714844e-02 4.697288572788238525e-02
2.327802926301956177e-01 1.978847384452819824e-01 -2.816190719604492188e-01 1.215457171201705933e-01 2.784358263015747070e-01 -8.071570657193660736e-03 -6.672332435846328735e-02 1.711853593587875366e-01 4.457621276378631592e-02 -8.969108760356903076e-02 -4.088597744703292847e-02 4.661393910646438599e-02 -9.805932641029357910e-03 -7.819183170795440674e-02 2.083719819784164429e-01 -1.117037162184715271e-01 -1.176962442696094513e-02 9.599865227937698364e-02 -1.551172435283660889e-01 1.709081083536148071e-01 3.002072870731353760e-01 -3.329990804195404053e-01 -1.529756784439086914e-01 -3.945188969373703003e-02 -8.313910663127899170e-02 1.051437705755233765e-01 -2.951125788968056440e-04 -2.344483882188796997e-01 3.224378228187561035e-01 -3.644497990608215332e-01 -1.429298799484968185e-02 1.634561717510223389e-01
2.411132305860519409e-01 -2.292785495519638062e-01 -1.512229815125465393e-02 1.439457088708877563e-01 1.751514524221420288e-01 -8.734594285488128662e-02 2.121676504611968994e-02 -8.778798580169677734e-02 -1.103873476386070251e-01 -6.392409652471542358e-02 -1.559788435697555542e-01 3.279148638248443604e-01 3.223103657364845276e-02 -2.676095962524414062e-01 1.439981311559677124e-01 -1.159736067056655884e-01 1.767826676368713379e-01 -6.501893512904644012e-03 -6.659544259309768677e-02 -7.608317583799362183e-02 1.819720268249511719e-01 1.392339915037155151e-01 8.258830010890960693e-02 2.611435353755950928e-01 -3.625852614641189575e-02 -9.435972571372985840e-02 -2.976139485836029053e-01 -9.431369602680206299e-02 5.023757740855216980e-02 -1.619028151035308838e-01 1.550047993659973145e-01 4.872669875621795654e-01
-3.308057039976119995e-02 -2.923079207539558411e-02 2.935056202113628387e-02 1.972876489162445068e-01 8.136101812124252319e-02 -2.342789769172668457e-01 1.572102755308151245e-01 1.739844083786010742e-01 -1.729259341955184937e-01 2.442388795316219330e-03 -1.374140828847885132e-01 3.319438546895980835e-02 -2.789670228958129883e-01 -2.996198236942291260e-01 2.812723219394683838e-01 -1.236908137798309326e-01 3.526411578059196472e-02 -1.244176998734474182e-01 1.181303933262825012e-01 -1.851464211940765381e-01 4.863370209932327271e-02 -1.558383703231811523e-01 -2.003566473722457886e-01 -2.180889248847961426e-01 1.817019879817962646e-01 -1.825026422739028931e-01 -4.484269320964813232e-01 -1.534300893545150757e-01 1.449921578168869019e-01 -1.833217889070510864e-01 6.806415040045976639e-03 7.023920118808746338e-02
1.423234492540359497e-01 -3.847426921129226685e-02 -1.621118038892745972e-01 -2.788616530597209930e-02 -3.151686862111091614e-02 -1.454319953918457031e-01 2.264313632622361183e-03 -2.637191414833068848e-01 -1.323447376489639282e-01 -2.568551301956176758e-01 -3.083259984850883484e-02 2.923277020454406738e-01 4.344196058809757233e-03 -5.708928406238555908e-02 2.443497031927108765e-01 -3.732033073902130127e-01 2.748114764690399170e-01 2.090002410113811493e-02 -1.294131278991699219e-01 -3.982685878872871399e-02 1.977501511573791504e-01 -3.648177161812782288e-02 1.662787050008773804e-02 1.678153872489929199e-02 2.827545702457427979e-01 3.487520515918731689e-01 -5.771772935986518860e-02 -1.064726412296295166e-01 2.392237037420272827e-01 -1.531281620264053345e-01 -1.846478134393692017e-01 1.450684517621994019e-01
-1.595609486103057861e-01 5.976173281669616699e-02 1.310570687055587769e-01 -2.656543552875518799e-01 2.479815483093261719e-01 -1.113079786300659180e-01 7.599042728543281555e-03 -2.069521993398666382e-01 -9.503412246704101562e-02 9.844265133142471313e-02 3.250119462609291077e-02 -7.411760091781616211e-02 -2.328005582094192505e-01 -1.337542533874511719e-01 -2.143811881542205811e-01 -1.715833842754364014e-01 2.435828298330307007e-01 -1.237154528498649597e-01 2.073767036199569702e-01 8.453056961297988892e-02 2.453298717737197876e-01 -4.296036660671234131e-01 1.237245947122573853e-01 -1.079927384853363037e-01 1.167530287057161331e-02 -1.405545920133590698e-01 -1.340125948190689087e-01 1.308143511414527893e-02 2.577189207077026367e-01 -2.255174070596694946e-01 1.730950921773910522e-01 1.091988533735275269e-01
1.645199507474899292e-01 -1.335256695747375488e-01 3.115474618971347809e-02 -1.787088811397552490e-01 1.195361390709877014e-01 4.599244147539138794e-02 -2.665694057941436768e-01 -1.141170859336853027e-01 -3.894808888435363770e-02 -3.768254071474075317e-02 -1.183817982673645020e-01 -4.212759807705879211e-02 9.062076359987258911e-02 -2.485845386981964111e-01 1.722318381071090698e-01 -2.383951656520366669e-02 -5.293487012386322021e-02 -1.137216016650199890e-01 -8.784593082964420319e-03 -6.954054534435272217e-02 3.165131211280822754e-01 -9.608443081378936768e-02 1.395582258701324463e-01 -1.580520868301391602e-01 1.064596921205520630e-01 -3.060258552432060242e-02 -2.263350971043109894e-02 -3.798359632492065430e-01 -3.517116606235504150e-02 -1.890352517366409302e-01 -7.461733371019363403e-02 5.732638835906982422e-01
3.334954753518104553e-02 -8.196994662284851074e-02 -2.910014390945434570e-01 7.733508199453353882e-02 1.012490466237068176e-01 -2.429588139057159424e-01 -8.936218917369842529e-02 -1.735616096993908286e-04 -2.948581427335739136e-02 -5.503214523196220398e-02 -3.180781900882720947e-01 1.876047551631927490e-01 -2.609879970550537109e-01 5.467179045081138611e-02 9.340398758649826050e-02 -1.514328420162200928e-01 2.522247433662414551e-01 -9.900021553039550781e-02 -2.004805393517017365e-02 -2.130445390939712524e-01 -9.915290866047143936e-04 -1.457865983247756958e-01 -1.336388736963272095e-01 1.136707663536071777e-01 1.663846224546432495e-01 4.355211183428764343e-02 -4.351799786090850830e-01 -1.801368445158004761e-01 1.364113856106996536e-02 -2.186827808618545532e-01 -2.262043356895446777e-01 2.436833083629608154e-01
1.488025188446044922e-01 1.267787814140319824e-01 1.633995622396469116e-01 1.567670255899429321e-01 3.396631777286529541e-01 -2.608947753906250000e-01 -1.546739786863327026e-01 9.573959559202194214e-02 -7.423753291368484497e-02 -2.544800192117691040e-02 2.709872648119926453e-02 -5.261338502168655396e-02 8.484631776809692383e-02 -1.221628766506910324e-02 2.011290639638900757e-01 -1.414033472537994385e-01 3.091410361230373383e-02 6.761708855628967285e-02 1.061464473605155945e-01 7.037121802568435669e-02 3.081411719322204590e-01 -2.334404736757278442e-01 -1.263557374477386475e-01 -2.054014056921005249e-02 -1.571597307920455933e-01 -2.090698629617691040e-01 -1.156208366155624390e-01 -4.352411329746246338e-01 1.643836945295333862e-01 -1.237757205963134766e-01 -2.436171472072601318e-01 2.367297857999801636e-01
1.424307376146316528e-01 -1.126074511557817459e-02 -4.164451360702514648e-02 -1.044206619262695312e-01 2.139756977558135986e-01 -1.913199871778488159e-01 2.046219855546951294e-01 -2.934953197836875916e-02 -2.281141281127929688e-01 5.676368623971939087e-02 -8.286512456834316254e-03 4.107346385717391968e-02 -3.007654249668121338e-01 2.912897070928011090e-05 1.664887219667434692e-01 -1.119333598762750626e-02 2.941057085990905762e-01 -1.798231750726699829e-01 -2.654840648174285889e-01 6.850045919418334961e-02 -1.115838736295700073e-01 -4.314248859882354736e-01 -1.091577559709548950e-01 9.437763690948486328e-02 3.770958483219146729e-01 -1.164464876055717468e-01 -2.061516605317592621e-02 -5.013011395931243896e-02 -1.475767791271209717e-01 -7.619703561067581177e-02 3.679334186017513275e-03 2.584638893604278564e-01
-5.254842713475227356e-02 6.361164152622222900e-02 -8.109338581562042236e-02 -1.310537606477737427e-01 3.113255500793457031e-01 -2.716527581214904785e-01 4.931798949837684631e-02 1.155186966061592102e-01 -2.708694636821746826e-01 -1.458240449428558350e-01 -1.676323413848876953e-01 4.472307860851287842e-02 -2.531381249427795410e-01 -1.181704923510551453e-01 3.145974278450012207e-01 -3.186289593577384949e-02 7.761494815349578857e-02 -8.920393139123916626e-02 -1.745082810521125793e-02 3.608982264995574951e-02 9.863541275262832642e-02 -4.853955805301666260e-01 -1.487670838832855225e-02 2.299962341785430908e-01 2.081275135278701782e-01 -5.166762694716453552e-02 -1.904951184988021851e-01 7.200327515602111816e-02 8.312337845563888550e-02 -1.614739596843719482e-01 5.270287021994590759e-02 2.071558833122253418e-01
-8.088385313749313354e-02 -2.715497836470603943e-02 1.460529267787933350e-01 -2.811975777149200439e-01 2.098250240087509155e-01 -1.616541147232055664e-01 -1.350081861019134521e-01 -2.043887823820114136e-01 -1.373938634060323238e-03 -7.284366339445114136e-02 -2.257493287324905396e-01 -8.165280520915985107e-02 -6.997054070234298706e-02 -1.233070641756057739e-01 7.302399724721908569e-02 -9.654941409826278687e-02 2.686030566692352295e-01 -1.425440013408660889e-01 2.356263250112533569e-01 -4.168279469013214111e-02 3.015285134315490723e-01 -3.878177702426910400e-01 2.922817766666412354e-01 6.139187142252922058e-02 -2.714333310723304749e-02 -5.139898508787155151e-02 -1.292386800050735474e-01 6.647662818431854248e-02 2.464417666196823120e-01 -2.915929257869720459e-01 1.085617318749427795e-01 -4.662933200597763062e-02
9.819257259368896484e-02 2.408430725336074829e-01 1.143937781453132629e-01 -1.659078337252140045e-02 1.766553819179534912e-01 -3.420124575495719910e-02 -3.192940652370452881e-01 9.978745877742767334e-02 -2.342854738235473633e-01 3.917371854186058044e-02 2.803012169897556305e-02 -1.201092675328254700e-01 -4.423358663916587830e-02 -2.185177654027938843e-01 3.745741844177246094e-01 -1.513945609331130981e-01 1.680302619934082031e-01 9.031486511230468750e-02 -2.460836917161941528e-01 -1.265916526317596436e-01 6.942390650510787964e-02 -2.252315729856491089e-01 8.204823732376098633e-02 2.165009379386901855e-01 6.447329372167587280e-02 -1.330700963735580444e-01 -2.386693656444549561e-01 -1.368400007486343384e-01 -1.763038039207458496e-01 -2.057022452354431152e-01 2.762865722179412842e-01 1.439761072397232056e-01
1.091354936361312866e-01 -2.225359678268432617e-01 -1.903254687786102295e-01 -6.680714339017868042e-02 1.001918241381645203e-01 -2.927747964859008789e-01 -1.112017929553985596e-01 3.184058070182800293e-01 2.065467834472656250e-01 -4.323399066925048828e-02 -1.010420266538858414e-02 -6.475856993347406387e-03 -7.302898168563842773e-02 1.500369142740964890e-02 -2.109403908252716064e-02 -2.880144417285919189e-01 2.848159372806549072e-01 -3.373690322041511536e-02 1.607494615018367767e-02 -9.920462220907211304e-02 3.594223260879516602e-01 -2.752692699432373047e-01 -1.531238295137882233e-02 -1.784700453281402588e-01 -8.106897026300430298e-02 2.704609930515289307e-01 -3.558064997196197510e-02 -1.985443979501724243e-01 2.527827024459838867e-01 -4.007279500365257263e-02 -1.811982542276382446e-01 8.123702555894851685e-02
2.705898582935333252e-01 -1.612545698881149292e-01 -5.214267224073410034e-02 -2.081835828721523285e-02 1.799096353352069855e-02 2.848081104457378387e-02 -9.100753813982009888e-02 2.848201394081115723e-01 -1.301258355379104614e-01 2.135471254587173462e-01 5.920578911900520325e-02 -4.063941165804862976e-02 -4.772872626781463623e-01 -8.026811480522155762e-02 6.178237125277519226e-02 7.030074298381805420e-02 3.328395783901214600e-01 -1.020776182413101196e-01 1.450716238468885422e-02 1.280908584594726562e-01 4.161148071289062500e-01 -7.130240648984909058e-02 4.834886267781257629e-02 -9.589859843254089355e-02 8.477321267127990723e-02 2.503932639956474304e-02 -2.049901336431503296e-01 -2.316801548004150391e-01 3.391330689191818237e-02 -1.620399951934814453e-01 4.962105676531791687e-02 1.882014423608779907e-01
1.101231276988983154e-01 -1.415397077798843384e-01 -9.783716499805450439e-02 2.850884199142456055e-01 1.870489418506622314e-01 -1.215943470597267151e-01 -3.092738091945648193e-01 -4.777516424655914307e-02 -1.305478811264038086e-01 -1.507594138383865356e-01 -1.158182397484779358e-01 -1.334271430969238281e-01 1.241969391703605652e-01 -2.552630603313446045e-01 2.581962011754512787e-02 -1.425511687994003296e-01 2.709030508995056152e-01 6.675870716571807861e-02 9.325504302978515625e-02 1.168962866067886353e-01 1.623326241970062256e-01 -2.001409828662872314e-01 1.681427508592605591e-01 -3.807736635208129883e-01 2.740585803985595703e-01 -2.280855029821395874e-01 -1.101359724998474121e-01 -1.878172606229782104e-01 6.502593308687210083e-02 2.582093887031078339e-02 1.444485634565353394e-01 1.286666244268417358e-01
1.052417606115341187e-01 -1.345088630914688110e-01 -1.076774001121520996e-01 2.880218327045440674e-01 1.513865217566490173e-02 -2.594073414802551270e-01 1.233084052801132202e-01 2.525482773780822754e-01 -1.904214918613433838e-01 8.537524193525314331e-02 2.272266522049903870e-02 1.139082834124565125e-01 -2.980998754501342773e-01 -1.685493737459182739e-01 2.203358262777328491e-01 -1.168719679117202759e-01 -2.014728821814060211e-02 -1.852174252271652222e-01 8.872652798891067505e-02 -7.127135992050170898e-02 3.505354747176170349e-02 -2.621954977512359619e-01 -1.908302605152130127e-01 -2.083061933517456055e-01 4.881633818149566650e-02 -3.123430907726287842e-01 -3.002190291881561279e-01 -9.535222500562667847e-02 1.490967720746994019e-01 -2.039709836244583130e-01 6.956890225410461426e-02 1.672386825084686279e-01
1.549633294343948364e-01 1.567277759313583374e-01 -7.914999127388000488e-02 -9.033133834600448608e-02 4.372581243515014648e-01 -2.032631188631057739e-01 3.443300351500511169e-02 1.673406735062599182e-02 -1.379435509443283081e-01 -1.630307585000991821e-01 -6.310775410383939743e-03 5.018754303455352783e-02 2.630479633808135986e-01 1.153402701020240784e-01 -1.731616109609603882e-01 -2.917788326740264893e-01 2.946154773235321045e-01 1.685901880264282227e-01 -1.480607781559228897e-02 2.416190803050994873e-01 -7.562035694718360901e-03 -1.805905848741531372e-01 1.263806223869323730e-01 -2.144840806722640991e-01 2.673739492893218994e-01 8.312585204839706421e-02 -1.055331677198410034e-01 -6.193489953875541687e-02 4.665043205022811890e-02 -2.072741091251373291e-02 1.229469552636146545e-01 2.787100672721862793e-01
1.704259216785430908e-01 -1.187303662300109863e-01 -2.658278942108154297e-01 -1.130731254816055298e-01 -1.348915100097656250e-01 -9.266804903745651245e-02 -2.006422355771064758e-02 -2.877576053142547607e-01 6.247541680932044983e-02 1.777326911687850952e-01 9.147583693265914917e-02 1.907937824726104736e-01 -6.486575305461883545e-02 -2.101974487304687500e-01 2.439812272787094116e-01 -3.194364607334136963e-01 7.347682118415832520e-02 -9.969694912433624268e-02 -2.814723849296569824e-01 2.025450319051742554e-01 5.183108150959014893e-02 -2.031599581241607666e-01 -3.418332710862159729e-02 -1.598136276006698608e-01 -2.613271120935678482e-03 -1.216168180108070374e-01 -1.314293444156646729e-01 -1.643974706530570984e-02 2.666099369525909424e-01 -7.856254279613494873e-02 2.248600572347640991e-01 3.267775177955627441e-01
2.852653525769710541e-02 -1.251800805330276489e-01 -7.829636335372924805e-02 -2.731144726276397705e-01 2.130415290594100952e-01 -1.287797391414642334e-01 -3.730192780494689941e-02 -2.664383053779602051e-01 -1.016090717166662216e-02 1.831504404544830322e-01 -3.564307838678359985e-02 -4.844574630260467529e-02 -3.367129564285278320e-01 7.496951520442962646e-02 1.442735642194747925e-01 -1.032958775758743286e-01 2.889339327812194824e-01 6.102727353572845459e-02 -1.706650406122207642e-01 7.782792299985885620e-02 1.461341977119445801e-01 -1.879196166992187500e-01 3.407038152217864990e-01 -1.565018892288208008e-01 2.428600750863552094e-02 -3.412325978279113770e-01 -9.688476100564002991e-03 -1.327369809150695801e-01 2.040627151727676392e-01 -2.317164540290832520e-01 -1.760031729936599731e-01 3.412697929888963699e-03
2.982247471809387207e-01 -6.980572640895843506e-02 -1.491891294717788696e-01 6.066542118787765503e-02 1.447288691997528076e-01 1.720663160085678101e-02 -2.885672450065612793e-01 -5.226263031363487244e-02 2.863220572471618652e-01 -6.783860921859741211e-02 9.660694003105163574e-02 -1.180544868111610413e-01 -1.887743361294269562e-02 -2.825975716114044189e-01 -1.634846329689025879e-01 -6.635880563408136368e-03 2.803004086017608643e-01 1.728402264416217804e-02 9.313017874956130981e-02 -2.891576103866100311e-02 1.692743748426437378e-01 -6.375990342348814011e-03 1.672497987747192383e-01 -3.158044815063476562e-01 1.213163882493972778e-01 2.182013988494873047e-01 -1.965164542198181152e-01 -6.737630814313888550e-02 2.625216245651245117e-01 -1.346453428268432617e-01 -1.449771970510482788e-01 3.127881288528442383e-01
1.943870484828948975e-01 1.626640260219573975e-01 3.257815027609467506e-03 -1.598308682441711426e-01 4.407994747161865234e-01 2.610399425029754639e-01 2.533935196697711945e-02 1.100202500820159912e-01 -1.543520987033843994e-01 8.207765966653823853e-02 8.736836607567965984e-04 -3.369814753532409668e-01 -3.358343243598937988e-01 -1.694362983107566833e-02 1.025006771087646484e-01 -6.633070856332778931e-02 4.037135541439056396e-01 5.957659706473350525e-02 -2.030532360076904297e-01 9.834460914134979248e-02 1.220414191484451294e-01 -1.570252329111099243e-01 3.065343759953975677e-02 -4.450063034892082214e-02 1.735830456018447876e-01 8.697673678398132324e-02 -4.380023851990699768e-02 1.534955650568008423e-01 6.396027654409408569e-02 -1.018203198909759521e-01 1.385968327522277832e-01 7.847620546817779541e-02
-1.629881113767623901e-01 -1.383591592311859131e-01 1.620230227708816528e-01 6.833183020353317261e-02 1.015785187482833862e-01 -9.202606976032257080e-02 6.438580155372619629e-02 6.219139322638511658e-02 2.220278233289718628e-02 -1.508497726172208786e-02 -2.408804185688495636e-02 -5.629059672355651855e-02 -7.496858481317758560e-03 -3.510838449001312256e-01 -6.066156178712844849e-02 -3.055436313152313232e-01 3.001638948917388916e-01 -1.131761670112609863e-01 9.831894934177398682e-02 -1.191816553473472595e-01 3.581148087978363037e-01 -3.578432500362396240e-01 -1.531069427728652954e-01 -1.563973724842071533e-01 3.977854177355766296e-02 -1.667530536651611328e-01 -1.666809320449829102e-01 8.851362764835357666e-02 7.405538111925125122e-02 -5.932701006531715393e-02 -3.531810045242309570e-01 2.049969434738159180e-01
6.104966625571250916e-02 -1.911135315895080566e-01 2.059598453342914581e-02 1.045893281698226929e-01 3.719962835311889648e-01 1.079412400722503662e-01 -1.013132780790328979e-01 -7.880330085754394531e-02 6.110011134296655655e-03 -1.797414124011993408e-01 -2.125679403543472290e-01 -5.332975834608078003e-02 2.368923723697662354e-01 -2.854996919631958008e-01 -3.624096140265464783e-02 -4.393380284309387207e-01 1.543640494346618652e-01 -4.589875787496566772e-02 -8.417651802301406860e-02 1.344469934701919556e-01 8.143172413110733032e-02 -3.678029775619506836e-01 -1.278453916311264038e-01 -9.138388122664764524e-06 -2.098139077425003052e-01 -1.443067193031311035e-01 -1.755970865488052368e-01 -6.329732388257980347e-02 5.382785201072692871e-02 -6.063393875956535339e-02 1.709768921136856079e-01 1.571631133556365967e-01
-1.784512102603912354e-01 -3.048476576805114746e-01 2.031242102384567261e-01 2.950096316635608673e-02 1.923624426126480103e-02 -1.074121100828051567e-03 4.340642690658569336e-02 1.217432543635368347e-01 -9.884067811071872711e-03 -8.082552254199981689e-02 2.518098056316375732e-01 4.597524181008338928e-02 7.840005308389663696e-02 -2.430021017789840698e-01 8.903136104345321655e-02 -3.155586123466491699e-01 2.290928512811660767e-01 5.715205892920494080e-02 1.989818178117275238e-02 1.722605973482131958e-01 -1.841705478727817535e-02 -2.063179463148117065e-01 -2.959835901856422424e-02 -8.842133730649948120e-02 1.786575615406036377e-01 8.507177233695983887e-02 -5.934564024209976196e-02 9.383863210678100586e-02 4.028841480612754822e-02 -4.487166181206703186e-02 1.019922047853469849e-01 6.068124175071716309e-01
-2.475071698427200317e-01 -1.446966379880905151e-01 -1.418362557888031006e-02 -9.404965490102767944e-02 1.790769845247268677e-01 -2.795430123805999756e-01 -4.746238887310028076e-02 -7.192635536193847656e-02 8.996737189590930939e-03 1.381524056196212769e-01 -1.900000423192977905e-01 1.414022967219352722e-02 -1.046187132596969604e-01 -3.020195066928863525e-01 -1.464647203683853149e-01 -1.815628111362457275e-01 2.664384245872497559e-01 -1.975494176149368286e-01 1.335870325565338135e-01 1.804041713476181030e-01 1.814495474100112915e-01 -2.746652066707611084e-01 2.580039501190185547e-01 -9.955822676420211792e-02 -1.820803433656692505e-01 -1.087032705545425415e-01 -1.857905238866806030e-01 -1.077398061752319336e-01 2.882467806339263916e-01 -2.337026894092559814e-01 -9.212349541485309601e-04 7.088014483451843262e-02
2.338571399450302124e-01 -3.175710514187812805e-02 -3.119186498224735260e-02 9.067181497812271118e-02 2.504739463329315186e-01 1.916058063507080078e-01 -3.243076801300048828e-01 -5.829206854104995728e-02 -1.456214934587478638e-01 -2.459920942783355713e-02 1.682894825935363770e-01 -5.115046165883541107e-03 -1.589096188545227051e-01 -7.511249929666519165e-02 9.080248326063156128e-02 -2.915436029434204102e-01 3.834646046161651611e-01 -1.541768945753574371e-02 -2.728783786296844482e-01 -1.135804876685142517e-02 1.477112770080566406e-01 2.252372354269027710e-01 -8.818090707063674927e-02 -1.562197208404541016e-01 1.623416095972061157e-01 -4.063026572111994028e-04 -5.175683647394180298e-02 -2.636395692825317383e-01 6.058059632778167725e-02 -3.515073060989379883e-01 -2.557947067543864250e-03 -2.025900222361087799e-02
1.503529399633407593e-01 -1.083983629941940308e-01 1.521771699190139771e-01 -2.479557693004608154e-01 3.734680116176605225e-01 -1.176415104418992996e-02 -1.885080039501190186e-01 -1.112281754612922668e-01 -2.884114086627960205e-01 -2.339893393218517303e-02 2.319778800010681152e-01 1.075114980340003967e-01 -8.527390658855438232e-02 -2.076943516731262207e-01 1.640200316905975342e-01 -2.101982533931732178e-01 2.693179845809936523e-01 -2.371587604284286499e-02 1.277612596750259399e-01 7.345045357942581177e-02 3.630894422531127930e-01 -1.692139655351638794e-01 1.784913940355181694e-03 2.000118792057037354e-01 1.578834503889083862e-01 1.746361260302364826e-03 -2.858929708600044250e-02 5.377797409892082214e-02 -9.667479991912841797e-02 -1.321140229701995850e-01 2.666000425815582275e-01 -3.288301452994346619e-02
-2.606472186744213104e-02 9.159488976001739502e-02 -1.304880827665328979e-01 1.631046384572982788e-01 1.264595836400985718e-01 -9.778045862913131714e-02 1.822093967348337173e-03 6.257069855928421021e-02 1.249761804938316345e-01 -1.163718998432159424e-01 -8.255960792303085327e-02 -4.178477823734283447e-02 -1.700834184885025024e-01 -2.925149500370025635e-01 -7.880483567714691162e-02 -4.323363602161407471e-01 2.843242585659027100e-01 -2.006461620330810547e-01 -1.320227533578872681e-01 -2.863486409187316895e-01 1.237558051943778992e-01 -3.093090057373046875e-01 1.839125752449035645e-01 8.801345527172088623e-02 2.520716376602649689e-02 1.695505231618881226e-01 4.950122907757759094e-02 -2.269653081893920898e-01 4.691162332892417908e-02 1.690109819173812866e-01 1.690873205661773682e-01 2.381237298250198364e-01
3.296299874782562256e-01 1.664231158792972565e-02 1.918873488903045654e-01 1.374667286872863770e-01 1.886778473854064941e-01 1.003697291016578674e-01 4.612838849425315857e-02 -9.424656629562377930e-02 -1.324744671583175659e-01 -1.482633408159017563e-02 2.022424153983592987e-02 -3.888767957687377930e-02 -3.853424787521362305e-01 1.216059848666191101e-01 -1.001002416014671326e-01 -2.134735286235809326e-01 2.090579122304916382e-01 -3.964153677225112915e-02 -2.658186256885528564e-01 1.365339849144220352e-02 3.575541079044342041e-01 -1.667096167802810669e-01 1.702603697776794434e-02 -4.696477204561233521e-02 2.033616006374359131e-01 1.627836227416992188e-01 -2.492310255765914917e-01 -2.461502701044082642e-01 4.217613115906715393e-02 -2.660902440547943115e-01 1.918938383460044861e-02 -4.837842285633087158e-02
4.043027013540267944e-02 1.827757656574249268e-01 -9.699611365795135498e-02 -4.902739450335502625e-02 2.449665665626525879e-01 -2.394294887781143188e-01 -6.186647340655326843e-02 5.312982574105262756e-02 -9.601681679487228394e-02 2.740027569234371185e-02 -5.445647984743118286e-02 1.182190701365470886e-02 -1.492939740419387817e-01 -2.553258836269378662e-01 3.882161155343055725e-02 -4.576012790203094482e-01 1.001677289605140686e-01 4.625765606760978699e-02 1.586518287658691406e-01 -1.617606878280639648e-01 2.343205213546752930e-01 3.534894436597824097e-02 -2.102485150098800659e-01 6.618252396583557129e-02 -5.291691422462463379e-02 -2.101761400699615479e-01 -4.512363374233245850e-01 -6.599227339029312134e-02 2.067444175481796265e-01 -2.607821486890316010e-02 1.223915815353393555e-02 2.256830781698226929e-01
1.542010903358459473e-02 -5.104962736368179321e-02 1.211800798773765564e-01 -7.091192156076431274e-02 -4.799049720168113708e-02 -1.831080615520477295e-01 -6.166182458400726318e-02 2.886413037776947021e-01 6.958662718534469604e-02 -2.209751754999160767e-01 1.218928694725036621e-01 9.474087506532669067e-02 -2.797616422176361084e-01 -5.219381302595138550e-03 -1.745812967419624329e-02 -1.198086366057395935e-01 1.494354754686355591e-01 -8.008537441492080688e-02 -9.828972816467285156e-02 3.891783058643341064e-01 1.093095690011978149e-01 -3.409915864467620850e-01 2.458791807293891907e-02 -3.105498291552066803e-02 -6.698676198720932007e-02 -7.974741607904434204e-02 1.343096941709518433e-01 -2.639332115650177002e-01 3.119688928127288818e-01 -2.389775365591049194e-01 -4.972746223211288452e-02 3.300366997718811035e-01
3.672247403301298618e-04 -2.250934541225433350e-01 -1.940541155636310577e-02 -1.571860909461975098e-01 1.125131994485855103e-01 -2.122807949781417847e-01 -1.846760511398315430e-01 4.673280566930770874e-02 -1.464545726776123047e-01 -1.853333264589309692e-01 -1.684712022542953491e-01 -2.838124930858612061e-01 1.724094301462173462e-01 -9.744939953088760376e-02 2.316059768199920654e-01 -1.643594354391098022e-01 -4.292871057987213135e-02 1.986325159668922424e-02 -1.950266659259796143e-01 -4.988463595509529114e-03 -1.100519448518753052e-01 -2.676017284393310547e-01 1.119433268904685974e-01 -1.403001416474580765e-02 1.069287285208702087e-01 2.453677058219909668e-01 -1.178506910800933838e-01 3.423287719488143921e-02 1.901344656944274902e-01 -1.674083769321441650e-01 -1.441340744495391846e-01 4.870646297931671143e-01
2.361143752932548523e-02 -2.533973157405853271e-01 -2.583735287189483643e-01 -1.459177732467651367e-01 1.948099285364151001e-01 -1.011785939335823059e-01 -1.168255805969238281e-01 1.104066669940948486e-01 -1.952402144670486450e-01 -1.083571612834930420e-01 1.559833902865648270e-02 -2.303208261728286743e-01 9.162805974483489990e-03 -2.198701649904251099e-01 2.177697420120239258e-01 -2.889235019683837891e-01 6.384618580341339111e-02 -1.305259168148040771e-01 -1.865670084953308105e-01 8.375205844640731812e-02 -5.560924485325813293e-02 -1.918603926897048950e-01 -2.376677542924880981e-01 5.444241221994161606e-03 3.118451237678527832e-01 5.563304945826530457e-02 -4.515964910387992859e-02 4.610132426023483276e-02 3.226788938045501709e-01 3.139804815873503685e-03 -2.443440407514572144e-01 2.509644031524658203e-01
8.150240778923034668e-02 2.340161614120006561e-02 -7.082681404426693916e-04 -6.598243862390518188e-02 2.872069925069808960e-02 -1.880383491516113281e-01 -8.624790236353874207e-03 1.917749941349029541e-01 -1.399528700858354568e-02 1.185838580131530762e-01 -4.490800946950912476e-02 -9.524670988321304321e-02 -3.031677305698394775e-01 -1.218189895153045654e-01 1.117065772414207458e-01 -3.570494353771209717e-01 1.901734918355941772e-01 3.740017488598823547e-02 4.017680510878562927e-02 -1.588588505983352661e-01 2.433264255523681641e-01 1.181053370237350464e-02 -2.125379145145416260e-01 4.233537241816520691e-02 -1.764237731695175171e-01 -1.414258778095245361e-01 -4.443626999855041504e-01 7.175910472869873047e-02 3.594554364681243896e-01 -1.912292391061782837e-01 6.433361023664474487e-02 2.213222235441207886e-01
2.991046905517578125e-01 -3.505707085132598877e-01 -1.809826791286468506e-01 -1.023499816656112671e-01 2.393546700477600098e-01 -1.699839085340499878e-01 -1.710101962089538574e-01 -2.522594630718231201e-01 1.401121616363525391e-01 -4.254513233900070190e-02 -1.434766501188278198e-01 4.210329800844192505e-02 -9.010057151317596436e-02 -1.643230170011520386e-01 -6.346046924591064453e-02 -1.575713902711868286e-01 1.144442707300186157e-01 -1.314149424433708191e-02 1.098066866397857666e-01 1.924617886543273926e-01 2.771824039518833160e-02 -7.625006884336471558e-02 -1.758810728788375854e-01 -9.432636946439743042e-02 -1.366048306226730347e-02 -3.684141635894775391e-01 -1.423714011907577515e-01 -1.923278123140335083e-01 3.476579859852790833e-02 -3.073430657386779785e-01 2.024804502725601196e-01 1.376248747110366821e-01
1.719029992818832397e-01 -8.771283179521560669e-02 1.791454851627349854e-01 -1.466932445764541626e-01 3.061119019985198975e-01 -3.080299310386180878e-02 -1.292052268981933594e-01 1.875828951597213745e-03 1.033999472856521606e-01 2.410214953124523163e-02 -4.168912395834922791e-02 1.450847983360290527e-01 -5.815583840012550354e-02 1.976173371076583862e-02 -2.609671950340270996e-01 -2.986632585525512695e-01 1.452199220657348633e-01 4.464169219136238098e-02 -3.427420929074287415e-02 -2.920876815915107727e-02 -1.337678134441375732e-01 -3.722987771034240723e-01 1.075937971472740173e-01 -2.746735699474811554e-02 4.377673864364624023e-01 1.985778659582138062e-01 -1.677426695823669434e-01 -1.039503812789916992e-01 -1.402134448289871216e-01 3.652391582727432251e-02 -2.606056928634643555e-01 2.231371253728866577e-01
1.390065252780914307e-01 -2.220130860805511475e-01 2.001556456089019775e-01 2.067116349935531616e-01 6.501616537570953369e-02 -9.622971713542938232e-02 -2.484897822141647339e-01 -2.047526277601718903e-02 1.835718005895614624e-01 4.276718944311141968e-02 1.058647222816944122e-02 1.331875473260879517e-01 4.540832340717315674e-02 5.969365686178207397e-02 -1.511076241731643677e-01 -3.619346916675567627e-01 2.679032087326049805e-01 -5.204349383711814880e-02 -5.603323807008564472e-04 2.000049352645874023e-01 3.482779860496520996e-02 -2.366071343421936035e-01 2.190278172492980957e-01 -3.334368467330932617e-01 -1.180165726691484451e-02 2.376089338213205338e-03 -3.873573243618011475e-01 -2.070267796516418457e-01 6.744047254323959351e-02 8.366860449314117432e-03 -2.281973510980606079e-02 1.763115525245666504e-01
1.545332372188568115e-01 -7.168857008218765259e-02 -2.098109722137451172e-01 -2.490397691726684570e-01 1.980604976415634155e-01 -2.229164540767669678e-01 -5.857969075441360474e-02 -2.637676894664764404e-02 -6.002297624945640564e-02 -9.863844141364097595e-03 -3.106926381587982178e-01 -4.627060890197753906e-02 7.319242507219314575e-02 -5.009185075759887695e-01 6.514207273721694946e-02 -2.944339215755462646e-01 9.031305462121963501e-02 -2.630459666252136230e-01 -8.898827433586120605e-02 -9.514325112104415894e-02 -7.817567884922027588e-02 -1.772997081279754639e-01 6.122575327754020691e-02 8.598244190216064453e-02 -9.591106325387954712e-02 9.764931350946426392e-02 4.708638042211532593e-02 -3.139547109603881836e-01 -9.967447817325592041e-02 -4.225516319274902344e-02 -8.973859995603561401e-02 2.000201791524887085e-01
4.338000118732452393e-01 -3.584535419940948486e-02 1.389933526515960693e-01 7.162585854530334473e-02 3.065316975116729736e-01 -2.285001426935195923e-01 5.346897616982460022e-02 1.089931651949882507e-01 -2.703481614589691162e-01 1.443691849708557129e-01 1.225989088416099548e-01 -5.774802342057228088e-02 -1.244753226637840271e-01 -2.475316822528839111e-01 3.022736310958862305e-02 5.062084645032882690e-02 1.071182116866111755e-01 -2.509685158729553223e-01 -6.691519170999526978e-02 -1.008751392364501953e-01 1.116264313459396362e-01 -8.357666432857513428e-02 4.643680527806282043e-02 -2.275552600622177124e-01 1.972878165543079376e-02 1.514452695846557617e-01 -2.948704361915588379e-01 1.512789353728294373e-02 -2.692705690860748291e-01 -1.032090000808238983e-02 1.208595233038067818e-03 2.949908077716827393e-01
-4.763509705662727356e-02 -1.627153903245925903e-01 2.995318919420242310e-02 -2.992084482684731483e-03 2.537608444690704346e-01 -1.254111230373382568e-01 -7.306807208806276321e-03 -1.113626584410667419e-01 -1.059075146913528442e-01 -4.228981584310531616e-02 2.581610977649688721e-01 7.934659719467163086e-03 -1.843125671148300171e-01 -2.402057945728302002e-01 1.438494473695755005e-01 2.517630532383918762e-02 1.775416731834411621e-01 1.374853402376174927e-01 1.588885486125946045e-01 3.679134696722030640e-02 1.956187374889850616e-02 -2.009207755327224731e-01 8.800163865089416504e-03 -2.400380186736583710e-02 3.991757705807685852e-02 -1.303083747625350952e-01 -2.450473010540008545e-01 -5.993149802088737488e-02 2.183751165866851807e-01 3.427388519048690796e-02 3.112602531909942627e-01 5.819558501243591309e-01
2.162433117628097534e-01 -3.527211248874664307e-01 -2.416681684553623199e-02 1.508735567331314087e-01 2.611019611358642578e-01 -1.258131265640258789e-01 6.872294098138809204e-02 2.858166992664337158e-01 -1.556322872638702393e-01 -1.859320886433124542e-02 -2.087434232234954834e-01 -1.975111290812492371e-02 -1.775633692741394043e-01 -1.442766636610031128e-01 1.833345592021942139e-01 -1.468544602394104004e-01 2.595411241054534912e-02 2.568841278553009033e-01 -5.007361993193626404e-02 -8.323750644922256470e-02 9.334109723567962646e-03 -4.828195571899414062e-01 7.561337947845458984e-02 -2.016857825219631195e-02 1.288909912109375000e-01 6.123672425746917725e-02 9.122049063444137573e-02 -2.388170063495635986e-01 -8.025731146335601807e-02 -1.542419046163558960e-01 1.474484205245971680e-01 -7.677159458398818970e-02
1.927143021021038294e-04 3.157263621687889099e-03 5.831953883171081543e-02 3.102031052112579346e-01 3.938555121421813965e-01 5.822422355413436890e-02 -2.270116508007049561e-01 6.030562892556190491e-02 -4.239043965935707092e-02 -2.674264907836914062e-01 -1.812070235610008240e-02 -6.659525632858276367e-02 1.512188911437988281e-01 -2.600690424442291260e-01 5.618274956941604614e-02 -3.132554590702056885e-01 3.661013841629028320e-01 2.864414826035499573e-02 -3.245435282588005066e-02 1.962815523147583008e-01 -2.787161432206630707e-02 -2.054996788501739502e-02 4.917904734611511230e-02 -4.498985037207603455e-02 -5.281064193695783615e-03 -2.526419162750244141e-01 -1.639324426651000977e-01 -2.247463539242744446e-02 1.837272942066192627e-01 3.882989287376403809e-02 6.005186960101127625e-02 3.265534639358520508e-01
2.747763395309448242e-01 -2.196052521467208862e-01 -2.176555097103118896e-01 -1.326105445623397827e-01 -1.761649921536445618e-02 7.807131111621856689e-02 -1.430566161870956421e-01 -2.202318459749221802e-01 5.227955058217048645e-02 -2.803979814052581787e-01 -8.753830939531326294e-02 -1.215992793440818787e-01 -2.899505794048309326e-01 -1.431185603141784668e-01 2.439415007829666138e-01 -4.029656946659088135e-01 -7.345625013113021851e-02 6.911042332649230957e-02 -2.237577363848686218e-02 1.587690599262714386e-02 1.641690135002136230e-01 -2.803471088409423828e-01 8.252142369747161865e-02 -8.974636346101760864e-02 -3.443345800042152405e-02 -9.045092388987541199e-03 2.785925194621086121e-02 -1.130381003022193909e-01 -5.430428311228752136e-02 7.693032175302505493e-02 8.298318833112716675e-03 3.880700767040252686e-01
9.815338999032974243e-02 -2.346612326800823212e-02 -2.869153618812561035e-01 3.821063041687011719e-02 2.575299441814422607e-01 -1.918489336967468262e-01 -2.401926741003990173e-02 6.907239556312561035e-02 2.601667940616607666e-01 1.264812499284744263e-01 -9.524416178464889526e-02 1.184824779629707336e-01 2.419012784957885742e-02 -1.005494445562362671e-01 1.771022379398345947e-01 -4.122085571289062500e-01 2.310113608837127686e-01 -1.850547492504119873e-01 -6.401323527097702026e-02 -3.393031656742095947e-02 4.228560328483581543e-01 -2.006058990955352783e-01 -3.764024749398231506e-02 -1.348134875297546387e-01 -1.596755981445312500e-01 2.162280380725860596e-01 6.018874235451221466e-03 -1.409010291099548340e-01 1.621128618717193604e-01 -7.317506521940231323e-02 -1.510346829891204834e-01 2.645947411656379700e-02
3.136456608772277832e-01 -1.220931708812713623e-01 -3.258363809436559677e-03 4.234584048390388489e-02 3.852707147598266602e-02 2.445659041404724121e-02 1.710183024406433105e-01 1.045311912894248962e-01 -4.103948920965194702e-02 -2.380554750561714172e-02 -2.834553644061088562e-02 3.703807294368743896e-02 -3.858422935009002686e-01 5.070920567959547043e-03 3.616686761379241943e-01 -9.351174533367156982e-02 1.264825165271759033e-01 1.137655675411224365e-01 -2.006564587354660034e-01 1.908545196056365967e-01 3.863086923956871033e-02 -8.857870846986770630e-02 1.918751448392868042e-01 1.256086528301239014e-01 -3.261641040444374084e-02 1.710854470729827881e-01 -1.259086132049560547e-01 -1.847466975450515747e-01 2.234191298484802246e-01 -3.400566279888153076e-01 2.155482769012451172e-01 2.998157143592834473e-01
-2.607306540012359619e-01 -7.637310773134231567e-02 -5.734606832265853882e-02 1.295980960130691528e-01 2.213272899389266968e-01 1.045156270265579224e-02 -5.244123190641403198e-02 8.611615747213363647e-03 -6.133267283439636230e-02 -2.377587407827377319e-01 3.788856044411659241e-02 6.140159070491790771e-02 8.674363046884536743e-02 -2.546057403087615967e-01 -9.907373040914535522e-02 -3.067623376846313477e-01 1.216470599174499512e-01 3.020553477108478546e-02 -7.060195505619049072e-02 1.961091160774230957e-01 7.956445217132568359e-02 -1.319214403629302979e-01 6.433734297752380371e-02 -3.665935397148132324e-01 3.009827435016632080e-01 2.152519114315509796e-02 -1.543807685375213623e-01 -6.199663039296865463e-03 2.027029246091842651e-01 -1.999816149473190308e-01 8.608330041170120239e-02 4.331101477146148682e-01
1.946459561586380005e-01 -3.720015287399291992e-02 2.125692516565322876e-01 -2.677470743656158447e-01 6.941820681095123291e-02 -1.625515520572662354e-01 2.722011208534240723e-01 1.697524338960647583e-01 3.137367069721221924e-01 -9.806740283966064453e-02 -1.128561049699783325e-01 -1.588368415832519531e-02 -9.287424385547637939e-02 -7.026288658380508423e-02 1.270756572484970093e-01 -9.356663376092910767e-02 2.481345087289810181e-01 -1.416411846876144409e-01 1.545991152524948120e-01 1.415095478296279907e-01 2.167432159185409546e-01 -2.281122803688049316e-01 9.731244295835494995e-02 -2.640323340892791748e-01 -1.660287380218505859e-01 5.110201612114906311e-02 -1.681898236274719238e-01 -3.156714141368865967e-01 1.091878563165664673e-01 -1.460445225238800049e-01 -1.347927451133728027e-01 1.921295374631881714e-01
3.162923455238342285e-01 4.961635172367095947e-02 1.093656476587057114e-02 -3.584730327129364014e-01 1.690809726715087891e-01 -2.760155797004699707e-01 -1.710768640041351318e-01 6.854224950075149536e-02 -8.960156142711639404e-02 7.576138526201248169e-02 -1.865927316248416901e-02 1.624876260757446289e-01 -8.483976870775222778e-02 -2.904690802097320557e-01 1.970456540584564209e-01 -7.042120397090911865e-02 1.565321534872055054e-01 1.196542978286743164e-01 5.157985258847475052e-03 -2.741545438766479492e-01 7.333189994096755981e-02 -3.436151742935180664e-01 -2.058626115322113037e-01 -1.435564458370208740e-01 2.152118086814880371e-01 1.109080240130424500e-01 9.095995873212814331e-02 -1.353331357240676880e-01 6.427700072526931763e-02 -2.452761530876159668e-01 6.572512537240982056e-02 -1.055455184541642666e-03
9.778097271919250488e-02 -1.034237220883369446e-01 1.474410179071128368e-03 -2.126041203737258911e-01 1.044830754399299622e-01 -9.428873658180236816e-02 2.225298061966896057e-02 7.902550697326660156e-02 -1.002620831131935120e-01 -3.172479569911956787e-01 -1.180723309516906738e-01 2.208879739046096802e-01 -2.558193802833557129e-01 -1.423120647668838501e-01 1.915870904922485352e-01 4.290431365370750427e-02 7.108084857463836670e-02 1.091556507162749767e-03 7.809616625308990479e-02 1.323416531085968018e-01 1.296505928039550781e-01 -1.325725764036178589e-01 2.092222310602664948e-02 -1.445762906223535538e-02 3.349220007658004761e-02 6.682696938514709473e-02 -2.249187417328357697e-02 -2.136527597904205322e-01 8.573278039693832397e-02 -4.468895792961120605e-01 -1.910535842180252075e-01 5.013152956962585449e-01
5.773138627409934998e-02 -2.922056913375854492e-01 4.956378787755966187e-02 5.103639513254165649e-02 2.073001265525817871e-01 -2.231990545988082886e-02 -1.614917665719985962e-01 -5.094634369015693665e-02 -1.166297644376754761e-01 6.119148805737495422e-02 -4.040890932083129883e-02 9.745738655328750610e-02 3.372304886579513550e-02 1.080942600965499878e-01 -2.742305994033813477e-01 -3.131155669689178467e-01 4.557315707206726074e-01 -9.914311766624450684e-02 2.392631173133850098e-01 1.135571300983428955e-01 -8.327810466289520264e-02 -2.727645933628082275e-01 1.751084625720977783e-01 -2.400576137006282806e-02 -6.351514160633087158e-02 -1.234789639711380005e-01 -2.545099258422851562e-01 -1.375338137149810791e-01 8.676437288522720337e-02 -9.923466295003890991e-02 -1.769392043352127075e-01 2.600750029087066650e-01
-4.153619706630706787e-02 -8.669868856668472290e-02 1.962080299854278564e-01 -8.401412516832351685e-02 1.582703590393066406e-01 -9.050320088863372803e-02 4.794516786932945251e-02 2.074144221842288971e-02 -2.525346279144287109e-01 2.025128155946731567e-02 -1.015935167670249939e-01 3.091490864753723145e-01 -1.115555018186569214e-01 -6.910521537065505981e-02 1.104404181241989136e-01 -9.983570128679275513e-02 1.736606955528259277e-01 -7.834095507860183716e-02 7.177757471799850464e-02 2.070795595645904541e-01 -2.948283255100250244e-01 -4.564430713653564453e-01 -1.699364930391311646e-01 -1.034627389162778854e-02 2.013130784034729004e-01 -1.767556220293045044e-01 -2.684226632118225098e-01 -1.314460337162017822e-01 -8.274541050195693970e-02 -1.121854558587074280e-01 1.423994004726409912e-01 3.006375730037689209e-01
2.206477820873260498e-01 -7.645165920257568359e-02 -1.718017309904098511e-01 1.924474388360977173e-01 3.855679035186767578e-01 7.338218390941619873e-02 5.071584507822990417e-02 -1.372633427381515503e-01 2.713037133216857910e-01 -1.686085611581802368e-01 -8.936727792024612427e-02 -1.032351031899452209e-01 -8.324736356735229492e-02 -4.211498796939849854e-02 2.343858331441879272e-01 -4.242838621139526367e-01 2.240176945924758911e-01 -2.007121145725250244e-01 1.038272213190793991e-02 -1.363833844661712646e-01 3.052462637424468994e-01 -1.187272667884826660e-01 1.421022862195968628e-01 -7.842089980840682983e-02 -4.229096323251724243e-02 -1.287832856178283691e-01 9.424635767936706543e-02 -1.341822594404220581e-01 9.450780227780342102e-03 -1.061049923300743103e-01 5.998928099870681763e-02 1.900583058595657349e-01
4.993896931409835815e-02 5.801037326455116272e-02 1.340690106153488159e-01 -1.027172431349754333e-02 3.253088295459747314e-01 -2.221771180629730225e-01 -8.845505863428115845e-02 -1.153842806816101074e-01 1.623402833938598633e-01 -7.692737877368927002e-02 -1.184463351964950562e-01 7.049628347158432007e-02 1.460271980613470078e-02 -1.151220053434371948e-01 -9.111993014812469482e-02 -2.500903308391571045e-01 2.784387953579425812e-02 4.636310786008834839e-02 -7.807540893554687500e-02 -1.051474455744028091e-02 5.318740606307983398e-01 -1.745968908071517944e-01 -1.753740012645721436e-01 -8.301905542612075806e-02 6.448208540678024292e-02 -1.197290867567062378e-01 -4.059215188026428223e-01 -1.120820492506027222e-01 1.865517199039459229e-01 -1.116753146052360535e-01 -1.651267260313034058e-01 1.833789944648742676e-01
2.309834659099578857e-01 2.036264687776565552e-01 1.398830302059650421e-02 -8.336494863033294678e-02 2.545543946325778961e-03 8.606635034084320068e-02 -1.294695287942886353e-01 1.402186751365661621e-01 -3.355461731553077698e-02 6.878150999546051025e-02 2.437312304973602295e-01 -1.648895144462585449e-01 -1.192415133118629456e-02 -2.543031573295593262e-01 1.616178750991821289e-01 -4.842072725296020508e-01 2.562623322010040283e-01 -1.409776210784912109e-01 -1.567694395780563354e-01 -6.295695900917053223e-02 4.068438336253166199e-02 -1.916175037622451782e-01 1.758681237697601318e-01 -2.694369666278362274e-02 2.365762740373611450e-01 -7.886516302824020386e-02 -1.994584053754806519e-01 -4.285042732954025269e-02 -3.069660067558288574e-01 -1.096473187208175659e-01 9.264199435710906982e-02 1.833198666572570801e-01
1.586204469203948975e-01 -1.198656633496284485e-01 -9.547054767608642578e-02 -2.485802918672561646e-01 1.141562759876251221e-01 1.931731104850769043e-01 3.449935466051101685e-02 -1.520639657974243164e-01 -1.200828514993190765e-02 -8.334704325534403324e-04 5.323795601725578308e-02 -2.175581157207489014e-01 -5.634700134396553040e-02 -1.818785071372985840e-01 2.566352188587188721e-01 4.729437455534934998e-02 4.470922052860260010e-01 5.700213089585304260e-02 2.777615189552307129e-01 8.080811798572540283e-02 2.170727849006652832e-01 -2.788987457752227783e-01 2.553912997245788574e-01 -1.493121832609176636e-01 1.203296110033988953e-01 6.718119233846664429e-02 9.840707061812281609e-04 1.598584949970245361e-01 2.256858944892883301e-01 -1.040322259068489075e-01 -1.140038594603538513e-01 2.041864842176437378e-01
-1.089476235210895538e-02 2.560164220631122589e-02 -1.353202164173126221e-01 2.404980659484863281e-01 2.202919125556945801e-01 -5.361333489418029785e-02 -2.509526014328002930e-01 -1.142422407865524292e-01 -1.894671320915222168e-01 2.615151461213827133e-03 1.165385395288467407e-01 -6.718701869249343872e-02 6.417366117238998413e-02 -1.675072461366653442e-01 -2.319029346108436584e-02 -6.592267751693725586e-02 6.061264872550964355e-01 4.123198334127664566e-03 5.496253073215484619e-02 1.787882000207901001e-01 1.262720227241516113e-01 -1.658392697572708130e-01 2.652344480156898499e-02 4.144036024808883667e-02 2.790987491607666016e-01 -1.559015661478042603e-01 -7.425242662429809570e-02 6.124601885676383972e-02 1.692755967378616333e-01 2.457306534051895142e-02 1.394199430942535400e-01 3.100975453853607178e-01
2.989315092563629150e-01 1.178563982248306274e-01 -1.013249531388282776e-01 -5.226495116949081421e-02 9.409527480602264404e-02 1.163745522499084473e-01 -1.596919000148773193e-01 2.102980613708496094e-01 1.903527081012725830e-01 5.612760409712791443e-02 8.267296105623245239e-02 9.180066734552383423e-02 -1.296706050634384155e-01 -1.337410807609558105e-01 4.533457010984420776e-02 -3.921565711498260498e-01 2.422233074903488159e-01 -1.316927373409271240e-02 -2.660285532474517822e-01 1.422120034694671631e-01 1.601462811231613159e-01 -2.043737322092056274e-01 5.752985831350088120e-03 -9.917799383401870728e-02 2.191798388957977295e-01 -1.295649446547031403e-02 -3.028139173984527588e-01 -4.162629321217536926e-02 -2.765708565711975098e-01 -4.883731901645660400e-02 3.045523166656494141e-01 7.776081562042236328e-02
8.790416270494461060e-02 -1.128628849983215332e-01 -3.199634253978729248e-01 6.889879703521728516e-02 1.704656518995761871e-02 1.037614196538925171e-01 1.010699272155761719e-01 -3.804045915603637695e-02 1.253891140222549438e-01 -2.980897761881351471e-02 -2.200463265180587769e-01 -2.408301532268524170e-01 -9.705764800310134888e-02 6.660337559878826141e-03 2.596090435981750488e-01 -3.161567449569702148e-01 -8.107798174023628235e-03 1.774503886699676514e-01 -1.461730152368545532e-02 -1.765988320112228394e-01 9.575732797384262085e-02 -3.586537241935729980e-01 1.921757608652114868e-01 6.683289539068937302e-03 2.733670361340045929e-02 -9.931878745555877686e-02 -1.365782786160707474e-02 -2.922402620315551758e-01 1.815835535526275635e-01 -2.813681364059448242e-01 -1.108112465590238571e-02 3.219407796859741211e-01
2.028536051511764526e-01 -8.874107897281646729e-02 6.686048209667205811e-02 -7.681328803300857544e-02 4.459171295166015625e-01 6.943394546397030354e-04 1.135448738932609558e-01 1.144384965300559998e-01 4.686389118432998657e-02 1.005383208394050598e-01 -2.826242446899414062e-01 -3.725214675068855286e-02 1.273089796304702759e-01 -1.514286398887634277e-01 8.480652421712875366e-02 -4.224680364131927490e-02 2.236748486757278442e-01 -2.757621556520462036e-02 -2.115236073732376099e-01 2.032613605260848999e-01 2.571626305580139160e-01 2.353748539462685585e-03 -2.347724698483943939e-02 2.223231084644794464e-02 3.456175625324249268e-01 -7.025332003831863403e-02 -7.024072110652923584e-02 1.556341648101806641e-01 1.612891703844070435e-01 -4.264064729213714600e-01 9.213463962078094482e-02 -1.378164626657962799e-02
9.989260882139205933e-02 -6.543830968439579010e-03 -1.418912857770919800e-01 4.807671159505844116e-02 4.406679887324571609e-03 8.904477953910827637e-02 5.679980665445327759e-02 -5.089892540127038956e-03 3.248674049973487854e-02 -1.413065046072006226e-01 -1.363672018051147461e-01 -1.162074208259582520e-01 -1.651975512504577637e-01 9.838961809873580933e-02 3.900151848793029785e-01 -3.811188936233520508e-01 2.102041095495223999e-01 2.040988951921463013e-01 6.728363037109375000e-02 2.148914895951747894e-02 2.696830630302429199e-01 -1.585409194231033325e-01 1.842546612024307251e-01 -1.216759905219078064e-01 -2.227020710706710815e-01 -1.546267271041870117e-01 1.514341086149215698e-01 -2.314981520175933838e-01 1.498255133628845215e-01 -1.406150758266448975e-01 6.212519481778144836e-02 3.678550124168395996e-01
1.333466917276382446e-01 -5.062335170805454254e-03 3.732922673225402832e-02 1.600552797317504883e-01 2.365490943193435669e-01 -5.334896594285964966e-02 2.527393773198127747e-02 -5.861227586865425110e-02 2.482495456933975220e-01 -1.085732579231262207e-01 -9.406243264675140381e-02 -4.445779323577880859e-02 -1.895857602357864380e-02 -1.846690773963928223e-01 -8.959943056106567383e-02 -3.743440806865692139e-01 4.367000162601470947e-01 -1.303310692310333252e-01 -7.092516124248504639e-02 -2.461377829313278198e-01 9.355738759040832520e-02 -3.195844590663909912e-01 3.489484637975692749e-02 1.472397446632385254e-01 1.270451303571462631e-02 1.766580194234848022e-01 1.722265183925628662e-01 -2.444263100624084473e-01 -1.916031539440155029e-02 2.815997041761875153e-02 1.007836982607841492e-01 2.936964035034179688e-01
6.091127172112464905e-02 1.125757172703742981e-01 1.161097362637519836e-01 -5.829800292849540710e-02 -2.425333112478256226e-01 1.670884899795055389e-02 2.964289672672748566e-02 1.304372772574424744e-02 -2.421109192073345184e-02 2.860129177570343018e-01 2.376508265733718872e-01 -8.038206398487091064e-02 -8.825670182704925537e-02 -1.521861106157302856e-01 5.193411931395530701e-02 -3.959904313087463379e-01 2.540113329887390137e-01 -5.839920137077569962e-03 -1.982512772083282471e-01 3.112285025417804718e-02 8.231226354837417603e-02 -1.950924545526504517e-01 2.107152249664068222e-03 -2.172345817089080811e-01 1.493491977453231812e-01 1.404312849044799805e-01 -9.851658344268798828e-02 -2.001656144857406616e-01 -2.624913752079010010e-01 -2.941670715808868408e-01 1.122177913784980774e-01 3.378098607063293457e-01
1.189593598246574402e-01 5.843615904450416565e-02 -4.619443416595458984e-02 -1.778740063309669495e-02 4.238156378269195557e-01 -4.739493131637573242e-02 4.090940952301025391e-02 2.409473508596420288e-01 1.387194246053695679e-01 9.038785845041275024e-02 -1.015762612223625183e-01 5.920644104480743408e-02 -2.807391583919525146e-01 -1.217888817191123962e-01 8.691731840372085571e-02 -1.406756639480590820e-01 1.697086691856384277e-01 8.452087640762329102e-02 6.717942655086517334e-02 2.313503772020339966e-01 3.539968654513359070e-02 -1.070003211498260498e-01 9.894099086523056030e-02 -1.515794545412063599e-03 4.798024594783782959e-01 -1.930658966302871704e-01 7.655527442693710327e-02 1.436669975519180298e-01 7.719974964857101440e-02 -1.561969816684722900e-01 3.485933840274810791e-01 1.175838038325309753e-01
3.400852680206298828e-01 -5.543135479092597961e-02 8.054354041814804077e-02 5.208919942378997803e-02 9.490569122135639191e-03 -2.114605903625488281e-01 3.513572737574577332e-02 1.370899379253387451e-01 6.975199282169342041e-02 2.635532915592193604e-01 3.111569285392761230e-01 -1.105195134878158569e-01 -3.594365343451499939e-02 -8.045014925301074982e-03 2.826800644397735596e-01 -2.383038848638534546e-01 1.780198663473129272e-01 8.040647953748703003e-02 5.028488859534263611e-02 -7.548746466636657715e-02 -1.272387951612472534e-01 -1.794313341379165649e-01 -1.968284398317337036e-01 2.400924451649188995e-02 1.849615126848220825e-01 -2.158739268779754639e-01 -7.070131599903106689e-02 9.601441025733947754e-02 1.245410367846488953e-01 -4.241949021816253662e-01 1.428698450326919556e-01 2.020964622497558594e-01
2.380297780036926270e-01 -8.461886644363403320e-02 1.101256832480430603e-01 3.420782983303070068e-01 2.751015722751617432e-01 1.908093877136707306e-02 9.768150746822357178e-02 9.937350451946258545e-02 1.364209800958633423e-01 2.870204113423824310e-02 -1.740936636924743652e-01 7.510881125926971436e-02 1.078586056828498840e-01 -7.761015743017196655e-02 -4.550252109766006470e-02 -4.864371716976165771e-01 3.775752782821655273e-01 -2.622900307178497314e-01 9.640655666589736938e-02 1.875111460685729980e-02 1.774428761564195156e-03 -3.005631268024444580e-01 1.154553517699241638e-01 5.033511295914649963e-02 -1.093902513384819031e-01 4.693470150232315063e-02 8.747724816203117371e-03 -1.568849384784698486e-01 -2.518908120691776276e-02 -1.349770277738571167e-02 7.018511742353439331e-02 1.674237102270126343e-01
3.336389064788818359e-01 2.194943726062774658e-01 1.405046433210372925e-01 -2.156589180231094360e-01 2.354225814342498779e-01 -4.392734169960021973e-02 -1.204421222209930420e-01 1.365313231945037842e-01 3.159309625625610352e-01 -1.201269999146461487e-01 6.622434128075838089e-03 -1.261933147907257080e-01 -1.099265962839126587e-01 -1.864664107561111450e-01 9.494180977344512939e-02 -2.445371896028518677e-01 2.932214140892028809e-01 -2.605240046977996826e-02 -3.469595611095428467e-01 -6.670822389423847198e-03 7.776836305856704712e-02 -2.199889570474624634e-01 1.273277103900909424e-01 -1.215362176299095154e-01 2.485859841108322144e-01 1.608471013605594635e-02 -2.449784369673579931e-04 5.655203759670257568e-02 -2.143255472183227539e-01 -1.200289502739906311e-01 1.247953698039054871e-01 6.481887400150299072e-02
6.445161998271942139e-02 -2.059991657733917236e-01 -1.613725163042545319e-02 1.410560607910156250e-01 1.769617199897766113e-01 -2.232995256781578064e-02 -2.524821162223815918e-01 -1.374984234571456909e-01 -2.245386838912963867e-01 -1.526713669300079346e-01 2.886198274791240692e-02 -1.167853549122810364e-01 8.976203203201293945e-02 -3.543308079242706299e-01 1.280609369277954102e-01 -2.059090882539749146e-01 3.802104592323303223e-01 -5.317582935094833374e-02 2.380310595035552979e-01 2.755641043186187744e-01 -1.032354682683944702e-01 -1.769350320100784302e-01 -1.037381589412689209e-02 -2.461788803339004517e-01 1.053537502884864807e-01 -1.584317237138748169e-01 -6.861086934804916382e-02 7.683961093425750732e-02 1.162697970867156982e-01 -1.865431666374206543e-02 2.615258991718292236e-01 1.626370847225189209e-01
3.405738770961761475e-01 -1.115326769649982452e-02 -1.053223311901092529e-01 -9.543447196483612061e-02 7.349050045013427734e-02 -7.963326573371887207e-02 -2.769245803356170654e-01 -5.209284648299217224e-02 2.177787572145462036e-01 1.217241436243057251e-01 -3.316299989819526672e-02 -8.280052803456783295e-03 -2.535514533519744873e-01 -2.313543856143951416e-01 3.688288852572441101e-02 1.205601766705513000e-01 1.148880943655967712e-01 2.085705548524856567e-01 -9.014772251248359680e-03 2.250392884016036987e-01 2.467585653066635132e-01 -1.862574815750122070e-01 2.470303475856781006e-01 -2.854699492454528809e-01 1.756887184455990791e-03 1.913573145866394043e-01 -1.689866334199905396e-01 -4.048802331089973450e-02 2.224012017250061035e-01 -5.492625758051872253e-02 -3.010629490017890930e-02 3.312020599842071533e-01
3.314951658248901367e-01 1.464014649391174316e-01 -3.784906864166259766e-02 -6.836073100566864014e-02 1.196200996637344360e-01 -2.052757143974304199e-01 -4.655041545629501343e-02 5.701968073844909668e-02 4.950350150465965271e-02 -1.549252122640609741e-01 -2.395396120846271515e-02 4.194783978164196014e-03 -1.218978241086006165e-01 -2.065111696720123291e-01 -7.758627086877822876e-02 -4.498441517353057861e-01 8.717797696590423584e-03 -1.394663006067276001e-01 -7.438421994447708130e-02 -1.097882464528083801e-01 1.062194351106882095e-02 -3.202567100524902344e-01 1.253671348094940186e-01 6.309971958398818970e-02 -2.597515285015106201e-01 6.697440892457962036e-02 -1.925009936094284058e-01 1.788433827459812164e-02 3.656995296478271484e-01 9.421698749065399170e-02 2.017856836318969727e-01 2.358496934175491333e-01
-7.842709869146347046e-02 1.077212765812873840e-01 9.270451217889785767e-02 1.223241984844207764e-01 2.350664883852005005e-01 -8.802079409360885620e-02 -3.455060720443725586e-02 1.631899178028106689e-01 1.749692559242248535e-01 -2.688288316130638123e-02 2.733391942456364632e-03 2.978221476078033447e-01 7.591422647237777710e-02 -2.497017197310924530e-02 -2.316365949809551239e-02 -1.944625675678253174e-01 2.958276569843292236e-01 -8.518694341182708740e-02 -4.234623536467552185e-02 2.184243500232696533e-02 -2.993801794946193695e-02 -2.807733714580535889e-01 -1.572015732526779175e-01 -4.770541191101074219e-01 9.798698127269744873e-02 1.096217054873704910e-02 -1.994856297969818115e-01 -3.509958833456039429e-02 -3.170096129179000854e-02 -2.468057870864868164e-01 6.514755077660083771e-03 4.016285836696624756e-01
-2.190416008234024048e-01 1.687487214803695679e-01 -1.020031142979860306e-02 -2.912097275257110596e-01 2.293645143508911133e-01 -1.125396490097045898e-01 1.146402508020401001e-01 -8.577984571456909180e-02 3.119101002812385559e-02 1.466943323612213135e-01 8.915110677480697632e-02 -1.406780183315277100e-01 -1.083875373005867004e-01 -1.295717656612396240e-01 4.076766222715377808e-02 -4.700355231761932373e-02 2.723707854747772217e-01 6.559292972087860107e-02 1.127930581569671631e-01 2.032064348459243774e-01 2.745919525623321533e-01 -3.864425420761108398e-01 3.251634240150451660e-01 -2.196927666664123535e-01 -1.445535756647586823e-02 -5.205508694052696228e-02 -1.253399848937988281e-01 -4.365397989749908447e-02 2.121542841196060181e-01 -2.781250774860382080e-01 3.612278774380683899e-02 1.215932667255401611e-01
1.506312042474746704e-01 -1.171918660402297974e-01 1.258172541856765747e-01 1.543275713920593262e-01 3.386179804801940918e-01 5.620858073234558105e-02 -8.560823649168014526e-02 -3.775270283222198486e-02 1.431745141744613647e-01 1.791482605040073395e-02 -1.101106405258178711e-01 -9.451172500848770142e-02 1.072416901588439941e-01 9.227895736694335938e-02 -1.951610147953033447e-01 -2.532406151294708252e-01 4.308334887027740479e-01 -1.319221258163452148e-01 8.233822137117385864e-02 1.715437471866607666e-01 -5.833694338798522949e-02 -2.409328520298004150e-01 2.618784904479980469e-01 -1.258943825960159302e-01 -1.773516535758972168e-01 1.896665489766746759e-04 -1.781119555234909058e-01 -2.276416122913360596e-01 1.324256807565689087e-01 -2.402716577053070068e-01 -4.213683679699897766e-02 2.368378788232803345e-01
5.209021735936403275e-03 1.174047961831092834e-01 -1.486046314239501953e-01 -3.057717680931091309e-01 9.597530961036682129e-02 -9.211766719818115234e-02 6.226487457752227783e-02 3.097971975803375244e-01 -1.153309345245361328e-01 2.694141678512096405e-02 -4.298993200063705444e-02 5.058316513895988464e-02 9.693972766399383545e-02 -1.151287257671356201e-01 -1.480158716440200806e-01 -6.876958906650543213e-02 2.745346426963806152e-01 2.866718769073486328e-01 -1.665697246789932251e-01 -9.528610855340957642e-02 2.524910867214202881e-01 -3.593043088912963867e-01 4.189392924308776855e-02 1.307075321674346924e-01 -1.079377010464668274e-01 -2.183453142642974854e-01 -5.599364638328552246e-02 -2.131939679384231567e-01 3.039766550064086914e-01 -2.108277827501296997e-01 6.132815405726432800e-02 1.753509938716888428e-01
2.542299777269363403e-02 -1.724992692470550537e-01 2.375077307224273682e-01 1.217367723584175110e-01 2.418752014636993408e-01 -2.865618765354156494e-01 -1.160943359136581421e-01 -1.689528673887252808e-01 1.646983325481414795e-01 1.593751758337020874e-01 -2.683067135512828827e-02 1.019065966829657555e-03 6.930410116910934448e-02 -1.285326182842254639e-01 -1.389803458005189896e-02 -9.658002108335494995e-02 3.901494741439819336e-01 1.452890485525131226e-01 -1.120724081993103027e-01 5.281554535031318665e-02 3.695361688733100891e-02 -6.696151196956634521e-02 1.455985456705093384e-01 -6.710955500602722168e-02 1.971246898174285889e-01 -7.228590548038482666e-02 -1.760013052262365818e-03 4.910765588283538818e-02 4.469849169254302979e-01 -2.004203051328659058e-01 8.708499372005462646e-02 3.425775468349456787e-01
2.442168742418289185e-01 -3.177814418449997902e-03 1.335990875959396362e-01 -1.444849371910095215e-01 -2.231783978641033173e-02 -3.959765434265136719e-01 -2.560449540615081787e-01 7.740364968776702881e-02 -2.125255018472671509e-01 -1.752399951219558716e-01 1.159137487411499023e-02 -8.287200331687927246e-02 -3.855446353554725647e-02 -1.656641215085983276e-01 2.236768156290054321e-01 -5.981780588626861572e-03 9.437648952007293701e-02 2.592137781903147697e-03 -6.791476160287857056e-02 5.104282125830650330e-02 -1.332238782197237015e-02 -1.617191731929779053e-01 1.250820308923721313e-01 -2.534182071685791016e-01 1.770044565200805664e-01 -1.546971648931503296e-01 5.367458239197731018e-02 5.810742452740669250e-02 -2.767062783241271973e-01 -3.262346088886260986e-01 8.525101840496063232e-02 3.698518872261047363e-01
1.283192634582519531e-01 -2.808037698268890381e-01 3.227085992693901062e-02 2.417736500501632690e-02 -1.321292854845523834e-02 1.637719571590423584e-01 8.498366177082061768e-02 -2.295462600886821747e-02 -4.739499837160110474e-02 1.988200396299362183e-01 6.389233469963073730e-02 -6.077720783650875092e-03 -9.112747758626937866e-02 -2.729447782039642334e-01 4.134191870689392090e-01 -3.149686157703399658e-01 2.733160853385925293e-01 4.414463043212890625e-02 -1.536679714918136597e-01 8.015877753496170044e-02 -4.242478311061859131e-02 1.096438094973564148e-01 1.032949760556221008e-01 -8.871721476316452026e-02 3.015742003917694092e-01 -1.809241175651550293e-01 1.375913806259632111e-02 -3.014492094516754150e-01 -5.041099712252616882e-02 -1.427465826272964478e-01 1.232777610421180725e-01 2.785413861274719238e-01
-1.221002191305160522e-01 -7.769709825515747070e-02 1.363596469163894653e-01 -1.178386732935905457e-01 7.960435748100280762e-02 -1.676221340894699097e-01 -6.712910532951354980e-02 2.770981192588806152e-02 7.264818996191024780e-02 -2.145482450723648071e-01 2.104478329420089722e-01 8.817027509212493896e-02 1.125991418957710266e-01 -2.780007198452949524e-02 -1.057476252317428589e-01 -3.571473360061645508e-01 2.030995041131973267e-01 -9.194511175155639648e-02 3.922627121210098267e-02 1.640642136335372925e-01 -1.365406364202499390e-01 -3.388938903808593750e-01 1.021019294857978821e-01 -4.113646149635314941e-01 1.531780958175659180e-01 -1.496276259422302246e-01 -6.226754561066627502e-02 6.689041852951049805e-02 1.483880542218685150e-02 -9.659649431705474854e-02 5.266198888421058655e-02 4.398664534091949463e-01
2.732831239700317383e-01 6.526854634284973145e-02 -1.516461279243230820e-02 1.023628786206245422e-01 1.477346718311309814e-01 -8.421055972576141357e-02 6.604425609111785889e-03 1.123800054192543030e-01 -1.383350193500518799e-01 2.308679670095443726e-01 5.372876673936843872e-02 -1.672288030385971069e-01 -1.936779022216796875e-01 7.049027085304260254e-02 2.198927402496337891e-01 -1.106215417385101318e-01 2.131837159395217896e-01 4.265055060386657715e-03 -3.404683768749237061e-01 -9.119851142168045044e-02 3.172680139541625977e-01 4.442590102553367615e-02 -3.032885678112506866e-02 -1.587985903024673462e-01 8.764907717704772949e-02 8.376134186983108521e-02 -1.726133078336715698e-01 -2.316252440214157104e-01 -7.209860719740390778e-03 -1.790287196636199951e-01 4.026553034782409668e-01 2.674891352653503418e-01
-1.328594088554382324e-01 1.993610858917236328e-01 9.976381808519363403e-02 1.181435808539390564e-01 1.757510900497436523e-01 5.513477697968482971e-02 -2.790098786354064941e-01 -1.587778478860855103e-01 -5.842003226280212402e-02 -4.491746425628662109e-03 2.768905833363533020e-02 -2.140280902385711670e-01 1.339582651853561401e-01 -3.454951569437980652e-02 1.921428442001342773e-01 -2.319767028093338013e-01 3.514088988304138184e-01 2.205828875303268433e-01 9.982438496081158519e-05 7.006826251745223999e-02 7.595818489789962769e-02 -3.058564364910125732e-01 -2.461624704301357269e-02 5.816618353128433228e-02 -2.875982038676738739e-02 -1.687632650136947632e-01 -3.756042122840881348e-01 1.498072780668735504e-02 1.151683554053306580e-01 -1.513369232416152954e-01 1.400755345821380615e-02 3.667337298393249512e-01
2.383303046226501465e-01 -7.536081224679946899e-02 -1.417848169803619385e-01 -2.961632311344146729e-01 5.481399223208427429e-02 8.647129870951175690e-03 -2.129122316837310791e-01 -7.008435577154159546e-02 -6.433497369289398193e-02 1.854978948831558228e-01 6.277091801166534424e-02 -2.766059339046478271e-01 2.343162298202514648e-01 2.741467766463756561e-02 2.734367549419403076e-01 -3.149322867393493652e-01 2.091061174869537354e-01 -1.193071156740188599e-01 -2.400925755500793457e-02 -8.239649981260299683e-02 -1.161163672804832458e-03 -3.453983664512634277e-01 -3.282215446233749390e-02 -2.028255611658096313e-01 4.807720705866813660e-02 -1.643484383821487427e-01 -1.496255099773406982e-01 7.322808261960744858e-03 -8.591271936893463135e-02 -3.182512521743774414e-01 -7.624681293964385986e-02 1.862588524818420410e-01
2.896307595074176788e-02 2.807477116584777832e-02 -1.345678567886352539e-01 -1.711526699364185333e-02 1.390248537063598633e-01 -3.992637395858764648e-01 -2.163429856300354004e-01 -1.498991250991821289e-01 -2.668469548225402832e-01 7.670049369335174561e-02 4.367410764098167419e-02 -2.839417457580566406e-01 4.981740191578865051e-02 -1.817540526390075684e-01 7.439301162958145142e-02 -1.819418519735336304e-01 -1.016742363572120667e-01 -1.061018556356430054e-01 -2.579260170459747314e-01 -7.967003434896469116e-02 1.065244600176811218e-01 -3.798179924488067627e-01 -8.274234714917838573e-04 6.856323778629302979e-02 9.637831151485443115e-02 1.008747369050979614e-01 -2.519639730453491211e-01 8.005369454622268677e-02 -2.572298794984817505e-02 -5.160342529416084290e-02 8.701626211404800415e-02 3.783508241176605225e-01
1.090435311198234558e-01 1.378311812877655029e-01 2.586907446384429932e-01 3.114571869373321533e-01 1.345522403717041016e-01 -3.439771831035614014e-01 -7.064208388328552246e-02 7.718256860971450806e-02 1.654490232467651367e-01 -1.685720235109329224e-01 -2.705274820327758789e-01 -5.297385528683662415e-02 6.630812585353851318e-02 -1.337148100137710571e-01 8.279954642057418823e-02 -4.026506841182708740e-01 2.796838581562042236e-01 4.121121391654014587e-02 -1.632236391305923462e-01 5.482177808880805969e-02 1.141967400908470154e-01 -1.599063873291015625e-01 -7.883455604314804077e-03 1.121880337595939636e-01 1.734690368175506592e-02 1.643657684326171875e-01 -1.424421668052673340e-01 -1.913232505321502686e-01 -4.787129582837224007e-04 -1.396874338388442993e-01 2.293456047773361206e-01 1.327437609434127808e-01
1.309818327426910400e-01 -1.817857176065444946e-01 6.384716928005218506e-02 -4.938817024230957031e-02 2.697061896324157715e-01 -1.609023958444595337e-01 -1.054092198610305786e-01 1.100509539246559143e-01 1.729983389377593994e-01 1.669315248727798462e-02 2.534961104393005371e-01 1.923839747905731201e-01 -8.611435443162918091e-02 -2.273168787360191345e-02 -1.187199801206588745e-01 -2.459892928600311279e-01 1.242973133921623230e-01 7.495541125535964966e-02 2.386337369680404663e-01 -8.744255453348159790e-02 -1.306113004684448242e-01 -3.427955210208892822e-01 1.516537964344024658e-01 6.540196482092142105e-03 2.156915515661239624e-01 -1.213614176958799362e-02 -1.800635904073715210e-01 7.613939791917800903e-02 -6.663961708545684814e-02 -9.544888883829116821e-02 -2.867407202720642090e-01 4.283459186553955078e-01
1.578175872564315796e-01 2.158535271883010864e-01 1.816900260746479034e-02 1.179504022002220154e-01 2.775190956890583038e-02 -5.613936856389045715e-02 6.139761582016944885e-02 2.957600541412830353e-02 -1.335852146148681641e-01 -1.227959543466567993e-01 -1.549571752548217773e-01 -1.688315533101558685e-02 -2.650696337223052979e-01 -1.725203990936279297e-01 1.131444647908210754e-01 -1.930747926235198975e-01 -9.589234739542007446e-02 2.211995720863342285e-01 -5.054454132914543152e-02 1.637887060642242432e-01 4.229415953159332275e-01 -1.438374072313308716e-01 1.223424449563026428e-01 -2.281735837459564209e-01 1.602482944726943970e-01 2.689547240734100342e-01 -1.243095919489860535e-01 1.361402422189712524e-01 2.592327892780303955e-01 -1.943212151527404785e-01 3.377767652273178101e-02 3.258138298988342285e-01
1.124639436602592468e-01 9.041367471218109131e-02 1.384566724300384521e-01 -1.706130057573318481e-01 7.352968305349349976e-02 9.986948221921920776e-02 7.811770588159561157e-02 3.699765354394912720e-02 -2.138659916818141937e-02 2.733474969863891602e-01 2.534598410129547119e-01 -2.623574435710906982e-01 -8.056721836328506470e-02 -3.530834317207336426e-01 1.740694493055343628e-01 -3.030889034271240234e-01 3.246703147888183594e-01 -4.662222042679786682e-02 -9.699564427137374878e-02 -1.180081740021705627e-01 9.565193206071853638e-02 -3.260981738567352295e-01 2.006680667400360107e-01 -4.304165020585060120e-03 8.061853796243667603e-02 -1.596471220254898071e-01 -7.261352986097335815e-02 -1.256046146154403687e-01 -2.481749802827835083e-01 -1.781534105539321899e-01 7.411698251962661743e-02 8.900704234838485718e-02
6.368663627654314041e-03 -1.066760160028934479e-02 -4.049564898014068604e-02 8.338040858507156372e-02 3.442043364048004150e-01 1.499687284231185913e-01 1.642468012869358063e-02 1.914813667535781860e-01 6.589118391275405884e-02 8.228837698698043823e-02 -3.153952360153198242e-01 -7.004259387031197548e-04 -2.892783284187316895e-01 -5.588167905807495117e-02 -6.475115567445755005e-02 -1.917591989040374756e-01 3.863587379455566406e-01 -1.250197738409042358e-01 -2.780530750751495361e-01 2.810360491275787354e-01 8.745155297219753265e-03 1.954474300146102905e-02 1.007609739899635315e-01 3.711641952395439148e-02 7.517891377210617065e-02 -1.256425529718399048e-01 3.741738572716712952e-02 8.456254005432128906e-02 5.910733342170715332e-02 -3.672584593296051025e-01 1.145876869559288025e-01 2.455941885709762573e-01
1.206614971160888672e-01 6.899122893810272217e-02 -3.207513391971588135e-01 -1.630786061286926270e-01 6.596793979406356812e-02 -2.247921973466873169e-01 -1.049625799059867859e-01 7.842642068862915039e-02 5.719871073961257935e-02 -4.174229875206947327e-02 -3.664811551570892334e-01 2.005823552608489990e-01 6.667787581682205200e-02 -2.122536748647689819e-01 4.323016852140426636e-02 -1.109678894281387329e-01 2.069082707166671753e-01 1.547049134969711304e-01 -1.553102731704711914e-01 -1.805463880300521851e-01 -4.185586422681808472e-02 -4.847011268138885498e-01 3.236049041152000427e-02 1.509763002395629883e-01 -4.763353243470191956e-02 -3.580687567591667175e-02 -2.073634266853332520e-01 -7.614897191524505615e-02 1.877681165933609009e-01 -8.331862837076187134e-02 1.114668250083923340e-01 2.120230346918106079e-01
-1.731176376342773438e-01 -1.056812852621078491e-01 -1.369334105402231216e-02 1.826302520930767059e-02 7.397187501192092896e-02 -3.426667451858520508e-01 -1.526564955711364746e-01 -5.794954299926757812e-02 6.013714522123336792e-02 -1.405809074640274048e-01 -2.322432249784469604e-01 3.336076438426971436e-02 -3.162384927272796631e-01 -1.310132294893264771e-01 2.818134129047393799e-01 -2.082607597112655640e-01 1.970111578702926636e-01 -7.066801190376281738e-02 -8.139207214117050171e-02 -9.323517978191375732e-02 -1.866207867860794067e-01 -2.060136571526527405e-02 -1.429971754550933838e-01 -1.945609413087368011e-02 3.713417053222656250e-02 -4.454524442553520203e-02 -5.083319544792175293e-01 -1.806893348693847656e-01 1.122175306081771851e-01 -1.614247113466262817e-01 -9.931230545043945312e-02 1.796221733093261719e-01
1.629618704319000244e-01 -1.003743112087249756e-01 -1.221652105450630188e-01 -5.064106360077857971e-02 9.202315658330917358e-02 -2.496157307177782059e-03 1.910226941108703613e-01 -1.040608510375022888e-01 1.024946570396423340e-01 -3.530449271202087402e-01 -8.428127318620681763e-02 -8.922449499368667603e-02 2.866638079285621643e-02 -1.060479283332824707e-01 7.258819043636322021e-02 -2.836084067821502686e-01 1.743225157260894775e-01 6.463036686182022095e-02 -5.319318175315856934e-02 -3.119381964206695557e-01 1.918105930089950562e-01 -1.857797354459762573e-01 6.756495684385299683e-02 -1.412890851497650146e-01 -2.369806021451950073e-01 -1.080968901515007019e-01 2.208502963185310364e-02 -1.257226020097732544e-01 1.762622892856597900e-01 -1.845371723175048828e-01 1.701890230178833008e-01 4.830601811408996582e-01
3.130316436290740967e-01 1.629583835601806641e-01 -1.015120185911655426e-02 -2.881016135215759277e-01 2.762043178081512451e-01 -1.169256046414375305e-01 -1.959660649299621582e-01 1.489321887493133545e-01 -1.982953548431396484e-01 -6.276401877403259277e-02 7.326398044824600220e-02 -4.879509657621383667e-02 -1.243360266089439392e-01 -8.323172479867935181e-02 2.761012315750122070e-01 -1.337269991636276245e-01 2.870568335056304932e-01 8.423630148172378540e-02 1.056157723069190979e-01 -5.761202052235603333e-02 4.522913321852684021e-02 -3.381259441375732422e-01 5.249492824077606201e-02 6.280593574047088623e-02 3.112430870532989502e-02 -1.933172941207885742e-01 2.010174989700317383e-01 9.224029490724205971e-04 -6.522274017333984375e-02 -3.687363862991333008e-01 -1.033192500472068787e-01 1.326821148395538330e-01
1.425392627716064453e-01 8.421365916728973389e-02 -2.972079068422317505e-02 1.284592598676681519e-01 1.722026914358139038e-01 -4.331928193569183350e-01 2.526188641786575317e-02 -5.519618466496467590e-02 1.670038849115371704e-01 -2.051494568586349487e-01 -1.828370988368988037e-01 1.518576145172119141e-01 -1.093939170241355896e-01 -1.919937431812286377e-01 -1.814449019730091095e-02 -2.792202532291412354e-01 9.377446025609970093e-02 -2.435725368559360504e-02 -3.192477524280548096e-01 2.055264413356781006e-01 1.773558706045150757e-01 -1.764773577451705933e-01 7.279831171035766602e-02 4.695683252066373825e-03 -1.817542761564254761e-01 1.855367422103881836e-01 -1.087050661444664001e-01 -3.066650331020355225e-01 -3.074167668819427490e-02 -8.509151637554168701e-02 2.032118439674377441e-01 1.906690299510955811e-01
1.138705089688301086e-01 1.170043647289276123e-01 1.993835568428039551e-01 -2.410523742437362671e-01 3.821144402027130127e-01 -1.456116586923599243e-01 -2.560515142977237701e-02 -5.422900617122650146e-02 -5.671337619423866272e-02 7.444470375776290894e-02 -9.117645025253295898e-02 5.336903035640716553e-02 -6.579302996397018433e-02 -1.146460101008415222e-01 2.441333383321762085e-01 -1.200261786580085754e-01 2.398982048034667969e-01 1.252177953720092773e-01 4.497923329472541809e-02 2.423349916934967041e-01 4.275402054190635681e-02 -2.109502106904983521e-01 7.039028406143188477e-02 -1.440063863992691040e-01 -3.840394318103790283e-02 9.183461219072341919e-02 -1.819908767938613892e-01 -3.315884768962860107e-01 2.160241752862930298e-01 3.202454149723052979e-01 -9.791003912687301636e-02 2.747407853603363037e-01
-9.662608802318572998e-02 8.691476285457611084e-02 7.284751627594232559e-04 5.643945559859275818e-02 3.492295444011688232e-01 1.304308325052261353e-01 -7.184103131294250488e-02 -8.058814704418182373e-02 -6.448548287153244019e-03 -3.109584376215934753e-02 7.229423522949218750e-02 3.104196628555655479e-03 8.290820568799972534e-02 1.054273918271064758e-01 -6.501126289367675781e-02 -3.760863542556762695e-01 2.388876229524612427e-01 -1.205651536583900452e-01 -1.355346590280532837e-01 3.319574892520904541e-02 -3.611193969845771790e-02 -2.129758149385452271e-01 -3.713298961520195007e-02 -2.310626208782196045e-01 2.275597602128982544e-01 -1.743023991584777832e-01 6.098284572362899780e-02 2.515245079994201660e-01 3.077795207500457764e-01 -3.059612810611724854e-01 2.487258017063140869e-01 2.598724067211151123e-01
2.695341408252716064e-01 -2.255928935483098030e-03 1.724119931459426880e-01 9.403323382139205933e-02 -1.503921002149581909e-01 -8.557242155075073242e-02 6.554492563009262085e-02 8.798991143703460693e-02 4.035043716430664062e-02 1.111564487218856812e-01 1.833344697952270508e-01 -2.184797823429107666e-01 1.045937389135360718e-01 -2.781602442264556885e-01 2.914144992828369141e-01 -2.883274555206298828e-01 2.592390477657318115e-01 -1.382587384432554245e-02 -3.049983680248260498e-01 -7.672713696956634521e-02 2.153148688375949860e-02 -2.172705084085464478e-01 1.315227895975112915e-01 -1.688569039106369019e-01 1.280075907707214355e-01 -8.432170003652572632e-02 -2.427969574928283691e-01 -2.449832409620285034e-01 -2.476491332054138184e-01 -1.499082446098327637e-01 5.165876355022192001e-03 9.498304873704910278e-02
2.002878338098526001e-01 -4.952751100063323975e-02 -2.272685915231704712e-01 -1.313364058732986450e-01 2.049888372421264648e-01 -9.845033288002014160e-02 2.112062275409698486e-01 -2.216069400310516357e-01 2.765434682369232178e-01 2.336336672306060791e-01 2.326985299587249756e-01 -5.092074349522590637e-02 -7.678113877773284912e-02 -2.045714557170867920e-01 -1.172133628278970718e-02 -2.832861244678497314e-01 2.142478823661804199e-01 -3.402321785688400269e-02 -3.534953892230987549e-01 8.400297909975051880e-02 8.643267303705215454e-02 -7.496759295463562012e-02 5.236881226301193237e-02 -1.429631811333820224e-04 1.385116875171661377e-01 -1.138539016246795654e-01 -2.614475190639495850e-01 -9.504766017198562622e-02 2.823031544685363770e-01 -8.096733689308166504e-02 -1.779757067561149597e-02 1.901371479034423828e-01
-2.598407492041587830e-02 3.897558525204658508e-02 5.229723453521728516e-02 1.312680095434188843e-01 1.896302402019500732e-01 2.097817510366439819e-02 -2.772239148616790771e-01 -1.279710680246353149e-01 -1.725641041994094849e-01 -1.389401257038116455e-01 1.521752588450908661e-02 -1.404149681329727173e-01 -1.429464071989059448e-01 -4.534951969981193542e-02 1.678636521100997925e-01 -1.808286309242248535e-01 1.137878671288490295e-01 -1.533914357423782349e-01 -4.232076928019523621e-02 -1.688329577445983887e-01 3.533912003040313721e-01 -7.689933478832244873e-02 1.096374243497848511e-01 1.151859611272811890e-01 2.708281278610229492e-01 1.912142336368560791e-01 -3.101251423358917236e-01 2.090524137020111084e-02 7.960376888513565063e-02 -2.105364948511123657e-01 1.254572067409753799e-02 4.643355607986450195e-01
-5.347248166799545288e-02 -7.033329457044601440e-02 -6.544356793165206909e-02 -1.149623692035675049e-01 7.352627813816070557e-02 -2.839885354042053223e-01 -8.206837624311447144e-02 3.603752702474594116e-02 4.171548783779144287e-02 2.287846244871616364e-02 1.632191538810729980e-01 1.674346327781677246e-01 -1.808048635721206665e-01 -3.204663097858428955e-01 6.670047342777252197e-02 -2.426384389400482178e-01 1.652622520923614502e-01 -1.593729257583618164e-01 -6.445876322686672211e-03 -8.648958802223205566e-02 2.969945073127746582e-01 -1.734662055969238281e-01 -3.943718969821929932e-01 -3.294482827186584473e-02 3.992074355483055115e-02 -2.094455063343048096e-01 -3.705959320068359375e-01 3.009492531418800354e-02 5.355389788746833801e-02 -4.104999452829360962e-02 -2.455689609050750732e-01 2.030905485153198242e-01
2.856023013591766357e-01 -1.039029061794281006e-01 2.334944903850555420e-01 -1.319019496440887451e-01 1.366349905729293823e-01 1.716020256280899048e-01 -1.546357572078704834e-01 -3.982571139931678772e-02 -3.534214198589324951e-02 -1.344504533335566521e-03 1.092552859336137772e-02 -1.820549517869949341e-01 -1.555377542972564697e-01 -5.704475939273834229e-02 3.317392766475677490e-01 2.084263600409030914e-02 -7.919882237911224365e-02 -2.551005594432353973e-02 -2.132247239351272583e-01 1.259833872318267822e-01 2.895642220973968506e-01 -3.886765614151954651e-02 2.464154213666915894e-01 -1.124937087297439575e-01 1.509813666343688965e-01 -4.028726741671562195e-02 -4.065604135394096375e-02 -2.712142765522003174e-01 -4.658567532896995544e-02 -1.085869446396827698e-01 1.160278320312500000e-01 4.853983223438262939e-01
-8.356276899576187134e-02 1.013422980904579163e-01 -5.324355512857437134e-02 7.460088934749364853e-03 3.624323308467864990e-01 3.434880450367927551e-02 -8.655340224504470825e-02 2.981481850147247314e-01 -8.623857796192169189e-02 -8.989736437797546387e-02 -2.557196319103240967e-01 4.819304868578910828e-02 -8.718016557395458221e-03 -2.019959390163421631e-01 -2.760219015181064606e-02 -5.452684760093688965e-01 -4.896271042525768280e-03 -8.474734611809253693e-03 -1.612908095121383667e-01 9.023629128932952881e-02 1.262716352939605713e-01 -1.434800177812576294e-01 -1.596992462873458862e-01 1.289871931076049805e-01 -7.529256492853164673e-02 -9.769287891685962677e-03 -3.367348909378051758e-01 -1.179254204034805298e-01 4.341216385364532471e-02 -1.525024473667144775e-01 -1.574739217758178711e-01 1.811551898717880249e-01
7.769081741571426392e-02 -2.552274465560913086e-01 -5.946105346083641052e-02 1.763966530561447144e-01 1.465168893337249756e-01 1.513371914625167847e-01 -5.895059928297996521e-02 5.889265984296798706e-02 -1.482329219579696655e-01 -2.746218070387840271e-02 -2.064421474933624268e-01 6.233787536621093750e-02 -1.073580831289291382e-01 -1.240966394543647766e-01 -2.949193492531776428e-02 -1.223679780960083008e-01 1.670848578214645386e-01 -5.251456517726182938e-03 -1.559326350688934326e-01 1.796917170286178589e-01 9.508720785379409790e-02 -2.308806627988815308e-01 4.715086519718170166e-02 -2.342696189880371094e-01 -4.404959380626678467e-01 1.089682653546333313e-01 -2.674235999584197998e-01 -5.483420193195343018e-02 1.874128431081771851e-01 -2.622108459472656250e-01 4.213187843561172485e-02 3.751918375492095947e-01
1.719327419996261597e-01 -2.030848264694213867e-01 7.674688100814819336e-02 1.189735159277915955e-01 4.309541285037994385e-01 5.578179657459259033e-02 9.550153464078903198e-02 1.870641671121120453e-02 8.514710515737533569e-02 5.965765193104743958e-02 2.546801930293440819e-03 1.313842386007308960e-01 -1.759425401687622070e-01 -1.647174358367919922e-01 -1.439383476972579956e-01 -1.096286401152610779e-01 1.521682143211364746e-01 -2.446746453642845154e-02 7.323515415191650391e-02 2.701893746852874756e-01 3.855019509792327881e-01 3.398152766749262810e-03 1.978168934583663940e-01 1.398951560258865356e-01 2.126535624265670776e-01 7.103323936462402344e-02 -1.050931736826896667e-01 8.215919882059097290e-02 4.319051280617713928e-02 -3.625876605510711670e-01 2.229975461959838867e-01 1.771316379308700562e-01
-9.251967072486877441e-02 1.758190244436264038e-01 6.745716929435729980e-02 1.810667961835861206e-01 2.258579879999160767e-01 -2.824815511703491211e-01 -9.166257083415985107e-02 1.076623648405075073e-01 7.196371257305145264e-02 6.548702716827392578e-02 -6.121943145990371704e-02 4.717113077640533447e-02 -4.675123468041419983e-02 -2.354592382907867432e-01 8.123045787215232849e-03 -4.442755281925201416e-01 5.244110897183418274e-02 -1.070931628346443176e-01 4.425553977489471436e-02 -8.412112295627593994e-02 1.881046593189239502e-01 3.627415373921394348e-02 -3.370838463306427002e-01 -6.773726642131805420e-02 1.607640385627746582e-01 -1.572207361459732056e-01 -2.221626043319702148e-01 -8.022335171699523926e-02 2.786021232604980469e-01 -2.567825913429260254e-01 7.446406781673431396e-02 2.612542808055877686e-01
[truncated: 3,275,357 more chars]
