# Supplementary material for: The Language of Innovation
Source: PLoS One. 2020 Apr 30;15(4):e0230107. doi: 10.1371/journal.pone.0230107 (PMC7194493; doi:10.1371/journal.pone.0230107)
Supplement: S11 File — (GZ) [file pone.0230107.s011.tar.gz › 1989-1993/V2Run_24_VS_4500_embeddings1989-1993ED32.txt]

-1.018647700548171997e-01 -2.869590818881988525e-01 -4.643329232931137085e-02 -1.599751599133014679e-02 -2.210457473993301392e-01 -1.283201016485691071e-02 2.982030808925628662e-01 -4.402491822838783264e-02 -4.595261812210083008e-02 -1.058200560510158539e-02 2.913490533828735352e-01 -3.938271701335906982e-01 -8.618623763322830200e-02 -1.356139481067657471e-01 -6.131667643785476685e-02 -1.179295629262924194e-01 9.371491521596908569e-02 -2.577207088470458984e-01 1.264811754226684570e-01 7.787792128510773182e-04 7.038123160600662231e-02 1.073065772652626038e-01 -2.208078950643539429e-01 8.183273486793041229e-03 2.780286036431789398e-02 2.313043624162673950e-01 -1.632053554058074951e-01 -2.324604801833629608e-02 -2.643521726131439209e-01 -3.440681695938110352e-01 2.303484529256820679e-01 -3.814492840319871902e-03
7.445792108774185181e-02 -2.162217497825622559e-01 -3.081600368022918701e-02 -8.320729434490203857e-02 1.767180562019348145e-01 -1.655962467193603516e-01 1.352956742048263550e-01 -5.197380855679512024e-02 1.883961446583271027e-02 -1.115652397274971008e-01 1.332522332668304443e-01 -5.084044933319091797e-01 1.967317909002304077e-01 9.656801819801330566e-02 -2.183380424976348877e-01 1.850694119930267334e-01 -1.490935236215591431e-01 -1.051378697156906128e-01 7.581301033496856689e-02 3.171992301940917969e-02 9.567838162183761597e-02 5.266526248306035995e-03 -3.373581543564796448e-02 -8.312281966209411621e-02 1.401915103197097778e-01 -7.661911100149154663e-02 3.716273903846740723e-01 1.051511690020561218e-01 -2.911702990531921387e-01 -3.090872168540954590e-01 1.005787029862403870e-01 1.371290832757949829e-01
2.653376460075378418e-01 -1.936264336109161377e-01 1.045880094170570374e-02 -2.680338546633720398e-02 -4.973987862467765808e-02 -2.834597229957580566e-01 -1.727629750967025757e-01 -1.675157248973846436e-01 -1.171099320054054260e-01 -2.598418295383453369e-01 6.311509013175964355e-02 -3.643356263637542725e-01 2.389001101255416870e-01 -5.571622401475906372e-02 -3.459995612502098083e-03 -8.070714771747589111e-03 1.544368863105773926e-01 4.901095852255821228e-02 1.114249154925346375e-01 -1.668553203344345093e-01 2.507325112819671631e-01 -3.122804500162601471e-02 3.642059490084648132e-02 2.876619696617126465e-01 -1.039297506213188171e-01 -1.757023185491561890e-01 -1.522765904664993286e-01 -2.074213884770870209e-02 -3.778673708438873291e-02 -3.062647879123687744e-01 2.916345298290252686e-01 -1.110820546746253967e-01
1.075284406542778015e-01 -3.688754141330718994e-01 1.266855094581842422e-02 -1.411142349243164062e-01 3.955829888582229614e-02 -1.078191101551055908e-01 -8.743797987699508667e-02 -1.332193464040756226e-01 2.746623456478118896e-01 -2.525542974472045898e-01 6.388397514820098877e-02 -5.025566741824150085e-02 1.111611649394035339e-01 -2.020040601491928101e-01 -5.569994915276765823e-03 -1.548804491758346558e-01 -1.422986481338739395e-02 3.781330958008766174e-02 2.763005495071411133e-01 -3.779749572277069092e-02 4.774542525410652161e-02 -2.224052995443344116e-01 9.141955524682998657e-02 3.099925816059112549e-02 4.968552291393280029e-02 -1.109079495072364807e-01 2.985432744026184082e-01 1.723669320344924927e-01 -4.280155301094055176e-01 -1.316425502300262451e-01 2.632217705249786377e-01 1.637543588876724243e-01
1.503430455923080444e-01 -2.180115878582000732e-01 7.691030949354171753e-02 -7.169828563928604126e-02 -6.224496662616729736e-02 -4.341881275177001953e-01 -9.776897728443145752e-02 -4.048366844654083252e-02 2.983694672584533691e-01 -3.334022462368011475e-01 1.158161014318466187e-01 -9.784489125013351440e-02 -5.467954277992248535e-02 -2.073918730020523071e-01 6.390210986137390137e-02 -6.879545003175735474e-02 6.074288859963417053e-02 -6.501088291406631470e-02 1.826248019933700562e-01 5.134654417634010315e-02 6.099145486950874329e-02 -1.440587937831878662e-01 -1.317597925662994385e-01 2.856312394142150879e-01 1.970941945910453796e-02 -2.950399555265903473e-02 1.169614642858505249e-01 6.413309276103973389e-02 -2.195121347904205322e-01 -4.476777017116546631e-01 3.429748117923736572e-02 -3.289903700351715088e-02
-1.715054363012313843e-01 -9.755371510982513428e-02 2.969653904438018799e-02 8.862911164760589600e-02 -3.356900438666343689e-02 -4.691545367240905762e-01 -8.793532103300094604e-02 -8.207988739013671875e-02 1.924321651458740234e-01 -1.099588125944137573e-01 3.274831920862197876e-02 -4.552943408489227295e-01 6.463844329118728638e-02 -2.250320911407470703e-01 -2.897316217422485352e-01 1.856693625450134277e-01 -1.528378725051879883e-01 8.810033649206161499e-02 2.124687656760215759e-02 5.667391419410705566e-02 4.351964592933654785e-02 -5.454450845718383789e-02 1.800881624221801758e-01 2.752061001956462860e-02 -1.277551501989364624e-01 -6.519952416419982910e-02 -2.923892624676227570e-02 6.813898682594299316e-02 -1.302531361579895020e-01 -2.297829985618591309e-01 3.078624010086059570e-01 1.498325467109680176e-01
1.751813106238842010e-02 -7.391097396612167358e-02 5.567498505115509033e-02 -3.514047563076019287e-01 -3.271199464797973633e-01 -1.250227540731430054e-01 1.274653151631355286e-02 3.859577700495719910e-02 1.646881252527236938e-01 -3.709320724010467529e-01 2.926506996154785156e-01 -1.987758129835128784e-01 5.160368978977203369e-02 7.552383840084075928e-02 -2.617661654949188232e-01 -5.523816496133804321e-02 -1.105405986309051514e-01 1.119915172457695007e-01 9.024106711149215698e-02 -1.973611116409301758e-01 1.085286587476730347e-01 8.978290110826492310e-02 -1.417827010154724121e-01 -1.035308167338371277e-01 -4.236198589205741882e-02 -3.279716183897107840e-04 -3.190891444683074951e-01 -1.696051806211471558e-01 -2.027099877595901489e-01 -2.843618392944335938e-02 1.855447739362716675e-01 2.057296186685562134e-01
2.407576423138380051e-03 -1.730386167764663696e-01 1.350623369216918945e-01 -1.068477630615234375e-01 2.286380529403686523e-01 -3.303200900554656982e-01 -2.348405495285987854e-02 -1.623141914606094360e-01 5.273904185742139816e-03 -2.210034132003784180e-01 1.501897871494293213e-01 -1.223992630839347839e-01 6.933523714542388916e-02 7.596382498741149902e-02 -1.731563210487365723e-01 2.634258754551410675e-02 2.672064602375030518e-01 1.986518353223800659e-01 8.238089829683303833e-02 1.716426387429237366e-02 1.677505522966384888e-01 -2.502812743186950684e-01 1.541779935359954834e-01 2.399386167526245117e-01 -6.283028423786163330e-02 1.686024814844131470e-01 -3.641826659440994263e-02 -1.243408992886543274e-01 -3.470738530158996582e-01 -3.090584576129913330e-01 2.569110393524169922e-01 -5.690364539623260498e-02
7.213178277015686035e-02 -1.341329514980316162e-01 3.712695837020874023e-02 1.543677151203155518e-01 -1.284077614545822144e-01 -2.973401546478271484e-01 5.274606123566627502e-02 1.104888394474983215e-01 -3.986550867557525635e-02 -1.987566500902175903e-01 2.948268353939056396e-01 -3.535713851451873779e-01 -1.978624016046524048e-01 -1.195541992783546448e-01 -1.075537726283073425e-01 8.122742921113967896e-02 -1.895700693130493164e-01 1.052870675921440125e-01 8.540545403957366943e-02 -2.368973940610885620e-01 3.784956037998199463e-01 -2.683001458644866943e-01 -1.021939516067504883e-02 -2.633834443986415863e-02 1.916749402880668640e-02 -1.567936502397060394e-02 -1.100916936993598938e-01 9.826502203941345215e-02 -2.077368460595607758e-02 -3.455899059772491455e-01 9.038373082876205444e-02 1.736926585435867310e-01
1.168029904365539551e-01 -2.485193312168121338e-01 -1.818312406539916992e-01 1.150785237550735474e-01 5.699333921074867249e-02 -3.969672918319702148e-01 2.401264198124408722e-02 -3.701995313167572021e-02 1.485302448272705078e-01 -4.993784427642822266e-02 1.035046055912971497e-01 -1.800653338432312012e-01 1.211929693818092346e-01 1.101954951882362366e-01 -3.010196387767791748e-01 -2.194362878799438477e-01 -1.723455488681793213e-01 -1.375339180231094360e-01 -5.483598262071609497e-02 2.585845589637756348e-01 4.139660671353340149e-02 9.048664569854736328e-02 2.785754017531871796e-02 3.670014813542366028e-02 1.593375355005264282e-01 -1.459667682647705078e-01 -9.604516625404357910e-02 -9.657012671232223511e-02 -3.329276442527770996e-01 -3.149304687976837158e-01 1.618730574846267700e-01 2.241373360157012939e-01
-2.241950333118438721e-01 -2.368508465588092804e-02 -1.654668003320693970e-01 3.588459268212318420e-02 1.674968004226684570e-01 -2.919321358203887939e-01 1.732611805200576782e-01 -1.633310317993164062e-01 1.143839433789253235e-01 -2.001955807209014893e-01 7.426154613494873047e-02 -3.905362486839294434e-01 1.484087258577346802e-01 -3.546826541423797607e-01 -2.269373834133148193e-01 2.529968917369842529e-01 -8.105999231338500977e-02 -4.831198602914810181e-02 -1.512123621068894863e-03 1.358439922332763672e-01 2.502672970294952393e-01 9.877273812890052795e-03 6.143749505281448364e-02 1.391616016626358032e-01 4.325050860643386841e-02 1.057841777801513672e-01 -6.882973015308380127e-02 -6.665230542421340942e-02 -4.039467126131057739e-02 -3.342813849449157715e-01 1.639087647199630737e-01 -1.700452901422977448e-02
-2.162761539220809937e-01 -2.329304367303848267e-01 -1.797955185174942017e-01 2.064287215471267700e-01 -3.914402797818183899e-02 -2.459520399570465088e-01 -1.516711711883544922e-01 7.862886041402816772e-02 1.213215515017509460e-01 -1.650554686784744263e-01 1.057934854179620743e-02 -1.761577874422073364e-01 8.033107966184616089e-02 1.016697958111763000e-01 -2.924524545669555664e-01 7.224497199058532715e-02 4.347080364823341370e-02 -1.654761880636215210e-01 9.031867980957031250e-02 -1.695737987756729126e-01 8.158110082149505615e-02 6.211196538060903549e-03 1.304350346326828003e-01 -1.025747880339622498e-01 2.102541029453277588e-01 -5.303293094038963318e-02 6.727269291877746582e-02 -1.009595170617103577e-01 -1.488013863563537598e-01 -5.394437909126281738e-01 1.404854059219360352e-01 2.390510588884353638e-01
9.046338498592376709e-02 -7.737038284540176392e-02 -5.462421569973230362e-03 -1.681554168462753296e-01 1.242464780807495117e-01 -2.978219091892242432e-01 1.059667905792593956e-03 7.842318713665008545e-02 -1.986228115856647491e-02 -2.329422906041145325e-02 3.662822842597961426e-01 -3.000408411026000977e-01 1.932884939014911652e-02 -7.761281728744506836e-02 2.617640495300292969e-01 2.448810636997222900e-01 8.935575932264328003e-02 -1.698369905352592468e-02 5.629540234804153442e-02 1.560247689485549927e-01 1.511497199535369873e-01 -1.366902440786361694e-01 1.174557879567146301e-01 1.511573195457458496e-01 -8.872365206480026245e-02 1.556977480649948120e-01 -1.588344275951385498e-01 -2.386106997728347778e-01 -2.063939869403839111e-01 -3.505932986736297607e-01 3.055939972400665283e-01 -9.449014440178871155e-03
-8.196935057640075684e-03 -2.245022505521774292e-01 1.200284957885742188e-01 1.729433238506317139e-01 -1.063870191574096680e-01 -4.100899398326873779e-01 1.227086707949638367e-01 -1.353769302368164062e-01 2.743195891380310059e-01 2.816438488662242889e-02 9.091278165578842163e-02 -1.839905828237533569e-01 1.389030665159225464e-01 -1.526556210592389107e-03 1.218826025724411011e-01 -6.591041386127471924e-02 -3.062087483704090118e-02 1.737705022096633911e-01 1.003942042589187622e-01 1.395144611597061157e-01 -1.124248951673507690e-01 -1.249557361006736755e-01 -6.112358719110488892e-02 -2.680294401943683624e-02 1.785424910485744476e-02 -9.418311715126037598e-02 2.170682251453399658e-01 1.250409334897994995e-01 -2.508043944835662842e-01 -3.789524137973785400e-01 3.765591681003570557e-01 -1.484873592853546143e-01
1.973358541727066040e-01 -1.311877965927124023e-01 7.404460757970809937e-02 -2.056491225957870483e-01 -1.066311076283454895e-01 -1.532175540924072266e-01 -4.967818036675453186e-02 -1.646368950605392456e-01 7.653304934501647949e-02 -3.040960133075714111e-01 1.943666487932205200e-01 -3.769696354866027832e-01 -2.929867208003997803e-01 -7.602140307426452637e-02 -2.631290815770626068e-02 1.035560294985771179e-01 2.156989872455596924e-01 4.867652058601379395e-02 4.099245369434356689e-02 7.384691387414932251e-02 2.444062754511833191e-02 -3.608898520469665527e-01 8.533544093370437622e-02 2.209052294492721558e-01 -2.587268501520156860e-02 -7.360840588808059692e-02 -1.829363703727722168e-01 8.926215767860412598e-02 2.469140477478504181e-02 -3.407668471336364746e-01 1.862479001283645630e-01 9.226068109273910522e-02
-1.782659739255905151e-01 -5.218742042779922485e-02 -1.695494204759597778e-01 5.595951154828071594e-02 3.688067197799682617e-02 -2.936231493949890137e-01 -2.083560973405838013e-01 2.821568027138710022e-02 -5.046055093407630920e-02 -4.955934733152389526e-02 1.549601256847381592e-01 -2.569520771503448486e-01 -5.709602311253547668e-02 2.306345291435718536e-02 -1.255005002021789551e-01 -1.085113957524299622e-01 -6.853006035089492798e-02 -1.325778514146804810e-01 -1.229409575462341309e-01 8.033757656812667847e-02 2.333643734455108643e-01 1.470200270414352417e-01 -1.163951009511947632e-01 5.532806739211082458e-02 8.719295263290405273e-02 1.058685332536697388e-01 1.086401790380477905e-01 -4.814881458878517151e-02 -3.421023488044738770e-01 -3.965210616588592529e-01 4.290414750576019287e-01 2.183659374713897705e-01
9.487499296665191650e-02 -1.601231992244720459e-01 -3.417159989476203918e-02 -8.485037088394165039e-02 7.730744034051895142e-02 -4.169467091560363770e-01 1.306959688663482666e-01 -1.213426887989044189e-01 1.170037984848022461e-01 -4.007511585950851440e-02 3.537761270999908447e-01 -6.982740014791488647e-02 1.173783019185066223e-01 2.208803966641426086e-02 4.598677158355712891e-02 2.782370150089263916e-01 2.355477958917617798e-01 -1.093517709523439407e-02 7.147961109876632690e-02 -1.367791444063186646e-01 8.358027040958404541e-02 -2.043532133102416992e-01 2.288895100355148315e-02 2.764816768467426300e-02 -1.444622576236724854e-01 5.349654331803321838e-02 -1.921304017305374146e-01 -9.922099858522415161e-02 -3.478552103042602539e-01 -4.196712672710418701e-01 5.566046014428138733e-02 7.791201025247573853e-02
-1.621771007776260376e-01 -1.247304007411003113e-01 -1.171364486217498779e-01 -2.957646250724792480e-01 -1.131923720240592957e-01 -1.819040030241012573e-01 2.095600366592407227e-01 1.148793771862983704e-01 2.623776793479919434e-01 -3.919476270675659180e-02 2.497825175523757935e-01 -3.164398074150085449e-01 -8.828290738165378571e-03 -5.897490680217742920e-02 -2.406569123268127441e-01 -5.129565671086311340e-02 4.452021420001983643e-02 2.210956299677491188e-03 1.712079644203186035e-01 3.023700714111328125e-01 2.489379420876502991e-02 -3.723288774490356445e-01 -1.190056949853897095e-01 1.419417560100555420e-01 -1.110807359218597412e-01 -1.135665774345397949e-01 -1.354115307331085205e-01 -5.762326344847679138e-02 -2.215506434440612793e-01 1.468940172344446182e-02 -5.558595061302185059e-02 2.476970255374908447e-01
3.126578778028488159e-02 -4.025711417198181152e-01 5.060454830527305603e-02 -1.786212623119354248e-01 -7.239432632923126221e-02 -2.075223922729492188e-01 2.661607861518859863e-01 -8.314396254718303680e-03 3.451062440872192383e-01 -9.750416874885559082e-02 3.295329958200454712e-02 -8.287694305181503296e-02 -1.835135221481323242e-01 -3.582075983285903931e-02 9.857358038425445557e-02 -1.366301178932189941e-01 -8.687704056501388550e-02 1.368794888257980347e-01 2.477465867996215820e-01 -9.284980595111846924e-02 1.231549382209777832e-01 1.502296514809131622e-02 8.224735409021377563e-02 2.697479724884033203e-01 1.646333932876586914e-02 -7.705353200435638428e-03 1.188737899065017700e-01 4.483322054147720337e-02 -4.262630641460418701e-01 -1.963074952363967896e-01 1.632685065269470215e-01 1.697093248367309570e-01
1.198679208755493164e-01 -1.992852836847305298e-01 2.314004674553871155e-02 -2.515835873782634735e-02 2.076985239982604980e-01 -1.836759895086288452e-01 2.041649222373962402e-01 -1.495818793773651123e-01 1.175043210387229919e-01 -1.526938378810882568e-01 3.701766729354858398e-01 -3.424907922744750977e-01 -7.479128241539001465e-02 -2.410962991416454315e-02 2.720776014029979706e-02 1.013924404978752136e-01 1.422248035669326782e-01 -8.310045301914215088e-02 -3.942953422665596008e-02 -1.180051043629646301e-01 -1.005323305726051331e-01 -2.098416090011596680e-01 1.942498385906219482e-01 1.975566446781158447e-01 -1.337473690509796143e-01 1.062491089105606079e-01 -2.010699212551116943e-01 -4.263278841972351074e-02 -4.325093626976013184e-01 -2.347204983234405518e-01 3.233510255813598633e-02 8.380483090877532959e-02
4.588099196553230286e-02 -2.040063738822937012e-01 -2.498628385365009308e-02 -1.608097255229949951e-01 1.529326587915420532e-01 -3.400959968566894531e-01 -1.291354279965162277e-02 -8.010851591825485229e-02 4.313816875219345093e-02 -3.681366145610809326e-01 2.875388860702514648e-01 -1.174143701791763306e-01 9.064093232154846191e-03 -1.329090595245361328e-01 7.259988039731979370e-02 2.798979878425598145e-01 6.829022616147994995e-02 4.077408462762832642e-03 9.780567139387130737e-02 -8.501466363668441772e-04 -6.695239990949630737e-02 1.646583527326583862e-02 1.764492243528366089e-01 1.726138442754745483e-01 -2.459899038076400757e-01 -6.815501954406499863e-03 -4.114011302590370178e-02 -1.096091419458389282e-01 -3.321988582611083984e-01 -1.843279153108596802e-01 3.633653223514556885e-01 1.355796307325363159e-01
-1.326820552349090576e-01 -6.654977914877235889e-04 7.515206933021545410e-02 3.879097849130630493e-02 -4.206437617540359497e-02 -3.221387565135955811e-01 6.223073974251747131e-02 -8.378559350967407227e-02 4.482295736670494080e-02 -2.659906148910522461e-01 -5.379362031817436218e-02 -4.354828894138336182e-01 -3.018876016139984131e-01 1.845526099205017090e-01 -1.954355835914611816e-01 -2.538337111473083496e-01 -3.403415530920028687e-02 1.385374516248703003e-01 3.552441298961639404e-01 -3.580407053232192993e-02 1.203048275783658028e-03 -7.396998256444931030e-02 -3.952251281589269638e-03 -1.692532151937484741e-01 -3.833989053964614868e-02 5.886115878820419312e-02 -1.094319950789213181e-02 -2.124457359313964844e-01 -3.701782599091529846e-02 -2.648973464965820312e-01 2.455621808767318726e-01 4.110572859644889832e-02
-6.301037222146987915e-02 1.481173038482666016e-01 7.106589525938034058e-02 2.856026403605937958e-02 3.988742083311080933e-02 -2.085585445165634155e-01 -1.691084913909435272e-02 -1.378523558378219604e-01 1.401984393596649170e-01 6.726588308811187744e-02 3.362907469272613525e-01 -2.092665135860443115e-01 2.594395279884338379e-01 1.271849870681762695e-01 -2.438965886831283569e-01 1.214999519288539886e-02 -5.456592142581939697e-02 -1.570597440004348755e-01 1.163823455572128296e-01 -6.065694242715835571e-02 2.903346717357635498e-01 -2.268306910991668701e-01 -3.624591231346130371e-01 1.101809740066528320e-01 7.964259944856166840e-03 -4.455406963825225830e-02 -4.819210991263389587e-02 1.838613748550415039e-01 -1.260502338409423828e-01 -3.480461239814758301e-01 2.628486156463623047e-01 1.060349941253662109e-01
1.310985684394836426e-01 -1.839069724082946777e-01 -1.385977305471897125e-02 -1.386519968509674072e-01 9.080571681261062622e-02 -1.457902044057846069e-01 4.469397291541099548e-02 7.864496856927871704e-02 2.164060324430465698e-01 4.018752276897430420e-02 2.142778933048248291e-01 -4.247814118862152100e-01 -1.052825227379798889e-01 1.328901946544647217e-01 -3.012932371348142624e-03 4.186143632978200912e-03 1.947636306285858154e-01 1.248647570610046387e-01 5.115892854519188404e-04 4.108205437660217285e-03 1.191216707229614258e-01 -2.925066947937011719e-01 9.224456548690795898e-02 1.445190459489822388e-01 -2.037920057773590088e-01 -8.213892579078674316e-02 -4.479812085628509521e-02 -1.361819505691528320e-01 -1.344329584389925003e-02 -5.164448022842407227e-01 2.643366158008575439e-01 -5.806150380522012711e-03
-1.632240600883960724e-02 -6.563258916139602661e-02 -2.222181260585784912e-01 -1.643975973129272461e-01 8.001656830310821533e-02 -1.606452614068984985e-01 6.233798712491989136e-02 -2.217445224523544312e-01 1.532365083694458008e-01 -1.525680124759674072e-01 -9.582293778657913208e-02 -1.629664897918701172e-01 1.144286319613456726e-01 -3.048917651176452637e-02 -8.212200552225112915e-02 3.058685958385467529e-01 7.700920850038528442e-02 -1.080750077962875366e-01 5.528668314218521118e-02 2.921307459473609924e-02 2.040508985519409180e-01 -2.640753686428070068e-01 -3.151245415210723877e-02 5.135198310017585754e-02 9.952630847692489624e-02 -4.919397085905075073e-02 -2.875525951385498047e-01 -2.322302162647247314e-01 -2.262566089630126953e-01 -2.610762715339660645e-01 2.785878479480743408e-01 3.930653631687164307e-01
-5.937651172280311584e-02 -3.233042359352111816e-01 -2.163971960544586182e-01 1.618762500584125519e-02 5.737581104040145874e-02 -9.743191301822662354e-02 5.559916049242019653e-02 1.875387430191040039e-01 9.065890312194824219e-02 -1.789077818393707275e-01 9.691390395164489746e-02 -3.446093201637268066e-01 -1.118432506918907166e-01 -2.446675747632980347e-01 -1.808968782424926758e-01 3.036737069487571716e-02 -1.640704572200775146e-01 1.095977425575256348e-01 3.121033310890197754e-01 1.050087884068489075e-01 -4.802687466144561768e-02 -1.775853186845779419e-01 4.167781770229339600e-02 -1.379381269216537476e-01 1.705668270587921143e-01 -2.175677865743637085e-01 -3.235083445906639099e-02 3.070371784269809723e-02 -5.474502593278884888e-02 -4.047356545925140381e-01 2.624199688434600830e-01 5.793804302811622620e-02
-2.392247617244720459e-01 -3.391916751861572266e-01 -1.259306538850069046e-02 -1.465440541505813599e-01 -9.890449233353137970e-03 -2.196557372808456421e-01 1.556674242019653320e-01 -2.979814708232879639e-01 9.917639940977096558e-02 -3.999646008014678955e-02 3.154116570949554443e-01 -2.001406252384185791e-02 -3.453956246376037598e-01 -1.614683680236339569e-02 -3.904587822034955025e-03 -1.739493310451507568e-01 9.772992879152297974e-02 3.881660476326942444e-02 -2.767192758619785309e-02 5.793328210711479187e-02 2.366261370480060577e-02 6.591656804084777832e-02 -8.095372468233108521e-02 9.091594070196151733e-02 1.333250850439071655e-01 -3.915233910083770752e-01 1.008468493819236755e-01 -2.399124801158905029e-01 1.651926934719085693e-01 -1.096857711672782898e-01 2.653479278087615967e-01 -1.158515084534883499e-02
4.765097796916961670e-02 -2.288254350423812866e-01 2.143162339925765991e-01 -8.744232356548309326e-03 -1.456382721662521362e-01 9.924038499593734741e-02 3.945929929614067078e-03 1.497513204813003540e-01 -2.179653570055961609e-02 -5.635510012507438660e-02 4.741730988025665283e-01 -4.137871563434600830e-01 8.554457873106002808e-02 -9.721845388412475586e-02 -1.628124713897705078e-02 1.013343855738639832e-01 1.947919838130474091e-02 1.966401189565658569e-01 -3.313018679618835449e-01 -8.032011985778808594e-02 1.995719037950038910e-02 -1.273070462048053741e-02 -1.316398829221725464e-01 1.543508470058441162e-02 8.588505908846855164e-03 -1.593096703290939331e-01 1.804058700799942017e-01 -1.059200838208198547e-01 -1.101092398166656494e-01 3.659185022115707397e-02 3.331013917922973633e-01 2.276434004306793213e-01
-5.563319474458694458e-02 -1.462640613317489624e-01 -1.012244001030921936e-01 7.812633365392684937e-02 -2.364939078688621521e-03 -1.305269002914428711e-01 2.547626197338104248e-02 -2.409808337688446045e-01 1.067893579602241516e-01 -3.227594792842864990e-01 1.827745139598846436e-01 -2.213867157697677612e-01 1.096756905317306519e-01 -1.774284839630126953e-01 -1.295907199382781982e-01 -1.416960954666137695e-01 -1.531839370727539062e-01 2.509849965572357178e-01 -9.162514656782150269e-02 -1.637552678585052490e-01 -4.463820904493331909e-02 1.756378561258316040e-01 -2.933000326156616211e-01 3.157409653067588806e-02 1.231224611401557922e-01 1.775191426277160645e-01 -2.521456778049468994e-01 -9.919464588165283203e-02 -1.249719411134719849e-01 -3.421744406223297119e-01 7.028586417436599731e-02 3.252034187316894531e-01
-3.111115992069244385e-01 -1.708103716373443604e-01 -1.685453951358795166e-01 -1.379105001688003540e-01 -1.107395216822624207e-01 -1.538379937410354614e-01 5.783573910593986511e-02 1.930313557386398315e-01 3.099430501461029053e-01 -2.465376630425453186e-02 1.191523298621177673e-01 -3.042875528335571289e-01 1.054381504654884338e-01 2.387907654047012329e-01 7.050985097885131836e-02 1.989455670118331909e-01 -7.186396420001983643e-02 6.409382075071334839e-02 1.713799983263015747e-01 1.756113767623901367e-01 1.388243883848190308e-01 -1.519346535205841064e-01 -1.550145745277404785e-01 1.175848841667175293e-01 -1.114553883671760559e-01 -1.288185715675354004e-01 -1.809270083904266357e-01 8.360633254051208496e-02 -2.160265445709228516e-01 -2.360737919807434082e-01 2.791299521923065186e-01 -1.875451803207397461e-01
5.890785157680511475e-02 -1.040700003504753113e-01 -6.400342285633087158e-02 -1.239854544401168823e-01 2.097178995609283447e-02 -5.081501007080078125e-01 1.174297034740447998e-01 -2.429793216288089752e-02 2.701899968087673187e-02 -2.056664377450942993e-01 1.918750554323196411e-01 -1.701683104038238525e-01 7.060749828815460205e-02 7.258367724716663361e-03 -1.080038696527481079e-01 2.636762335896492004e-02 6.386615801602602005e-03 1.206881403923034668e-01 1.667239367961883545e-01 -1.145754307508468628e-01 -9.892080724239349365e-02 -4.874644801020622253e-02 2.285696417093276978e-01 1.239060685038566589e-01 -1.570689976215362549e-01 2.790776193141937256e-01 -1.020835936069488525e-01 -9.520913660526275635e-02 -3.702292144298553467e-01 -3.313255906105041504e-01 2.292412370443344116e-01 1.013214215636253357e-01
-9.227573126554489136e-02 -4.718142449855804443e-01 -1.581393629312515259e-01 1.699082367122173309e-02 8.821315318346023560e-02 -1.294519565999507904e-02 1.822820305824279785e-02 -2.222210466861724854e-01 -1.634477972984313965e-01 -1.423454284667968750e-01 2.299877405166625977e-01 -1.516958177089691162e-01 6.348645687103271484e-02 -1.315703988075256348e-01 1.696103811264038086e-01 -4.003961682319641113e-01 -6.674969941377639771e-02 -1.948335953056812286e-02 -4.351550713181495667e-02 7.991152256727218628e-02 5.464471760205924511e-04 -1.213457528501749039e-02 -2.372121810913085938e-01 -5.739424750208854675e-02 4.904165118932723999e-02 -1.651528775691986084e-01 -1.421758681535720825e-01 -4.227069765329360962e-02 2.487521804869174957e-02 -3.901464343070983887e-01 1.829321682453155518e-01 2.044561952352523804e-01
-6.821123510599136353e-02 -3.191468119621276855e-01 -7.187914103269577026e-02 -8.287069946527481079e-02 -1.330450363457202911e-02 -2.704865038394927979e-01 2.892012596130371094e-01 -2.631183341145515442e-02 -1.019356697797775269e-01 -2.383554726839065552e-01 4.136115312576293945e-02 -2.057656049728393555e-01 -1.463480144739151001e-01 1.104161813855171204e-01 5.470582097768783569e-02 3.115837275981903076e-01 8.752965182065963745e-02 5.721595883369445801e-02 -4.885325580835342407e-02 -6.137942150235176086e-02 -1.150725856423377991e-01 -1.184133142232894897e-01 1.207939013838768005e-01 8.686590194702148438e-02 -1.210064515471458435e-01 8.368609473109245300e-03 2.984357438981533051e-02 -1.165715083479881287e-01 -3.947345018386840820e-01 -3.614130020141601562e-01 3.007480502128601074e-01 7.925941795110702515e-02
1.186115667223930359e-02 -3.072996437549591064e-01 9.009720385074615479e-02 5.739203467965126038e-02 5.988459568470716476e-03 -2.750146687030792236e-01 8.812680095434188843e-02 -4.606292769312858582e-02 -9.192439168691635132e-02 -5.154646039009094238e-01 8.762290328741073608e-02 -2.344671338796615601e-01 -6.077658012509346008e-02 2.332395464181900024e-01 -3.473952412605285645e-03 6.281745433807373047e-02 -1.783228218555450439e-01 1.391311436891555786e-01 3.718012273311614990e-01 -3.007990866899490356e-02 -2.746302448213100433e-02 -1.051038801670074463e-01 -1.804379075765609741e-01 -1.230965778231620789e-01 -1.432704273611307144e-02 -8.898302167654037476e-02 9.558407217264175415e-02 9.754498302936553955e-02 -1.111758798360824585e-01 -2.005513906478881836e-01 2.617045938968658447e-01 -1.092924699187278748e-01
-3.136881291866302490e-01 -2.254529148340225220e-01 -1.692612618207931519e-01 7.795313000679016113e-02 1.389324814081192017e-01 8.531909435987472534e-03 -2.461045794188976288e-02 -3.965157568454742432e-01 1.149399951100349426e-01 -2.436140030622482300e-01 2.314464449882507324e-01 -1.835943907499313354e-01 -1.981037855148315430e-02 4.877214785665273666e-03 -2.594290301203727722e-02 -2.924579195678234100e-02 -1.828385442495346069e-01 -1.254897862672805786e-01 1.388498544692993164e-01 8.132737874984741211e-02 -7.419149577617645264e-02 -5.149865895509719849e-02 1.346790343523025513e-01 -5.336659401655197144e-02 1.343416720628738403e-01 3.768206760287284851e-02 -3.499341309070587158e-01 1.201270520687103271e-01 -2.095145881175994873e-01 -4.041168689727783203e-01 2.653141878545284271e-02 -9.265374392271041870e-02
-3.067335784435272217e-01 -1.932567507028579712e-01 1.755348592996597290e-02 -1.210295855998992920e-01 -1.773302443325519562e-02 5.859906598925590515e-02 -1.499313265085220337e-01 -1.931724846363067627e-01 -5.209848657250404358e-02 -3.034163415431976318e-01 3.702119886875152588e-01 -2.078814506530761719e-01 9.247847646474838257e-02 -7.280493527650833130e-02 8.798529207706451416e-02 -2.596097588539123535e-01 -2.529231607913970947e-01 1.468059122562408447e-01 2.779610641300678253e-02 6.212178990244865417e-02 5.442896392196416855e-03 1.513700485229492188e-01 7.412394136190414429e-02 1.463212668895721436e-01 1.215955242514610291e-01 1.896847337484359741e-01 -1.158899068832397461e-01 1.433106660842895508e-01 -1.396289374679327011e-02 -3.530308008193969727e-01 2.707654833793640137e-01 -5.615603551268577576e-02
-1.827888190746307373e-01 -8.179574459791183472e-02 -1.112956106662750244e-01 1.408082693815231323e-01 -1.068684607744216919e-01 -1.089199781417846680e-01 -1.699955947697162628e-02 -1.775161921977996826e-01 -1.533828396350145340e-02 -3.267462253570556641e-01 3.157948851585388184e-01 -2.944627702236175537e-01 1.904692947864532471e-01 -2.937399148941040039e-01 -7.733983919024467468e-03 -2.952864393591880798e-02 5.659991875290870667e-02 1.293199509382247925e-01 -1.704700849950313568e-02 3.121908307075500488e-01 4.620486579369753599e-04 -2.517640888690948486e-01 7.807731628417968750e-02 -7.445791363716125488e-02 3.898796141147613525e-01 1.423953659832477570e-02 1.473426371812820435e-01 -1.821291595697402954e-01 1.164950057864189148e-01 -1.624460965394973755e-01 -2.621420472860336304e-02 1.234056651592254639e-01
-3.186677098274230957e-01 -1.569047272205352783e-01 2.839728444814682007e-02 -2.633562982082366943e-01 -6.290175765752792358e-02 9.296087175607681274e-02 -1.331393271684646606e-01 -4.884347319602966309e-02 5.116894841194152832e-02 -1.456513255834579468e-01 2.403000444173812866e-01 -4.953194856643676758e-01 2.474214434623718262e-01 -2.277478575706481934e-01 2.199812233448028564e-01 2.172086089849472046e-01 3.693509474396705627e-02 -6.555756088346242905e-03 -1.857115328311920166e-02 -1.754202879965305328e-02 -8.742614090442657471e-02 7.201767712831497192e-02 -1.184544190764427185e-01 4.807386547327041626e-02 2.023722827434539795e-01 -1.800677478313446045e-01 -4.668704420328140259e-02 8.632218465209007263e-03 -2.361229956150054932e-01 1.338841915130615234e-01 2.247386723756790161e-01 -6.581048667430877686e-02
-3.724036738276481628e-02 -1.315986067056655884e-01 2.146116271615028381e-02 -2.212312966585159302e-01 -2.571960687637329102e-01 -3.147349059581756592e-01 7.918401062488555908e-02 -1.208748593926429749e-01 1.934310048818588257e-01 -1.656364500522613525e-01 2.525152564048767090e-01 -1.755530238151550293e-01 1.783408969640731812e-01 -6.774047762155532837e-02 -1.615361720323562622e-01 -6.486382801085710526e-03 9.137766808271408081e-02 3.398708999156951904e-01 -4.274386912584304810e-02 -8.220702409744262695e-02 -1.944127529859542847e-01 -9.063371270895004272e-02 -1.147781983017921448e-01 -3.018469214439392090e-01 -1.418803036212921143e-01 -1.012479290366172791e-01 -1.289803236722946167e-01 1.183276772499084473e-01 1.958766281604766846e-01 -7.821670174598693848e-02 1.828356087207794189e-01 3.196280002593994141e-01
1.200759336352348328e-01 1.569011807441711426e-02 -4.246062040328979492e-02 -2.036460191011428833e-01 1.072680503129959106e-01 -1.173338890075683594e-01 8.639851212501525879e-02 -1.159561350941658020e-01 1.580850780010223389e-01 -2.371880561113357544e-01 3.159166276454925537e-01 -2.084540426731109619e-01 1.044313330203294754e-02 -7.187358289957046509e-02 1.157001778483390808e-02 -6.968653202056884766e-02 -2.688835375010967255e-02 1.877597868442535400e-01 1.247107088565826416e-01 -7.765045762062072754e-02 2.875186502933502197e-01 -2.133893072605133057e-01 3.640441596508026123e-02 2.744089663028717041e-01 -3.028011322021484375e-01 -9.842406027019023895e-03 -8.415676653385162354e-03 -6.679316610097885132e-02 -3.590102493762969971e-01 -2.905519008636474609e-01 2.930308282375335693e-01 5.680033564567565918e-02
-3.119076229631900787e-02 -3.034652471542358398e-01 -5.916292220354080200e-02 4.582015424966812134e-02 -1.665938049554824829e-01 -1.160097643733024597e-01 -1.260851044207811356e-02 1.348127126693725586e-01 2.908463776111602783e-01 -4.149337112903594971e-01 3.017011880874633789e-01 -2.452319711446762085e-01 -1.536823362112045288e-01 -9.639349579811096191e-02 -6.170595809817314148e-02 1.950014266185462475e-03 1.687203198671340942e-01 7.338960468769073486e-02 -2.746589183807373047e-01 1.339996606111526489e-01 8.734772354364395142e-02 1.666645705699920654e-02 -9.410093724727630615e-02 -2.515535950660705566e-01 3.009263053536415100e-02 1.411819308996200562e-01 -2.656558454036712646e-01 9.405822306871414185e-02 6.476393342018127441e-02 -1.027243956923484802e-01 -3.431515395641326904e-02 2.714331448078155518e-01
-1.602392643690109253e-03 -2.769725918769836426e-01 4.188114777207374573e-02 -4.671033024787902832e-01 1.589796692132949829e-01 -2.400108426809310913e-02 1.154550909996032715e-01 2.145113646984100342e-01 2.700672447681427002e-01 -3.249703049659729004e-01 -4.908652976155281067e-02 -2.312061339616775513e-01 7.903131842613220215e-02 1.319957822561264038e-01 4.148926958441734314e-02 4.453323781490325928e-02 5.488844588398933411e-03 -4.877920076251029968e-02 -1.332516521215438843e-01 -1.622055470943450928e-01 7.700282335281372070e-02 -1.890734210610389709e-02 1.696156412363052368e-01 1.921810582280158997e-02 1.392247974872589111e-01 2.855906635522842407e-02 -2.335074841976165771e-01 -4.105944558978080750e-02 8.152500540018081665e-02 -2.808687388896942139e-01 3.060523569583892822e-01 1.373062878847122192e-01
9.519308060407638550e-02 -2.252305001020431519e-01 -2.177015990018844604e-01 -2.592557966709136963e-01 -6.786213070154190063e-02 -3.983788564801216125e-02 9.688091464340686798e-03 -2.656303346157073975e-02 1.108408793807029724e-01 7.211127132177352905e-02 1.229860335588455200e-01 -3.942075967788696289e-01 3.093690052628517151e-02 1.301164627075195312e-01 1.443894356489181519e-01 3.900027647614479065e-02 6.992167327553033829e-03 -7.914304733276367188e-02 2.815262377262115479e-01 1.223430112004280090e-01 2.638716697692871094e-01 -3.663266301155090332e-01 -8.323172479867935181e-02 1.654629707336425781e-01 8.520742505788803101e-02 5.944693088531494141e-02 -2.422233521938323975e-01 1.079661678522825241e-02 -1.720183528959751129e-03 -3.079631030559539795e-01 2.886108756065368652e-01 6.287222355604171753e-02
1.501050889492034912e-01 -1.777143925428390503e-01 1.463502645492553711e-01 -1.484720110893249512e-01 -4.202197864651679993e-02 -2.557818591594696045e-01 2.356555461883544922e-01 7.040686905384063721e-02 -4.259197041392326355e-02 -2.347136139869689941e-01 2.170505523681640625e-01 -2.126792818307876587e-01 -1.629435271024703979e-01 -1.821481734514236450e-01 -1.159493848681449890e-01 1.686584502458572388e-01 2.072893977165222168e-01 -8.833780884742736816e-02 -8.234883844852447510e-02 -2.640744447708129883e-01 6.367291510105133057e-02 -1.156115904450416565e-02 2.786167524755001068e-02 2.914684116840362549e-01 -2.142742872238159180e-01 -7.274819910526275635e-02 -6.396749615669250488e-02 -1.187932491302490234e-01 -2.900012135505676270e-01 -1.648407280445098877e-01 3.375188410282135010e-01 1.098531857132911682e-01
-1.500558853149414062e-01 -1.778139173984527588e-01 9.059949219226837158e-02 -2.696447372436523438e-01 -1.175921708345413208e-01 -7.420989871025085449e-02 2.857198119163513184e-01 3.645196184515953064e-02 2.592743933200836182e-01 -1.000256836414337158e-01 2.181504219770431519e-01 -3.828586637973785400e-01 -8.549695461988449097e-02 3.411479666829109192e-02 -3.038543164730072021e-01 9.310843050479888916e-02 2.629961371421813965e-01 -9.818206727504730225e-02 8.405185490846633911e-02 1.083983331918716431e-01 1.619123667478561401e-01 1.723287701606750488e-01 -2.907103598117828369e-01 -2.580627202987670898e-01 -2.566581033170223236e-02 -4.339630901813507080e-02 1.026807352900505066e-02 -1.869831830263137817e-01 -1.288523226976394653e-01 -2.725144848227500916e-02 2.044441737234592438e-02 1.475244462490081787e-01
-7.096593733876943588e-03 1.591374725103378296e-02 -9.789406508207321167e-02 -1.166954711079597473e-01 -1.989130116999149323e-02 -3.139507472515106201e-01 2.422459125518798828e-01 -1.125112101435661316e-01 -1.842258498072624207e-02 -3.174771368503570557e-01 1.393395513296127319e-01 1.477245520800352097e-02 -1.583039909601211548e-01 -1.917593628168106079e-01 -1.385205239057540894e-01 -3.232962684705853462e-03 2.982747852802276611e-01 -2.063870877027511597e-01 -1.553671713918447495e-02 1.345255821943283081e-01 6.122966110706329346e-02 7.733889669179916382e-02 5.065448954701423645e-02 1.288407891988754272e-01 -8.309437334537506104e-02 -1.649529091082513332e-03 -1.971294134855270386e-01 -3.619134053587913513e-02 1.607717201113700867e-02 -3.122827112674713135e-01 5.282837152481079102e-01 4.073804616928100586e-02
-1.959410160779953003e-01 -1.271027177572250366e-01 -4.683195054531097412e-02 -1.922794282436370850e-01 -3.019472658634185791e-01 -1.088843569159507751e-01 1.098365709185600281e-01 5.874767526984214783e-02 2.851535677909851074e-01 -3.002092242240905762e-01 2.812055945396423340e-01 -2.381115406751632690e-01 -5.258072167634963989e-02 -2.534214034676551819e-02 -2.270776033401489258e-01 1.806441694498062134e-02 4.168763160705566406e-01 -4.143938422203063965e-02 1.266729682683944702e-01 6.967479735612869263e-02 1.030346006155014038e-01 9.572693705558776855e-02 -4.185496568679809570e-01 1.607704721391201019e-02 4.272237420082092285e-02 5.230595916509628296e-02 -9.106243029236793518e-03 6.990097463130950928e-02 -1.205218285322189331e-01 -1.445749215781688690e-02 8.937078714370727539e-02 -3.684066981077194214e-02
3.851680830121040344e-02 -1.130624562501907349e-01 -6.100559607148170471e-02 -7.392835337668657303e-03 -1.969743333756923676e-02 -3.579603433609008789e-01 -8.322302997112274170e-02 -2.505096197128295898e-01 3.143336251378059387e-02 -1.777703464031219482e-01 1.849646866321563721e-01 -2.597020864486694336e-01 -7.481701672077178955e-02 -2.046379446983337402e-01 -2.016502665355801582e-03 -4.081160947680473328e-02 2.468454688787460327e-01 1.040900126099586487e-01 3.563974797725677490e-01 7.482312619686126709e-02 6.386758387088775635e-02 -4.719237238168716431e-02 5.911323241889476776e-03 -1.651538610458374023e-01 -3.178954720497131348e-01 -8.754040300846099854e-02 -2.224628031253814697e-01 -1.807748079299926758e-01 -2.281843125820159912e-01 -1.428916305303573608e-01 2.722199559211730957e-01 -1.577309072017669678e-01
2.482747584581375122e-01 -3.326143324375152588e-01 3.284802287817001343e-02 6.497218459844589233e-02 2.757981978356838226e-02 -2.749756872653961182e-01 1.079984661191701889e-02 -1.857506036758422852e-01 4.236200451850891113e-01 -6.976652890443801880e-02 1.336471289396286011e-01 2.070164494216442108e-02 1.168915927410125732e-01 -6.882203370332717896e-02 1.172423064708709717e-01 -2.710299789905548096e-01 2.002554386854171753e-01 8.356504887342453003e-02 6.492576748132705688e-02 4.881894960999488831e-02 9.060239791870117188e-02 -6.460896879434585571e-02 1.437433063983917236e-01 5.759282782673835754e-02 -5.809622630476951599e-02 -3.702275454998016357e-02 1.432794705033302307e-02 -1.106713935732841492e-01 -2.476194649934768677e-01 -3.487812876701354980e-01 2.255657762289047241e-01 2.492609173059463501e-01
-9.730947762727737427e-02 -2.718616425991058350e-01 7.953584194183349609e-02 -1.866979151964187622e-01 -2.030199170112609863e-01 -7.795815169811248779e-02 2.147467434406280518e-01 1.130394190549850464e-01 2.476484775543212891e-01 -3.311541676521301270e-01 2.786981761455535889e-01 -2.532380819320678711e-01 7.558047771453857422e-02 1.571095436811447144e-01 -2.009842097759246826e-01 6.163680553436279297e-02 2.234891355037689209e-01 -5.690221488475799561e-02 8.611700683832168579e-02 1.228248048573732376e-02 -3.144579008221626282e-02 8.778990805149078369e-02 -2.434699237346649170e-01 -9.745679795742034912e-03 -8.873355388641357422e-02 7.317580282688140869e-02 -5.881226807832717896e-02 -1.041755303740501404e-01 -3.486955463886260986e-01 -9.227566421031951904e-02 -1.390730589628219604e-01 2.757927179336547852e-01
2.744092643260955811e-01 -1.911817938089370728e-01 -3.988137096166610718e-02 -1.645328998565673828e-01 7.450847327709197998e-02 -3.015957772731781006e-01 2.283607423305511475e-01 -1.302566379308700562e-01 1.249848902225494385e-01 -1.764778345823287964e-01 3.441114425659179688e-01 -7.033415883779525757e-02 4.071659222245216370e-02 1.189785376191139221e-01 -1.659763604402542114e-01 2.107028067111968994e-01 9.578692726790904999e-03 -1.429781168699264526e-01 6.908216513693332672e-03 1.218268424272537231e-01 7.153180241584777832e-02 -5.391163751482963562e-02 3.130658566951751709e-01 3.904147306457161903e-03 5.131390318274497986e-02 -3.225814551115036011e-02 -3.184503018856048584e-01 -1.154020428657531738e-01 -1.743806302547454834e-01 -3.133400678634643555e-01 1.539876013994216919e-01 -1.542727649211883545e-01
-1.155872046947479248e-01 -3.431112468242645264e-01 1.842352449893951416e-01 -3.120891749858856201e-01 -2.445072531700134277e-01 -2.277902960777282715e-01 4.122909530997276306e-02 3.812732640653848648e-03 1.012098565697669983e-01 -2.922605276107788086e-01 3.167356550693511963e-01 -2.046396136283874512e-01 4.352584481239318848e-02 1.102791503071784973e-01 -1.907416582107543945e-01 5.381014943122863770e-02 1.751441359519958496e-01 2.312360145151615143e-02 6.026550009846687317e-02 5.734118819236755371e-02 4.951692745089530945e-02 -9.904310852289199829e-02 -2.537976205348968506e-01 -2.296696603298187256e-01 4.411777108907699585e-02 -1.979351937770843506e-01 -2.314619123935699463e-01 -1.457428783178329468e-01 -1.607969850301742554e-01 4.773353785276412964e-02 -1.275205612182617188e-01 7.144272327423095703e-02
-1.716639846563339233e-01 -2.692712470889091492e-02 2.011031657457351685e-02 -2.024373225867748260e-02 -1.758887022733688354e-01 -4.740817248821258545e-01 -1.237681135535240173e-01 -1.255680471658706665e-01 -9.340485185384750366e-02 -1.785383671522140503e-01 9.132060408592224121e-02 -2.409102916717529297e-01 -1.357283443212509155e-01 -7.375694066286087036e-02 -8.994832634925842285e-02 1.091190204024314880e-01 3.091815710067749023e-01 -6.889105588197708130e-02 -1.727648451924324036e-02 9.021139889955520630e-02 1.600681394338607788e-01 3.336070477962493896e-02 4.593420401215553284e-02 1.101470068097114563e-01 -3.002083003520965576e-01 8.000495284795761108e-02 -6.462844461202621460e-02 -1.636958867311477661e-01 3.947709128260612488e-02 -2.513038814067840576e-01 4.345518648624420166e-01 2.406336553394794464e-02
-1.654960960149765015e-01 -6.443886458873748779e-02 -7.228761166334152222e-02 1.137518063187599182e-01 -1.292335391044616699e-01 5.884613096714019775e-02 -1.082978621125221252e-01 -3.299979865550994873e-01 -1.064304495230317116e-03 -2.013146132230758667e-01 2.550322413444519043e-01 -3.900735080242156982e-01 -1.529011933598667383e-04 -1.615528911352157593e-01 1.162336766719818115e-01 -1.694394201040267944e-01 9.023489058017730713e-02 8.305013924837112427e-02 1.303269155323505402e-02 -1.354956328868865967e-01 -1.007050573825836182e-01 -9.229763597249984741e-02 -2.819040715694427490e-01 -3.334980085492134094e-02 1.609090715646743774e-01 1.005066260695457458e-01 -1.390974130481481552e-02 5.308971181511878967e-02 -1.155134439468383789e-01 -2.853954136371612549e-01 2.051512748003005981e-01 4.180409312248229980e-01
-7.624530047178268433e-02 -2.931423783302307129e-01 -1.966422945261001587e-01 -8.366894721984863281e-02 -8.361517637968063354e-02 -7.948882132768630981e-02 -1.999423801898956299e-01 -2.336313575506210327e-01 -6.871907413005828857e-02 -2.554905116558074951e-01 1.956770569086074829e-01 -3.183480501174926758e-01 7.562837004661560059e-02 7.110598683357238770e-02 -5.436166748404502869e-02 -3.360026180744171143e-01 -9.876690059900283813e-02 1.328943073749542236e-01 -4.361509531736373901e-02 -1.419768854975700378e-02 -3.921201452612876892e-03 1.068503558635711670e-01 -2.509528100490570068e-01 1.334538403898477554e-02 2.593331634998321533e-01 -1.119164079427719116e-01 -7.325007580220699310e-03 6.465967744588851929e-02 -6.447948515415191650e-02 -3.546930849552154541e-01 2.263146340847015381e-01 2.216972857713699341e-01
1.546876877546310425e-01 -3.363003432750701904e-01 -1.632507592439651489e-01 9.204503148794174194e-02 2.421630322933197021e-01 -3.663128018379211426e-01 7.584474235773086548e-02 -2.375126332044601440e-01 1.702575973467901349e-04 -1.405845135450363159e-01 6.952484697103500366e-02 -9.993804991245269775e-02 -6.413551047444343567e-03 -2.138292789459228516e-01 -4.877780750393867493e-02 1.259095128625631332e-02 1.281006485223770142e-01 -1.348222643136978149e-01 -1.524361688643693924e-02 -8.843680471181869507e-02 1.055443882942199707e-01 7.986979186534881592e-02 2.274506688117980957e-01 4.423593729734420776e-02 -1.869782805442810059e-01 2.673745900392532349e-02 2.851209975779056549e-02 -2.263433635234832764e-01 -2.825254201889038086e-01 -2.758224308490753174e-01 3.381118178367614746e-01 1.348437666893005371e-01
-1.897476017475128174e-01 -1.434309780597686768e-01 1.842754781246185303e-01 1.769750565290451050e-02 4.941699653863906860e-02 -2.046884596347808838e-01 1.560766845941543579e-01 -3.540101349353790283e-01 -1.219369396567344666e-01 -1.439035087823867798e-01 7.660228759050369263e-02 -1.788522452116012573e-01 1.336096674203872681e-01 -2.387955039739608765e-01 -1.331794913858175278e-02 -8.753756433725357056e-02 1.222693324089050293e-01 3.676357492804527283e-02 3.130509555339813232e-01 -6.320673506706953049e-03 -8.962560445070266724e-02 -2.989735826849937439e-02 -2.303185760974884033e-01 -1.868991553783416748e-01 2.605992853641510010e-01 -1.534851919859647751e-02 -1.894719004631042480e-01 -1.034846864058636129e-04 -2.050899267196655273e-01 -2.767114639282226562e-01 1.203045248985290527e-01 3.325419425964355469e-01
-3.414302691817283630e-02 -2.838023602962493896e-01 3.351639583706855774e-02 5.848558619618415833e-02 -2.919870242476463318e-02 -2.520033717155456543e-01 -6.826125085353851318e-02 -4.920586943626403809e-01 5.578452348709106445e-02 -1.023158207535743713e-01 1.311476081609725952e-01 -1.724046766757965088e-01 -1.264009177684783936e-01 1.690755188465118408e-01 -4.572128877043724060e-02 1.501685827970504761e-01 -6.351263821125030518e-02 -1.351984888315200806e-01 -7.374578714370727539e-02 5.256932228803634644e-02 1.559526473283767700e-01 1.586931496858596802e-01 1.418929249048233032e-01 2.196299843490123749e-02 1.490430831909179688e-01 -1.472118794918060303e-01 -1.061871424317359924e-01 1.327459216117858887e-01 -3.176519572734832764e-01 -2.203265279531478882e-01 3.532169759273529053e-01 1.589733958244323730e-01
2.169980853796005249e-01 -1.416418701410293579e-01 3.607540130615234375e-01 -2.515670061111450195e-01 -1.993956044316291809e-02 -3.680192828178405762e-01 9.348676539957523346e-03 -1.427621096372604370e-01 -1.734621077775955200e-01 -1.304530948400497437e-01 2.964152097702026367e-01 -1.583333164453506470e-01 2.717664092779159546e-02 -9.712536819279193878e-03 -5.432127788662910461e-02 1.523666735738515854e-02 2.123449742794036865e-01 -1.223156899213790894e-01 8.657867461442947388e-02 6.441435217857360840e-02 2.212776690721511841e-01 1.585805863142013550e-01 1.907545030117034912e-01 1.353661417961120605e-01 -1.371434926986694336e-01 -6.042711064219474792e-02 -2.143728733062744141e-02 -6.055382639169692993e-02 -6.916424632072448730e-02 -1.613407284021377563e-01 3.302620053291320801e-01 2.281847894191741943e-01
5.671766772866249084e-02 -1.749173849821090698e-01 2.320161759853363037e-01 -1.496510654687881470e-01 -1.259714215993881226e-01 -2.722795903682708740e-01 1.201189123094081879e-03 2.047399431467056274e-02 1.314905285835266113e-01 -3.022868335247039795e-01 2.343213260173797607e-01 -5.977948382496833801e-02 -4.564471542835235596e-02 -2.222990989685058594e-02 -4.858271777629852295e-02 4.855568706989288330e-02 3.255302608013153076e-01 -1.394722014665603638e-01 -9.433648735284805298e-02 -1.570252031087875366e-01 -2.991498634219169617e-02 -1.687402278184890747e-01 4.202162846922874451e-02 8.559280633926391602e-02 -2.782313823699951172e-01 -5.829367786645889282e-02 -6.739917397499084473e-02 1.751150786876678467e-01 -2.573138475418090820e-01 -1.698586642742156982e-01 4.653057456016540527e-01 7.883057929575443268e-03
4.870660230517387390e-02 -2.590740919113159180e-01 2.222440950572490692e-02 1.104947775602340698e-01 -2.518389225006103516e-01 -3.362665772438049316e-01 -1.671021059155464172e-02 -2.598748505115509033e-01 8.669244498014450073e-02 -1.281362473964691162e-01 8.095857501029968262e-02 -2.259086631238460541e-02 -7.933610677719116211e-02 2.314695417881011963e-01 -4.511457402259111404e-03 -5.144701339304447174e-03 4.877008125185966492e-02 -2.024810761213302612e-03 -3.165244460105895996e-01 -4.897339642047882080e-02 2.619909346103668213e-01 1.767493598163127899e-02 -8.790624141693115234e-02 5.706552416086196899e-02 4.947193339467048645e-02 -7.585894316434860229e-02 -2.366916388273239136e-01 -1.355580389499664307e-01 -2.612171173095703125e-01 -3.458019196987152100e-01 2.409629374742507935e-01 2.630456686019897461e-01
-1.478200498968362808e-02 9.099508635699748993e-03 -2.054353430867195129e-02 -3.199025988578796387e-02 -2.019304595887660980e-02 -2.643567323684692383e-01 -6.780123338103294373e-03 -1.538957059383392334e-01 -3.455925360321998596e-02 -2.948174178600311279e-01 1.317242681980133057e-01 -4.269887506961822510e-01 5.265327543020248413e-02 -2.605614066123962402e-01 1.012952178716659546e-01 -1.570657640695571899e-01 -1.234131865203380585e-02 6.028953939676284790e-03 3.110843002796173096e-01 -5.328965187072753906e-02 1.858401149511337280e-01 -1.675241887569427490e-01 9.892363101243972778e-03 2.655395567417144775e-01 -1.087133958935737610e-01 8.514066040515899658e-02 3.634452447295188904e-02 1.764867305755615234e-01 -8.281063288450241089e-02 -2.385318875312805176e-01 3.389963507652282715e-01 -2.182486951351165771e-01
-1.827984005212783813e-01 -1.893495917320251465e-01 -5.417597666382789612e-02 -9.512149542570114136e-02 3.425594791769981384e-02 -3.116116821765899658e-01 -1.701991632580757141e-02 -1.893038004636764526e-01 -9.289178997278213501e-02 -5.548697710037231445e-02 4.731660243123769760e-03 -4.469549283385276794e-02 5.263252556324005127e-02 -2.495309710502624512e-01 -3.730263188481330872e-02 -5.069681629538536072e-02 -2.069726288318634033e-01 6.797003000974655151e-02 2.646972797811031342e-02 -1.750960201025009155e-01 4.088500738143920898e-01 -3.110915720462799072e-01 -7.106909155845642090e-02 1.207953542470932007e-01 -1.221186667680740356e-01 -3.672073781490325928e-02 1.704741828143596649e-02 5.791176855564117432e-02 -2.112949937582015991e-01 -4.073724746704101562e-01 3.121910095214843750e-01 1.061126217246055603e-01
-2.955635488033294678e-01 -3.736049532890319824e-01 7.985986024141311646e-02 1.563239842653274536e-01 3.021332994103431702e-02 -1.328758746385574341e-01 -1.316657513380050659e-01 -8.659764379262924194e-02 -1.339385807514190674e-01 -2.357247173786163330e-01 -1.889897696673870087e-02 -5.026293992996215820e-01 2.703391611576080322e-01 -4.492787644267082214e-02 2.252635359764099121e-02 1.014010887593030930e-02 -1.436933726072311401e-01 1.326666176319122314e-01 3.424742445349693298e-02 1.803219914436340332e-01 1.233294382691383362e-01 -1.334472894668579102e-01 -9.206806868314743042e-02 -8.121416904032230377e-03 2.690328955650329590e-01 1.857834681868553162e-02 -3.967714309692382812e-02 -2.334636151790618896e-01 -9.821510314941406250e-02 -1.837033927440643311e-01 9.264554083347320557e-02 -4.851796850562095642e-02
5.126234143972396851e-02 -1.823366880416870117e-01 -2.327669039368629456e-02 -2.673682868480682373e-01 -5.622230004519224167e-03 -2.191447168588638306e-01 -3.250417113304138184e-01 -4.674113169312477112e-02 5.298978462815284729e-02 -1.602910161018371582e-01 5.164013057947158813e-02 -3.931104242801666260e-01 1.650475561618804932e-01 8.752246201038360596e-02 -2.285230159759521484e-01 4.796829447150230408e-02 8.934197574853897095e-02 -6.774809956550598145e-02 -8.737245947122573853e-02 7.314002513885498047e-02 -6.801584362983703613e-02 -4.060809016227722168e-01 -1.724569797515869141e-01 -1.165908873081207275e-01 -2.594495713710784912e-01 6.480314582586288452e-02 1.361423283815383911e-01 -1.352255940437316895e-01 -2.570617198944091797e-01 -2.053993642330169678e-01 4.704160988330841064e-02 -6.198535487055778503e-02
2.829504907131195068e-01 -1.940068453550338745e-01 5.237071961164474487e-02 -1.012590005993843079e-01 -1.273519545793533325e-01 -5.494040846824645996e-01 4.032443836331367493e-02 -1.480793021619319916e-02 4.073025658726692200e-02 -2.291231006383895874e-01 3.283756673336029053e-01 -8.246257156133651733e-02 6.971937417984008789e-02 -5.211547762155532837e-02 -1.151332408189773560e-01 -6.519380211830139160e-02 3.052737116813659668e-01 -1.953689306974411011e-01 -4.090202972292900085e-02 -6.677585095167160034e-02 4.331046715378761292e-02 -2.417019754648208618e-02 1.674996167421340942e-01 1.263492107391357422e-01 -1.467309296131134033e-01 -1.627501845359802246e-01 6.126907840371131897e-02 2.930900314822793007e-03 -2.773266099393367767e-02 -1.054625362157821655e-01 2.923259139060974121e-01 1.497552692890167236e-01
-8.636095374822616577e-02 -1.273475140333175659e-01 -1.330214291810989380e-01 -2.703321874141693115e-01 -1.163791120052337646e-01 -2.553646862506866455e-01 2.927056886255741119e-02 1.031323894858360291e-01 6.027691438794136047e-02 -2.640291750431060791e-01 3.948922753334045410e-01 -8.739883452653884888e-02 2.291995286941528320e-01 -3.717605173587799072e-01 -5.077736824750900269e-02 2.429951876401901245e-01 -8.249508589506149292e-02 1.034477651119232178e-01 1.593969762325286865e-01 -1.368325650691986084e-01 -1.376439072191715240e-02 8.223310112953186035e-03 -3.225826099514961243e-02 -2.400161325931549072e-01 4.386933520436286926e-02 1.253994405269622803e-01 6.781341880559921265e-02 -1.490709185600280762e-01 -1.360935270786285400e-01 9.968154132366180420e-03 3.214645981788635254e-01 1.379926502704620361e-01
-2.489297837018966675e-01 -9.074524790048599243e-02 7.149318233132362366e-03 -2.180545628070831299e-01 -3.166714012622833252e-01 -6.412179023027420044e-02 9.022114425897598267e-02 5.509820207953453064e-02 1.076761856675148010e-01 -3.827755153179168701e-01 2.652467191219329834e-01 -2.373007088899612427e-01 1.199909150600433350e-01 -3.323133289813995361e-02 -5.759640410542488098e-02 -1.023009642958641052e-01 2.543858997523784637e-02 -3.894689679145812988e-02 1.746520102024078369e-01 1.557843983173370361e-01 -3.346192538738250732e-01 -1.282213330268859863e-01 -1.538187712430953979e-01 -2.801739871501922607e-01 -9.697742015123367310e-02 -1.565285325050354004e-01 -2.321569472551345825e-01 -5.278902873396873474e-02 4.450018703937530518e-02 -1.234376952052116394e-01 1.217904835939407349e-01 2.059732079505920410e-01
-1.525044441223144531e-01 -3.090190887451171875e-01 1.036367751657962799e-02 -9.690484404563903809e-02 1.315924525260925293e-01 1.528486311435699463e-01 -3.118381202220916748e-01 -2.748855054378509521e-01 1.448892802000045776e-02 -2.059109658002853394e-01 2.881832718849182129e-01 -2.449620366096496582e-01 7.407929003238677979e-02 4.036789387464523315e-02 1.415840983390808105e-01 -1.407317966222763062e-01 -1.968728005886077881e-01 -7.423026114702224731e-02 -5.135330557823181152e-02 1.031706575304269791e-02 6.338275969028472900e-02 4.496293608099222183e-03 1.953095011413097382e-02 2.105811536312103271e-01 1.986153274774551392e-01 1.179966181516647339e-01 -2.977082133293151855e-01 -1.665892004966735840e-01 -1.052248254418373108e-01 -3.585013151168823242e-01 1.351796090602874756e-01 4.727135971188545227e-02
-6.853024661540985107e-02 -3.793852031230926514e-01 -1.010142788290977478e-01 -5.308977887034416199e-02 2.925699390470981598e-02 -1.263561397790908813e-01 -1.520744562149047852e-01 -6.635479629039764404e-02 1.042840704321861267e-01 -1.855636537075042725e-01 -1.900676824152469635e-02 -2.480588555335998535e-01 6.215809285640716553e-02 7.962903007864952087e-03 2.985328733921051025e-01 -1.379787921905517578e-01 -9.735611826181411743e-02 7.129661738872528076e-02 -1.688429415225982666e-01 -1.929477155208587646e-01 7.932092249393463135e-02 -1.775027811527252197e-02 -2.738130465149879456e-02 -2.597234845161437988e-01 -1.157869994640350342e-01 -2.610038518905639648e-01 -2.923673093318939209e-01 -1.576387435197830200e-01 9.389005601406097412e-02 -2.250326275825500488e-01 4.065747857093811035e-01 5.457710102200508118e-02
-2.466707080602645874e-01 -6.437908113002777100e-02 -1.135039776563644409e-01 -7.134483009576797485e-02 -2.742283642292022705e-01 -1.146477833390235901e-01 1.124570518732070923e-01 -2.415784150362014771e-01 8.702992647886276245e-02 -2.820455133914947510e-01 2.330402880907058716e-01 -1.926087588071823120e-01 -2.173039019107818604e-01 -2.726100683212280273e-01 9.111121296882629395e-02 -2.397538721561431885e-01 -2.086359411478042603e-01 1.688339710235595703e-01 -6.036916002631187439e-02 -7.376136630773544312e-02 -1.386234313249588013e-01 9.253660589456558228e-02 -1.260412335395812988e-01 -6.011361256241798401e-02 1.037598624825477600e-01 -1.011154055595397949e-01 -5.527835339307785034e-02 -6.671270728111267090e-02 -7.420696318149566650e-02 -4.047909080982208252e-01 1.198271885514259338e-01 2.263125181198120117e-01
8.525468409061431885e-02 -2.286685854196548462e-01 -1.064772754907608032e-01 -2.159620225429534912e-01 -2.961280941963195801e-01 -2.264796495437622070e-01 3.029785156250000000e-01 -4.324232339859008789e-01 1.815833002328872681e-01 -8.610049635171890259e-02 1.062941402196884155e-01 -1.911165416240692139e-01 -3.866972401738166809e-02 -2.177566587924957275e-01 5.198884010314941406e-02 2.075701206922531128e-01 -6.478787213563919067e-02 2.976367808878421783e-02 -9.801197052001953125e-02 -6.267422577366232872e-04 -6.801669299602508545e-02 -2.300851941108703613e-01 5.016812682151794434e-02 1.900749653577804565e-01 1.300532184541225433e-02 -1.033216044306755066e-01 4.818716645240783691e-02 -3.395468592643737793e-01 -1.591898053884506226e-01 -6.609721481800079346e-02 -6.944926083087921143e-02 8.882839232683181763e-02
9.104817360639572144e-02 -2.220925837755203247e-01 7.270586211234331131e-03 6.305768340826034546e-02 -1.588681787252426147e-01 1.186501234769821167e-01 1.457090862095355988e-02 -2.888623774051666260e-01 2.273725420236587524e-01 1.904502511024475098e-02 2.523776888847351074e-01 -3.933063745498657227e-01 -1.363103240728378296e-01 -2.087412402033805847e-02 -8.584352582693099976e-02 5.833459272980690002e-02 -4.866079241037368774e-02 3.474901197478175163e-03 3.261937201023101807e-01 -8.455872535705566406e-02 2.566930949687957764e-01 -1.622545570135116577e-01 -8.481325954198837280e-02 -3.379179537296295166e-02 -5.217513442039489746e-02 -1.416743695735931396e-01 -1.266603171825408936e-01 8.651913702487945557e-02 1.001613494008779526e-02 -4.299153089523315430e-01 2.488524466753005981e-01 -7.408633083105087280e-02
-7.390941679477691650e-02 -3.391080796718597412e-01 2.187025360763072968e-02 1.806520521640777588e-01 3.907521814107894897e-02 -1.275925934314727783e-01 1.016913875937461853e-01 -1.474153101444244385e-01 -2.807536534965038300e-02 6.703185290098190308e-02 1.481799483299255371e-01 -2.694239616394042969e-01 3.297203406691551208e-02 2.036588639020919800e-02 -2.030266970396041870e-01 -1.614077687263488770e-01 -7.619850337505340576e-02 5.099655687808990479e-02 2.933267652988433838e-01 -1.806170493364334106e-01 2.395958900451660156e-01 -1.349729597568511963e-01 -2.144247442483901978e-01 1.622191369533538818e-01 -6.673151254653930664e-02 -2.364969700574874878e-01 -1.338679492473602295e-01 6.609436869621276855e-02 -1.511594653129577637e-01 -4.821872115135192871e-01 1.194446608424186707e-01 2.584130130708217621e-02
-9.469843655824661255e-02 -1.169389039278030396e-01 1.252912282943725586e-01 -7.050433009862899780e-02 1.863607466220855713e-01 1.131598278880119324e-01 -7.793534547090530396e-02 -2.217725962400436401e-01 7.414226233959197998e-02 -3.666375875473022461e-01 3.869382143020629883e-01 -2.990115582942962646e-01 2.214255332946777344e-01 1.296416372060775757e-01 -6.436602771282196045e-02 -1.633747667074203491e-01 -1.231448054313659668e-01 -5.674205720424652100e-02 2.293992191553115845e-01 -3.158308193087577820e-02 -1.587964594364166260e-02 -5.010038241744041443e-02 9.230972826480865479e-02 1.037527248263359070e-01 1.996632963418960571e-01 1.755834817886352539e-01 -2.142035663127899170e-01 2.191635370254516602e-01 -2.251134663820266724e-01 -1.547989845275878906e-01 -2.588492818176746368e-02 2.102453410625457764e-01
-2.619776129722595215e-01 -2.839623391628265381e-01 -7.465229183435440063e-02 -4.827919416129589081e-03 -1.679690033197402954e-01 -1.805980652570724487e-01 1.675431132316589355e-01 4.171945899724960327e-02 1.648318469524383545e-01 2.201362848281860352e-01 -2.070648781955242157e-02 -3.858817815780639648e-01 8.844675868749618530e-02 1.445993483066558838e-01 1.927587203681468964e-02 1.550085395574569702e-01 4.478805139660835266e-02 4.644677788019180298e-02 -5.822517722845077515e-02 1.763056516647338867e-01 9.426026791334152222e-02 -2.696321010589599609e-01 -2.501494884490966797e-01 9.513960778713226318e-02 -1.444414258003234863e-01 3.429735451936721802e-02 5.697112157940864563e-02 -3.061034381389617920e-01 -3.056138455867767334e-01 -1.026945859193801880e-01 2.148068398237228394e-01 1.244174242019653320e-01
-1.348291784524917603e-01 -1.802178323268890381e-01 7.894434779882431030e-02 -3.104377351701259613e-02 1.303898915648460388e-02 -4.444354772567749023e-01 1.445538252592086792e-01 -1.554377824068069458e-01 -2.790319547057151794e-02 -7.057534903287887573e-02 3.679931163787841797e-02 -1.071799620985984802e-01 1.626585125923156738e-01 -3.644616901874542236e-01 -3.250236809253692627e-02 -7.151373662054538727e-03 -1.119989380240440369e-01 2.883937209844589233e-02 8.117821812629699707e-02 1.141201108694076538e-01 3.544658124446868896e-01 -1.179732978343963623e-01 8.748327195644378662e-02 1.719439476728439331e-01 -3.014038503170013428e-01 -6.014357134699821472e-02 -1.381554175168275833e-02 2.344621345400810242e-02 -2.139293551445007324e-01 -3.274079859256744385e-01 2.277291566133499146e-01 -1.029723286628723145e-01
-6.573019921779632568e-02 -1.225285604596138000e-01 1.537836194038391113e-01 -3.524251282215118408e-02 2.035456597805023193e-01 -2.471446394920349121e-01 -2.713448554277420044e-02 1.068917214870452881e-01 1.426197439432144165e-01 -1.311160326004028320e-01 2.806602418422698975e-01 -2.159752398729324341e-01 6.819786876440048218e-02 -1.504465788602828979e-01 -2.130473405122756958e-02 -1.937555074691772461e-01 6.752435863018035889e-02 2.490744441747665405e-01 3.529148697853088379e-01 3.039925824850797653e-03 2.290084958076477051e-01 1.983637511730194092e-01 -2.202292978763580322e-01 1.493655890226364136e-02 -6.693896371871232986e-03 -5.255777761340141296e-02 -1.908997595310211182e-01 -4.068606719374656677e-02 -3.066241443157196045e-01 -2.407184392213821411e-01 2.551334202289581299e-01 1.524434238672256470e-01
-1.773696094751358032e-01 -1.328522264957427979e-01 6.584540754556655884e-02 8.362121880054473877e-02 -4.923459514975547791e-02 -3.319087922573089600e-01 7.845186442136764526e-02 -4.046836867928504944e-02 -1.369345337152481079e-01 -2.952340245246887207e-01 1.935158669948577881e-01 -2.259861677885055542e-01 3.405921757221221924e-01 2.638336457312107086e-02 2.378301769495010376e-01 -3.384408354759216309e-01 1.026088818907737732e-01 -1.748495697975158691e-01 1.447388529777526855e-01 8.063475787639617920e-02 1.075820103287696838e-01 -1.474146246910095215e-01 1.865655630826950073e-01 8.306152373552322388e-02 1.573916375637054443e-01 -6.084894016385078430e-02 -3.383010625839233398e-02 -1.573138236999511719e-01 -3.064665496349334717e-01 3.321125730872154236e-02 2.085000425577163696e-01 -2.277141809463500977e-02
-2.330095916986465454e-01 -3.577482104301452637e-01 3.802155330777168274e-02 -7.072884589433670044e-03 1.217571124434471130e-01 -1.182326208800077438e-02 9.943775087594985962e-02 -9.697619080543518066e-02 -2.325890958309173584e-01 -2.492743432521820068e-01 1.302099674940109253e-01 -2.242108285427093506e-01 -1.859673485159873962e-02 3.497962653636932373e-02 1.365766972303390503e-01 -2.827114760875701904e-01 2.963724359869956970e-02 -4.120137076824903488e-03 8.325475454330444336e-02 9.570628404617309570e-03 8.290019631385803223e-02 1.118328794836997986e-02 1.336959190666675568e-02 -8.920595049858093262e-02 3.214926719665527344e-01 -2.787968814373016357e-01 -1.375820208340883255e-02 -1.644395589828491211e-01 -6.008490175008773804e-02 -3.536701202392578125e-01 1.419018059968948364e-01 3.437518775463104248e-01
2.320109754800796509e-01 -3.263185918331146240e-01 1.891279518604278564e-01 -2.347821146249771118e-01 -6.466053426265716553e-02 -1.298987567424774170e-01 -1.027929410338401794e-02 -2.188295125961303711e-01 2.482691109180450439e-01 -1.202472019940614700e-03 -5.280967056751251221e-02 -2.079312503337860107e-01 -1.212192606180906296e-02 -2.507132291793823242e-01 -3.870115056633949280e-02 4.431090876460075378e-02 -2.548775970935821533e-01 2.313041538000106812e-01 1.213011294603347778e-01 2.924635261297225952e-02 1.524441838264465332e-01 -5.907125398516654968e-02 -1.088325083255767822e-01 6.773619353771209717e-02 8.922474086284637451e-02 -4.029253497719764709e-02 -1.631119251251220703e-01 1.710213907063007355e-02 -2.442768365144729614e-01 -2.900966405868530273e-01 3.826054036617279053e-01 -4.157508909702301025e-02
-1.074089929461479187e-01 -1.838698983192443848e-01 6.179208308458328247e-02 8.204078674316406250e-02 -2.716684043407440186e-01 -1.380354613065719604e-01 -3.598020598292350769e-02 -2.666807770729064941e-01 -1.197904814034700394e-02 -4.643603786826133728e-02 3.308676481246948242e-01 -2.988582551479339600e-01 2.098113596439361572e-01 -1.547174900770187378e-01 -2.855819761753082275e-01 -2.011383026838302612e-01 -8.921179175376892090e-02 1.868640333414077759e-01 1.692265272140502930e-01 1.320647355169057846e-02 7.851839810609817505e-02 1.040790081024169922e-01 -2.529279589653015137e-01 -2.567449808120727539e-01 1.811006814241409302e-01 -1.121929585933685303e-01 -2.242142893373966217e-02 8.131611347198486328e-02 -8.033279329538345337e-02 8.411899209022521973e-03 2.711728215217590332e-01 1.914113312959671021e-01
-1.795500963926315308e-01 -4.599717855453491211e-01 5.121858417987823486e-02 -3.620024770498275757e-02 9.148422628641128540e-02 -1.548463851213455200e-01 -1.608685255050659180e-01 -1.182601377367973328e-01 -9.140747785568237305e-02 -1.593179702758789062e-01 2.339985817670822144e-01 -2.158807218074798584e-01 -6.750273704528808594e-02 2.529831603169441223e-02 4.098909348249435425e-02 -3.545059859752655029e-01 -5.341576412320137024e-02 -4.908833187073469162e-03 -5.048265308141708374e-02 8.092982321977615356e-02 6.529088318347930908e-02 1.065311487764120102e-02 -2.761893868446350098e-01 -8.111043833196163177e-03 6.829266250133514404e-02 -2.178933918476104736e-01 -3.969364985823631287e-02 -2.038939148187637329e-01 -5.716554820537567139e-02 -4.083214700222015381e-01 1.015365123748779297e-01 2.100057005882263184e-01
1.372028738260269165e-01 -3.537605106830596924e-01 6.781020015478134155e-02 7.521869987249374390e-02 -7.523252069950103760e-02 -1.739988923072814941e-01 -3.368787094950675964e-02 -2.859202623367309570e-01 -2.990944124758243561e-02 -1.900886148214340210e-01 3.505142331123352051e-01 -1.558080613613128662e-01 -1.931414753198623657e-01 -1.333974599838256836e-01 -2.165129780769348145e-01 3.100347518920898438e-01 1.425261795520782471e-01 -1.554521620273590088e-01 -1.111470744945108891e-03 4.489390179514884949e-02 1.332381218671798706e-01 -3.158100007567554712e-04 1.048751994967460632e-01 1.677798777818679810e-01 -2.744326293468475342e-01 1.349139958620071411e-01 -1.192951351404190063e-01 9.432577341794967651e-02 -2.085229158401489258e-01 -5.637991428375244141e-02 2.761919498443603516e-01 4.130189865827560425e-02
-1.074425652623176575e-01 -2.594026625156402588e-01 1.882363855838775635e-01 6.675832718610763550e-02 -1.524352133274078369e-01 1.063087284564971924e-01 5.557503923773765564e-02 -3.411651849746704102e-01 -8.661738783121109009e-02 1.062113940715789795e-01 2.343991845846176147e-01 -1.070984676480293274e-01 -5.799289792776107788e-02 -6.166059896349906921e-02 3.886861354112625122e-02 -2.473422139883041382e-01 -4.595705866813659668e-02 -2.099818438291549683e-01 5.147927999496459961e-02 -1.046576425433158875e-01 -1.024927124381065369e-01 -3.415284305810928345e-02 3.752012550830841064e-02 1.897736042737960815e-01 1.474366150796413422e-02 1.336785107851028442e-01 2.103146463632583618e-01 -2.200631350278854370e-01 -1.530453562736511230e-01 -4.298353791236877441e-01 3.789587914943695068e-01 -2.769078500568866730e-02
8.262053877115249634e-02 -2.259344607591629028e-01 2.914371490478515625e-01 -8.352375030517578125e-02 5.663400143384933472e-02 -1.024843081831932068e-01 8.712036907672882080e-02 -1.388318240642547607e-01 -1.523211505264043808e-02 -3.433023393154144287e-02 2.085404396057128906e-01 -2.832404971122741699e-01 3.073571063578128815e-02 -6.025198101997375488e-02 -1.347565203905105591e-01 1.620569080114364624e-02 -7.357335090637207031e-02 8.614855259656906128e-02 2.820981144905090332e-01 1.384359039366245270e-02 3.772830665111541748e-01 -3.175014853477478027e-01 -1.579259932041168213e-01 1.177132502198219299e-01 -6.533544510602951050e-02 -2.211797386407852173e-01 -2.615344822406768799e-01 4.814631864428520203e-02 -3.255939111113548279e-02 -3.654931485652923584e-01 1.617967933416366577e-01 -4.728399962186813354e-02
-1.431728154420852661e-01 -1.991155594587326050e-01 8.111945539712905884e-02 -1.417347937822341919e-01 -2.401802241802215576e-01 -1.218289043754339218e-02 1.599269062280654907e-01 1.075254566967487335e-02 2.574739754199981689e-01 -1.922416985034942627e-01 1.685053110122680664e-01 -7.773821800947189331e-02 4.577855020761489868e-02 -1.930634528398513794e-01 -3.804635703563690186e-01 5.202149972319602966e-03 2.718335986137390137e-01 9.325713664293289185e-02 -3.358045965433120728e-02 2.192737758159637451e-01 4.589531943202018738e-02 3.233011439442634583e-02 -4.163442254066467285e-01 -4.998343810439109802e-02 -1.217416748404502869e-01 -2.783192135393619537e-02 -1.192066296935081482e-01 -1.252008080482482910e-01 -2.123153507709503174e-01 -5.263663455843925476e-02 2.602095305919647217e-01 1.897165626287460327e-01
1.497506797313690186e-01 -3.029405772686004639e-01 -4.396416991949081421e-02 -7.966358214616775513e-02 -3.794314339756965637e-03 -3.691018223762512207e-01 1.170187294483184814e-01 -6.123398989439010620e-02 -1.983962766826152802e-02 -1.207287758588790894e-01 2.098123431205749512e-01 -9.380505234003067017e-02 -1.685533970594406128e-01 -7.334244996309280396e-02 -2.627576328814029694e-02 1.905581355094909668e-01 2.103520035743713379e-01 -1.584537178277969360e-01 5.911601707339286804e-02 -1.372777372598648071e-01 -1.346294581890106201e-01 -6.517176330089569092e-02 -1.169421127997338772e-03 2.373025268316268921e-01 -3.041986376047134399e-02 5.063693597912788391e-02 3.559663146734237671e-02 -8.778885751962661743e-02 -1.945352107286453247e-01 -2.379156798124313354e-01 5.397431254386901855e-01 1.289638429880142212e-01
-1.373576521873474121e-01 -5.428748130798339844e-01 1.009380370378494263e-01 -1.817159913480281830e-02 -6.171266734600067139e-02 7.700855284929275513e-02 -3.154857158660888672e-01 6.214620545506477356e-02 1.098187640309333801e-01 -1.488699913024902344e-01 2.100692689418792725e-01 -3.822320699691772461e-01 -6.046212837100028992e-02 -1.728098839521408081e-01 2.184516936540603638e-01 -1.470469087362289429e-01 3.512667492032051086e-02 -8.844995498657226562e-02 -1.385965049266815186e-01 -5.647511780261993408e-02 -8.251120895147323608e-02 1.433425117284059525e-02 -1.302688103169202805e-02 -1.453777849674224854e-01 -7.610389590263366699e-02 -1.396607905626296997e-01 -8.034443110227584839e-02 -3.266130760312080383e-02 -5.853233486413955688e-02 -1.809969544410705566e-01 1.388159543275833130e-01 2.956430315971374512e-01
-6.616622209548950195e-02 -9.683446586132049561e-02 2.769407071173191071e-02 1.257872283458709717e-01 2.413988299667835236e-02 -1.700306981801986694e-01 -1.462079817429184914e-03 -3.365502059459686279e-01 1.732839792966842651e-01 -2.469154149293899536e-01 -8.048275485634803772e-03 -4.604292511940002441e-01 2.071670144796371460e-01 -1.381080597639083862e-03 -8.273120224475860596e-02 2.284003943204879761e-01 2.482545524835586548e-01 -1.053765490651130676e-01 6.675420701503753662e-02 -3.650211542844772339e-02 2.174499332904815674e-01 -1.087654531002044678e-01 2.455387264490127563e-01 1.824771612882614136e-01 -1.090672686696052551e-01 4.179830662906169891e-03 -5.638027563691139221e-02 8.598572760820388794e-02 -5.274394899606704712e-02 -2.542660236358642578e-01 1.719196885824203491e-01 2.668503820896148682e-01
-5.809154361486434937e-02 -3.083926737308502197e-01 -1.279426515102386475e-01 -3.560283482074737549e-01 -2.775017321109771729e-01 -2.223851531744003296e-01 2.836899161338806152e-01 -3.567591905593872070e-01 8.822322636842727661e-02 -2.407542802393436432e-02 -2.884012274444103241e-02 -1.504383236169815063e-01 6.715727597475051880e-02 -1.033787503838539124e-01 -1.494131684303283691e-01 1.579547822475433350e-01 1.373135149478912354e-01 -1.160271391272544861e-01 -1.057141125202178955e-01 7.489816844463348389e-02 -1.616082191467285156e-01 -1.767303347587585449e-01 3.022206425666809082e-01 1.417159289121627808e-01 -2.920296974480152130e-02 7.928688079118728638e-02 4.762145876884460449e-02 -2.326865792274475098e-01 -1.551064699888229370e-01 -1.553114205598831177e-01 -2.998458454385399818e-03 -1.624717749655246735e-02
-1.831837184727191925e-02 -3.470863699913024902e-01 -4.527067765593528748e-02 -4.268041998147964478e-02 -6.269037257879972458e-03 -1.436493992805480957e-01 -2.295373380184173584e-02 -3.082128763198852539e-01 -1.020186841487884521e-01 -2.311394810676574707e-01 9.192388504743576050e-02 -2.841717302799224854e-01 -5.394540354609489441e-02 5.050133913755416870e-02 -6.727426312863826752e-03 -7.483196258544921875e-02 2.782442867755889893e-01 2.887526452541351318e-01 2.712717056274414062e-01 2.361277677118778229e-02 1.302631348371505737e-01 -1.117909029126167297e-01 1.059565991163253784e-01 -4.444476217031478882e-02 -3.300343751907348633e-01 4.162600263953208923e-02 -9.862305223941802979e-02 -7.592885941267013550e-02 -2.616359889507293701e-01 -2.848016917705535889e-01 1.795952022075653076e-01 -9.699054807424545288e-02
7.300098985433578491e-02 -9.860742092132568359e-02 5.422101542353630066e-02 -8.043399453163146973e-02 9.089794941246509552e-03 -1.846588999032974243e-01 2.578567154705524445e-02 2.592769265174865723e-02 1.549722850322723389e-01 -2.644709050655364990e-01 2.253481745719909668e-01 -1.371098905801773071e-01 1.246234476566314697e-01 -3.255299851298332214e-02 1.049922108650207520e-01 -1.167529076337814331e-02 1.037711948156356812e-01 2.955825030803680420e-01 -1.565037816762924194e-01 1.270501464605331421e-01 1.775271072983741760e-02 -2.915435731410980225e-01 9.048613160848617554e-02 2.283115684986114502e-01 -2.028519511222839355e-01 2.751076966524124146e-02 -6.823858618736267090e-02 -6.147623434662818909e-02 -8.655644953250885010e-02 -5.364505648612976074e-01 3.356490731239318848e-01 7.780787348747253418e-02
-2.414439432322978973e-02 -2.500692307949066162e-01 2.838564813137054443e-01 -9.852886199951171875e-02 1.008963510394096375e-01 -5.467151403427124023e-01 1.827813833951950073e-01 -1.649682670831680298e-01 -6.543584167957305908e-02 -3.017517924308776855e-01 1.350503563880920410e-01 -3.663269802927970886e-02 -2.034423232544213533e-04 -3.339833393692970276e-02 -1.796725690364837646e-01 2.219538986682891846e-01 1.453472077846527100e-01 -6.293831765651702881e-02 5.618925765156745911e-02 4.442508146166801453e-02 -1.167570725083351135e-01 -1.209720149636268616e-01 -1.022092029452323914e-01 1.923694312572479248e-01 -4.427792504429817200e-02 -2.132415920495986938e-01 -9.109786897897720337e-02 -9.994794614613056183e-03 -8.447391539812088013e-02 -1.355022788047790527e-01 2.790716886520385742e-01 1.190584674477577209e-01
-2.047809064388275146e-01 -1.007048040628433228e-01 -9.827576577663421631e-02 1.505344212055206299e-01 9.293198585510253906e-02 -4.435241520404815674e-01 2.030783295631408691e-01 -2.103870920836925507e-02 1.606350094079971313e-01 -2.540138661861419678e-01 2.299306681379675865e-03 -4.098704755306243896e-01 1.457033455371856689e-01 -1.458433829247951508e-02 1.087769269943237305e-01 3.003446459770202637e-01 1.585623770952224731e-01 1.428023874759674072e-01 2.046355791389942169e-02 -9.015211462974548340e-02 9.605207294225692749e-02 -1.763372682034969330e-02 7.011917978525161743e-02 1.203319802880287170e-01 -1.466742157936096191e-01 -4.765904322266578674e-02 4.399893805384635925e-02 -1.545277833938598633e-01 -9.989877790212631226e-02 -2.782532572746276855e-01 2.583367824554443359e-01 2.756993751972913742e-03
8.662984520196914673e-02 -2.638837695121765137e-01 -2.980294525623321533e-01 -2.315998226404190063e-01 -1.100642234086990356e-01 -1.229882612824440002e-01 -1.793407052755355835e-01 -4.881896823644638062e-02 2.257427871227264404e-01 -1.618497371673583984e-01 -2.648296207189559937e-02 -1.367761939764022827e-01 2.981073260307312012e-01 1.095848232507705688e-01 -1.291826069355010986e-01 7.104806602001190186e-02 -7.489947229623794556e-02 -1.322542876005172729e-01 -1.913826465606689453e-01 1.332883238792419434e-01 3.841891884803771973e-02 -5.182455852627754211e-02 2.084265351295471191e-01 -1.194334626197814941e-01 1.045757979154586792e-01 -3.817741200327873230e-02 -7.420249283313751221e-02 2.506707906723022461e-01 -7.109896838665008545e-02 -4.751346111297607422e-01 1.652088761329650879e-01 1.457321643829345703e-01
1.517378389835357666e-01 -5.253220200538635254e-01 -3.843504190444946289e-02 4.502192139625549316e-02 -3.527003228664398193e-01 -1.735363714396953583e-02 2.119507193565368652e-01 -3.287608921527862549e-01 -7.162684202194213867e-02 -2.715307176113128662e-01 8.033587038516998291e-02 -1.413521021604537964e-01 1.702353060245513916e-01 -1.250644214451313019e-02 -8.296575397253036499e-02 5.220864433795213699e-03 9.233193844556808472e-02 7.151421159505844116e-02 -7.554485648870468140e-02 -1.721023172140121460e-01 -1.441239118576049805e-01 -2.251970767974853516e-01 7.363569736480712891e-02 8.936813473701477051e-02 -1.581119596958160400e-01 2.395368926227092743e-02 1.423470377922058105e-01 -9.981359541416168213e-02 1.552504748106002808e-01 -2.502252161502838135e-01 9.353633038699626923e-03 4.472674801945686340e-02
1.188633814454078674e-01 -1.589195877313613892e-01 1.325263381004333496e-01 -1.709521859884262085e-01 -1.874933987855911255e-01 -2.010554671287536621e-01 -1.247259378433227539e-01 -3.265383541584014893e-01 -4.613059759140014648e-02 -3.630589544773101807e-01 6.822796165943145752e-02 -1.268118768930435181e-01 -4.674543440341949463e-02 -9.276454150676727295e-02 -3.384932503104209900e-02 6.941466033458709717e-02 1.670577526092529297e-01 -3.358989953994750977e-02 1.771447807550430298e-01 5.829548835754394531e-02 2.348780781030654907e-01 -1.062935143709182739e-01 5.698198452591896057e-02 -2.996419072151184082e-01 -3.212738037109375000e-02 1.455045789480209351e-01 3.069361485540866852e-02 -9.511346369981765747e-02 -1.133483350276947021e-01 -3.910848796367645264e-01 1.781393438577651978e-01 -3.026578128337860107e-01
-2.532204091548919678e-01 -3.207021951675415039e-01 -3.984248265624046326e-02 -9.085252881050109863e-02 1.266319770365953445e-02 1.002992019057273865e-01 -4.275538027286529541e-02 -1.371677517890930176e-01 1.337688714265823364e-01 -1.904768347740173340e-01 2.906726300716400146e-01 1.551653165370225906e-02 9.462214261293411255e-02 2.660517767071723938e-02 -2.971346676349639893e-02 -3.289915621280670166e-01 -1.922942548990249634e-01 -1.179622411727905273e-01 1.015026345849037170e-01 9.844639897346496582e-02 1.266932487487792969e-01 7.184462994337081909e-02 3.180388733744621277e-02 -1.261934936046600342e-01 3.523028269410133362e-02 -1.349870115518569946e-01 -1.566171944141387939e-01 7.224376499652862549e-02 -2.393182367086410522e-01 -5.481416583061218262e-01 1.150409430265426636e-01 7.365377247333526611e-02
7.382706273347139359e-03 -1.362459212541580200e-01 2.749047242105007172e-02 -5.073362588882446289e-02 -5.089661851525306702e-02 -2.189756780862808228e-01 -3.908361122012138367e-02 -1.255342662334442139e-01 -1.580840721726417542e-02 -3.194983601570129395e-01 2.616407275199890137e-01 -2.455615103244781494e-01 3.278418481349945068e-01 8.192922919988632202e-02 -2.376527339220046997e-01 -1.363865584135055542e-01 3.304486349225044250e-02 -2.595680654048919678e-01 -1.070088297128677368e-01 2.319397479295730591e-01 -1.459760963916778564e-01 -1.993224173784255981e-01 -1.077136099338531494e-01 -1.584935933351516724e-01 -2.416488975286483765e-01 -2.518078982830047607e-01 -1.612074375152587891e-01 -1.181412711739540100e-01 9.940804541110992432e-02 -2.472674399614334106e-01 -1.482786517590284348e-02 -1.593819856643676758e-01
-1.606922149658203125e-01 -3.264158368110656738e-01 1.766859143972396851e-01 -2.257791757583618164e-01 -2.566328644752502441e-01 -1.955810934305191040e-01 1.770181953907012939e-01 1.245112270116806030e-01 5.199939757585525513e-02 -1.876275241374969482e-01 3.672584891319274902e-01 -2.050695866346359253e-01 -4.697517678141593933e-02 9.310919791460037231e-02 -2.727611958980560303e-01 1.068187579512596130e-01 2.304886579513549805e-01 -6.217388808727264404e-02 -3.060165420174598694e-02 7.969879359006881714e-02 -3.405879950150847435e-03 -3.113062679767608643e-02 -2.818444967269897461e-01 -8.494649082422256470e-02 -7.208884507417678833e-02 1.772209405899047852e-01 -7.166723161935806274e-02 -2.602787911891937256e-01 -1.254131346940994263e-01 -2.797043696045875549e-02 -2.934843115508556366e-02 2.102168798446655273e-01
-3.712654113769531250e-01 -2.896384596824645996e-01 3.142751008272171021e-02 6.502240896224975586e-02 2.308510802686214447e-02 -2.470978945493698120e-01 1.631895825266838074e-02 7.411735597997903824e-03 2.194292843341827393e-02 -2.145702391862869263e-01 1.508801430463790894e-01 -5.716418623924255371e-01 1.876540184020996094e-01 -8.118434995412826538e-02 -6.799811869859695435e-02 1.240235939621925354e-01 -2.103595286607742310e-01 1.248338967561721802e-01 2.106822580099105835e-01 1.326859891414642334e-01 1.256120800971984863e-01 -5.547149479389190674e-02 1.551360040903091431e-01 -3.193648066371679306e-03 2.358181625604629517e-01 -6.632107496261596680e-02 1.012755092233419418e-02 -1.192029193043708801e-01 7.333667948842048645e-03 1.472151093184947968e-02 1.037993654608726501e-01 5.610051006078720093e-02
-1.676932573318481445e-01 -2.888175845146179199e-01 1.542603224515914917e-01 6.644722819328308105e-02 7.447417825460433960e-02 -1.541319936513900757e-01 4.847539588809013367e-02 -2.771762013435363770e-01 2.913553267717361450e-02 -2.510348334908485413e-02 -5.834599584341049194e-02 -3.564238846302032471e-01 -4.604202508926391602e-02 -1.093681529164314270e-01 -1.037229746580123901e-01 4.045128226280212402e-01 2.885874174535274506e-02 1.358074545860290527e-01 4.329360648989677429e-02 -6.000497937202453613e-02 2.486283183097839355e-01 -8.942032605409622192e-02 -1.590663194656372070e-01 1.901686191558837891e-01 1.575964391231536865e-01 -1.844690591096878052e-01 -1.660287939012050629e-02 -1.540431752800941467e-02 2.431690134108066559e-02 -3.410811722278594971e-01 2.845540642738342285e-01 1.344394236803054810e-01
-1.570326238870620728e-01 -3.263049125671386719e-01 -1.521035879850387573e-01 -6.504055112600326538e-02 3.146481513977050781e-01 -3.725297152996063232e-01 -1.132896095514297485e-01 -1.118184253573417664e-01 -2.118539251387119293e-02 -1.951871514320373535e-01 -4.495731089264154434e-03 -1.468288600444793701e-01 1.595760136842727661e-01 -5.537824332714080811e-02 1.327518075704574585e-01 -1.306103467941284180e-01 1.184825524687767029e-01 1.669765114784240723e-01 1.859796047210693359e-01 7.423489540815353394e-02 2.120107039809226990e-02 6.200893968343734741e-02 -9.393854439258575439e-02 -4.513236135244369507e-02 -2.190381586551666260e-01 1.386208832263946533e-01 -1.016052886843681335e-01 1.439810991287231445e-01 -1.247780546545982361e-01 -2.452503144741058350e-01 3.805842995643615723e-01 1.976294964551925659e-01
-4.069937393069267273e-02 -2.349561825394630432e-02 1.634312868118286133e-01 -2.186503559350967407e-01 5.339319631457328796e-02 -1.942458450794219971e-01 -1.058674454689025879e-01 -1.800081878900527954e-01 -5.570439249277114868e-02 -1.975303590297698975e-01 4.211134612560272217e-01 -4.006749987602233887e-01 1.106279268860816956e-01 -2.288378030061721802e-01 1.835361868143081665e-02 -8.511202782392501831e-02 -2.643249332904815674e-01 8.300261199474334717e-02 2.241493165493011475e-01 -5.077235028147697449e-02 -1.277602016925811768e-01 1.056483164429664612e-01 -3.111099004745483398e-01 -1.903905719518661499e-02 8.915399760007858276e-02 7.321023195981979370e-02 -5.736774951219558716e-02 -1.735403835773468018e-01 -6.948352605104446411e-02 -1.780761033296585083e-01 7.548859715461730957e-02 2.091156542301177979e-01
-2.811756134033203125e-01 -3.381547927856445312e-01 -3.046564757823944092e-02 -1.296917945146560669e-01 1.578000485897064209e-01 1.777739077806472778e-02 -4.516416043043136597e-02 -3.234925568103790283e-01 -1.550974100828170776e-01 -7.929690927267074585e-02 3.554170727729797363e-01 -3.031302392482757568e-01 -1.041091326624155045e-02 -1.059042215347290039e-01 4.696276038885116577e-02 -3.489894866943359375e-01 -7.580002769827842712e-03 3.088919259607791901e-02 -2.073728851974010468e-02 1.627874970436096191e-01 2.262281440198421478e-02 1.453720927238464355e-01 -4.577051848173141479e-02 9.270154684782028198e-02 1.203980594873428345e-01 -2.184476554393768311e-01 -6.416797637939453125e-02 -1.085814833641052246e-01 4.546228423714637756e-02 -2.780396640300750732e-01 1.307552307844161987e-01 1.954401880502700806e-01
8.440339565277099609e-02 -3.056678175926208496e-01 -4.939107596874237061e-02 -2.010800503194332123e-02 7.693407684564590454e-02 -3.535075858235359192e-02 -6.755165755748748779e-03 7.756399363279342651e-02 1.132604181766510010e-01 -1.379072368144989014e-01 7.954665459692478180e-03 -3.560588359832763672e-01 4.775431752204895020e-02 -1.522115767002105713e-01 -2.052157670259475708e-01 -2.250486016273498535e-01 5.614223331212997437e-02 3.813771903514862061e-01 1.004475653171539307e-01 -5.510193109512329102e-02 2.350586354732513428e-01 1.375824064016342163e-01 -2.848926186561584473e-01 -2.146126776933670044e-01 -4.008361697196960449e-02 -2.265366464853286743e-01 1.167740765959024429e-02 -1.891152560710906982e-01 -1.175450012087821960e-01 -3.053619563579559326e-01 2.174898386001586914e-01 1.229276787489652634e-02
-3.177518248558044434e-01 -7.016874849796295166e-02 -1.973010152578353882e-01 -2.636354565620422363e-01 -1.359438449144363403e-01 -3.974463343620300293e-01 9.227351844310760498e-02 4.133131355047225952e-02 1.273616552352905273e-01 -1.354210227727890015e-01 1.985436677932739258e-01 -1.112427189946174622e-01 1.765045374631881714e-01 -3.402312994003295898e-01 7.948259264230728149e-02 -3.151293843984603882e-02 -4.511756822466850281e-02 2.374984323978424072e-01 -1.633024066686630249e-01 -2.458936423063278198e-01 7.936280965805053711e-02 -9.942170232534408569e-02 -1.144103482365608215e-01 -5.061752349138259888e-02 7.320258021354675293e-02 -1.210441347211599350e-02 1.828243548516184092e-04 -1.729759573936462402e-01 -2.761865854263305664e-01 8.289545774459838867e-02 2.495882511138916016e-01 1.254653651267290115e-02
-1.104396767914295197e-02 -2.220051437616348267e-01 -4.723268002271652222e-02 5.261945351958274841e-02 -2.628411054611206055e-01 -4.807120263576507568e-01 1.050937920808792114e-01 -2.316655665636062622e-01 -4.119968414306640625e-02 -1.589038521051406860e-01 7.079672068357467651e-02 -1.746912747621536255e-01 1.475097090005874634e-01 -4.983970150351524353e-02 -2.572819031774997711e-02 2.933522462844848633e-01 5.891195312142372131e-02 -1.029562503099441528e-01 4.127917438745498657e-02 -2.487383782863616943e-02 6.447276473045349121e-02 -1.070916429162025452e-01 -1.654750555753707886e-01 2.025669664144515991e-01 -1.148978248238563538e-01 -3.008290231227874756e-01 -8.275108784437179565e-02 2.556582689285278320e-01 9.006208856590092182e-04 -2.422058582305908203e-01 2.687726020812988281e-01 -5.041674710810184479e-03
6.095292046666145325e-02 -1.050591990351676941e-01 5.512830987572669983e-02 -1.485158503055572510e-01 -1.274999976158142090e-01 -1.246372312307357788e-01 -9.807528555393218994e-02 -3.602840006351470947e-01 1.281912326812744141e-01 -2.414450198411941528e-01 6.835720688104629517e-02 -1.597049832344055176e-01 -1.783160306513309479e-02 1.525379270315170288e-01 9.114473313093185425e-02 6.221637502312660217e-02 2.033106982707977295e-01 1.621324717998504639e-01 3.052603304386138916e-01 -4.890343174338340759e-02 3.054894506931304932e-01 3.023835085332393646e-02 -8.579427748918533325e-02 -2.288987487554550171e-01 -1.257208585739135742e-01 1.794057041406631470e-01 -3.751042112708091736e-02 -2.720814049243927002e-01 -2.791306972503662109e-01 -2.788362801074981689e-01 2.116551697254180908e-01 -8.477023988962173462e-02
-8.713845163583755493e-02 -3.816584050655364990e-01 -1.505968570709228516e-01 -1.576997712254524231e-02 -1.199016124010086060e-01 -2.584911286830902100e-01 9.352114796638488770e-02 -1.253862679004669189e-01 5.596240609884262085e-02 4.822359886020421982e-03 2.423674613237380981e-01 -3.007486164569854736e-01 -1.325135231018066406e-01 -3.982037305831909180e-02 -1.526151299476623535e-01 1.073374524712562561e-01 -2.467973530292510986e-01 2.566344738006591797e-01 5.682792514562606812e-02 -3.132240101695060730e-02 -2.146641910076141357e-01 4.022498056292533875e-02 -3.099676668643951416e-01 -1.150280386209487915e-01 1.508656591176986694e-01 1.452037841081619263e-01 -1.485911905765533447e-01 -8.037529885768890381e-02 -2.674948871135711670e-01 -2.012889534235000610e-01 1.505975127220153809e-01 1.293176859617233276e-01
-1.538971960544586182e-01 -1.070854216814041138e-01 -3.450384363532066345e-02 -3.874634504318237305e-01 -3.030818402767181396e-01 -2.872042655944824219e-01 2.645921707153320312e-01 9.362123161554336548e-02 1.322020310908555984e-02 -4.580597877502441406e-01 2.470860630273818970e-01 -1.370407193899154663e-01 1.283862590789794922e-01 2.448745071887969971e-02 -1.310149431228637695e-01 2.536878548562526703e-02 7.349084317684173584e-02 3.402022644877433777e-02 1.922255754470825195e-02 -5.981666222214698792e-02 8.191776275634765625e-02 9.216067939996719360e-02 -2.253281623125076294e-01 -2.155471295118331909e-01 -6.327363103628158569e-02 -3.065721318125724792e-02 -2.533862590789794922e-01 -6.847873330116271973e-02 -5.040870979428291321e-02 -1.110994592308998108e-01 7.320819795131683350e-02 1.366397589445114136e-01
-6.733748596161603928e-03 -2.821505665779113770e-01 6.910435389727354050e-03 3.040579892694950104e-02 -5.191364511847496033e-02 -2.515575289726257324e-01 1.951148360967636108e-01 -2.461544722318649292e-01 1.863726675510406494e-01 -3.580066561698913574e-01 -1.334574967622756958e-01 -1.335137188434600830e-01 2.194806635379791260e-01 -2.876140773296356201e-01 5.848787724971771240e-02 1.868402510881423950e-01 -4.480396583676338196e-02 -2.460477352142333984e-01 8.005537837743759155e-02 -7.713304832577705383e-03 2.415757030248641968e-01 1.090160459280014038e-01 1.598771661520004272e-01 -3.198180347681045532e-02 -5.283617228269577026e-02 -1.582129150629043579e-01 3.967662528157234192e-02 -3.958183340728282928e-03 -1.873181015253067017e-01 -1.118023321032524109e-02 3.317163884639739990e-01 2.155631929636001587e-01
1.046111360192298889e-01 -1.671017259359359741e-01 -7.634819298982620239e-02 4.253252968192100525e-02 -3.940260037779808044e-02 -2.224390357732772827e-01 -4.095631837844848633e-02 -9.269507974386215210e-02 -2.567612193524837494e-02 -2.464810460805892944e-01 2.876937091350555420e-01 -2.311539947986602783e-01 1.658650930039584637e-03 -2.896112203598022461e-01 -1.302427947521209717e-01 5.717691779136657715e-02 -2.467149645090103149e-01 -1.582335680723190308e-01 -4.393874853849411011e-02 -1.932032965123653412e-02 -6.054932624101638794e-02 1.927266865968704224e-01 -3.204705715179443359e-01 -9.493827074766159058e-02 2.333701699972152710e-01 1.579461432993412018e-02 -8.899491280317306519e-02 -5.902709811925888062e-02 -3.684983029961585999e-02 -3.025634884834289551e-01 2.501719892024993896e-01 3.579577803611755371e-01
-3.829065859317779541e-01 -1.822699457406997681e-01 -3.102054819464683533e-02 2.297464944422245026e-02 -7.440130412578582764e-02 -1.965139620006084442e-02 -1.470378339290618896e-01 -1.592050045728683472e-01 3.539795875549316406e-01 -2.918908298015594482e-01 2.557644546031951904e-01 -1.159623190760612488e-01 1.027030348777770996e-01 1.153473109006881714e-01 2.020545490086078644e-02 -3.379232585430145264e-01 -2.288401275873184204e-01 1.244434118270874023e-01 -9.895195066928863525e-02 8.668265491724014282e-02 -3.647354990243911743e-02 -4.523831233382225037e-02 -8.321845531463623047e-02 1.078515574336051941e-01 1.462053954601287842e-01 2.616755850613117218e-02 -1.780517846345901489e-01 7.255769520998001099e-02 6.658890051767230034e-04 -4.077334105968475342e-01 4.145160689949989319e-02 6.227144226431846619e-02
-3.983897622674703598e-03 -2.410543560981750488e-01 7.959451526403427124e-03 -3.686590790748596191e-01 7.406447827816009521e-02 -2.455269247293472290e-01 -6.001173332333564758e-02 1.163276731967926025e-01 1.750625073909759521e-01 1.204423420131206512e-02 2.223502099514007568e-01 -2.096632122993469238e-01 -5.463390797376632690e-02 2.457639202475547791e-02 -5.330501869320869446e-02 1.232944503426551819e-01 5.322312936186790466e-02 5.661489441990852356e-02 1.764855831861495972e-01 7.978300005197525024e-02 2.806476131081581116e-02 -3.514658212661743164e-01 7.963310182094573975e-02 2.354048192501068115e-01 -2.196860611438751221e-01 -8.362936973571777344e-02 -2.272039800882339478e-01 -6.062454357743263245e-02 1.816858910024166107e-02 -4.381762444972991943e-01 1.922509223222732544e-01 8.783271908760070801e-02
-4.945642128586769104e-02 -2.119268774986267090e-01 3.715968430042266846e-01 -1.066540703177452087e-01 -2.076227664947509766e-01 1.173409745097160339e-01 1.394415944814682007e-01 -2.235952764749526978e-01 7.978977262973785400e-02 -2.903591990470886230e-01 1.027723625302314758e-01 -1.801147870719432831e-02 2.472287565469741821e-01 -2.628447413444519043e-01 -1.199899539351463318e-01 1.458274573087692261e-01 -1.736571043729782104e-01 9.152355790138244629e-02 -1.604474633932113647e-01 -3.560891747474670410e-02 1.065636277198791504e-01 -3.069320917129516602e-01 3.946987539529800415e-02 3.386780992150306702e-02 -1.477058082818984985e-01 -1.019274368882179260e-01 7.665489614009857178e-02 -2.346288263797760010e-01 -3.219086229801177979e-01 -1.580054610967636108e-01 1.121222972869873047e-01 3.639820963144302368e-02
-3.867644071578979492e-02 -3.249505460262298584e-01 -2.596101164817810059e-01 2.214565426111221313e-01 5.272262543439865112e-02 -2.004598677158355713e-01 2.146268337965011597e-01 -8.897459506988525391e-02 1.759776771068572998e-01 -4.999733716249465942e-02 3.690267726778984070e-02 -6.374385952949523926e-01 6.720897555351257324e-02 8.214303851127624512e-02 -6.303126923739910126e-03 -1.321018487215042114e-01 -1.407041996717453003e-01 -4.999740049242973328e-02 1.966463923454284668e-01 3.318444639444351196e-02 9.131611324846744537e-03 -1.026079133152961731e-01 1.407189965248107910e-01 1.251281499862670898e-01 -7.076578587293624878e-02 -5.522552505135536194e-02 5.428122729063034058e-02 -1.525867283344268799e-01 -8.858270198106765747e-02 2.242053486406803131e-02 2.422891706228256226e-01 1.155632827430963516e-02
-7.941175252199172974e-02 -2.491986453533172607e-01 3.058549165725708008e-01 2.711326777935028076e-01 3.942289575934410095e-02 -2.336522489786148071e-01 -5.048886686563491821e-02 -1.326503902673721313e-01 1.563372164964675903e-01 3.790083527565002441e-02 9.950713068246841431e-02 -4.042299091815948486e-01 1.800404042005538940e-01 -1.103785261511802673e-01 -7.324605435132980347e-02 2.399375736713409424e-01 -6.929451599717140198e-03 -1.730999797582626343e-01 6.955410540103912354e-02 -1.322850733995437622e-01 1.681389361619949341e-01 -2.004973590373992920e-01 -2.496738284826278687e-01 5.321002006530761719e-02 -3.551004081964492798e-02 -1.717446930706501007e-02 -1.551884114742279053e-01 8.039882779121398926e-02 -1.049823611974716187e-01 -3.031162619590759277e-01 2.169005572795867920e-01 1.161459982395172119e-01
-4.487499222159385681e-02 -3.022502362728118896e-01 1.011442393064498901e-02 -9.694991260766983032e-02 -3.024533092975616455e-01 -2.375416308641433716e-01 2.240585535764694214e-01 1.423673629760742188e-01 2.109450846910476685e-01 -2.069883793592453003e-01 1.934416890144348145e-01 -2.481220364570617676e-01 1.055008471012115479e-01 5.204305425286293030e-02 -3.946719467639923096e-01 -1.449801772832870483e-01 3.091929256916046143e-01 -4.425667971372604370e-02 -2.110425941646099091e-02 5.275844037532806396e-02 9.974425286054611206e-02 2.590264007449150085e-02 -2.812110185623168945e-01 -6.393390148878097534e-02 3.927767276763916016e-02 1.307894289493560791e-01 -1.060403790324926376e-02 7.316381204873323441e-03 -2.183424979448318481e-01 3.559720888733863831e-02 6.218326278030872345e-03 1.985842585563659668e-01
-1.786770522594451904e-01 -1.049757841974496841e-02 1.442216336727142334e-01 -1.528214514255523682e-01 -7.297838479280471802e-02 -1.496278643608093262e-01 1.778634190559387207e-01 -7.171034067869186401e-02 -1.575591973960399628e-02 6.139245629310607910e-02 1.946267187595367432e-01 -3.932691812515258789e-01 -5.883396789431571960e-02 8.758148550987243652e-02 1.567875146865844727e-01 -1.574031859636306763e-01 -1.885022222995758057e-01 -1.804844103753566742e-02 -1.996500194072723389e-01 4.289644211530685425e-02 3.751774430274963379e-01 -1.695294827222824097e-01 -1.781713664531707764e-01 -8.990617841482162476e-02 2.114223688840866089e-01 1.490534842014312744e-01 6.787208467721939087e-02 -2.214690297842025757e-01 -1.078909486532211304e-01 -4.010933339595794678e-01 -3.888961672782897949e-02 1.441690474748611450e-01
-4.536797106266021729e-02 -3.351186513900756836e-01 1.387851983308792114e-01 -2.504104375839233398e-01 8.031838387250900269e-02 -3.868254646658897400e-02 1.425804495811462402e-01 -4.709010943770408630e-03 2.820290625095367432e-01 -1.241277158260345459e-01 -2.418780028820037842e-01 -1.430373787879943848e-01 -8.616971783339977264e-03 -9.307105839252471924e-02 -3.622660413384437561e-02 -1.345787346363067627e-01 2.417430467903614044e-02 4.101400822401046753e-02 1.801908612251281738e-01 -1.033163294196128845e-01 2.848872728645801544e-02 4.578407097142189741e-04 3.326435387134552002e-02 -4.562907665967941284e-02 1.523540914058685303e-01 8.994490653276443481e-02 2.103303372859954834e-02 -1.217144131660461426e-01 -1.133984252810478210e-01 -5.057020783424377441e-01 4.377632439136505127e-01 -1.307655870914459229e-01
-2.126746028661727905e-01 -1.380498409271240234e-01 -2.069273591041564941e-01 5.436643026769161224e-03 -2.508325278759002686e-01 -3.156054913997650146e-01 3.534341156482696533e-01 -1.329383403062820435e-01 -1.917746514081954956e-01 1.137006506323814392e-01 1.260902136564254761e-01 -1.689472943544387817e-01 -2.142940275371074677e-02 -2.214582264423370361e-02 2.082873135805130005e-01 2.328880131244659424e-02 3.349105268716812134e-02 -7.089905440807342529e-02 -8.187516033649444580e-02 -6.557906419038772583e-02 2.076911181211471558e-01 1.492261141538619995e-01 -7.187653332948684692e-02 7.826016843318939209e-02 5.888497829437255859e-02 2.871411442756652832e-01 2.263902425765991211e-01 -8.404309861361980438e-03 -2.056614905595779419e-01 -2.114124745130538940e-01 3.423077762126922607e-01 1.160765737295150757e-01
-1.720188409090042114e-01 -5.973613634705543518e-02 -8.128579705953598022e-02 -3.011125922203063965e-01 -2.299641668796539307e-01 -2.256161719560623169e-01 1.888097822666168213e-01 -5.496267974376678467e-02 1.460283696651458740e-01 -2.349402010440826416e-01 2.514396905899047852e-01 -3.166241347789764404e-01 4.617149755358695984e-02 5.177161097526550293e-02 -1.227853819727897644e-01 -1.025868579745292664e-01 2.813824415206909180e-01 1.162543371319770813e-01 3.552251681685447693e-02 -1.383925825357437134e-01 -1.646152436733245850e-01 -1.787921637296676636e-01 -2.270930111408233643e-01 -1.936276704072952271e-01 4.339182283729314804e-03 -4.305092617869377136e-02 -3.342772126197814941e-01 -1.773667335510253906e-01 -1.291609555482864380e-01 -7.518716156482696533e-02 -7.043413817882537842e-02 1.519864946603775024e-01
9.503880888223648071e-02 -4.066071212291717529e-01 -4.423889517784118652e-02 -5.248559638857841492e-02 -8.672930300235748291e-02 -7.778956741094589233e-02 -1.336121857166290283e-01 -1.845046877861022949e-01 5.020287260413169861e-02 -3.591693937778472900e-01 1.385866701602935791e-01 -1.932372599840164185e-01 -2.630770578980445862e-02 -2.538128495216369629e-01 1.707347780466079712e-01 7.221154868602752686e-02 -1.328265070915222168e-01 1.738017424941062927e-02 1.965116113424301147e-01 1.234266832470893860e-01 3.079726994037628174e-01 7.694668322801589966e-02 -7.474850863218307495e-02 1.588742807507514954e-02 -9.406677633523941040e-02 -1.160970851778984070e-01 8.972863852977752686e-02 7.375096529722213745e-02 1.407489832490682602e-02 -2.736533880233764648e-01 3.092075288295745850e-01 -2.880909740924835205e-01
1.271862685680389404e-01 -3.249954879283905029e-01 2.453888505697250366e-01 -2.889941036701202393e-01 -1.067320816218852997e-03 -1.018598452210426331e-01 2.504988312721252441e-01 -8.667887002229690552e-02 3.269613385200500488e-01 -4.417990520596504211e-02 -1.399045586585998535e-01 -2.917421460151672363e-01 -5.851829797029495239e-02 -1.413783580064773560e-01 1.570303291082382202e-01 -1.386234462261199951e-01 1.681096851825714111e-01 1.092573553323745728e-01 4.064653441309928894e-02 -4.397341236472129822e-02 2.978860028088092804e-02 -9.838939458131790161e-02 1.322581321001052856e-01 -1.671243309974670410e-01 1.593606919050216675e-01 -2.476451918482780457e-02 -5.842024832963943481e-02 -8.922161906957626343e-02 -1.097342297434806824e-01 -3.927908837795257568e-01 2.521094083786010742e-01 -7.718124240636825562e-02
-3.865668922662734985e-02 -2.866920232772827148e-01 1.025327220559120178e-01 5.261273682117462158e-02 1.958025991916656494e-01 -3.441129624843597412e-01 2.503709169104695320e-03 -3.394988551735877991e-02 -4.607106372714042664e-02 -2.276009768247604370e-01 4.212926700711250305e-02 -2.942046225070953369e-01 -3.082003630697727203e-02 4.243902117013931274e-02 6.032421067357063293e-02 1.334591209888458252e-01 2.613436877727508545e-01 5.793688073754310608e-02 6.319077312946319580e-02 1.173939630389213562e-01 1.373708993196487427e-01 8.208624273538589478e-02 -8.320096880197525024e-02 -1.667994856834411621e-01 -1.756799966096878052e-01 2.399972379207611084e-01 -8.102513849735260010e-02 3.082549571990966797e-02 -1.826204657554626465e-01 -4.928737580776214600e-01 1.382946372032165527e-01 1.936519294977188110e-01
1.854511052370071411e-01 -1.709220409393310547e-01 9.687548875808715820e-02 -2.027339339256286621e-01 3.728677332401275635e-01 -1.988472603261470795e-02 2.642470002174377441e-01 6.463229656219482422e-02 5.946765094995498657e-02 -3.007655739784240723e-01 2.258134186267852783e-01 -1.844172924757003784e-01 5.216258391737937927e-02 -6.841740012168884277e-02 -1.333480700850486755e-02 8.939423412084579468e-02 1.557410359382629395e-01 -1.468472182750701904e-01 -1.562834158539772034e-02 1.066203191876411438e-01 1.002202257513999939e-01 -2.491056472063064575e-01 -8.308613300323486328e-02 1.981169171631336212e-02 -2.311109304428100586e-01 1.246989667415618896e-01 -3.302322626113891602e-01 -3.511618450284004211e-02 -1.028432622551918030e-01 -2.258817553520202637e-01 2.462055236101150513e-01 1.990459263324737549e-01
-1.479574888944625854e-01 -1.392133831977844238e-01 -1.509386152029037476e-01 -5.628506839275360107e-02 -2.944354116916656494e-01 -3.262151479721069336e-01 3.472550809383392334e-01 2.089965716004371643e-02 5.217978730797767639e-02 -3.276197016239166260e-01 3.372790515422821045e-01 -2.673432230949401855e-01 2.903996035456657410e-02 1.329157799482345581e-01 -1.691128611564636230e-01 -7.611163705587387085e-02 1.422454565763473511e-01 7.355467975139617920e-02 2.953787520527839661e-02 -1.323448773473501205e-02 1.472096145153045654e-01 1.442613005638122559e-01 -1.478538662195205688e-01 -5.070465803146362305e-02 -1.754595488309860229e-01 -1.801784634590148926e-01 -2.289922237396240234e-01 -2.196611464023590088e-01 -8.002649992704391479e-02 6.172449141740798950e-02 9.765192866325378418e-03 5.102465301752090454e-02
-1.701791137456893921e-01 -2.213085442781448364e-01 -1.242474690079689026e-01 5.246508866548538208e-02 -1.323251426219940186e-01 -9.079293906688690186e-02 5.426950519904494286e-04 -2.897287309169769287e-01 1.030656993389129639e-01 -1.860686987638473511e-01 1.949371248483657837e-01 -3.171324431896209717e-01 4.045132920145988464e-02 -2.065491378307342529e-01 -4.259401187300682068e-02 -2.052063196897506714e-01 -7.692733197472989559e-04 1.203656122088432312e-01 3.321239352226257324e-02 -6.723614782094955444e-02 -1.642430275678634644e-01 7.217039912939071655e-02 -3.692045509815216064e-01 -4.694164916872978210e-02 1.508630216121673584e-01 -1.866258084774017334e-01 -1.227658614516258240e-01 -1.448082039132714272e-04 -1.037265658378601074e-01 -3.734134733676910400e-01 1.898387074470520020e-01 2.691221535205841064e-01
-2.791090868413448334e-03 -3.013788759708404541e-01 2.344741970300674438e-01 -2.284260839223861694e-01 -6.143572181463241577e-02 -3.147419393062591553e-01 5.165927857160568237e-02 4.731070250272750854e-03 4.532007277011871338e-01 -2.178780883550643921e-01 -1.338248793035745621e-02 7.204519212245941162e-02 1.041733175516128540e-01 -1.401012241840362549e-01 7.180680334568023682e-02 -8.510820567607879639e-02 1.095104217529296875e-01 2.058065980672836304e-01 3.089343011379241943e-02 1.041780188679695129e-01 1.254948228597640991e-01 -6.889449059963226318e-02 -5.570271052420139313e-03 -8.845693431794643402e-03 6.301525980234146118e-02 2.116823792457580566e-01 1.701040714979171753e-01 2.191490121185779572e-02 -1.784403920173645020e-01 -3.242159485816955566e-01 2.784187495708465576e-01 1.262379288673400879e-01
-1.710926741361618042e-01 -2.537639141082763672e-01 9.889663755893707275e-02 -4.357111826539039612e-02 -1.764443367719650269e-01 -6.762288045138120651e-03 2.389644086360931396e-01 1.011236980557441711e-01 -6.366351246833801270e-02 -3.068457543849945068e-01 4.542167484760284424e-02 -2.313312739133834839e-01 -5.236928910017013550e-02 -6.753978878259658813e-02 7.832126319408416748e-02 -3.132576644420623779e-01 2.141234427690505981e-01 -4.678016901016235352e-02 2.596391364932060242e-02 6.888303905725479126e-02 1.283223032951354980e-01 -3.315841555595397949e-01 2.022456377744674683e-01 7.818963378667831421e-02 3.158644437789916992e-01 -5.183794349431991577e-02 1.123270317912101746e-01 -1.122810915112495422e-01 -2.611811161041259766e-01 -2.973758578300476074e-01 -1.178395655006170273e-02 1.394050717353820801e-01
-8.661946654319763184e-02 -2.716593742370605469e-01 -1.023155748844146729e-01 -1.419004499912261963e-01 -1.747033894062042236e-01 -1.458329111337661743e-01 7.779881358146667480e-02 3.218113780021667480e-01 1.370794326066970825e-01 -2.960534095764160156e-01 1.780810356140136719e-01 -3.694006204605102539e-01 5.103167891502380371e-02 4.059619829058647156e-02 -2.799832224845886230e-01 1.972982883453369141e-01 1.145883277058601379e-01 -1.640931218862533569e-01 -1.992225460708141327e-02 1.193385198712348938e-01 5.101391300559043884e-02 -4.932720959186553955e-02 -3.717398047447204590e-01 1.209004968404769897e-01 -7.143656164407730103e-02 -1.705880165100097656e-01 -1.295761205255985260e-02 -1.130811870098114014e-01 -1.307049244642257690e-01 -5.912624672055244446e-02 1.086281761527061462e-01 1.960503309965133667e-01
-1.956794708967208862e-01 -2.537317276000976562e-01 -2.107265964150428772e-02 7.293997704982757568e-02 -3.769334778189659119e-02 -7.013022899627685547e-02 5.104216188192367554e-02 -1.776618808507919312e-01 1.529850363731384277e-01 -1.038741841912269592e-01 8.708178997039794922e-02 -1.966649293899536133e-01 -1.549991071224212646e-01 -7.659065723419189453e-02 1.083562746644020081e-01 -5.706817284226417542e-02 -5.764942988753318787e-02 1.486015766859054565e-01 -2.562479972839355469e-01 2.380059957504272461e-01 3.082350790500640869e-01 6.492541730403900146e-02 -9.222228080034255981e-02 1.755909472703933716e-01 7.527128607034683228e-02 -1.709835082292556763e-01 -1.249478086829185486e-01 -3.295856118202209473e-01 -4.578419029712677002e-01 -2.633927762508392334e-01 -2.880903705954551697e-02 -2.172982320189476013e-02
-1.414633393287658691e-01 -1.733304560184478760e-01 -8.699561655521392822e-02 -4.490692913532257080e-02 -1.170791685581207275e-01 -7.822433859109878540e-02 -1.489791125059127808e-01 -2.068948149681091309e-01 4.009445011615753174e-02 -3.214882016181945801e-01 1.177136003971099854e-01 -4.268647432327270508e-01 5.030968785285949707e-02 -2.013449221849441528e-01 1.249116733670234680e-01 -2.461825013160705566e-01 -1.869199983775615692e-02 4.164831771049648523e-04 1.104608476161956787e-01 -1.903899163007736206e-01 -1.584177166223526001e-01 1.217386201024055481e-01 -2.836719155311584473e-01 -1.159397959709167480e-01 1.784906834363937378e-01 -3.060168400406837463e-02 4.147633910179138184e-02 4.567721113562583923e-02 -7.101792842149734497e-02 -4.530823528766632080e-01 6.921458244323730469e-02 2.955783717334270477e-02
-4.509693011641502380e-02 -2.626745104789733887e-01 3.842388093471527100e-01 1.233911663293838501e-01 -1.750999987125396729e-01 7.835689187049865723e-02 -8.790796855464577675e-04 -1.714327558875083923e-02 1.461141407489776611e-01 -1.730582416057586670e-01 -4.815358296036720276e-02 -2.295238226652145386e-01 4.768942296504974365e-02 5.716747418045997620e-02 -1.400295048952102661e-01 -1.179863326251506805e-02 1.226726919412612915e-03 9.956732392311096191e-02 2.035323083400726318e-01 -8.732794970273971558e-02 3.067344129085540771e-01 -2.889913618564605713e-01 -1.660327613353729248e-01 2.290033102035522461e-01 4.992016032338142395e-02 -1.661211997270584106e-02 -1.272595226764678955e-01 1.077622291631996632e-03 -5.278960987925529480e-02 -3.880423903465270996e-01 3.293168544769287109e-01 8.077930659055709839e-03
-1.263593286275863647e-01 -3.770568668842315674e-01 1.421948224306106567e-01 -1.422322988510131836e-01 1.612455844879150391e-01 -4.332578554749488831e-02 1.748357117176055908e-01 -4.103561341762542725e-01 1.464218944311141968e-01 -1.636794582009315491e-02 2.657428979873657227e-01 -7.233225554227828979e-02 9.671177715063095093e-02 1.236030831933021545e-01 -6.073027104139328003e-02 6.202399358153343201e-02 2.324099093675613403e-01 5.365884676575660706e-02 -1.225447878241539001e-01 6.685211509466171265e-02 -6.767135858535766602e-02 -1.785127967596054077e-01 -1.049264520406723022e-01 -2.410155385732650757e-01 1.730687171220779419e-01 -5.768543481826782227e-02 1.505215167999267578e-01 9.474148601293563843e-02 2.768775522708892822e-01 -2.283619344234466553e-01 2.617522180080413818e-01 2.624030224978923798e-02
-2.291949093341827393e-01 -2.726889252662658691e-01 1.148000638931989670e-02 -1.089746728539466858e-01 -1.312493830919265747e-01 4.003561660647392273e-02 4.378212988376617432e-02 1.865649819374084473e-01 4.910416007041931152e-01 -2.966253273189067841e-02 1.518112868070602417e-01 -5.118305683135986328e-01 2.844565212726593018e-01 1.059685051441192627e-01 -2.099203690886497498e-02 8.677218854427337646e-02 1.728792861104011536e-02 -1.147387996315956116e-01 -1.122664427384734154e-03 1.878058165311813354e-01 5.618471279740333557e-02 -2.349038273096084595e-01 -8.682117611169815063e-02 1.646626293659210205e-01 -2.433447167277336121e-02 2.719000540673732758e-02 -4.540827497839927673e-02 -3.721348941326141357e-02 -1.579359024763107300e-01 -7.478629052639007568e-02 3.488566353917121887e-02 1.266630366444587708e-02
-4.140070080757141113e-01 -1.398731768131256104e-01 1.220086961984634399e-01 -1.565711796283721924e-01 1.253188550472259521e-01 -1.562351733446121216e-01 -6.415746361017227173e-02 -3.665376305580139160e-01 2.211784571409225464e-01 4.512329027056694031e-02 4.856453537940979004e-01 -1.073068124242126942e-03 -1.345288157463073730e-01 -1.103484854102134705e-01 -5.527007952332496643e-02 -6.895245518535375595e-03 3.247986435890197754e-01 -1.665368825197219849e-01 1.159374043345451355e-01 1.118738427758216858e-01 1.345744729042053223e-01 -2.201536856591701508e-02 5.101528950035572052e-03 -1.043994650244712830e-01 7.441374659538269043e-02 -1.517379283905029297e-01 -5.401697382330894470e-02 -3.313554450869560242e-02 6.022533774375915527e-02 -1.572576761245727539e-01 1.356388032436370850e-01 5.318182334303855896e-02
-4.619537293910980225e-02 -1.538671851158142090e-01 -3.051781468093395233e-02 -3.435340225696563721e-01 -2.369609624147415161e-01 -2.356475144624710083e-01 2.277279198169708252e-01 1.050939112901687622e-01 1.530289351940155029e-01 -5.098140835762023926e-01 1.649575978517532349e-01 -1.620247215032577515e-01 1.592525690793991089e-01 -9.876860678195953369e-02 -1.367477178573608398e-01 -1.666380614042282104e-01 1.879618912935256958e-01 1.041177287697792053e-02 3.805857896804809570e-02 -7.056210190057754517e-02 1.224345713853836060e-01 3.002737648785114288e-02 -1.092218905687332153e-01 -2.866427600383758545e-01 -9.093658626079559326e-02 -9.192329645156860352e-02 -1.213361769914627075e-01 -1.649681180715560913e-01 -7.208926230669021606e-02 -6.977261044085025787e-03 2.262524701654911041e-02 2.145187258720397949e-01
-1.438713371753692627e-01 -6.271873414516448975e-02 1.005868539214134216e-01 2.356813549995422363e-01 -1.723195761442184448e-01 -2.348661720752716064e-01 2.496496140956878662e-01 -1.247556358575820923e-01 9.076290577650070190e-02 8.665405958890914917e-02 6.772348284721374512e-02 -3.368011713027954102e-01 2.004531919956207275e-01 8.530896902084350586e-02 -3.215553164482116699e-01 1.068360358476638794e-01 -8.206824213266372681e-02 -8.275174349546432495e-02 2.602038681507110596e-01 -5.488009192049503326e-03 2.204826027154922485e-01 -7.339274883270263672e-02 -1.621789485216140747e-01 1.107758507132530212e-01 -7.756953593343496323e-03 -2.340015172958374023e-01 -1.990650594234466553e-01 3.508796170353889465e-02 -1.240449100732803345e-01 -2.865488827228546143e-01 2.893737554550170898e-01 -1.088968943804502487e-02
-1.673791259527206421e-01 -4.233371615409851074e-01 2.741377949714660645e-01 -2.026156634092330933e-01 7.193459570407867432e-02 7.140278350561857224e-03 -7.053756713867187500e-02 -3.403865694999694824e-01 5.220282822847366333e-02 1.009962428361177444e-02 2.216239422559738159e-01 -2.038205265998840332e-01 2.728897631168365479e-01 1.681040078401565552e-01 4.713787138462066650e-02 -1.302044466137886047e-02 2.165522426366806030e-01 -3.210226539522409439e-03 -1.542569603770971298e-02 1.031338982284069061e-02 2.700245380401611328e-01 1.329161226749420166e-01 2.000129967927932739e-02 2.396113872528076172e-01 2.369396947324275970e-02 -2.930015027523040771e-01 1.084737293422222137e-02 -7.401286065578460693e-02 -1.708334982395172119e-01 8.238840103149414062e-02 1.633014082908630371e-01 4.006579145789146423e-02
-1.459289193153381348e-01 -1.318651139736175537e-01 9.044916369020938873e-03 2.306051552295684814e-02 -1.161334961652755737e-01 -2.959083616733551025e-01 7.413445040583610535e-03 -1.823877990245819092e-01 8.894713968038558960e-02 -2.467458397150039673e-01 -1.805169731378555298e-01 -4.969561696052551270e-01 2.378117591142654419e-01 -1.242092177271842957e-01 1.025577783584594727e-01 3.524596989154815674e-02 1.092532351613044739e-01 -8.734139800071716309e-02 2.022248227149248123e-03 3.249084949493408203e-01 2.037610560655593872e-01 -2.029987722635269165e-01 -1.569082587957382202e-01 7.178237289190292358e-02 -2.410515844821929932e-01 1.742574125528335571e-01 -7.711371034383773804e-02 -1.727184206247329712e-01 -9.973100386559963226e-03 -1.764510422945022583e-01 -2.629759162664413452e-02 2.083687856793403625e-02
-4.742794483900070190e-02 -3.683420717716217041e-01 2.259442582726478577e-02 -7.585722208023071289e-02 6.389956176280975342e-02 -2.041107267141342163e-01 -3.290004730224609375e-01 -3.551581501960754395e-01 -1.672796607017517090e-01 -3.200017213821411133e-01 1.573097258806228638e-01 -1.083506718277931213e-01 -4.538134858012199402e-02 8.180857449769973755e-02 -1.133000031113624573e-01 3.956895321607589722e-02 7.041278481483459473e-02 -5.618371069431304932e-02 2.258587926626205444e-01 1.124420017004013062e-01 2.766034603118896484e-01 7.567544281482696533e-02 1.429935246706008911e-01 -1.321704089641571045e-01 -1.674624979496002197e-01 5.000413209199905396e-02 -4.996621608734130859e-02 -5.445606634020805359e-02 -2.628501057624816895e-01 -1.724150925874710083e-01 2.416361868381500244e-01 -2.299479953944683075e-02
-2.309040874242782593e-01 -2.689663767814636230e-01 5.898019671440124512e-02 1.205917522311210632e-01 9.354161471128463745e-02 -2.200419306755065918e-01 1.176934689283370972e-01 -2.524631321430206299e-01 1.343105137348175049e-01 1.027241442352533340e-02 2.737376391887664795e-01 -3.381061255931854248e-01 8.760651946067810059e-02 -7.722988724708557129e-02 8.035490661859512329e-02 -9.391176700592041016e-02 5.090921372175216675e-02 9.576604515314102173e-02 6.732615083456039429e-02 1.682552248239517212e-01 9.419136494398117065e-02 -1.580918431282043457e-01 -1.669166386127471924e-01 -6.657944619655609131e-02 4.565462172031402588e-01 -1.077441871166229248e-01 1.130173355340957642e-02 -2.106869816780090332e-01 2.137186005711555481e-02 -1.523892283439636230e-01 1.266581863164901733e-01 2.649655938148498535e-01
6.066631525754928589e-03 -2.185872197151184082e-01 1.253247112035751343e-01 2.459283545613288879e-02 -3.455712273716926575e-02 -2.006360739469528198e-01 1.319704353809356689e-01 -3.490079045295715332e-01 1.405800320208072662e-02 -1.625585108995437622e-01 1.317031532526016235e-01 -1.437429934740066528e-01 5.829301103949546814e-02 5.516846850514411926e-02 -1.815176010131835938e-01 2.195181995630264282e-01 1.187124177813529968e-01 8.647986501455307007e-02 3.922183215618133545e-01 -3.420874848961830139e-02 1.874787509441375732e-01 -1.794401369988918304e-02 -8.598282933235168457e-02 -2.643983364105224609e-01 1.137610003352165222e-01 2.382207959890365601e-01 -9.061311185359954834e-02 -1.268751770257949829e-01 -1.974446028470993042e-01 -2.214490771293640137e-01 2.153454124927520752e-01 -2.919720709323883057e-01
-8.830047398805618286e-02 -9.965890645980834961e-02 5.351675301790237427e-02 -4.105209931731224060e-02 -1.678501218557357788e-01 -1.236301809549331665e-01 -4.889284819364547729e-02 -2.947482168674468994e-01 -6.824649870395660400e-02 -6.299461424350738525e-02 1.162954866886138916e-01 -6.297047436237335205e-02 9.253208339214324951e-02 1.341851521283388138e-02 -2.655801177024841309e-02 -1.124628558754920959e-01 5.326341837644577026e-02 -9.033300727605819702e-02 -2.617617547512054443e-01 7.761180400848388672e-02 4.383101463317871094e-01 -1.417276114225387573e-01 -2.967105992138385773e-02 -1.348919123411178589e-01 1.207639873027801514e-01 -9.858310967683792114e-02 -9.853772819042205811e-02 -1.790086477994918823e-01 -3.155897259712219238e-01 -3.925700187683105469e-01 2.976749539375305176e-01 2.675668895244598389e-01
5.168341100215911865e-02 -3.490323722362518311e-01 -1.901899278163909912e-01 3.511534258723258972e-02 -8.235261775553226471e-03 -1.535170376300811768e-01 -6.246641650795936584e-02 -4.145437777042388916e-01 2.128852903842926025e-02 -1.507363915443420410e-01 2.133323550224304199e-01 -5.414169281721115112e-02 -3.719361871480941772e-02 -1.659811139106750488e-01 -3.342125415802001953e-01 -2.289306670427322388e-01 6.101980805397033691e-02 -1.837387681007385254e-01 -9.806066751480102539e-02 -9.945403039455413818e-02 2.850072085857391357e-01 -2.650719881057739258e-01 -2.571052908897399902e-01 3.766700625419616699e-02 9.563052654266357422e-02 3.249158337712287903e-02 -1.022842228412628174e-01 1.500311344861984253e-01 -3.999370709061622620e-02 -3.129519522190093994e-02 2.283235788345336914e-01 1.309422310441732407e-02
-1.216794550418853760e-01 -2.362449467182159424e-01 3.223293647170066833e-02 1.430371552705764771e-01 -2.130312770605087280e-01 3.329253196716308594e-02 -2.437788061797618866e-02 -2.473451346158981323e-01 2.668907344341278076e-01 8.202186971902847290e-02 3.114577233791351318e-01 -1.463688462972640991e-01 3.036333322525024414e-01 8.837275952100753784e-02 -1.454050242900848389e-01 -3.753700554370880127e-01 -2.767271399497985840e-01 -1.644331514835357666e-01 -3.754517063498497009e-02 -1.388474851846694946e-01 1.614704355597496033e-02 1.029228325933218002e-02 1.339493039995431900e-02 1.897131353616714478e-01 -2.658708952367305756e-02 1.503959447145462036e-01 1.779517084360122681e-01 -1.873891055583953857e-01 -1.202048808336257935e-01 -8.571533858776092529e-02 2.148125469684600830e-01 1.493100374937057495e-01
-8.009757101535797119e-02 -2.216388583183288574e-01 -9.736557304859161377e-02 -3.151286393404006958e-02 -1.664101928472518921e-01 -2.668369412422180176e-01 -2.617195248603820801e-03 -3.624539375305175781e-01 3.256012499332427979e-01 -7.326336950063705444e-02 4.690179973840713501e-02 -1.958461254835128784e-01 2.245663665235042572e-02 8.704753220081329346e-02 -3.152232468128204346e-01 1.469435542821884155e-01 -5.602130666375160217e-02 -6.121533364057540894e-02 3.497608006000518799e-01 1.256170570850372314e-01 4.673328995704650879e-02 -3.468454182147979736e-01 1.450196653604507446e-01 -3.077557310461997986e-02 -1.327819526195526123e-01 1.545173078775405884e-01 -4.352550581097602844e-02 -1.423629820346832275e-01 1.297189574688673019e-02 -1.936018764972686768e-01 1.725882738828659058e-01 4.656258597970008850e-02
1.951252110302448273e-02 -2.251993417739868164e-01 -2.517116256058216095e-02 -2.319578528404235840e-01 -6.133098900318145752e-02 -1.513363122940063477e-01 1.623920500278472900e-01 -3.345353603363037109e-01 1.500920504331588745e-01 -1.174024268984794617e-01 -6.411086302250623703e-03 -3.741852045059204102e-01 2.222007364034652710e-01 1.183757707476615906e-01 4.319966211915016174e-02 5.519489198923110962e-02 -1.916127353906631470e-01 4.396872222423553467e-02 2.395080775022506714e-01 2.897457778453826904e-01 1.941681653261184692e-01 -3.111473023891448975e-01 8.831287920475006104e-02 9.248948097229003906e-02 -4.429139941930770874e-02 1.755345910787582397e-01 1.682968065142631531e-02 -2.236460149288177490e-01 -8.539977669715881348e-02 -6.829449534416198730e-02 2.215587794780731201e-01 9.949294477701187134e-02
-4.522155523300170898e-01 3.093719109892845154e-02 6.873653084039688110e-02 4.089880362153053284e-02 -2.513594739139080048e-02 -2.033625245094299316e-01 1.351511031389236450e-01 -1.515742838382720947e-01 4.776642657816410065e-03 -4.002271890640258789e-01 -1.820774525403976440e-01 -3.377703130245208740e-01 7.126163691282272339e-02 -1.038542669266462326e-02 7.941069081425666809e-03 -1.265411376953125000e-01 1.910319477319717407e-01 -1.719564348459243774e-01 1.735384017229080200e-01 8.737778262002393603e-05 -7.589224725961685181e-02 -7.504357397556304932e-02 -2.256928831338882446e-01 -5.217344686388969421e-02 1.620105654001235962e-01 1.562349647283554077e-01 1.265688687562942505e-01 -5.620761215686798096e-02 -3.032100498676300049e-01 -1.309792995452880859e-01 1.695482432842254639e-01 -8.548549562692642212e-02
-2.360657006502151489e-01 -3.083954453468322754e-01 8.623081445693969727e-02 -1.162328794598579407e-01 3.269028067588806152e-01 -1.689032167196273804e-01 -1.043601334095001221e-01 -1.694022715091705322e-01 -1.003073435276746750e-02 7.020618766546249390e-02 4.530190527439117432e-01 -1.395819187164306641e-01 -3.232990950345993042e-02 2.451381180435419083e-03 -6.647843122482299805e-02 -2.594522833824157715e-01 9.319186955690383911e-02 -2.859718166291713715e-02 -1.152164535596966743e-03 -1.351027749478816986e-02 6.203508749604225159e-02 5.128562077879905701e-02 -8.265008032321929932e-02 -1.624442189931869507e-01 1.746854931116104126e-01 -6.610652059316635132e-02 1.823552697896957397e-01 -1.703985631465911865e-01 1.078797951340675354e-01 -2.033289670944213867e-01 3.799251317977905273e-01 8.264523744583129883e-02
-3.528713807463645935e-02 -1.571696251630783081e-01 -2.963274121284484863e-01 -1.449349336326122284e-02 -7.300614565610885620e-02 -2.018023729324340820e-01 2.507713139057159424e-01 4.491013661026954651e-02 1.482619047164916992e-01 -2.576805055141448975e-01 2.956711947917938232e-01 -6.769797950983047485e-02 4.024354368448257446e-02 -1.756030023097991943e-01 -2.698423862457275391e-01 -6.556352972984313965e-02 9.948574006557464600e-02 1.409023255109786987e-01 7.745188474655151367e-02 -1.663268655538558960e-01 9.306976944208145142e-02 2.595522403717041016e-01 -4.425815120339393616e-02 7.512215524911880493e-02 3.039745055139064789e-02 -2.816712558269500732e-01 -3.925611972808837891e-01 -1.577638983726501465e-01 9.923738986253738403e-02 -1.164447516202926636e-02 2.207998037338256836e-01 1.417109966278076172e-01
-1.126564070582389832e-01 -1.589022725820541382e-01 2.615776099264621735e-02 -2.200510948896408081e-01 -1.823366880416870117e-01 -2.649830579757690430e-01 2.514744699001312256e-01 -1.309597194194793701e-01 -5.995541065931320190e-02 -9.185816347599029541e-02 4.940768703818321228e-02 -2.602441310882568359e-01 2.004881203174591064e-01 6.126499921083450317e-02 -1.084725558757781982e-01 5.293387547135353088e-02 5.253344774246215820e-02 -2.286087721586227417e-01 1.895117200911045074e-02 -2.146401256322860718e-01 -3.577684760093688965e-01 1.011843141168355942e-02 -1.444104593247175217e-02 2.086578905582427979e-01 -4.355308192316442728e-04 -3.106136247515678406e-02 -3.418386355042457581e-02 -3.816325366497039795e-01 -2.649754285812377930e-01 -1.318144500255584717e-01 2.654181718826293945e-01 -9.629302471876144409e-02
-3.103584647178649902e-01 -2.846869230270385742e-01 9.888232499361038208e-02 1.807470917701721191e-01 -1.411959826946258545e-01 -2.083995491266250610e-01 8.937349170446395874e-02 -9.284964203834533691e-02 1.821981966495513916e-01 -1.223818063735961914e-01 3.695908933877944946e-02 -4.048322737216949463e-01 3.653491139411926270e-01 -1.398500651121139526e-01 -2.364189177751541138e-02 1.848007589578628540e-01 -2.082983497530221939e-03 1.986559331417083740e-01 5.826214328408241272e-02 1.688900031149387360e-02 1.423712521791458130e-01 -9.978353977203369141e-02 9.160878509283065796e-02 -4.472146183252334595e-02 3.206000924110412598e-01 1.199970301240682602e-02 4.130944982171058655e-02 -3.565894439816474915e-02 1.364908963441848755e-01 -2.954301834106445312e-01 -3.744354844093322754e-02 4.524998366832733154e-02
-1.035040244460105896e-01 -2.301968038082122803e-01 -1.108287498354911804e-01 -9.323232620954513550e-02 -3.293066918849945068e-01 -3.411900699138641357e-01 4.171152785420417786e-02 -5.213251337409019470e-02 1.987153440713882446e-01 -2.216642163693904877e-02 2.626592516899108887e-01 -1.883071511983871460e-01 1.710300445556640625e-01 -3.263507783412933350e-01 -1.040608808398246765e-01 2.443638630211353302e-02 -2.010852098464965820e-01 -5.262834578752517700e-02 2.975742518901824951e-01 -1.652716845273971558e-01 6.374015659093856812e-02 2.524632029235363007e-02 -2.856131792068481445e-01 -2.376167178153991699e-01 -2.313205413520336151e-02 4.314455389976501465e-02 -2.144685983657836914e-01 3.864033892750740051e-02 -1.331631988286972046e-01 -3.531570732593536377e-02 1.502176821231842041e-01 3.407046571373939514e-02
-1.898231655359268188e-01 -1.966251432895660400e-01 3.173230290412902832e-01 -2.871390879154205322e-01 -2.680209577083587646e-01 -2.267457246780395508e-01 1.196124702692031860e-01 1.540751606225967407e-01 1.376410424709320068e-01 -1.297322213649749756e-01 2.073515802621841431e-01 -3.973743915557861328e-01 1.400633156299591064e-01 1.226998046040534973e-01 -2.155226320028305054e-01 -1.165849063545465469e-02 2.047946304082870483e-01 -4.614486545324325562e-02 5.627192184329032898e-02 -2.475972287356853485e-03 4.997932165861129761e-02 4.072690010070800781e-02 -2.970494627952575684e-01 2.256971783936023712e-02 -6.972718983888626099e-02 -2.564642205834388733e-02 -2.382928878068923950e-01 -1.603452265262603760e-01 -8.751933276653289795e-02 -5.771129578351974487e-02 -7.300002127885818481e-02 1.358388811349868774e-01
-8.005129545927047729e-02 -2.435495257377624512e-01 7.794974744319915771e-02 1.224630251526832581e-01 2.389366365969181061e-02 -2.771719098091125488e-01 -2.396950311958789825e-02 -1.140237152576446533e-01 1.258744597434997559e-01 -1.161965057253837585e-01 1.109795719385147095e-01 -3.251746594905853271e-01 2.208431810140609741e-02 -1.781898438930511475e-01 -1.222154796123504639e-01 8.486296981573104858e-02 -9.739240631461143494e-03 -2.251593954861164093e-02 1.592335253953933716e-01 -7.110884040594100952e-02 3.524882495403289795e-01 -5.118141323328018188e-02 1.360684335231781006e-01 3.099260032176971436e-01 2.102263122797012329e-01 6.037665158510208130e-02 -6.729661673307418823e-02 2.820512056350708008e-01 3.534456714987754822e-02 -2.281762659549713135e-01 2.268784642219543457e-01 3.336059153079986572e-01
1.418489869683980942e-02 -1.776760518550872803e-01 1.127051860094070435e-01 4.369162395596504211e-02 3.037589788436889648e-02 -2.384953349828720093e-01 3.811677172780036926e-02 -2.452737689018249512e-01 6.262826919555664062e-02 -3.484921753406524658e-01 5.299590155482292175e-02 -4.073246419429779053e-01 1.324647367000579834e-01 1.488847881555557251e-01 -1.275314390659332275e-01 -1.524966061115264893e-01 -1.066256780177354813e-02 1.649807840585708618e-01 3.931357562541961670e-01 -1.748471409082412720e-01 2.229964137077331543e-01 -1.484587639570236206e-01 -1.144933775067329407e-01 -2.401989251375198364e-01 -2.673006989061832428e-02 1.526749432086944580e-01 -1.057056523859500885e-02 7.763961795717477798e-03 -1.413116753101348877e-01 -2.232381701469421387e-01 7.517729699611663818e-02 -7.871738076210021973e-02
3.539153933525085449e-02 -4.923323094844818115e-01 -7.743439637124538422e-03 -1.258489340543746948e-01 1.713636070489883423e-01 -8.467084914445877075e-02 1.537676006555557251e-01 -9.256767481565475464e-02 1.100593954324722290e-01 -1.736041456460952759e-01 8.767486363649368286e-02 -2.178614735603332520e-01 1.982300356030464172e-02 4.379517212510108948e-02 2.139901816844940186e-01 1.579485833644866943e-01 1.826079040765762329e-01 -3.874216973781585693e-02 -9.273193031549453735e-02 -4.814248904585838318e-02 2.235544770956039429e-01 1.107022687792778015e-01 2.164431810379028320e-01 -3.626434830948710442e-03 1.301126033067703247e-01 3.805367508903145790e-03 -3.450850546360015869e-01 8.644029498100280762e-02 1.073558479547500610e-01 -2.716166377067565918e-01 2.282607257366180420e-01 -2.559278309345245361e-01
-6.472520530223846436e-02 -5.646367371082305908e-02 -2.935182452201843262e-01 3.983336314558982849e-02 9.445801377296447754e-03 -4.385126531124114990e-01 2.517878711223602295e-01 -2.690625190734863281e-01 1.972947716712951660e-01 -1.577536165714263916e-01 1.440552342683076859e-02 -2.949429154396057129e-01 -1.548536121845245361e-02 -8.754766732454299927e-02 -8.092659711837768555e-02 2.054657042026519775e-01 7.882890850305557251e-02 -1.152890995144844055e-01 -9.024726226925849915e-03 -1.870647668838500977e-01 3.474524477496743202e-03 -1.302749216556549072e-01 2.188120484352111816e-01 -9.125128388404846191e-02 -7.438671588897705078e-02 -1.490478664636611938e-01 -1.738613098859786987e-02 -1.167005226016044617e-01 -4.481776058673858643e-02 -4.121402502059936523e-01 1.550203710794448853e-01 6.074278801679611206e-02
-2.448343299329280853e-02 -1.911595910787582397e-01 1.518415659666061401e-01 -2.228917628526687622e-01 -2.158599346876144409e-01 -3.124260306358337402e-01 1.716705262660980225e-01 -2.231699228286743164e-01 2.223835617769509554e-04 -1.664692312479019165e-01 3.238723799586296082e-02 -2.227279841899871826e-01 -1.418292373418807983e-01 1.067199837416410446e-02 6.676555145531892776e-03 -7.463239878416061401e-02 3.601012527942657471e-01 -1.799651086330413818e-01 -1.128701567649841309e-01 6.318770349025726318e-02 -1.934747560881078243e-04 1.333720237016677856e-01 2.053834684193134308e-02 2.725621461868286133e-01 -2.194875776767730713e-01 2.615874446928501129e-02 -7.388196419924497604e-03 1.069285720586776733e-01 -1.385287791490554810e-01 -2.714876830577850342e-01 2.788824439048767090e-01 2.451873272657394409e-01
-2.666219472885131836e-01 -2.857246100902557373e-01 -1.370863318443298340e-01 -1.337659507989883423e-01 -3.165378421545028687e-02 2.529340237379074097e-02 -5.006251111626625061e-02 -2.364443093538284302e-01 -1.939856819808483124e-02 -1.023505106568336487e-01 4.618843793869018555e-01 -2.208612561225891113e-01 -6.948237866163253784e-02 2.038773894309997559e-01 -6.032503768801689148e-02 -3.425231575965881348e-01 -4.907263070344924927e-02 -4.680473729968070984e-02 1.991576328873634338e-02 1.102678328752517700e-01 -5.706662777811288834e-03 1.175011098384857178e-01 -6.747516244649887085e-02 1.603579968214035034e-01 2.734571397304534912e-01 1.981906034052371979e-02 -2.965994551777839661e-02 8.701894432306289673e-02 -1.068266183137893677e-01 -3.778741955757141113e-01 8.339691907167434692e-02 -6.457486003637313843e-02
-5.587985739111900330e-02 -3.084849119186401367e-01 -1.873672604560852051e-01 -2.104990780353546143e-01 -2.241333723068237305e-01 -1.364529132843017578e-01 3.242576122283935547e-01 -2.901563942432403564e-01 -4.076481238007545471e-02 -4.192148521542549133e-02 9.114150702953338623e-02 -1.724706143140792847e-01 4.067079424858093262e-01 -1.886785924434661865e-01 1.041761487722396851e-01 7.478512823581695557e-03 -1.912814751267433167e-02 -7.754602003842592239e-03 -1.222376823425292969e-01 -4.541320353746414185e-02 -1.932187378406524658e-01 -1.585732102394104004e-01 1.797390431165695190e-01 1.457840353250503540e-01 1.179503723978996277e-01 -2.945820614695549011e-02 -5.025377869606018066e-02 -1.937794238328933716e-01 -2.047515958547592163e-01 8.721598982810974121e-02 2.231062501668930054e-01 1.519439965486526489e-01
-3.541698157787322998e-01 -2.669882476329803467e-01 3.422433733940124512e-01 3.849272057414054871e-02 1.370388716459274292e-01 -1.904013454914093018e-01 1.564734280109405518e-01 -2.885964885354042053e-02 -8.133079111576080322e-02 -1.379505097866058350e-01 1.330351978540420532e-01 -2.042898386716842651e-01 1.035139262676239014e-01 -1.054601222276687622e-01 -2.393438965082168579e-01 -2.649135291576385498e-01 -1.793273389339447021e-01 2.597333630546927452e-03 2.979412116110324860e-02 1.474036574363708496e-01 -1.287558972835540771e-01 8.971685916185379028e-02 -9.962638467550277710e-02 -8.902017772197723389e-02 1.237549334764480591e-01 -8.197078853845596313e-02 -1.782654821872711182e-01 -1.278178691864013672e-01 -1.306718289852142334e-01 -3.268597126007080078e-01 2.178074270486831665e-01 1.765767782926559448e-01
-1.030208319425582886e-01 -2.289371341466903687e-01 -5.009019747376441956e-03 7.832197099924087524e-02 4.472533613443374634e-02 -2.846687138080596924e-01 -1.512957513332366943e-01 -2.602231204509735107e-01 -4.208494350314140320e-02 -1.742608696222305298e-01 2.180212438106536865e-01 -7.271160185337066650e-02 -1.996604800224304199e-01 4.012952372431755066e-02 -5.659072101116180420e-02 1.694865711033344269e-02 -9.519632160663604736e-02 -2.148430645465850830e-01 -5.145494639873504639e-02 -6.367919594049453735e-02 2.887534499168395996e-01 1.543694436550140381e-01 1.533289998769760132e-01 -7.023842539638280869e-03 -1.119288727641105652e-01 -1.020062901079654694e-02 1.266602575778961182e-01 -1.814754307270050049e-02 -2.641100287437438965e-01 -3.173862099647521973e-01 4.687634408473968506e-01 1.238050982356071472e-01
-2.103490680456161499e-01 -2.845720574259757996e-02 -4.570329934358596802e-02 2.802914977073669434e-01 -1.796693205833435059e-01 -9.092089533805847168e-02 1.199574619531631470e-01 -2.102066725492477417e-01 9.399074316024780273e-02 -4.756399393081665039e-01 -4.535995051264762878e-02 -1.262118667364120483e-01 2.735104560852050781e-01 4.392572864890098572e-02 2.186362743377685547e-01 3.422039002180099487e-02 2.089496143162250519e-02 -1.878291964530944824e-01 -4.284109175205230713e-02 1.354613155126571655e-01 1.504949629306793213e-01 3.287899866700172424e-02 -9.234567731618881226e-02 -1.050688922405242920e-01 -6.902938336133956909e-02 9.564961306750774384e-03 -7.581479847431182861e-02 -1.627580672502517700e-01 -1.212482899427413940e-01 -3.847969472408294678e-01 2.733465433120727539e-01 1.504024267196655273e-01
5.402135848999023438e-02 -3.776628524065017700e-02 5.485123768448829651e-02 -2.470584809780120850e-01 -8.215893059968948364e-02 -4.271578192710876465e-01 -4.814852029085159302e-02 -1.110149845480918884e-01 -8.664117008447647095e-02 -1.674897372722625732e-01 2.507329583168029785e-01 -3.096386492252349854e-01 -8.231712877750396729e-02 -2.562057077884674072e-01 -1.469426788389682770e-02 2.560317218303680420e-01 2.943350970745086670e-01 -1.852657794952392578e-01 4.405991733074188232e-02 -1.714777797460556030e-01 -2.893331274390220642e-02 5.344574898481369019e-02 -5.999716371297836304e-02 1.952798813581466675e-01 -1.054201349616050720e-01 -8.171606808900833130e-03 -3.263372927904129028e-03 -1.326407957822084427e-02 -1.821070015430450439e-01 -1.162369176745414734e-01 3.733889460563659668e-01 8.605868555605411530e-03
-4.930326715111732483e-02 -1.837511509656906128e-01 -5.389484390616416931e-02 1.723200231790542603e-01 -1.071646735072135925e-01 -1.412870287895202637e-01 7.561334967613220215e-02 5.226427689194679260e-02 7.182886451482772827e-02 -7.366095483303070068e-02 2.216471582651138306e-01 -1.799274235963821411e-01 2.486400306224822998e-01 1.306258291006088257e-01 2.254191227257251740e-02 -1.354613304138183594e-01 -2.060781866312026978e-01 -1.995785087347030640e-01 1.723767444491386414e-02 1.125589609146118164e-01 -5.027732253074645996e-02 -4.277400076389312744e-01 7.240744773298501968e-03 -1.850849203765392303e-02 1.948134303092956543e-01 -1.143274307250976562e-01 1.341544371098279953e-02 9.485220164060592651e-02 -1.826718449592590332e-01 -3.871254026889801025e-01 4.187767803668975830e-01 -3.900603950023651123e-02
6.369192898273468018e-02 -4.658062011003494263e-02 -8.591110259294509888e-02 -1.175276003777980804e-02 -2.686747722327709198e-02 -1.242437660694122314e-01 1.108989864587783813e-02 -3.364219069480895996e-01 1.504490524530410767e-01 -3.938124701380729675e-02 1.542990505695343018e-01 -3.072202503681182861e-01 2.347435504198074341e-01 4.738712310791015625e-02 -1.243620291352272034e-01 8.314434438943862915e-02 4.318071901798248291e-01 -1.159836798906326294e-01 8.256914466619491577e-02 2.287438511848449707e-01 1.564991474151611328e-01 -2.820405736565589905e-02 -1.776751279830932617e-01 2.785370349884033203e-01 -1.260347068309783936e-01 -7.052053511142730713e-02 -6.211543083190917969e-02 -8.143432438373565674e-02 1.038870960474014282e-01 -3.931367993354797363e-01 2.024469375610351562e-01 -5.928764864802360535e-02
-8.086634427309036255e-02 -2.195009291172027588e-01 -7.707802206277847290e-02 -2.462784051895141602e-01 -3.795304000377655029e-01 -3.068857192993164062e-01 3.205770254135131836e-01 3.185085579752922058e-02 1.024429872632026672e-01 -5.160203576087951660e-01 9.301241487264633179e-02 -1.701235026121139526e-01 1.145276874303817749e-01 -6.703639030456542969e-02 -1.702312231063842773e-01 -1.842801421880722046e-01 5.226956680417060852e-02 6.445372849702835083e-02 6.452692300081253052e-02 -5.995602160692214966e-02 1.122082322835922241e-01 -3.887521848082542419e-02 -6.426714360713958740e-02 -1.788717359304428101e-01 -4.377803206443786621e-02 -8.044590055942535400e-02 -1.891055703163146973e-01 -8.648211508989334106e-02 -4.394670575857162476e-02 -6.686105858534574509e-03 2.297019585967063904e-02 1.508718729019165039e-01
8.496685326099395752e-02 -2.289749234914779663e-01 -7.072661072015762329e-02 -3.533821403980255127e-01 -4.266105964779853821e-02 -2.363292127847671509e-01 2.430088967084884644e-01 -1.773251146078109741e-01 -2.317242883145809174e-02 -5.434491857886314392e-02 2.679980993270874023e-01 -1.134797632694244385e-01 3.410353884100914001e-02 -4.253409430384635925e-02 -1.452656984329223633e-01 1.867704540491104126e-01 1.510372161865234375e-01 2.361862212419509888e-01 1.047318428754806519e-02 7.730032317340373993e-03 2.794063687324523926e-01 -1.028668973594903946e-02 3.131812810897827148e-02 2.794540226459503174e-01 -2.514749169349670410e-01 6.425113230943679810e-02 -1.334555447101593018e-01 2.473260015249252319e-01 1.244621649384498596e-01 -2.898706197738647461e-01 1.559124588966369629e-01 9.468412399291992188e-02
-3.147723376750946045e-01 -2.104629874229431152e-01 -1.443567574024200439e-01 -1.689361184835433960e-01 -9.679336845874786377e-02 -2.924408912658691406e-01 1.436137706041336060e-01 -6.470472365617752075e-02 6.941962987184524536e-02 -1.426760852336883545e-01 2.340093404054641724e-01 -9.813096374273300171e-02 2.176545560359954834e-01 -2.709442973136901855e-01 -6.021502986550331116e-02 5.020486563444137573e-02 -2.743796817958354950e-02 -2.304366677999496460e-01 -1.081107854843139648e-01 2.112583024427294731e-03 -1.778733134269714355e-01 2.665623463690280914e-02 1.422163099050521851e-01 3.770292401313781738e-01 3.194604441523551941e-02 2.563708461821079254e-02 1.907137930393218994e-01 -2.028171569108963013e-01 -2.458304911851882935e-01 1.484353691339492798e-01 1.619127541780471802e-01 1.513561755418777466e-01
-1.514624059200286865e-01 -3.183747529983520508e-01 5.828657001256942749e-02 -2.067258656024932861e-01 -1.366468966007232666e-01 -2.149290964007377625e-02 1.583923548460006714e-01 1.323098391294479370e-01 5.027721077203750610e-02 -2.226619422435760498e-01 1.479386538267135620e-01 -2.743276953697204590e-01 -5.011931806802749634e-02 1.436852514743804932e-01 -4.391929507255554199e-01 -3.501266986131668091e-02 3.161404132843017578e-01 -9.132716059684753418e-02 3.907636553049087524e-02 9.385067224502563477e-02 -8.527424186468124390e-02 5.927359312772750854e-02 -3.050004243850708008e-01 -1.114657074213027954e-01 -1.841113716363906860e-02 -9.927049279212951660e-02 -1.475995630025863647e-01 -1.960351020097732544e-01 -2.138680815696716309e-01 -2.193607836961746216e-01 -4.662818834185600281e-02 4.102990962564945221e-03
-2.939100265502929688e-01 -1.890767365694046021e-01 -1.671809107065200806e-01 -3.604603931307792664e-02 -2.475500404834747314e-01 -2.553678750991821289e-01 1.794033348560333252e-01 -2.061692923307418823e-01 -1.975183039903640747e-01 -2.350590378046035767e-01 1.914800107479095459e-01 -1.013029068708419800e-01 7.012972235679626465e-02 -2.758887596428394318e-03 1.795573234558105469e-01 2.304217964410781860e-01 6.126437336206436157e-02 5.355704948306083679e-02 6.405313313007354736e-02 -7.519572973251342773e-02 3.470113500952720642e-02 1.366775203496217728e-02 1.910702697932720184e-02 -1.922573149204254150e-02 4.968289434909820557e-01 2.787675559520721436e-01 -3.129353746771812439e-02 -5.057152360677719116e-02 -1.573465615510940552e-01 -1.600582003593444824e-01 1.238962784409523010e-01 6.050112843513488770e-02
-3.757392242550849915e-02 -1.439314782619476318e-01 -3.792094811797142029e-02 -1.645590811967849731e-01 -1.700682193040847778e-01 -1.686889380216598511e-01 -4.329422861337661743e-02 -4.934148192405700684e-01 2.382627315819263458e-02 -1.632443070411682129e-01 1.851622611284255981e-01 9.146460145711898804e-02 1.331823617219924927e-01 5.946515128016471863e-02 1.563228070735931396e-01 1.522468179464340210e-01 6.981687992811203003e-02 -2.213197350502014160e-01 -9.039486944675445557e-02 -8.019462972879409790e-02 2.165613174438476562e-01 -1.029762253165245056e-01 2.836158126592636108e-02 3.299029171466827393e-01 2.181410603225231171e-02 4.767310246825218201e-02 3.388123214244842529e-02 -1.115993708372116089e-01 -1.467134803533554077e-01 -4.202634990215301514e-01 1.168794929981231689e-01 2.100601941347122192e-01
-3.357406854629516602e-01 -3.327066600322723389e-01 1.052713766694068909e-02 8.560223877429962158e-02 2.217422574758529663e-01 -1.313089281320571899e-01 -4.156112298369407654e-02 4.139063507318496704e-02 3.428826108574867249e-02 -1.078933626413345337e-01 4.417088329792022705e-01 -1.632224768400192261e-01 7.712704129517078400e-03 1.030517518520355225e-01 -1.572300642728805542e-01 -1.396419107913970947e-01 1.053165569901466370e-01 -2.037736773490905762e-01 7.467386871576309204e-02 -8.496668189764022827e-03 2.726162075996398926e-01 1.705520600080490112e-01 1.378181129693984985e-01 1.620001345872879028e-02 -1.008184924721717834e-01 -1.719628423452377319e-01 4.943622276186943054e-02 -1.121307983994483948e-01 2.602071464061737061e-01 -2.213025838136672974e-01 2.214161902666091919e-01 -9.187185019254684448e-02
-2.326836287975311279e-01 -2.817338407039642334e-01 9.644935280084609985e-02 -7.175014168024063110e-02 -3.331640735268592834e-02 -2.111013829708099365e-01 -3.171035051345825195e-01 -2.556028068065643311e-01 2.976465821266174316e-01 -8.120747655630111694e-02 2.367640882730484009e-01 -1.149143800139427185e-01 1.835745722055435181e-01 -9.635966271162033081e-02 -1.388914138078689575e-01 -6.704145669937133789e-02 2.190559655427932739e-01 -1.577428914606571198e-02 -1.198250651359558105e-01 -3.703792020678520203e-02 1.914337277412414551e-01 9.725780040025711060e-02 5.048879608511924744e-02 3.968740403652191162e-01 -4.033029451966285706e-02 -1.232148855924606323e-01 -2.659238409250974655e-03 -1.316736191511154175e-01 -1.136201322078704834e-01 1.761430203914642334e-01 2.427640557289123535e-01 4.582206159830093384e-02
-3.810238093137741089e-03 -3.554812073707580566e-01 1.479761898517608643e-01 1.397548466920852661e-01 -3.018265366554260254e-01 9.849350154399871826e-02 -1.156809031963348389e-01 -3.678021132946014404e-01 1.006660982966423035e-01 3.746239468455314636e-02 1.760590970516204834e-01 -1.713866889476776123e-01 2.757695876061916351e-02 1.737398356199264526e-01 7.085166126489639282e-02 -1.209119707345962524e-01 9.101489931344985962e-02 -2.294269651174545288e-01 1.261254549026489258e-01 -1.301538795232772827e-01 6.556829810142517090e-02 -1.475888490676879883e-01 4.725152626633644104e-03 -2.254227548837661743e-02 5.122206639498472214e-03 1.251606792211532593e-01 -1.915298700332641602e-01 -1.966274976730346680e-01 -2.222072780132293701e-01 -1.019498566165566444e-03 3.933181166648864746e-01 2.115242034196853638e-01
-8.397573232650756836e-02 -2.555290460586547852e-01 -1.584812402725219727e-01 1.645514070987701416e-01 1.572879403829574585e-01 -1.932906806468963623e-01 -2.458700537681579590e-02 -1.905029863119125366e-01 2.075345069169998169e-02 -3.772835135459899902e-01 3.213153481483459473e-01 -1.662023514509201050e-01 5.087550356984138489e-02 -1.985279023647308350e-01 -5.483384802937507629e-02 -2.208619751036167145e-02 -1.267320662736892700e-01 -3.131008520722389221e-02 6.419765949249267578e-02 -4.820412024855613708e-02 -1.129691526293754578e-01 1.068774387240409851e-01 -2.053704261779785156e-01 -6.188414990901947021e-02 1.236537024378776550e-01 7.775353640317916870e-02 1.191329285502433777e-01 -5.189967807382345200e-03 -2.526895403861999512e-01 -2.537603974342346191e-01 1.871510893106460571e-01 4.059816598892211914e-01
-1.528494805097579956e-01 -1.534367501735687256e-01 1.410311460494995117e-01 -2.029973641037940979e-02 -1.468186676502227783e-01 -2.464905530214309692e-01 5.730401724576950073e-02 -4.533584713935852051e-01 -8.329126238822937012e-02 5.482999142259359360e-03 2.917077243328094482e-01 8.004491031169891357e-02 1.433004885911941528e-01 4.249544814229011536e-02 1.456670910120010376e-01 -3.527631238102912903e-02 -8.760495483875274658e-02 -5.315563641488552094e-03 -2.514102160930633545e-01 -1.125682145357131958e-01 3.051754534244537354e-01 -3.333892673254013062e-03 -5.012699589133262634e-02 -4.980133473873138428e-02 -8.718440681695938110e-02 -2.643554210662841797e-01 -7.913695275783538818e-02 -1.245375350117683411e-01 -4.174108058214187622e-02 -2.057755291461944580e-01 3.742759525775909424e-01 1.823348253965377808e-01
2.179461298510432243e-03 -3.268720582127571106e-02 -4.411548376083374023e-02 -2.186551392078399658e-01 -3.667843937873840332e-01 -2.897213697433471680e-01 2.049158662557601929e-01 8.394509553909301758e-02 1.163237914443016052e-01 -3.637582659721374512e-01 2.601813375949859619e-01 -3.045938014984130859e-01 1.678024381399154663e-01 -4.621612280607223511e-02 -1.176254451274871826e-01 -4.978518467396497726e-03 2.055908590555191040e-01 9.850050508975982666e-02 8.936608210206031799e-03 -5.749859288334846497e-02 1.950976550579071045e-01 1.934421807527542114e-02 -2.212595343589782715e-01 -1.182395070791244507e-01 -1.723968237638473511e-01 -1.294995546340942383e-01 -1.367839425802230835e-01 -1.680472344160079956e-01 -7.591221481561660767e-02 -5.623978003859519958e-02 2.562686800956726074e-02 2.672723829746246338e-01
-1.238026246428489685e-01 -1.006735339760780334e-01 -9.438154846429824829e-02 -1.026132479310035706e-01 -2.562282681465148926e-01 -1.955131143331527710e-01 5.773948505520820618e-02 -3.082799352705478668e-02 2.136933803558349609e-02 -2.587678730487823486e-01 3.872052133083343506e-01 -1.473030596971511841e-01 2.553667426109313965e-01 1.328023076057434082e-01 -1.624459624290466309e-01 -1.315255314111709595e-01 2.411447018384933472e-01 1.481969505548477173e-01 -1.100472211837768555e-01 -1.128871887922286987e-01 -1.837890893220901489e-01 1.868993788957595825e-02 -7.046261429786682129e-02 -3.465958833694458008e-01 -1.111092492938041687e-01 -9.518601931631565094e-03 -1.422143578529357910e-01 7.456840574741363525e-02 -1.116748452186584473e-01 -1.229294389486312866e-01 2.001881301403045654e-01 3.336017429828643799e-01
-3.083345293998718262e-01 -2.364205271005630493e-01 -5.909400526434183121e-03 -1.205952391028404236e-01 -4.690027795732021332e-03 2.150890603661537170e-02 -1.584237813949584961e-01 -1.611388027667999268e-01 1.914604753255844116e-02 -4.300082623958587646e-01 2.882348895072937012e-01 -2.088637351989746094e-01 1.892226934432983398e-02 7.542800903320312500e-02 3.253825381398200989e-02 -2.206339240074157715e-01 -9.671861678361892700e-02 2.936579473316669464e-02 1.127953380346298218e-01 2.545115947723388672e-01 -4.508471861481666565e-02 2.776171825826168060e-02 -8.962673135101795197e-03 9.792237728834152222e-02 3.072546124458312988e-01 7.297236006706953049e-04 -1.603038460016250610e-01 1.378749907016754150e-01 -7.897972315549850464e-02 -3.814633190631866455e-01 1.470932513475418091e-01 -4.956340789794921875e-02
-2.291481755673885345e-02 -2.214669883251190186e-01 -3.934253752231597900e-01 -2.401281893253326416e-01 -4.670145735144615173e-02 -9.822593629360198975e-02 6.991536915302276611e-02 -2.197233587503433228e-01 1.753585785627365112e-02 6.068248674273490906e-02 3.096974790096282959e-01 -4.630676209926605225e-01 8.807013742625713348e-03 4.722637310624122620e-02 -1.609855517745018005e-02 -2.049670517444610596e-01 2.413094192743301392e-01 8.705036714673042297e-03 9.192404896020889282e-02 -1.256403177976608276e-01 -1.776533722877502441e-01 1.191194579005241394e-01 -1.921849250793457031e-01 -7.984925992786884308e-03 1.477950513362884521e-01 -7.567035406827926636e-02 1.132688671350479126e-01 1.885691285133361816e-01 -6.585185881704092026e-03 -2.630202174186706543e-01 -5.644495040178298950e-02 2.040997520089149475e-02
-1.640570014715194702e-01 -4.360942244529724121e-01 1.983523070812225342e-01 1.521303039044141769e-02 -1.808228045701980591e-01 3.664460405707359314e-02 2.452735006809234619e-01 1.623526066541671753e-01 4.412701237015426159e-04 1.099371910095214844e-01 3.978980481624603271e-01 -2.549432218074798584e-01 4.140124842524528503e-02 -4.372483491897583008e-02 -2.946340143680572510e-01 -6.589870899915695190e-02 1.431030929088592529e-01 1.549926251173019409e-01 -2.476642429828643799e-01 1.523010712116956711e-02 -4.360650479793548584e-02 -8.857593685388565063e-02 -1.837212592363357544e-01 1.160193160176277161e-01 1.108489371836185455e-02 -4.909837245941162109e-02 -6.921029090881347656e-02 4.119898378849029541e-02 -6.523568183183670044e-02 3.332194313406944275e-02 3.339759111404418945e-01 -6.027374044060707092e-02
-3.955025076866149902e-01 -3.113792650401592255e-02 2.326442152261734009e-01 1.881968602538108826e-02 -1.684679687023162842e-01 -2.358992844820022583e-01 5.806957185268402100e-02 2.480982244014739990e-01 -9.692732244729995728e-02 -3.509714305400848389e-01 1.505761742591857910e-01 -1.839201152324676514e-01 9.609229117631912231e-02 1.966295205056667328e-02 6.943918764591217041e-02 -2.449241578578948975e-01 1.850024610757827759e-01 -2.335728146135807037e-02 -8.872628211975097656e-02 -9.029728174209594727e-02 1.379614472389221191e-01 -2.536048293113708496e-01 1.560788899660110474e-01 6.523024290800094604e-02 4.954781755805015564e-02 -1.098024547100067139e-01 -5.466580018401145935e-02 -2.723099887371063232e-01 -1.872496157884597778e-01 -2.761014401912689209e-01 7.763233780860900879e-02 6.272750347852706909e-02
-2.215059250593185425e-01 -2.497145161032676697e-02 1.042632460594177246e-01 1.081747189164161682e-01 -7.302587479352951050e-02 -1.073289811611175537e-01 2.392125874757766724e-01 -3.730557262897491455e-01 1.441946923732757568e-01 -2.377791851758956909e-01 -7.029504328966140747e-02 -2.875779867172241211e-01 2.003803998231887817e-01 1.082972586154937744e-01 1.923705488443374634e-01 -2.397005259990692139e-01 8.385623991489410400e-02 -6.571710854768753052e-02 1.348557323217391968e-01 1.129913330078125000e-01 1.913807690143585205e-01 -1.240052804350852966e-01 -2.912469394505023956e-02 -3.518954813480377197e-01 1.361443996429443359e-01 5.240544676780700684e-02 -2.152497693896293640e-02 -4.846471175551414490e-02 -2.946257591247558594e-01 -2.210150063037872314e-01 1.562934815883636475e-01 4.096093587577342987e-03
-2.412507385015487671e-01 -1.516038179397583008e-01 1.855499297380447388e-01 1.296669542789459229e-01 -3.949225246906280518e-01 -7.700491696596145630e-02 -3.259013220667839050e-02 -1.879356056451797485e-01 8.606772124767303467e-02 -2.350048869848251343e-01 -6.233250256627798080e-03 -2.450073063373565674e-01 2.027551978826522827e-01 1.276273280382156372e-01 -1.707696765661239624e-01 -3.459657132625579834e-01 -1.876519471406936646e-01 2.097181975841522217e-02 2.114347070455551147e-01 -1.086966171860694885e-01 7.058545202016830444e-02 7.085611671209335327e-02 1.570746749639511108e-01 1.171517744660377502e-01 1.126976162195205688e-01 5.496437847614288330e-02 2.516644634306430817e-02 -2.391404211521148682e-01 -3.774953633546829224e-02 -1.708417236804962158e-01 3.064843714237213135e-01 -4.099828004837036133e-02
-1.599357873201370239e-01 -1.813881993293762207e-01 -1.106246188282966614e-01 -7.896983623504638672e-02 -4.219120740890502930e-02 1.391206979751586914e-01 -2.939032614231109619e-01 -2.298054844141006470e-01 -2.455770969390869141e-02 -8.470500260591506958e-02 4.977971315383911133e-01 -1.919630616903305054e-01 8.458070456981658936e-02 -2.265952229499816895e-01 -1.368511766195297241e-01 -2.868481874465942383e-01 2.270281128585338593e-02 1.919487714767456055e-01 -5.141606181859970093e-02 -6.666929274797439575e-02 -1.188532784581184387e-01 -6.907782703638076782e-02 -2.011603713035583496e-01 -6.396974623203277588e-02 1.802488565444946289e-01 -2.919098362326622009e-02 -1.622463613748550415e-01 -1.123932152986526489e-01 -1.717394739389419556e-01 -2.725479304790496826e-01 9.824335575103759766e-02 1.309620141983032227e-01
1.454110350459814072e-02 -4.810802936553955078e-01 -9.259804338216781616e-02 -2.155968099832534790e-01 -2.454794794321060181e-01 -1.008876785635948181e-01 1.295376475900411606e-02 -2.572039961814880371e-01 1.323162317276000977e-01 -7.626040279865264893e-02 2.000787556171417236e-01 -4.280669614672660828e-02 7.030718028545379639e-02 1.150008589029312134e-01 -1.464646905660629272e-01 1.548835635185241699e-01 1.326428800821304321e-01 1.858493536710739136e-01 -4.844635352492332458e-02 -2.711717486381530762e-01 -1.276023089885711670e-01 -8.381327986717224121e-02 -2.933120913803577423e-02 3.175019621849060059e-01 -1.290762424468994141e-01 2.038607448339462280e-01 1.855665743350982666e-01 -1.116556078195571899e-01 5.594995617866516113e-02 -2.307567447423934937e-01 1.370446979999542236e-01 1.202719509601593018e-01
7.814318872988224030e-03 -1.838595122098922729e-01 1.500922441482543945e-01 -2.972094714641571045e-01 7.952229678630828857e-02 -3.958286345005035400e-02 8.439575880765914917e-02 -1.464324165135622025e-02 4.449119865894317627e-01 -7.857850939035415649e-02 1.844190247356891632e-02 -2.342785894870758057e-01 -1.074674054980278015e-01 -5.914812162518501282e-02 -1.847799681127071381e-02 -1.696584671735763550e-01 2.054564356803894043e-01 6.978659424930810928e-03 1.429429650306701660e-01 -1.630865633487701416e-01 6.070213764905929565e-02 -6.006707251071929932e-02 3.150726854801177979e-02 -8.517998456954956055e-02 2.560038268566131592e-01 2.006376981735229492e-01 -1.349810659885406494e-01 2.899132855236530304e-02 -1.922743022441864014e-01 -4.726377725601196289e-01 2.081065177917480469e-01 -5.634389817714691162e-02
-2.673683166503906250e-01 -1.349887698888778687e-01 -2.273136526346206665e-01 -1.509712934494018555e-01 -1.205044388771057129e-01 -2.835685610771179199e-01 1.167949736118316650e-01 9.940043836832046509e-02 1.082132980227470398e-01 -1.772584170103073120e-01 3.632847666740417480e-01 -1.236169561743736267e-01 1.694361865520477295e-01 -2.661795914173126221e-01 2.012372761964797974e-02 8.543148636817932129e-02 -1.580918729305267334e-01 1.307272762060165405e-01 -2.055956982076168060e-02 -2.933229506015777588e-01 5.969796702265739441e-02 3.483289107680320740e-02 -2.244211286306381226e-01 -1.305616348981857300e-01 -4.739750921726226807e-02 1.998181790113449097e-01 -1.431138813495635986e-01 -1.522196382284164429e-01 -2.417639344930648804e-01 -8.769556879997253418e-02 2.584918439388275146e-01 1.436675712466239929e-02
-4.554163664579391479e-02 1.442557126283645630e-01 -7.428469508886337280e-02 1.548923254013061523e-01 -4.439139738678932190e-02 -3.090999424457550049e-01 2.755196997895836830e-03 -1.149381473660469055e-01 6.034668162465095520e-02 -2.905604839324951172e-01 2.316946089267730713e-01 -3.194501698017120361e-01 -1.211213767528533936e-01 -7.402377575635910034e-02 -1.156754419207572937e-01 -4.940567165613174438e-02 -7.415723800659179688e-02 -1.664309501647949219e-01 -1.059572175145149231e-01 1.127469167113304138e-02 2.104744911193847656e-01 1.001016944646835327e-01 -4.636695981025695801e-02 -3.405774831771850586e-01 2.892852127552032471e-01 -6.825102120637893677e-02 4.968136921525001526e-02 -1.789615452289581299e-01 -2.765780985355377197e-01 -2.855002582073211670e-01 2.432453334331512451e-01 8.718419820070266724e-03
-4.928214550018310547e-01 -2.030136287212371826e-01 -2.061030715703964233e-01 -2.796660959720611572e-01 1.607254520058631897e-02 6.768262246623635292e-04 2.057388275861740112e-01 -9.152134507894515991e-02 8.018752932548522949e-02 -2.520658634603023529e-02 2.595610022544860840e-01 -3.448589742183685303e-01 1.665242761373519897e-01 -1.089505329728126526e-01 3.831090778112411499e-02 -1.665762513875961304e-01 6.093761697411537170e-02 1.921609938144683838e-01 -2.939693070948123932e-02 3.394620493054389954e-02 -1.797861009836196899e-01 -5.935216322541236877e-02 -2.663916945457458496e-01 -9.678014367818832397e-02 -7.704249769449234009e-02 5.177339538931846619e-02 1.755192726850509644e-01 -2.084618434309959412e-02 -1.690054088830947876e-01 1.284662783145904541e-01 1.502632349729537964e-01 1.254625618457794189e-01
-1.289520859718322754e-01 -2.426847517490386963e-01 8.949862420558929443e-02 -8.065277338027954102e-02 -7.337078452110290527e-02 -7.293588668107986450e-02 -3.448069468140602112e-02 -4.766640067100524902e-02 1.078922152519226074e-01 -4.152224957942962646e-02 1.104770004749298096e-01 -5.030370354652404785e-01 -9.779372811317443848e-02 2.564371190965175629e-02 -8.243780583143234253e-02 2.492049336433410645e-01 7.073671370744705200e-02 -4.872774705290794373e-02 1.930026113986968994e-01 1.856433227658271790e-02 4.817901253700256348e-01 -2.312059849500656128e-01 -1.110426709055900574e-01 1.926355361938476562e-01 1.159576792269945145e-02 -2.775673568248748779e-01 2.101161517202854156e-02 5.046398192644119263e-02 -1.205803900957107544e-01 -2.258406281471252441e-01 1.078315004706382751e-01 2.707618288695812225e-02
4.327040538191795349e-02 -3.045563399791717529e-01 2.913795411586761475e-02 7.958067208528518677e-02 2.079348266124725342e-02 -3.543878495693206787e-01 -1.907123625278472900e-01 -2.159050256013870239e-01 3.864723071455955505e-02 -2.203786224126815796e-01 1.545677036046981812e-01 -4.158496558666229248e-01 -3.671627200674265623e-04 2.660646736621856689e-01 2.587052807211875916e-02 -1.077965199947357178e-01 5.026334896683692932e-03 1.670117862522602081e-02 2.704807519912719727e-01 2.119005098938941956e-02 1.269379556179046631e-01 2.356434464454650879e-01 3.206977993249893188e-02 -2.258394807577133179e-01 -9.291410446166992188e-02 2.038573920726776123e-01 -6.806265562772750854e-02 8.888336271047592163e-02 -1.399025321006774902e-01 -1.715131551027297974e-01 1.497653722763061523e-01 -1.658021956682205200e-01
-8.998136222362518311e-02 -3.038665354251861572e-01 -7.066135108470916748e-02 -2.343637496232986450e-01 -3.548513054847717285e-01 1.772644817829132080e-01 6.248596683144569397e-02 -1.933587044477462769e-01 -3.619968891143798828e-02 -1.296139508485794067e-01 1.523558497428894043e-01 -2.124460041522979736e-01 1.084233745932579041e-01 9.788912720978260040e-03 2.980244532227516174e-02 -1.134352758526802063e-01 3.920048847794532776e-02 -1.238824799656867981e-01 1.143987253308296204e-01 -2.536008656024932861e-01 -1.032804548740386963e-01 -5.547370761632919312e-02 1.577427610754966736e-02 1.907574832439422607e-01 -7.307020574808120728e-02 8.561355620622634888e-02 2.844851911067962646e-01 -1.314692646265029907e-01 2.680719792842864990e-01 -1.633587777614593506e-01 3.974653184413909912e-01 1.299003511667251587e-01
-4.244147241115570068e-01 -3.089794516563415527e-01 1.456393748521804810e-01 -7.641706615686416626e-02 -1.893737353384494781e-02 -8.594094216823577881e-02 7.387582957744598389e-02 -3.240097463130950928e-01 -2.021660357713699341e-01 -2.049134969711303711e-01 3.131259679794311523e-01 -2.758521027863025665e-02 -1.583486646413803101e-01 2.806277275085449219e-01 -1.250088959932327271e-01 -3.046407699584960938e-01 -7.632597535848617554e-02 -1.065301075577735901e-01 2.216225862503051758e-02 -3.904873505234718323e-02 3.298474103212356567e-02 -7.347165048122406006e-02 -4.179435782134532928e-03 1.583467274904251099e-01 -7.749374210834503174e-02 8.376058936119079590e-02 -1.445243358612060547e-01 7.490597665309906006e-02 8.354648016393184662e-04 -2.742199003696441650e-01 5.209259688854217529e-02 1.305467039346694946e-01
-2.019101977348327637e-01 -3.372228145599365234e-02 7.098267227411270142e-02 -9.688550978899002075e-02 1.733699813485145569e-02 -1.785565316677093506e-01 1.271714717149734497e-01 -2.516442239284515381e-01 1.939227283000946045e-01 -1.094547435641288757e-01 4.188503623008728027e-01 -1.950699537992477417e-01 -1.295823752880096436e-01 -2.259918451309204102e-01 2.303456887602806091e-02 -2.284059077501296997e-01 5.359327420592308044e-02 -1.000439822673797607e-01 -2.874476835131645203e-02 9.661266952753067017e-02 -2.079717814922332764e-01 -2.840818762779235840e-01 -2.074986696243286133e-01 3.338057920336723328e-02 2.709726393222808838e-01 -3.541190922260284424e-02 4.172655753791332245e-03 -1.187360584735870361e-01 1.174688711762428284e-02 9.936029464006423950e-02 3.001290857791900635e-01 2.613457739353179932e-01
-2.874335274100303650e-02 -2.100224941968917847e-01 -1.360751092433929443e-01 3.296159952878952026e-02 -3.084278851747512817e-02 -2.747160792350769043e-01 -1.172566227614879608e-02 2.332511357963085175e-03 6.885949056595563889e-03 -2.360099703073501587e-01 4.461005628108978271e-01 -1.979799270629882812e-01 2.956406474113464355e-01 -6.813743151724338531e-03 -2.991708219051361084e-01 1.070340126752853394e-01 1.277661621570587158e-01 2.557473480701446533e-01 6.393597577698528767e-04 6.241417676210403442e-02 -1.657462567090988159e-01 1.360531300306320190e-01 -3.435626998543739319e-02 -1.689667403697967529e-01 1.255239546298980713e-02 -1.890238076448440552e-01 -1.494181305170059204e-01 1.757176965475082397e-01 -1.213457435369491577e-01 -5.181876197457313538e-02 1.880068629980087280e-01 2.708383202552795410e-01
-1.477167606353759766e-01 -1.144476383924484253e-01 -1.551451683044433594e-01 -6.327701359987258911e-02 -1.159996762871742249e-01 -4.371559023857116699e-01 1.428267359733581543e-01 -2.129988074302673340e-01 9.117189049720764160e-02 -2.079188972711563110e-01 1.580536365509033203e-01 -1.475010067224502563e-01 -1.875029951333999634e-01 -1.493265330791473389e-01 -1.855376549065113068e-02 1.379196643829345703e-01 3.604751527309417725e-01 7.166226208209991455e-02 2.873156368732452393e-01 -2.019641101360321045e-01 4.475202411413192749e-02 7.019892334938049316e-02 7.341459393501281738e-02 2.500657737255096436e-01 -1.148502975702285767e-01 -6.271369289606809616e-03 -7.845579087734222412e-02 8.542275428771972656e-02 -1.349728852510452271e-01 -1.128136813640594482e-01 2.644113600254058838e-01 1.754005402326583862e-01
-3.126738071441650391e-01 -1.086957678198814392e-01 -7.915787398815155029e-02 -1.582928001880645752e-01 2.210898511111736298e-02 1.261660456657409668e-01 2.042286545038223267e-01 -2.800562083721160889e-01 4.035406932234764099e-02 -3.458549976348876953e-01 1.609463393688201904e-01 -2.192762494087219238e-02 5.150198936462402344e-02 1.523955017328262329e-01 -1.181093454360961914e-01 -5.115439742803573608e-02 -4.249844700098037720e-02 -2.159292250871658325e-01 -2.559815719723701477e-02 -3.150789737701416016e-01 4.240939021110534668e-02 8.746103197336196899e-02 1.521028876304626465e-01 2.649781405925750732e-01 -7.408727705478668213e-02 -7.543128728866577148e-02 4.742572456598281860e-02 -3.301934152841567993e-02 4.065768420696258545e-02 -2.987950742244720459e-01 2.680682241916656494e-01 3.225047588348388672e-01
-2.774397432804107666e-01 -2.621108293533325195e-01 -2.839233875274658203e-01 -2.206461578607559204e-01 -7.056830078363418579e-02 4.388056229799985886e-03 -1.853078231215476990e-02 -3.337498307228088379e-01 -8.197330683469772339e-02 -7.799018174409866333e-02 2.075653374195098877e-01 -9.833350032567977905e-02 5.887238308787345886e-02 1.093135103583335876e-01 -1.523577272891998291e-01 8.458090573549270630e-02 1.404550075531005859e-01 -9.622389078140258789e-02 -1.526458840817213058e-02 1.563471257686614990e-01 1.326761841773986816e-01 1.823278702795505524e-02 1.197032555937767029e-01 1.756926923990249634e-01 -3.694046754390001297e-03 2.337641417980194092e-01 9.335499256849288940e-02 1.639050692319869995e-01 1.691412553191184998e-02 -5.235623121261596680e-01 -1.156730055809020996e-01 4.626045748591423035e-02
-9.288026392459869385e-02 7.591045647859573364e-02 -6.263890862464904785e-02 -1.973347961902618408e-01 -8.462213724851608276e-02 -1.961134970188140869e-01 -2.021723985671997070e-01 -1.777909845113754272e-01 2.816923856735229492e-01 -1.645051538944244385e-01 2.195041179656982422e-01 -3.073832094669342041e-01 6.625157594680786133e-02 3.497459460049867630e-03 -3.720389679074287415e-02 2.064789645373821259e-02 -6.241315603256225586e-02 -1.259210407733917236e-01 -3.682781755924224854e-02 -7.983354479074478149e-02 1.431835740804672241e-01 -2.384131401777267456e-01 -1.860536187887191772e-01 -5.581189412623643875e-03 -1.820166558027267456e-01 -2.767410874366760254e-01 -2.134209126234054565e-01 -6.821715086698532104e-02 -2.986343950033187866e-02 -4.087243974208831787e-01 4.861152544617652893e-02 -3.156765103340148926e-01
1.924979686737060547e-01 -1.006049737334251404e-01 -2.353984117507934570e-01 -1.535547077655792236e-01 -1.283117532730102539e-01 -2.627823129296302795e-02 -4.430437833070755005e-02 -1.987172067165374756e-01 1.626739501953125000e-01 -7.902652770280838013e-02 3.167093694210052490e-01 -3.658299446105957031e-01 1.044808477163314819e-01 1.002584248781204224e-01 4.067301005125045776e-02 4.950156807899475098e-02 2.135909795761108398e-01 -2.801150977611541748e-01 -2.255266904830932617e-02 3.269431591033935547e-01 1.437528282403945923e-01 -1.713311374187469482e-01 -7.634233683347702026e-02 2.687393128871917725e-01 5.109602957963943481e-02 -1.588573902845382690e-01 -9.195325523614883423e-02 -2.758720219135284424e-01 -1.869047060608863831e-02 -1.292975544929504395e-01 1.010949835181236267e-01 -1.551127433776855469e-01
-4.269237630069255829e-03 -2.401535362005233765e-01 -1.223607584834098816e-01 -3.024237453937530518e-01 6.644284725189208984e-02 2.080625999951735139e-04 1.912536025047302246e-01 -2.088434249162673950e-01 1.856873184442520142e-01 -4.466997087001800537e-02 1.644946634769439697e-01 -2.578749358654022217e-01 2.556980550289154053e-01 2.278854101896286011e-01 2.229281887412071228e-02 -1.625214703381061554e-02 -1.657968759536743164e-01 4.656463488936424255e-02 3.938629627227783203e-01 1.079008653759956360e-01 1.425282955169677734e-01 -2.930998504161834717e-01 1.132617741823196411e-01 1.604704558849334717e-01 -1.753293722867965698e-02 1.354116052389144897e-01 -1.410427130758762360e-02 -1.450226008892059326e-01 3.321910742670297623e-03 -1.194586455821990967e-01 3.183567523956298828e-01 8.015782386064529419e-02
-3.809199631214141846e-01 -2.624975144863128662e-01 -7.754503190517425537e-02 -1.847748411819338799e-03 1.260897219181060791e-01 4.624762758612632751e-02 1.231649443507194519e-01 2.328246599063277245e-03 2.391258180141448975e-01 -1.967289112508296967e-02 1.740953028202056885e-01 -5.078665614128112793e-01 1.617226898670196533e-01 -1.538587957620620728e-01 -1.732999384403228760e-01 1.396301686763763428e-01 -7.982055097818374634e-02 1.203190311789512634e-01 -5.333225056529045105e-02 -2.672722749412059784e-02 5.400008708238601685e-02 -1.526844203472137451e-01 -1.987394541501998901e-01 -9.821728616952896118e-02 1.850130259990692139e-01 7.768308278173208237e-03 -7.464624196290969849e-02 5.077062919735908508e-02 -3.720228374004364014e-01 -3.936617285944521427e-04 1.200111061334609985e-01 8.112164586782455444e-02
3.455876931548118591e-02 -2.178086787462234497e-01 3.523172438144683838e-02 -1.076475009322166443e-01 2.998611889779567719e-03 -5.204579979181289673e-02 6.051706895232200623e-02 -4.095621034502983093e-02 1.839268058538436890e-01 -7.915303111076354980e-02 1.274160444736480713e-01 -2.242039293050765991e-01 8.191730082035064697e-02 8.594764769077301025e-02 3.174118325114250183e-02 -4.591451492160558701e-03 2.456697970628738403e-01 1.548727750778198242e-01 1.916786283254623413e-01 -4.939339682459831238e-02 -4.359153658151626587e-02 -3.356055021286010742e-01 8.354052901268005371e-02 1.136678233742713928e-01 -3.223302364349365234e-01 1.219396740198135376e-01 -1.898836046457290649e-01 8.806672692298889160e-02 -1.147636547684669495e-01 -5.546092987060546875e-01 1.549171805381774902e-01 2.084857970476150513e-01
8.442686870694160461e-03 -1.939776688814163208e-01 7.470244169235229492e-02 -7.814435660839080811e-02 -1.056653112173080444e-01 7.657215930521488190e-03 3.104615211486816406e-01 -3.711016476154327393e-01 2.131553739309310913e-01 -3.975218534469604492e-01 3.314666152000427246e-01 1.244363002479076385e-02 2.331970334053039551e-01 1.643249243497848511e-01 -1.747203469276428223e-01 1.643122434616088867e-01 6.519812345504760742e-02 -1.532671153545379639e-01 -1.042296737432479858e-01 -2.779908291995525360e-02 7.443781197071075439e-02 6.878338009119033813e-02 -1.593451946973800659e-02 1.553015112876892090e-01 1.728609390556812286e-02 1.589480191469192505e-01 1.576307564973831177e-01 -1.726855039596557617e-01 1.124653741717338562e-01 -2.862168550491333008e-01 -2.287264354526996613e-02 -5.957567319273948669e-02
-1.981368511915206909e-01 -4.099964201450347900e-01 -1.065367460250854492e-02 1.287735700607299805e-01 -3.644972443580627441e-01 3.914096206426620483e-02 -2.066854387521743774e-01 -2.500894367694854736e-01 8.217225223779678345e-02 -6.696636229753494263e-02 1.410105824470520020e-01 -1.508566737174987793e-01 2.742472887039184570e-01 2.176122069358825684e-01 -5.330204591155052185e-02 -1.126762703061103821e-01 2.465786337852478027e-01 -1.520535796880722046e-01 -8.477749675512313843e-02 -3.052815236151218414e-02 -4.988747183233499527e-03 -7.201453298330307007e-02 1.357118785381317139e-01 6.514754146337509155e-02 6.217135116457939148e-02 -1.744727492332458496e-01 -2.187961488962173462e-01 -9.609880298376083374e-02 -1.486692875623703003e-01 -1.431646477431058884e-02 2.702046632766723633e-01 -1.940840929746627808e-01
-2.025815695524215698e-01 -3.264566063880920410e-01 -7.011375576257705688e-02 -1.569730974733829498e-02 9.879584610462188721e-02 -1.152183562517166138e-01 1.149483211338520050e-02 -2.296230047941207886e-01 1.534965587779879570e-03 -2.273305952548980713e-01 1.230580657720565796e-01 -4.762297272682189941e-01 3.631585743278264999e-03 -3.128578513860702515e-02 -4.342626035213470459e-02 -2.563627362251281738e-01 -2.289471924304962158e-01 2.741510272026062012e-01 2.793731354176998138e-02 4.766814038157463074e-02 -3.401287272572517395e-02 -3.091239929199218750e-02 -3.191626667976379395e-01 -1.509779840707778931e-01 8.463400602340698242e-02 -8.424100279808044434e-02 -1.155866123735904694e-02 -3.817202523350715637e-02 -1.248108744621276855e-01 -2.635640799999237061e-01 1.055693700909614563e-01 1.991775333881378174e-01
-2.119320780038833618e-01 -1.955009400844573975e-01 1.159330131486058235e-04 -1.839688420295715332e-01 7.543153315782546997e-02 4.754359647631645203e-02 -1.342708915472030640e-01 -9.146689623594284058e-02 -7.269032299518585205e-02 -3.547259867191314697e-01 3.069124817848205566e-01 -2.654692828655242920e-01 2.307148091495037079e-02 5.740448832511901855e-02 4.623255506157875061e-02 -4.489791989326477051e-01 -2.029912173748016357e-01 -8.312717080116271973e-03 4.264674335718154907e-02 3.242320939898490906e-02 9.023163467645645142e-02 4.482840746641159058e-02 -5.634537711739540100e-02 1.074340939521789551e-01 6.243049353361129761e-02 -2.974757924675941467e-02 -2.120157480239868164e-01 -5.771201103925704956e-02 -1.380577236413955688e-01 -3.808078467845916748e-01 1.939547806978225708e-01 1.468806564807891846e-01
-2.024126499891281128e-01 -2.124419808387756348e-01 2.364310994744300842e-02 -1.051123216748237610e-01 -3.187443912029266357e-01 -3.111064136028289795e-01 1.784061491489410400e-01 -3.249713182449340820e-01 -1.701603829860687256e-01 -1.088150590658187866e-01 -4.893473535776138306e-02 -1.638256311416625977e-01 -1.426636725664138794e-01 -6.732137501239776611e-02 7.356638461351394653e-02 2.698142528533935547e-01 2.171584591269493103e-02 -3.757499158382415771e-01 -7.113663852214813232e-02 -9.508158266544342041e-02 1.186809539794921875e-01 -5.907861888408660889e-02 1.789794713258743286e-01 -8.104355074465274811e-03 1.512064598500728607e-02 7.043192535638809204e-02 -1.458874791860580444e-01 1.033443063497543335e-01 -1.994558423757553101e-01 -2.236516177654266357e-01 2.457316368818283081e-01 2.386961318552494049e-02
3.275110200047492981e-02 -2.268992736935615540e-02 -3.935230150818824768e-02 -9.880280494689941406e-02 -9.559941291809082031e-02 -1.720223277807235718e-01 4.425672348588705063e-03 8.654470741748809814e-02 1.517607122659683228e-01 -2.247918248176574707e-01 3.426674306392669678e-01 -2.993128597736358643e-01 -6.824158132076263428e-02 5.381079763174057007e-02 1.411928534507751465e-01 -6.893801037222146988e-03 2.643825113773345947e-01 5.471796914935112000e-02 2.185060977935791016e-01 -1.956296153366565704e-02 -9.615091234445571899e-02 -2.565549612045288086e-01 1.045021191239356995e-01 2.569100856781005859e-01 -1.217404901981353760e-01 -8.945033699274063110e-02 -1.347211897373199463e-01 -6.469935923814773560e-02 -6.699255108833312988e-02 -3.699008524417877197e-01 4.111320674419403076e-01 -6.514006108045578003e-02
-1.673971563577651978e-01 4.221320524811744690e-02 -2.344206720590591431e-01 -3.012388758361339569e-02 -3.119241818785667419e-02 -2.239650785923004150e-01 -9.448965638875961304e-02 -3.232699930667877197e-01 1.347521245479583740e-01 -1.589042842388153076e-01 4.133795201778411865e-02 -3.403730094432830811e-01 8.344792574644088745e-02 -1.259677112102508545e-01 9.155000746250152588e-02 -1.202498599886894226e-01 -1.230904757976531982e-01 -2.666169777512550354e-03 5.058186501264572144e-02 7.284967601299285889e-02 1.472718715667724609e-01 1.071556881070137024e-01 -3.713503181934356689e-01 5.248149111866950989e-02 2.143241167068481445e-01 2.177187800407409668e-02 2.331166341900825500e-02 -3.284349441528320312e-01 -4.609537869691848755e-02 -2.847557365894317627e-01 2.131073623895645142e-01 2.506564259529113770e-01
-2.960973083972930908e-01 -1.077975705265998840e-01 5.937803536653518677e-02 2.582439184188842773e-01 -3.846953809261322021e-02 -2.123637497425079346e-01 -2.836496531963348389e-01 -2.284843027591705322e-01 -9.739412367343902588e-02 -8.396974951028823853e-02 2.025482058525085449e-01 -2.003608793020248413e-01 6.083589512854814529e-03 -3.148652985692024231e-02 1.255910098552703857e-01 -9.420344233512878418e-02 2.036215662956237793e-01 -1.249044388532638550e-01 -7.122796028852462769e-02 1.431586444377899170e-01 1.687169671058654785e-01 -1.038115993142127991e-01 5.977126583456993103e-02 -4.365506395697593689e-02 -1.334811677224934101e-03 -4.317969828844070435e-02 6.720989197492599487e-02 -7.748829573392868042e-02 -1.109824031591415405e-01 -4.789016246795654297e-01 2.789191901683807373e-01 2.620465159416198730e-01
1.343720853328704834e-01 -3.635833859443664551e-01 -2.125928252935409546e-01 -3.220650181174278259e-02 1.294873058795928955e-01 -2.072575986385345459e-01 9.459597617387771606e-02 1.101035326719284058e-01 5.861344188451766968e-02 6.040882691740989685e-02 6.560338288545608521e-02 -5.015183687210083008e-01 5.175010859966278076e-02 -1.247203908860683441e-02 -1.217287108302116394e-01 -9.426008164882659912e-02 -7.506942003965377808e-02 2.276775091886520386e-01 1.318178325891494751e-01 2.948699146509170532e-02 -1.358923129737377167e-02 -1.903532445430755615e-01 7.865011692047119141e-02 9.226977080106735229e-02 2.904165908694267273e-02 -5.811565369367599487e-02 -1.168476268649101257e-01 -6.098028738051652908e-03 -1.713058650493621826e-01 -3.397682905197143555e-01 3.678345382213592529e-01 9.187144786119461060e-02
1.313138566911220551e-02 -4.675687849521636963e-01 -1.453343927860260010e-01 -3.257305026054382324e-01 8.021412789821624756e-02 -7.127561420202255249e-02 1.861727088689804077e-01 -1.387141346931457520e-01 1.651773154735565186e-01 -1.140950024127960205e-01 9.439913183450698853e-02 -1.687126234173774719e-02 1.991131007671356201e-01 1.821490377187728882e-01 -1.458483934402465820e-02 1.942044124007225037e-02 -2.398138195276260376e-01 -3.759372830390930176e-01 5.366292595863342285e-02 3.908679354935884476e-03 4.352224245667457581e-02 -1.213362347334623337e-02 1.024601534008979797e-01 -1.819122433662414551e-01 1.428161412477493286e-01 -1.383902579545974731e-01 -8.771590888500213623e-02 -2.247862964868545532e-01 -2.313676476478576660e-02 -2.758198976516723633e-01 2.077951133251190186e-01 2.699864096939563751e-02
-2.541347444057464600e-01 -1.212523505091667175e-01 -1.673874258995056152e-01 2.745684003457427025e-03 -2.293781489133834839e-01 -3.235812857747077942e-02 -7.191977463662624359e-03 -1.074981540441513062e-01 1.104408651590347290e-01 -2.460510432720184326e-01 2.019715607166290283e-01 -3.503025472164154053e-01 1.084881462156772614e-02 -1.185861378908157349e-01 -2.038916498422622681e-01 -1.344885081052780151e-01 -4.935003072023391724e-02 1.957849413156509399e-01 3.736820444464683533e-02 2.129837125539779663e-02 -2.629281878471374512e-01 3.831047937273979187e-02 -3.622150719165802002e-01 -2.679925784468650818e-02 1.945122480392456055e-01 1.300521492958068848e-01 -7.799075543880462646e-02 2.513148635625839233e-02 -1.599152833223342896e-01 -3.507739007472991943e-01 1.953378468751907349e-01 1.548144370317459106e-01
-2.080287337303161621e-01 -2.770458757877349854e-01 -8.065399527549743652e-02 1.553505752235651016e-02 -2.068627923727035522e-01 7.753454148769378662e-02 -1.974673867225646973e-01 -3.624829053878784180e-01 2.031484991312026978e-01 -3.546606004238128662e-01 1.987410187721252441e-01 -9.538491070270538330e-02 8.493883162736892700e-02 4.941385239362716675e-02 -9.864005446434020996e-02 2.405761480331420898e-01 7.578355818986892700e-02 -3.752067312598228455e-02 -7.597514241933822632e-02 -1.493275016546249390e-01 1.248189657926559448e-01 1.303936839103698730e-01 1.554274410009384155e-01 4.552012979984283447e-01 8.683881908655166626e-02 -1.217136457562446594e-01 -3.416430577635765076e-02 3.582761436700820923e-02 -1.341520696878433228e-01 -9.176857769489288330e-02 4.729594662785530090e-02 9.213133901357650757e-02
-2.839277684688568115e-01 -2.639988958835601807e-01 3.426494002342224121e-01 -8.081273734569549561e-02 1.256220340728759766e-01 3.794225305318832397e-02 1.018795818090438843e-01 -5.582147464156150818e-02 -7.314513623714447021e-02 8.480457961559295654e-02 1.420407146215438843e-01 -2.965155243873596191e-01 2.461186647415161133e-01 -1.510939449071884155e-01 -1.039846837520599365e-01 -1.335313022136688232e-01 -1.683696508407592773e-01 1.029133647680282593e-01 1.516463309526443481e-01 2.344862818717956543e-01 -1.434480957686901093e-02 -1.091634668409824371e-02 -9.277027100324630737e-02 -2.109505534172058105e-01 1.583638489246368408e-01 -9.989716857671737671e-02 -2.113758176565170288e-01 -2.234165668487548828e-01 -5.968804284930229187e-02 -3.404318690299987793e-01 1.589960306882858276e-01 1.326922029256820679e-01
5.428496748208999634e-02 -1.200554817914962769e-01 6.291724741458892822e-02 -3.792596459388732910e-01 2.391411364078521729e-02 -3.766972571611404419e-02 2.238482087850570679e-01 -2.597682476043701172e-01 2.416632175445556641e-01 -3.268451988697052002e-01 1.059271767735481262e-01 -4.620045050978660583e-02 1.901459544897079468e-01 -5.029533058404922485e-02 2.979775145649909973e-02 1.743486970663070679e-01 -2.349466085433959961e-02 -2.350274175405502319e-01 -2.909162938594818115e-01 -1.240742579102516174e-01 1.331951469182968140e-01 -1.105466037988662720e-01 -1.306341867893934250e-02 8.240018784999847412e-02 -2.294153533875942230e-02 7.384879142045974731e-02 1.911593228578567505e-01 -1.312838941812515259e-01 1.731773614883422852e-01 -3.777513206005096436e-01 1.543778032064437866e-01 1.330255419015884399e-01
-1.678009480237960815e-01 -1.191293820738792419e-01 1.542706042528152466e-01 -2.720296382904052734e-01 -3.489631414413452148e-01 -1.390225440263748169e-01 2.894168794155120850e-01 -4.916748031973838806e-03 1.021417751908302307e-01 -2.562179863452911377e-01 1.741544604301452637e-01 -3.469052314758300781e-01 8.440862596035003662e-02 1.758508384227752686e-01 -1.735887229442596436e-01 3.780217096209526062e-02 1.479532271623611450e-01 8.646634966135025024e-02 5.466073378920555115e-02 1.441359966993331909e-01 3.828335180878639221e-02 1.150423567742109299e-02 -3.669356703758239746e-01 -1.141663175076246262e-03 -1.042903587222099304e-01 -2.895719744265079498e-02 5.052964761853218079e-02 -2.286489158868789673e-01 -1.954748481512069702e-01 -1.381998648867011070e-03 9.187602996826171875e-02 1.898048669099807739e-01
-1.355207115411758423e-01 -2.152553386986255646e-02 3.754576295614242554e-02 5.797298252582550049e-02 -1.241788733750581741e-03 -1.309198886156082153e-01 1.769042611122131348e-01 -2.539629340171813965e-01 3.324681818485260010e-01 -3.196732699871063232e-01 -1.387407779693603516e-01 -1.172375008463859558e-01 2.415942586958408356e-02 -3.521724641323089600e-01 -1.603150218725204468e-01 1.442503780126571655e-01 1.215872634202241898e-02 -2.460106313228607178e-01 2.756199426949024200e-02 -1.019845157861709595e-01 1.700971275568008423e-01 -1.708042435348033905e-02 1.386400759220123291e-01 1.618657819926738739e-02 -9.637831896543502808e-02 -9.819270670413970947e-02 -6.944669783115386963e-02 -1.416122466325759888e-01 -2.086093127727508545e-01 -3.795082867145538330e-01 2.161071598529815674e-01 2.191731035709381104e-01
-1.802699267864227295e-01 -8.892120420932769775e-02 4.083148390054702759e-02 2.785439603030681610e-02 4.432240501046180725e-02 -4.462472721934318542e-02 -1.674361340701580048e-02 -2.851680517196655273e-01 1.292274296283721924e-01 -1.579017341136932373e-01 4.200096726417541504e-01 -5.402175337076187134e-02 3.390311598777770996e-01 -2.225821316242218018e-01 -1.534082647413015366e-02 6.388801336288452148e-02 4.314098879694938660e-02 2.119324654340744019e-01 -2.405585348606109619e-01 1.175855323672294617e-01 1.743399649858474731e-01 1.358549594879150391e-01 2.040641009807586670e-01 -1.595388948917388916e-01 -1.249795630574226379e-01 -1.702048480510711670e-01 -5.288509652018547058e-02 -6.026954948902130127e-02 2.327422611415386200e-02 -1.894396245479583740e-01 1.783675253391265869e-01 -3.579870164394378662e-01
-2.618408799171447754e-01 4.069082811474800110e-02 1.442485582083463669e-02 3.886137157678604126e-02 -1.664806157350540161e-01 -2.444031238555908203e-01 8.837308734655380249e-02 -2.654247283935546875e-01 2.272321581840515137e-01 -5.071910098195075989e-02 2.716910541057586670e-01 -3.294911086559295654e-01 1.403898149728775024e-01 1.271570473909378052e-01 -2.113136230036616325e-03 6.507132202386856079e-02 -1.636197119951248169e-01 1.108568161725997925e-01 8.430827409029006958e-02 -1.719288825988769531e-01 -1.623902618885040283e-01 2.165012061595916748e-01 -2.198752909898757935e-01 -2.453938126564025879e-01 8.688494563102722168e-02 -7.648738473653793335e-02 -2.140010334551334381e-02 4.076157137751579285e-02 -9.753879904747009277e-02 -3.011548221111297607e-01 2.079644203186035156e-01 2.629481256008148193e-01
-4.101129770278930664e-01 5.479603260755538940e-02 2.835112512111663818e-01 -9.690298140048980713e-02 1.026937458664178848e-02 -3.434496819972991943e-01 -1.966655999422073364e-01 -2.334817796945571899e-01 1.095848456025123596e-01 -1.960941031575202942e-02 8.976464718580245972e-02 -5.001607537269592285e-01 1.061979010701179504e-01 2.388465031981468201e-02 -5.432488396763801575e-02 1.671018004417419434e-01 2.509432844817638397e-03 -4.638091847300529480e-02 2.169844880700111389e-02 8.483503758907318115e-02 2.259898930788040161e-01 -9.866290539503097534e-02 2.423047646880149841e-02 -7.112514227628707886e-02 1.642076373100280762e-01 1.056853979825973511e-01 7.904457300901412964e-02 -1.974529474973678589e-01 -1.940355896949768066e-01 -1.015542969107627869e-01 2.113484591245651245e-02 7.994323968887329102e-02
4.544471204280853271e-02 -2.386954426765441895e-01 7.883575558662414551e-02 -1.495843678712844849e-01 -5.099526420235633850e-02 -1.370852291584014893e-01 -1.744037435855716467e-04 -9.262804687023162842e-02 4.837654531002044678e-01 -1.597985178232192993e-01 8.204607665538787842e-02 -1.074716374278068542e-01 1.101654116064310074e-02 -1.359844952821731567e-01 1.781433373689651489e-01 -2.550118267536163330e-01 1.458721458911895752e-01 2.771522104740142822e-02 1.460237652063369751e-01 2.832137942314147949e-01 1.295238882303237915e-01 -1.967971026897430420e-02 8.922363631427288055e-03 1.121635735034942627e-02 -3.260374069213867188e-02 2.363573908805847168e-01 1.718093901872634888e-01 -1.021288894116878510e-02 -1.571153253316879272e-01 -2.235793173313140869e-01 4.317943751811981201e-01 -2.348306588828563690e-02
-1.188621222972869873e-01 -2.283569276332855225e-01 -8.333047479391098022e-02 1.665734201669692993e-01 -1.995484530925750732e-01 -1.210159435868263245e-01 1.195691004395484924e-01 -2.111030519008636475e-01 2.464277856051921844e-02 -2.872006222605705261e-02 2.910129725933074951e-01 -2.405972629785537720e-01 -1.505035348236560822e-02 -1.248424276709556580e-01 -6.900183856487274170e-02 -1.296838819980621338e-01 -6.672636419534683228e-02 1.739811897277832031e-01 5.496101081371307373e-02 -8.123357594013214111e-02 -2.991529405117034912e-01 -5.339344218373298645e-02 -2.996189296245574951e-01 8.185761421918869019e-02 8.614230901002883911e-02 -8.711515367031097412e-02 -2.295764088630676270e-01 -5.991889908909797668e-02 -8.678027242422103882e-02 -4.060101807117462158e-01 2.284545898437500000e-01 2.743734419345855713e-01
-2.771407067775726318e-01 -2.370370030403137207e-01 7.000415027141571045e-02 -1.085245460271835327e-01 -1.759497523307800293e-01 -1.934557110071182251e-01 3.645161539316177368e-02 -1.734895259141921997e-01 3.054435551166534424e-01 -1.954213678836822510e-01 2.182035595178604126e-01 -1.005876883864402771e-01 3.269996121525764465e-02 1.147835701704025269e-02 1.322369575500488281e-01 2.821428775787353516e-01 2.652154862880706787e-01 -9.354352205991744995e-02 1.037334725260734558e-01 2.891092933714389801e-02 2.628472149372100830e-01 -3.533421456813812256e-02 1.088227704167366028e-01 2.856632173061370850e-01 -7.898292690515518188e-02 -2.170359641313552856e-01 -1.200350821018218994e-01 -1.687922887504100800e-02 -2.812048792839050293e-01 1.147360131144523621e-01 1.515489965677261353e-01 -1.590481847524642944e-01
-2.049836814403533936e-01 -5.750999972224235535e-02 -1.948494166135787964e-01 -2.783881127834320068e-01 -3.648089468479156494e-01 -3.265935778617858887e-01 -6.951005011796951294e-02 7.594572752714157104e-02 1.361397951841354370e-01 -1.268186122179031372e-01 2.615697085857391357e-01 -3.146337717771530151e-02 1.871295124292373657e-01 7.814057171344757080e-02 -2.107331901788711548e-01 -1.392301637679338455e-02 2.301741540431976318e-01 1.612624824047088623e-01 -2.052939496934413910e-03 -6.789338588714599609e-02 -1.614645719528198242e-01 1.428890526294708252e-01 -3.471862152218818665e-02 -2.271526157855987549e-01 2.928478270769119263e-02 2.376747690141201019e-02 -1.937907785177230835e-01 5.852053686976432800e-02 -3.684747964143753052e-02 -3.437086939811706543e-01 1.573579758405685425e-01 1.719303131103515625e-01
-1.315810829401016235e-01 -1.625666767358779907e-01 9.504213929176330566e-02 -2.246289998292922974e-01 -8.583346009254455566e-02 8.158586174249649048e-02 9.744793921709060669e-02 -3.587522804737091064e-01 6.424118578433990479e-02 2.998133003711700439e-02 4.711937904357910156e-01 -1.831199526786804199e-01 -1.104759946465492249e-01 3.060717880725860596e-02 -1.408539116382598877e-01 -9.287268854677677155e-03 1.508036404848098755e-01 1.593111455440521240e-01 -2.209746539592742920e-01 1.579312235116958618e-01 1.154245808720588684e-01 2.059348374605178833e-01 1.169063523411750793e-01 -2.594198584556579590e-01 -1.145353317260742188e-01 -9.125780314207077026e-02 8.985728025436401367e-03 9.622387588024139404e-03 -2.893482148647308350e-01 -1.076103299856185913e-01 1.273470968008041382e-01 -2.432356327772140503e-01
1.383978873491287231e-01 -3.402549028396606445e-01 1.079446971416473389e-01 -2.645250409841537476e-02 -4.444777965545654297e-02 -1.073574554175138474e-02 3.119865953922271729e-01 5.037465691566467285e-02 1.367145031690597534e-01 -1.596059948205947876e-01 1.128964349627494812e-01 -3.454630821943283081e-02 2.798778414726257324e-01 -2.953767403960227966e-02 -2.058519609272480011e-02 1.315979957580566406e-01 -4.916268587112426758e-02 -2.970995306968688965e-01 -2.210029587149620056e-02 2.200765907764434814e-01 4.474971070885658264e-02 -1.072880402207374573e-01 1.540732681751251221e-01 9.036917239427566528e-02 9.314119070768356323e-02 1.034036278724670410e-01 -2.538907527923583984e-01 -1.043156012892723083e-01 2.789478003978729248e-02 -4.468990564346313477e-01 3.392246365547180176e-01 2.002824842929840088e-02
-2.299704551696777344e-01 -4.610532224178314209e-01 7.614210993051528931e-02 3.915088716894388199e-03 -4.536665976047515869e-03 -1.591834574937820435e-01 -1.461899578571319580e-01 -6.536865234375000000e-02 8.985373377799987793e-02 -7.233259081840515137e-02 2.237090617418289185e-01 -3.096040487289428711e-01 -4.887789487838745117e-02 -1.664643175899982452e-02 2.499196529388427734e-01 -1.584376394748687744e-01 -1.227828040719032288e-01 -1.001149415969848633e-01 -2.766359150409698486e-01 -1.784335821866989136e-01 -6.193679198622703552e-02 -1.265331804752349854e-01 2.331319600343704224e-01 -1.986088156700134277e-01 -2.053182721138000488e-01 3.640093607828021049e-03 -1.490555405616760254e-01 2.382428012788295746e-02 -4.844573512673377991e-02 -2.848394215106964111e-01 1.773120462894439697e-01 3.619324788451194763e-02
-2.911892235279083252e-01 4.451466724276542664e-02 4.308059439063072205e-02 1.028210297226905823e-01 -2.315090447664260864e-01 -3.581338524818420410e-01 -9.458913654088973999e-02 -2.435940206050872803e-01 -9.783765301108360291e-03 -9.405604004859924316e-02 1.797411739826202393e-01 -7.980659604072570801e-02 -6.906065158545970917e-03 -9.316109120845794678e-03 -2.315512113273143768e-02 -8.792579174041748047e-02 -2.125030159950256348e-01 1.935112662613391876e-02 -2.973588705062866211e-01 -2.064622752368450165e-02 1.802318692207336426e-01 -1.039601787924766541e-01 -1.993347108364105225e-01 -7.308552414178848267e-02 -3.006824292242527008e-02 3.284534811973571777e-02 -2.389924526214599609e-01 -2.174406796693801880e-01 -6.569324433803558350e-02 -4.281924962997436523e-01 1.356552243232727051e-01 2.438090294599533081e-01
-3.877196013927459717e-01 -3.407427370548248291e-01 -2.695075981318950653e-02 -1.393940001726150513e-01 1.118124127388000488e-01 -8.590709418058395386e-02 -1.151622757315635681e-01 -1.539779305458068848e-01 2.615482211112976074e-01 1.019903793931007385e-01 8.300123363733291626e-02 -1.849222928285598755e-01 2.178598940372467041e-01 -1.041355580091476440e-01 2.832788741216063499e-03 8.839520066976547241e-02 2.100309133529663086e-01 -1.024417877197265625e-01 -2.759524881839752197e-01 3.302056714892387390e-02 2.764229178428649902e-01 1.096451953053474426e-01 1.105200797319412231e-01 2.781489789485931396e-01 7.030808180570602417e-02 -2.770017459988594055e-02 3.197945654392242432e-03 -7.548101712018251419e-03 -4.318463057279586792e-02 -3.245395049452781677e-02 3.858446180820465088e-01 -5.568585172295570374e-02
-3.006559312343597412e-01 -1.402471214532852173e-01 4.063056409358978271e-02 1.935743261128664017e-03 -6.448972225189208984e-02 -9.236983954906463623e-02 2.102841883897781372e-01 -2.105296701192855835e-01 1.115362197160720825e-01 5.462939292192459106e-02 1.762354075908660889e-01 -6.959832459688186646e-02 3.022042512893676758e-01 3.048393726348876953e-01 -3.118001669645309448e-02 -3.206491842865943909e-02 8.184737712144851685e-02 -1.558043658733367920e-01 4.764954559504985809e-03 -2.193083427846431732e-02 -4.334226623177528381e-02 -2.871711850166320801e-01 2.708267271518707275e-01 1.203670278191566467e-01 1.978799402713775635e-01 -1.617302000522613525e-01 1.410238258540630341e-02 8.088915050029754639e-02 -1.855233162641525269e-01 -3.450922667980194092e-01 3.462318480014801025e-01 1.919697411358356476e-02
-1.862491965293884277e-01 -1.453649103641510010e-01 -1.484644263982772827e-01 -1.832046359777450562e-01 -1.807990111410617828e-02 -3.420060276985168457e-01 8.996752649545669556e-02 -9.205845743417739868e-02 -2.913737669587135315e-02 5.489116907119750977e-02 4.122439324855804443e-01 -3.543738126754760742e-01 1.355697810649871826e-01 -8.361181616783142090e-02 -2.058157771825790405e-01 -2.769728600978851318e-01 1.796632707118988037e-01 1.457714140415191650e-01 4.776973649859428406e-02 2.177717164158821106e-02 -2.116793766617774963e-02 2.524073719978332520e-01 -3.740494837984442711e-03 1.445776969194412231e-02 1.155000701546669006e-01 -6.161287799477577209e-02 -1.108146458864212036e-01 1.486355215311050415e-01 -2.351854369044303894e-02 -3.098695576190948486e-01 -7.366982847452163696e-02 1.915866434574127197e-01
-1.606334894895553589e-01 -4.542222619056701660e-01 1.205343082547187805e-01 -4.608154296875000000e-02 3.344476222991943359e-02 -5.707576125860214233e-02 -1.527822017669677734e-01 -2.568613290786743164e-01 7.724423706531524658e-02 -3.879463672637939453e-02 4.645131826400756836e-01 4.754532128572463989e-02 -1.714377254247665405e-01 1.146394088864326477e-01 2.666909806430339813e-02 -1.691719144582748413e-02 2.734711766242980957e-01 -1.648992649279534817e-03 -8.892215788364410400e-02 2.921259403228759766e-01 -9.235696494579315186e-02 4.488882422447204590e-02 -2.344397008419036865e-01 8.070561289787292480e-02 7.360836863517761230e-02 -1.399152129888534546e-01 -5.103005096316337585e-02 -1.429072208702564240e-02 -8.538497239351272583e-02 -2.557117342948913574e-01 1.799968779087066650e-01 1.247428134083747864e-01
-2.086880505084991455e-01 -1.613661199808120728e-01 -1.619385629892349243e-01 -4.072637483477592468e-02 -2.904576957225799561e-01 -3.108863830566406250e-01 1.491092741489410400e-01 -3.036026060581207275e-01 -3.071532845497131348e-01 -2.192767336964607239e-02 1.749304980039596558e-01 -1.419597119092941284e-01 -2.441485226154327393e-01 4.728609323501586914e-02 2.054659575223922729e-01 7.049899548292160034e-02 -1.118438616394996643e-01 -3.448152914643287659e-02 -1.183536127209663391e-01 -1.175579354166984558e-01 7.972875237464904785e-02 8.105541020631790161e-02 1.422816067934036255e-01 -6.045143306255340576e-02 5.143483355641365051e-02 7.078085094690322876e-02 -1.964618712663650513e-01 7.674160599708557129e-02 -1.679510623216629028e-01 -1.799734532833099365e-01 3.867006003856658936e-01 1.089374944567680359e-01
-2.987579442560672760e-02 -4.775404930114746094e-01 2.116321176290512085e-01 -3.080941438674926758e-01 1.209185421466827393e-01 -1.906496137380599976e-01 -1.760881021618843079e-02 -8.830787986516952515e-02 4.507705271244049072e-01 -5.765091627836227417e-02 -7.855803519487380981e-02 -3.679543733596801758e-02 9.563958272337913513e-03 -1.024918258190155029e-01 -3.754520416259765625e-02 -1.991552533581852913e-03 2.976362407207489014e-02 1.700999140739440918e-01 1.243714541196823120e-01 2.893524058163166046e-02 7.077404111623764038e-02 -2.294464111328125000e-01 9.383755177259445190e-02 7.428901270031929016e-03 1.914192549884319305e-02 1.736181825399398804e-01 -1.038694679737091064e-01 -4.308108240365982056e-02 -1.121738180518150330e-01 -2.817749083042144775e-01 2.793758213520050049e-01 -1.428174078464508057e-01
-1.763664633035659790e-01 -1.087112724781036377e-01 1.184453144669532776e-01 -1.719429902732372284e-02 1.103056222200393677e-01 9.217733889818191528e-02 -7.068214565515518188e-02 -4.593583047389984131e-01 -3.485771268606185913e-02 -1.382641308009624481e-02 2.688178718090057373e-01 -3.106043934822082520e-01 3.839966282248497009e-02 1.454344689846038818e-01 -7.296367734670639038e-02 -7.451172918081283569e-02 2.083822935819625854e-01 -3.053236007690429688e-01 1.880401521921157837e-01 9.420084953308105469e-02 -8.838848769664764404e-02 -1.194755062460899353e-01 -1.247630938887596130e-01 2.630011737346649170e-01 -1.351636052131652832e-01 -1.775559633970260620e-01 7.459364086389541626e-02 -9.072756022214889526e-02 -1.550195366144180298e-01 -1.952114403247833252e-01 2.979715168476104736e-01 -1.478528324514627457e-02
-1.833662092685699463e-01 -1.885856837034225464e-01 1.519488841295242310e-01 -1.630791276693344116e-01 1.141394749283790588e-01 1.472056657075881958e-01 9.561610221862792969e-02 -4.552937448024749756e-01 -1.713803596794605255e-02 -2.812164425849914551e-01 1.160584390163421631e-01 -7.242943346500396729e-02 -4.139242228120565414e-03 -6.894762162119150162e-03 -3.000031113624572754e-01 3.063422255218029022e-02 -6.654529273509979248e-02 -1.950218379497528076e-01 6.526890397071838379e-02 -2.990695461630821228e-02 -4.397659376263618469e-02 6.325810402631759644e-02 1.070290381903760135e-04 -6.922467797994613647e-02 1.705817691981792450e-02 2.294720262289047241e-01 2.202561348676681519e-01 -2.004892528057098389e-01 -2.436079084873199463e-01 -2.304920405149459839e-01 3.242241442203521729e-01 -1.526635736227035522e-01
-5.563990562222898006e-04 -5.123237892985343933e-02 1.627105027437210083e-01 -1.210589930415153503e-01 -1.534045785665512085e-01 -8.704394847154617310e-02 8.154833689332008362e-03 -2.551314830780029297e-01 8.556259423494338989e-02 -1.696310192346572876e-01 3.613411188125610352e-01 -3.307161033153533936e-01 8.263911306858062744e-02 1.623692661523818970e-01 -2.768228054046630859e-01 -1.465219706296920776e-01 -1.965121626853942871e-01 -2.100594490766525269e-01 -3.404571115970611572e-02 1.490256935358047485e-01 -1.622570455074310303e-01 -2.519879937171936035e-01 -3.569867014884948730e-01 -1.189431771636009216e-01 -4.297878965735435486e-02 3.310457244515419006e-02 -2.135677933692932129e-01 -1.090698838233947754e-01 -8.960777521133422852e-02 -2.141939103603363037e-01 -1.795196905732154846e-02 -2.108495309948921204e-02
2.905019186437129974e-02 -4.259874820709228516e-01 -8.621600270271301270e-02 -3.852260410785675049e-01 2.348426580429077148e-01 -1.412355899810791016e-01 7.884611934423446655e-02 -1.334957033395767212e-01 -2.551892958581447601e-02 -8.071619272232055664e-02 8.017469197511672974e-02 -3.508565574884414673e-02 5.908186733722686768e-02 2.281627207994461060e-01 2.069545537233352661e-02 6.660578399896621704e-02 -1.437095999717712402e-01 -2.713797390460968018e-01 -7.507885992527008057e-02 -2.234425861388444901e-03 7.426302134990692139e-02 8.555239066481590271e-03 4.486531019210815430e-02 4.189576953649520874e-02 2.013356685638427734e-01 2.443680912256240845e-02 -1.992183178663253784e-01 -1.602761447429656982e-01 -7.467547059059143066e-02 -3.764248788356781006e-01 3.469183743000030518e-01 -6.365235894918441772e-02
-3.320668935775756836e-01 -3.001460731029510498e-01 -3.319165706634521484e-01 -2.678125202655792236e-01 -5.722432211041450500e-02 -1.762125194072723389e-01 1.626807264983654022e-02 -2.163487859070301056e-02 -6.415120512247085571e-02 -1.271123439073562622e-01 1.898447871208190918e-01 -1.010833084583282471e-01 -3.840859606862068176e-02 -7.940167188644409180e-02 -1.254627406597137451e-01 2.096961289644241333e-01 -6.660512834787368774e-02 3.534348607063293457e-01 1.190468296408653259e-01 -1.070557236671447754e-01 -1.233464926481246948e-01 1.070484220981597900e-01 -2.265636622905731201e-01 -1.249607056379318237e-01 9.506952762603759766e-02 -3.461448475718498230e-02 5.354675650596618652e-02 -1.081080809235572815e-01 -2.533253729343414307e-01 -2.912524342536926270e-01 1.620763391256332397e-01 1.248358166776597500e-03
-2.229091525077819824e-01 -8.100276440382003784e-02 3.918319568037986755e-02 1.382063776254653931e-01 -1.196338906884193420e-01 -2.662421464920043945e-01 7.005994766950607300e-02 -7.407773286104202271e-02 1.798502057790756226e-01 -3.886304795742034912e-01 1.767285168170928955e-01 -3.575325906276702881e-01 1.350167989730834961e-01 1.374590992927551270e-01 1.952457278966903687e-01 -2.046046853065490723e-01 1.477980315685272217e-01 -8.132327347993850708e-02 -6.178002431988716125e-02 1.075871139764785767e-01 -3.705217316746711731e-02 -5.075472407042980194e-03 5.447819456458091736e-02 6.210246682167053223e-02 4.222429394721984863e-01 1.687446385622024536e-01 -2.328754961490631104e-02 -1.652720123529434204e-01 -1.475538760423660278e-01 -1.091333925724029541e-01 1.677383482456207275e-01 -1.394911259412765503e-01
1.710765436291694641e-02 -4.413124024868011475e-01 1.393474638462066650e-01 -7.317744940519332886e-02 9.754604846239089966e-02 -2.236452996730804443e-01 -9.781846404075622559e-02 -5.039309617131948471e-03 7.833068817853927612e-02 -2.377974539995193481e-01 2.260540276765823364e-01 -2.781404554843902588e-01 -7.631240040063858032e-02 -2.317118644714355469e-01 1.153050512075424194e-01 -2.952954173088073730e-01 9.727298282086849213e-03 -1.179672852158546448e-01 -1.565173715353012085e-01 -8.195440471172332764e-02 -2.987057901918888092e-02 1.440177857875823975e-01 1.500398218631744385e-01 -3.600353002548217773e-01 -1.257375627756118774e-01 -1.222611293196678162e-01 -1.346291303634643555e-01 -1.611995743587613106e-03 -5.983247607946395874e-02 -2.379877418279647827e-01 1.101332306861877441e-01 1.402452439069747925e-01
1.976248435676097870e-02 -3.103731870651245117e-01 1.716408729553222656e-01 -1.166094243526458740e-01 1.809758245944976807e-01 -2.797289192676544189e-01 -3.340922668576240540e-02 -1.901741474866867065e-01 3.520840033888816833e-02 -1.572891622781753540e-01 2.428780123591423035e-02 -1.756106615066528320e-01 2.009919732809066772e-01 5.958744883537292480e-02 -7.511317729949951172e-03 5.439392104744911194e-02 3.170861005783081055e-01 -6.221136078238487244e-02 7.488913089036941528e-02 5.105878040194511414e-02 1.356570869684219360e-01 -1.535051316022872925e-02 6.622202694416046143e-02 -1.155629828572273254e-01 -2.237749844789505005e-01 3.001108169555664062e-01 -1.414009928703308105e-01 7.771270722150802612e-02 -2.463594973087310791e-01 -4.068962335586547852e-01 1.596652269363403320e-01 2.015712559223175049e-01
-1.640602052211761475e-01 -1.779525727033615112e-01 5.335737764835357666e-02 -8.254051208496093750e-02 7.478427141904830933e-02 -2.655119262635707855e-02 1.947481185197830200e-01 -1.677503734827041626e-01 4.754852503538131714e-02 -3.885436654090881348e-01 3.888547718524932861e-01 -3.278056532144546509e-02 -1.433288604021072388e-01 9.029255062341690063e-02 -1.824495494365692139e-01 -1.525541543960571289e-01 -1.482678502798080444e-01 -2.823256552219390869e-01 1.095452159643173218e-01 -1.058175861835479736e-01 2.012178301811218262e-01 1.642664670944213867e-01 1.709616333246231079e-01 2.201249301433563232e-01 -1.542183607816696167e-01 -9.419196285307407379e-03 -7.784257829189300537e-02 -3.116426616907119751e-02 4.685044661164283752e-02 -2.114001363515853882e-01 1.048908159136772156e-01 3.313502967357635498e-01
-6.874262541532516479e-02 -1.216549724340438843e-01 -1.993107795715332031e-01 -2.315671294927597046e-01 -1.527581922709941864e-02 -3.428286910057067871e-01 1.201177909970283508e-01 6.716176122426986694e-02 2.399732824414968491e-03 -2.585105597972869873e-01 4.803858995437622070e-01 -1.706747412681579590e-01 2.384164184331893921e-01 -2.646116018295288086e-01 -1.010697707533836365e-01 5.266300216317176819e-02 1.057375222444534302e-02 -2.682273834943771362e-02 1.384755074977874756e-01 -2.837214469909667969e-01 -1.764967292547225952e-02 -2.810519747436046600e-02 -2.915231883525848389e-01 -2.042767554521560669e-01 6.589703261852264404e-02 7.954376935958862305e-02 -1.477903407067060471e-02 -3.580243140459060669e-02 -1.480344384908676147e-01 -2.278101444244384766e-02 1.407487988471984863e-01 -3.323359042406082153e-02
-2.390542477369308472e-01 1.452683191746473312e-02 -9.703445434570312500e-02 3.142153471708297729e-02 -1.638286188244819641e-02 -1.936066001653671265e-01 1.422729939222335815e-01 -2.318317592144012451e-01 2.312951982021331787e-01 -3.286925256252288818e-01 1.204346120357513428e-02 -1.740532815456390381e-01 2.246760874986648560e-01 -1.935291141271591187e-01 -2.901785634458065033e-02 2.586618363857269287e-01 8.183644711971282959e-02 -3.497762680053710938e-01 1.284140646457672119e-01 -1.364098191261291504e-01 2.218034118413925171e-01 -2.683572657406330109e-02 2.073253691196441650e-01 3.525193408131599426e-02 -5.620262026786804199e-02 1.456832885742187500e-02 3.381661325693130493e-02 6.924460083246231079e-02 -2.598100304603576660e-01 -1.754492372274398804e-01 3.073966801166534424e-01 1.116935387253761292e-01
2.010920941829681396e-01 -1.203953698277473450e-01 6.746666133403778076e-02 -8.941618353128433228e-02 -2.981366217136383057e-01 -1.173181459307670593e-01 -2.346844375133514404e-01 -3.689255565404891968e-02 2.085146866738796234e-02 -1.701157689094543457e-01 3.592649400234222412e-01 -2.945355772972106934e-01 5.439349263906478882e-02 -1.416381150484085083e-01 -2.400018274784088135e-01 -6.505063921213150024e-02 -9.897831827402114868e-02 -2.138449698686599731e-01 8.968419581651687622e-02 6.485186517238616943e-02 2.206685245037078857e-01 -2.882722914218902588e-01 -6.709897518157958984e-02 1.319106221199035645e-01 -1.327501535415649414e-01 -1.368779689073562622e-01 -2.140017598867416382e-01 5.507592484354972839e-02 7.674631476402282715e-02 -2.739531099796295166e-01 1.957808583974838257e-01 -1.321052014827728271e-01
-2.770221829414367676e-01 -3.772296011447906494e-01 -1.887814886868000031e-02 -3.694006055593490601e-02 3.299060463905334473e-02 -2.518596053123474121e-01 -3.313535079360008240e-02 -1.674503386020660400e-01 1.317073851823806763e-01 -4.519310593605041504e-01 2.400335222482681274e-01 -1.061746943742036819e-02 -2.051166892051696777e-01 4.138379544019699097e-02 2.216868661344051361e-02 3.261543437838554382e-02 1.405473500490188599e-01 -3.691586554050445557e-01 1.074728462845087051e-02 -2.690851688385009766e-01 1.208957582712173462e-01 -6.153121590614318848e-02 -5.350201390683650970e-03 2.832972444593906403e-02 -1.287775933742523193e-01 2.332603931427001953e-01 6.999029219150543213e-02 -1.141719147562980652e-01 2.458636881783604622e-03 -1.549708843231201172e-01 -1.085671782493591309e-02 -7.968909107148647308e-03
-1.705349534749984741e-01 -2.991981208324432373e-01 7.758537679910659790e-02 8.450367301702499390e-02 8.525291457772254944e-03 1.620124578475952148e-01 -7.949089631438255310e-03 -2.010845392942428589e-02 3.364603519439697266e-01 -2.328358590602874756e-01 1.290643513202667236e-01 -9.348334372043609619e-02 -8.207486011087894440e-03 -6.337250024080276489e-02 -9.017103351652622223e-03 2.787359356880187988e-01 -7.806848268955945969e-03 -1.007251441478729248e-01 -1.214490383863449097e-01 -1.835315860807895660e-02 9.533131122589111328e-02 -5.531810969114303589e-02 2.926659956574440002e-02 1.644876450300216675e-01 -8.131250739097595215e-02 -1.468449532985687256e-01 -1.214103475213050842e-01 -1.104512959718704224e-01 -5.936037302017211914e-01 -2.799955308437347412e-01 1.245000213384628296e-01 6.639616098254919052e-03
-1.007800828665494919e-02 -3.007820844650268555e-01 6.179805099964141846e-02 -2.790577709674835205e-01 -1.687434874475002289e-02 -2.124915868043899536e-01 7.499074190855026245e-02 -4.404981434345245361e-02 4.244048595428466797e-01 1.100494991987943649e-02 -2.131002098321914673e-01 -2.342248857021331787e-01 5.417710170149803162e-02 -2.098246812820434570e-01 1.693159043788909912e-01 -3.820546716451644897e-02 9.075021743774414062e-02 -6.987378001213073730e-02 6.965584307909011841e-02 -2.279962152242660522e-01 -9.377816691994667053e-03 2.400582842528820038e-02 -4.905953072011470795e-03 -2.104946970939636230e-02 5.831275880336761475e-02 1.782920658588409424e-01 1.120846951380372047e-03 5.755147710442543030e-02 -1.394268870353698730e-02 -3.847286105155944824e-01 3.954986035823822021e-01 -5.401292815804481506e-02
-2.070841789245605469e-01 4.077896010130643845e-03 -1.774234026670455933e-01 3.763386979699134827e-02 -2.173141539096832275e-01 -3.822385370731353760e-01 -4.095258191227912903e-02 -2.059321850538253784e-01 -1.116786599159240723e-01 -2.850438356399536133e-01 9.220307320356369019e-02 -2.826781272888183594e-01 1.897727511823177338e-02 -6.352545227855443954e-03 -1.445636618882417679e-02 -7.304948568344116211e-02 -1.301443874835968018e-01 1.972859799861907959e-01 -1.332948263734579086e-02 5.783670395612716675e-02 7.830044627189636230e-02 5.057400837540626526e-02 -2.072730213403701782e-01 3.366954252123832703e-02 3.422200381755828857e-01 -1.347731705754995346e-02 -7.125692814588546753e-02 -1.337447613477706909e-01 -1.212688758969306946e-01 -2.813671827316284180e-01 2.431518584489822388e-01 3.054285943508148193e-01
-1.410326808691024780e-01 -2.686143517494201660e-01 -7.143265008926391602e-02 -2.034584730863571167e-01 7.566904276609420776e-02 -6.051630154252052307e-02 -6.116631627082824707e-02 -1.902143508195877075e-01 1.313069313764572144e-01 7.557088881731033325e-02 3.008453845977783203e-01 -4.609710574150085449e-01 1.201541051268577576e-01 8.509933203458786011e-02 -4.388267546892166138e-02 6.768252700567245483e-03 4.310786258429288864e-03 -3.811983764171600342e-02 -2.135524451732635498e-01 -2.676235698163509369e-02 -3.614551573991775513e-02 1.295294463634490967e-01 8.464105427265167236e-02 3.321519196033477783e-01 1.748403459787368774e-01 -1.929832249879837036e-01 -1.170017048716545105e-01 -8.021923154592514038e-02 -1.838066577911376953e-01 1.552878767251968384e-01 3.060019016265869141e-01 -1.992578357458114624e-01
-1.769495606422424316e-01 4.928382486104965210e-02 9.266668558120727539e-02 1.460138801485300064e-02 -2.264236807823181152e-01 -4.492398723959922791e-02 1.277171969413757324e-01 -2.255457490682601929e-01 -6.609174609184265137e-02 -7.361108809709548950e-02 8.566437661647796631e-02 -4.252546727657318115e-01 3.036129660904407501e-02 -2.805432975292205811e-01 1.647753864526748657e-01 -2.604279816150665283e-01 -1.485285460948944092e-01 1.320839971303939819e-01 1.613281667232513428e-01 -3.115630336105823517e-02 3.203301131725311279e-01 -1.745842397212982178e-01 1.484121084213256836e-01 1.411897838115692139e-01 -1.506342738866806030e-02 -2.212756425142288208e-01 -5.501001328229904175e-02 -6.068227440118789673e-02 -2.229792922735214233e-01 -2.735613882541656494e-01 1.586038172245025635e-01 1.313750445842742920e-01
-2.146609127521514893e-01 -3.209370970726013184e-01 -1.904695183038711548e-01 -1.100470051169395447e-01 -3.366091847419738770e-01 -1.037601456046104431e-01 6.090383976697921753e-02 -8.864441886544227600e-03 -1.640414595603942871e-01 -3.048263024538755417e-03 1.469203680753707886e-01 -3.228527903556823730e-01 -3.449901193380355835e-02 -2.002643644809722900e-01 -1.700745373964309692e-01 -4.726189002394676208e-02 -5.961482599377632141e-02 1.835767477750778198e-01 -1.241591386497020721e-02 -1.070869266986846924e-01 -2.159856259822845459e-01 4.578485712409019470e-02 -3.048467338085174561e-01 -1.056863553822040558e-02 1.289686858654022217e-01 2.956536598503589630e-02 -1.718538254499435425e-01 -1.490928381681442261e-01 -2.869976460933685303e-01 -2.883102595806121826e-01 1.257647573947906494e-01 9.075215458869934082e-02
-1.738328784704208374e-01 -2.021921575069427490e-01 -2.027362436056137085e-01 -1.797069013118743896e-01 3.937599435448646545e-02 -2.319080680608749390e-01 -1.038539260625839233e-01 9.505872614681720734e-03 8.201353996992111206e-02 1.122062094509601593e-03 3.052070438861846924e-01 -2.026117444038391113e-01 1.083451583981513977e-01 2.149533480405807495e-01 -3.904291242361068726e-02 -1.124408934265375137e-02 -8.514054119586944580e-02 4.742053896188735962e-02 -1.304227709770202637e-01 3.663498908281326294e-02 6.992425769567489624e-02 -1.950146108865737915e-01 2.070875167846679688e-01 -3.850295394659042358e-02 3.293604552745819092e-01 -2.788307666778564453e-01 7.448527961969375610e-02 -7.607805728912353516e-02 -3.478140532970428467e-01 -1.992000639438629150e-01 2.403765916824340820e-01 2.400763630867004395e-01
-1.121143698692321777e-01 5.388628318905830383e-02 8.971625007688999176e-03 5.898040160536766052e-02 -1.885649049654603004e-03 -2.206724137067794800e-01 1.145578101277351379e-01 -3.708871901035308838e-01 -4.502714425325393677e-02 -8.698294311761856079e-02 5.361277610063552856e-02 -4.779297113418579102e-01 1.329470723867416382e-01 -8.713416755199432373e-02 -1.645475775003433228e-01 3.206174969673156738e-01 9.151266515254974365e-02 -1.514343917369842529e-01 1.743228435516357422e-01 4.176668077707290649e-02 -1.027252897620201111e-02 1.294811517000198364e-01 6.264457851648330688e-02 -4.708792269229888916e-02 -1.517104059457778931e-01 -1.155308336019515991e-01 -4.133211448788642883e-03 -7.528933882713317871e-02 -1.077997684478759766e-01 -2.631904780864715576e-01 4.196168780326843262e-01 9.686846286058425903e-03
-2.188031822443008423e-01 -2.352145165205001831e-01 5.854650586843490601e-02 -1.944163739681243896e-01 -3.407436609268188477e-01 3.099975362420082092e-02 -1.955845206975936890e-02 1.067784577608108521e-01 5.230624601244926453e-02 7.106943428516387939e-02 4.618063271045684814e-01 -1.681374013423919678e-01 2.221701890230178833e-01 -4.912610747851431370e-04 -1.754566878080368042e-01 -1.090062931180000305e-01 6.865337491035461426e-02 7.908216118812561035e-02 -3.624035120010375977e-01 4.488456249237060547e-02 -9.385331720113754272e-02 -1.259458214044570923e-01 1.360346525907516479e-01 7.977389544248580933e-02 -9.886220842599868774e-02 -7.932791113853454590e-02 3.937301039695739746e-02 -5.259869992733001709e-02 -1.323135644197463989e-01 -1.705449521541595459e-01 2.014430761337280273e-01 -2.897574305534362793e-01
4.965723026543855667e-03 -3.828510940074920654e-01 -1.247611567378044128e-01 -3.961633145809173584e-01 -5.455727130174636841e-02 1.289976239204406738e-01 1.654675155878067017e-01 -4.487883746623992920e-01 1.284581795334815979e-02 -4.441480934619903564e-01 1.346613615751266479e-01 -1.870509423315525055e-02 -1.123555153608322144e-01 -7.876908779144287109e-02 -1.385178864002227783e-01 -4.544337466359138489e-02 -7.711841166019439697e-02 -5.130942165851593018e-02 1.251845359802246094e-01 2.185923978686332703e-02 1.860773712396621704e-01 1.251085102558135986e-01 2.176506370306015015e-01 2.464260905981063843e-02 -4.091927781701087952e-02 -9.755843132734298706e-02 -1.814111880958080292e-02 2.959929034113883972e-02 -4.676083847880363464e-02 -1.922847181558609009e-01 -1.625664066523313522e-03 4.405486583709716797e-02
-5.356380343437194824e-02 -1.271119117736816406e-01 6.827485561370849609e-02 -1.639833152294158936e-01 -1.461646109819412231e-01 -2.918982505798339844e-01 -2.517291158437728882e-02 -2.298647910356521606e-01 5.452152341604232788e-02 -7.260341197252273560e-02 1.809984892606735229e-01 -4.019803553819656372e-02 2.033911347389221191e-01 1.743609756231307983e-01 -8.312627905979752541e-04 5.059926956892013550e-02 -2.673615515232086182e-01 -1.815774887800216675e-01 -8.419141173362731934e-02 2.467922419309616089e-01 3.078680634498596191e-01 -1.013518348336219788e-01 1.772315800189971924e-02 -1.813269406557083130e-01 1.912771463394165039e-01 3.059380874037742615e-02 -2.280030399560928345e-01 2.241666987538337708e-02 -3.231225609779357910e-01 -2.073609679937362671e-01 2.358037978410720825e-01 2.621329128742218018e-01
-7.717791944742202759e-02 -5.402068421244621277e-02 3.025611676275730133e-02 6.234833272174000740e-04 -1.808583587408065796e-01 -2.856365144252777100e-01 -2.542263828217983246e-04 -2.400963455438613892e-01 -1.206526681780815125e-01 -2.726135849952697754e-01 1.064379438757896423e-01 -2.201052606105804443e-01 5.163795873522758484e-02 2.179777994751930237e-02 7.973425090312957764e-02 1.362193971872329712e-01 1.775314658880233765e-01 -2.651444077491760254e-01 1.564512103796005249e-01 4.846330359578132629e-02 2.826330624520778656e-02 -1.607852131128311157e-01 -7.156568020582199097e-02 2.720781266689300537e-01 -1.754469424486160278e-01 -8.271966129541397095e-02 8.546505123376846313e-03 3.364522382616996765e-02 -2.214868813753128052e-01 -1.041042953729629517e-01 5.405833125114440918e-01 1.271324753761291504e-01
-2.316184192895889282e-01 -1.721211522817611694e-01 -3.701789304614067078e-02 2.765119448304176331e-02 -2.819104194641113281e-01 -7.754845172166824341e-02 -2.396111190319061279e-02 -4.183237254619598389e-01 1.904865205287933350e-01 -1.778563857078552246e-01 1.337956488132476807e-01 -1.950798928737640381e-01 -1.569795310497283936e-01 -1.769267767667770386e-01 -4.031956568360328674e-02 -2.085954099893569946e-01 -2.041473537683486938e-01 1.232783272862434387e-01 1.294531524181365967e-01 -3.580427914857864380e-02 -1.780632138252258301e-01 5.506268143653869629e-02 -3.059372901916503906e-01 -7.175309956073760986e-02 4.977797716856002808e-02 -1.299104690551757812e-01 8.172902278602123260e-03 -1.326815634965896606e-01 -6.627851724624633789e-02 -3.153898715972900391e-01 2.230695188045501709e-01 1.718419045209884644e-01
1.365497112274169922e-01 -2.857891023159027100e-01 4.496667534112930298e-02 -1.452460885047912598e-02 -2.075735479593276978e-02 1.719457209110260010e-01 1.361030489206314087e-01 -1.982561200857162476e-01 1.760031729936599731e-01 -1.355896890163421631e-01 1.746225059032440186e-01 -1.737191826105117798e-01 4.168714582920074463e-02 -8.913866244256496429e-03 -8.720641583204269409e-02 2.581423521041870117e-01 -6.225733086466789246e-02 -2.159031033515930176e-01 3.207289576530456543e-01 1.099555194377899170e-01 9.704640507698059082e-02 -1.587578654289245605e-01 1.446971148252487183e-01 8.148480206727981567e-02 2.866435423493385315e-02 8.183544874191284180e-02 -3.444015085697174072e-01 -1.884049326181411743e-01 -1.397707611322402954e-01 -3.825710713863372803e-01 2.407604157924652100e-01 -1.019381508231163025e-01
7.469369471073150635e-02 -8.428065478801727295e-02 -1.782433837652206421e-01 -2.449159175157546997e-01 -8.292856812477111816e-02 8.303315192461013794e-02 2.681618630886077881e-01 -3.723035007715225220e-02 2.170298844575881958e-01 -5.637881159782409668e-02 2.315361350774765015e-01 -1.666585505008697510e-01 7.866352796554565430e-02 -8.486660197377204895e-03 -5.643362551927566528e-02 2.704035043716430664e-01 1.071730721741914749e-02 -4.172689840197563171e-02 -1.397538650780916214e-02 -1.080637276172637939e-01 2.412332445383071899e-01 7.490260154008865356e-02 1.621856726706027985e-02 2.721179425716400146e-01 -7.799104601144790649e-02 1.824524104595184326e-01 -2.181416898965835571e-01 -1.411473006010055542e-02 8.943398296833038330e-02 -5.060815215110778809e-01 3.007343411445617676e-01 -2.661743760108947754e-02
1.093100905418395996e-01 -2.495434582233428955e-01 1.023142859339714050e-01 2.943873405456542969e-03 5.878230184316635132e-02 -1.574000120162963867e-01 3.131018951535224915e-02 8.038648962974548340e-02 1.725610196590423584e-01 -2.586457729339599609e-01 1.834386438131332397e-01 -7.708613574504852295e-02 5.060554295778274536e-02 1.883010193705558777e-02 9.004839509725570679e-02 -1.303547918796539307e-01 7.306805998086929321e-02 1.645043939352035522e-01 -5.743077769875526428e-02 8.211725950241088867e-02 1.178752779960632324e-01 -1.563011407852172852e-01 -4.689056053757667542e-02 1.337588578462600708e-01 -2.063637375831604004e-01 2.118937671184539795e-01 1.575255692005157471e-01 -1.535448431968688965e-01 -3.506712317466735840e-01 -3.555014431476593018e-01 4.779275357723236084e-01 2.912103384733200073e-02
-5.188055709004402161e-02 -7.620962709188461304e-02 -1.236822530627250671e-01 -1.785221137106418610e-02 8.312334120273590088e-02 -8.588531613349914551e-02 -5.696122348308563232e-02 -3.936254978179931641e-01 -1.486136913299560547e-01 -9.870331734418869019e-02 2.498232722282409668e-01 -1.956030875444412231e-01 -1.520738750696182251e-01 -8.982659317553043365e-03 -1.563373357057571411e-01 -2.690943479537963867e-01 1.484814584255218506e-01 -2.741750776767730713e-01 -9.105859324336051941e-03 5.629305541515350342e-02 2.672659046947956085e-02 -1.086835861206054688e-01 -3.688235953450202942e-02 7.913238555192947388e-02 -2.728579044342041016e-01 -2.261281609535217285e-01 -6.144556775689125061e-02 -2.466032952070236206e-01 -1.331199407577514648e-01 -3.359137475490570068e-01 3.019887208938598633e-01 -1.352877765893936157e-01
-2.367085218429565430e-01 -2.972040474414825439e-01 -9.832625836133956909e-02 -1.335599869489669800e-01 -2.603752911090850830e-01 -1.154788285493850708e-01 3.151917755603790283e-01 1.167237535119056702e-01 1.446479409933090210e-01 -3.568714857101440430e-01 1.412498354911804199e-01 -8.737275004386901855e-02 2.337532639503479004e-01 -2.644098736345767975e-02 -9.066213667392730713e-02 -1.770949214696884155e-01 -5.154472216963768005e-02 -4.989494010806083679e-02 2.626355290412902832e-01 -1.358097195625305176e-01 2.047243714332580566e-01 4.199777171015739441e-02 -1.852810680866241455e-01 -8.422559499740600586e-02 1.695774495601654053e-01 -1.554360799491405487e-02 -1.828805804252624512e-01 -1.440679579973220825e-01 6.436160206794738770e-02 -1.458410322666168213e-01 1.016169413924217224e-01 2.581471204757690430e-01
-3.032429218292236328e-01 -2.071578055620193481e-01 -1.520679742097854614e-01 1.603153198957443237e-01 -2.365149790421128273e-03 -1.685133902356028557e-03 2.224245667457580566e-01 5.864032357931137085e-02 7.330532371997833252e-02 -2.437357306480407715e-01 4.655493795871734619e-02 -2.895927131175994873e-01 -9.620615094900131226e-02 1.353622693568468094e-02 1.363161765038967133e-02 -1.131345182657241821e-01 3.313704952597618103e-02 -1.561940163373947144e-01 -2.234810888767242432e-01 1.862110793590545654e-01 3.596681952476501465e-01 1.197637841105461121e-01 -4.113360866904258728e-02 -3.348531201481819153e-02 2.669767849147319794e-02 -3.005526668857783079e-04 -2.002357691526412964e-01 -2.081578224897384644e-01 -4.221402704715728760e-01 -1.971503347158432007e-01 1.202634796500205994e-01 -1.335889995098114014e-01
5.111372470855712891e-02 -4.322371482849121094e-01 3.449474275112152100e-02 -2.535603344440460205e-01 2.437207698822021484e-01 -3.344005942344665527e-01 1.873937547206878662e-01 -4.835327714681625366e-02 2.038674615323543549e-02 -2.847592234611511230e-01 -6.640650331974029541e-02 -1.118909567594528198e-01 -1.806979253888130188e-02 -1.017544791102409363e-02 4.113525152206420898e-02 -5.493718385696411133e-02 2.070855945348739624e-01 1.214132308959960938e-01 3.100038878619670868e-02 -1.333835870027542114e-01 1.064576134085655212e-01 1.555313635617494583e-02 -4.419810324907302856e-02 -7.517185527831315994e-03 -2.227903306484222412e-01 2.199625372886657715e-01 -2.394503951072692871e-01 6.660896539688110352e-02 -2.246292829513549805e-01 -2.230801433324813843e-01 2.823449373245239258e-01 5.592587590217590332e-02
1.647719442844390869e-01 -1.503756344318389893e-01 -1.137673035264015198e-01 -2.264868170022964478e-01 -1.264525651931762695e-01 -6.578712910413742065e-02 -7.577158510684967041e-02 -2.912267148494720459e-01 3.985881432890892029e-02 -1.047375127673149109e-01 1.588245183229446411e-01 -3.726305365562438965e-01 -4.661725834012031555e-02 -5.485940352082252502e-02 -1.461727619171142578e-01 1.098122149705886841e-01 -1.225873082876205444e-01 1.254592835903167725e-01 8.367893844842910767e-02 4.422441124916076660e-02 1.229292675852775574e-01 -2.070248313248157501e-02 -2.471899837255477905e-01 -1.034907344728708267e-02 3.114247694611549377e-02 -9.035694599151611328e-02 9.285595268011093140e-02 -5.280066654086112976e-02 1.516075581312179565e-01 -3.275565803050994873e-01 4.300604760646820068e-01 -3.280701935291290283e-01
-2.861968874931335449e-01 -8.751957118511199951e-02 2.407782375812530518e-01 -1.089315190911293030e-01 1.690974831581115723e-02 -4.583270549774169922e-01 1.985375955700874329e-02 -1.680247187614440918e-01 1.110616177320480347e-01 -7.884065061807632446e-02 1.120914518833160400e-01 -2.760387659072875977e-01 2.770727872848510742e-01 -1.804818585515022278e-02 3.434943780303001404e-02 -1.027697324752807617e-01 -2.207617089152336121e-02 -3.327640518546104431e-02 -2.173758000135421753e-01 1.849658787250518799e-01 3.387435674667358398e-01 -6.080546882003545761e-03 -4.294107854366302490e-02 -4.477381333708763123e-02 1.898495256900787354e-01 2.270440608263015747e-01 1.380816400051116943e-01 -2.600509226322174072e-01 -8.385879546403884888e-02 -1.209030449390411377e-01 -4.506177455186843872e-02 7.621674984693527222e-02
-1.498583555221557617e-01 -1.726586222648620605e-01 9.471542388200759888e-02 -1.572476625442504883e-01 -3.891447850037366152e-04 -1.406042873859405518e-01 1.395151615142822266e-01 1.325566917657852173e-01 -9.724519401788711548e-02 -4.133388698101043701e-01 4.351716022938489914e-03 -2.338955551385879517e-01 1.517193019390106201e-01 -5.644008889794349670e-02 -3.704161942005157471e-02 -1.595514118671417236e-01 1.804949641227722168e-01 -4.021757468581199646e-02 -4.134838934987783432e-03 7.746922224760055542e-02 1.698503196239471436e-01 -2.165089249610900879e-01 8.439293503761291504e-02 1.131492257118225098e-01 3.005966842174530029e-01 -2.463331520557403564e-01 2.855827286839485168e-02 -3.391970098018646240e-01 -3.334747850894927979e-01 -1.362909227609634399e-01 1.709445714950561523e-01 -8.595097064971923828e-02
-2.390795946121215820e-02 -1.565849035978317261e-01 -8.256386965513229370e-02 -3.602812886238098145e-01 -3.837013542652130127e-01 -2.287727147340774536e-01 1.906180381774902344e-01 1.176423653960227966e-01 1.367469280958175659e-01 -3.368090987205505371e-01 2.795651853084564209e-01 -1.879273205995559692e-01 1.502883881330490112e-01 1.019754167646169662e-02 -2.460611611604690552e-01 -1.693423539400100708e-01 1.712797135114669800e-01 1.256022043526172638e-02 9.215734899044036865e-02 -6.188874319195747375e-02 1.630245447158813477e-01 -1.318994443863630295e-02 -2.046211063861846924e-01 -1.378734409809112549e-01 -1.609705388545989990e-01 -1.312765330076217651e-01 -5.146614089608192444e-02 -8.362611383199691772e-02 -1.255874186754226685e-01 -1.943304960150271654e-04 3.779362887144088745e-02 1.777331531047821045e-01
-4.875060170888900757e-03 -4.332568868994712830e-02 1.467631477862596512e-02 8.858186006546020508e-02 -8.209796249866485596e-02 -1.793568581342697144e-01 3.663948178291320801e-01 -3.761931136250495911e-02 -2.264367975294589996e-02 -1.020325720310211182e-01 -3.074971586465835571e-02 -4.776581823825836182e-01 1.086940392851829529e-01 -9.039000421762466431e-02 6.629206985235214233e-02 -3.469013869762420654e-01 -1.778807938098907471e-01 1.728179864585399628e-02 2.279449254274368286e-02 1.042721644043922424e-01 2.358422428369522095e-01 -1.464316248893737793e-01 -6.249422952532768250e-02 1.472920030355453491e-01 -1.703642867505550385e-02 -1.427196711301803589e-01 -9.647763520479202271e-02 5.779794882982969284e-03 -1.321661174297332764e-01 -1.775368899106979370e-01 4.535784721374511719e-01 1.939126057550311089e-03
-7.872781157493591309e-02 -2.093040645122528076e-01 -1.515506803989410400e-01 -2.155792862176895142e-01 5.207646638154983521e-02 -7.330216467380523682e-02 -7.341432571411132812e-02 -2.313725650310516357e-01 5.793270468711853027e-02 -2.347935736179351807e-01 1.594995260238647461e-01 -2.739254236221313477e-01 -9.493181109428405762e-02 1.440737117081880569e-02 9.090589731931686401e-02 -4.827371239662170410e-01 -1.911777853965759277e-01 5.325801298022270203e-02 3.192221745848655701e-02 -4.296366870403289795e-02 4.393819719552993774e-02 1.249041259288787842e-01 -2.749581336975097656e-01 -9.500734508037567139e-03 1.591400206089019775e-01 1.491500139236450195e-01 -2.151586711406707764e-01 5.374428257346153259e-02 -9.430193156003952026e-02 -2.499889582395553589e-01 3.103741109371185303e-01 -6.417946517467498779e-02
-8.488595485687255859e-02 -6.452222913503646851e-02 1.850143969058990479e-01 -3.931475430727005005e-02 3.357233852148056030e-02 1.901639811694622040e-02 1.793349385261535645e-01 3.514225408434867859e-02 2.385953813791275024e-01 -3.051577508449554443e-01 -6.442131102085113525e-02 -1.956717967987060547e-01 1.630129218101501465e-01 -1.975558698177337646e-01 -1.426183581352233887e-01 -7.496071606874465942e-02 -1.180398836731910706e-01 3.571402132511138916e-01 2.363503575325012207e-01 -3.068613111972808838e-01 -1.109975352883338928e-01 -7.662692666053771973e-02 -2.363020554184913635e-02 -1.645983196794986725e-02 1.212030500173568726e-01 -1.633631885051727295e-01 -1.755295880138874054e-02 6.283497810363769531e-02 -1.909857392311096191e-01 -3.650579452514648438e-01 3.087375760078430176e-01 1.126858741044998169e-01
-2.224695831537246704e-01 -5.319611430168151855e-01 -9.582114219665527344e-02 -3.027067333459854126e-02 -1.031080260872840881e-01 6.877257674932479858e-02 -1.648343503475189209e-01 6.150569021701812744e-02 2.955636978149414062e-01 -2.187063694000244141e-01 1.058785468339920044e-01 -3.102944493293762207e-01 1.033768877387046814e-01 -1.318668574094772339e-01 -9.131979197263717651e-02 -8.757155388593673706e-02 1.209266632795333862e-01 -1.304628606885671616e-02 -1.476476341485977173e-01 -7.582057267427444458e-02 1.267763376235961914e-01 1.074518710374832153e-01 -2.011723667383193970e-01 -1.074828505516052246e-01 5.494421720504760742e-02 -2.403586059808731079e-01 -2.678719758987426758e-01 6.198773160576820374e-02 -1.693974137306213379e-01 -3.458976862020790577e-04 8.217098563909530640e-02 1.747161597013473511e-01
-1.265738755464553833e-01 -2.519782185554504395e-01 -9.243185073137283325e-02 -3.841555118560791016e-01 -2.912763357162475586e-01 -2.249263972043991089e-01 1.946046054363250732e-01 3.594906255602836609e-02 1.282073557376861572e-01 -4.654866755008697510e-01 8.968725055456161499e-02 -1.925341635942459106e-01 6.703744828701019287e-02 -5.314038321375846863e-02 -1.870188564062118530e-01 -3.024231083691120148e-02 1.403712779283523560e-01 5.330989882349967957e-02 3.453377634286880493e-02 -1.154970675706863403e-01 9.265097230672836304e-02 -3.227969631552696228e-02 -1.527182906866073608e-01 -2.156932353973388672e-01 -7.330310344696044922e-02 4.682525526732206345e-03 -3.243139386177062988e-01 -2.353971265256404877e-02 -3.337402269244194031e-02 -3.943581134080886841e-02 6.652661412954330444e-02 1.831897944211959839e-01
-2.855633795261383057e-01 -2.931039333343505859e-01 4.547494649887084961e-02 -5.139129236340522766e-02 9.325878322124481201e-02 1.620869785547256470e-01 -2.404215782880783081e-01 -3.680765926837921143e-01 1.799245178699493408e-02 -3.314684033393859863e-01 3.793222010135650635e-01 -1.915773600339889526e-01 -3.431042283773422241e-02 1.689059846103191376e-02 -1.227889806032180786e-01 -3.964117914438247681e-02 -6.453444808721542358e-02 2.617100626230239868e-02 1.988369077444076538e-01 1.306297183036804199e-01 -5.530041083693504333e-02 -2.195958979427814484e-02 2.435677219182252884e-03 6.320547312498092651e-02 1.983872950077056885e-01 -6.403354555368423462e-02 -1.809464395046234131e-01 8.955639600753784180e-02 -1.082139164209365845e-01 -3.539338111877441406e-01 -7.453172933310270309e-03 2.105242013931274414e-02
7.308732718229293823e-02 -4.386673867702484131e-02 -4.542875289916992188e-02 -3.174358606338500977e-01 -1.320440024137496948e-01 -2.500984370708465576e-01 -1.904581934213638306e-01 -1.293134093284606934e-01 3.275586664676666260e-02 -1.093631163239479065e-01 2.173784524202346802e-01 -3.379319310188293457e-01 -3.562198579311370850e-02 -3.328567370772361755e-02 9.294292889535427094e-03 7.660521566867828369e-02 1.891438663005828857e-01 6.798503454774618149e-03 2.287360131740570068e-01 -2.663850784301757812e-01 -1.470586806535720825e-01 -1.778039187192916870e-01 2.376171797513961792e-01 1.936512589454650879e-01 -1.634882986545562744e-01 -1.130888015031814575e-01 -8.094839751720428467e-02 -6.442856788635253906e-02 -2.075255364179611206e-01 -2.577648162841796875e-01 3.286536633968353271e-01 -7.576210889965295792e-03
-3.100946247577667236e-01 -1.247770264744758606e-01 -1.842691153287887573e-01 -7.229735143482685089e-03 1.532769650220870972e-01 -3.124947845935821533e-01 2.768739461898803711e-01 -1.423853356391191483e-02 2.509978115558624268e-01 -1.672687679529190063e-01 2.502990961074829102e-01 -1.896416097879409790e-01 1.221601068973541260e-01 1.457376033067703247e-01 -4.068898037075996399e-02 -1.236995011568069458e-01 2.355531007051467896e-01 -1.166758239269256592e-01 1.027105301618576050e-01 3.186225891113281250e-02 3.518282249569892883e-02 -1.925633847713470459e-01 1.102952733635902405e-01 -8.452842384576797485e-02 1.490682959556579590e-01 -8.421958982944488525e-02 1.976238787174224854e-01 -2.211483716964721680e-01 -2.472825944423675537e-01 -1.996680498123168945e-01 -1.107842475175857544e-01 -2.113928049802780151e-01
-1.839069724082946777e-01 -2.329267263412475586e-01 -5.894013866782188416e-02 -9.548473358154296875e-02 -3.421460092067718506e-02 -1.213708892464637756e-01 1.443306952714920044e-01 -5.498442649841308594e-01 1.044361069798469543e-01 -6.446566432714462280e-02 4.442065581679344177e-02 -9.244233369827270508e-02 -2.050503157079219818e-02 2.982359752058982849e-02 -3.123627901077270508e-01 -2.539972960948944092e-02 -6.262058019638061523e-02 -1.722821146249771118e-01 -9.715264663100242615e-03 -5.951711907982826233e-02 3.088835775852203369e-01 -3.881256654858589172e-02 -1.637115627527236938e-01 2.700127661228179932e-01 -1.336047798395156860e-01 2.149618864059448242e-01 -2.761578746140003204e-02 2.053146064281463623e-01 -9.895353019237518311e-02 -2.863850593566894531e-01 1.210234221071004868e-02 4.868471622467041016e-02
1.317427456378936768e-01 -1.015644371509552002e-01 1.200926080346107483e-01 -2.073627263307571411e-01 -1.844273135066032410e-02 -1.043258681893348694e-01 -5.067662801593542099e-03 1.063361950218677521e-02 1.835383176803588867e-01 -1.512869596481323242e-01 2.550775706768035889e-01 -4.157593548297882080e-01 3.279036656022071838e-02 -4.300154745578765869e-02 1.094911023974418640e-01 7.304873317480087280e-02 1.514970511198043823e-01 1.823023259639739990e-01 1.105020493268966675e-01 1.509363055229187012e-01 7.922441512346267700e-02 -3.180590569972991943e-01 5.234746634960174561e-02 2.723282873630523682e-01 -1.200117319822311401e-01 -8.167538791894912720e-02 -4.368029534816741943e-02 -9.452693164348602295e-02 -4.874337092041969299e-02 -3.997036218643188477e-01 3.431153595447540283e-01 3.870307654142379761e-02
-7.646625488996505737e-02 -2.296537905931472778e-02 -3.092081099748611450e-02 -2.388004511594772339e-01 7.460752129554748535e-02 5.995802581310272217e-02 -1.866103708744049072e-02 -1.716778986155986786e-02 1.879087239503860474e-01 -2.063893526792526245e-01 3.962843120098114014e-01 -2.836086452007293701e-01 -8.224570751190185547e-02 -4.471032917499542236e-01 -2.785737514495849609e-01 -1.979147791862487793e-01 1.152591872960329056e-02 8.062741160392761230e-02 -2.344742268323898315e-01 8.618243969976902008e-03 5.904866382479667664e-02 -1.532653570175170898e-01 -1.286493241786956787e-01 1.393782198429107666e-01 2.351045459508895874e-01 1.546622905880212784e-02 -1.730255335569381714e-01 -9.931452572345733643e-02 -6.281943619251251221e-02 1.333841960877180099e-02 2.507833242416381836e-01 6.912073120474815369e-03
-2.151177376508712769e-01 -3.613238632678985596e-01 1.495129056274890900e-02 -3.841672241687774658e-01 -2.864597737789154053e-01 -1.266944557428359985e-01 1.536418497562408447e-01 9.404738247394561768e-02 1.296896189451217651e-01 -2.089655995368957520e-01 2.358511388301849365e-01 -2.589293420314788818e-01 1.458174586296081543e-01 4.134792834520339966e-02 -2.219699323177337646e-01 8.665871620178222656e-02 -1.781605929136276245e-02 3.351810202002525330e-02 1.491262484341859818e-02 1.491563171148300171e-01 9.334168583154678345e-02 3.572228178381919861e-02 -3.794880211353302002e-01 -8.751571178436279297e-02 -5.354712903499603271e-02 7.049374282360076904e-02 5.800519138574600220e-02 -4.549613222479820251e-02 -1.546125859022140503e-01 3.363631665706634521e-02 -8.935909718275070190e-02 2.236706018447875977e-01
-7.382668089121580124e-03 -1.052923798561096191e-01 -3.489155322313308716e-02 8.325503021478652954e-02 -1.886403262615203857e-01 -1.772625297307968140e-01 1.018879711627960205e-01 -1.634179353713989258e-01 2.560224235057830811e-01 -2.950094938278198242e-01 4.945804178714752197e-02 -1.959591209888458252e-01 7.642413675785064697e-02 -7.957590743899345398e-03 -5.084457248449325562e-02 3.286018073558807373e-01 1.089782416820526123e-01 -3.834914267063140869e-01 1.389347575604915619e-02 -9.239170700311660767e-02 3.269160091876983643e-01 1.184304151684045792e-02 1.377819925546646118e-01 9.546227753162384033e-03 -1.095391064882278442e-01 -9.810057963477447629e-05 -1.946332864463329315e-02 -3.009802699089050293e-01 -1.857222467660903931e-01 -1.955697089433670044e-01 2.370072007179260254e-01 2.026921361684799194e-01
1.034180074930191040e-01 -1.973693370819091797e-01 1.242993772029876709e-01 -7.711415737867355347e-02 -9.855332970619201660e-02 -2.035443633794784546e-01 -1.273123621940612793e-01 -3.407676890492439270e-02 1.370181888341903687e-01 -7.000360637903213501e-02 2.971093356609344482e-01 -3.113026022911071777e-01 4.680244252085685730e-02 -1.076017599552869797e-02 6.204978376626968384e-02 -1.404847670346498489e-02 1.422668695449829102e-01 2.312586158514022827e-01 -6.700377911329269409e-03 1.819432377815246582e-01 4.240255430340766907e-02 -2.087073773145675659e-01 1.572109162807464600e-01 2.260544449090957642e-01 -1.725168526172637939e-01 5.308229103684425354e-02 -6.287607550621032715e-02 -2.059802785515785217e-02 -1.768156588077545166e-01 -5.137146711349487305e-01 2.904755175113677979e-01 -2.622059546411037445e-02
-2.241950929164886475e-01 -3.676299154758453369e-01 2.256959527730941772e-01 -1.444423645734786987e-01 1.502859890460968018e-01 -1.226393431425094604e-01 -6.553153693675994873e-02 -3.088485300540924072e-01 -3.554759174585342407e-02 5.077370628714561462e-02 4.088867902755737305e-01 -1.103750392794609070e-01 -1.954258233308792114e-01 -1.192563250660896301e-01 -1.122211143374443054e-01 7.224465161561965942e-02 1.790081858634948730e-01 -2.847770974040031433e-02 -2.344707101583480835e-01 1.133872270584106445e-01 1.042990535497665405e-01 -1.756317354738712311e-02 8.454387634992599487e-02 -1.834069192409515381e-02 -2.163563221693038940e-01 -1.384253054857254028e-01 -6.519633531570434570e-02 2.390780299901962280e-02 7.122556865215301514e-02 -1.059481501579284668e-01 3.799414932727813721e-01 -3.506169840693473816e-02
-4.802131280303001404e-02 -2.218220680952072144e-01 -8.686660230159759521e-02 7.846975326538085938e-02 7.732998579740524292e-02 9.138879925012588501e-02 4.042502865195274353e-02 6.544290482997894287e-02 2.861931920051574707e-01 3.819739446043968201e-02 2.641940712928771973e-01 -3.519106507301330566e-01 3.252786099910736084e-01 6.570182740688323975e-02 -1.168314293026924133e-01 1.477956492453813553e-02 -1.248243898153305054e-01 2.671626508235931396e-01 -2.665697336196899414e-01 7.070779800415039062e-02 1.552914679050445557e-01 4.507935792207717896e-02 1.316268295049667358e-01 -1.497499644756317139e-01 8.689869195222854614e-02 -1.551790088415145874e-01 -1.108373552560806274e-01 -1.005021482706069946e-01 -1.429685801267623901e-01 -2.808189988136291504e-01 3.542805314064025879e-01 -7.612529397010803223e-02
-2.844815254211425781e-01 -2.965165376663208008e-01 -1.296922415494918823e-01 -1.679211854934692383e-01 1.262016594409942627e-01 -1.319020092487335205e-01 1.792979240417480469e-02 -1.337946504354476929e-01 3.817248344421386719e-02 1.269639879465103149e-01 1.880827695131301880e-01 -1.514428257942199707e-01 -1.166931912302970886e-01 8.578442968428134918e-03 -1.686751656234264374e-02 -2.249297499656677246e-01 -1.022505387663841248e-01 6.767068803310394287e-02 5.171225219964981079e-02 1.389218270778656006e-01 6.550125777721405029e-02 3.321418911218643188e-02 -1.677401810884475708e-01 -1.523742526769638062e-01 -1.244491189718246460e-01 6.173658370971679688e-02 -6.995497643947601318e-02 -1.243031397461891174e-01 -1.329422146081924438e-01 -3.924208879470825195e-01 1.235464364290237427e-01 5.232547521591186523e-01
-2.489001303911209106e-01 -2.054681032896041870e-01 5.354409664869308472e-02 -1.624149829149246216e-01 -1.824179291725158691e-01 -5.914698913693428040e-02 2.241469547152519226e-02 -6.718938052654266357e-02 -2.079348266124725342e-02 -2.554011344909667969e-01 4.301465451717376709e-01 -2.624762128107249737e-04 -3.808474913239479065e-02 -1.846518516540527344e-01 2.796641923487186432e-02 2.915113270282745361e-01 1.278168410062789917e-01 3.994388878345489502e-02 -1.948559284210205078e-01 4.810756817460060120e-02 1.072458475828170776e-01 -9.948629140853881836e-02 1.068234741687774658e-01 2.730716019868850708e-03 -3.446933627128601074e-02 -3.602043986320495605e-01 -1.377788782119750977e-01 -4.179563373327255249e-03 -4.174284040927886963e-01 -1.374695599079132080e-01 2.621786482632160187e-02 -1.341533511877059937e-01
-2.512811422348022461e-01 -3.237629532814025879e-01 2.191265970468521118e-01 1.595366932451725006e-02 -1.026778295636177063e-01 -6.574486196041107178e-02 3.813916072249412537e-02 -5.403093621134757996e-02 2.552508413791656494e-01 -1.690314263105392456e-01 1.753756403923034668e-01 -2.714258730411529541e-01 2.147038280963897705e-02 -1.566867232322692871e-01 1.625029742717742920e-01 -3.898483514785766602e-02 -2.685891650617122650e-02 3.897525742650032043e-02 -3.331148996949195862e-02 -3.170816600322723389e-02 -2.553091943264007568e-01 6.753828376531600952e-02 2.667899131774902344e-01 -3.806280791759490967e-01 -2.708764970302581787e-01 -6.704654544591903687e-02 -7.504370063543319702e-02 3.976267203688621521e-02 1.493974495679140091e-02 -3.464428782463073730e-01 1.339643895626068115e-01 -2.148398663848638535e-03
8.427977561950683594e-02 -1.101147681474685669e-01 -1.657877266407012939e-01 -2.791814804077148438e-01 -7.025308907032012939e-02 -2.142034471035003662e-01 3.072021529078483582e-02 -1.706599444150924683e-01 -2.133713662624359131e-02 -2.487882822751998901e-01 1.809410005807876587e-01 -1.724756509065628052e-01 -1.914458423852920532e-01 -1.648982912302017212e-01 -8.822320401668548584e-02 2.221162766218185425e-01 3.980108499526977539e-01 7.084446400403976440e-02 1.615101099014282227e-01 -1.432059705257415771e-01 4.364320263266563416e-02 6.135450210422277451e-03 1.024348847568035126e-02 1.486745923757553101e-01 -1.194414794445037842e-01 -3.861466422677040100e-02 -1.612041294574737549e-01 3.421955043449997902e-03 -3.016872107982635498e-01 -1.530147045850753784e-01 3.251009285449981689e-01 2.293570786714553833e-01
7.256699260324239731e-03 -3.060699701309204102e-01 8.964067697525024414e-02 5.363409221172332764e-02 -9.725367277860641479e-02 -4.002965092658996582e-01 2.131995279341936111e-03 4.029103741049766541e-02 -8.751647919416427612e-02 -2.802471220493316650e-01 3.461060225963592529e-01 -1.507860720157623291e-01 -1.101465150713920593e-01 -1.329401284456253052e-01 -6.713315099477767944e-02 2.412571310997009277e-01 2.738644480705261230e-01 -1.720109879970550537e-01 7.424216717481613159e-02 -8.157242089509963989e-02 -1.180702596902847290e-01 1.019280776381492615e-02 2.387135289609432220e-03 2.006347775459289551e-01 -1.068040505051612854e-01 -1.857209801673889160e-01 -7.445965707302093506e-02 1.446337699890136719e-01 -6.803310662508010864e-02 -3.019075393676757812e-01 1.925199925899505615e-01 1.628779023885726929e-01
-1.851822435855865479e-01 -3.456918299198150635e-01 -1.520595699548721313e-01 -1.922129243612289429e-01 2.112003043293952942e-02 -2.084129303693771362e-01 8.627229928970336914e-02 -2.224538177251815796e-01 -6.769298762083053589e-02 -4.836659878492355347e-03 3.070864081382751465e-01 -2.725457847118377686e-01 1.639511138200759888e-01 -1.044645160436630249e-01 -2.179038226604461670e-01 -1.758397370576858521e-01 1.264416277408599854e-01 1.518157720565795898e-01 8.555449545383453369e-02 1.126850545406341553e-01 -1.861801892518997192e-01 2.279967218637466431e-01 -1.307730525732040405e-01 3.923049941658973694e-02 1.340501159429550171e-01 -5.060129612684249878e-02 -3.517030179500579834e-02 2.130371630191802979e-01 -3.141753003001213074e-02 -2.841098308563232422e-01 -9.737610816955566406e-02 2.706732451915740967e-01
-3.665931820869445801e-01 -2.660797834396362305e-01 4.770101234316825867e-02 -1.041210219264030457e-01 1.854659616947174072e-01 -1.436522305011749268e-01 -3.868226334452629089e-02 -1.825785785913467407e-01 9.494842588901519775e-02 -6.856153905391693115e-02 5.107349753379821777e-01 -7.836894690990447998e-02 -1.442796140909194946e-01 9.103930741548538208e-02 -1.108198687434196472e-01 -1.504649668931961060e-01 1.702860891819000244e-01 1.101811509579420090e-02 -9.825234860181808472e-02 9.574759006500244141e-02 -5.050078779458999634e-02 -3.031756728887557983e-02 -5.847175046801567078e-02 9.984462521970272064e-03 1.981433331966400146e-01 -2.548821568489074707e-01 1.292403638362884521e-01 -2.644022228196263313e-03 3.629092499613761902e-02 -1.858979910612106323e-01 3.622648715972900391e-01 6.420081108808517456e-02
-1.679000705480575562e-01 -5.366405844688415527e-01 -1.228086352348327637e-01 6.638750433921813965e-02 -1.589368432760238647e-01 5.205940082669258118e-02 -1.021865289658308029e-02 -8.066512644290924072e-02 4.078051820397377014e-02 -3.525190949440002441e-01 1.893131062388420105e-02 -7.495846599340438843e-02 1.274222582578659058e-01 -9.253989905118942261e-02 1.809369325637817383e-01 -1.009140834212303162e-01 1.237776950001716614e-01 1.157757639884948730e-01 -2.213740050792694092e-01 1.581130176782608032e-01 1.161590963602066040e-01 -2.215131074190139771e-01 3.002030402421951294e-02 -1.203763857483863831e-01 -1.663036346435546875e-01 -6.295734643936157227e-02 -6.599774956703186035e-02 1.173197105526924133e-01 -3.352088630199432373e-01 5.931691825389862061e-02 2.697349190711975098e-01 1.051597073674201965e-01
-2.764768302440643311e-01 -1.306862980127334595e-01 -2.069337666034698486e-01 -1.175380349159240723e-01 -9.348865598440170288e-02 -2.408701926469802856e-01 7.566609978675842285e-02 3.296205773949623108e-02 1.373411417007446289e-01 -1.703850626945495605e-01 3.969400525093078613e-01 -1.114460304379463196e-01 2.488991022109985352e-01 -3.260180652141571045e-01 1.302354852668941021e-03 1.503391843289136887e-02 -7.287223637104034424e-02 9.576372802257537842e-02 -1.734999753534793854e-02 -3.391298055648803711e-01 8.178263157606124878e-02 -4.720734804868698120e-02 -1.398362368345260620e-01 -1.900621950626373291e-01 3.794303536415100098e-02 1.437569111585617065e-01 -4.485813900828361511e-02 -1.642085313796997070e-01 -2.497127652168273926e-01 1.121027953922748566e-02 2.767015397548675537e-01 7.361210137605667114e-02
1.069602817296981812e-01 -3.719213902950286865e-01 1.638349592685699463e-01 -2.115121297538280487e-02 -2.559527987614274025e-03 -2.681939899921417236e-01 -2.278260886669158936e-01 -3.082698881626129150e-01 1.247088238596916199e-01 -3.202486038208007812e-01 -3.506859764456748962e-02 -2.028691172599792480e-01 7.991411536931991577e-02 1.435445845127105713e-01 -1.332959234714508057e-01 -3.976304084062576294e-03 1.100215911865234375e-01 1.635929644107818604e-01 1.200554147362709045e-01 -5.369546636939048767e-02 1.468917727470397949e-01 -9.560526162385940552e-02 9.327095933258533478e-03 -3.614217042922973633e-01 -1.316055953502655029e-01 3.851785883307456970e-02 -8.306159079074859619e-02 -1.913671642541885376e-01 -1.963487267494201660e-01 -1.468202620744705200e-01 1.939074546098709106e-01 -1.455184817314147949e-01
6.411897391080856323e-02 -2.629977166652679443e-01 -5.115371942520141602e-02 1.572225801646709442e-02 -1.081510484218597412e-01 -2.561900913715362549e-01 -8.212829381227493286e-02 2.241747267544269562e-02 1.344372425228357315e-02 -1.953417807817459106e-01 3.043656051158905029e-01 -5.061196684837341309e-01 -3.584674745798110962e-02 -1.011122539639472961e-01 -2.738979831337928772e-02 -3.287717700004577637e-01 -3.927640616893768311e-02 -1.954252459108829498e-02 1.005642712116241455e-01 -2.669493556022644043e-01 -8.617822825908660889e-02 7.056064903736114502e-02 -3.094021081924438477e-01 -7.741709053516387939e-02 1.647624522447586060e-01 2.102704159915447235e-02 -8.911070227622985840e-02 5.092022567987442017e-02 -1.192152127623558044e-01 -2.606674432754516602e-01 -1.028102114796638489e-01 5.928375199437141418e-02
1.212845817208290100e-01 -1.363295912742614746e-01 -1.606819033622741699e-02 -1.901316940784454346e-01 2.443652898073196411e-01 -1.604822576045989990e-01 1.444064080715179443e-01 1.116268932819366455e-01 1.464504897594451904e-01 -2.669084370136260986e-01 1.517342776060104370e-01 -1.753411442041397095e-01 1.368186175823211670e-01 -6.424470245838165283e-02 -1.677499413490295410e-01 3.780360147356987000e-02 1.549324393272399902e-01 -8.740434050559997559e-02 -1.993150115013122559e-01 7.070379704236984253e-02 7.092479616403579712e-02 -2.555989325046539307e-01 2.850876748561859131e-02 7.711771875619888306e-02 -2.571520209312438965e-01 1.449725925922393799e-01 -1.585594266653060913e-01 -1.227059364318847656e-01 -2.973842024803161621e-01 -4.621757268905639648e-01 1.559638530015945435e-01 7.376455515623092651e-02
-2.129127979278564453e-01 -1.303737312555313110e-01 1.149275433272123337e-02 -5.097419023513793945e-01 -6.765060126781463623e-02 -2.349595427513122559e-01 -1.717213243246078491e-01 -1.917103677988052368e-01 3.677634149789810181e-02 -1.442086100578308105e-01 1.974977999925613403e-01 -2.794389426708221436e-01 2.111691981554031372e-01 -9.744862467050552368e-02 -1.611055061221122742e-02 -1.959269195795059204e-01 -1.073787063360214233e-01 -2.494080457836389542e-03 -2.255248837172985077e-02 2.687001824378967285e-01 -2.102074027061462402e-01 3.424278274178504944e-02 -1.914861202239990234e-01 -3.265506401658058167e-02 -1.053507104516029358e-01 -6.993649154901504517e-02 -2.129427492618560791e-01 5.388404428958892822e-02 -6.812689453363418579e-02 -2.240984439849853516e-01 -8.364723622798919678e-02 1.620756685733795166e-01
6.276120245456695557e-02 -9.029445797204971313e-02 7.320901006460189819e-02 -4.291243478655815125e-02 -1.740537881851196289e-01 1.669436134397983551e-02 -1.337004005908966064e-01 1.042323838919401169e-02 1.470472663640975952e-01 -8.958427608013153076e-02 1.026461869478225708e-01 -5.630765557289123535e-01 7.523016631603240967e-02 -9.418485313653945923e-02 5.188367888331413269e-02 -4.193646088242530823e-02 -2.918780967593193054e-02 -2.012418955564498901e-01 -4.892267286777496338e-03 2.206025272607803345e-01 -1.410635709762573242e-01 -9.208048880100250244e-02 1.696593873202800751e-02 2.119019180536270142e-01 -3.116569817066192627e-01 -1.000561658293008804e-02 -8.529984951019287109e-02 9.549429267644882202e-02 -2.680141925811767578e-01 -3.914543688297271729e-01 1.969532668590545654e-01 -1.218056902289390564e-01
-3.879939317703247070e-01 -4.051226377487182617e-01 -3.936503082513809204e-02 -2.058421075344085693e-01 1.671589165925979614e-01 -2.149912714958190918e-02 3.003095509484410286e-03 -1.709421873092651367e-01 -1.947396844625473022e-01 -1.448142975568771362e-01 2.655923068523406982e-01 -4.644550383090972900e-02 -3.607664257287979126e-02 -1.129997223615646362e-01 1.566220372915267944e-01 -3.228655755519866943e-01 -2.962982468307018280e-02 1.261452026665210724e-02 -1.228742524981498718e-01 1.920711547136306763e-01 7.990972697734832764e-02 6.657609343528747559e-02 -3.839177638292312622e-02 -1.205269992351531982e-02 3.472691401839256287e-02 -1.390672028064727783e-01 -1.118389889597892761e-01 -2.311082929372787476e-01 5.435937643051147461e-02 -3.050485253334045410e-01 2.257377356290817261e-01 1.022322922945022583e-01
-3.692092746496200562e-02 -9.372151643037796021e-02 -1.357379853725433350e-01 -9.682683646678924561e-02 -1.876179724931716919e-01 -1.675175726413726807e-01 1.731674820184707642e-01 -2.218098938465118408e-01 -1.775315776467323303e-02 -1.141265109181404114e-01 -1.601638048887252808e-01 -4.678240418434143066e-01 2.198824286460876465e-02 -5.098175629973411560e-02 -8.274753391742706299e-02 2.793455123901367188e-01 1.279606819152832031e-01 -1.843661516904830933e-01 -9.520657360553741455e-03 -5.508889257907867432e-02 2.391297668218612671e-01 -2.466911524534225464e-01 8.174100518226623535e-02 -9.044728428125381470e-02 -1.045802980661392212e-01 -1.284666918218135834e-02 -8.167681843042373657e-02 -1.707779467105865479e-01 -2.799286544322967529e-01 -2.549831569194793701e-01 2.530808150768280029e-01 1.817451268434524536e-01
-3.999460488557815552e-02 -1.395133286714553833e-01 8.034105598926544189e-02 -6.232812628149986267e-02 -4.556627944111824036e-02 -5.823745205998420715e-02 1.558039657538756728e-04 -1.552852243185043335e-01 -8.783432096242904663e-02 -2.288359105587005615e-01 4.453088343143463135e-02 -1.519889533519744873e-01 -1.064164042472839355e-01 1.688553690910339355e-01 -1.960013806819915771e-01 3.839053586125373840e-02 2.969498336315155029e-01 -1.442278176546096802e-01 -1.389921605587005615e-01 1.801891624927520752e-01 1.408114433288574219e-01 2.575095593929290771e-01 -2.566038370132446289e-01 1.888493895530700684e-01 -1.131031569093465805e-02 -3.322729095816612244e-02 -2.401065826416015625e-02 -1.250955760478973389e-01 -1.225416809320449829e-01 -4.434621036052703857e-01 4.392570853233337402e-01 6.023839488625526428e-02
1.117431819438934326e-01 -3.090145885944366455e-01 1.574020832777023315e-01 -1.750777959823608398e-01 1.401934921741485596e-01 -3.524295389652252197e-01 7.068181782960891724e-02 -2.206589281558990479e-01 1.152673363685607910e-01 -5.014118552207946777e-02 8.634290657937526703e-03 -2.151171714067459106e-01 2.012912631034851074e-01 1.786746233701705933e-01 -1.752024516463279724e-02 7.534434646368026733e-02 1.667688190937042236e-01 -7.070080190896987915e-02 2.400355637073516846e-01 1.741431094706058502e-02 1.513141989707946777e-01 -1.546930819749832153e-01 -1.226790025830268860e-01 -1.491831988096237183e-01 -2.115799784660339355e-01 1.391157209873199463e-01 -1.461634337902069092e-01 2.158681899309158325e-01 -8.919002115726470947e-02 -3.405006229877471924e-01 2.595013976097106934e-01 1.704542525112628937e-02
-2.224519252777099609e-01 -6.602786481380462646e-02 -8.629737794399261475e-02 -7.526090741157531738e-02 -1.070286706089973450e-01 -3.659383654594421387e-01 5.915006250143051147e-02 -3.262094557285308838e-01 1.032599359750747681e-01 -6.305588036775588989e-02 -5.646194145083427429e-02 -4.012823700904846191e-01 1.582154072821140289e-02 -1.025524586439132690e-01 -1.849055849015712738e-02 3.044898211956024170e-01 2.683327496051788330e-01 -4.227263107895851135e-02 1.879681497812271118e-01 -3.184577822685241699e-02 1.209475696086883545e-01 -1.660652309656143188e-01 2.072524875402450562e-01 1.537945028394460678e-02 -3.861620277166366577e-02 -5.178468674421310425e-02 -4.205402731895446777e-02 -5.292323231697082520e-02 -2.241754084825515747e-01 -2.893983125686645508e-01 2.376204580068588257e-01 1.859159581363201141e-02
6.274618953466415405e-02 9.300906956195831299e-02 -2.225037962198257446e-01 -1.271514147520065308e-01 -7.439582608640193939e-03 -1.084576770663261414e-01 -4.455285146832466125e-03 -2.780686914920806885e-01 2.067196816205978394e-01 -8.568277209997177124e-02 2.597403824329376221e-01 -3.559146523475646973e-01 1.556772738695144653e-01 -2.052482403814792633e-02 -2.055183500051498413e-01 -1.477362960577011108e-01 5.548632517457008362e-02 -1.698954552412033081e-01 1.579350680112838745e-01 2.760310769081115723e-01 -4.177422076463699341e-02 1.137087028473615646e-02 -1.462058573961257935e-01 2.160425782203674316e-01 -2.660220563411712646e-01 -4.424951970577239990e-02 -9.242039918899536133e-02 -2.957138121128082275e-01 -1.688241511583328247e-01 -2.183356285095214844e-01 1.235330626368522644e-01 -1.910230666399002075e-01
-1.467108130455017090e-01 -3.160174489021301270e-01 7.689896225929260254e-02 -4.630610644817352295e-01 4.112790152430534363e-02 1.992234736680984497e-01 -1.021592989563941956e-01 -3.833438456058502197e-01 -1.180784702301025391e-01 -2.832004427909851074e-01 2.143696248531341553e-01 -9.619469195604324341e-02 -1.019674167037010193e-01 -4.832040518522262573e-02 -1.277697235345840454e-01 -1.012384667992591858e-01 7.126933336257934570e-02 -7.126530259847640991e-02 1.147150546312332153e-01 -5.055365711450576782e-02 1.363803446292877197e-01 -5.711482092738151550e-02 1.602135598659515381e-01 -3.002987615764141083e-02 -5.729191377758979797e-02 -1.544609218835830688e-01 -1.249281223863363266e-02 1.109254881739616394e-01 -3.094877302646636963e-01 -2.221892774105072021e-01 -7.419010996818542480e-02 7.924052327871322632e-02
-8.141119778156280518e-02 5.679187178611755371e-02 -8.154996484518051147e-02 3.051977418363094330e-02 -7.380357384681701660e-02 -2.225169539451599121e-01 -3.626997768878936768e-02 -2.017905712127685547e-01 -3.066958487033843994e-02 -2.485904544591903687e-01 4.086710885167121887e-02 -2.965693473815917969e-01 1.703821122646331787e-01 -1.105908602476119995e-01 -6.898088753223419189e-02 1.592971384525299072e-01 1.573248207569122314e-01 -1.160642653703689575e-01 -4.837516322731971741e-02 3.370247483253479004e-01 1.595518589019775391e-01 2.555730342864990234e-01 -5.069972202181816101e-02 -3.321655467152595520e-02 -6.975413300096988678e-03 -2.095848917961120605e-01 2.361314184963703156e-02 -1.939157843589782715e-01 -1.095924004912376404e-01 -3.174252510070800781e-01 4.593720138072967529e-01 8.538338541984558105e-02
-1.130507141351699829e-01 -1.949773132801055908e-01 1.025434359908103943e-01 -3.940557837486267090e-01 -3.242770731449127197e-01 -7.450791448354721069e-02 6.974427402019500732e-02 -2.698050625622272491e-02 1.306010484695434570e-01 -1.761355251073837280e-01 4.230751693248748779e-01 -9.356962889432907104e-02 8.211146295070648193e-02 5.303712561726570129e-02 -9.943254292011260986e-02 2.379086799919605255e-02 1.264707297086715698e-01 -1.925417967140674591e-02 6.600018590688705444e-02 -3.083161264657974243e-02 -6.094346195459365845e-02 -9.404225647449493408e-02 -1.576089262962341309e-01 -2.814173698425292969e-01 -3.284667804837226868e-02 1.694946922361850739e-02 -4.225415885448455811e-01 5.607564747333526611e-02 1.839180849492549896e-02 2.614501491189002991e-02 1.914421319961547852e-01 2.286531627178192139e-01
-2.773814201354980469e-01 -2.459314912557601929e-01 -1.548374742269515991e-01 1.999270357191562653e-02 -2.715486288070678711e-01 1.156558319926261902e-01 3.348445892333984375e-01 -2.263857126235961914e-01 1.166573539376258850e-01 -1.478743404150009155e-01 1.703131645917892456e-01 1.582105085253715515e-02 2.956096827983856201e-01 2.315506041049957275e-01 -1.921725459396839142e-02 1.925817690789699554e-02 2.018921971321105957e-01 -7.759682834148406982e-03 3.048305511474609375e-01 -8.892162889242172241e-02 -5.289335176348686218e-02 1.070859357714653015e-01 1.404746528714895248e-02 -5.916148051619529724e-02 1.403417885303497314e-01 -7.902461290359497070e-02 1.539180427789688110e-01 -7.673352211713790894e-02 -2.499647885560989380e-01 -1.684398502111434937e-01 2.706380188465118408e-01 -4.485674947500228882e-02
-3.580369055271148682e-02 -2.875944972038269043e-01 9.687928110361099243e-02 -1.329129375517368317e-02 -1.810506172478199005e-02 -2.166803479194641113e-01 9.548192471265792847e-02 -1.889250427484512329e-01 -9.863019920885562897e-03 -1.511268615722656250e-01 7.111288607120513916e-02 -7.505305856466293335e-02 -3.990869224071502686e-02 -2.307572811841964722e-01 -2.381212115287780762e-01 -2.235823571681976318e-01 -2.161705195903778076e-01 1.667817831039428711e-01 1.308061629533767700e-01 1.623034849762916565e-02 3.018041551113128662e-01 -1.091801226139068604e-01 -2.022871933877468109e-02 5.513655394315719604e-02 -1.557578891515731812e-01 -1.911466866731643677e-01 -6.826431304216384888e-02 1.293313503265380859e-01 -2.185325771570205688e-01 -4.553244709968566895e-01 1.939146220684051514e-01 -2.143821418285369873e-01
-9.312994778156280518e-03 -1.258948594331741333e-01 5.033763125538825989e-03 -1.103789079934358597e-02 9.170758537948131561e-03 -1.975780576467514038e-01 -1.440607290714979172e-02 -4.378604292869567871e-01 1.147758439183235168e-01 -3.295323550701141357e-01 1.178636550903320312e-01 -2.104101330041885376e-01 -5.977343767881393433e-02 1.790636628866195679e-01 -1.458065062761306763e-01 4.396574571728706360e-02 4.579019919037818909e-02 -5.058224871754646301e-02 -2.330933213233947754e-01 5.752271413803100586e-02 2.109468430280685425e-01 -1.409154236316680908e-01 9.283779561519622803e-02 3.439315408468246460e-02 -1.482529342174530029e-01 5.967405065894126892e-02 7.764697074890136719e-02 -5.458781868219375610e-02 -1.215560063719749451e-01 -2.649626322090625763e-02 4.458087682723999023e-01 3.590005040168762207e-01
-8.613860118202865124e-04 -3.645847141742706299e-01 2.890588045120239258e-01 5.475549399852752686e-02 -3.716029524803161621e-01 5.404802039265632629e-02 -7.945939153432846069e-02 -2.298955768346786499e-01 8.807372301816940308e-02 -8.994409441947937012e-02 1.025512963533401489e-01 -2.503936886787414551e-01 -9.035251103341579437e-03 6.412140280008316040e-02 7.609996479004621506e-03 -1.071072369813919067e-01 1.173645481467247009e-01 -3.904379308223724365e-01 2.194724678993225098e-01 -1.047665998339653015e-01 2.041308581829071045e-01 -4.679935425519943237e-02 8.878667838871479034e-03 5.128274485468864441e-02 -2.331886440515518188e-02 2.041774094104766846e-01 -2.447467111051082611e-02 -2.491038739681243896e-01 -1.839310675859451294e-01 -1.261981725692749023e-01 2.207382917404174805e-01 -1.643009297549724579e-02
-2.383424192667007446e-01 -2.696391046047210693e-01 2.075254917144775391e-01 -1.172246038913726807e-01 -7.571674883365631104e-02 -3.183917701244354248e-01 -1.264901310205459595e-01 -1.380881369113922119e-01 -1.636248826980590820e-01 -2.254930697381496429e-02 1.506296396255493164e-01 -1.556058675050735474e-01 -4.885024856775999069e-03 -2.252143323421478271e-01 -1.546545475721359253e-01 -1.669619828462600708e-01 -4.800149798393249512e-02 7.947126775979995728e-02 2.858074903488159180e-01 1.208406686782836914e-02 -9.135161340236663818e-02 -9.058269672095775604e-03 -2.195035964250564575e-01 -1.918054670095443726e-01 2.361811399459838867e-01 1.914850175380706787e-01 -1.999088823795318604e-01 -1.962755918502807617e-01 1.671227999031543732e-02 -3.228818476200103760e-01 1.119619086384773254e-01 1.514188200235366821e-01
8.719646185636520386e-02 -4.029199481010437012e-01 -5.601938068866729736e-02 -3.551747202873229980e-01 6.956586241722106934e-02 -2.488235682249069214e-01 1.091238781809806824e-01 -5.842799320816993713e-02 2.192478775978088379e-01 -1.550733149051666260e-01 1.820965670049190521e-02 9.599880315363407135e-03 1.799475401639938354e-01 -1.194114685058593750e-01 1.748213618993759155e-01 -1.126512512564659119e-01 3.595491349697113037e-01 3.897710144519805908e-02 2.222752198576927185e-02 -1.226067543029785156e-01 2.440084069967269897e-01 -9.967783838510513306e-02 -1.181642338633537292e-02 -2.273622713983058929e-02 -1.072410047054290771e-01 2.182505130767822266e-01 -3.071997500956058502e-02 8.423528075218200684e-02 -3.063176870346069336e-01 -2.784503400325775146e-01 1.174759585410356522e-02 3.356229141354560852e-02
4.580208286643028259e-02 -1.136735081672668457e-01 5.892403423786163330e-02 -3.180736303329467773e-01 -1.168459951877593994e-01 -1.419073790311813354e-01 2.565073668956756592e-01 -4.303702339529991150e-02 -1.710336059331893921e-01 4.364772886037826538e-02 2.172183841466903687e-01 -7.706248015165328979e-02 6.535439752042293549e-03 2.079438976943492889e-02 -2.223042845726013184e-01 1.115129664540290833e-01 -6.929645687341690063e-02 1.442465931177139282e-01 -2.265252359211444855e-02 1.627455353736877441e-01 1.670127362012863159e-01 -1.357382833957672119e-01 -8.334051072597503662e-02 2.462936043739318848e-01 -2.550818622112274170e-01 2.501974105834960938e-01 -1.651995927095413208e-01 -1.090973690152168274e-01 1.896558515727519989e-02 -3.210945725440979004e-01 4.345253407955169678e-01 8.138883113861083984e-02
-1.850193142890930176e-01 -5.822211876511573792e-02 -1.048039719462394714e-01 -7.403400540351867676e-02 -9.463987499475479126e-02 -2.201181650161743164e-01 1.669725775718688965e-02 -1.704878956079483032e-01 -2.264628559350967407e-01 -1.907923072576522827e-01 1.254861950874328613e-01 -2.708581984043121338e-01 2.600150406360626221e-01 -2.877849042415618896e-01 -2.729106247425079346e-01 -2.872507870197296143e-01 1.502107083797454834e-01 -1.105144098401069641e-01 1.833368092775344849e-01 -1.465836912393569946e-01 -1.391937732696533203e-01 1.156097277998924255e-02 6.835444271564483643e-02 -3.263636827468872070e-01 1.091688275337219238e-01 3.503972291946411133e-02 -1.391888712532818317e-03 -2.902055680751800537e-01 -1.215695962309837341e-01 -1.196044310927391052e-01 1.413515359163284302e-01 8.909908682107925415e-02
-3.359337151050567627e-01 -1.987693160772323608e-01 -2.956714108586311340e-02 -1.540578808635473251e-02 5.400880053639411926e-02 -1.216246485710144043e-01 9.873299300670623779e-02 -1.078407317399978638e-01 1.403842419385910034e-01 1.295573562383651733e-01 1.662287861108779907e-01 -3.244101107120513916e-01 -1.067891716957092285e-01 -1.023751199245452881e-01 -2.794610857963562012e-01 -1.499803960323333740e-01 5.598787590861320496e-02 -2.879020869731903076e-01 -5.340055748820304871e-02 -2.277575582265853882e-01 1.326722186058759689e-02 2.832393050193786621e-01 -1.742231547832489014e-01 -1.621850579977035522e-01 -1.297951638698577881e-01 -1.966179460287094116e-01 -2.462276630103588104e-02 1.699206046760082245e-02 1.816174983978271484e-01 -1.993096619844436646e-01 3.062890768051147461e-01 -1.219347938895225525e-01
1.741723343729972839e-02 -3.761530816555023193e-01 -5.420443415641784668e-02 -2.445620745420455933e-01 -3.817421793937683105e-01 -1.734284758567810059e-01 3.687886297702789307e-01 -3.036245107650756836e-01 1.412640362977981567e-01 -2.565356343984603882e-02 1.477914303541183472e-01 -1.495700776576995850e-01 1.372697055339813232e-01 -9.772843867540359497e-02 -2.037119120359420776e-03 9.015133976936340332e-02 5.683137848973274231e-02 -7.300656288862228394e-02 3.603726858273148537e-03 -1.831901818513870239e-01 6.696797907352447510e-02 -5.964516103267669678e-02 1.378597915172576904e-01 3.603615462779998779e-01 -1.631154417991638184e-01 1.065565571188926697e-01 -1.993802003562450409e-02 -1.394720822572708130e-01 -8.898803032934665680e-03 -1.526250690221786499e-01 -5.639609321951866150e-02 8.186845481395721436e-02
-3.207533955574035645e-01 2.343673631548881531e-02 2.854286730289459229e-01 1.665809154510498047e-01 -2.435385063290596008e-02 -3.946995735168457031e-02 -2.804504707455635071e-02 -3.017149269580841064e-01 2.528990507125854492e-01 -9.272567182779312134e-02 1.048765480518341064e-01 -3.219382166862487793e-01 2.675643563270568848e-01 1.747533828020095825e-01 2.258140742778778076e-01 3.846006467938423157e-02 6.072553247213363647e-02 -1.781369596719741821e-01 1.123672500252723694e-01 1.912829279899597168e-02 3.598853200674057007e-02 -1.726687103509902954e-01 8.837824314832687378e-02 -5.054921284317970276e-02 -1.608511507511138916e-01 1.792585104703903198e-01 -3.736060112714767456e-02 -1.780460327863693237e-01 -2.093050628900527954e-01 -3.311000764369964600e-01 1.301458030939102173e-01 -1.466196589171886444e-02
6.017637997865676880e-02 -2.465198785066604614e-01 -4.948468506336212158e-02 -1.027742326259613037e-01 -4.942143708467483521e-02 -2.947121560573577881e-01 -1.489270329475402832e-01 -2.394127100706100464e-01 1.539258100092411041e-02 -2.055810391902923584e-01 1.487362533807754517e-01 3.001285530626773834e-02 4.780524224042892456e-02 4.892561212182044983e-02 -2.270347904413938522e-03 1.027674973011016846e-01 7.974587380886077881e-02 3.705307142809033394e-03 -8.256925642490386963e-02 3.258617594838142395e-02 3.190205991268157959e-01 -8.977103978395462036e-02 2.601918019354343414e-02 -2.552802562713623047e-01 1.259217113256454468e-01 -1.167948320508003235e-01 -1.124267578125000000e-01 -5.928900465369224548e-02 -2.184981256723403931e-01 -4.022319912910461426e-01 2.225987017154693604e-01 4.223337769508361816e-01
-1.484280526638031006e-01 -2.113555520772933960e-01 -1.979198157787322998e-01 6.786909699440002441e-02 -8.934806287288665771e-02 -6.197063624858856201e-02 -9.339185804128646851e-02 -1.294227391481399536e-01 8.065120875835418701e-02 -1.958274245262145996e-01 2.367776036262512207e-01 -3.168465197086334229e-01 -1.617556810379028320e-01 -1.064340397715568542e-01 3.391607431694865227e-03 -4.200548306107521057e-02 1.158946752548217773e-01 9.575583040714263916e-02 -5.174106359481811523e-02 -2.594202160835266113e-01 -3.638252913951873779e-01 5.789564922451972961e-02 -1.658309847116470337e-01 5.765499174594879150e-02 3.750300034880638123e-02 5.525849293917417526e-03 -2.329748496413230896e-02 -2.144964635372161865e-01 -8.686257153749465942e-02 -5.057868957519531250e-01 9.599321335554122925e-02 1.787630468606948853e-01
-9.579849243164062500e-02 -4.333102107048034668e-01 -2.950450778007507324e-01 8.849081397056579590e-02 1.868332922458648682e-01 -7.240447402000427246e-02 1.248324513435363770e-01 -1.591553092002868652e-01 1.639089733362197876e-01 -4.022565782070159912e-01 4.847674816846847534e-02 -1.352042052894830704e-02 -1.306942943483591080e-02 -1.464750319719314575e-01 -4.496616870164871216e-02 -1.383527666330337524e-01 1.844386011362075806e-01 -8.505969494581222534e-02 -2.601101100444793701e-01 1.955647766590118408e-01 1.163590475916862488e-01 -1.342557519674301147e-01 4.897448047995567322e-02 -4.860297963023185730e-02 -3.668657317757606506e-02 -1.558767855167388916e-01 -1.422279179096221924e-01 -1.603496670722961426e-01 -3.277457356452941895e-01 8.536665700376033783e-03 1.740137040615081787e-01 1.691450737416744232e-02
-1.750292032957077026e-01 -3.305794894695281982e-01 -2.313114516437053680e-02 -8.415691554546356201e-03 -1.590305864810943604e-01 -3.233619034290313721e-01 1.072504147887229919e-01 3.259446937590837479e-03 -7.496811449527740479e-02 8.802532218396663666e-03 2.907405495643615723e-01 -3.121626079082489014e-01 -1.302683074027299881e-02 -7.641564588993787766e-03 -1.816862374544143677e-01 2.965441159904003143e-02 -2.331680953502655029e-01 1.911347359418869019e-01 1.081327572464942932e-01 -2.101876437664031982e-01 -1.665509641170501709e-01 1.314172986894845963e-03 -3.374566435813903809e-01 6.978426873683929443e-02 -3.194216173142194748e-03 -4.489600658416748047e-02 -2.927054464817047119e-01 -5.932170152664184570e-02 -1.633918583393096924e-01 -1.968122869729995728e-01 1.603817194700241089e-01 1.438192427158355713e-01
-5.655172467231750488e-02 -2.912113368511199951e-01 5.603542551398277283e-02 2.292093588039278984e-03 -2.056018859148025513e-01 1.158482059836387634e-01 3.479771316051483154e-01 -2.065143287181854248e-01 -1.112510636448860168e-01 -3.561671078205108643e-01 1.076297983527183533e-01 -1.407422721385955811e-01 7.792758196592330933e-02 -1.527373492717742920e-01 -2.205056548118591309e-01 4.771287366747856140e-02 -2.903756797313690186e-01 -2.522371113300323486e-01 2.947848523035645485e-03 1.173858046531677246e-01 -1.811531372368335724e-02 -5.155465099960565567e-03 8.482725359499454498e-03 1.350194662809371948e-01 -2.465458512306213379e-01 1.777686625719070435e-01 1.107016429305076599e-01 -9.821898490190505981e-02 8.857789635658264160e-02 -1.605982333421707153e-01 3.318400382995605469e-01 8.226934820413589478e-03
-5.761993676424026489e-02 -1.062349528074264526e-01 -6.720550823956727982e-03 -2.759600579738616943e-01 -3.029682338237762451e-01 -2.588453888893127441e-01 1.243340447545051575e-01 1.623039841651916504e-01 2.098747044801712036e-01 -4.209106266498565674e-01 3.009175956249237061e-01 -2.247112542390823364e-01 1.280912607908248901e-01 -4.321978986263275146e-02 -6.496687978506088257e-02 -2.119280397891998291e-01 1.910018771886825562e-01 7.363852113485336304e-02 6.197757273912429810e-02 -6.592585146427154541e-02 1.248811855912208557e-01 -3.831550851464271545e-02 -9.817216545343399048e-02 -2.702310681343078613e-01 -1.198791339993476868e-01 -3.719174116849899292e-02 -2.262129932641983032e-01 -9.846807271242141724e-02 9.495229460299015045e-03 3.344933316111564636e-02 1.167031601071357727e-01 1.940737515687942505e-01
-1.433584094047546387e-01 -9.532982856035232544e-02 -1.933527439832687378e-01 1.861347407102584839e-01 -7.801108807325363159e-02 -1.281858533620834351e-01 -5.966846644878387451e-02 -3.401889204978942871e-01 1.354490220546722412e-01 -2.296425253152847290e-01 2.402790784835815430e-01 -3.310620188713073730e-01 7.706654816865921021e-02 -1.098454520106315613e-01 7.990770973265171051e-03 -2.230892330408096313e-01 6.913356482982635498e-02 -6.559117138385772705e-02 1.280589494854211807e-02 -1.421424597501754761e-01 -1.857271194458007812e-01 9.717361629009246826e-02 -2.146981656551361084e-01 6.825698912143707275e-02 2.423387616872787476e-01 1.585572212934494019e-01 6.481331586837768555e-02 7.450991868972778320e-02 -7.000407576560974121e-02 -4.204525053501129150e-01 1.544905453920364380e-01 1.641832739114761353e-01
-1.946191862225532532e-02 -2.685221135616302490e-01 -1.044555455446243286e-01 -5.660785734653472900e-02 -3.607524186372756958e-02 -3.290243744850158691e-01 -8.402533084154129028e-02 -1.218973547220230103e-01 -1.142764613032341003e-01 -9.277663379907608032e-02 3.627373278141021729e-01 -3.194171190261840820e-01 -4.117558896541595459e-02 3.310802206397056580e-02 -1.188025251030921936e-01 8.944492787122726440e-02 -1.739715933799743652e-01 6.524214893579483032e-02 2.741462588310241699e-01 -1.448848247528076172e-01 -1.848697811365127563e-01 6.570632103830575943e-03 -3.289195895195007324e-01 8.208742737770080566e-02 2.202619612216949463e-01 1.642678678035736084e-02 -1.925221830606460571e-01 -9.042149037122726440e-02 -1.417456269264221191e-01 -2.171956002712249756e-01 1.650375574827194214e-01 1.827555298805236816e-01
-5.626697093248367310e-02 -1.797019094228744507e-01 9.749173372983932495e-02 -2.599158287048339844e-01 -1.970771253108978271e-01 5.036236345767974854e-02 6.461000884883105755e-04 -3.701710328459739685e-02 1.848698258399963379e-01 5.498971417546272278e-02 4.441068172454833984e-01 -3.822922706604003906e-01 1.072917133569717407e-01 -6.984558701515197754e-02 -6.047400087118148804e-02 -2.175861597061157227e-01 1.334669291973114014e-01 -3.931289166212081909e-02 -3.994754254817962646e-01 5.592203885316848755e-02 -1.185833439230918884e-01 -2.514940127730369568e-02 8.322605490684509277e-02 9.107875823974609375e-02 1.365609318017959595e-01 9.195151180028915405e-02 1.207192707806825638e-02 1.224766224622726440e-01 -2.749882042407989502e-01 -3.523062542080879211e-02 1.218015030026435852e-01 -2.254672944545745850e-01
-1.609352976083755493e-01 -2.861213982105255127e-01 -1.471913456916809082e-01 -2.425231337547302246e-01 -2.564418911933898926e-01 -1.515512764453887939e-01 2.220268547534942627e-01 9.861680865287780762e-02 7.821187376976013184e-02 -2.535656094551086426e-01 2.374079674482345581e-01 -2.061358094215393066e-01 3.694919943809509277e-01 -1.027792990207672119e-01 -1.151754185557365417e-01 -1.275068372488021851e-01 -7.470490038394927979e-02 8.383323252201080322e-02 2.304667830467224121e-01 -2.531226873397827148e-01 2.538255155086517334e-01 7.167074829339981079e-02 -2.415427267551422119e-01 -1.297395825386047363e-01 6.156786531209945679e-02 -7.552511245012283325e-02 -1.413089185953140259e-01 1.049141865223646164e-02 9.569948306307196617e-04 -7.899346202611923218e-02 2.761177904903888702e-02 8.373359590768814087e-02
4.992613568902015686e-02 -3.215008080005645752e-01 1.132616959512233734e-02 -2.276963740587234497e-01 4.526948556303977966e-02 -2.113214321434497833e-02 -1.052480284124612808e-02 -2.072853296995162964e-01 4.534734413027763367e-03 -3.474918007850646973e-02 9.989467263221740723e-02 -1.884484291076660156e-01 1.063254997134208679e-01 5.260327458381652832e-02 -2.383945137262344360e-01 -2.576394379138946533e-02 -1.732620224356651306e-02 -1.577378958463668823e-01 7.523365318775177002e-02 -9.693573229014873505e-03 3.135783597826957703e-02 -2.531535923480987549e-01 3.264440298080444336e-01 -2.287665754556655884e-01 4.145688116550445557e-01 6.021598353981971741e-02 -2.278457581996917725e-01 -1.162917912006378174e-01 7.763647288084030151e-02 -2.553499639034271240e-01 3.237967789173126221e-01 7.998400181531906128e-02
-2.944782376289367676e-01 -1.163328886032104492e-01 -1.207314953207969666e-01 1.261390894651412964e-01 -4.590937867760658264e-02 -3.277662992477416992e-01 1.577309519052505493e-01 -1.291120499372482300e-01 -6.511485576629638672e-02 -4.146511852741241455e-01 2.640905380249023438e-01 -1.936913281679153442e-01 2.068992406129837036e-01 1.652407497167587280e-01 6.983067840337753296e-02 -7.735818624496459961e-02 5.172305926680564880e-02 2.369827330112457275e-01 -1.858737505972385406e-02 -1.978203468024730682e-02 4.753991588950157166e-02 -1.026197299361228943e-01 1.773549020290374756e-01 5.356388539075851440e-02 3.112694919109344482e-01 1.283002495765686035e-01 4.694679379463195801e-02 -2.577667236328125000e-01 -1.551122665405273438e-01 -1.312269829213619232e-02 1.682128459215164185e-01 -1.120448559522628784e-01
-8.396248519420623779e-02 -2.129863500595092773e-01 4.751529917120933533e-02 -2.910858392715454102e-02 2.409375309944152832e-01 -4.659425318241119385e-01 1.652953773736953735e-01 -1.346940994262695312e-01 1.408525109291076660e-01 -1.016129478812217712e-01 -4.697901755571365356e-02 -3.841642141342163086e-01 1.292269974946975708e-01 5.255732685327529907e-03 -8.498516678810119629e-02 1.884637027978897095e-01 8.871852606534957886e-02 -2.252345345914363861e-02 -5.253015831112861633e-02 -1.090820208191871643e-01 1.441259309649467468e-02 5.920441076159477234e-02 1.196441501379013062e-01 1.003624945878982544e-01 -7.702630758285522461e-02 6.868229061365127563e-02 4.749249666929244995e-02 -3.265330791473388672e-01 1.150295138359069824e-02 -3.947629332542419434e-01 2.006257027387619019e-01 1.324930787086486816e-01
-2.807798087596893311e-01 -1.120244786143302917e-01 -5.821423232555389404e-02 1.977004110813140869e-02 -7.829815149307250977e-02 -6.598547846078872681e-02 -6.252150982618331909e-02 -1.500064134597778320e-01 9.034945815801620483e-02 -1.758538037538528442e-01 4.127837121486663818e-01 -2.476557195186614990e-01 2.767352461814880371e-01 -1.592805087566375732e-01 -1.101314947009086609e-01 -2.024841159582138062e-01 1.314106285572052002e-01 1.397302746772766113e-01 5.007163062691688538e-02 -7.812675833702087402e-02 -5.918135493993759155e-02 1.400977075099945068e-01 -1.582235991954803467e-01 4.882429540157318115e-02 -1.495061069726943970e-01 -2.493992596864700317e-01 -3.147181272506713867e-01 -7.927248626947402954e-02 1.550426632165908813e-01 -1.228770008310675621e-03 1.906116306781768799e-01 3.095745146274566650e-01
2.355739288032054901e-02 -2.533432245254516602e-01 1.638087630271911621e-01 -1.617311686277389526e-01 -3.755472004413604736e-01 -7.067016325891017914e-03 -6.709099747240543365e-03 -3.469441831111907959e-01 -1.032681092619895935e-01 -8.443249017000198364e-02 2.440964877605438232e-01 -2.374903112649917603e-01 2.638403177261352539e-01 -1.570278406143188477e-02 -3.411419689655303955e-01 2.921240031719207764e-01 -5.271383747458457947e-02 -9.061729162931442261e-02 4.010126739740371704e-02 -2.055684663355350494e-02 6.255741417407989502e-02 -2.809239178895950317e-02 1.422487944364547729e-01 1.489852219820022583e-01 -1.074028164148330688e-01 2.608571052551269531e-01 8.506102859973907471e-02 -2.961805090308189392e-02 7.294152677059173584e-02 -1.083398163318634033e-01 6.099252030253410339e-02 2.163174897432327271e-01
-5.328783392906188965e-02 -1.917398273944854736e-01 -2.738086581230163574e-01 8.317964524030685425e-02 -2.069271951913833618e-01 -1.416210830211639404e-01 -1.109032407402992249e-01 -2.594343721866607666e-01 6.268936395645141602e-02 -2.076917439699172974e-01 1.700971722602844238e-01 -3.304258286952972412e-01 1.132651492953300476e-01 -7.697138935327529907e-02 1.907653063535690308e-01 -2.300225496292114258e-01 -4.854512587189674377e-02 3.445331379771232605e-02 -3.622528538107872009e-02 -2.331793308258056641e-01 -2.323017418384552002e-01 1.019061878323554993e-01 -2.650105357170104980e-01 2.740238793194293976e-02 1.245838999748229980e-01 -2.076364122331142426e-02 5.310643091797828674e-02 -8.993970602750778198e-02 -7.459087669849395752e-02 -4.282138943672180176e-01 1.045259833335876465e-01 1.466715782880783081e-01
1.869769208133220673e-02 -2.827121615409851074e-01 5.897001922130584717e-02 7.534317672252655029e-03 -1.959822140634059906e-02 1.363725513219833374e-01 4.121015369892120361e-01 1.715536266565322876e-01 8.980366587638854980e-02 -1.601221859455108643e-01 2.805411219596862793e-01 -6.339276582002639771e-02 -2.687425352632999420e-02 5.127959884703159332e-03 -4.490888491272926331e-02 2.526103556156158447e-01 7.790570706129074097e-02 -3.456537052989006042e-02 2.148813158273696899e-01 5.661780014634132385e-02 7.592906802892684937e-02 -4.392289742827415466e-02 2.413189113140106201e-01 1.169653236865997314e-01 -1.588143110275268555e-01 -3.549953177571296692e-02 -1.015965268015861511e-01 -2.098800688982009888e-01 -3.396803736686706543e-01 -4.176158010959625244e-01 8.849101513624191284e-02 1.493817847222089767e-02
-1.426190696656703949e-02 -2.706423103809356689e-01 -1.594129763543605804e-02 -1.549604088068008423e-01 2.630350738763809204e-02 -2.585986852645874023e-01 -9.957368671894073486e-02 -1.155624240636825562e-01 -7.555176317691802979e-02 -1.823305524885654449e-02 3.184824883937835693e-01 -3.049428462982177734e-01 -7.858226448297500610e-02 -2.198505587875843048e-02 -2.274483889341354370e-01 3.853460401296615601e-02 -2.143602222204208374e-01 1.257494837045669556e-01 2.335215955972671509e-01 -2.824716269969940186e-01 -1.820409297943115234e-01 -7.002845406532287598e-02 -2.400182932615280151e-01 -1.144656017422676086e-01 2.488898485898971558e-01 -4.451477900147438049e-02 -9.383983165025711060e-02 1.822810270823538303e-03 -1.695971339941024780e-01 -2.612994313240051270e-01 1.799269765615463257e-01 2.100447714328765869e-01
-1.307141929864883423e-01 -1.673631966114044189e-01 -8.165176957845687866e-02 -3.570564389228820801e-01 -2.901447713375091553e-01 -2.796820104122161865e-01 2.433117628097534180e-01 1.828351058065891266e-02 7.824123650789260864e-02 -3.780472576618194580e-01 2.484791278839111328e-01 -9.972284734249114990e-02 1.722069382667541504e-01 6.428088992834091187e-02 -1.118508726358413696e-01 2.010638080537319183e-02 1.235485151410102844e-01 7.890994101762771606e-02 4.693509265780448914e-02 -1.349837929010391235e-01 1.588530540466308594e-01 1.505676191300153732e-02 -5.961610004305839539e-02 -2.571542859077453613e-01 -2.337752468883991241e-02 -1.110628694295883179e-01 -2.370091229677200317e-01 -2.077063769102096558e-01 -7.655306905508041382e-02 6.894557178020477295e-02 5.073809251189231873e-02 2.625512778759002686e-01
-2.268342822790145874e-01 -3.530349433422088623e-01 -2.354891598224639893e-01 -4.793392121791839600e-02 -1.146128624677658081e-01 -4.793451353907585144e-02 -1.076039206236600876e-02 -2.046401500701904297e-01 1.156877279281616211e-01 -2.650306820869445801e-01 7.008457183837890625e-02 -3.122336864471435547e-01 -1.220792904496192932e-01 6.316763348877429962e-03 1.513419151306152344e-01 -4.412446022033691406e-01 -8.854924887418746948e-02 1.484074443578720093e-01 1.207759827375411987e-01 1.209875382483005524e-02 8.788189291954040527e-02 8.637088537216186523e-02 -1.735101491212844849e-01 -3.852730244398117065e-02 1.529295295476913452e-01 -6.878946442157030106e-03 -1.689621806144714355e-01 6.154032051563262939e-02 -1.758450455963611603e-02 -3.652080595493316650e-01 7.806063443422317505e-02 -5.691603198647499084e-02
-1.151507273316383362e-01 2.536037378013134003e-02 -2.005863487720489502e-01 -1.432925611734390259e-01 5.379660055041313171e-02 -4.304094016551971436e-01 1.212048977613449097e-01 -1.870656572282314301e-02 -5.365006625652313232e-03 -1.971685141324996948e-01 3.303346633911132812e-01 -1.364383846521377563e-01 1.401476114988327026e-01 -1.959356367588043213e-01 -1.946205049753189087e-01 -1.738791018724441528e-01 -1.722856909036636353e-01 1.548089683055877686e-01 2.423169761896133423e-01 -3.385952711105346680e-01 1.573119461536407471e-01 -2.446586824953556061e-02 -1.548735350370407104e-01 1.549397688359022141e-02 -8.277388662099838257e-02 -2.003943324089050293e-01 -8.997859060764312744e-02 6.205340102314949036e-02 -1.631986796855926514e-01 -2.373620271682739258e-01 1.000243946909904480e-01 2.896714955568313599e-02
-7.817118614912033081e-02 -8.319320529699325562e-02 -1.178629323840141296e-01 -1.287302561104297638e-02 -4.671966284513473511e-02 -3.382766544818878174e-01 1.214968115091323853e-01 -1.678186058998107910e-01 -5.483656749129295349e-02 -3.040999472141265869e-01 7.398277521133422852e-02 -3.250793218612670898e-01 -3.448557481169700623e-02 -2.000029832124710083e-01 6.943529844284057617e-02 2.758542001247406006e-01 4.464436471462249756e-01 -7.706369459629058838e-02 1.496969759464263916e-01 -1.012145951390266418e-01 1.825665496289730072e-02 -1.635554432868957520e-01 -3.111244738101959229e-02 8.566915988922119141e-02 -1.424462199211120605e-01 -1.884819008409976959e-02 -2.514699101448059082e-02 4.055029898881912231e-02 -1.135399341583251953e-01 -1.458611190319061279e-01 3.505289256572723389e-01 1.771328151226043701e-01
-1.168648004531860352e-01 -3.283880650997161865e-01 -4.056724160909652710e-02 -1.092659533023834229e-01 4.012895002961158752e-02 7.079718261957168579e-02 4.587822780013084412e-02 -9.813731163740158081e-02 1.395905911922454834e-01 -3.158913254737854004e-01 2.429362833499908447e-01 -1.891841292381286621e-01 6.484866887331008911e-02 -7.339265663176774979e-03 -1.634789109230041504e-01 -1.822303980588912964e-01 -3.904677927494049072e-01 1.463100165128707886e-01 -7.553826272487640381e-02 1.663063913583755493e-01 -1.016144547611474991e-02 -2.927509695291519165e-02 -1.049861088395118713e-01 1.391407996416091919e-01 1.907679587602615356e-01 5.957551300525665283e-02 -2.858628332614898682e-01 1.211944893002510071e-01 -2.625741362571716309e-01 -3.515831530094146729e-01 2.656842581927776337e-02 -9.976595640182495117e-03
3.018478862941265106e-02 -1.515815407037734985e-01 5.265806335955858231e-03 6.416130810976028442e-02 4.874791949987411499e-02 -2.017867267131805420e-01 2.765773795545101166e-02 -4.319109916687011719e-01 1.195881739258766174e-01 -3.623075783252716064e-01 3.920760750770568848e-01 3.348856989759951830e-04 -9.936982393264770508e-02 8.238758891820907593e-02 -6.564063578844070435e-02 -1.818131282925605774e-02 -4.383175075054168701e-02 1.059338450431823730e-01 -1.398174166679382324e-01 5.889628082513809204e-02 2.652798891067504883e-01 -2.253505140542984009e-01 1.233515441417694092e-01 -6.322502344846725464e-02 -1.951859891414642334e-01 1.437635868787765503e-01 5.171389132738113403e-02 -4.050021246075630188e-02 -1.702129691839218140e-01 -2.586906552314758301e-01 1.642348766326904297e-01 2.418498843908309937e-01
-3.360964655876159668e-01 -1.063139364123344421e-01 -1.816155761480331421e-01 -1.538214683532714844e-01 8.601918816566467285e-02 -4.579403623938560486e-02 -1.281554251909255981e-01 -1.466303467750549316e-01 1.118569672107696533e-01 -2.829689681529998779e-01 3.359915614128112793e-01 -2.710526585578918457e-01 -1.376813929527997971e-02 8.656807988882064819e-02 2.042496204376220703e-01 -1.884623914957046509e-01 -8.980116993188858032e-02 -2.254999279975891113e-01 3.002995625138282776e-02 -2.310390621423721313e-01 -1.687759310007095337e-01 -9.289284795522689819e-02 -7.146785408258438110e-02 4.428980499505996704e-02 1.937717758119106293e-02 1.057367189787328243e-03 -1.372537910938262939e-01 2.470365166664123535e-01 -2.284433543682098389e-01 -3.102261722087860107e-01 1.222920715808868408e-01 -8.249065279960632324e-02
2.837129496037960052e-02 -2.192719876766204834e-01 -4.904619604349136353e-02 -2.220996618270874023e-01 1.283977087587118149e-02 3.259580582380294800e-02 2.143582701683044434e-01 -2.790759801864624023e-01 -3.821855783462524414e-02 -2.023935616016387939e-01 -5.626935139298439026e-02 -2.541050910949707031e-01 -4.391037672758102417e-02 3.124118037521839142e-02 -1.853472143411636353e-01 2.285776734352111816e-01 3.386497795581817627e-01 1.201433613896369934e-01 2.533076331019401550e-02 2.918401658535003662e-01 1.273554265499114990e-01 -1.718002557754516602e-02 -8.553273975849151611e-02 1.403288245201110840e-01 -1.473695486783981323e-01 -7.167945615947246552e-03 -3.296023607254028320e-01 -1.109148934483528137e-01 1.119020879268646240e-01 -3.219223022460937500e-01 2.233075797557830811e-01 8.643806725740432739e-02
-2.182443439960479736e-01 -1.147486642003059387e-01 -1.827417016029357910e-01 2.575093135237693787e-02 -3.780385255813598633e-01 -9.869227558374404907e-02 1.627906560897827148e-01 2.025955915451049805e-02 1.213020384311676025e-01 -1.808123737573623657e-01 4.555383324623107910e-01 -2.328322976827621460e-01 3.856216743588447571e-02 -1.101032644510269165e-01 -1.112801656126976013e-01 6.046463269740343094e-03 7.797178626060485840e-02 8.655165135860443115e-02 3.006464838981628418e-01 -9.426447749137878418e-02 1.041892319917678833e-01 1.757402345538139343e-02 -1.717466562986373901e-01 -2.278080731630325317e-01 1.159087792038917542e-01 1.569811627268791199e-02 -2.250885516405105591e-01 -1.910773366689682007e-01 -7.290459424257278442e-02 -1.874236464500427246e-01 1.645584008656442165e-03 2.090755254030227661e-01
7.735320180654525757e-02 -3.684110045433044434e-01 7.676735520362854004e-02 -2.252418547868728638e-01 1.074210833758115768e-02 -1.804489046335220337e-01 2.378624230623245239e-01 -1.022402122616767883e-01 3.213985562324523926e-01 -1.673848778009414673e-01 -2.202488249167799950e-03 -1.873807162046432495e-01 1.785980761051177979e-01 6.230023875832557678e-02 1.021700054407119751e-01 8.300204575061798096e-02 -3.065000772476196289e-01 -1.366149485111236572e-01 -8.078613132238388062e-02 1.529200654476881027e-02 -1.981302537024021149e-02 -5.440266802906990051e-02 2.314453870058059692e-01 -7.012414187192916870e-02 2.424194067716598511e-01 1.143630892038345337e-01 -2.113621085882186890e-01 1.693319343030452728e-02 6.289069354534149170e-02 -3.422441482543945312e-01 2.514058351516723633e-01 1.074912957847118378e-02
-1.280414760112762451e-01 -9.883235394954681396e-02 1.387703865766525269e-01 -2.000002562999725342e-01 -2.669994533061981201e-02 -2.079575806856155396e-01 -1.206981614232063293e-01 -5.335870385169982910e-01 -1.240013241767883301e-01 -3.099520504474639893e-01 1.153232902288436890e-01 -8.508433401584625244e-02 -1.164538692682981491e-02 3.271465376019477844e-02 -5.467677861452102661e-02 -1.031563505530357361e-01 5.924973264336585999e-02 -1.482204645872116089e-01 2.166022546589374542e-03 -7.613278925418853760e-02 2.052160352468490601e-01 2.703374810516834259e-02 8.896086364984512329e-02 3.086969554424285889e-01 -2.198607921600341797e-01 -7.275179773569107056e-02 -2.734585106372833252e-02 5.139850545674562454e-03 -1.202901080250740051e-02 -3.033619821071624756e-01 3.143770992755889893e-01 -4.208051040768623352e-02
-2.124743461608886719e-01 -1.932816356420516968e-01 -2.284032255411148071e-01 -1.835969835519790649e-01 -2.902800142765045166e-01 -5.119006708264350891e-02 2.543246448040008545e-01 1.885695010423660278e-01 1.325824856758117676e-01 -3.198133111000061035e-01 2.279348224401473999e-01 -1.434056460857391357e-01 1.213348135352134705e-01 -4.238155856728553772e-02 -1.687439531087875366e-01 -1.289056241512298584e-01 -9.303303807973861694e-02 1.450302731245756149e-02 1.960499733686447144e-01 -2.314112931489944458e-01 2.821587026119232178e-01 8.430047892034053802e-03 -1.440220475196838379e-01 -9.707253426313400269e-02 1.920587569475173950e-02 -1.569093167781829834e-01 -2.063883244991302490e-01 -1.359982192516326904e-01 1.081668063998222351e-01 -1.631136089563369751e-01 1.459428966045379639e-01 1.847213655710220337e-01
-3.208067119121551514e-01 -1.981981396675109863e-01 -2.553371787071228027e-01 7.638340443372726440e-02 -1.557785421609878540e-01 -2.378602921962738037e-01 9.357818961143493652e-02 -1.813235282897949219e-01 -8.039087057113647461e-02 -1.992160268127918243e-02 2.110659182071685791e-01 -4.774522781372070312e-01 1.436969339847564697e-01 -1.268832683563232422e-01 -4.474977403879165649e-02 -9.797493927180767059e-03 7.925672829151153564e-02 -3.596236929297447205e-02 -9.418734349310398102e-03 7.458945363759994507e-02 1.229445040225982666e-01 -1.111013963818550110e-01 -1.247496381402015686e-01 -2.597619779407978058e-02 4.434937238693237305e-01 4.960836097598075867e-02 -7.842685282230377197e-02 4.468982294201850891e-02 -8.508245646953582764e-02 1.707662492990493774e-01 2.131215333938598633e-01 -5.819647572934627533e-03
-2.110850661993026733e-01 -1.423420608043670654e-01 -2.207462638616561890e-01 -3.132717907428741455e-01 3.261482715606689453e-02 -1.083805635571479797e-01 8.428549394011497498e-03 -1.849098354578018188e-01 -1.831634789705276489e-01 6.070675700902938843e-02 3.543439805507659912e-01 -3.527452945709228516e-01 1.661568731069564819e-01 -2.190577238798141479e-02 -2.060128189623355865e-02 -4.056249558925628662e-01 9.073443710803985596e-02 -9.362212382256984711e-03 -1.836028397083282471e-01 1.816651523113250732e-01 -6.930579245090484619e-02 1.500370651483535767e-01 -4.212005808949470520e-02 1.161278560757637024e-01 1.167235746979713440e-01 -1.186143141239881516e-02 -1.048169806599617004e-01 -9.979589283466339111e-02 1.201834604144096375e-01 -2.613934278488159180e-01 7.938246428966522217e-02 1.399426758289337158e-01
-3.892576321959495544e-02 -7.124015688896179199e-02 -3.085665404796600342e-01 2.233521789312362671e-01 -1.210677176713943481e-01 -1.998028606176376343e-01 3.275675326585769653e-02 -1.171174943447113037e-01 3.021724820137023926e-01 -2.541693150997161865e-01 1.346894353628158569e-01 -2.819745540618896484e-01 -1.047391593456268311e-01 -3.884664550423622131e-02 8.241255581378936768e-02 -5.305334553122520447e-02 -5.063380114734172821e-03 -1.137461215257644653e-01 -6.694982200860977173e-02 1.630654335021972656e-01 3.273251056671142578e-01 -4.528598859906196594e-02 -2.111562639474868774e-01 3.120717220008373260e-02 1.543439030647277832e-01 8.116385899484157562e-03 2.759795486927032471e-01 -1.461805254220962524e-01 -2.975826561450958252e-01 -1.795614212751388550e-01 2.118115276098251343e-01 1.319933384656906128e-01
-5.850239470601081848e-02 -2.726047337055206299e-01 -1.124089434742927551e-01 -1.214241236448287964e-01 5.961893126368522644e-02 8.298969268798828125e-02 -1.038295179605484009e-01 -6.932597607374191284e-02 2.918926626443862915e-02 -3.739134669303894043e-01 4.237922132015228271e-01 -3.365156948566436768e-01 -3.851438686251640320e-02 -5.291533190757036209e-03 2.166327685117721558e-01 -2.844370007514953613e-01 -1.752082705497741699e-01 -1.959221512079238892e-01 -1.921735820360481739e-03 -2.078798711299896240e-01 -1.163167953491210938e-01 -9.380204975605010986e-02 1.200553774833679199e-01 5.420599132776260376e-02 4.371804744005203247e-02 -1.909663900732994080e-02 -1.085662469267845154e-01 1.477575898170471191e-01 -1.323398649692535400e-01 -2.930548489093780518e-01 1.213821098208427429e-01 -1.411511038895696402e-04
-2.642495930194854736e-01 -3.525862395763397217e-01 1.124342307448387146e-01 -1.352604329586029053e-01 6.377152353525161743e-02 -1.562609076499938965e-01 -6.042328849434852600e-02 -3.978787660598754883e-01 8.811672776937484741e-02 -1.649312824010848999e-01 7.753052562475204468e-02 -1.713042496703565121e-03 4.620136693120002747e-02 8.828815817832946777e-02 -2.919653952121734619e-01 -2.230992168188095093e-01 3.737454861402511597e-02 -2.936789393424987793e-01 -2.515588402748107910e-01 -6.451802700757980347e-02 1.499558836221694946e-01 5.701566115021705627e-02 7.013360410928726196e-02 1.303481161594390869e-01 9.785974770784378052e-02 -3.335377946496009827e-02 -1.252461504191160202e-02 4.012930765748023987e-02 2.828481234610080719e-02 -2.966946959495544434e-01 2.739197611808776855e-01 1.396305114030838013e-01
-2.264093905687332153e-01 -6.964598596096038818e-02 4.137277603149414062e-02 -2.505180537700653076e-01 -3.283757269382476807e-01 -5.031292513012886047e-02 1.809702962636947632e-01 -1.055727079510688782e-01 7.465641945600509644e-02 -2.451164275407791138e-01 3.652517199516296387e-01 -3.268779218196868896e-01 1.595660671591758728e-02 1.428377479314804077e-01 -2.536085844039916992e-01 -7.341971993446350098e-02 1.526600718498229980e-01 -7.753358036279678345e-02 8.399887010455131531e-03 8.532392233610153198e-02 -5.128343403339385986e-02 -4.408325254917144775e-02 -2.356726527214050293e-01 -2.547181844711303711e-01 -1.340564191341400146e-01 6.255014240741729736e-02 -3.158933222293853760e-01 -1.022265776991844177e-01 -1.199770197272300720e-01 1.186862662434577942e-01 7.140405476093292236e-02 3.892557322978973389e-02
1.240646615624427795e-01 -3.341242372989654541e-01 -9.795934706926345825e-02 -2.209522128105163574e-01 1.946354955434799194e-01 -2.713739871978759766e-01 2.862449288368225098e-01 1.464685648679733276e-01 5.915413051843643188e-02 -1.383137553930282593e-01 2.775565981864929199e-01 -5.446938052773475647e-02 5.237646028399467468e-02 -3.161562606692314148e-02 -3.707840666174888611e-02 2.095196545124053955e-01 3.079910948872566223e-02 -2.364396005868911743e-01 -9.491053968667984009e-02 6.161953508853912354e-02 -2.760326303541660309e-02 -5.376994982361793518e-02 7.843251526355743408e-02 2.594500780105590820e-02 -5.782750900834798813e-03 2.942183315753936768e-01 -1.794108897447586060e-01 1.327727138996124268e-01 2.791244536638259888e-02 -4.328242242336273193e-01 2.029127031564712524e-01 4.633638635277748108e-02
-6.008716672658920288e-02 -2.622585594654083252e-01 -2.449082136154174805e-01 1.562746912240982056e-01 -1.480101346969604492e-01 4.275063425302505493e-02 1.300049293786287308e-02 -1.476096063852310181e-01 4.721409454941749573e-02 -2.934923171997070312e-01 2.733213603496551514e-01 -2.749107182025909424e-01 -1.161026582121849060e-01 -1.688742041587829590e-01 7.278570532798767090e-02 -4.578334838151931763e-02 -2.852810360491275787e-02 2.885902225971221924e-01 -1.173320878297090530e-02 -1.008875519037246704e-01 -3.342331945896148682e-01 4.592395573854446411e-02 -1.383290290832519531e-01 -2.635560184717178345e-02 5.157713219523429871e-02 2.460581017658114433e-03 -4.207497462630271912e-02 -1.831969171762466431e-01 -1.160764098167419434e-01 -3.929276764392852783e-01 1.981919854879379272e-01 1.904426068067550659e-01
-4.598744213581085205e-03 -3.227980574592947960e-03 -1.492094695568084717e-01 -2.101103067398071289e-01 5.153829976916313171e-02 -3.315957486629486084e-01 -4.499933496117591858e-02 -4.045552015304565430e-01 -2.391274869441986084e-01 -1.429295092821121216e-01 2.735286951065063477e-01 -2.682738602161407471e-01 2.201679944992065430e-01 7.567074894905090332e-02 -5.934453569352626801e-03 -9.735418483614921570e-03 6.929524242877960205e-02 2.144760042428970337e-01 4.565168172121047974e-02 -3.533508256077766418e-02 2.035050094127655029e-02 -2.387173473834991455e-01 1.429310590028762817e-01 -1.083020935766398907e-03 -3.218297660350799561e-01 1.885171048343181610e-02 1.318767666816711426e-02 -2.595691196620464325e-02 -7.016430050134658813e-02 -2.244439208880066872e-03 3.640795052051544189e-01 4.798794910311698914e-02
-7.935360819101333618e-02 -2.930339276790618896e-01 4.156748577952384949e-02 -3.238255977630615234e-01 -2.142023742198944092e-01 -2.788857817649841309e-01 7.964101433753967285e-02 -1.442033648490905762e-01 2.764570526778697968e-02 -3.452428281307220459e-01 3.833620622754096985e-02 -2.019212394952774048e-01 1.573841869831085205e-01 1.261975616216659546e-01 -1.153759192675352097e-02 -1.725700646638870239e-01 -2.232713848352432251e-01 -1.007603853940963745e-01 6.770802289247512817e-02 -1.380224227905273438e-01 -1.895236074924468994e-01 -1.317788809537887573e-01 2.788518667221069336e-01 2.794206142425537109e-01 1.399980038404464722e-01 -5.102923512458801270e-02 -1.607054099440574646e-02 -3.102483749389648438e-01 7.288189604878425598e-03 -1.846838928759098053e-02 7.519097626209259033e-02 1.086846459656953812e-02
-1.326095163822174072e-01 -4.253748655319213867e-01 -8.837715536355972290e-02 1.657653041183948517e-02 -2.050230950117111206e-01 -2.129724025726318359e-01 2.375068888068199158e-02 -6.021662428975105286e-02 -1.446934044361114502e-01 2.302038855850696564e-02 2.707067430019378662e-01 -3.431026339530944824e-01 -7.012565154582262039e-03 -1.575456000864505768e-02 -2.130161076784133911e-01 4.473207890987396240e-02 -1.718285232782363892e-01 1.826131343841552734e-01 2.201923131942749023e-01 -9.554966539144515991e-02 -2.755130827426910400e-01 -5.991630256175994873e-02 -2.372968494892120361e-01 5.548699572682380676e-02 1.691382145509123802e-03 -7.261662185192108154e-02 -1.721191406250000000e-01 -1.340706553310155869e-02 -1.870115548372268677e-01 -1.159378960728645325e-01 2.136678546667098999e-01 2.305193692445755005e-01
-3.469382822513580322e-01 -2.196863591670989990e-01 -2.114715985953807831e-02 -2.505218088626861572e-01 -4.168013483285903931e-02 -2.181158512830734253e-01 -1.062939316034317017e-01 -2.211331874132156372e-01 1.168614476919174194e-01 1.104487255215644836e-01 2.843928039073944092e-01 -3.863128423690795898e-01 1.016475111246109009e-01 -3.862122446298599243e-02 -1.995114376768469810e-03 -7.076931744813919067e-02 -4.251459240913391113e-02 -1.898277667351067066e-03 -1.859770268201828003e-01 -7.702997326850891113e-02 7.113394886255264282e-02 1.144162639975547791e-01 -9.061409533023834229e-02 -6.729390472173690796e-03 -1.241669952869415283e-01 -2.199150025844573975e-01 -2.364976555109024048e-01 1.057387813925743103e-01 -1.598003655672073364e-01 2.663760185241699219e-01 1.682578772306442261e-01 2.478111386299133301e-01
-2.098904401063919067e-01 -4.656354784965515137e-01 3.267327696084976196e-02 -1.280816644430160522e-02 -1.773173511028289795e-01 -1.642713993787765503e-01 -1.945337802171707153e-01 3.999240696430206299e-02 1.466606259346008301e-01 -1.444829255342483521e-01 1.718262881040573120e-01 -2.559600472450256348e-01 -4.996509477496147156e-02 -2.018737941980361938e-01 2.114135324954986572e-01 -2.969723045825958252e-01 -1.252257972955703735e-01 -9.137209504842758179e-02 -2.760894894599914551e-01 -1.384182572364807129e-01 1.254505664110183716e-02 1.572779752314090729e-02 7.459480315446853638e-02 -1.784532666206359863e-01 -1.547192186117172241e-01 -9.247768670320510864e-02 -1.899473965167999268e-01 8.175875060260295868e-03 5.601504817605018616e-03 -2.553614377975463867e-01 8.459979295730590820e-02 1.679322868585586548e-01
-2.866217494010925293e-01 -5.412746965885162354e-02 -3.039208054542541504e-01 -7.410814613103866577e-02 -1.342112571001052856e-01 -1.953699737787246704e-01 3.436660468578338623e-01 -2.745199203491210938e-02 1.152524948120117188e-01 -4.579058382660150528e-03 3.870975673198699951e-01 -1.790047287940979004e-01 1.441753953695297241e-01 2.943666279315948486e-02 -1.342767775058746338e-01 5.677248910069465637e-02 -4.944861307740211487e-02 1.773190945386886597e-01 2.363639473915100098e-01 -1.570552587509155273e-01 1.536890268325805664e-01 2.978873252868652344e-02 -2.845996022224426270e-01 -2.657378613948822021e-01 9.785379469394683838e-02 4.032235592603683472e-02 -7.706777751445770264e-02 -1.311935335397720337e-01 -5.265115946531295776e-02 -1.599732339382171631e-01 1.318588852882385254e-01 1.824085265398025513e-01
-3.824504613876342773e-01 -1.365820914506912231e-01 1.354410946369171143e-01 -3.978930786252021790e-02 2.317818999290466309e-02 -2.501895837485790253e-02 9.402908384799957275e-02 -3.320105075836181641e-01 4.146355763077735901e-02 -8.315172791481018066e-02 4.099855720996856689e-01 -3.760588467121124268e-01 -2.875087857246398926e-01 -1.104909777641296387e-01 -1.040844060480594635e-02 1.691244095563888550e-01 6.145077943801879883e-02 -1.690309345722198486e-01 9.860577993094921112e-03 6.787813454866409302e-02 1.542034149169921875e-01 8.067859709262847900e-02 -7.683701068162918091e-02 5.015317723155021667e-02 9.337969869375228882e-02 -2.490921169519424438e-01 9.716278314590454102e-02 3.984949365258216858e-02 1.845593899488449097e-01 -6.904325634241104126e-02 2.346593886613845825e-01 -4.174228757619857788e-02
-1.681640297174453735e-01 -7.376398891210556030e-02 3.018494509160518646e-02 -1.332957893610000610e-01 -2.195843458175659180e-01 -2.470972836017608643e-01 1.880187243223190308e-01 -1.153458207845687866e-01 1.624657064676284790e-01 -2.298144251108169556e-01 -4.567333310842514038e-02 -1.758784800767898560e-01 -1.164971590042114258e-01 -2.340303361415863037e-02 -2.094682492315769196e-02 2.148544639348983765e-01 3.206881228834390640e-03 -2.885149717330932617e-01 -3.748563304543495178e-02 -1.645427942276000977e-02 2.346729934215545654e-01 -1.981355696916580200e-01 1.626043766736984253e-01 -1.272636502981185913e-01 -1.217712238430976868e-01 -5.293788760900497437e-02 1.456962674856185913e-01 -7.464944571256637573e-02 -2.485013902187347412e-01 -1.047499924898147583e-01 4.273732900619506836e-01 3.082610070705413818e-01
-2.112507447600364685e-02 -1.991430670022964478e-01 -1.888231746852397919e-02 -8.693879353813827038e-04 -3.663878738880157471e-01 8.129099756479263306e-02 -4.251841455698013306e-02 -6.907332688570022583e-02 2.267931252717971802e-01 -1.788685470819473267e-01 3.958640992641448975e-01 -4.829930365085601807e-01 1.574857980012893677e-01 -7.180736213922500610e-02 -4.039181396365165710e-02 -9.115570038557052612e-02 -2.085820026695728302e-02 -2.087340950965881348e-01 -1.072956100106239319e-01 1.792629212141036987e-01 -1.708151251077651978e-01 -1.149095892906188965e-01 -1.753856092691421509e-01 -1.590432971715927124e-01 -1.283292174339294434e-01 -1.749165803194046021e-01 -6.651677936315536499e-02 -1.557621210813522339e-01 -1.007827967405319214e-01 -1.036093235015869141e-01 -2.855656854808330536e-02 -1.234707385301589966e-01
-1.395092457532882690e-01 -4.363660514354705811e-01 3.423580154776573181e-02 -1.153118014335632324e-01 4.051112756133079529e-02 -5.542284622788429260e-02 -1.673675477504730225e-01 2.426299080252647400e-02 3.603707626461982727e-02 -3.112208545207977295e-01 2.190068811178207397e-01 -3.419106006622314453e-01 -8.431144058704376221e-02 3.006334230303764343e-02 7.015974819660186768e-02 -2.790240049362182617e-01 -8.228525519371032715e-02 -3.662586584687232971e-02 -1.721458882093429565e-01 -3.111314177513122559e-01 -2.299597710371017456e-01 -8.216009475290775299e-03 1.453870683908462524e-01 -2.076680511236190796e-01 7.353500113822519779e-04 -2.036902606487274170e-01 -4.132302105426788330e-02 7.621198147535324097e-02 -7.507474720478057861e-02 -2.140294015407562256e-01 1.503809392452239990e-01 1.170447245240211487e-01
-2.760799601674079895e-02 -1.122128441929817200e-01 -9.158597141504287720e-02 -4.525279626250267029e-02 -3.527728617191314697e-01 -3.391551673412322998e-01 -6.044423673301935196e-03 6.454604119062423706e-02 1.096547767519950867e-01 -2.317730486392974854e-01 3.546324968338012695e-01 -3.006010651588439941e-01 2.142634838819503784e-01 -2.337933704257011414e-02 -1.333488374948501587e-01 -2.045550383627414703e-02 -4.439496994018554688e-02 1.697973608970642090e-01 5.265949293971061707e-02 5.113882198929786682e-02 -2.115656137466430664e-01 1.967452019453048706e-01 1.854654103517532349e-01 -1.661932766437530518e-01 3.994937986135482788e-02 -2.043993026018142700e-02 2.790701575577259064e-02 3.133646249771118164e-01 -1.174112707376480103e-01 -6.473354995250701904e-03 2.163465619087219238e-01 2.066615819931030273e-01
-3.378435969352722168e-02 -2.190154343843460083e-01 -5.119523778557777405e-02 -1.955064237117767334e-01 -1.775261200964450836e-02 -1.827574670314788818e-01 -2.464425712823867798e-01 -2.173153012990951538e-01 2.131167501211166382e-01 -1.410999596118927002e-01 1.821387261152267456e-01 -4.502746462821960449e-01 6.300497055053710938e-02 -3.455661609768867493e-02 -1.280898451805114746e-01 -1.730834990739822388e-01 -2.022485584020614624e-01 -1.130931526422500610e-01 -1.391919255256652832e-01 9.870016574859619141e-02 -4.921726137399673462e-02 -2.726118564605712891e-01 -1.256926059722900391e-01 -9.807119518518447876e-02 -2.729807496070861816e-01 -1.809105277061462402e-01 -2.047031670808792114e-01 -9.598246216773986816e-02 1.052376329898834229e-01 -2.136126905679702759e-01 -8.522800053469836712e-04 -1.247296929359436035e-01
-1.672652959823608398e-01 -1.360274553298950195e-01 -1.068443432450294495e-01 -1.544836014509201050e-01 -7.298512011766433716e-02 -3.212425708770751953e-01 4.039242863655090332e-02 -3.490960970520973206e-02 9.016236662864685059e-02 1.663305982947349548e-02 3.819993436336517334e-01 -2.688437104225158691e-01 2.674190998077392578e-01 -2.165565788745880127e-01 -1.249728128314018250e-01 -1.865999251604080200e-01 1.702696979045867920e-01 1.223944202065467834e-01 -2.982266887556761503e-04 7.717224210500717163e-02 -1.003607213497161865e-01 2.887319624423980713e-01 -9.450364112854003906e-02 -1.543852873146533966e-02 5.134506151080131531e-02 -2.901410311460494995e-02 -9.060726314783096313e-02 1.913307905197143555e-01 1.346329692751169205e-02 -3.385851383209228516e-01 -1.517118215560913086e-01 2.697068750858306885e-01
6.760412454605102539e-02 -2.583505213260650635e-01 9.661611169576644897e-02 -9.070706367492675781e-02 -2.208524644374847412e-01 -2.085298299789428711e-01 1.700192093849182129e-01 1.634220927953720093e-01 1.179746016860008240e-01 -2.198155671358108521e-01 2.474809139966964722e-01 -2.635355293750762939e-01 -8.410534262657165527e-02 -2.488831579685211182e-01 7.923426479101181030e-02 4.197447746992111206e-02 -2.273822426795959473e-01 3.190777301788330078e-01 1.727528274059295654e-01 1.631084531545639038e-01 1.576423794031143188e-01 2.695299983024597168e-01 -1.764048784971237183e-01 1.079170256853103638e-01 -5.467309057712554932e-02 -2.325193136930465698e-01 -1.407602876424789429e-01 -3.263480588793754578e-02 -6.791641004383563995e-03 -1.811884492635726929e-01 1.761751770973205566e-01 3.446436673402786255e-02
-1.366696357727050781e-01 -2.349837422370910645e-01 -1.140275001525878906e-01 3.150618076324462891e-02 -1.338002532720565796e-01 -1.353293210268020630e-01 1.607568114995956421e-01 -1.488675922155380249e-01 3.968259990215301514e-01 -2.962428331375122070e-02 1.572259664535522461e-01 -3.588111400604248047e-01 1.135140433907508850e-01 -1.704992502927780151e-01 -1.768923550844192505e-01 1.478659361600875854e-01 -5.532347038388252258e-02 1.796405017375946045e-02 -1.826165467500686646e-01 6.942110508680343628e-02 1.189242005348205566e-01 -2.324865311384201050e-01 5.857815966010093689e-02 2.323353439569473267e-01 -3.694557547569274902e-01 -4.737534001469612122e-02 2.864457853138446808e-02 -2.682506740093231201e-01 -9.131234139204025269e-02 -1.365415155887603760e-01 2.085126936435699463e-02 -1.219466030597686768e-01
-9.384045004844665527e-02 -7.701681554317474365e-02 -1.444667130708694458e-01 5.515392124652862549e-02 -5.549587681889533997e-02 5.230301758274435997e-04 1.830561906099319458e-01 -2.759673893451690674e-01 1.523298025131225586e-01 -2.505546808242797852e-01 -2.001949101686477661e-01 -2.265832722187042236e-01 3.399578854441642761e-02 -1.475257724523544312e-01 -1.617642045021057129e-01 -1.236840188503265381e-01 7.524962723255157471e-02 -3.415119647979736328e-01 -1.893626898527145386e-02 -1.200002655386924744e-01 3.808008730411529541e-01 -1.625105291604995728e-01 -8.684754371643066406e-02 1.406382769346237183e-01 1.843913225457072258e-03 -5.732927471399307251e-02 -2.325924336910247803e-01 7.829295843839645386e-02 -2.646804749965667725e-01 -2.325176447629928589e-01 2.813260853290557861e-01 -6.512541323900222778e-02
-1.382527202367782593e-01 -3.604367077350616455e-01 6.565290689468383789e-02 9.061231277883052826e-03 6.626473367214202881e-02 -3.153437077999114990e-01 1.078705638647079468e-01 -2.262989133596420288e-01 -1.042354181408882141e-01 -1.493211537599563599e-01 9.526333212852478027e-02 -2.246503159403800964e-02 3.318585455417633057e-02 -2.612196803092956543e-01 -1.964248418807983398e-01 -2.585172951221466064e-01 -3.186457604169845581e-02 5.990482866764068604e-02 -1.036741212010383606e-01 -1.786529459059238434e-02 3.988203108310699463e-01 -2.390679419040679932e-01 -1.005273163318634033e-01 8.301765471696853638e-02 -1.745327264070510864e-01 -5.700639262795448303e-02 5.373661592602729797e-02 1.799457073211669922e-01 3.458994626998901367e-02 -2.782405316829681396e-01 1.568465083837509155e-01 2.033025026321411133e-01
-4.911973327398300171e-02 -1.802603453397750854e-01 -1.139211431145668030e-01 -1.922409385442733765e-01 1.149662807583808899e-01 -5.298387408256530762e-01 3.888777643442153931e-02 -1.891917288303375244e-01 5.261518806219100952e-02 -8.921236544847488403e-02 5.820439755916595459e-02 -4.959422349929809570e-01 -2.417989773675799370e-03 1.419779192656278610e-02 -5.399237200617790222e-02 1.740975975990295410e-01 -6.969656050205230713e-02 -1.499269306659698486e-01 7.132247090339660645e-02 -9.961643069982528687e-02 1.230310928076505661e-02 5.779229477047920227e-02 1.499467045068740845e-01 7.600554078817367554e-02 -6.677252054214477539e-02 5.546420067548751831e-02 -9.366584569215774536e-02 -2.531011700630187988e-01 -2.909854650497436523e-01 -2.243200689554214478e-01 -3.066178783774375916e-02 -1.289185602217912674e-03
-8.870311826467514038e-02 -2.583744563162326813e-02 -1.932454407215118408e-01 2.032944709062576294e-01 -2.902801632881164551e-01 -1.229777783155441284e-01 -8.931285142898559570e-02 -1.742807477712631226e-01 -2.871197462081909180e-02 -2.366181015968322754e-01 3.578848242759704590e-01 -3.075543940067291260e-01 1.893593929708003998e-02 -1.437298059463500977e-01 -1.284017926082015038e-03 -9.412229061126708984e-02 2.851744927465915680e-02 6.610647588968276978e-02 7.120404858142137527e-03 -1.943991482257843018e-01 -1.619338542222976685e-01 9.387228637933731079e-02 -1.863279044628143311e-01 2.905514463782310486e-02 1.433504372835159302e-01 3.453373163938522339e-02 -1.020283028483390808e-01 -8.980052918195724487e-02 -1.878251582384109497e-01 -4.736410975456237793e-01 1.260662525892257690e-01 1.906545162200927734e-01
-2.157675325870513916e-01 -1.627218872308731079e-01 2.794830501079559326e-01 -1.800079792737960815e-01 -1.292025446891784668e-01 1.206684932112693787e-01 1.724945753812789917e-01 -2.156265079975128174e-01 1.426010727882385254e-01 5.611103400588035583e-02 4.498476088047027588e-01 -1.795126944780349731e-01 2.470662146806716919e-01 4.366751015186309814e-02 1.813140697777271271e-02 -1.204810291528701782e-01 -3.655186891555786133e-01 -1.558193713426589966e-01 5.729445815086364746e-02 1.181423664093017578e-02 1.786790490150451660e-01 -1.143204048275947571e-01 -5.991623923182487488e-02 1.370525658130645752e-01 -8.700904250144958496e-02 -2.604565024375915527e-01 1.028616949915885925e-01 -7.554884534329175949e-03 -1.343932300806045532e-01 -1.408877968788146973e-01 1.381162256002426147e-01 -3.711599856615066528e-02
7.933820784091949463e-02 -1.153394356369972229e-01 8.957432955503463745e-02 1.811096519231796265e-01 -3.549777343869209290e-02 -2.145008146762847900e-01 3.018075414001941681e-02 -1.694277971982955933e-01 1.528584212064743042e-01 -4.332845658063888550e-02 1.072461009025573730e-01 -3.493204116821289062e-01 1.400790363550186157e-01 -1.770814210176467896e-01 -1.234903708100318909e-01 -2.165816910564899445e-02 -1.005827337503433228e-01 -2.556933462619781494e-01 2.231455892324447632e-01 1.830336004495620728e-01 2.403135299682617188e-01 -4.077506437897682190e-02 -1.312451511621475220e-01 1.145520806312561035e-01 1.156392842531204224e-01 8.790878951549530029e-02 9.893962740898132324e-02 -5.023213028907775879e-01 -5.061408504843711853e-02 -2.592319250106811523e-01 1.678177267313003540e-01 -8.676595985889434814e-02
1.792279817163944244e-02 -1.664551198482513428e-01 3.334970213472843170e-03 -1.736249029636383057e-01 -1.360265463590621948e-01 -1.540043354034423828e-01 6.672459095716476440e-02 3.255165740847587585e-02 2.944283783435821533e-01 -1.119589954614639282e-01 2.394175082445144653e-01 -1.208116635680198669e-01 -1.301030218601226807e-01 -3.865148872137069702e-02 -4.401132464408874512e-02 -3.321940600872039795e-01 -1.104830950498580933e-01 -3.651585057377815247e-02 -4.870802164077758789e-02 2.234782874584197998e-01 3.844385966658592224e-02 -2.314188331365585327e-01 2.069545984268188477e-01 -1.377887427806854248e-01 1.334803700447082520e-01 2.275756597518920898e-01 -2.074895650148391724e-01 9.962432086467742920e-02 5.345489829778671265e-02 -2.771102190017700195e-01 4.485041201114654541e-01 7.836607843637466431e-02
-1.223976016044616699e-01 -2.588097453117370605e-01 6.604475528001785278e-02 -8.175012469291687012e-02 1.923335641622543335e-01 1.233303025364875793e-01 1.376511156558990479e-01 -9.217916987836360931e-03 5.103642493486404419e-02 -3.460482954978942871e-01 4.195855259895324707e-01 -2.122914642095565796e-01 1.677201092243194580e-01 3.326097428798675537e-01 8.974519371986389160e-02 1.298605799674987793e-01 -4.392955452203750610e-02 1.420118007808923721e-02 -1.004519984126091003e-01 4.868974909186363220e-02 -6.921129673719406128e-02 -5.348652228713035583e-02 7.180555909872055054e-02 9.751033037900924683e-02 1.552060395479202271e-01 2.198851704597473145e-01 -3.060734458267688751e-02 -2.373683154582977295e-01 -2.629582583904266357e-01 -2.889605760574340820e-01 -9.292663633823394775e-02 -2.640443295240402222e-02
-2.292892038822174072e-01 -3.047971725463867188e-01 2.108435034751892090e-01 -8.020628243684768677e-02 2.026815116405487061e-01 -2.328171730041503906e-01 4.388845711946487427e-02 -5.252219364047050476e-02 -5.275669693946838379e-02 -2.144239246845245361e-01 3.108044564723968506e-01 -2.115402743220329285e-02 1.386511884629726410e-02 5.045663565397262573e-03 -1.449653208255767822e-01 5.443397909402847290e-02 1.074936240911483765e-02 -2.819985151290893555e-01 1.352836191654205322e-01 -1.314573548734188080e-02 4.748892784118652344e-01 1.346781998872756958e-01 -1.003268063068389893e-01 1.080936044454574585e-01 -4.532353021204471588e-03 -2.225515246391296387e-01 -1.081443130970001221e-01 -1.143846362829208374e-01 1.665710955858230591e-01 -2.154063880443572998e-01 1.196970492601394653e-01 -8.568802475929260254e-02
-3.834746181964874268e-01 -1.855927109718322754e-01 9.626309573650360107e-02 -1.443852931261062622e-01 -5.845489725470542908e-02 -4.134682118892669678e-01 -1.179829537868499756e-01 -1.523003280162811279e-01 1.742777973413467407e-01 -7.459885627031326294e-02 1.163973212242126465e-01 -3.386372625827789307e-01 2.441586703062057495e-01 -2.689904533326625824e-02 5.381609126925468445e-02 1.138206198811531067e-02 3.549295663833618164e-02 -8.277195505797863007e-03 -5.629372969269752502e-02 -1.424001809209585190e-02 2.186340242624282837e-01 -1.711901724338531494e-01 -6.522548198699951172e-02 -1.740141361951828003e-01 2.751678228378295898e-01 2.040285468101501465e-01 2.344323396682739258e-01 -1.421217918395996094e-01 5.183445662260055542e-02 -2.645775303244590759e-02 -3.730992972850799561e-02 1.890852600336074829e-01
2.467795042321085930e-03 -5.984992161393165588e-02 4.501327872276306152e-02 1.218014955520629883e-02 6.096304277889430523e-04 2.552888356149196625e-03 -8.552982658147811890e-02 4.087200853973627090e-03 1.178390607237815857e-01 -4.984054565429687500e-01 3.702395558357238770e-01 -1.408860203810036182e-03 2.272467762231826782e-01 1.007172465324401855e-02 -1.390982717275619507e-01 -1.357837170362472534e-01 5.491423234343528748e-02 -3.059245049953460693e-01 -3.713696077466011047e-02 1.672927737236022949e-01 -8.792855590581893921e-02 -1.653371751308441162e-01 7.896862179040908813e-02 -7.805122435092926025e-02 3.192446231842041016e-01 1.901634931564331055e-01 -1.091520935297012329e-01 -1.383082382380962372e-02 -8.394484221935272217e-02 -3.460871577262878418e-01 2.055244296789169312e-01 -7.335865497589111328e-02
1.130389720201492310e-01 -2.442209720611572266e-01 4.780655354261398315e-02 -3.913922235369682312e-02 -2.480427622795104980e-01 -1.105600371956825256e-01 1.595913916826248169e-01 -2.380095869302749634e-01 1.011904031038284302e-01 -3.526777774095535278e-02 2.962272763252258301e-01 -1.131804361939430237e-01 6.176073849201202393e-02 2.665446400642395020e-01 2.374129444360733032e-01 1.118459086865186691e-02 -1.594429612159729004e-01 -7.006988674402236938e-02 -2.666175961494445801e-01 1.394103914499282837e-01 2.680131494998931885e-01 -2.922862172126770020e-01 -2.122990489006042480e-01 -3.031707927584648132e-02 4.073067754507064819e-02 -5.723524093627929688e-02 -1.195057258009910583e-01 1.470469404011964798e-02 1.140807047486305237e-01 -3.017555475234985352e-01 2.178517282009124756e-01 1.715606898069381714e-01
-1.572490632534027100e-01 -4.848924875259399414e-01 -1.000526919960975647e-01 -1.115839481353759766e-01 4.219027236104011536e-02 -1.602596044540405273e-01 -1.047144979238510132e-01 -8.632914721965789795e-02 7.305108755826950073e-02 -2.468440979719161987e-01 4.730364307761192322e-02 -2.828554213047027588e-01 -7.261349260807037354e-02 -1.529146581888198853e-01 1.132363528013229370e-01 -4.439256787300109863e-01 -7.593811303377151489e-02 -1.153334788978099823e-02 -1.436901539564132690e-01 2.388601889833807945e-03 -6.280157715082168579e-02 1.295978873968124390e-01 -1.495795249938964844e-01 -1.645815819501876831e-01 -3.645872697234153748e-02 -1.205669790506362915e-01 -1.052930727601051331e-01 2.767847478389739990e-02 1.611397787928581238e-02 -1.842712908983230591e-01 2.631390094757080078e-01 2.383674830198287964e-01
-2.522461116313934326e-01 -3.048243224620819092e-01 2.268618531525135040e-02 -1.316295266151428223e-01 1.148072928190231323e-01 -2.587478049099445343e-02 -1.252846717834472656e-01 -2.639150246977806091e-02 -1.000597253441810608e-01 -1.709967106580734253e-01 2.287845611572265625e-01 -1.953315138816833496e-01 -5.366903729736804962e-03 6.696467101573944092e-02 2.058516815304756165e-02 -4.388101696968078613e-01 -2.200982999056577682e-03 -9.796694666147232056e-02 -9.269158355891704559e-03 2.403227984905242920e-01 1.232407093048095703e-01 9.790322929620742798e-02 -1.090864986181259155e-01 -1.744297146797180176e-02 1.985946595668792725e-01 -1.215670630335807800e-01 -5.535958707332611084e-02 -5.679104477167129517e-02 -1.221755370497703552e-01 -4.117914438247680664e-01 3.240043222904205322e-01 1.171470656991004944e-01
-3.795928657054901123e-01 -9.035903960466384888e-02 1.341980248689651489e-01 8.243460208177566528e-03 5.908914282917976379e-02 -6.875146180391311646e-02 6.365067511796951294e-02 -2.333147972822189331e-01 1.446965634822845459e-01 -2.910369634628295898e-01 2.186446487903594971e-01 -2.020089030265808105e-01 -6.789871305227279663e-02 7.234852015972137451e-02 -1.865937411785125732e-01 -2.001602947711944580e-01 -2.224919199943542480e-01 -2.694755494594573975e-01 1.888453662395477295e-01 -9.561841934919357300e-02 3.207685947418212891e-01 4.486119747161865234e-02 9.110104292631149292e-02 1.942654401063919067e-01 -2.209116704761981964e-02 -3.423048555850982666e-02 -1.237958371639251709e-01 -1.524524688720703125e-01 1.905587911605834961e-01 -2.494078576564788818e-01 -1.821426302194595337e-02 1.644357442855834961e-01
-3.264336287975311279e-02 -2.015891224145889282e-01 -1.598658561706542969e-01 5.350765958428382874e-02 -2.138710469007492065e-01 -2.919417023658752441e-01 4.182510450482368469e-02 -3.210305422544479370e-02 -1.308846622705459595e-01 -1.708832383155822754e-01 2.129285782575607300e-01 -3.510642349720001221e-01 2.086613476276397705e-01 -2.007483094930648804e-01 -2.819768153131008148e-02 -1.047414839267730713e-01 -2.425634115934371948e-01 1.084807291626930237e-01 4.060465469956398010e-02 -7.796783745288848877e-02 8.010111749172210693e-02 1.536354422569274902e-01 -1.713562309741973877e-01 -2.594062127172946930e-02 2.789765596389770508e-01 -2.569628506898880005e-02 -2.057797163724899292e-01 1.083110719919204712e-01 -1.702399998903274536e-01 -3.556388616561889648e-01 2.565714716911315918e-02 2.419317513704299927e-01
-4.630256071686744690e-02 -1.380349248647689819e-01 7.677835971117019653e-02 -2.251469995826482773e-03 4.530706256628036499e-02 -8.787380158901214600e-02 3.013645708560943604e-01 -3.011268675327301025e-01 3.504752814769744873e-01 -3.534629642963409424e-01 2.859669923782348633e-01 1.492332015186548233e-02 3.101338446140289307e-01 -1.133165061473846436e-01 -4.549415782094001770e-02 -3.271718695759773254e-02 1.410807073116302490e-01 9.032367169857025146e-02 -1.482091099023818970e-01 2.985214814543724060e-02 -6.821192055940628052e-02 -8.866907656192779541e-02 -5.045396974310278893e-04 1.526478976011276245e-01 -8.599475026130676270e-02 2.144350707530975342e-01 3.470078483223915100e-02 -1.260508596897125244e-02 3.191706538200378418e-01 -1.154424622654914856e-01 2.662146389484405518e-01 -1.102443858981132507e-01
-3.853389993309974670e-02 -1.905161589384078979e-01 4.459002614021301270e-02 -9.297972172498703003e-02 -8.347850292921066284e-02 6.639544665813446045e-02 1.512625962495803833e-01 4.352939501404762268e-02 1.923005431890487671e-01 -2.603783011436462402e-01 4.095951914787292480e-01 -2.055001407861709595e-01 5.108759179711341858e-02 -3.359333872795104980e-01 -3.463953435420989990e-01 2.931492961943149567e-02 1.821442246437072754e-01 1.837073862552642822e-01 -2.953746914863586426e-01 1.614962369203567505e-01 -1.476469486951828003e-01 4.342601448297500610e-02 -2.217771857976913452e-02 6.273851543664932251e-02 1.785201728343963623e-01 -4.763378202915191650e-02 -3.299254179000854492e-02 -1.891083829104900360e-02 -1.657471954822540283e-01 1.671324670314788818e-02 2.743589878082275391e-01 -1.318080425262451172e-01
-8.994714915752410889e-02 -4.694215208292007446e-02 -9.592523425817489624e-02 -1.352163106203079224e-01 -1.238711699843406677e-01 -2.528485357761383057e-01 -6.100350990891456604e-03 -1.126172244548797607e-01 -8.539894968271255493e-02 -2.217738479375839233e-01 4.934046044945716858e-02 -3.002286255359649658e-01 -5.307922139763832092e-02 -3.242825269699096680e-01 -6.145071610808372498e-02 1.598350256681442261e-01 4.080365896224975586e-01 -2.501854673027992249e-02 2.197442799806594849e-01 1.137538906186819077e-02 1.101194843649864197e-01 1.649288646876811981e-02 6.845268886536359787e-03 1.902254819869995117e-01 -1.973139494657516479e-01 -6.837304681539535522e-02 -1.337494328618049622e-02 -4.371100664138793945e-02 -1.078489944338798523e-01 -1.775698214769363403e-01 4.466087818145751953e-01 1.771714091300964355e-01
-7.833509147167205811e-02 -2.032909393310546875e-01 1.592969298362731934e-01 -8.802329003810882568e-02 -8.140473812818527222e-02 -1.068861261010169983e-01 -3.826168179512023926e-02 5.499504134058952332e-02 3.396157026290893555e-01 -1.113595515489578247e-01 3.039577603340148926e-01 -1.290718466043472290e-01 -1.237275153398513794e-01 9.316992759704589844e-02 -9.788673371076583862e-02 -2.809969782829284668e-01 -8.479990810155868530e-02 1.610130630433559418e-02 8.414331823587417603e-02 1.996649056673049927e-01 1.730347424745559692e-01 -5.762925371527671814e-03 1.694622486829757690e-01 -1.855595707893371582e-01 9.412158280611038208e-02 2.176423817873001099e-01 -1.679182052612304688e-01 2.175730019807815552e-01 3.081139363348484039e-02 -1.966406553983688354e-01 4.688371121883392334e-01 9.405293315649032593e-02
5.899673327803611755e-02 -7.651660591363906860e-02 1.054720804095268250e-01 -1.259989142417907715e-01 1.470703184604644775e-01 -1.533097177743911743e-01 -7.527338713407516479e-02 -3.690984547138214111e-01 -2.423428446054458618e-01 -2.211440056562423706e-01 2.959634363651275635e-01 -3.391946256160736084e-01 7.333496958017349243e-02 4.275621101260185242e-02 -5.934452265501022339e-02 -3.464910387992858887e-02 2.795144021511077881e-01 4.621403291821479797e-02 1.050474718213081360e-01 -4.131407663226127625e-02 1.109806299209594727e-01 -1.781461685895919800e-01 -2.423177100718021393e-02 -3.203098662197589874e-03 -3.267209827899932861e-01 6.155432388186454773e-02 6.509036757051944733e-03 -6.273554265499114990e-02 -1.669971048831939697e-01 -1.671187132596969604e-01 3.611736893653869629e-01 -1.264425218105316162e-01
-1.835282295942306519e-01 -1.014377102255821228e-01 -3.873666003346443176e-02 -1.445768028497695923e-01 -2.984943091869354248e-01 1.300719194114208221e-02 2.557643502950668335e-02 -3.600739240646362305e-01 2.164851278066635132e-01 -1.260474771261215210e-01 1.099530309438705444e-01 -2.113262563943862915e-01 3.217820823192596436e-01 3.750415518879890442e-02 9.607778489589691162e-02 1.205941662192344666e-02 2.970183193683624268e-01 -4.555777180939912796e-03 2.804613709449768066e-01 -2.440109401941299438e-01 5.256839469075202942e-02 1.138099357485771179e-01 9.764038026332855225e-02 2.958985418081283569e-02 2.214183211326599121e-01 -1.504244357347488403e-01 2.329831123352050781e-01 -9.281028807163238525e-02 -1.521460860967636108e-01 1.233575213700532913e-02 2.591273486614227295e-01 5.156174302101135254e-02
-2.747305929660797119e-01 -4.747264981269836426e-01 -5.711242184042930603e-02 6.810995191335678101e-02 1.343537420034408569e-01 1.385198682546615601e-01 5.474208388477563858e-03 -1.189969107508659363e-01 9.927694499492645264e-02 -2.930954694747924805e-01 2.942899465560913086e-01 -1.308043301105499268e-01 -2.778029143810272217e-01 -8.917742222547531128e-02 -1.695165336132049561e-01 -1.671692728996276855e-01 1.419507060199975967e-02 5.265786871314048767e-02 5.136281251907348633e-02 -1.999204158782958984e-01 1.559964418411254883e-01 4.713402315974235535e-02 2.108456939458847046e-01 5.060462281107902527e-02 -1.301013585180044174e-02 -1.605452746152877808e-01 -1.636139154434204102e-01 -7.865449786186218262e-02 -1.651200950145721436e-01 9.474152326583862305e-02 2.723771929740905762e-01 1.002916693687438965e-01
-2.649327181279659271e-02 -3.969720900058746338e-01 -1.378238499164581299e-01 -1.901975721120834351e-01 2.241371897980570793e-03 -5.173887684941291809e-02 1.049383431673049927e-01 -1.740302592515945435e-01 1.764085725881159306e-03 -5.451893433928489685e-02 2.355528175830841064e-01 -7.997513562440872192e-02 9.637717902660369873e-02 -1.663308590650558472e-01 -1.360847204923629761e-01 3.048981726169586182e-01 2.098110467195510864e-01 -1.680308729410171509e-01 -7.089523971080780029e-02 4.971472918987274170e-02 3.177354335784912109e-01 -1.045284494757652283e-01 -1.279548555612564087e-01 4.793147556483745575e-03 1.447848975658416748e-02 -1.581124365329742432e-01 1.449265033006668091e-01 -1.405784487724304199e-01 -4.691491127014160156e-01 -9.735089540481567383e-02 -4.244106262922286987e-02 -1.545395553112030029e-01
-1.451597362756729126e-01 -2.751066386699676514e-01 -1.602230668067932129e-01 2.373512601479887962e-03 4.275793582201004028e-02 -2.103474736213684082e-02 -7.444561272859573364e-02 -8.950095623731613159e-02 2.429515719413757324e-01 -1.083345487713813782e-01 3.984184861183166504e-01 -4.994437694549560547e-01 2.298081368207931519e-01 -5.471118912100791931e-02 -1.912374645471572876e-01 -1.702179312705993652e-01 3.970960155129432678e-02 8.997718989849090576e-02 -5.527978017926216125e-02 6.615740805864334106e-02 9.323509037494659424e-02 -4.200606606900691986e-03 -9.664635360240936279e-02 -9.209320694208145142e-02 -2.367963790893554688e-01 -2.761757671833038330e-01 -2.082854062318801880e-01 7.105916738510131836e-02 -6.869944185018539429e-02 1.157182902097702026e-01 -6.545829027891159058e-02 1.209963485598564148e-01
9.136024862527847290e-03 -3.428439497947692871e-01 -1.033344045281410217e-01 -3.315317034721374512e-01 1.507115364074707031e-01 7.632917165756225586e-02 2.332261204719543457e-01 1.189701333642005920e-01 2.511255443096160889e-01 -1.970837563276290894e-01 -2.279140986502170563e-02 -1.768228560686111450e-01 1.394941508769989014e-01 1.466719806194305420e-01 -6.574411690235137939e-02 1.332333087921142578e-01 1.590956747531890869e-01 -7.876991480588912964e-02 -3.881518542766571045e-02 -6.242451071739196777e-02 2.879608571529388428e-01 -5.834612995386123657e-02 3.055307455360889435e-02 -1.850501075387001038e-02 6.202195957303047180e-02 9.954823553562164307e-02 -2.475513815879821777e-01 -5.584030598402023315e-02 -6.986559927463531494e-02 -4.368273913860321045e-01 2.217247486114501953e-01 -1.428962945938110352e-01
2.203210955485701561e-03 -2.112881243228912354e-01 -3.115358203649520874e-02 -1.665100604295730591e-01 -3.569129705429077148e-01 2.931175194680690765e-02 2.072969637811183929e-02 -3.151200413703918457e-01 1.217446997761726379e-01 5.178007110953330994e-02 9.019497781991958618e-02 -3.332684338092803955e-01 1.102911755442619324e-01 5.885376036167144775e-02 -5.421387031674385071e-02 1.223083361983299255e-01 -3.299827501177787781e-02 3.933696448802947998e-02 3.650569617748260498e-01 1.161005049943923950e-01 2.348941117525100708e-01 -1.349329203367233276e-01 2.036791443824768066e-01 1.353853791952133179e-01 -2.360459864139556885e-01 2.447201460599899292e-01 -6.069958582520484924e-02 -1.374708563089370728e-01 -7.177817076444625854e-02 -2.472933679819107056e-01 1.754263639450073242e-01 1.029566153883934021e-01
-1.916297227144241333e-01 -8.824841678142547607e-02 -1.426172554492950439e-01 -2.410691697150468826e-03 1.919261962175369263e-01 -5.182138681411743164e-01 8.085484616458415985e-03 -2.714447490870952606e-02 1.881989985704421997e-01 -2.089080214500427246e-01 8.486913889646530151e-02 -3.958075046539306641e-01 6.714407354593276978e-02 4.281666874885559082e-02 5.562173947691917419e-02 1.920044124126434326e-01 -2.829481475055217743e-02 -7.086114585399627686e-02 2.708376012742519379e-02 -2.495072484016418457e-01 6.537043303251266479e-02 3.033045493066310883e-02 3.797430545091629028e-02 1.520432829856872559e-01 -2.000982165336608887e-01 4.873730242252349854e-02 5.226603895425796509e-02 -2.746065258979797363e-01 -3.762158006429672241e-02 -2.473506480455398560e-01 1.896814256906509399e-01 1.484552919864654541e-01
-1.754453629255294800e-01 -2.730853259563446045e-01 2.065369188785552979e-01 -1.027617752552032471e-01 7.519922405481338501e-02 -2.743191458284854889e-02 -3.534005954861640930e-02 -1.367550045251846313e-01 1.459804326295852661e-01 -3.516158461570739746e-01 2.158847004175186157e-01 -1.152789592742919922e-02 -3.259332850575447083e-02 2.180833667516708374e-01 -3.457773625850677490e-01 2.330942749977111816e-01 1.480528712272644043e-01 -2.791227102279663086e-01 5.726267397403717041e-02 -1.704827067442238331e-03 3.386751711368560791e-01 4.976211488246917725e-02 1.307921390980482101e-02 6.478815525770187378e-02 -6.051417812705039978e-02 1.187696233391761780e-01 -8.702325820922851562e-02 -2.824602425098419189e-01 8.266849070787429810e-02 -1.715200543403625488e-01 1.864803284406661987e-01 -7.551320828497409821e-03
-1.005017459392547607e-01 -3.284566402435302734e-01 -1.718335747718811035e-01 -2.049075961112976074e-01 -2.931050062179565430e-01 -1.631877571344375610e-02 -1.860341615974903107e-02 1.299926638603210449e-01 2.121561616659164429e-01 -1.031705643981695175e-02 2.148830294609069824e-01 -4.391123652458190918e-01 2.326285839080810547e-01 4.844271461479365826e-04 -1.252671033143997192e-01 1.191622242331504822e-01 -5.519349360838532448e-04 -1.521856933832168579e-01 1.665057539939880371e-01 1.580646336078643799e-01 -1.370410323143005371e-01 -2.378330081701278687e-01 -1.634762138128280640e-01 -3.828509151935577393e-02 -7.291289977729320526e-03 -7.119333744049072266e-02 2.302147001028060913e-01 8.088561892509460449e-02 -2.008843868970870972e-01 8.029212057590484619e-02 9.814296662807464600e-02 1.961148679256439209e-01
-1.320978105068206787e-01 -2.407722771167755127e-01 8.231115341186523438e-02 8.622295409440994263e-02 -3.033270686864852905e-02 -1.610007733106613159e-01 4.191507026553153992e-02 -1.139222308993339539e-01 -1.649526655673980713e-01 -1.628505885601043701e-01 3.018085956573486328e-01 -4.164204597473144531e-01 -1.017049476504325867e-01 -2.840145677328109741e-02 -3.153430521488189697e-01 -6.196903064846992493e-02 -3.143438994884490967e-01 2.149058133363723755e-01 2.218845635652542114e-01 -1.760776489973068237e-01 5.520909279584884644e-02 -2.359901219606399536e-01 -2.427820414304733276e-01 3.381866263225674629e-03 8.575070649385452271e-02 -1.475682705640792847e-01 -3.830917552113533020e-02 4.141547158360481262e-02 -5.399320647120475769e-02 -2.263592332601547241e-01 8.160369098186492920e-02 -9.205795824527740479e-03
2.308585643768310547e-01 -4.489403367042541504e-01 -4.390297457575798035e-02 -1.513425707817077637e-01 -3.754902482032775879e-01 -1.062917560338973999e-01 1.488513350486755371e-01 -3.216153979301452637e-01 4.878748953342437744e-02 -4.519207403063774109e-02 1.346691399812698364e-01 -2.120548039674758911e-01 4.659321531653404236e-02 5.257258936762809753e-02 -2.320061922073364258e-01 5.303977988660335541e-03 1.198369860649108887e-01 1.461628526449203491e-01 5.056875292211771011e-03 -2.111986726522445679e-01 -9.977892786264419556e-02 -2.148458361625671387e-02 1.612244173884391785e-02 2.419027835130691528e-01 -4.230136051774024963e-02 1.295728087425231934e-01 1.989565193653106689e-01 -2.091869413852691650e-01 3.616143763065338135e-02 -1.184688657522201538e-01 1.961773037910461426e-01 1.040527224540710449e-01
-1.842238157987594604e-01 -2.015139907598495483e-01 6.079027429223060608e-02 -1.256133615970611572e-01 -2.107501775026321411e-01 -6.310638040304183960e-02 3.349158912897109985e-02 2.140848338603973389e-01 3.035734295845031738e-01 3.318471461534500122e-02 2.217244058847427368e-01 -4.220020174980163574e-01 -1.572564542293548584e-01 -2.473432570695877075e-03 -4.345894157886505127e-01 9.267664700746536255e-02 4.791891574859619141e-02 -8.798021823167800903e-02 -6.730801612138748169e-02 1.248861849308013916e-01 1.040339842438697815e-02 -1.528046280145645142e-01 -2.436294704675674438e-01 8.571919053792953491e-02 -3.649592399597167969e-02 6.152184307575225830e-02 -1.052803546190261841e-01 1.365320384502410889e-01 -3.100568354129791260e-01 -3.336504474282264709e-02 1.194202676415443420e-01 -3.540925309062004089e-02
8.384872972965240479e-02 -3.485592603683471680e-01 8.874007500708103180e-03 -9.404540061950683594e-02 -1.984950155019760132e-02 -2.324080653488636017e-02 -9.130161255598068237e-02 -1.675586551427841187e-01 1.026886701583862305e-01 -6.279219686985015869e-02 1.051459759473800659e-01 -1.287052482366561890e-01 2.154864966869354248e-01 6.569921970367431641e-02 -3.089242279529571533e-01 8.934984914958477020e-03 -1.588514447212219238e-02 -2.325510233640670776e-01 1.358409523963928223e-01 4.349600896239280701e-02 2.239583805203437805e-02 -9.396778047084808350e-02 2.172234505414962769e-01 -1.907515972852706909e-01 2.650965452194213867e-01 4.688888043165206909e-02 -1.840299069881439209e-01 -1.928559839725494385e-01 5.532891675829887390e-02 -2.110455781221389771e-01 5.154783129692077637e-01 -1.113461554050445557e-01
-1.380382776260375977e-01 -2.242626249790191650e-01 1.983973085880279541e-01 -1.194374337792396545e-01 1.951341181993484497e-01 -1.430785208940505981e-01 3.394440412521362305e-01 -1.672929227352142334e-01 1.454964131116867065e-01 -2.914057299494743347e-02 4.896563589572906494e-01 -1.005626693367958069e-01 2.480798028409481049e-02 -1.280893832445144653e-01 -1.419628411531448364e-01 -7.658710330724716187e-02 1.635173708200454712e-01 -1.336628794670104980e-01 -1.498086452484130859e-01 -8.946279436349868774e-02 1.161106899380683899e-01 -4.252946004271507263e-02 -1.898471117019653320e-01 -1.570444256067276001e-01 8.176786941476166248e-04 -2.266618013381958008e-01 3.021734356880187988e-01 -1.688973158597946167e-01 5.719323083758354187e-02 -1.657965928316116333e-01 7.690959423780441284e-02 -3.741386160254478455e-02
-3.356027305126190186e-01 -2.180994898080825806e-01 -4.040219262242317200e-02 -1.095130965113639832e-01 -5.222288519144058228e-02 -4.570473730564117432e-01 6.212852522730827332e-02 -2.557505108416080475e-02 -6.070663407444953918e-02 -3.739900290966033936e-01 9.248469024896621704e-02 -1.596213579177856445e-01 2.306036353111267090e-01 1.528862416744232178e-01 1.751201599836349487e-01 -7.876129448413848877e-02 -2.361075952649116516e-02 1.432067602872848511e-01 -1.433680653572082520e-01 2.243685536086559296e-02 7.221346348524093628e-02 -1.237147524952888489e-01 1.739269942045211792e-01 1.880601048469543457e-03 2.690846621990203857e-01 -3.392766788601875305e-02 5.857817083597183228e-02 -1.580510735511779785e-01 -2.442947626113891602e-01 -2.488686293363571167e-01 9.379012510180473328e-03 -4.964986443519592285e-02
-1.590194255113601685e-01 -5.518202856183052063e-02 -1.050606276839971542e-02 -7.675000280141830444e-02 -2.075193226337432861e-01 -3.995005488395690918e-01 1.208360642194747925e-01 1.778700202703475952e-01 3.050642274320125580e-02 -2.850433290004730225e-01 2.703546583652496338e-01 -1.791802793741226196e-01 6.326986849308013916e-02 -9.764640592038631439e-03 -3.572088479995727539e-02 -3.888194262981414795e-01 3.514337167143821716e-02 -4.387960582971572876e-02 -6.236170977354049683e-02 6.673253327608108521e-02 9.732132405042648315e-02 -2.559217512607574463e-01 2.942232191562652588e-01 1.651896536350250244e-02 1.490323543548583984e-01 -1.529341340065002441e-01 2.064862102270126343e-01 -1.098878905177116394e-01 -1.435489803552627563e-01 -2.644549310207366943e-01 9.872788563370704651e-03 -9.256719797849655151e-02
1.135048195719718933e-01 -2.591041028499603271e-01 2.013752758502960205e-01 -1.168393269181251526e-01 -4.654709994792938232e-02 9.171418100595474243e-02 -3.491632267832756042e-02 -3.202348947525024414e-02 1.190447155386209488e-02 -6.668699532747268677e-02 2.987422347068786621e-01 -2.029044777154922485e-01 2.458633780479431152e-01 2.111422568559646606e-01 -3.246295750141143799e-01 -9.836974740028381348e-02 9.681367129087448120e-02 -1.114987432956695557e-01 -1.833700686693191528e-01 8.410044759511947632e-02 7.979977875947952271e-02 -5.522339791059494019e-02 3.064705431461334229e-01 -2.651292458176612854e-02 1.903057992458343506e-01 5.613237246870994568e-02 -1.204790472984313965e-01 -1.835674047470092773e-01 -3.711321204900741577e-02 1.050689723342657089e-02 4.874103069305419922e-01 -6.837794929742813110e-02
-1.635462939739227295e-01 -2.260905206203460693e-01 1.689896881580352783e-01 -5.464353039860725403e-02 -2.802668511867523193e-01 1.288648843765258789e-01 2.393848448991775513e-02 -3.292980790138244629e-01 1.024386286735534668e-01 -1.940113753080368042e-01 1.227384880185127258e-01 -2.594294846057891846e-01 -1.552456021308898926e-01 7.682935800403356552e-03 2.015497833490371704e-01 -7.291609793901443481e-02 8.373633027076721191e-02 -2.007844597101211548e-01 2.587183713912963867e-01 1.066483464092016220e-02 2.005564868450164795e-01 -7.427426427602767944e-02 -8.064361661672592163e-02 -1.472018063068389893e-01 9.235858917236328125e-02 1.436700224876403809e-01 -1.472970992326736450e-01 -2.852098047733306885e-01 -3.647055029869079590e-01 2.634866721928119659e-02 1.777438521385192871e-01 5.343229509890079498e-03
-7.024686783552169800e-02 -1.382383257150650024e-01 -1.351707708090543747e-02 -3.378747105598449707e-01 2.077797651290893555e-01 -1.367924809455871582e-01 2.097375541925430298e-01 -1.182917505502700806e-01 -1.991800069808959961e-01 -2.374191433191299438e-01 2.766061201691627502e-02 -1.958956271409988403e-01 1.514575928449630737e-01 -6.266234815120697021e-02 2.141079157590866089e-01 -2.208935320377349854e-01 1.396447569131851196e-01 7.654821500182151794e-03 -1.706218719482421875e-01 -1.337124854326248169e-01 6.322742253541946411e-02 -8.006366901099681854e-03 -2.438340634107589722e-01 2.385945059359073639e-02 -2.169940173625946045e-01 1.095244511961936951e-01 2.791360020637512207e-02 -7.237945497035980225e-02 -2.640889883041381836e-01 -2.640801668167114258e-01 3.443087637424468994e-01 -1.769103258848190308e-01
6.271672993898391724e-02 -5.155015587806701660e-01 2.620436809957027435e-02 -1.016862839460372925e-01 -1.343536376953125000e-01 -1.712865233421325684e-01 1.571533828973770142e-01 2.062280848622322083e-02 1.148229837417602539e-02 -2.939491271972656250e-01 1.494890451431274414e-01 -1.135276034474372864e-01 -1.359005719423294067e-01 -1.312982942909002304e-02 7.374849915504455566e-02 1.170382872223854065e-01 2.191743999719619751e-01 -1.133632808923721313e-01 -2.918610163033008575e-02 1.250737309455871582e-01 2.655656337738037109e-01 -1.652265042066574097e-01 -2.495886385440826416e-02 2.227689474821090698e-01 -3.730956017971038818e-01 -1.026810035109519958e-01 -5.306932609528303146e-03 9.473589807748794556e-02 -3.440916538238525391e-02 -1.044113487005233765e-01 2.821816205978393555e-01 1.063821613788604736e-01
-8.125714212656021118e-02 -2.897225916385650635e-01 1.891380548477172852e-01 2.429664880037307739e-02 -4.006019532680511475e-01 -1.820708364248275757e-01 -1.095764040946960449e-01 -1.900285482406616211e-01 5.017057992517948151e-03 -3.619414269924163818e-01 2.082220464944839478e-01 -2.594403326511383057e-01 -1.120268180966377258e-02 1.185064762830734253e-01 -2.921130955219268799e-01 4.129487648606300354e-02 1.734962128102779388e-02 -1.860530972480773926e-01 3.201235458254814148e-02 -1.167395636439323425e-01 -3.762827441096305847e-02 -5.411434173583984375e-02 -4.346603900194168091e-02 3.281608968973159790e-02 1.905172467231750488e-01 2.590282261371612549e-01 2.602323889732360840e-01 3.654164075851440430e-02 5.158509686589241028e-02 -1.705670654773712158e-01 -3.378433734178543091e-02 -1.619369238615036011e-01
1.215971708297729492e-01 -3.937852382659912109e-01 5.954393651336431503e-03 9.029693901538848877e-03 -2.963183820247650146e-02 -6.560759991407394409e-02 1.098531559109687805e-01 6.683910638093948364e-02 9.089656174182891846e-02 -3.499779850244522095e-02 2.685905098915100098e-01 -3.492817878723144531e-01 -3.631046274676918983e-03 -3.205286562442779541e-01 2.249582670629024506e-02 -7.158956956118345261e-03 -1.018700376152992249e-02 1.981640756130218506e-01 3.118658363819122314e-01 2.324344068765640259e-01 1.424633264541625977e-01 1.347481310367584229e-01 -9.859076887369155884e-02 -9.112129360437393188e-02 -1.418356895446777344e-01 -3.298712670803070068e-01 -7.040568161755800247e-03 2.022843807935714722e-02 -2.177273035049438477e-01 -1.979939490556716919e-01 1.682277172803878784e-01 -9.972210228443145752e-02
-9.156823903322219849e-02 -1.581145673990249634e-01 -2.982891537249088287e-02 1.671979129314422607e-01 3.246657922863960266e-02 -2.436466664075851440e-01 6.191337853670120239e-02 -2.270442098379135132e-01 1.326499283313751221e-01 -6.491672247648239136e-02 9.463825076818466187e-02 -2.482987642288208008e-01 1.565611809492111206e-01 -1.524286568164825439e-01 -2.088355273008346558e-02 1.770868152379989624e-01 3.491046652197837830e-02 -1.933940649032592773e-01 -9.241724014282226562e-02 1.330008357763290405e-01 2.164816409349441528e-01 1.243439763784408569e-01 1.605352610349655151e-01 -4.096413496881723404e-03 8.003768324851989746e-02 -1.128384098410606384e-01 -4.692467302083969116e-02 1.579707562923431396e-01 -1.271527111530303955e-01 -5.286991596221923828e-01 2.201931327581405640e-01 3.264571130275726318e-01
-3.484877571463584900e-02 -2.466843575239181519e-01 -6.937520951032638550e-02 -1.732114255428314209e-01 -1.264837682247161865e-01 -1.757500767707824707e-01 1.499703973531723022e-01 -2.262471914291381836e-01 -6.760635972023010254e-02 -2.201719395816326141e-02 2.550592124462127686e-01 -4.986399114131927490e-01 -2.985987439751625061e-02 2.153776288032531738e-01 3.608479350805282593e-02 -3.180203139781951904e-01 2.240998744964599609e-01 7.815855741500854492e-02 1.014204137027263641e-02 1.566128805279731750e-02 2.611000090837478638e-02 2.358557879924774170e-01 -4.841152578592300415e-03 6.928407400846481323e-02 1.930553019046783447e-01 -9.720874950289726257e-04 8.525701612234115601e-02 2.203350067138671875e-01 -2.615898102521896362e-02 -2.927084565162658691e-01 -1.053382903337478638e-01 7.565899938344955444e-02
-1.535387616604566574e-02 -6.972139328718185425e-02 -1.641843914985656738e-01 -1.091209724545478821e-01 -1.712644994258880615e-01 -3.153500556945800781e-01 1.064855456352233887e-01 -2.146653831005096436e-01 6.172098219394683838e-02 -2.055181413888931274e-01 -1.009516417980194092e-02 -3.725198209285736084e-01 2.217324823141098022e-02 -1.282233446836471558e-01 1.341929584741592407e-01 2.118080556392669678e-01 4.194300249218940735e-02 5.900016054511070251e-03 1.930040866136550903e-01 4.446457698941230774e-02 1.041400209069252014e-01 -2.671257853507995605e-01 2.927628159523010254e-01 6.239175796508789062e-02 -1.996054500341415405e-01 -2.575853280723094940e-02 7.406730949878692627e-02 -8.383312076330184937e-02 -3.729600459337234497e-02 -2.686092257499694824e-01 4.044311940670013428e-01 4.654273018240928650e-02
-6.672190129756927490e-02 -1.655372381210327148e-01 1.557010114192962646e-01 -1.084390133619308472e-01 -1.479600667953491211e-01 -2.034011781215667725e-01 2.826371192932128906e-01 -1.917602717876434326e-01 6.083255261182785034e-02 -2.368563562631607056e-01 1.436877250671386719e-01 -3.095969259738922119e-01 2.470814287662506104e-01 9.504096210002899170e-02 1.090500205755233765e-01 -2.709794603288173676e-02 -1.009702980518341064e-01 -2.269991934299468994e-01 -4.044189583510160446e-03 -7.012452185153961182e-02 -2.571304440498352051e-01 1.295277327299118042e-01 7.248370349407196045e-02 2.553043663501739502e-01 2.809500694274902344e-01 -1.130206957459449768e-01 -8.539244532585144043e-02 -3.726748526096343994e-01 -1.611079424619674683e-01 -4.587301239371299744e-02 7.857906818389892578e-02 3.335588797926902771e-02
9.685876220464706421e-02 -2.218239158391952515e-01 2.709989845752716064e-01 -1.800983399152755737e-01 -1.326198279857635498e-01 1.193905547261238098e-01 1.476383060216903687e-01 -2.888312935829162598e-01 2.870929837226867676e-01 -3.638680577278137207e-01 1.754413992166519165e-01 -1.573894917964935303e-01 4.590822160243988037e-01 -2.475363202393054962e-02 -3.167957812547683716e-02 8.739022910594940186e-02 1.574503071606159210e-02 -1.635885834693908691e-01 -6.492266803979873657e-02 3.820774704217910767e-02 -1.343895196914672852e-01 -1.321304705925285816e-03 1.073487550020217896e-01 1.124665066599845886e-01 -1.149482578039169312e-01 1.426013708114624023e-01 1.719439923763275146e-01 4.843933135271072388e-02 1.009381487965583801e-01 -1.950344443321228027e-01 1.386830508708953857e-01 1.589452289044857025e-02
-3.284122049808502197e-01 -9.096565842628479004e-02 -8.461884409189224243e-02 -2.972194850444793701e-01 -5.685423500835895538e-03 -6.532429903745651245e-02 3.567620739340782166e-02 -1.471861153841018677e-01 1.297483500093221664e-02 5.280979722738265991e-02 4.401574730873107910e-01 -4.726373851299285889e-01 1.001378521323204041e-01 1.122322119772434235e-02 -1.081321854144334793e-03 -1.867918372154235840e-01 1.253428161144256592e-01 5.185635387897491455e-02 -2.232430875301361084e-01 1.746949851512908936e-01 -1.366028338670730591e-01 5.664262920618057251e-02 -3.060735575854778290e-02 2.488008290529251099e-01 1.839400082826614380e-01 -1.127934008836746216e-01 -2.948338910937309265e-02 1.171445939689874649e-02 -2.394840717315673828e-01 2.739905007183551788e-02 4.708122089505195618e-02 -6.827214360237121582e-02
-5.807455629110336304e-03 -4.227676242589950562e-02 -2.092750966548919678e-01 -2.359195649623870850e-01 1.836928278207778931e-01 -3.189063072204589844e-01 1.673254817724227905e-01 -1.179799363017082214e-01 6.295635551214218140e-02 -9.159825742244720459e-02 1.362438648939132690e-01 -2.698641419410705566e-01 8.579107373952865601e-02 8.039039373397827148e-02 4.307731613516807556e-02 3.922846913337707520e-02 2.970845401287078857e-01 -2.754445001482963562e-02 1.320082694292068481e-01 6.596041377633810043e-03 -1.088878959417343140e-01 -2.168517261743545532e-01 1.951819956302642822e-01 1.846269071102142334e-01 -1.733517050743103027e-01 -9.553644061088562012e-02 -7.168409973382949829e-02 -1.411273330450057983e-01 -2.757866382598876953e-01 -3.445501625537872314e-01 2.522437572479248047e-01 2.005439102649688721e-01
-3.006744384765625000e-01 -2.599468529224395752e-01 -1.162935048341751099e-02 -1.240376457571983337e-01 -6.616513710469007492e-04 2.024382054805755615e-01 2.004711776971817017e-01 -3.407286405563354492e-01 1.553205549716949463e-01 -3.412650823593139648e-01 2.463395297527313232e-01 -1.425182074308395386e-01 -1.058027967810630798e-01 -9.825870394706726074e-02 -1.237138435244560242e-01 2.397850155830383301e-01 7.884032279253005981e-02 -9.922508895397186279e-02 -2.809246480464935303e-01 -2.264061570167541504e-01 6.550420075654983521e-02 -1.438714414834976196e-01 4.436445236206054688e-02 3.600854054093360901e-02 5.158103629946708679e-02 -1.724235527217388153e-02 -1.381271034479141235e-01 5.864603072404861450e-02 1.545142978429794312e-01 -2.639925181865692139e-01 1.146551966667175293e-01 -8.555918186902999878e-02
-1.437658816576004028e-01 -1.256229132413864136e-01 2.022717893123626709e-02 -6.500207632780075073e-02 -2.099281102418899536e-01 1.700213849544525146e-01 4.857224225997924805e-02 -3.178608715534210205e-01 6.465841829776763916e-02 -3.115806877613067627e-01 1.822557449340820312e-01 -2.016232311725616455e-01 -2.318720147013664246e-02 -1.350119411945343018e-01 -5.279357731342315674e-02 -8.004967868328094482e-02 1.648860983550548553e-02 2.345841526985168457e-01 -3.658289834856987000e-02 -1.563997417688369751e-01 -1.460514366626739502e-01 1.712467968463897705e-01 -2.655617594718933105e-01 -5.076776817440986633e-02 2.292685359716415405e-01 -4.607610777020454407e-02 1.762817651033401489e-01 -5.730083648813888431e-05 -1.562367826700210571e-01 -3.872291147708892822e-01 2.200949192047119141e-01 2.569680511951446533e-01
-2.121556997299194336e-01 -1.447184085845947266e-01 1.371358782052993774e-01 -4.069652035832405090e-02 1.212684512138366699e-01 -2.004980444908142090e-01 -3.782373666763305664e-02 -1.451555043458938599e-01 2.208542227745056152e-01 -1.247297748923301697e-01 4.780094921588897705e-01 -1.758366674184799194e-01 -9.164782240986824036e-03 -8.383214473724365234e-02 1.206521242856979370e-01 -1.765693128108978271e-01 1.721269488334655762e-01 -3.659222973510622978e-03 -1.536139547824859619e-01 1.051348000764846802e-01 -1.812023110687732697e-02 -1.667705625295639038e-01 -7.189508527517318726e-02 -1.335805803537368774e-01 5.001434683799743652e-01 2.643260639160871506e-03 4.745124280452728271e-02 -1.825377792119979858e-01 2.099686674773693085e-02 -2.257104218006134033e-01 7.297609746456146240e-02 4.132693633437156677e-02
-1.657896041870117188e-01 -3.702366948127746582e-01 -1.125828921794891357e-01 -5.584711953997612000e-02 6.587547063827514648e-02 -1.439901292324066162e-01 -1.699644923210144043e-01 -1.658807694911956787e-01 1.145901530981063843e-01 -2.600616514682769775e-01 7.435075193643569946e-02 -2.257487773895263672e-01 -2.220968902111053467e-02 1.833990216255187988e-01 6.659784168004989624e-02 1.562757194042205811e-01 2.994179427623748779e-01 -1.474400311708450317e-01 1.016371920704841614e-01 3.756937012076377869e-02 3.085425198078155518e-01 -1.134490296244621277e-01 -1.566897183656692505e-01 1.318631470203399658e-01 -3.200328052043914795e-01 9.267137199640274048e-02 -1.337796822190284729e-02 1.479517072439193726e-01 7.264240086078643799e-02 -2.664218544960021973e-01 2.353184968233108521e-01 8.841895498335361481e-03
-1.583629846572875977e-01 -3.693881928920745850e-01 9.333031624555587769e-02 -1.326804012060165405e-01 1.968445032835006714e-01 -2.712275385856628418e-01 -2.608110196888446808e-02 -1.345331519842147827e-01 5.393845215439796448e-02 -6.340026855468750000e-02 3.690771758556365967e-02 -1.141572669148445129e-01 9.224147349596023560e-02 6.455607712268829346e-02 1.463182717561721802e-01 -3.173465728759765625e-01 1.968998694792389870e-03 -1.154227405786514282e-01 1.054764315485954285e-01 -4.891379550099372864e-02 4.155350476503372192e-02 -1.245954036712646484e-01 -1.273308247327804565e-01 -1.311362385749816895e-01 -2.744334340095520020e-01 -9.226761013269424438e-02 9.753743186593055725e-03 1.362649649381637573e-01 -1.088560670614242554e-01 -4.313266873359680176e-01 2.304465472698211670e-01 3.065247237682342529e-01
-1.848230808973312378e-01 -2.074679881334304810e-01 4.646700993180274963e-02 -3.535352349281311035e-01 -3.684380650520324707e-01 -1.420161724090576172e-01 1.955140978097915649e-01 -3.353053927421569824e-01 7.126288861036300659e-02 -1.475517600774765015e-01 1.328663714230060577e-02 -1.073374897241592407e-01 2.734294235706329346e-01 -1.863054931163787842e-01 -1.403538882732391357e-01 1.266437321901321411e-01 -7.273708283901214600e-02 -5.271483957767486572e-02 -1.264969408512115479e-01 -5.391553789377212524e-02 -5.546161159873008728e-02 -2.024949640035629272e-01 6.812677532434463501e-02 3.922073841094970703e-01 4.023451358079910278e-02 -6.284988671541213989e-02 8.840849995613098145e-02 -1.015683785080909729e-01 -2.943665906786918640e-02 -2.230462282896041870e-01 3.606404364109039307e-02 1.332663837820291519e-02
2.511383593082427979e-01 -3.481511175632476807e-01 1.606563478708267212e-01 -1.903872489929199219e-01 -5.701985210180282593e-02 3.095689788460731506e-02 1.895461976528167725e-01 -1.839174330234527588e-01 1.076932400465011597e-01 -1.769589632749557495e-01 8.200483769178390503e-02 -1.278801262378692627e-01 2.673939764499664307e-01 2.180136553943157196e-02 -1.225721277296543121e-02 1.862585097551345825e-01 -1.079923361539840698e-01 -2.620402276515960693e-01 6.889672577381134033e-02 2.486706078052520752e-01 1.026386916637420654e-01 -1.255298852920532227e-01 1.445454210042953491e-01 1.187393143773078918e-01 1.019945442676544189e-01 -9.474816918373107910e-02 -2.457427531480789185e-01 -4.916179180145263672e-02 4.826033115386962891e-02 -3.520081341266632080e-01 2.830377519130706787e-01 1.007982641458511353e-01
-1.862460076808929443e-01 -1.349640935659408569e-01 -2.180378139019012451e-01 -1.431461870670318604e-01 -2.697062492370605469e-01 -1.430811434984207153e-01 1.129723489284515381e-01 6.125767529010772705e-02 1.321330219507217407e-01 -3.140403032302856445e-01 2.410331666469573975e-01 -1.512775272130966187e-01 2.546697258949279785e-01 -1.896634846925735474e-01 -2.484094724059104919e-02 -3.978066891431808472e-02 -5.819289013743400574e-03 1.322480440139770508e-01 2.171496748924255371e-01 -1.848229765892028809e-01 2.316017448902130127e-01 -2.902534045279026031e-02 -3.793749809265136719e-01 -2.053988277912139893e-01 6.793940067291259766e-02 -4.479578137397766113e-02 -2.066130042076110840e-01 -8.204065263271331787e-02 -1.042103320360183716e-01 -5.550423264503479004e-02 2.126159667968750000e-01 1.209353059530258179e-01
-2.003286033868789673e-01 -5.675123333930969238e-01 8.523298799991607666e-02 -1.610887050628662109e-01 2.011244297027587891e-01 7.427242398262023926e-02 3.038629423826932907e-03 -1.699540019035339355e-01 -4.965508356690406799e-02 -2.676647603511810303e-01 1.544406265020370483e-01 -1.976642161607742310e-01 3.936685249209403992e-02 -9.676260501146316528e-02 7.573717832565307617e-02 7.696977257728576660e-02 2.186986804008483887e-01 -6.157071143388748169e-02 -1.991969197988510132e-01 1.206284537911415100e-01 2.910217344760894775e-01 -6.492841243743896484e-02 3.761851787567138672e-02 -1.140850931406021118e-01 1.333422362804412842e-01 -1.463966369628906250e-01 -5.050196312367916107e-03 -1.180023849010467529e-01 -3.073464632034301758e-01 9.423014521598815918e-02 5.702245607972145081e-02 3.421952202916145325e-02
-2.184577882289886475e-01 -6.039089336991310120e-02 -7.969610393047332764e-02 4.185462743043899536e-02 -8.500999957323074341e-02 -1.130883619189262390e-01 9.718932211399078369e-02 -2.130309343338012695e-01 -1.785170137882232666e-01 -2.997825443744659424e-01 -5.503515899181365967e-02 -3.330777585506439209e-01 1.452238708734512329e-01 -1.414028108119964600e-01 -2.297185957431793213e-01 2.272707819938659668e-01 2.421973347663879395e-01 -2.760526910424232483e-02 4.747031256556510925e-02 -1.557618565857410431e-02 9.730129688978195190e-02 -4.198373481631278992e-02 2.194891273975372314e-01 -9.275049716234207153e-02 -1.388121843338012695e-01 -1.814798265695571899e-01 1.093521788716316223e-01 7.914427667856216431e-02 -2.856554277241230011e-02 -3.615851402282714844e-01 3.805829882621765137e-01 8.782197535037994385e-02
-1.414094120264053345e-01 -1.780589222908020020e-01 -4.248581081628799438e-02 -3.947407901287078857e-01 -2.479645907878875732e-01 -1.798295080661773682e-01 3.231793344020843506e-01 1.073685735464096069e-01 1.084965839982032776e-01 -4.093313515186309814e-01 3.209915459156036377e-01 -2.006863802671432495e-01 6.440961360931396484e-02 -6.978923082351684570e-02 -1.673067659139633179e-01 -1.219440996646881104e-01 1.081041619181632996e-01 1.018469408154487610e-01 1.033461987972259521e-01 7.156293839216232300e-02 8.197029680013656616e-02 -7.077983766794204712e-02 -1.668280065059661865e-01 -7.516898214817047119e-02 -5.775120109319686890e-02 -4.561048001050949097e-02 -1.765516996383666992e-01 -8.658519387245178223e-02 -9.004854410886764526e-02 2.493904158473014832e-02 2.710759826004505157e-02 2.640821933746337891e-01
-3.660733699798583984e-01 -2.572446763515472412e-01 2.974731661379337311e-02 -2.882892191410064697e-01 -5.360828340053558350e-02 -1.536818295717239380e-01 1.780116111040115356e-01 -4.365274906158447266e-01 -1.312263756990432739e-01 -2.629595696926116943e-01 1.628323644399642944e-01 -4.775084555149078369e-03 2.660394608974456787e-01 -1.062351744621992111e-02 -3.651621565222740173e-02 -2.547042258083820343e-02 -1.176783367991447449e-01 -9.608863294124603271e-02 -6.660633534193038940e-02 2.337251789867877960e-02 -1.660727262496948242e-01 5.041021108627319336e-02 -1.216022763401269913e-02 2.311815619468688965e-01 8.604534715414047241e-02 -1.756955683231353760e-01 1.919167861342430115e-02 -1.651043593883514404e-01 -2.055322974920272827e-01 1.619081497192382812e-01 1.872263252735137939e-01 1.077539101243019104e-02
-2.105646952986717224e-02 8.020949549973011017e-03 6.404194980859756470e-02 -1.706138551235198975e-01 1.522219274193048477e-02 -7.827754318714141846e-02 -2.434763126075267792e-02 -1.918281167745590210e-01 1.609833687543869019e-01 -3.236621022224426270e-01 3.064975738525390625e-01 -2.401334792375564575e-01 1.322654485702514648e-01 -1.285520046949386597e-01 -2.188923805952072144e-01 -2.572880983352661133e-01 -1.714655309915542603e-01 -1.074826493859291077e-01 -1.233731284737586975e-01 1.365002542734146118e-01 -3.469666093587875366e-02 -3.475779592990875244e-01 -2.648653686046600342e-01 -1.331764310598373413e-01 -2.393550127744674683e-01 -8.943885564804077148e-02 -5.358834564685821533e-02 -1.676880270242691040e-01 -1.346780508756637573e-01 -2.464452087879180908e-01 -6.229425594210624695e-02 -1.684584766626358032e-01
-2.412257194519042969e-01 -9.486054629087448120e-02 1.516211479902267456e-01 -3.655852079391479492e-01 -2.557455934584140778e-02 -4.318362846970558167e-02 2.875422835350036621e-01 -2.678323686122894287e-01 2.127716725226491690e-04 -6.989631801843643188e-02 2.415395528078079224e-01 -1.443811506032943726e-01 1.654193997383117676e-01 -1.184437051415443420e-01 8.307520765811204910e-04 -2.070325016975402832e-01 -1.333249807357788086e-01 -1.519397050142288208e-01 2.493371069431304932e-02 -5.775712057948112488e-02 -2.163366675376892090e-01 5.415747687220573425e-02 2.189520299434661865e-01 4.018183648586273193e-01 -5.368560925126075745e-02 -7.595127820968627930e-02 -5.186799913644790649e-02 -1.389725953340530396e-01 -3.185543119907379150e-01 -4.870941489934921265e-02 8.968546241521835327e-02 6.640303134918212891e-02
9.419212490320205688e-02 -3.605466783046722412e-01 -5.772629380226135254e-02 -2.296787053346633911e-01 -4.381355345249176025e-01 -1.075344309210777283e-01 2.766052186489105225e-01 -2.922637462615966797e-01 4.846456926316022873e-03 -6.631303578615188599e-02 1.122265458106994629e-01 -2.065089195966720581e-01 8.428111672401428223e-02 -1.029442716389894485e-02 -7.123824954032897949e-02 1.822358816862106323e-01 9.193272888660430908e-02 -6.972572952508926392e-02 6.466961652040481567e-02 -1.995307356119155884e-01 -2.008427679538726807e-02 -8.840818889439105988e-03 3.651253879070281982e-03 2.299957126379013062e-01 -1.669837832450866699e-01 1.060945019125938416e-01 -1.030427124351263046e-02 -1.955577880144119263e-01 1.068354099988937378e-01 -3.433240056037902832e-01 4.721514414995908737e-03 1.301597803831100464e-01
-1.963974684476852417e-01 -6.828134506940841675e-02 -2.236828505992889404e-01 -5.748557671904563904e-02 -3.051920831203460693e-01 -2.190676629543304443e-01 3.286652639508247375e-02 1.281334310770034790e-01 5.343851074576377869e-02 -2.844901382923126221e-01 4.697504043579101562e-01 -9.403409808874130249e-02 1.159045323729515076e-01 -3.131589889526367188e-01 -8.114759624004364014e-02 -6.655864417552947998e-02 -2.442066743969917297e-02 -3.313875198364257812e-02 8.497437089681625366e-02 -7.573306560516357422e-02 7.678055018186569214e-02 6.258217035792768002e-04 -1.103355288505554199e-01 -2.684604227542877197e-01 -1.238385364413261414e-01 2.466843128204345703e-01 3.951657563447952271e-02 2.295071259140968323e-02 -1.942235678434371948e-01 -2.315249852836132050e-02 2.451654076576232910e-01 -1.659724712371826172e-01
-2.494861781597137451e-01 -1.252964735031127930e-01 -1.090582087635993958e-01 -3.921457529067993164e-01 -1.981565952301025391e-01 -9.610290080308914185e-02 -2.168708145618438721e-01 -2.302181124687194824e-01 7.504636794328689575e-02 -1.003231853246688843e-02 1.812020391225814819e-01 -1.759174615144729614e-01 -4.155295435339212418e-03 -1.780515313148498535e-01 -1.718182563781738281e-01 -2.395057231187820435e-01 -5.757438018918037415e-02 -1.034226864576339722e-01 -4.902785643935203552e-02 2.495060712099075317e-01 -5.956063792109489441e-02 -9.935600310564041138e-02 -6.445911526679992676e-02 -1.236922889947891235e-01 -2.799704074859619141e-01 3.230032324790954590e-02 -2.192145884037017822e-01 -2.230412214994430542e-01 -5.059565603733062744e-02 -3.362731337547302246e-01 -1.189679801464080811e-01 -3.418400511145591736e-02
-3.957217931747436523e-01 -2.190992385149002075e-01 -3.645963072776794434e-01 -1.250218600034713745e-01 -1.094885170459747314e-01 8.308380097150802612e-02 -5.828930996358394623e-03 -1.628261245787143707e-02 -1.375475153326988220e-02 -2.154925763607025146e-01 2.320496886968612671e-01 -2.466481178998947144e-01 -2.666622698307037354e-01 -2.381054759025573730e-01 -1.433537155389785767e-01 9.075549989938735962e-02 -1.162801980972290039e-01 3.320304304361343384e-02 1.777171529829502106e-02 -1.636154651641845703e-01 -4.511382430791854858e-02 -6.443246454000473022e-02 -1.489687263965606689e-01 -1.688734292984008789e-01 9.797736257314682007e-02 4.779914766550064087e-02 -3.055394068360328674e-02 -1.466978490352630615e-01 -3.578525781631469727e-01 -1.365956217050552368e-01 1.630303710699081421e-01 5.925123393535614014e-02
-8.069635182619094849e-02 -2.943622171878814697e-01 -2.056382596492767334e-02 -2.985673844814300537e-01 -2.791239321231842041e-01 4.480818659067153931e-02 2.444209903478622437e-01 -1.942140460014343262e-01 -9.052491746842861176e-03 -2.366557903587818146e-02 1.142395138740539551e-01 -1.138879433274269104e-01 -1.187406713142991066e-03 -4.963742196559906006e-02 -1.774865835905075073e-01 1.190066486597061157e-01 1.339385062456130981e-01 4.233539849519729614e-02 1.402026712894439697e-01 -4.860988259315490723e-02 -8.314964361488819122e-03 -1.922179013490676880e-01 1.640341803431510925e-02 4.092366695404052734e-01 -2.491007149219512939e-01 1.095845028758049011e-01 -1.302309334278106689e-01 -9.355124086141586304e-02 1.454674899578094482e-01 -4.302749633789062500e-01 -1.471890020184218884e-03 1.118895262479782104e-01
-1.358494758605957031e-01 -6.699126213788986206e-02 -1.223586052656173706e-01 -4.142511188983917236e-01 -3.664644360542297363e-01 -2.120874971151351929e-01 5.636840313673019409e-02 -5.353672429919242859e-02 1.725249290466308594e-01 -2.221713066101074219e-01 3.782637417316436768e-01 -1.453994661569595337e-01 1.010046526789665222e-01 6.930444389581680298e-02 -2.012690752744674683e-01 -1.174072548747062683e-01 1.787517070770263672e-01 9.136167168617248535e-02 1.343325823545455933e-01 -7.678826339542865753e-03 -1.437454018741846085e-02 9.889672696590423584e-02 -1.036348044872283936e-01 -3.172339498996734619e-01 -9.740643948316574097e-02 -1.010798588395118713e-01 -2.034904509782791138e-01 2.029360271990299225e-02 -4.652479663491249084e-02 -1.054978892207145691e-01 7.298868894577026367e-02 1.805470585823059082e-01
-7.787416130304336548e-02 -1.340471580624580383e-02 -1.091848239302635193e-01 -1.029235571622848511e-01 -1.845386624336242676e-01 -2.524156868457794189e-01 -1.493231020867824554e-02 -2.257827818393707275e-01 -2.578598633408546448e-02 -1.792332977056503296e-01 1.621941290795803070e-02 -4.947227239608764648e-01 -1.840092986822128296e-01 -1.648192703723907471e-01 -1.062954682856798172e-02 1.840615570545196533e-01 4.000325500965118408e-01 3.465403616428375244e-02 4.208650067448616028e-02 -1.093606352806091309e-01 1.554319411516189575e-01 -2.812009677290916443e-02 2.871733605861663818e-01 4.763529822230339050e-02 1.011944785714149475e-01 -4.777316749095916748e-02 -4.043335095047950745e-02 9.702497720718383789e-02 -2.267839014530181885e-01 -2.297083437442779541e-01 1.870211511850357056e-01 -4.541272297501564026e-02
-9.071079641580581665e-02 -3.280959725379943848e-01 4.171078279614448547e-02 -1.008631736040115356e-01 -1.874085813760757446e-01 -1.065913811326026917e-01 -4.867031052708625793e-02 -1.268969774246215820e-01 3.888744488358497620e-02 -7.582156918942928314e-03 5.505422949790954590e-01 -1.216302067041397095e-01 -1.601512543857097626e-02 -1.850190460681915283e-01 -8.691355586051940918e-02 1.151649132370948792e-01 9.238621219992637634e-03 3.882210701704025269e-02 -2.318302392959594727e-01 1.526083350181579590e-01 2.833675742149353027e-01 1.114797070622444153e-01 1.533391773700714111e-01 5.490607023239135742e-02 1.477439235895872116e-02 -1.917161643505096436e-01 1.160636842250823975e-01 -1.006986126303672791e-01 -4.090373814105987549e-01 -4.086160659790039062e-02 -4.707113280892372131e-02 -5.319005995988845825e-02
2.139724493026733398e-01 -3.711354732513427734e-01 4.037541896104812622e-02 -1.125627830624580383e-01 -3.625751435756683350e-01 1.520416736602783203e-01 -5.970037728548049927e-02 -1.425655931234359741e-01 1.524254679679870605e-01 -2.443135231733322144e-01 2.859043776988983154e-01 -2.011038661003112793e-01 7.855542004108428955e-02 1.445891708135604858e-01 -8.455844223499298096e-02 -1.799071282148361206e-01 -5.819726735353469849e-03 3.302617743611335754e-02 -8.523534238338470459e-02 -2.539941072463989258e-01 2.729088999330997467e-03 9.143623174168169498e-04 1.925776898860931396e-01 1.235359758138656616e-01 -1.861872524023056030e-02 -3.426578640937805176e-02 1.247205585241317749e-01 -3.758034110069274902e-01 7.577916234731674194e-02 -1.474302709102630615e-01 2.024010121822357178e-01 2.422333636786788702e-04
2.208799272775650024e-01 -2.948639094829559326e-01 -6.136634945869445801e-02 -1.730640828609466553e-01 3.200384378433227539e-01 -2.462120354175567627e-01 2.432160526514053345e-01 5.464115645736455917e-03 1.300855278968811035e-01 -1.470128893852233887e-01 3.122805058956146240e-01 -1.487370580434799194e-01 8.429633826017379761e-02 -6.773234158754348755e-02 -2.548003569245338440e-02 1.206905394792556763e-01 1.582454144954681396e-01 -1.460064649581909180e-01 -6.425119936466217041e-02 1.146265957504510880e-02 -1.728912442922592163e-02 -1.738602966070175171e-01 -2.042487449944019318e-02 -3.954594954848289490e-02 -2.586064040660858154e-01 1.903327554464340210e-01 1.176514476537704468e-02 1.288664191961288452e-01 -2.072694897651672363e-01 -2.963548898696899414e-01 2.961845695972442627e-01 4.181304201483726501e-02
-3.757873177528381348e-01 -2.676097452640533447e-01 1.385208070278167725e-01 3.395976498723030090e-02 2.555093169212341309e-01 -2.077625244855880737e-01 -1.267714798450469971e-02 -1.433193981647491455e-01 1.278402358293533325e-01 -1.959459483623504639e-01 4.368568360805511475e-01 -1.644658446311950684e-01 -8.364120125770568848e-02 9.582466632127761841e-02 -2.476335018873214722e-01 -1.071162242442369461e-02 1.148801147937774658e-01 -2.945536971092224121e-01 -3.177710622549057007e-02 -8.295882493257522583e-02 1.994589567184448242e-01 9.642882645130157471e-02 -1.349272113293409348e-02 1.864353269338607788e-01 -7.452326267957687378e-02 -1.873507350683212280e-01 -4.636454209685325623e-02 -4.441874474287033081e-02 8.252739161252975464e-02 -6.725335121154785156e-02 1.970294415950775146e-01 2.500244230031967163e-02
-9.868237376213073730e-02 -3.811984062194824219e-01 -1.697079688310623169e-01 -1.942730844020843506e-01 -1.370169073343276978e-01 -5.079277977347373962e-02 7.502847909927368164e-02 -2.432536184787750244e-01 6.173415482044219971e-02 -1.309193372726440430e-01 1.659173220396041870e-01 -1.795428991317749023e-01 -1.182531267404556274e-01 6.739912182092666626e-02 4.222574457526206970e-02 1.739466041326522827e-01 2.178591042757034302e-01 -2.132642567157745361e-01 -1.242698580026626587e-01 1.112668067216873169e-01 2.721421122550964355e-01 -3.146762847900390625e-01 -5.124957114458084106e-02 1.557280421257019043e-01 -3.868504464626312256e-01 -9.814878553152084351e-02 1.878382638096809387e-02 8.177351951599121094e-02 -1.387040223926305771e-02 -1.943018734455108643e-01 1.012970209121704102e-01 1.603398919105529785e-01
-2.831051349639892578e-01 -4.759998023509979248e-01 1.259423792362213135e-01 -3.283757716417312622e-02 6.133977323770523071e-02 -2.803801186382770538e-02 1.029271483421325684e-01 -2.648199796676635742e-01 -1.523627340793609619e-02 -6.450040638446807861e-02 5.192632600665092468e-02 3.551568463444709778e-02 -8.551567792892456055e-02 -1.025884449481964111e-01 -1.280226707458496094e-01 -5.080205388367176056e-03 1.325598359107971191e-01 -1.433899104595184326e-01 3.828651830554008484e-02 1.908780783414840698e-01 5.588630959391593933e-02 1.349017769098281860e-01 -1.406731605529785156e-01 9.810163825750350952e-02 -5.259162280708551407e-04 -9.407640248537063599e-02 3.114472627639770508e-01 -2.736990451812744141e-01 6.130988150835037231e-02 -1.436151415109634399e-01 4.623117148876190186e-01 5.305731296539306641e-02
-1.050817072391510010e-01 -8.251003921031951904e-02 9.836656600236892700e-02 6.403969135135412216e-03 -4.121473059058189392e-02 -1.802641600370407104e-01 2.417461574077606201e-01 -6.712652742862701416e-02 1.629237830638885498e-01 -2.086929380893707275e-01 -2.743825130164623260e-02 -2.259626798331737518e-02 1.197259798645973206e-01 -2.703462839126586914e-01 -7.534769922494888306e-02 2.174571007490158081e-01 1.694404780864715576e-01 -4.665169715881347656e-01 -7.741269469261169434e-02 -1.714807190001010895e-02 2.031482011079788208e-01 -1.811654269695281982e-01 7.119411975145339966e-02 -4.448195546865463257e-02 -1.707901060581207275e-01 -3.172891959547996521e-02 -4.146108031272888184e-02 -2.130235284566879272e-01 -3.403759896755218506e-01 -2.468370795249938965e-01 2.691843807697296143e-01 5.704714730381965637e-02
-3.002150356769561768e-01 -1.112985685467720032e-01 2.262709736824035645e-01 3.292010724544525146e-02 -8.135911822319030762e-02 -3.683868944644927979e-01 4.756229929625988007e-03 -5.083609372377395630e-02 -9.305835515260696411e-02 -1.158888041973114014e-01 4.667142778635025024e-02 -2.778122723102569580e-01 1.434214860200881958e-01 -2.523480057716369629e-01 -5.634048953652381897e-02 -1.595052182674407959e-01 1.586320400238037109e-01 1.372074186801910400e-01 2.269301563501358032e-01 2.909361943602561951e-02 -1.820922046899795532e-01 -4.443226847797632217e-03 -2.625805735588073730e-01 -2.661454081535339355e-01 9.290577471256256104e-02 1.131899729371070862e-01 -1.932658702135086060e-01 2.057107165455818176e-02 -5.695135518908500671e-02 -2.059701383113861084e-01 3.284338116645812988e-01 6.249494478106498718e-02
-1.893488466739654541e-01 -1.040532663464546204e-01 -3.764351010322570801e-01 -3.231377899646759033e-01 -1.030877158045768738e-01 -1.907631605863571167e-01 1.537389606237411499e-01 -3.783474862575531006e-02 2.501951158046722412e-01 2.335049957036972046e-02 2.760556042194366455e-01 -1.421933807432651520e-02 2.419243603944778442e-01 -3.032806217670440674e-01 7.117712497711181641e-02 -3.173580393195152283e-02 -7.995082437992095947e-02 7.053946703672409058e-02 -2.328965365886688232e-01 -1.693830937147140503e-01 -3.677445650100708008e-02 -1.054539903998374939e-01 -1.198353171348571777e-01 6.087461858987808228e-02 1.322269290685653687e-01 -3.001393936574459076e-02 -1.096380427479743958e-01 -1.668229103088378906e-01 -1.038053184747695923e-01 -9.269603528082370758e-03 3.450376093387603760e-01 1.612326651811599731e-01
-1.019067540764808655e-01 -2.643156051635742188e-01 5.427604913711547852e-02 -2.545717358589172363e-01 2.679976820945739746e-01 -4.186913073062896729e-01 7.781808078289031982e-02 -1.649421602487564087e-01 -5.101219564676284790e-02 -1.179767176508903503e-01 1.948815882205963135e-01 -1.994270086288452148e-01 -3.734294325113296509e-02 1.016445383429527283e-01 7.556460797786712646e-02 1.355867832899093628e-01 2.336584925651550293e-01 4.951699450612068176e-02 8.001153171062469482e-02 -9.453971683979034424e-02 -4.800187051296234131e-02 -5.356070771813392639e-02 1.347196102142333984e-01 7.810357958078384399e-02 -1.921075135469436646e-01 2.206238061189651489e-01 -5.130631104111671448e-02 -1.257036924362182617e-01 -2.349607050418853760e-01 -3.439317047595977783e-01 1.741639822721481323e-01 1.785199642181396484e-01
-1.888491027057170868e-02 -3.021373748779296875e-01 -1.000566259026527405e-01 -1.556909233331680298e-01 -3.088439106941223145e-01 5.612528696656227112e-02 2.134704589843750000e-01 -4.059761017560958862e-02 -5.326136574149131775e-02 -4.252507537603378296e-02 3.671455979347229004e-01 -4.938641488552093506e-01 1.042686924338340759e-01 6.493498571217060089e-03 -8.825518190860748291e-02 8.984394371509552002e-03 -7.095191627740859985e-03 2.797803580760955811e-01 -1.929934322834014893e-01 1.193030923604965210e-01 -6.786382198333740234e-02 -3.520127385854721069e-02 -1.941076070070266724e-01 -1.706569939851760864e-01 5.769661813974380493e-02 -4.364139214158058167e-02 -5.488336086273193359e-02 6.389498710632324219e-02 -1.965049803256988525e-01 7.160875946283340454e-02 2.194825261831283569e-01 -1.397500634193420410e-01
-3.570584580302238464e-02 -2.566262185573577881e-01 -3.512508571147918701e-01 -6.923183798789978027e-02 -9.831906855106353760e-02 -2.090078592300415039e-01 -7.464969158172607422e-02 -2.134010791778564453e-01 -7.852142304182052612e-02 7.078809291124343872e-02 -7.990448921918869019e-02 -3.513149917125701904e-01 1.286521106958389282e-01 1.925005204975605011e-02 -5.574998795054852962e-06 1.963267475366592407e-02 -7.241572253406047821e-03 -1.063448712229728699e-01 -1.244677007198333740e-01 5.996253341436386108e-02 3.133833408355712891e-01 -1.979736387729644775e-01 1.514078527688980103e-01 -1.379309147596359253e-01 -1.101017072796821594e-01 -2.651155460625886917e-03 -1.567191332578659058e-01 -1.723130941390991211e-01 -2.458749115467071533e-01 -1.974225193262100220e-01 3.470852673053741455e-01 2.141535133123397827e-01
-9.149257093667984009e-02 -4.288758337497711182e-02 -1.092923432588577271e-01 -2.611076645553112030e-02 -9.420869499444961548e-02 -1.640142202377319336e-01 1.195126101374626160e-01 -1.095069721341133118e-01 -1.618022024631500244e-01 -2.517725825309753418e-01 1.867178529500961304e-01 -3.296722173690795898e-01 1.019279286265373230e-01 -4.067226350307464600e-01 -2.396827787160873413e-01 -2.150666266679763794e-01 8.217737078666687012e-02 -1.418396085500717163e-01 9.333378076553344727e-02 -2.159595191478729248e-01 -8.776500076055526733e-02 5.153473839163780212e-02 2.057856470346450806e-01 -2.048005908727645874e-01 1.164410039782524109e-01 1.510643512010574341e-01 -1.064089760184288025e-01 -3.442608416080474854e-01 -1.031550690531730652e-01 -1.035434678196907043e-01 2.950606867671012878e-02 1.927704215049743652e-01
-1.021183356642723083e-01 -2.322571724653244019e-01 1.899381130933761597e-01 -1.099519059062004089e-01 4.163323435932397842e-03 -2.402901202440261841e-01 -1.064421012997627258e-01 2.632625401020050049e-02 -2.195363640785217285e-01 -1.910437047481536865e-01 -4.761262796819210052e-03 -3.961244821548461914e-01 1.058704182505607605e-01 4.877855628728866577e-02 -4.952554032206535339e-02 -1.726519465446472168e-01 5.188989453017711639e-03 -2.381957881152629852e-02 -1.819807142019271851e-01 -1.258829087018966675e-01 -2.529292926192283630e-02 -2.275249361991882324e-01 1.304183155298233032e-01 -1.496381592005491257e-02 3.452019989490509033e-01 5.059016868472099304e-03 -6.764605641365051270e-02 -8.249024301767349243e-02 -3.183503150939941406e-01 -1.189710199832916260e-01 2.344609200954437256e-01 3.316034078598022461e-01
-6.638367474079132080e-02 -2.492217868566513062e-01 -1.968518644571304321e-01 -1.952289044857025146e-01 -7.028213143348693848e-02 2.143947593867778778e-02 2.955301105976104736e-01 -1.966707408428192139e-01 1.241522729396820068e-01 -1.620921492576599121e-01 2.939754426479339600e-01 -2.157045304775238037e-01 7.850208133459091187e-02 -2.311039119958877563e-01 -3.241495788097381592e-01 8.564177900552749634e-02 -5.495089106261730194e-03 -3.716390207409858704e-02 1.960528492927551270e-01 -1.112656146287918091e-01 1.177124306559562683e-01 1.808450222015380859e-01 2.287118881940841675e-01 1.896950006484985352e-01 -2.912898957729339600e-01 1.759862154722213745e-01 8.418408781290054321e-02 -9.719918668270111084e-02 1.153186261653900146e-01 -1.823547780513763428e-01 1.076059639453887939e-01 3.185012564063072205e-02
-8.797814697027206421e-02 -2.561195790767669678e-01 1.686799377202987671e-01 -3.986957669258117676e-01 2.030870169401168823e-01 -2.385490089654922485e-01 6.718872487545013428e-02 -1.696480810642242432e-01 -6.526365876197814941e-02 -2.944108247756958008e-01 -2.037442326545715332e-01 -2.966790795326232910e-01 1.391393691301345825e-01 4.999813064932823181e-02 6.504833698272705078e-02 -1.478278636932373047e-01 2.005451917648315430e-01 -6.753236800432205200e-02 -1.749510616064071655e-01 5.822438001632690430e-02 1.438440680503845215e-01 -1.446388661861419678e-01 4.740246757864952087e-02 1.704328507184982300e-02 -5.857074633240699768e-02 2.198972851037979126e-01 -3.941132128238677979e-02 1.452110111713409424e-01 -2.602311372756958008e-01 -2.088549733161926270e-01 1.719665527343750000e-01 3.363843262195587158e-02
-2.405997216701507568e-01 -7.284078001976013184e-02 3.356505930423736572e-01 -1.859832555055618286e-02 -4.089576005935668945e-02 1.022812128067016602e-01 5.102520808577537537e-02 3.211598843336105347e-02 1.579972654581069946e-01 1.756920069456100464e-01 2.780784666538238525e-01 -2.873742580413818359e-01 -2.972270885948091745e-05 -2.400768101215362549e-01 -2.398176044225692749e-01 -7.970739901065826416e-02 -1.629493236541748047e-01 5.197243019938468933e-02 -1.543890684843063354e-01 4.892200604081153870e-02 8.135334402322769165e-02 -1.137050613760948181e-02 2.506433129310607910e-01 -1.332231760025024414e-01 -9.352081269025802612e-02 -1.238192319869995117e-01 -1.543853133916854858e-01 -2.423729747533798218e-01 -2.082990407943725586e-01 -3.577071428298950195e-01 2.223987430334091187e-01 2.286114543676376343e-02
4.280567914247512817e-02 -8.676552772521972656e-02 -2.029819041490554810e-01 -2.178234010934829712e-01 -1.897159218788146973e-01 -3.125047981739044189e-01 -7.142387330532073975e-02 3.088229894638061523e-02 1.983868516981601715e-02 3.857286274433135986e-02 3.795821964740753174e-01 -2.911795079708099365e-01 3.167777955532073975e-01 -2.481006532907485962e-01 -1.596655249595642090e-01 5.889909341931343079e-02 -2.927511371672153473e-02 3.663279116153717041e-02 4.653903469443321228e-02 -3.416930735111236572e-01 1.623274385929107666e-01 6.949297618120908737e-03 -2.249842584133148193e-01 -1.050088331103324890e-01 6.045036390423774719e-02 -8.332750946283340454e-02 -1.139759868383407593e-01 -3.817434236407279968e-02 -1.427539438009262085e-01 -1.105764433741569519e-01 1.867442578077316284e-01 1.974417716264724731e-01
-1.149570569396018982e-01 -9.708446264266967773e-02 1.616066507995128632e-02 -1.147276535630226135e-01 -1.027042195200920105e-01 1.760136634111404419e-01 -5.786690860986709595e-02 -1.115319132804870605e-01 3.106043040752410889e-01 -4.416152536869049072e-01 2.928633987903594971e-01 -4.021039903163909912e-01 1.286879181861877441e-01 -1.992483437061309814e-02 -1.849243976175785065e-02 -1.580891758203506470e-01 -1.886359974741935730e-02 -9.961343556642532349e-02 -7.060025632381439209e-02 4.579838737845420837e-02 -1.400339454412460327e-01 -3.186832368373870850e-01 -2.805541735142469406e-03 -3.541290014982223511e-02 -3.746289610862731934e-01 -1.095068007707595825e-01 -1.080564856529235840e-01 -4.338746145367622375e-02 -7.311566919088363647e-02 -1.125837713479995728e-01 -2.066265791654586792e-03 -4.071811214089393616e-02
-2.669658064842224121e-01 -2.943516969680786133e-01 2.120389640331268311e-01 -5.378922075033187866e-02 -5.761695653200149536e-02 1.004231572151184082e-01 -2.637807466089725494e-02 -2.505066096782684326e-01 -1.429530978202819824e-01 -3.277984857559204102e-01 2.400599233806133270e-02 1.589845120906829834e-02 7.743420451879501343e-02 -8.501894772052764893e-02 -1.193094477057456970e-01 -1.652128845453262329e-01 -1.764023154973983765e-01 -1.001094952225685120e-01 -9.563978761434555054e-02 -8.023175597190856934e-02 2.110124938189983368e-02 -4.305624961853027344e-02 -8.854847401380538940e-03 1.709371209144592285e-01 3.898792341351509094e-02 1.865653693675994873e-01 2.091738581657409668e-01 -2.221708744764328003e-01 -9.152135252952575684e-02 -2.807014286518096924e-01 4.727446436882019043e-01 7.409328967332839966e-02
-3.130105137825012207e-02 -2.053570300340652466e-01 9.606321901082992554e-02 -5.867245793342590332e-02 1.714137569069862366e-02 -1.964179724454879761e-01 4.492914304137229919e-02 -1.920870319008827209e-02 -9.999419748783111572e-02 -2.882168889045715332e-01 2.334912419319152832e-01 -5.533257871866226196e-02 2.044319212436676025e-01 -1.611117869615554810e-01 -1.172444671392440796e-01 -8.610158413648605347e-02 -9.650634974241256714e-02 -3.722008466720581055e-01 4.508616030216217041e-02 2.743283510208129883e-01 -1.226245537400245667e-01 -2.104951888322830200e-01 2.768313288688659668e-01 -1.998821496963500977e-01 2.495583444833755493e-01 1.656294800341129303e-02 2.601039223372936249e-02 9.936890751123428345e-02 -1.259602457284927368e-01 -3.317708373069763184e-01 2.508863210678100586e-01 -1.745169609785079956e-02
-1.332174837589263916e-01 -3.790813982486724854e-01 -2.772417664527893066e-02 -1.759777367115020752e-01 -1.326808333396911621e-01 -1.383833885192871094e-01 -1.426613051444292068e-02 -3.729101419448852539e-01 1.348148658871650696e-02 -1.146251410245895386e-01 3.608258813619613647e-02 -1.495782285928726196e-01 1.624699831008911133e-01 -1.049271691590547562e-02 -7.510372996330261230e-02 -1.061425134539604187e-01 -4.867155477404594421e-02 -2.575829327106475830e-01 -1.002728119492530823e-01 5.891844257712364197e-02 -2.585377395153045654e-01 -9.241982549428939819e-02 2.143843024969100952e-01 2.914453744888305664e-01 -4.210551083087921143e-02 -6.465249508619308472e-02 1.946167796850204468e-01 -3.513939082622528076e-01 -2.023520171642303467e-01 -6.935677677392959595e-02 1.403522193431854248e-01 1.705708950757980347e-01
-8.483613282442092896e-02 -1.762819737195968628e-01 1.160402595996856689e-01 3.669344633817672729e-02 -1.372151728719472885e-02 -1.103942189365625381e-02 -1.474278569221496582e-01 -1.911197006702423096e-01 3.658064454793930054e-02 -4.121878743171691895e-02 4.232484102249145508e-01 -2.511412799358367920e-01 7.673871517181396484e-02 -2.693481445312500000e-01 -5.510505661368370056e-02 -2.421140968799591064e-01 -8.423475921154022217e-02 9.684324264526367188e-02 2.224902510643005371e-01 -1.080536320805549622e-01 -3.003358840942382812e-01 1.234525665640830994e-01 -1.192514225840568542e-01 -5.243929848074913025e-02 1.055428907275199890e-01 1.850874125957489014e-01 -1.054648384451866150e-01 -1.811851859092712402e-01 -3.260436281561851501e-02 -4.211841523647308350e-01 1.036989986896514893e-01 1.561338752508163452e-01
-1.677764812484383583e-03 -3.968339860439300537e-01 -5.429728329181671143e-02 -2.317108362913131714e-01 -7.310188561677932739e-02 1.763147413730621338e-01 2.822429835796356201e-01 -3.031534850597381592e-01 2.913619205355644226e-02 -1.149110496044158936e-01 1.367084234952926636e-01 2.887378912419080734e-03 3.137716948986053467e-01 -2.227089256048202515e-01 -2.040476053953170776e-01 -4.729099944233894348e-02 -3.736928850412368774e-02 -2.634078450500965118e-02 1.059391275048255920e-01 -2.202286422252655029e-01 1.155129075050354004e-01 -1.238158717751502991e-01 2.013563066720962524e-01 -8.278179168701171875e-02 -2.009043991565704346e-01 1.484894752502441406e-01 1.385308653116226196e-01 -2.034874856472015381e-01 3.502667322754859924e-02 -7.839470356702804565e-02 2.650266289710998535e-01 1.212724819779396057e-01
7.984452694654464722e-02 -2.814813256263732910e-01 -1.481345742940902710e-01 -6.705820560455322266e-02 -5.403082817792892456e-02 -2.371784150600433350e-01 3.766871243715286255e-02 -4.223320782184600830e-01 -7.224513683468103409e-03 6.071576103568077087e-02 2.843645513057708740e-01 -1.160417869687080383e-01 7.021723687648773193e-02 2.683697082102298737e-02 -5.712833255529403687e-02 -2.380526214838027954e-01 1.838780194520950317e-01 -2.658390402793884277e-01 -1.679945439100265503e-01 -1.955462098121643066e-01 4.277223348617553711e-01 -6.842307746410369873e-02 -8.965273946523666382e-02 3.565879911184310913e-02 -3.510929411277174950e-03 -9.159302711486816406e-02 -9.519834071397781372e-02 1.459206789731979370e-01 -3.545495867729187012e-02 -3.063165582716464996e-03 2.774197161197662354e-01 2.192911878228187561e-02
-4.011573269963264465e-02 -1.019521132111549377e-01 1.440447941422462463e-02 -2.420490980148315430e-01 1.902419626712799072e-01 -1.489374041557312012e-01 2.763091623783111572e-01 -5.442309007048606873e-02 3.041380830109119415e-02 -5.455969646573066711e-02 3.546980917453765869e-01 -2.983335852622985840e-01 6.791153550148010254e-02 -2.387264519929885864e-01 1.281188279390335083e-01 1.638642102479934692e-01 1.751602590084075928e-01 8.899792283773422241e-02 1.503196656703948975e-01 3.512522950768470764e-02 -1.144180297851562500e-01 -3.642660677433013916e-01 2.619262933731079102e-01 1.852142214775085449e-01 -1.051186919212341309e-01 -6.039689481258392334e-02 -2.479919604957103729e-02 1.055504940450191498e-02 -4.507372528314590454e-02 -3.506913483142852783e-01 5.965831689536571503e-03 1.278135925531387329e-01
-9.158205240964889526e-02 -5.087174102663993835e-02 -9.304953366518020630e-02 -1.166035607457160950e-01 -2.025949209928512573e-01 -3.990389406681060791e-01 1.548593938350677490e-01 1.331252008676528931e-01 2.038870453834533691e-01 -1.360299885272979736e-01 3.753153681755065918e-01 -1.342721432447433472e-01 2.616546750068664551e-01 -2.510951459407806396e-01 3.529319539666175842e-02 7.937087863683700562e-02 -6.947828084230422974e-02 6.051504239439964294e-02 -6.295417994260787964e-02 -1.232117339968681335e-01 1.335391998291015625e-01 2.158634513616561890e-01 -3.072274029254913330e-01 -1.601152569055557251e-01 -4.810016974806785583e-02 2.308665812015533447e-01 -3.051640838384628296e-02 -1.708923876285552979e-01 -7.295289635658264160e-02 -7.563049346208572388e-02 2.265231758356094360e-01 8.108849078416824341e-02
-3.642287254333496094e-01 -3.666587769985198975e-01 1.126362159848213196e-01 -4.026545584201812744e-02 -2.009888738393783569e-01 6.437453627586364746e-02 -1.052362173795700073e-01 -1.791218072175979614e-01 2.028691917657852173e-01 -1.832441538572311401e-01 1.571731641888618469e-02 -5.479661747813224792e-02 2.586284875869750977e-01 -9.516482800245285034e-02 -8.903641253709793091e-02 1.769980639219284058e-01 2.177034169435501099e-01 1.496723592281341553e-01 2.545056939125061035e-01 -1.236029416322708130e-01 6.018773466348648071e-02 2.096874117851257324e-01 1.821420937776565552e-01 7.647205889225006104e-02 -1.417137682437896729e-01 5.931653827428817749e-02 -2.808663807809352875e-02 2.618641965091228485e-02 -3.410666882991790771e-01 -2.769787050783634186e-02 2.288234829902648926e-01 8.193594217300415039e-02
-1.504055410623550415e-01 -3.207555115222930908e-01 -1.182486414909362793e-01 2.888962328433990479e-01 1.131436973810195923e-02 -1.921179937198758125e-04 1.971925497055053711e-01 -2.502979151904582977e-02 5.046119540929794312e-02 -1.519156545400619507e-01 3.627152740955352783e-02 -5.620614290237426758e-01 1.786526143550872803e-01 1.112938597798347473e-01 -2.344113290309906006e-01 5.331442505121231079e-02 -4.390626400709152222e-02 6.595878303050994873e-02 1.222019363194704056e-02 6.780330836772918701e-02 1.975557953119277954e-01 -4.660641402006149292e-02 1.526632308959960938e-01 -4.723257198929786682e-02 1.984320729970932007e-01 9.148765355348587036e-03 -5.987145006656646729e-02 -1.778760850429534912e-01 -8.848219364881515503e-02 -2.697806358337402344e-01 1.733895540237426758e-01 1.712981313467025757e-01
2.137365043163299561e-01 -3.326668441295623779e-01 1.098026055842638016e-02 -3.300643861293792725e-01 5.769545957446098328e-02 -4.938056226819753647e-03 9.769385308027267456e-02 -1.428532600402832031e-02 -1.145200617611408234e-02 -8.246082812547683716e-02 1.094745099544525146e-01 -1.841522157192230225e-01 3.091504573822021484e-01 9.060529991984367371e-04 -1.282120794057846069e-01 -5.308321863412857056e-02 1.929265446960926056e-02 -1.880538761615753174e-01 -6.719084829092025757e-02 -4.122092202305793762e-02 6.154539063572883606e-02 -1.532292664051055908e-01 2.860910892486572266e-01 -1.887146234512329102e-01 3.072390258312225342e-01 3.486580029129981995e-02 -2.352595329284667969e-01 1.429018378257751465e-02 7.206897437572479248e-02 -3.883041143417358398e-01 2.416419237852096558e-01 -4.025136306881904602e-02
-4.772178828716278076e-01 -1.694457232952117920e-01 2.588242292404174805e-02 -4.970101639628410339e-02 -9.805223345756530762e-02 -1.981456726789474487e-01 -4.671015217900276184e-02 -2.440846860408782959e-01 2.345716804265975952e-01 2.060320600867271423e-02 3.147712722420692444e-02 -3.761485517024993896e-01 1.921039074659347534e-01 -1.054959371685981750e-01 1.651025190949440002e-02 -2.509569749236106873e-03 4.743412137031555176e-02 3.565779626369476318e-01 -2.205337733030319214e-01 -6.509057246148586273e-03 1.857027709484100342e-01 -1.993725001811981201e-01 -1.399697661399841309e-01 -2.058713138103485107e-01 1.442675739526748657e-01 -2.373239398002624512e-02 6.448206305503845215e-02 7.965942495502531528e-04 -1.179284378886222839e-01 7.837333530187606812e-02 1.531620770692825317e-01 -1.445280574262142181e-02
3.818644583225250244e-02 -3.782801330089569092e-01 -1.700387895107269287e-01 -1.245627626776695251e-01 1.666961610317230225e-02 -5.187840014696121216e-02 1.415142714977264404e-01 -2.021468281745910645e-01 2.042665183544158936e-01 -5.213896185159683228e-02 2.043406814336776733e-01 -2.041991055011749268e-01 2.253524214029312134e-01 2.201841771602630615e-01 -3.317957744002342224e-02 -1.855129301548004150e-01 -1.295695900917053223e-01 -4.614388570189476013e-02 1.762347370386123657e-01 2.446199357509613037e-01 1.631443798542022705e-01 -3.065132200717926025e-01 1.784869134426116943e-01 7.218510657548904419e-02 -7.161510735750198364e-02 2.149517536163330078e-01 -1.345268487930297852e-01 -1.456629037857055664e-01 2.153319865465164185e-01 -1.037695258855819702e-01 2.606571316719055176e-01 3.613269329071044922e-02
-1.708201766014099121e-01 -1.256585121154785156e-01 -7.095882296562194824e-02 2.267725532874464989e-03 -1.152344346046447754e-01 7.257225364446640015e-02 -1.157294865697622299e-02 3.458212129771709442e-03 4.584901928901672363e-01 2.385663054883480072e-02 2.591488957405090332e-01 -3.323532640933990479e-01 8.310864679515361786e-03 2.815784886479377747e-03 -1.133308932185173035e-01 2.161600627005100250e-02 7.495654374361038208e-02 -1.398758613504469395e-03 -2.372087538242340088e-01 -1.092783547937870026e-02 1.954728960990905762e-01 -3.500587046146392822e-01 1.811819672584533691e-01 2.540391683578491211e-01 -1.926927864551544189e-01 7.843125611543655396e-02 8.243829011917114258e-02 -2.629309296607971191e-01 -1.376302391290664673e-01 -2.502397596836090088e-01 9.112001210451126099e-02 -1.771824620664119720e-02
-5.630023032426834106e-02 8.149302564561367035e-03 1.544649153947830200e-01 1.034221611917018890e-02 -2.303377985954284668e-01 -1.199811398983001709e-01 -8.328432217240333557e-03 -2.578988075256347656e-01 4.593636468052864075e-02 -1.547249704599380493e-01 1.576380878686904907e-01 -4.424745440483093262e-01 2.421716749668121338e-01 1.752562820911407471e-01 -2.742277085781097412e-01 -1.268384307622909546e-01 -6.403809040784835815e-02 -1.799143403768539429e-01 -1.473361104726791382e-01 1.334664374589920044e-01 7.832279056310653687e-02 -3.287203907966613770e-01 -1.505365818738937378e-01 -4.831682145595550537e-02 -1.552474647760391235e-01 -2.148347049951553345e-01 -2.655756473541259766e-01 5.099526792764663696e-02 -7.712292671203613281e-02 -1.394363343715667725e-01 1.313145011663436890e-01 -1.011544242501258850e-01
[truncated: 3,282,222 more chars]
