# Supplementary material for: The Language of Innovation
Source: PLoS One. 2020 Apr 30;15(4):e0230107. doi: 10.1371/journal.pone.0230107 (PMC7194493; doi:10.1371/journal.pone.0230107)
Supplement: S11 File — (GZ) [file pone.0230107.s011.tar.gz › 1989-1993/V2Run_6_VS_4500_embeddings1989-1993ED32.txt]

-9.259304404258728027e-02 -2.690039016306400299e-02 2.289636135101318359e-01 -3.546441197395324707e-01 2.787348628044128418e-01 1.214322224259376526e-01 -2.389899790287017822e-01 -2.741277813911437988e-01 -1.241838112473487854e-01 7.269424945116043091e-02 -1.344862282276153564e-01 -1.825355440378189087e-01 -1.253299862146377563e-01 -2.941915392875671387e-02 1.102867498993873596e-01 -6.805769633501768112e-03 -9.115479886531829834e-02 -2.215467691421508789e-01 -4.282451421022415161e-02 1.480854153633117676e-01 -6.022791191935539246e-02 -2.375900149345397949e-01 1.154908761382102966e-01 -5.950798466801643372e-02 8.159980177879333496e-02 1.138867512345314026e-01 -1.546079665422439575e-01 -1.390969008207321167e-01 3.159703314304351807e-01 -9.338480234146118164e-02 -3.530540466308593750e-01 -1.808697283267974854e-01
-3.384698629379272461e-01 -6.477554142475128174e-02 2.678194642066955566e-01 -2.975483238697052002e-01 1.048532277345657349e-01 -7.822304964065551758e-03 -2.303978614509105682e-02 5.406308174133300781e-02 -1.892272382974624634e-01 -1.858970820903778076e-01 1.282111257314682007e-01 -8.004224300384521484e-02 -1.772994101047515869e-01 -1.746038645505905151e-01 2.567218802869319916e-02 -4.078813642263412476e-02 4.269208014011383057e-02 -2.721657752990722656e-01 1.314638853073120117e-01 -1.502280682325363159e-01 -1.467622220516204834e-01 -1.401790529489517212e-01 2.980125546455383301e-01 2.993834018707275391e-01 6.409367918968200684e-02 2.134806849062442780e-02 -1.232299506664276123e-01 -9.231778234243392944e-02 2.451180666685104370e-01 3.622213378548622131e-02 2.257115989923477173e-01 -2.702318727970123291e-01
-2.354539483785629272e-01 -1.055768579244613647e-01 5.555592477321624756e-02 -2.097274512052536011e-01 -5.426922440528869629e-02 -2.966986782848834991e-02 -4.085555374622344971e-01 7.787967473268508911e-02 -3.836015760898590088e-01 2.764675393700599670e-02 -2.064424455165863037e-01 3.842379525303840637e-02 2.288201749324798584e-01 -3.053463697433471680e-01 2.141809910535812378e-01 -2.083103805780410767e-01 2.882588421925902367e-03 -2.612248361110687256e-01 -3.416535630822181702e-02 -1.297101080417633057e-01 -2.436712682247161865e-01 -5.679229274392127991e-02 1.275916546583175659e-01 7.964008301496505737e-02 1.660611033439636230e-01 -2.053306847810745239e-01 -9.008378535509109497e-02 -1.117681711912155151e-01 -4.424659907817840576e-02 -1.344415396451950073e-01 2.715914323925971985e-02 9.359607473015785217e-03
-1.733563691377639771e-01 -1.200740039348602295e-01 3.381740301847457886e-02 -3.618881404399871826e-01 1.340646892786026001e-01 1.951430141925811768e-01 -7.857470959424972534e-02 1.695653200149536133e-01 -9.200467169284820557e-02 1.865801215171813965e-01 2.668999731540679932e-01 8.686523139476776123e-02 1.328265368938446045e-01 -3.985475301742553711e-01 -3.055899031460285187e-02 -1.228001788258552551e-01 1.478778123855590820e-01 -1.368194222450256348e-01 -1.532871872186660767e-01 1.714306622743606567e-01 -3.770548999309539795e-01 -1.793296448886394501e-02 2.276593148708343506e-01 2.802783250808715820e-02 -1.837535947561264038e-01 1.551187969744205475e-02 -2.163714021444320679e-01 3.752154484391212463e-02 -1.178871467709541321e-02 -1.716922670602798462e-01 1.295623332262039185e-01 2.597451768815517426e-02
-1.335195600986480713e-01 -3.279229998588562012e-02 2.234533876180648804e-01 -2.429550439119338989e-01 1.081653237342834473e-01 -1.615412719547748566e-02 -4.814683198928833008e-01 1.339936554431915283e-01 -2.277398556470870972e-01 1.301808208227157593e-01 7.219894975423812866e-02 1.051244288682937622e-01 -7.409247756004333496e-02 -2.395675480365753174e-01 1.609620638191699982e-02 -1.636625975370407104e-01 1.520855128765106201e-01 3.058942593634128571e-02 -2.107149213552474976e-01 -7.930503785610198975e-02 -3.202956616878509521e-01 -2.913148142397403717e-02 1.890664100646972656e-01 2.902870178222656250e-01 4.383357614278793335e-02 -3.525287657976150513e-02 -2.190494090318679810e-01 8.533928543329238892e-02 2.708450853824615479e-01 4.263407364487648010e-02 -4.405561368912458420e-03 5.982222780585289001e-02
-1.190824434161186218e-01 4.800251126289367676e-02 1.689654886722564697e-01 -2.961172759532928467e-01 4.244305309839546680e-04 1.085668802261352539e-01 -2.351699769496917725e-01 -2.429185956716537476e-01 -2.754675745964050293e-01 -1.090413555502891541e-01 1.998051553964614868e-01 -5.547542497515678406e-02 -5.386318638920783997e-02 -9.866645932197570801e-02 3.204056918621063232e-01 1.158310938626527786e-02 -2.613655924797058105e-01 -9.920803457498550415e-02 7.530627399682998657e-02 -1.213174611330032349e-01 -2.442333996295928955e-01 -2.097734063863754272e-01 2.089322917163372040e-02 -2.343674376606941223e-02 5.579234287142753601e-02 4.512742161750793457e-02 -4.678930640220642090e-01 -1.628100574016571045e-01 1.078229770064353943e-01 -1.762436330318450928e-02 1.527780443429946899e-01 -7.703897356986999512e-02
-2.624486014246940613e-02 -1.347293406724929810e-01 -6.331277638673782349e-02 -3.011942803859710693e-01 -3.660236299037933350e-02 3.297696113586425781e-01 -2.376117855310440063e-01 1.480707526206970215e-01 -9.412715584039688110e-02 -7.084899581968784332e-03 1.560516655445098877e-01 1.851911097764968872e-01 -9.191506356000900269e-02 -4.558103904128074646e-02 1.465174853801727295e-01 -4.306287690997123718e-02 -2.914148569107055664e-01 -7.671318203210830688e-02 3.115580081939697266e-01 4.395791143178939819e-02 -2.775056101381778717e-02 9.315858781337738037e-02 2.096671760082244873e-01 -9.244631230831146240e-02 2.802038490772247314e-01 -1.046423017978668213e-01 -2.758958041667938232e-01 3.224720805883407593e-02 2.105143815279006958e-01 1.926225125789642334e-01 -1.965818405151367188e-01 -2.410492151975631714e-01
-1.575451791286468506e-01 -1.875278502702713013e-01 1.729280129075050354e-02 -2.840724587440490723e-01 2.865729629993438721e-01 -4.871000722050666809e-02 -2.520394325256347656e-01 -9.670978039503097534e-02 -3.648339509963989258e-01 -2.230733446776866913e-02 -7.682360243052244186e-03 8.931876718997955322e-02 4.233325272798538208e-02 -2.394229769706726074e-01 3.506813943386077881e-02 -2.580918073654174805e-01 -8.882177621126174927e-02 -1.207814589142799377e-01 -2.201824784278869629e-01 -4.744586069136857986e-03 -4.541434347629547119e-01 -2.755817258730530739e-03 -5.973407533019781113e-03 -6.586072593927383423e-02 2.063341587781906128e-01 5.862088501453399658e-02 -2.734128832817077637e-01 -1.142637133598327637e-01 -5.040527135133743286e-02 4.670247808098793030e-02 3.511136397719383240e-02 -1.080054044723510742e-01
-2.625838518142700195e-01 -2.564205825328826904e-01 1.185195744037628174e-01 -8.501211553812026978e-02 1.437858939170837402e-01 1.115820705890655518e-01 -4.081622362136840820e-01 -2.695084214210510254e-01 -3.243328928947448730e-01 1.390522997826337814e-02 6.552375108003616333e-02 -9.387227147817611694e-02 -1.431792229413986206e-01 -1.617762446403503418e-01 1.546027064323425293e-01 1.007002815604209900e-01 -1.002686917781829834e-01 -3.386889398097991943e-02 2.793871760368347168e-01 -9.334517270326614380e-02 -2.144771069288253784e-01 1.424467097967863083e-02 3.847643733024597168e-01 1.017283871769905090e-01 -1.499723792076110840e-01 -5.135099962353706360e-02 -8.975474536418914795e-02 1.348227262496948242e-01 1.278002094477415085e-02 7.105025649070739746e-02 1.112086549401283264e-01 3.091200813651084900e-02
-7.955127209424972534e-02 1.780100315809249878e-01 1.852016299962997437e-01 -4.100070297718048096e-01 1.410796195268630981e-01 -5.694078654050827026e-02 -2.735614180564880371e-01 -2.105932831764221191e-01 -2.346185743808746338e-01 -2.748979926109313965e-01 2.073561847209930420e-01 -9.130252152681350708e-02 7.354651391506195068e-02 -2.348121255636215210e-01 1.241024434566497803e-01 -6.282680481672286987e-02 1.228699088096618652e-01 -1.162574812769889832e-01 6.392081826925277710e-02 -3.218880668282508850e-02 1.360229030251502991e-02 -2.647993527352809906e-02 1.524057835340499878e-01 -2.778232283890247345e-02 -3.846514225006103516e-02 2.320957630872726440e-01 -2.774765901267528534e-02 -3.237592577934265137e-01 1.220877245068550110e-01 1.182448491454124451e-01 2.558108791708946228e-02 -3.260453343391418457e-01
-2.777635157108306885e-01 1.112042292952537537e-01 -1.983880996704101562e-02 -2.873401641845703125e-01 3.515879809856414795e-02 -1.047896444797515869e-01 -2.436870634555816650e-01 -2.389864176511764526e-01 -1.316522508859634399e-01 -1.986040323972702026e-01 3.138391673564910889e-02 -1.416666060686111450e-01 3.352442756295204163e-02 -1.129858121275901794e-01 2.109657377004623413e-01 2.242029458284378052e-02 -2.156042009592056274e-01 -1.378467082977294922e-01 2.239358872175216675e-01 4.656761884689331055e-02 -2.237977087497711182e-01 7.824625074863433838e-02 -3.571275249123573303e-02 2.744721174240112305e-01 1.629229635000228882e-01 -8.645665645599365234e-02 -3.300197720527648926e-01 -2.246346920728683472e-01 1.114519461989402771e-01 -2.582007348537445068e-01 1.972839534282684326e-01 -7.446661591529846191e-03
-1.784177273511886597e-01 8.396334946155548096e-02 3.432434797286987305e-01 -3.915762007236480713e-01 -1.024592220783233643e-01 3.471343591809272766e-02 -3.329946994781494141e-01 -1.293879598379135132e-01 -1.167409047484397888e-01 -2.676196396350860596e-01 3.556753396987915039e-01 -2.202274650335311890e-01 9.193340688943862915e-02 -2.533972859382629395e-01 -9.804660081863403320e-02 -1.309915930032730103e-01 -1.311714947223663330e-01 -1.155389100313186646e-01 2.237721830606460571e-01 2.180952951312065125e-02 -1.511269807815551758e-01 5.337652284651994705e-03 1.607725769281387329e-01 3.435539454221725464e-02 1.373568475246429443e-01 8.791972696781158447e-02 -4.318960383534431458e-02 -3.685432299971580505e-02 -6.826428323984146118e-02 3.345007449388504028e-02 2.736849524080753326e-02 -1.536321192979812622e-01
-1.233888566493988037e-01 -9.273207932710647583e-02 2.859429419040679932e-01 -2.031191587448120117e-01 2.845132648944854736e-01 -7.918223738670349121e-02 -2.481793761253356934e-01 -3.014803528785705566e-01 -2.867100536823272705e-01 -6.751783192157745361e-02 -9.751187264919281006e-02 4.276770167052745819e-03 -1.059097945690155029e-01 -3.575997650623321533e-01 -4.744585603475570679e-02 -3.098704218864440918e-01 -3.139930963516235352e-01 3.678923845291137695e-02 3.241621423512697220e-03 8.966125547885894775e-02 -2.940139770507812500e-01 -4.010157659649848938e-02 1.287439614534378052e-01 6.590610742568969727e-02 1.145456880331039429e-01 -7.336813956499099731e-02 4.590048454701900482e-03 -8.201145380735397339e-02 8.003950119018554688e-02 -1.762104481458663940e-01 -9.519062936305999756e-03 -6.111636292189359665e-03
-2.592394314706325531e-02 -1.020307540893554688e-01 2.548419497907161713e-02 -2.027879506349563599e-01 1.269937008619308472e-01 9.048222564160823822e-03 -3.075230121612548828e-01 -1.199279278516769409e-01 -3.929289802908897400e-02 -8.804310113191604614e-02 1.809159368276596069e-01 -4.436507821083068848e-02 -2.658547163009643555e-01 -5.306071043014526367e-01 1.063641682267189026e-01 -2.020700126886367798e-01 5.444295704364776611e-03 3.672178462147712708e-02 -9.335372596979141235e-02 -5.265784263610839844e-02 -3.115171194076538086e-01 1.543895006179809570e-01 1.294153928756713867e-01 1.183735057711601257e-01 -2.386392503976821899e-01 -2.977107651531696320e-02 -2.194387763738632202e-01 -1.127609238028526306e-02 5.286214500665664673e-02 -1.293360292911529541e-01 -9.783750027418136597e-02 -2.718544900417327881e-01
-8.851399272680282593e-02 -1.151381656527519226e-01 1.202236860990524292e-01 -2.879457473754882812e-01 -1.823612004518508911e-01 9.910812228918075562e-02 -3.289519846439361572e-01 -1.300756633281707764e-01 -3.694990873336791992e-01 1.465867906808853149e-01 -5.646141991019248962e-02 -4.595126956701278687e-02 -1.062079668045043945e-01 -2.340554744005203247e-01 2.885068394243717194e-02 -2.934262454509735107e-01 -2.631975524127483368e-02 -2.044312506914138794e-01 -4.681866988539695740e-02 -1.635501980781555176e-01 -1.685669869184494019e-01 -2.355184108018875122e-01 1.655754446983337402e-01 -1.519382894039154053e-01 1.123687103390693665e-01 9.574984014034271240e-02 -1.028447896242141724e-01 -6.033669784665107727e-02 3.499893248081207275e-01 3.144181147217750549e-02 -6.221837550401687622e-02 1.668850481510162354e-01
-2.443521618843078613e-01 -2.346779853105545044e-01 2.367388606071472168e-01 -2.406979203224182129e-01 1.790520250797271729e-01 -9.488593786954879761e-02 -1.055052056908607483e-01 -1.225246265530586243e-01 -3.779510557651519775e-01 -2.982582747936248779e-01 1.738032847642898560e-01 -2.671043872833251953e-01 4.522203654050827026e-02 -7.714786380529403687e-02 -5.323848873376846313e-02 -3.863414376974105835e-02 -7.121901214122772217e-02 -2.658414468169212341e-02 1.584082543849945068e-01 3.715111687779426575e-02 -2.721093297004699707e-01 -5.584090203046798706e-02 8.404219150543212891e-02 -8.900551497936248779e-02 -2.441636472940444946e-02 3.056378066539764404e-01 -2.105387896299362183e-01 -4.544165730476379395e-02 -7.975211739540100098e-02 -1.364184021949768066e-01 -1.738003641366958618e-01 -1.958867311477661133e-01
-1.319724172353744507e-01 -1.242478564381599426e-01 1.164166554808616638e-01 -2.373947799205780029e-01 3.539672791957855225e-01 -5.918896198272705078e-02 -8.186413347721099854e-02 -1.513924002647399902e-01 -2.199546992778778076e-01 2.022802084684371948e-02 1.242785602807998657e-01 6.857550889253616333e-02 5.398790538311004639e-02 -2.093904167413711548e-01 1.406530886888504028e-01 -3.192898035049438477e-01 -4.118485152721405029e-01 -2.486807852983474731e-01 -1.436634808778762817e-01 3.895211219787597656e-02 -2.261874824762344360e-01 -4.931870102882385254e-02 1.578549891710281372e-01 2.390075176954269409e-01 2.177761681377887726e-02 1.249473989009857178e-01 -9.959373623132705688e-02 1.457287669181823730e-01 1.876153051853179932e-01 -1.576963067054748535e-01 6.718306243419647217e-02 1.780424267053604126e-02
1.815517619252204895e-02 5.022828932851552963e-03 -2.007279172539710999e-02 -3.910802304744720459e-01 5.997647717595100403e-02 4.620558023452758789e-02 1.036862358450889587e-01 -1.972158849239349365e-01 -1.234633103013038635e-01 1.613349318504333496e-01 8.599128574132919312e-03 2.422951459884643555e-01 1.012552231550216675e-01 4.868374764919281006e-02 8.441876620054244995e-02 -3.814221918582916260e-02 -8.697289973497390747e-02 -2.782062292098999023e-01 9.831050783395767212e-02 1.091319769620895386e-01 -2.188747823238372803e-01 -1.894837915897369385e-01 3.869816958904266357e-01 -7.249370217323303223e-02 3.130089864134788513e-02 -2.618708610534667969e-01 5.163464322686195374e-02 -1.890534311532974243e-01 3.286969065666198730e-01 -9.657432883977890015e-02 -1.421700417995452881e-01 -2.806459069252014160e-01
-9.885226190090179443e-02 -1.179337054491043091e-01 9.295364469289779663e-02 -3.920112550258636475e-01 2.430579215288162231e-01 3.519351035356521606e-02 -1.728933602571487427e-01 -4.212540015578269958e-02 1.069029048085212708e-01 6.950592994689941406e-02 -8.373975753784179688e-03 2.117135524749755859e-01 1.794174686074256897e-02 -1.457534879446029663e-01 2.962259948253631592e-01 -2.666491270065307617e-01 9.541077166795730591e-02 -7.994050532579421997e-02 -4.741072654724121094e-02 1.821661889553070068e-01 -4.033806920051574707e-01 9.041155129671096802e-02 1.555891931056976318e-01 1.892727017402648926e-01 -1.571689397096633911e-01 3.818409889936447144e-02 -1.667173802852630615e-01 -1.358556151390075684e-01 4.264631122350692749e-02 -3.075092732906341553e-01 -7.408854365348815918e-02 1.559641957283020020e-01
-8.624144643545150757e-02 -1.832118481397628784e-01 1.095210686326026917e-01 -2.976243197917938232e-01 3.627623915672302246e-01 -7.026948034763336182e-02 -1.753779202699661255e-01 -2.665738761425018311e-01 -1.761280745267868042e-01 1.245727203786373138e-02 2.174213826656341553e-01 8.037553168833255768e-03 1.127312481403350830e-01 -1.415729671716690063e-01 3.409343585371971130e-02 -3.788914382457733154e-01 -3.550619184970855713e-01 1.272634863853454590e-01 -4.643607139587402344e-02 -4.095213080290704966e-04 -2.261702269315719604e-01 -1.845810376107692719e-02 3.403875604271888733e-02 1.371774971485137939e-01 1.320472508668899536e-01 -4.648702591657638550e-02 -1.923779994249343872e-01 -2.148248627781867981e-02 2.633833289146423340e-01 8.828713744878768921e-02 1.170320734381675720e-01 1.613277569413185120e-02
-2.526353001594543457e-01 -1.465929597616195679e-01 2.400650084018707275e-01 -3.077632784843444824e-01 2.784879505634307861e-01 2.362225353717803955e-01 -2.227444350719451904e-01 -1.887776553630828857e-01 -2.938525676727294922e-01 -1.064349710941314697e-02 1.375517155975103378e-02 9.925494343042373657e-02 2.706509642302989960e-02 -9.307579696178436279e-02 6.459555774927139282e-02 -3.320648968219757080e-01 -2.568977773189544678e-01 1.083278805017471313e-01 -1.769245564937591553e-01 -1.197797656059265137e-01 -2.171446681022644043e-01 -2.748426049947738647e-02 1.160986274480819702e-01 4.454484209418296814e-02 1.122515052556991577e-01 -8.637277036905288696e-02 -1.205345913767814636e-01 1.942663192749023438e-01 1.690192669630050659e-01 -1.750069409608840942e-01 -6.123739853501319885e-02 -3.693572059273719788e-02
-2.508139908313751221e-01 -2.088822424411773682e-01 2.552429959177970886e-02 -2.262804061174392700e-01 4.598781839013099670e-02 -3.516025468707084656e-02 -3.150450065732002258e-02 -4.421767890453338623e-01 2.855628728866577148e-02 -9.747236222028732300e-02 -1.160929352045059204e-01 -1.435162425041198730e-01 1.377680599689483643e-01 -2.054879218339920044e-01 1.610923260450363159e-01 -1.719360649585723877e-01 -7.382879499346017838e-03 -1.557649821043014526e-01 -1.089012473821640015e-01 -1.606528460979461670e-01 -1.528842598199844360e-01 1.156223192811012268e-01 3.516167700290679932e-01 -1.079986989498138428e-01 -7.920119911432266235e-02 6.283334642648696899e-02 -7.254760712385177612e-02 1.699640043079853058e-02 2.370754629373550415e-01 2.025012671947479248e-01 -1.717011779546737671e-01 -3.227098286151885986e-01
-1.726436764001846313e-01 7.253699004650115967e-03 -9.056789427995681763e-02 -3.117459267377853394e-02 -8.683208376169204712e-03 -1.052330508828163147e-01 -1.667097806930541992e-01 -5.143370106816291809e-02 -3.463654816150665283e-01 1.176359280943870544e-01 3.710245788097381592e-01 -1.502449810504913330e-01 9.782195836305618286e-02 2.039400301873683929e-02 1.559435278177261353e-01 -2.444496154785156250e-01 -3.550436720252037048e-02 -1.097199693322181702e-01 3.957245945930480957e-01 2.467881701886653900e-02 -7.457524538040161133e-02 -1.194883212447166443e-01 3.854716718196868896e-01 -8.179052919149398804e-02 1.688912324607372284e-02 -1.157072782516479492e-01 -2.179688066244125366e-01 -5.357428453862667084e-03 2.144362926483154297e-01 -1.239662840962409973e-01 3.553966060280799866e-02 -2.486598491668701172e-01
-3.022697987034916878e-03 2.263132296502590179e-02 1.107715964317321777e-01 -4.749984443187713623e-01 -6.044619530439376831e-02 -1.959929987788200378e-02 -1.846935451030731201e-01 -3.346036970615386963e-01 -3.361044526100158691e-01 1.014516577124595642e-01 6.601420044898986816e-02 1.016795337200164795e-01 -1.075396984815597534e-01 -2.959248125553131104e-01 3.274509310722351074e-02 -4.435763359069824219e-01 -1.421129424124956131e-02 -3.969339653849601746e-02 2.659814059734344482e-02 2.170548960566520691e-02 -1.920940876007080078e-01 -8.839949220418930054e-02 5.922838672995567322e-02 -7.654021680355072021e-02 4.788253828883171082e-02 -2.717759273946285248e-02 -2.026931345462799072e-01 -1.207652385346591473e-03 1.709618717432022095e-01 -9.957645088434219360e-02 1.901798844337463379e-01 9.256143122911453247e-03
-2.632381916046142578e-01 6.942974776029586792e-02 3.075743019580841064e-01 -3.193740248680114746e-01 9.085559844970703125e-02 1.951539665460586548e-01 -9.637146443128585815e-02 -3.221420943737030029e-01 -2.851743996143341064e-01 -1.159209236502647400e-01 2.676275968551635742e-01 1.635604053735733032e-01 1.721467375755310059e-01 8.970285207033157349e-02 2.091590762138366699e-01 -1.281043738126754761e-01 5.401877686381340027e-02 -2.375389635562896729e-02 -1.426091641187667847e-01 -2.189466170966625214e-02 -3.246356546878814697e-01 4.504866898059844971e-02 -1.612102799117565155e-02 9.275136142969131470e-02 3.206672519445419312e-02 -1.469177305698394775e-01 -1.251055896282196045e-01 -4.185901209712028503e-02 2.176041901111602783e-01 -1.732828915119171143e-01 7.561326771974563599e-02 -1.233318150043487549e-01
-2.844386100769042969e-01 1.397230923175811768e-01 2.161858081817626953e-01 -4.039529561996459961e-01 7.331836968660354614e-02 -2.626243978738784790e-02 -1.804235726594924927e-01 -2.054501622915267944e-01 -2.296863868832588196e-02 1.590242423117160797e-02 9.165216237306594849e-02 3.271095454692840576e-01 -9.286914765834808350e-02 -3.100695610046386719e-01 9.171100705862045288e-02 -6.595684587955474854e-02 -6.485307589173316956e-03 6.390676647424697876e-02 2.733212709426879883e-01 1.461919099092483521e-01 -2.183455526828765869e-01 5.011330917477607727e-02 7.599880546331405640e-02 1.194766089320182800e-01 -1.662210822105407715e-01 -2.124434858560562134e-01 -2.521742880344390869e-01 -1.654856168897822499e-04 -1.335416287183761597e-01 -3.871652111411094666e-02 1.039946451783180237e-01 -1.953958421945571899e-01
-3.438718318939208984e-01 1.523974239826202393e-01 -3.026770055294036865e-01 -3.015869855880737305e-01 -2.182226628065109253e-02 1.781689375638961792e-01 -1.257566958665847778e-01 -2.701747119426727295e-01 1.533852051943540573e-02 -5.867425724864006042e-02 -3.734404221177101135e-02 -1.882950961589813232e-02 4.080022871494293213e-01 -9.863156825304031372e-02 9.606900066137313843e-02 -2.728806734085083008e-01 8.041865378618240356e-02 -8.057041466236114502e-02 1.396992057561874390e-01 1.192771047353744507e-01 -1.242386400699615479e-01 1.208768971264362335e-02 -6.262474507093429565e-02 -3.178985416889190674e-02 -1.842596977949142456e-01 6.242916360497474670e-02 -2.467768266797065735e-02 5.599088221788406372e-02 7.081671804189682007e-02 -1.753742694854736328e-01 -2.508620321750640869e-01 -2.865381836891174316e-01
-4.996001720428466797e-02 -7.864528894424438477e-02 -1.523817777633666992e-01 -5.664571523666381836e-01 7.788045704364776611e-02 -1.625268310308456421e-01 -2.585249841213226318e-01 -1.872350573539733887e-01 6.973991543054580688e-02 8.510674349963665009e-03 -1.712877601385116577e-01 -9.480074979364871979e-03 1.972231119871139526e-01 4.027125984430313110e-02 1.055177450180053711e-01 1.031169518828392029e-01 2.001288533210754395e-02 -2.036113291978836060e-01 1.564626246690750122e-01 1.015676334500312805e-01 -2.073342502117156982e-01 2.892003022134304047e-02 1.104646623134613037e-01 4.063212573528289795e-01 -2.300979644060134888e-01 -1.296834051609039307e-01 1.196008548140525818e-01 -3.784326836466789246e-02 1.164945662021636963e-01 1.079650782048702240e-02 -1.360425204038619995e-01 -2.700147964060306549e-02
-3.166717588901519775e-01 3.585742786526679993e-02 2.474545538425445557e-01 -2.290597259998321533e-01 2.148381620645523071e-01 1.922858208417892456e-01 -8.377208560705184937e-02 -1.291941553354263306e-01 -4.302402585744857788e-02 8.365491032600402832e-02 1.026953905820846558e-01 -1.070416765287518501e-03 1.732949763536453247e-01 -6.537652760744094849e-02 -7.178641110658645630e-02 -2.576532587409019470e-02 -2.108657807111740112e-01 -2.508261203765869141e-01 2.171733230352401733e-01 -5.826909467577934265e-02 1.294006556272506714e-01 1.039823517203330994e-01 3.342400193214416504e-01 1.200194656848907471e-01 1.353020966053009033e-01 -1.995413750410079956e-02 -3.790854215621948242e-01 -4.185041412711143494e-03 1.572128087282180786e-01 -1.720921546220779419e-01 -2.874340116977691650e-01 -8.590913563966751099e-02
-1.106568276882171631e-01 9.121602028608322144e-02 4.783073067665100098e-02 -3.659757077693939209e-01 -1.235749199986457825e-01 -1.304127927869558334e-02 -1.918089687824249268e-01 -2.312094122171401978e-01 -2.816121280193328857e-01 7.528031617403030396e-02 1.307447254657745361e-01 2.177612036466598511e-01 -4.666220769286155701e-02 -5.875799059867858887e-02 1.532654911279678345e-01 -1.084213554859161377e-01 9.147313982248306274e-02 9.421814978122711182e-02 1.401620507240295410e-01 3.414274752140045166e-01 -4.050365686416625977e-01 -1.976466327905654907e-01 3.049453198909759521e-01 1.541632264852523804e-01 4.083584994077682495e-02 -1.386235058307647705e-01 1.620024144649505615e-01 1.716994866728782654e-02 7.868679612874984741e-02 1.620470918715000153e-02 -1.390646793879568577e-03 -1.412030607461929321e-01
-2.334633916616439819e-01 1.426811330020427704e-02 1.870428919792175293e-01 -2.845021486282348633e-01 3.477093577384948730e-01 1.730810403823852539e-01 -2.448209673166275024e-01 -2.085800915956497192e-01 -2.200350612401962280e-01 1.162406727671623230e-01 5.499774217605590820e-02 3.432570770382881165e-02 1.021417304873466492e-01 -1.745675057172775269e-01 1.764187514781951904e-01 -2.233065962791442871e-01 -2.540128231048583984e-01 -1.125283837318420410e-01 -2.413895279169082642e-01 -1.030328646302223206e-01 -1.535140872001647949e-01 3.501281887292861938e-02 1.363599002361297607e-01 -2.062670886516571045e-03 2.905482649803161621e-01 2.244053184986114502e-01 -9.984407573938369751e-02 -5.457407981157302856e-02 1.701068133115768433e-01 -1.038759872317314148e-01 8.697313815355300903e-02 -5.061468482017517090e-02
-2.767909467220306396e-01 -3.054465167224407196e-03 2.649990320205688477e-01 -4.388269782066345215e-01 9.000531584024429321e-02 1.871262192726135254e-01 -1.338076740503311157e-01 -2.512003481388092041e-02 -2.542633116245269775e-01 6.049636751413345337e-02 -1.210067421197891235e-01 -1.370768398046493530e-01 2.495254389941692352e-02 -1.098575443029403687e-01 6.899335980415344238e-02 -1.267339587211608887e-01 2.640608139336109161e-02 -1.872285902500152588e-01 -1.149377669207751751e-03 2.076723873615264893e-01 2.507736086845397949e-01 -2.384126000106334686e-02 1.336511075496673584e-01 1.374076306819915771e-01 -1.002542972564697266e-01 1.688915193080902100e-01 -2.505358159542083740e-01 2.937010489404201508e-02 -1.462354958057403564e-01 -2.075052261352539062e-01 -3.413266837596893311e-01 3.798027709126472473e-02
-2.475042790174484253e-01 -9.412100911140441895e-02 1.903359889984130859e-01 -5.238692164421081543e-01 2.117862105369567871e-01 2.195381745696067810e-02 -2.408912777900695801e-01 -1.395482122898101807e-01 -1.460471898317337036e-01 -2.647519707679748535e-01 4.739665240049362183e-02 1.058915108442306519e-01 -9.892450273036956787e-02 -1.531403064727783203e-01 2.006413340568542480e-01 -3.034805953502655029e-01 -2.189013808965682983e-01 9.325836785137653351e-03 -1.697570979595184326e-01 5.441492423415184021e-02 -1.539872884750366211e-01 -3.818007186055183411e-02 -6.954737007617950439e-03 -1.003461554646492004e-01 1.926868259906768799e-01 1.032008081674575806e-01 -9.883493185043334961e-03 1.254086941480636597e-01 1.947276890277862549e-01 4.786682501435279846e-02 8.222965151071548462e-02 1.593795605003833771e-02
-3.799539506435394287e-01 -1.293722540140151978e-01 8.782066404819488525e-02 -3.088818490505218506e-01 -1.543460339307785034e-01 -8.420541882514953613e-02 -1.462161689996719360e-01 -2.266550362110137939e-01 -8.729533106088638306e-02 1.488138586282730103e-01 7.934889942407608032e-02 5.986717343330383301e-02 -2.650184789672493935e-03 -2.939820289611816406e-01 9.153744578361511230e-02 -1.645207703113555908e-01 -4.802223294973373413e-02 -9.922811388969421387e-02 -1.036370098590850830e-01 -2.916357219219207764e-01 -1.726160198450088501e-02 7.070323824882507324e-02 2.207195907831192017e-01 7.614412903785705566e-02 -1.218370050191879272e-01 -1.769257038831710815e-01 -2.077787369489669800e-01 6.505519896745681763e-02 -4.419077187776565552e-03 1.499217152595520020e-01 3.800794482231140137e-02 -4.305105805397033691e-01
-2.046076804399490356e-01 -1.333352178335189819e-01 1.968082338571548462e-01 -1.015223786234855652e-01 1.067978963255882263e-01 -3.720482345670461655e-03 1.282637007534503937e-02 -2.337526232004165649e-01 -2.828806936740875244e-01 -1.162019222974777222e-01 -1.810417026281356812e-01 -1.399496644735336304e-01 4.718292504549026489e-02 -4.037599638104438782e-02 1.406263858079910278e-01 -2.883223891258239746e-01 -1.727183461189270020e-01 -2.103105336427688599e-01 1.947843432426452637e-01 3.037838041782379150e-01 -7.255566865205764771e-02 1.792506277561187744e-01 -5.010332167148590088e-02 1.905442029237747192e-01 7.415726035833358765e-02 -2.410811483860015869e-01 -3.174535632133483887e-01 -2.785994112491607666e-02 -2.199030369520187378e-01 -1.166282594203948975e-01 -1.606651842594146729e-01 -1.974814236164093018e-01
-1.316094845533370972e-01 -9.772697836160659790e-02 1.645081937313079834e-01 -1.055201217532157898e-01 1.798857599496841431e-01 1.759539544582366943e-01 2.249413169920444489e-02 2.414945885539054871e-02 -4.315310120582580566e-01 3.504181280732154846e-02 -1.454625651240348816e-02 -1.520157009363174438e-01 7.771107833832502365e-03 -1.956550180912017822e-01 -1.847158884629607201e-03 -2.688395082950592041e-01 -1.909623295068740845e-01 -1.803627163171768188e-01 1.433873176574707031e-01 3.431392312049865723e-01 1.977342367172241211e-01 -6.342975795269012451e-02 1.425030529499053955e-01 3.621733188629150391e-01 -9.909998625516891479e-02 6.003903970122337341e-02 -1.921094208955764771e-01 -1.161156892776489258e-01 -4.540959373116493225e-02 4.203550890088081360e-02 -2.127277702093124390e-01 -1.853089332580566406e-01
-1.044740378856658936e-01 -1.814624369144439697e-01 3.434320390224456787e-01 -8.272515982389450073e-02 -1.585008949041366577e-01 2.185910642147064209e-01 -1.276823729276657104e-01 6.036828458309173584e-02 -2.514922916889190674e-01 -1.505723595619201660e-02 7.252630591392517090e-02 -9.752936661243438721e-02 1.682166606187820435e-01 -2.816156744956970215e-01 7.177320122718811035e-02 3.350652158260345459e-01 -9.325179457664489746e-02 2.270890586078166962e-02 -3.797918558120727539e-02 2.851496078073978424e-02 -6.745984405279159546e-02 -5.377629026770591736e-02 1.398329287767410278e-01 4.609929621219635010e-01 -1.912040710449218750e-01 6.687603145837783813e-02 -1.368494778871536255e-01 -1.387088596820831299e-01 1.336052715778350830e-01 -9.236004203557968140e-02 -2.102468460798263550e-01 -1.862338185310363770e-01
-1.387492120265960693e-01 -6.108451634645462036e-02 5.575741082429885864e-02 -5.831251740455627441e-01 4.328162595629692078e-02 -1.621534861624240875e-02 -6.121188029646873474e-02 9.146266430616378784e-02 -4.862343892455101013e-02 1.986804157495498657e-01 1.845955997705459595e-01 -1.042727008461952209e-01 -4.294736776500940323e-03 -3.819999843835830688e-02 8.278483152389526367e-02 8.959308266639709473e-02 -1.149335354566574097e-01 -6.225812807679176331e-02 1.429445296525955200e-01 5.452539026737213135e-02 -9.293327480554580688e-02 -6.120974197983741760e-02 -4.697355628013610840e-02 2.011928111314773560e-01 -1.133428886532783508e-01 2.741458415985107422e-01 2.650154829025268555e-01 -2.453539073467254639e-01 3.666211366653442383e-01 -5.733571201562881470e-02 -2.517091929912567139e-01 3.781485930085182190e-02
-6.231940537691116333e-02 -3.472252981737256050e-03 -4.792936891317367554e-02 -3.938430845737457275e-01 1.253533065319061279e-01 1.065493077039718628e-01 -3.480107486248016357e-01 -1.094014719128608704e-01 -1.993536055088043213e-01 1.578532159328460693e-01 4.084860906004905701e-02 -1.260088477283716202e-02 1.135967373847961426e-01 2.460699295625090599e-03 -3.754173591732978821e-02 -8.623404055833816528e-02 -2.263450175523757935e-01 1.738221645355224609e-01 3.864135742187500000e-01 -8.362153172492980957e-02 3.593994304537773132e-02 8.341196924448013306e-02 1.649650633335113525e-01 1.381010264158248901e-01 1.117041110992431641e-01 1.812058091163635254e-01 -1.954312995076179504e-02 2.604918777942657471e-01 1.945840418338775635e-01 2.245825976133346558e-01 -3.028846979141235352e-01 -6.652731448411941528e-02
-1.908933371305465698e-01 -1.080992445349693298e-01 -1.630537509918212891e-01 -4.187892973423004150e-01 2.165905386209487915e-01 7.815083861351013184e-02 -3.148771524429321289e-01 -2.700343430042266846e-01 -2.022783458232879639e-01 -8.570912480354309082e-02 -3.223737329244613647e-02 -6.235355976969003677e-03 1.330823898315429688e-01 -3.993189930915832520e-01 -3.437422274146229029e-04 -6.083396077156066895e-02 -1.868848316371440887e-02 5.039325729012489319e-02 -6.276888400316238403e-02 -2.910813316702842712e-02 -3.007983565330505371e-01 -8.568445593118667603e-02 1.890860199928283691e-01 2.477476373314857483e-02 2.280411124229431152e-01 3.167567402124404907e-02 -1.001572161912918091e-01 5.984277278184890747e-02 1.824362128973007202e-01 -1.180880293250083923e-01 1.007511541247367859e-01 1.695526540279388428e-01
6.490701436996459961e-02 7.327257841825485229e-02 8.432723581790924072e-02 -5.124475955963134766e-01 2.255239486694335938e-01 3.267202377319335938e-01 -2.156009823083877563e-01 1.748251616954803467e-01 -1.668329387903213501e-01 1.702189594507217407e-01 3.811887651681900024e-02 -1.912698964588344097e-03 -4.891510680317878723e-02 -1.034415606409311295e-02 -8.600361645221710205e-03 6.018635258078575134e-02 -1.417870968580245972e-01 -3.296042382717132568e-01 2.218092381954193115e-01 1.346898227930068970e-01 2.650075219571590424e-02 -2.543637454509735107e-01 1.942918747663497925e-01 1.128061190247535706e-01 1.045219972729682922e-01 1.604298055171966553e-01 1.972651667892932892e-02 1.362417191267013550e-01 7.646838203072547913e-03 2.043475061655044556e-01 1.007822304964065552e-01 4.518150538206100464e-02
-6.674305349588394165e-02 6.196288391947746277e-02 1.373743712902069092e-01 -3.894667029380798340e-01 -2.690156549215316772e-02 1.795523166656494141e-01 -2.303428500890731812e-01 -1.489225029945373535e-01 -2.153057605028152466e-03 6.935833394527435303e-02 -1.409214437007904053e-01 1.506884861737489700e-02 -4.265348240733146667e-02 -2.695122659206390381e-01 2.364633679389953613e-01 -3.943364322185516357e-01 -5.173102021217346191e-02 1.248963251709938049e-01 -3.681605681777000427e-02 2.426082491874694824e-01 7.328444719314575195e-02 -1.205323711037635803e-01 1.188139989972114563e-01 5.571830645203590393e-02 3.459044173359870911e-02 1.336921453475952148e-01 -2.781253494322299957e-02 -6.843275576829910278e-02 7.238694280385971069e-02 6.209094822406768799e-02 3.509564399719238281e-01 -3.602448701858520508e-01
-1.010451763868331909e-01 1.455089896917343140e-01 1.309198886156082153e-01 5.362727679312229156e-03 1.120741888880729675e-01 1.512892078608274460e-02 -1.470863372087478638e-01 -3.946091234683990479e-01 -3.729491233825683594e-01 1.771229058504104614e-01 -1.971294879913330078e-01 7.384958863258361816e-02 -8.933929353952407837e-02 -1.920760571956634521e-01 2.025400847196578979e-01 -2.733204960823059082e-01 3.456469625234603882e-02 -8.411262929439544678e-02 1.655091941356658936e-01 1.682246923446655273e-01 -2.987690269947052002e-01 -3.913076967000961304e-02 1.704329848289489746e-01 2.525571733713150024e-02 -7.609923928976058960e-02 -5.784852057695388794e-02 3.273163735866546631e-02 4.674994200468063354e-02 3.544841408729553223e-01 -1.056619957089424133e-01 1.042518466711044312e-01 -2.034721821546554565e-01
-1.143369451165199280e-01 -1.060644760727882385e-01 4.425970092415809631e-02 -2.842708230018615723e-01 2.082785069942474365e-01 8.918907493352890015e-02 -4.256262481212615967e-01 5.593419447541236877e-02 -1.329755038022994995e-01 -1.666812598705291748e-01 2.089484632015228271e-01 5.466600134968757629e-02 2.304548174142837524e-01 -6.522928923368453979e-02 1.141398213803768158e-02 -4.065446257591247559e-01 -3.042925596237182617e-01 -1.677526347339153290e-02 9.379429370164871216e-02 -1.285812109708786011e-01 -2.066514492034912109e-01 -1.621717512607574463e-01 6.622369587421417236e-02 -7.790078222751617432e-02 1.458847671747207642e-01 -1.123452633619308472e-01 -5.873570591211318970e-02 7.097799330949783325e-02 2.854112386703491211e-01 -1.030115932226181030e-01 -2.689522877335548401e-02 9.773065894842147827e-02
-2.183262445032596588e-02 -3.580353921279311180e-03 -3.542834818363189697e-01 -5.064748525619506836e-01 8.398270583711564541e-04 2.201829105615615845e-01 -1.762629449367523193e-01 -1.652425378561019897e-01 -1.359804272651672363e-01 1.329247653484344482e-01 2.183966711163520813e-02 1.715755313634872437e-01 1.360271424055099487e-01 1.834570616483688354e-01 3.647418320178985596e-02 -9.587313979864120483e-02 -1.837708950042724609e-01 -1.100362688302993774e-01 3.687495365738868713e-02 1.844573616981506348e-01 -1.742398589849472046e-01 -2.971127443015575409e-02 2.742394506931304932e-01 7.563427835702896118e-02 1.452799141407012939e-01 2.117713447660207748e-04 -2.386837005615234375e-01 7.420311216264963150e-03 2.870012521743774414e-01 1.566502451896667480e-01 -1.553870085626840591e-02 5.612171813845634460e-02
-2.206048220396041870e-01 -1.657887846231460571e-01 -1.887421123683452606e-02 -2.601194679737091064e-01 -8.503039926290512085e-02 1.830558329820632935e-01 -3.475096225738525391e-01 7.965005189180374146e-02 -2.380491942167282104e-01 -1.858488768339157104e-01 9.949231147766113281e-02 6.011470779776573181e-02 1.112823188304901123e-02 -2.490322142839431763e-01 -1.188491135835647583e-01 -2.919666469097137451e-01 -1.643921434879302979e-01 -7.290115952491760254e-02 -1.342705637216567993e-01 -1.020620018243789673e-01 -6.078025326132774353e-02 -2.921004295349121094e-01 4.898194596171379089e-02 9.506509453058242798e-02 7.259451597929000854e-02 1.846367716789245605e-01 -4.427268728613853455e-02 1.306572109460830688e-01 1.615312993526458740e-01 -2.815985679626464844e-01 -3.053544461727142334e-01 5.908171832561492920e-02
5.302812904119491577e-02 -6.737023591995239258e-02 -2.541532218456268311e-01 -5.207528471946716309e-01 -1.284524239599704742e-02 -6.083074584603309631e-02 -2.425882518291473389e-01 3.214642405509948730e-02 -5.774002149701118469e-02 9.487637877464294434e-02 -1.417033672332763672e-01 3.641170859336853027e-01 1.395640522241592407e-01 -4.075441882014274597e-02 -4.298984259366989136e-02 4.028830677270889282e-02 -1.550380438566207886e-01 -2.993332780897617340e-02 9.793224744498729706e-03 2.005835473537445068e-01 1.634629815816879272e-02 -8.368999511003494263e-02 2.372213304042816162e-01 8.854941278696060181e-02 9.421034902334213257e-02 -6.732956040650606155e-03 -3.145530819892883301e-01 7.455148547887802124e-02 2.671492695808410645e-01 2.028363943099975586e-01 1.779427379369735718e-02 -2.015394419431686401e-01
-1.950842440128326416e-01 -2.572146952152252197e-01 1.935144066810607910e-01 -1.462339907884597778e-01 -7.726439833641052246e-02 2.927366457879543304e-02 -3.638271093368530273e-01 -3.745147585868835449e-01 -2.103411592543125153e-02 4.907442256808280945e-02 -9.872431308031082153e-02 -1.977144926786422729e-02 1.567461490631103516e-01 -1.751987785100936890e-01 -1.787133142352104187e-02 -2.032647132873535156e-01 -1.917940527200698853e-01 -3.064408600330352783e-01 1.164577007293701172e-01 -1.421514451503753662e-01 -1.180455908179283142e-01 -3.727295994758605957e-02 2.551938295364379883e-01 -3.618214279413223267e-02 2.889499962329864502e-01 -1.358416080474853516e-01 -6.736421585083007812e-02 2.557129263877868652e-01 1.525175869464874268e-01 5.260641127824783325e-02 -3.832653537392616272e-02 -4.491038247942924500e-02
3.527169814333319664e-03 -1.226973012089729309e-01 1.995942890644073486e-01 -2.343790978193283081e-01 3.680178225040435791e-01 4.576644301414489746e-02 -1.772366613149642944e-01 -2.584615163505077362e-02 -6.317658722400665283e-02 1.888223737478256226e-01 1.881082206964492798e-01 -1.339389979839324951e-01 5.391540750861167908e-02 -3.829067647457122803e-01 1.685640513896942139e-01 -1.216771304607391357e-01 4.543863609433174133e-02 9.352463483810424805e-02 -1.804807931184768677e-01 3.581761941313743591e-02 -3.907656669616699219e-01 1.325706392526626587e-01 9.592329710721969604e-02 2.330939099192619324e-02 9.608971327543258667e-02 1.092760190367698669e-01 -1.889002323150634766e-01 2.750583924353122711e-02 1.337153762578964233e-01 -2.861205935478210449e-01 -2.136843353509902954e-01 -8.444361388683319092e-02
5.868361890316009521e-02 1.452462375164031982e-02 -2.803386151790618896e-01 -5.395107865333557129e-01 1.159665826708078384e-02 1.784073561429977417e-01 -1.069369688630104065e-01 -8.620575815439224243e-02 -1.357851177453994751e-01 1.311544477939605713e-01 2.781770005822181702e-02 7.119256258010864258e-02 5.178327858448028564e-02 5.571921169757843018e-02 5.468137189745903015e-02 1.324085593223571777e-01 -1.401664614677429199e-01 -6.577984243631362915e-02 2.201735042035579681e-02 2.001568228006362915e-01 -2.626128792762756348e-01 -3.562275692820549011e-02 1.196383014321327209e-01 -1.209109202027320862e-01 2.069343626499176025e-01 8.245228976011276245e-02 -4.102611541748046875e-01 -4.605301469564437866e-02 1.216035112738609314e-01 1.658734679222106934e-01 -1.845683008432388306e-01 -2.189818173646926880e-01
-4.499682784080505371e-01 -1.823443323373794556e-01 1.678437739610671997e-01 -2.005510032176971436e-01 2.342605590820312500e-01 1.779736950993537903e-02 -2.870554849505424500e-02 -9.269174933433532715e-02 -1.707411557435989380e-02 -1.024288758635520935e-01 -8.033046126365661621e-02 -9.657274186611175537e-02 9.844680875539779663e-02 -2.356257885694503784e-01 -4.299867898225784302e-02 -4.313346147537231445e-01 -7.842321693897247314e-02 1.895219460129737854e-02 -6.247011944651603699e-03 3.642953187227249146e-02 -3.484052121639251709e-01 -3.373480439186096191e-01 6.333167105913162231e-02 3.230372816324234009e-02 1.220266595482826233e-01 2.291736938059329987e-02 -2.006588689982891083e-02 -3.962332010269165039e-02 2.636303007602691650e-01 4.443790391087532043e-02 6.139921396970748901e-02 -1.041650548577308655e-01
3.911831663572229445e-05 -7.144851237535476685e-02 -2.241024374961853027e-01 -4.891064465045928955e-01 6.798698008060455322e-02 2.807288467884063721e-01 -3.508284687995910645e-01 2.173731289803981781e-02 -1.055234149098396301e-01 2.548057772219181061e-02 -4.151531308889389038e-02 3.250290155410766602e-01 1.002883762121200562e-01 8.211448788642883301e-02 -8.335627615451812744e-02 4.716029018163681030e-02 -1.360454112291336060e-01 -2.560391649603843689e-02 2.258559167385101318e-01 9.004019200801849365e-02 -2.482302188873291016e-01 -1.782940030097961426e-01 5.427509173750877380e-02 -1.242854148149490356e-01 1.003409102559089661e-01 -2.868674509227275848e-02 -1.396501362323760986e-01 -1.992058306932449341e-01 8.367642760276794434e-02 1.408904194831848145e-01 -2.042645663022994995e-01 -1.568615287542343140e-01
-1.268876791000366211e-01 -4.444320127367973328e-02 -2.706011757254600525e-02 -2.028840631246566772e-01 -2.029110640287399292e-01 8.920758031308650970e-03 -3.228729069232940674e-01 -2.347350120544433594e-02 -2.140481323003768921e-01 -3.893151879310607910e-02 2.337468266487121582e-01 -4.929663613438606262e-03 2.786911427974700928e-01 -1.645803004503250122e-01 4.747972264885902405e-02 -2.009821832180023193e-01 -2.543785870075225830e-01 -3.338015973567962646e-01 -1.870979666709899902e-01 -1.194366663694381714e-01 -1.185060590505599976e-01 -1.717763096094131470e-01 9.780890494585037231e-02 6.981757283210754395e-02 1.708312183618545532e-01 -5.403430014848709106e-02 -2.659982442855834961e-01 1.805771291255950928e-01 1.248110011219978333e-01 -1.749129146337509155e-01 -2.761896848678588867e-01 -5.716763809323310852e-02
-3.138044178485870361e-01 -6.969820708036422729e-02 1.242884024977684021e-01 -3.244647979736328125e-01 1.240164265036582947e-01 -1.314070448279380798e-02 -1.709531694650650024e-01 -1.555588096380233765e-01 -2.062277495861053467e-01 9.805354475975036621e-02 -5.015648901462554932e-03 4.216952249407768250e-02 2.220045328140258789e-01 1.471699215471744537e-02 -1.535824090242385864e-01 2.819386124610900879e-02 -1.138741597533226013e-01 -9.924372285604476929e-02 2.407344579696655273e-01 8.908557146787643433e-02 1.046108081936836243e-01 2.315759360790252686e-01 1.664581298828125000e-01 2.820823490619659424e-01 7.417960464954376221e-02 2.592739462852478027e-01 -4.387374818325042725e-01 -1.231712400913238525e-01 5.447607836686074734e-04 -1.329674571752548218e-01 -1.411221027374267578e-01 -2.441141568124294281e-02
-2.679030001163482666e-01 -1.603323817253112793e-01 1.713006794452667236e-01 -3.211405873298645020e-01 -4.877498839050531387e-03 1.916389614343643188e-01 -2.177388519048690796e-01 -8.995899558067321777e-02 -8.780995011329650879e-02 -1.325589604675769806e-02 1.031666025519371033e-01 8.961434662342071533e-02 1.609632819890975952e-01 -6.485347449779510498e-02 -1.816867291927337646e-01 -7.459396123886108398e-02 -4.086392745375633240e-02 -2.917989492416381836e-01 2.618569433689117432e-01 1.900558471679687500e-01 9.782377630472183228e-02 -1.887761242687702179e-02 2.594506740570068359e-01 1.755350977182388306e-01 -2.460524290800094604e-01 8.482810854911804199e-02 -3.321769535541534424e-01 2.488231100142002106e-02 -1.658939123153686523e-01 -1.372930556535720825e-01 -1.890604346990585327e-01 -1.489036083221435547e-01
-3.713661134243011475e-01 -1.657160669565200806e-01 7.697514444589614868e-02 -3.048481345176696777e-01 1.957370042800903320e-01 6.780813634395599365e-02 -3.204052448272705078e-01 -1.743803471326828003e-01 -1.177221983671188354e-01 -5.914023146033287048e-02 1.148962005972862244e-01 -1.579135097563266754e-02 2.071797102689743042e-01 5.431336909532546997e-02 1.353327035903930664e-01 -3.719222545623779297e-01 -8.426550775766372681e-02 -9.575748443603515625e-02 -1.121212095022201538e-01 -9.532106667757034302e-02 -3.101322054862976074e-01 1.762666702270507812e-01 8.652358502149581909e-02 8.214050531387329102e-02 1.893639862537384033e-01 1.339164078235626221e-01 -5.210659652948379517e-02 6.077424436807632446e-02 1.020740717649459839e-02 -2.920039594173431396e-01 3.056421130895614624e-02 2.344273403286933899e-02
-2.885982394218444824e-01 -2.736056223511695862e-02 2.906383574008941650e-01 -2.082508951425552368e-01 5.943406745791435242e-02 -8.989582210779190063e-02 -2.915784716606140137e-01 -2.230147086083889008e-02 -1.668740212917327881e-01 -2.000047452747821808e-02 -2.322661578655242920e-01 2.279986068606376648e-02 2.375076711177825928e-01 -2.191425412893295288e-01 3.611356765031814575e-02 6.650284677743911743e-02 -1.057874262332916260e-01 5.201949179172515869e-02 9.672155231237411499e-02 1.318866610527038574e-01 1.218638122081756592e-01 6.778704375028610229e-02 4.597887992858886719e-01 6.231145188212394714e-02 -5.580803006887435913e-02 2.168130725622177124e-01 -1.232556328177452087e-01 2.041841596364974976e-01 2.178701162338256836e-01 -6.663560122251510620e-02 -2.390834540128707886e-01 -8.164072036743164062e-02
-2.714592814445495605e-01 -1.960574686527252197e-01 2.630304992198944092e-01 -1.500373035669326782e-01 1.335413157939910889e-01 -1.383542120456695557e-01 -4.731216132640838623e-01 -1.750228852033615112e-01 -1.327183395624160767e-01 -1.301779896020889282e-01 1.788662225008010864e-01 -6.149348989129066467e-02 8.394747972488403320e-02 -1.779306530952453613e-01 3.463470041751861572e-01 -1.692423969507217407e-01 2.460229210555553436e-02 -2.270768731832504272e-01 5.390686448663473129e-03 8.728522807359695435e-02 -3.039233945310115814e-02 -1.375324428081512451e-01 -9.929658472537994385e-02 6.140636280179023743e-02 -1.701826900243759155e-01 3.074419125914573669e-02 3.665281459689140320e-02 6.093257665634155273e-02 -9.967494755983352661e-02 -2.591388821601867676e-01 4.640322178602218628e-02 -1.989748179912567139e-01
6.655924022197723389e-02 -2.674667835235595703e-01 1.786791682243347168e-01 -3.279077410697937012e-01 4.933859035372734070e-02 1.691427826881408691e-01 -3.877159357070922852e-01 -7.880759984254837036e-02 -3.197794258594512939e-01 4.287156090140342712e-02 1.629300117492675781e-01 1.383967250585556030e-01 2.688314020633697510e-01 -9.366274625062942505e-02 2.488436251878738403e-01 -2.405731379985809326e-01 -8.626565337181091309e-02 -1.032577082514762878e-01 -9.266440570354461670e-02 -2.408314943313598633e-01 6.804969627410173416e-03 -1.881727576255798340e-01 -1.059566289186477661e-01 1.627225056290626526e-02 -4.999595135450363159e-02 -6.954362988471984863e-02 -1.347125023603439331e-01 -5.050058290362358093e-02 1.449567079544067383e-02 -2.565210163593292236e-01 -1.197945326566696167e-01 7.956545799970626831e-02
1.303051691502332687e-02 -1.059594526886940002e-01 -4.317530896514654160e-03 -2.248461991548538208e-01 5.529015138745307922e-02 2.315223664045333862e-01 -3.819407820701599121e-01 -7.101031485944986343e-03 -2.892338633537292480e-01 -6.340727210044860840e-02 1.313181072473526001e-01 8.179163560271263123e-03 1.394418925046920776e-01 -1.633330434560775757e-01 1.920035481452941895e-02 -4.673472642898559570e-01 -2.741629779338836670e-01 -1.256087869405746460e-01 -1.320007443428039551e-01 8.527931571006774902e-02 -3.565858006477355957e-01 -1.959868669509887695e-01 7.651436328887939453e-02 -1.488773990422487259e-02 -2.467943914234638214e-02 -1.188685186207294464e-02 2.381479367613792419e-03 1.609721779823303223e-01 3.645858541131019592e-02 -8.026321232318878174e-02 -2.034065723419189453e-01 4.953660443425178528e-02
-1.787429600954055786e-01 -1.694330275058746338e-01 3.181011080741882324e-01 -8.184510469436645508e-02 1.467202752828598022e-01 8.815956860780715942e-02 -3.786170780658721924e-01 -1.280277520418167114e-01 -3.248080909252166748e-01 -1.892004609107971191e-01 1.466186493635177612e-01 -1.371563374996185303e-01 1.152774989604949951e-01 6.274468451738357544e-02 2.910097539424896240e-01 -1.322456896305084229e-01 1.812708973884582520e-01 1.992827281355857849e-02 -2.041093111038208008e-01 1.743999272584915161e-01 -1.003090664744377136e-01 4.843527078628540039e-02 1.313001811504364014e-01 3.866303246468305588e-03 1.031049042940139771e-01 1.827689558267593384e-01 2.240386232733726501e-02 -9.642562270164489746e-02 1.524335443973541260e-01 -6.197409704327583313e-02 -2.548960447311401367e-01 -2.460286170244216919e-01
-3.901576101779937744e-01 2.065494842827320099e-02 -5.374533310532569885e-02 -1.871868818998336792e-01 -1.490192413330078125e-01 6.198742985725402832e-02 -4.582868516445159912e-01 -1.549369841814041138e-01 -1.902238875627517700e-01 -2.898396551609039307e-02 -1.843300610780715942e-01 4.293879494071006775e-02 6.153261289000511169e-02 -2.750852108001708984e-01 1.336288452148437500e-01 -8.875405788421630859e-02 7.165268063545227051e-02 -3.186704814434051514e-01 -6.219965964555740356e-02 2.933423966169357300e-02 -3.660428822040557861e-01 -4.336864501237869263e-02 2.460294365882873535e-01 1.027507334947586060e-01 3.482585027813911438e-02 5.687556788325309753e-02 -5.969807878136634827e-02 -8.112177997827529907e-02 -4.642074927687644958e-03 -4.778185486793518066e-02 -1.490357220172882080e-01 1.175725162029266357e-01
-4.326901733875274658e-01 -7.504539191722869873e-02 -5.447740107774734497e-02 -2.505227923393249512e-01 1.757283210754394531e-01 -1.728884726762771606e-01 -3.203526139259338379e-01 -4.842295870184898376e-02 -3.492691218852996826e-01 -3.225800395011901855e-02 1.990475654602050781e-01 -2.449309378862380981e-01 -3.132588043808937073e-02 -3.939409554004669189e-01 1.899368166923522949e-01 -4.103891924023628235e-02 -1.029871478676795959e-01 -2.654051035642623901e-02 -8.260209113359451294e-02 1.988905817270278931e-01 -1.027044281363487244e-01 -9.208155423402786255e-02 1.702338308095932007e-01 5.603452026844024658e-02 3.326945379376411438e-02 -6.759767979383468628e-02 -1.647860556840896606e-01 -9.143655002117156982e-02 -7.343775779008865356e-02 -2.831740491092205048e-02 -8.479128591716289520e-03 5.299865826964378357e-02
-1.977341622114181519e-01 7.215569913387298584e-02 3.016088008880615234e-01 -3.815868496894836426e-01 -4.022873342037200928e-01 1.684422194957733154e-01 -2.841492742300033569e-02 -9.855675697326660156e-02 -1.476974040269851685e-01 -7.766863703727722168e-02 -7.247391343116760254e-02 -2.208187431097030640e-02 1.553323213011026382e-02 -1.321099698543548584e-01 2.847603857517242432e-01 9.344363957643508911e-02 -1.231587585061788559e-02 -1.463088542222976685e-01 2.197695970535278320e-01 4.044470563530921936e-02 -2.494810968637466431e-01 9.421332180500030518e-02 1.062934249639511108e-01 1.615948826074600220e-01 -1.056973114609718323e-01 -1.283148583024740219e-02 -3.760889172554016113e-01 1.636385545134544373e-02 2.452366612851619720e-02 -7.722394168376922607e-02 -6.210013478994369507e-02 -1.838449090719223022e-01
4.560195282101631165e-02 -2.468247562646865845e-01 -1.498155891895294189e-01 -2.827475368976593018e-01 -1.068539395928382874e-01 1.857293546199798584e-01 2.751600230112671852e-03 -4.981753975152969360e-02 -4.252420365810394287e-01 -5.962424725294113159e-02 6.150073558092117310e-02 -6.392979621887207031e-02 -1.438680887222290039e-01 -2.394112050533294678e-01 -8.437488228082656860e-03 -2.013780027627944946e-01 5.840571597218513489e-02 -1.333074271678924561e-01 -1.370180100202560425e-01 9.070900082588195801e-02 -1.776482462882995605e-01 1.506337225437164307e-01 3.017205297946929932e-01 1.198785379528999329e-01 2.981197535991668701e-01 2.830871939659118652e-02 4.110239818692207336e-02 -2.209235131740570068e-01 2.767804861068725586e-01 -6.427945196628570557e-02 -2.013080418109893799e-01 -7.766573876142501831e-02
-1.602291688323020935e-02 -2.390748113393783569e-01 2.764679193496704102e-01 -9.765338152647018433e-02 2.476391941308975220e-01 1.958936154842376709e-01 -4.023223519325256348e-01 7.637249678373336792e-02 -3.334280848503112793e-01 -1.353927105665206909e-01 6.050057336688041687e-02 1.631419360637664795e-01 1.477586179971694946e-01 -2.999204695224761963e-01 1.933599077165126801e-02 -3.063499033451080322e-01 -3.038709759712219238e-01 -7.749313861131668091e-02 7.000628858804702759e-03 -6.580200791358947754e-02 -5.726284533739089966e-02 -9.858744591474533081e-02 1.176858916878700256e-01 4.559197276830673218e-02 -6.415339559316635132e-02 -1.376479268074035645e-01 2.338519878685474396e-02 1.170933321118354797e-01 9.060880541801452637e-02 -1.962281763553619385e-01 -8.729784190654754639e-02 1.117565017193555832e-02
-6.852727383375167847e-02 -1.643421500921249390e-01 4.121598228812217712e-02 -2.702305614948272705e-01 1.503551751375198364e-01 -2.461343817412853241e-02 -1.490706503391265869e-01 9.190107882022857666e-02 -3.690125420689582825e-02 1.260843127965927124e-01 1.670054048299789429e-01 1.722667366266250610e-01 -4.358676448464393616e-02 -7.081264257431030273e-02 1.521094888448715210e-01 1.128146573901176453e-01 -5.359501242637634277e-01 -1.897831112146377563e-01 3.311944901943206787e-01 3.593399003148078918e-02 -2.645633220672607422e-01 2.349209189414978027e-01 -4.640382155776023865e-02 1.553333178162574768e-02 8.536947518587112427e-02 2.167128771543502808e-01 -1.690595746040344238e-01 3.407280519604682922e-02 -7.355879526585340500e-03 -5.176679417490959167e-02 -1.969099044799804688e-01 -1.864630132913589478e-01
2.138412594795227051e-01 1.494115293025970459e-01 2.294688671827316284e-02 -3.756575584411621094e-01 2.826350927352905273e-01 4.109932780265808105e-01 -3.245382010936737061e-01 -3.199895843863487244e-02 -2.753711044788360596e-01 3.132297098636627197e-02 1.543408483266830444e-01 9.742883592844009399e-02 1.910618543624877930e-01 -1.121109649538993835e-01 -3.541437909007072449e-02 1.583416908979415894e-01 -6.234174594283103943e-02 6.711438298225402832e-02 1.878405362367630005e-01 7.815553247928619385e-02 2.772997878491878510e-02 8.472968637943267822e-02 2.588785290718078613e-01 3.434552997350692749e-02 4.809710755944252014e-02 3.678866848349571228e-02 -9.242034703493118286e-02 1.070427987724542618e-02 2.216103821992874146e-01 3.039677813649177551e-02 -2.085510939359664917e-01 -1.336109936237335205e-01
-1.335105299949645996e-01 7.721711415797472000e-03 3.259890675544738770e-01 -1.772750616073608398e-01 3.188076987862586975e-02 2.455829381942749023e-01 -2.158002257347106934e-01 -2.173835039138793945e-01 -3.949574232101440430e-01 -3.758573159575462341e-02 -3.416585922241210938e-02 -1.131423935294151306e-01 3.827755525708198547e-02 -6.306256353855133057e-02 -4.509559646248817444e-02 -2.998347282409667969e-01 -1.723894663155078888e-02 5.357656162232160568e-03 -1.281287521123886108e-02 2.912313044071197510e-01 1.105449497699737549e-01 5.130049586296081543e-02 -1.230430975556373596e-01 2.300137281417846680e-01 -1.519879549741744995e-01 -1.498319804668426514e-01 -3.280640542507171631e-01 8.703705668449401855e-02 -1.025203391909599304e-01 -8.211309462785720825e-02 -1.932588368654251099e-01 -1.922531723976135254e-01
-1.101223155856132507e-01 -1.465398371219635010e-01 2.811720371246337891e-01 -6.226786375045776367e-01 1.373261660337448120e-01 1.549285352230072021e-01 -6.613069027662277222e-02 -1.569424271583557129e-01 -1.287216693162918091e-01 1.700598299503326416e-01 -8.999628573656082153e-02 -2.564055621623992920e-01 2.258295863866806030e-01 8.486851304769515991e-02 1.548059433698654175e-01 -1.392907351255416870e-01 2.103825332596898079e-03 9.817264974117279053e-02 1.286065429449081421e-01 -1.881120055913925171e-01 -6.592904776334762573e-02 9.222462028264999390e-02 -6.311352550983428955e-02 1.281831860542297363e-01 1.274743378162384033e-01 4.119529947638511658e-02 -7.790943235158920288e-02 -1.943413913249969482e-02 -2.157520204782485962e-01 -2.493325248360633850e-02 -2.812161669135093689e-02 -1.991383135318756104e-01
-3.852588832378387451e-01 -1.884107887744903564e-01 2.830607295036315918e-01 -3.784908950328826904e-01 9.619297087192535400e-02 2.758918702602386475e-01 -1.766469329595565796e-01 -3.327284008264541626e-02 -2.160003930330276489e-01 4.778420180082321167e-02 2.829980570822954178e-03 9.065688936971127987e-05 2.540396153926849365e-01 1.144909113645553589e-01 -3.271233439445495605e-01 -1.054583415389060974e-01 -1.299300193786621094e-01 2.028983645141124725e-02 6.661240011453628540e-02 8.035022765398025513e-02 5.043748021125793457e-02 2.387884445488452911e-02 1.321464776992797852e-01 3.912510350346565247e-02 1.303828135132789612e-02 1.285261809825897217e-01 -2.947257161140441895e-01 -1.514524370431900024e-01 2.656734175980091095e-02 -1.834470196627080441e-03 -2.251271754503250122e-01 4.602987319231033325e-02
-2.402768880128860474e-01 -2.915981411933898926e-01 -1.218077689409255981e-01 -1.139805987477302551e-01 5.654564127326011658e-02 5.684254318475723267e-02 1.671289466321468353e-02 4.472761228680610657e-02 -1.149932146072387695e-01 -4.829316213726997375e-02 4.716197773814201355e-02 8.054877072572708130e-02 -1.069859638810157776e-01 -1.973090767860412598e-01 -1.126108318567276001e-01 -1.621716618537902832e-01 -3.513335585594177246e-01 -1.517312973737716675e-01 6.577031314373016357e-02 -5.243778228759765625e-03 -1.159982830286026001e-01 8.456540107727050781e-02 -5.005872994661331177e-02 -1.410681009292602539e-01 -6.645863503217697144e-02 1.445020828396081924e-02 -1.302295923233032227e-01 -1.971119642257690430e-01 6.243963837623596191e-01 -1.681775450706481934e-01 4.933792725205421448e-02 -1.795100271701812744e-01
-3.241898715496063232e-01 -9.535549581050872803e-02 1.166429966688156128e-01 -6.059856340289115906e-02 -4.605043679475784302e-02 4.564262181520462036e-02 -2.209711521863937378e-01 -1.152405291795730591e-01 -3.115083873271942139e-01 2.254928499460220337e-01 -6.802964210510253906e-02 -1.949586719274520874e-01 -4.045633971691131592e-02 -2.652701139450073242e-01 -2.181376330554485321e-02 -2.336234301328659058e-01 1.552928686141967773e-01 -9.248588979244232178e-02 2.618119120597839355e-01 -2.046000212430953979e-02 -4.280152320861816406e-01 -1.913251280784606934e-01 4.769826680421829224e-02 8.153822855092585087e-04 2.954424358904361725e-02 -1.459803581237792969e-01 -2.365560382604598999e-01 9.345681965351104736e-02 2.242207378149032593e-01 -4.209888353943824768e-02 -1.351923793554306030e-01 6.102449074387550354e-02
-4.360015392303466797e-01 -3.384799463674426079e-03 -4.694646969437599182e-02 -1.112865358591079712e-01 8.298064768314361572e-02 5.872276797890663147e-02 -2.437428385019302368e-01 -1.619139015674591064e-01 -2.493873089551925659e-01 1.077617704868316650e-01 1.950802165083587170e-03 -2.701830863952636719e-01 -7.796891033649444580e-02 -1.860578209161758423e-01 1.572303026914596558e-01 -2.420836985111236572e-01 1.694531440734863281e-01 -2.084830105304718018e-01 2.866820096969604492e-01 -2.741241827607154846e-02 -9.903540462255477905e-02 6.174682453274726868e-02 3.782683908939361572e-01 -6.633798778057098389e-02 -3.223033994436264038e-02 -8.791493624448776245e-02 -2.193905413150787354e-01 4.359329119324684143e-03 1.904712915420532227e-01 -1.071849763393402100e-01 -8.189734816551208496e-02 -2.983066625893115997e-02
-1.528698652982711792e-01 2.307951217517256737e-03 2.884960174560546875e-01 -2.618372440338134766e-01 -2.343725413084030151e-03 5.570450332015752792e-03 -2.866460196673870087e-02 -8.879330754280090332e-02 -3.906413316726684570e-01 4.490228742361068726e-02 -9.674603119492530823e-03 -2.058044373989105225e-01 9.114696830511093140e-02 -1.037796586751937866e-01 -1.677061915397644043e-01 -2.325313240289688110e-01 -2.067105174064636230e-01 -8.612887561321258545e-02 1.218446195125579834e-01 2.549113035202026367e-01 3.962204232811927795e-02 -2.839166857302188873e-02 -7.900767028331756592e-02 3.774531558156013489e-02 -2.746744453907012939e-02 -2.833325564861297607e-01 -4.498254656791687012e-01 5.137611180543899536e-02 3.335237503051757812e-02 1.976116150617599487e-01 -1.217876002192497253e-01 -1.916481107473373413e-01
-6.957814097404479980e-02 -3.435765858739614487e-03 7.071836292743682861e-02 -6.122297048568725586e-01 -1.087847575545310974e-01 -9.223780035972595215e-02 -8.565289527177810669e-02 -3.406310975551605225e-01 -2.453958839178085327e-01 2.060474641621112823e-02 1.970176845788955688e-01 1.432394087314605713e-01 -1.654028147459030151e-02 7.972178608179092407e-02 -2.195497415959835052e-02 5.984154716134071350e-02 4.273303598165512085e-02 1.181903295218944550e-02 -2.853463031351566315e-02 1.504083275794982910e-01 -2.654322087764739990e-01 -1.532348711043596268e-02 5.502005666494369507e-02 3.139352798461914062e-02 -1.225598976016044617e-01 -1.111170276999473572e-01 -6.773387640714645386e-02 -2.877211272716522217e-01 3.089794516563415527e-01 -9.907226264476776123e-02 1.394462883472442627e-01 -3.702630475163459778e-02
-3.470850586891174316e-01 -2.257540822029113770e-02 -1.437642872333526611e-01 -3.110741972923278809e-01 1.040268465876579285e-01 -7.186335325241088867e-02 -3.900788724422454834e-01 -3.916858509182929993e-02 -1.731646507978439331e-01 -1.672802120447158813e-01 8.093611150979995728e-02 -1.198920607566833496e-01 -2.315986007452011108e-01 -2.159631401300430298e-01 4.094312787055969238e-01 -1.885416656732559204e-01 -7.558819651603698730e-02 -1.329339444637298584e-01 -9.502673894166946411e-02 1.210425645112991333e-01 -1.069687679409980774e-01 -3.280369192361831665e-02 2.101341336965560913e-01 7.352598011493682861e-02 1.725103110074996948e-01 -1.027128174901008606e-01 -1.068805679678916931e-01 -1.937371939420700073e-01 8.711066097021102905e-02 1.335327606648206711e-02 -4.652637988328933716e-02 3.473055362701416016e-02
-1.917345225811004639e-01 5.759238824248313904e-02 1.368423178791999817e-02 -3.195278346538543701e-01 2.163132280111312866e-01 4.380561783909797668e-02 -2.870369553565979004e-01 -1.388279944658279419e-01 3.356543555855751038e-02 5.605560541152954102e-02 -1.356819719076156616e-01 -7.106789201498031616e-02 -2.350934594869613647e-01 -1.839816570281982422e-01 -2.711008675396442413e-02 -3.246342018246650696e-02 8.688173443078994751e-02 -1.693435758352279663e-01 1.387870907783508301e-01 6.431535631418228149e-02 -3.538411259651184082e-01 2.222520858049392700e-02 3.812308907508850098e-01 -2.259739637374877930e-01 -5.533677176572382450e-05 1.857400983572006226e-01 -2.157875895500183105e-01 1.737607270479202271e-01 -1.250092238187789917e-01 -2.382117696106433868e-02 -1.671728044748306274e-01 -2.269473671913146973e-01
-1.243888512253761292e-01 -1.054840907454490662e-01 2.081853896379470825e-01 -6.634338200092315674e-02 -1.308415830135345459e-01 1.567836403846740723e-01 -6.364537030458450317e-02 3.561217710375785828e-02 -1.937250196933746338e-01 2.349503189325332642e-01 -1.027915999293327332e-01 -9.045034646987915039e-02 2.434909343719482422e-01 -3.184251189231872559e-01 2.118691056966781616e-01 7.929512858390808105e-02 -1.384349614381790161e-01 -3.424705862998962402e-01 -2.305280789732933044e-02 2.674628794193267822e-01 -2.384660840034484863e-01 3.979922086000442505e-02 4.888330772519111633e-02 -5.964830145239830017e-02 -5.457272380590438843e-02 3.761406540870666504e-01 -1.922186315059661865e-01 -1.315846741199493408e-01 2.324129641056060791e-01 1.341450512409210205e-01 -8.504279702901840210e-02 -6.648404151201248169e-02
-1.810425072908401489e-01 1.184544991701841354e-02 3.785938024520874023e-01 -3.662598133087158203e-01 -2.910359948873519897e-02 4.559005424380302429e-02 -2.327844649553298950e-01 -2.148030698299407959e-01 -2.193288803100585938e-01 1.581246405839920044e-02 -1.309241354465484619e-01 -1.370179355144500732e-01 1.671676188707351685e-01 -1.610069423913955688e-01 -9.603882580995559692e-02 -1.053390577435493469e-01 1.242584213614463806e-01 -2.588588893413543701e-01 1.261604279279708862e-01 2.082007676362991333e-01 2.822497114539146423e-02 3.080253116786479950e-02 -1.380430441349744797e-02 1.046832203865051270e-01 -3.735640645027160645e-01 2.614231109619140625e-01 -1.596467196941375732e-01 4.811413213610649109e-02 2.447753399610519409e-02 -1.727859079837799072e-01 -8.142756670713424683e-02 2.248897030949592590e-02
-8.398222923278808594e-02 3.203311562538146973e-02 1.171163916587829590e-01 -3.213815987110137939e-01 1.947609484195709229e-01 1.070462167263031006e-01 -1.963762789964675903e-01 3.383514285087585449e-02 -2.495219558477401733e-01 1.951168626546859741e-01 -5.341309681534767151e-02 -1.077276915311813354e-01 -5.255506560206413269e-02 -2.709116637706756592e-01 3.088801205158233643e-01 -1.018461063504219055e-01 1.505373120307922363e-01 7.841431349515914917e-02 3.109368262812495232e-03 -1.428157687187194824e-01 -4.212216734886169434e-01 -3.349361717700958252e-01 1.192626357078552246e-01 1.406924277544021606e-01 -2.081168889999389648e-01 -8.682244271039962769e-02 -1.997239291667938232e-01 -8.100625872611999512e-02 6.244379281997680664e-02 -1.126279868185520172e-02 -9.789326786994934082e-02 -7.306802272796630859e-02
-3.489764630794525146e-01 6.888509541749954224e-02 2.006500214338302612e-01 -3.231318891048431396e-01 1.978766769170761108e-01 2.821294404566287994e-02 -1.698721349239349365e-01 -1.052161306142807007e-01 -4.686670750379562378e-02 5.101427435874938965e-02 -1.469253599643707275e-01 -1.747990250587463379e-01 7.264193613082170486e-03 -1.843596622347831726e-02 -7.227337360382080078e-02 3.150285482406616211e-01 -2.207320556044578552e-02 -1.147565320134162903e-01 3.462816178798675537e-01 1.960689723491668701e-01 -1.180801820009946823e-02 9.922388195991516113e-02 1.340805143117904663e-01 -1.083521172404289246e-02 6.900353729724884033e-02 -3.473447635769844055e-02 -2.978333532810211182e-01 -1.544400155544281006e-01 8.235963433980941772e-02 -1.021941825747489929e-01 -3.396303653717041016e-01 -1.895461380481719971e-01
-2.881692647933959961e-01 -1.147440727800130844e-02 9.499967843294143677e-02 -4.490514099597930908e-01 2.385728876106441021e-04 9.000243246555328369e-02 -1.795987635850906372e-01 -2.275015972554683685e-02 -2.852100133895874023e-01 5.437532812356948853e-02 -1.401049494743347168e-01 -1.445920616388320923e-01 4.055584594607353210e-02 -1.107471808791160583e-01 -6.000709906220436096e-02 -2.687449753284454346e-01 2.176830023527145386e-01 -1.816908866167068481e-01 9.491174668073654175e-02 4.263534024357795715e-02 1.264156848192214966e-01 -3.971089143306016922e-03 1.555081456899642944e-01 -4.862557630985975266e-03 -1.899550110101699829e-01 2.661547660827636719e-01 -1.901396811008453369e-01 -1.168322283774614334e-02 -3.929867222905158997e-02 -2.864537239074707031e-01 -2.835653424263000488e-01 -1.098263338208198547e-01
-2.219144701957702637e-01 -1.824011057615280151e-01 1.031689792871475220e-01 -7.474169880151748657e-02 2.323392927646636963e-01 1.267344355583190918e-01 -3.692074418067932129e-01 -1.705868095159530640e-01 -2.059978693723678589e-01 4.137006588280200958e-03 3.979040682315826416e-02 -2.538429498672485352e-01 1.283288002014160156e-02 -4.556988924741744995e-02 2.668809592723846436e-01 -2.283410131931304932e-01 -1.367655396461486816e-01 -7.040573656558990479e-02 -2.087567299604415894e-01 -3.555995970964431763e-02 -1.749812513589859009e-01 -3.844817876815795898e-01 2.665765769779682159e-02 -4.431379958987236023e-02 -4.053662344813346863e-02 -5.213994160294532776e-02 1.604035198688507080e-01 1.334751248359680176e-01 3.406074047088623047e-01 -8.752915263175964355e-02 -8.902148157358169556e-02 -5.086661130189895630e-02
-4.605994522571563721e-01 -1.383141577243804932e-01 1.052475497126579285e-01 2.348202280700206757e-02 1.532537937164306641e-01 1.608490496873855591e-01 7.664818782359361649e-03 1.328043490648269653e-01 -6.175984744913876057e-04 -4.762000218033790588e-02 4.502720385789871216e-02 -2.713188529014587402e-02 1.826569586992263794e-01 -1.498872488737106323e-01 -6.825601309537887573e-02 -2.599739134311676025e-01 1.309881955385208130e-01 -3.106444776058197021e-01 5.891859531402587891e-02 7.737863063812255859e-02 -2.695818245410919189e-01 -6.040814891457557678e-02 -1.797235012054443359e-01 -5.053415521979331970e-02 1.524730026721954346e-01 1.887904107570648193e-01 -1.628925353288650513e-01 -1.304176747798919678e-01 1.792398393154144287e-01 -1.572246998548507690e-01 -3.526852130889892578e-01 -1.974000781774520874e-01
-2.334202378988265991e-01 -3.814807161688804626e-02 -1.580308228731155396e-01 -2.449283748865127563e-01 -4.542833939194679260e-02 -1.375196129083633423e-01 -3.361492753028869629e-01 -1.391174495220184326e-01 -4.759050905704498291e-01 1.034852042794227600e-01 -8.028368651866912842e-02 -1.976266354322433472e-01 -1.058671846985816956e-01 -2.187867462635040283e-01 8.704210817813873291e-02 -1.610473990440368652e-01 6.597278267145156860e-02 -3.209535498172044754e-03 3.236514329910278320e-01 3.595110028982162476e-02 -3.301871120929718018e-01 -8.942348510026931763e-02 1.565220504999160767e-01 -1.528248339891433716e-01 3.002994693815708160e-02 1.753070205450057983e-02 -2.108753025531768799e-01 5.504349246621131897e-02 7.223812490701675415e-02 2.281055413186550140e-02 8.944588713347911835e-03 2.607696130871772766e-02
-9.465187788009643555e-02 -3.414290398359298706e-02 -1.572664827108383179e-01 -5.569415688514709473e-01 1.044293493032455444e-01 4.134647175669670105e-02 -1.622094959020614624e-01 2.589273080229759216e-02 -9.754835814237594604e-02 9.771637618541717529e-02 -3.124754689633846283e-02 1.205611974000930786e-01 8.402206748723983765e-02 2.063554525375366211e-01 -7.499174028635025024e-02 5.756136402487754822e-02 -1.706882864236831665e-01 -2.331458777189254761e-01 -8.075187355279922485e-02 4.842718131840229034e-03 2.391119487583637238e-03 -1.718880981206893921e-01 1.719757616519927979e-01 -5.686205625534057617e-02 1.735909581184387207e-01 9.140945971012115479e-02 -1.612355709075927734e-01 -6.988314539194107056e-02 4.242809712886810303e-01 2.563740015029907227e-01 -6.030269339680671692e-02 -2.259691208600997925e-01
-2.378783077001571655e-01 -1.727186143398284912e-01 3.794191777706146240e-02 -2.279771566390991211e-01 2.600820958614349365e-01 2.044751644134521484e-01 -3.975364565849304199e-01 -3.617734834551811218e-02 -1.939565092325210571e-01 -1.317046880722045898e-01 4.157052934169769287e-02 1.437951177358627319e-01 1.676492244005203247e-01 -1.850262284278869629e-01 6.261900812387466431e-02 -4.247764945030212402e-01 -1.942084282636642456e-01 -1.127089485526084900e-01 -1.190981045365333557e-01 -6.950306892395019531e-02 -7.372597604990005493e-02 -1.277507692575454712e-01 1.043311730027198792e-01 -2.182467579841613770e-01 -4.232047498226165771e-02 5.161865428090095520e-02 -1.180247962474822998e-01 5.901964753866195679e-02 2.630020380020141602e-01 -1.358776986598968506e-01 5.074027553200721741e-02 7.430394738912582397e-02
-1.272905468940734863e-01 -1.038575023412704468e-01 8.746655285358428955e-02 -6.298350095748901367e-01 1.080739274621009827e-01 2.640929818153381348e-01 6.827250123023986816e-02 2.313506007194519043e-01 4.867775365710258484e-03 1.531081795692443848e-01 -6.467138975858688354e-02 -2.558374702930450439e-01 -1.699266210198402405e-02 -2.260135672986507416e-02 -2.776325866580009460e-02 -1.962456256151199341e-01 4.103862866759300232e-02 -2.330328226089477539e-01 2.693002820014953613e-01 -3.344505652785301208e-02 -3.787255627685226500e-05 7.101631909608840942e-02 9.790353477001190186e-02 8.307544142007827759e-02 5.267990007996559143e-02 -5.061799660325050354e-02 -1.315585970878601074e-01 8.157655596733093262e-02 -7.025843113660812378e-02 -1.875793486833572388e-01 -2.147087007761001587e-01 -1.708615273237228394e-01
-1.463118046522140503e-01 -1.840042471885681152e-01 2.821246683597564697e-01 -1.226944550871849060e-01 1.303223669528961182e-01 6.752595305442810059e-02 -1.540367603302001953e-01 -8.877143263816833496e-02 -3.736431598663330078e-01 -1.188353225588798523e-01 -5.399412289261817932e-02 -2.148758023977279663e-01 -4.190798103809356689e-02 2.127362042665481567e-02 3.678324520587921143e-01 4.486764967441558838e-02 -1.368210911750793457e-01 -1.813656836748123169e-01 -1.325107831507921219e-02 -6.870751827955245972e-02 -2.378835231065750122e-01 -9.051219373941421509e-02 1.004902180284261703e-02 -2.047245949506759644e-02 2.511696517467498779e-01 -2.124529629945755005e-01 -1.975063979625701904e-01 1.666345745325088501e-01 2.168584465980529785e-01 -3.280761837959289551e-01 -2.581854537129402161e-02 -4.957498237490653992e-02
-2.630464732646942139e-01 -3.075645864009857178e-01 -1.770864985883235931e-02 -2.287948280572891235e-01 4.112465679645538330e-02 -1.215845346450805664e-01 -2.266683727502822876e-01 -3.050841689109802246e-01 6.625583395361900330e-03 -9.895317256450653076e-02 4.084462672472000122e-02 1.275417674332857132e-02 -1.674006134271621704e-01 -1.845039725303649902e-01 -2.306177020072937012e-01 -1.648758202791213989e-01 -2.302495390176773071e-01 -1.186193600296974182e-01 5.188734829425811768e-02 1.274771708995103836e-02 -1.781910955905914307e-01 5.933532956987619400e-03 -2.010699957609176636e-01 -6.208036560565233231e-03 -9.555234014987945557e-02 -1.099733263254165649e-01 -2.450373768806457520e-02 -1.211594715714454651e-01 4.844467043876647949e-01 -1.723964065313339233e-01 6.621421873569488525e-02 -1.450104117393493652e-01
-1.728722155094146729e-01 -2.206540703773498535e-01 -4.606354981660842896e-02 -3.894353210926055908e-01 1.713077723979949951e-02 -1.123308762907981873e-02 -2.207660973072052002e-01 -3.165178596973419189e-01 -1.692656725645065308e-01 1.510926187038421631e-01 -1.165311112999916077e-01 4.710470885038375854e-02 1.998947709798812866e-01 -2.730556726455688477e-01 1.022280082106590271e-01 -1.438251137733459473e-01 -9.050326794385910034e-02 -3.346122205257415771e-01 -6.396709382534027100e-02 -6.018950045108795166e-02 -2.805575132369995117e-01 -8.257501572370529175e-02 1.513735204935073853e-01 -1.259706467390060425e-01 1.934898048639297485e-01 -2.734826132655143738e-02 -1.740376465022563934e-02 3.100533187389373779e-01 -2.552925050258636475e-02 1.056695803999900818e-01 1.619461108930408955e-03 -8.213123679161071777e-02
-1.150414720177650452e-01 -7.772386074066162109e-03 -4.049651697278022766e-02 -3.930403888225555420e-01 1.399595290422439575e-01 -2.109817042946815491e-02 -2.511320114135742188e-01 -1.795913875102996826e-01 -1.761966794729232788e-01 1.619823873043060303e-01 1.217272803187370300e-01 1.975241005420684814e-01 -1.251966506242752075e-01 -4.478105306625366211e-01 1.413004249334335327e-01 -1.865335106849670410e-01 -1.521349847316741943e-01 -1.888213679194450378e-02 -9.829394519329071045e-02 1.022965181618928909e-02 -2.896623909473419189e-01 1.312172971665859222e-02 1.353240460157394409e-01 5.444926396012306213e-02 3.151371479034423828e-01 -6.368136405944824219e-02 -1.384476125240325928e-01 -1.454760283231735229e-01 9.948807954788208008e-02 -1.869135051965713501e-01 -6.523939967155456543e-02 -4.164137318730354309e-02
-1.223771274089813232e-01 -2.184153050184249878e-01 6.629440188407897949e-02 -2.432728707790374756e-01 1.882523894309997559e-01 1.198243796825408936e-01 -3.634698390960693359e-01 9.627892822027206421e-02 -4.435273110866546631e-01 -5.108069628477096558e-02 7.273026555776596069e-02 1.104437857866287231e-01 -1.150567084550857544e-02 1.649783342145383358e-03 1.410472989082336426e-01 -2.684763669967651367e-01 -2.104707956314086914e-01 -1.967321634292602539e-01 -1.575697064399719238e-01 -1.993754208087921143e-01 -1.828386634588241577e-01 1.960650235414505005e-01 9.770253300666809082e-02 4.141732305288314819e-02 -1.432543545961380005e-01 6.911138538271188736e-03 -4.612620919942855835e-02 4.177113622426986694e-02 2.627494633197784424e-01 -1.352345198392868042e-01 -1.727983206510543823e-01 3.609979897737503052e-02
-3.234050273895263672e-01 1.262646913528442383e-01 1.845852285623550415e-01 -1.957000643014907837e-01 1.088420972228050232e-01 3.811809048056602478e-02 -2.211283445358276367e-01 -1.416227817535400391e-01 -1.809607446193695068e-01 -2.140794545412063599e-01 -6.188777834177017212e-02 1.240511387586593628e-01 -1.192259788513183594e-01 -7.291661947965621948e-02 2.348814308643341064e-01 -1.188486367464065552e-01 -3.380517363548278809e-01 -5.622177198529243469e-02 -1.184833869338035583e-01 1.462157666683197021e-01 -2.433786988258361816e-01 8.044839650392532349e-02 1.488900631666183472e-01 1.994637846946716309e-01 2.641090154647827148e-01 -6.292953342199325562e-02 -3.212801516056060791e-01 1.172144785523414612e-01 6.689894944429397583e-02 -1.127227768301963806e-01 1.347241103649139404e-01 -1.780377477407455444e-01
-5.241058766841888428e-02 -4.995199665427207947e-02 4.435698091983795166e-01 -2.973158061504364014e-01 5.007776990532875061e-02 2.225728929042816162e-01 -1.732257753610610962e-01 1.029707565903663635e-01 -2.519400417804718018e-01 -5.014512315392494202e-02 1.148298829793930054e-01 1.198332011699676514e-01 8.315261453390121460e-02 -2.537366449832916260e-01 1.814026534557342529e-01 -2.309543192386627197e-01 2.108943462371826172e-01 -1.075282394886016846e-01 1.172702386975288391e-01 1.157132536172866821e-01 3.819676116108894348e-02 -3.306738436222076416e-01 8.609641343355178833e-02 9.909914433956146240e-02 1.222070530056953430e-01 2.273332029581069946e-01 8.758925646543502808e-02 -9.018248319625854492e-02 8.464404940605163574e-02 -1.375655382871627808e-01 2.019966840744018555e-01 -7.309967279434204102e-02
-2.669948041439056396e-01 -3.245905637741088867e-01 1.127911452203989029e-02 -2.643636167049407959e-01 -1.133530735969543457e-01 2.079836577177047729e-01 -1.235162913799285889e-01 9.458911418914794922e-02 -8.094847202301025391e-02 8.983727544546127319e-02 7.120054960250854492e-02 -4.201762203592807055e-04 -1.971959322690963745e-01 -2.513337731361389160e-01 -9.129925817251205444e-02 -4.579743370413780212e-02 -2.213583439588546753e-01 -4.156004264950752258e-02 8.706012740731239319e-03 2.806869745254516602e-01 -1.343724727630615234e-01 -2.507109045982360840e-01 -3.831411898136138916e-01 1.174246966838836670e-01 1.035159006714820862e-01 -2.047500461339950562e-01 -1.989911496639251709e-01 6.855454295873641968e-02 2.361617535352706909e-01 -1.240295395255088806e-01 2.538265287876129150e-02 -3.206828609108924866e-02
-2.295035123825073242e-01 -3.750168085098266602e-01 2.663276493549346924e-01 -1.511587798595428467e-01 -2.001975327730178833e-01 2.101199934259057045e-03 -3.184404373168945312e-01 -7.986803352832794189e-02 -1.574655249714851379e-02 2.037319242954254150e-01 -1.071719974279403687e-01 -1.559034436941146851e-01 6.595928966999053955e-02 -3.231355547904968262e-01 2.428228259086608887e-01 -1.527373343706130981e-01 -1.377745866775512695e-01 -1.490839011967182159e-02 -1.900405585765838623e-01 5.446266010403633118e-02 -1.231524422764778137e-01 -2.231024652719497681e-01 -2.032046020030975342e-02 5.000940710306167603e-02 2.662320733070373535e-01 5.187456682324409485e-02 -1.886176913976669312e-01 1.967146694660186768e-01 3.781934268772602081e-03 7.140278071165084839e-02 -1.198019906878471375e-01 -5.467626079916954041e-02
-1.930899918079376221e-01 -8.266961574554443359e-02 2.061431109905242920e-01 -2.819770872592926025e-01 1.724258065223693848e-01 1.627918034791946411e-01 7.928293198347091675e-02 -2.002603001892566681e-02 -3.496512174606323242e-01 4.878417775034904480e-02 -2.093944698572158813e-02 -1.043011248111724854e-01 -5.264790356159210205e-02 -1.359196752309799194e-01 8.707823231816291809e-03 -2.415753901004791260e-01 1.873260587453842163e-01 -2.549517452716827393e-01 1.062278822064399719e-02 4.710682630538940430e-01 1.912328600883483887e-02 -1.626478582620620728e-01 3.532175347208976746e-02 6.865716422908008099e-04 2.678614109754562378e-02 -3.256055340170860291e-02 -2.078969776630401611e-01 -1.280976086854934692e-01 -1.711872369050979614e-01 -1.707125008106231689e-01 -1.481228470802307129e-01 -2.516941130161285400e-01
1.845492124557495117e-01 -1.785075962543487549e-01 4.646961111575365067e-03 -2.395988106727600098e-01 -1.043596714735031128e-01 1.938789337873458862e-01 -1.212560534477233887e-01 1.313721090555191040e-01 -4.420693814754486084e-01 3.350398242473602295e-01 1.802352368831634521e-01 3.287170082330703735e-02 2.327109575271606445e-01 -2.018394768238067627e-01 -1.726237535476684570e-01 -1.823272183537483215e-02 1.576066613197326660e-01 -3.557192534208297729e-02 1.560205519199371338e-01 1.543954480439424515e-02 -8.299526572227478027e-02 5.997314676642417908e-02 5.918766185641288757e-02 1.048835832625627518e-02 9.340912848711013794e-02 -1.436931341886520386e-01 -1.578002274036407471e-01 -1.282967478036880493e-01 2.215718030929565430e-01 -1.665448099374771118e-01 -2.376034706830978394e-01 -2.472521066665649414e-01
1.525152474641799927e-01 -1.656835228204727173e-01 -2.129153311252593994e-01 -5.164121985435485840e-01 9.350340068340301514e-02 3.036075532436370850e-01 -1.781565696001052856e-01 -4.453368484973907471e-03 -1.619239896535873413e-01 9.860301017761230469e-02 2.282033488154411316e-02 2.204314321279525757e-01 3.320591151714324951e-02 1.768313646316528320e-01 -3.999295458197593689e-02 1.486026681959629059e-02 -1.044119000434875488e-01 9.224533569067716599e-04 -7.027435302734375000e-02 1.043325364589691162e-01 -2.295345962047576904e-01 -8.700606226921081543e-02 9.846366941928863525e-02 9.021189063787460327e-02 7.397417724132537842e-02 2.466062828898429871e-02 -3.320406079292297363e-01 -8.993101865053176880e-02 2.554464042186737061e-01 1.514357924461364746e-01 -1.553424745798110962e-01 -2.092773169279098511e-01
-1.488238275051116943e-01 7.330519706010818481e-02 3.579029440879821777e-01 -2.484979480504989624e-01 -1.588862091302871704e-01 1.150270998477935791e-01 -1.126385256648063660e-01 -1.972633153200149536e-01 -8.277745544910430908e-02 2.804638445377349854e-02 -9.673660248517990112e-02 -2.137967497110366821e-01 -1.483980715274810791e-01 -7.770900428295135498e-02 2.343001514673233032e-01 1.943604052066802979e-01 -1.659316420555114746e-01 -4.015640914440155029e-02 2.240885347127914429e-01 6.616715341806411743e-02 -9.354484081268310547e-02 4.831566940993070602e-03 8.055967092514038086e-02 2.316975593566894531e-01 -1.887504607439041138e-01 -1.310173273086547852e-01 -4.186525344848632812e-01 -5.873720720410346985e-02 2.731569409370422363e-01 -7.082647085189819336e-02 -1.840053126215934753e-02 -2.120092511177062988e-01
-4.193817377090454102e-01 2.617131471633911133e-01 1.537739187479019165e-01 -7.054063677787780762e-02 7.688012439757585526e-03 2.327865660190582275e-01 -2.643159031867980957e-01 -7.893642783164978027e-02 -2.759611606597900391e-01 6.037262827157974243e-02 1.553190499544143677e-01 -2.220529019832611084e-01 2.636142261326313019e-02 -7.061603665351867676e-02 2.427967339754104614e-01 1.968003436923027039e-02 -1.704362928867340088e-01 -1.005223840475082397e-01 1.492089480161666870e-01 -6.829502433538436890e-02 -3.274716734886169434e-01 -6.870875507593154907e-02 1.492315381765365601e-01 1.149163916707038879e-01 -8.823686838150024414e-02 1.374795436859130859e-01 -1.098981797695159912e-01 -7.777018100023269653e-02 1.525394618511199951e-01 -3.101851344108581543e-01 2.155973389744758606e-02 1.161701884120702744e-02
-1.763972193002700806e-01 -9.380160272121429443e-02 2.420830726623535156e-01 -3.723891377449035645e-01 7.947789132595062256e-02 -1.469209492206573486e-01 -3.089823126792907715e-01 -1.987526416778564453e-01 -2.338050454854965210e-01 2.378765642642974854e-01 -2.204619050025939941e-01 -1.472649276256561279e-01 -1.399035453796386719e-01 -1.041860058903694153e-01 -8.669883757829666138e-02 -2.288772016763687134e-01 -2.160541266202926636e-01 -4.235668107867240906e-03 -1.672315746545791626e-01 -4.286276176571846008e-02 -1.025443002581596375e-01 1.378846447914838791e-02 1.437393873929977417e-01 -1.467561423778533936e-01 -3.690976276993751526e-02 2.642995715141296387e-01 -1.523551940917968750e-01 1.767631620168685913e-02 -1.315613836050033569e-01 -2.085959911346435547e-01 -2.529451623558998108e-02 -2.060488313436508179e-01
-2.570450007915496826e-01 -2.401209622621536255e-01 1.237868443131446838e-01 -2.164396196603775024e-01 2.783638536930084229e-01 -3.006630949676036835e-02 -2.162346430122852325e-02 -1.196633726358413696e-01 -3.045743703842163086e-01 5.120299011468887329e-02 1.518819183111190796e-01 4.907738789916038513e-02 6.523994356393814087e-02 -2.756956517696380615e-01 -1.587831974029541016e-01 6.361401081085205078e-02 -1.544203460216522217e-01 7.606958039104938507e-03 1.879491060972213745e-01 2.475233078002929688e-01 1.450785845518112183e-01 1.281266659498214722e-01 2.372988164424896240e-01 -9.840785712003707886e-02 -1.608178615570068359e-01 -8.766727149486541748e-02 -1.857760548591613770e-01 3.639372065663337708e-02 1.736719012260437012e-01 -9.463539719581604004e-02 -3.684689104557037354e-01 -1.493598669767379761e-01
-2.401045858860015869e-01 -7.724067661911249161e-03 9.384163469076156616e-02 -3.018625974655151367e-01 1.609750092029571533e-01 1.868907958269119263e-01 -9.324099123477935791e-02 -7.580152899026870728e-02 -3.937495350837707520e-01 6.783352792263031006e-02 -1.205555051565170288e-01 -8.857167512178421021e-02 3.945437818765640259e-02 8.429689705371856689e-02 2.089783549308776855e-02 -2.595538198947906494e-01 -6.179679930210113525e-02 -2.013422995805740356e-01 9.190525114536285400e-02 1.599264144897460938e-01 1.496766507625579834e-01 1.339677870273590088e-01 -3.757174313068389893e-02 1.124459803104400635e-01 -3.467521369457244873e-01 2.548903524875640869e-01 -2.061527073383331299e-01 2.743796817958354950e-02 5.125050246715545654e-02 -2.006095945835113525e-01 -2.858581542968750000e-01 -1.508817225694656372e-01
-2.470918148756027222e-01 1.708660125732421875e-01 9.549581259489059448e-02 -4.796171784400939941e-01 1.119800359010696411e-01 -8.592694997787475586e-03 -5.364421289414167404e-03 -8.068820834159851074e-02 -2.056819498538970947e-01 1.100688874721527100e-01 -1.557621955871582031e-01 5.314271524548530579e-02 -2.808654904365539551e-01 -1.382336467504501343e-01 -5.303466692566871643e-02 -1.855119168758392334e-01 -1.718080043792724609e-01 -1.946836709976196289e-01 1.838833242654800415e-01 -1.129334867000579834e-01 -2.940986454486846924e-01 9.657940268516540527e-02 1.308245956897735596e-01 1.241753473877906799e-01 -2.194568663835525513e-01 -4.677486792206764221e-02 -1.304863691329956055e-01 1.802197247743606567e-01 -1.167535316199064255e-03 8.272913098335266113e-02 -2.285146415233612061e-01 -1.829091608524322510e-01
-1.809413433074951172e-01 -2.302909642457962036e-01 4.242997989058494568e-02 -3.010281920433044434e-01 4.796318337321281433e-02 9.106198698282241821e-02 -1.397081166505813599e-01 -1.238172128796577454e-01 1.278662532567977905e-01 1.390678882598876953e-01 2.745763659477233887e-01 -1.129838824272155762e-01 -1.745995432138442993e-01 -1.708364188671112061e-01 -7.162055373191833496e-02 1.369507312774658203e-01 -4.776178002357482910e-01 -1.056458875536918640e-01 1.753021776676177979e-01 3.068727254867553711e-01 -2.318439483642578125e-01 1.926661431789398193e-01 1.028724610805511475e-01 2.910046838223934174e-02 -7.579092681407928467e-02 9.760398417711257935e-02 5.194075405597686768e-02 6.531469989567995071e-03 1.452727168798446655e-01 1.038436070084571838e-01 -6.976991891860961914e-02 -2.184358984231948853e-01
-4.890532195568084717e-01 -8.274139463901519775e-02 9.290191531181335449e-02 -1.361341178417205811e-01 -1.524858176708221436e-01 4.734297096729278564e-02 -3.375253677368164062e-01 1.614047884941101074e-01 -4.496816992759704590e-01 6.401561666280031204e-03 1.685459166765213013e-01 1.365263909101486206e-01 2.348594740033149719e-02 -1.402233392000198364e-01 1.340529620647430420e-01 -2.214068323373794556e-01 -1.985761970281600952e-01 -1.330874860286712646e-01 -8.580359630286693573e-03 -2.925985865294933319e-02 -4.752100259065628052e-02 -2.582320272922515869e-01 7.507860660552978516e-02 -9.112532436847686768e-02 -4.623157437890768051e-03 -9.255667775869369507e-02 -1.387581676244735718e-01 1.449423581361770630e-01 1.030476316809654236e-01 -1.082340627908706665e-01 1.063791364431381226e-01 -3.721248731017112732e-02
-1.246998459100723267e-01 -2.054794877767562866e-01 1.692790836095809937e-01 -2.342663705348968506e-01 -1.302541643381118774e-01 -1.340673267841339111e-01 -2.929553985595703125e-01 -1.671541333198547363e-01 8.116251230239868164e-02 1.510474532842636108e-01 -9.663275629281997681e-02 -9.367173910140991211e-02 4.902990162372589111e-02 -1.764678955078125000e-02 3.127460181713104248e-01 -1.971175819635391235e-01 -5.541986227035522461e-02 -1.495193094015121460e-01 -1.205269396305084229e-01 1.611979492008686066e-02 -3.905411958694458008e-01 6.450445950031280518e-02 9.496235102415084839e-02 1.273549720644950867e-02 4.242498874664306641e-01 5.556728318333625793e-02 -8.721330016851425171e-02 1.651417315006256104e-01 1.060379575937986374e-02 7.404096890240907669e-03 -2.741500735282897949e-01 -1.540657281875610352e-01
-3.245900869369506836e-01 2.305909618735313416e-02 1.919959783554077148e-01 -3.930466473102569580e-01 1.889961510896682739e-01 1.090831356123089790e-03 7.459604740142822266e-02 -1.985561847686767578e-02 -2.132561057806015015e-01 1.064456030726432800e-01 1.196777522563934326e-01 1.513114124536514282e-01 3.347138687968254089e-02 -2.840182371437549591e-02 7.007374428212642670e-03 6.950777955353260040e-03 -2.935676276683807373e-01 1.222442612051963806e-01 2.802683115005493164e-01 -3.334449604153633118e-02 -4.732640832662582397e-02 -2.814895510673522949e-01 1.953193843364715576e-01 -2.986941859126091003e-02 -1.012066379189491272e-01 1.699045300483703613e-01 -1.707381308078765869e-01 -1.447526663541793823e-01 7.471272349357604980e-02 -9.633964300155639648e-02 -3.647918403148651123e-01 -1.630133986473083496e-01
5.053102597594261169e-02 -1.808774471282958984e-02 -1.194532141089439392e-01 -3.721340894699096680e-01 1.239159479737281799e-01 2.252320647239685059e-01 -3.572066724300384521e-01 2.195525355637073517e-02 -2.013048529624938965e-01 1.713133901357650757e-01 6.424096226692199707e-02 1.593655347824096680e-01 5.520050227642059326e-02 -8.389063179492950439e-02 3.521854802966117859e-02 1.236299704760313034e-02 -3.524849712848663330e-01 -1.159977260977029800e-02 2.527312636375427246e-01 7.899378985166549683e-02 -6.789642572402954102e-02 -7.652896642684936523e-02 1.905426830053329468e-01 -5.003948882222175598e-02 1.332344710826873779e-01 -3.319498598575592041e-01 -2.551509737968444824e-01 -1.803050935268402100e-02 1.160057187080383301e-01 1.870197504758834839e-01 -8.941856026649475098e-02 -2.139161080121994019e-01
-2.451515197753906250e-01 -1.058833450078964233e-01 2.276495993137359619e-01 -2.662602365016937256e-01 -3.405441716313362122e-02 1.438658982515335083e-01 -1.014192849397659302e-01 1.437875777482986450e-01 -1.443127542734146118e-01 5.639275535941123962e-03 2.908351719379425049e-01 6.570805609226226807e-02 -3.868936793878674507e-03 8.830172568559646606e-02 4.560983479022979736e-01 5.245959758758544922e-02 -1.333607137203216553e-01 -1.611761599779129028e-01 -1.124410852789878845e-01 3.078689612448215485e-02 -3.162384629249572754e-01 -3.691315948963165283e-01 -3.265442326664924622e-02 4.397292621433734894e-03 1.149293258786201477e-01 1.607697606086730957e-01 -6.879332661628723145e-02 -3.337526693940162659e-02 3.575493767857551575e-02 -1.879144310951232910e-01 -1.791048347949981689e-01 -1.285579800605773926e-01
-2.551481723785400391e-01 3.542570024728775024e-02 2.619497179985046387e-01 -1.386640667915344238e-01 3.358594775199890137e-01 -5.599603056907653809e-02 -2.143381386995315552e-01 -2.341222763061523438e-01 -1.842526197433471680e-01 -6.166559830307960510e-02 5.643432214856147766e-02 1.353655606508255005e-01 1.994476616382598877e-01 -7.323084771633148193e-02 -5.897893756628036499e-02 1.303750276565551758e-01 -1.672406643629074097e-01 -3.346945643424987793e-01 3.009942471981048584e-01 3.718607127666473389e-02 7.683207746595144272e-03 6.271310150623321533e-02 2.345346212387084961e-01 -1.311491578817367554e-01 1.963196508586406708e-02 4.033024981617927551e-02 -1.732026487588882446e-01 -5.354089289903640747e-02 4.764887690544128418e-02 -1.411401033401489258e-01 -1.636626869440078735e-01 -3.349722623825073242e-01
-2.404122203588485718e-01 -1.163530051708221436e-01 1.991707682609558105e-01 -3.479490876197814941e-01 -1.231206115335226059e-02 1.004468873143196106e-01 8.315704017877578735e-02 -1.445268541574478149e-01 -3.573019504547119141e-01 1.351580768823623657e-01 -3.445856273174285889e-02 2.613478340208530426e-03 9.743124246597290039e-02 3.754734620451927185e-02 -3.692887350916862488e-02 -3.022166788578033447e-01 -1.318837050348520279e-02 -1.705693453550338745e-01 2.664302587509155273e-01 3.022332787513732910e-01 2.069516479969024658e-01 1.238202024251222610e-02 9.012511372566223145e-02 2.875113785266876221e-01 -1.612487882375717163e-01 -1.725420542061328888e-02 -2.005496770143508911e-01 -2.466995865106582642e-01 4.417028278112411499e-02 -1.836334355175495148e-02 3.763825073838233948e-02 -1.506788581609725952e-01
1.193003542721271515e-02 -1.700722984969615936e-02 9.614083170890808105e-02 -2.732734382152557373e-01 -5.814909189939498901e-02 1.039072945713996887e-01 -1.570990830659866333e-01 -3.451032042503356934e-01 -4.459996223449707031e-01 1.249808892607688904e-01 -1.418285164982080460e-02 1.955705434083938599e-01 -7.540262490510940552e-02 -4.035104513168334961e-01 4.678155854344367981e-02 -2.735819220542907715e-01 -1.126656383275985718e-01 1.312481462955474854e-01 4.257543385028839111e-02 -6.102230399847030640e-02 -2.672219276428222656e-01 -1.735513508319854736e-01 1.488861739635467529e-01 3.450936079025268555e-02 4.712342051789164543e-04 5.589511990547180176e-02 -1.834477856755256653e-02 1.715326160192489624e-01 1.988432258367538452e-01 3.401935473084449768e-02 3.845287486910820007e-02 -1.541598141193389893e-01
-4.868707433342933655e-02 -3.195111453533172607e-01 4.401296749711036682e-02 -1.841035038232803345e-01 -5.364920943975448608e-03 5.224479734897613525e-02 -1.182139292359352112e-01 -8.903311938047409058e-02 -9.782052785158157349e-02 9.125670045614242554e-02 -3.353943526744842529e-01 -1.900098621845245361e-01 -7.463181391358375549e-03 -2.397756278514862061e-01 5.109961703419685364e-02 -3.743593022227287292e-02 -1.937071233987808228e-01 -2.971243858337402344e-01 -3.223078325390815735e-02 3.075066208839416504e-01 -9.290793538093566895e-02 1.045411899685859680e-01 -1.054208427667617798e-01 5.007250700145959854e-03 -4.294287785887718201e-02 -1.744308024644851685e-01 -4.996435251086950302e-03 9.986466169357299805e-02 3.168190717697143555e-01 -3.879868686199188232e-01 2.358016967773437500e-01 -7.821881026029586792e-02
-1.732601523399353027e-01 -8.424211293458938599e-02 2.910408079624176025e-01 -3.395258486270904541e-01 -9.820282459259033203e-02 1.685864105820655823e-02 -4.930455703288316727e-03 -1.832774281501770020e-01 8.702521881787106395e-05 5.313589796423912048e-02 -2.092086672782897949e-01 -7.821473479270935059e-02 3.593327850103378296e-02 -1.673597991466522217e-01 1.615204513072967529e-01 1.481318846344947815e-02 -5.898255854845046997e-02 -1.497987359762191772e-01 2.713072896003723145e-01 1.006655097007751465e-01 -2.277176976203918457e-01 -1.320198774337768555e-01 1.870583146810531616e-01 9.416577219963073730e-02 1.630452461540699005e-02 -1.458815336227416992e-01 -1.804185211658477783e-01 -3.146947622299194336e-01 3.349865674972534180e-01 -2.437523901462554932e-01 1.908112019300460815e-01 1.645215600728988647e-01
-3.005254864692687988e-01 6.044253706932067871e-02 1.234318464994430542e-01 -3.668041527271270752e-02 9.476412087678909302e-02 3.087021177634596825e-04 -2.706380188465118408e-01 3.613824397325515747e-02 -4.027496576309204102e-01 1.982793910428881645e-03 2.931264787912368774e-02 -1.569928675889968872e-01 -9.167268127202987671e-02 -8.327402174472808838e-02 1.763067692518234253e-01 -1.618363335728645325e-02 -1.767772883176803589e-01 2.831035666167736053e-02 2.366270720958709717e-01 -1.476737409830093384e-01 -3.727014362812042236e-01 -1.111463010311126709e-01 9.809755533933639526e-02 -2.752314507961273193e-01 -2.840744704008102417e-02 -7.872213423252105713e-02 -2.710186243057250977e-01 -6.508845835924148560e-02 1.742311716079711914e-01 -1.428566426038742065e-01 2.635566703975200653e-02 -2.981267571449279785e-01
6.394364684820175171e-02 -6.221453100442886353e-02 -1.884708553552627563e-01 -4.107724428176879883e-01 8.512438088655471802e-02 2.646331489086151123e-02 -3.254914283752441406e-01 -6.941974628716707230e-03 -1.615734249353408813e-01 1.218519136309623718e-01 -6.449554115533828735e-02 2.023203521966934204e-01 -6.343390792608261108e-02 2.611171305179595947e-01 -1.593079604208469391e-02 -2.866377122700214386e-02 -3.090175986289978027e-02 -1.124683693051338196e-01 1.080614775419235229e-01 2.246637493371963501e-01 -1.732532232999801636e-01 -5.768713727593421936e-02 2.645322680473327637e-01 9.478566795587539673e-02 -1.611895300447940826e-02 1.115651708096265793e-02 -2.412699908018112183e-01 -2.764181047677993774e-02 2.161908447742462158e-01 2.613252699375152588e-01 -1.573995649814605713e-01 -3.567810356616973877e-01
-1.931054741144180298e-01 -2.554404735565185547e-01 6.834950298070907593e-02 -2.305848747491836548e-01 -1.000534072518348694e-01 -1.289683133363723755e-01 -1.213561370968818665e-01 -1.241452619433403015e-02 -2.299643456935882568e-01 -1.450513750314712524e-01 4.580928385257720947e-02 -1.663867086172103882e-01 2.369679510593414307e-01 -5.050653219223022461e-02 1.402904987335205078e-01 -2.330829203128814697e-01 -8.607346564531326294e-03 6.178323924541473389e-02 2.211958020925521851e-01 8.785449713468551636e-02 2.146339975297451019e-02 2.513377666473388672e-01 3.418474793434143066e-01 2.274318486452102661e-01 -1.465489864349365234e-01 1.794042736291885376e-01 -1.351349949836730957e-01 -3.123902343213558197e-02 1.850978881120681763e-01 2.942364290356636047e-02 1.737508475780487061e-01 -3.615307807922363281e-01
-5.243515595793724060e-02 -7.990848273038864136e-02 1.023610457777976990e-01 -3.588140308856964111e-01 2.811888419091701508e-02 1.448628455400466919e-01 -1.446048766374588013e-01 6.400407105684280396e-02 2.145154774188995361e-01 9.281481057405471802e-02 -8.262270689010620117e-02 -3.406864404678344727e-02 -4.812724946532398462e-04 -2.588286101818084717e-01 1.233895495533943176e-01 -4.488504230976104736e-01 8.853668719530105591e-02 1.481533050537109375e-01 1.117471531033515930e-01 -7.920740544795989990e-02 -2.795151770114898682e-01 -1.280602663755416870e-01 1.680525541305541992e-01 7.424492388963699341e-02 -1.329451501369476318e-01 1.397248059511184692e-01 -3.577165007591247559e-01 -8.208385854959487915e-02 1.069440469145774841e-01 -1.085271760821342468e-01 1.004497036337852478e-01 -2.766242027282714844e-01
-2.116939425468444824e-01 -1.982459127902984619e-01 -1.175073385238647461e-01 -2.775003015995025635e-01 -1.598638016730546951e-03 1.150999516248703003e-01 -2.160087078809738159e-01 -3.091464340686798096e-01 -1.189370825886726379e-01 -2.445348501205444336e-01 3.779896199703216553e-01 -1.292375661432743073e-02 -1.739387810230255127e-01 1.621924638748168945e-01 -2.154006808996200562e-02 -5.870955809950828552e-02 -2.546391189098358154e-01 -2.307340800762176514e-01 -3.812060505151748657e-02 1.879261583089828491e-01 -1.727613061666488647e-01 -3.946242481470108032e-02 -4.603686928749084473e-02 8.391423523426055908e-02 -3.789478540420532227e-02 2.629110217094421387e-01 -1.576924175024032593e-01 -1.819888949394226074e-01 9.110596962273120880e-03 -1.378341615200042725e-01 -2.189912348985671997e-01 3.365336731076240540e-02
1.224756985902786255e-02 1.474824454635381699e-02 -1.498486697673797607e-01 -3.953388035297393799e-01 1.621458381414413452e-01 3.300724625587463379e-01 -1.694425344467163086e-01 -7.734029740095138550e-02 -1.136395782232284546e-01 2.031072229146957397e-01 8.481533080339431763e-02 1.351461261510848999e-01 1.040464639663696289e-01 -1.792500466108322144e-01 -1.799730211496353149e-01 2.870167046785354614e-02 -2.042312324047088623e-01 -8.182943612337112427e-02 2.119823396205902100e-01 2.405759505927562714e-02 -9.612675011157989502e-02 3.108035586774349213e-02 2.330962270498275757e-01 1.762283891439437866e-01 1.659507304430007935e-01 -2.254844829440116882e-02 -3.757810592651367188e-02 -2.581409877166152000e-03 5.411718785762786865e-02 1.830237060785293579e-01 -4.146368503570556641e-01 -2.604292929172515869e-01
-1.650271862745285034e-01 -1.709724366664886475e-01 4.920710623264312744e-02 -3.006679117679595947e-01 -5.369578674435615540e-02 -8.891655132174491882e-03 -1.548883914947509766e-01 -6.648066639900207520e-02 -1.706600785255432129e-01 4.284185469150543213e-01 8.421698212623596191e-02 -2.479695342481136322e-02 1.458240300416946411e-01 -2.536725997924804688e-01 4.713563621044158936e-02 -1.105114072561264038e-02 1.039166897535324097e-01 -3.893172442913055420e-01 1.091084163635969162e-02 -1.368117239326238632e-02 -2.603731751441955566e-01 -1.638360470533370972e-01 3.186352550983428955e-02 2.886929214000701904e-01 -1.487441360950469971e-02 -2.814995348453521729e-01 -1.889169961214065552e-01 1.707277745008468628e-01 -4.078352451324462891e-02 -7.244439423084259033e-02 1.332278363406658173e-02 1.339724659919738770e-01
2.570863999426364899e-02 1.017292216420173645e-01 1.841763705015182495e-01 -2.588315010070800781e-01 2.120607197284698486e-01 1.808517426252365112e-01 -2.825472652912139893e-01 6.532153487205505371e-02 6.447528302669525146e-02 1.766492426395416260e-01 -8.906039595603942871e-02 -1.701154112815856934e-01 1.364932507276535034e-01 -3.059270083904266357e-01 1.550761461257934570e-01 -4.001457989215850830e-01 1.119932085275650024e-01 1.267288327217102051e-01 -1.285634748637676239e-02 -4.754628613591194153e-02 -1.524328440427780151e-01 -6.507984548807144165e-02 1.049044206738471985e-01 3.487696871161460876e-02 -4.865221306681632996e-02 1.479611545801162720e-01 -2.846466004848480225e-01 -3.336694240570068359e-01 1.742933094501495361e-01 -2.432536333799362183e-03 6.392515450716018677e-02 -1.893898695707321167e-01
-1.400449313223361969e-02 -6.965553760528564453e-02 2.759764492511749268e-01 -3.833449780941009521e-01 1.345499753952026367e-01 -2.672751843929290771e-01 -1.282199621200561523e-01 -3.479048609733581543e-01 -2.397565841674804688e-01 1.411307752132415771e-01 -7.349196076393127441e-02 9.192383289337158203e-02 -1.062973309308290482e-02 -2.483566664159297943e-02 2.087124586105346680e-01 -2.979309558868408203e-01 -1.096675917506217957e-01 -7.124971598386764526e-02 -1.071203052997589111e-01 -5.748139321804046631e-02 -5.203193984925746918e-03 -3.473002091050148010e-02 1.646638661623001099e-01 -3.655782341957092285e-02 1.332826316356658936e-01 5.536474287509918213e-02 -1.960689872503280640e-01 1.162921339273452759e-01 5.872887093573808670e-03 -3.199130892753601074e-01 -1.122298613190650940e-01 -2.667865753173828125e-01
8.400965481996536255e-03 -4.198753088712692261e-02 2.332446537911891937e-02 -2.939375340938568115e-01 3.158590793609619141e-01 1.433634608983993530e-01 1.238517370074987411e-02 -1.431337893009185791e-01 -2.973189353942871094e-01 1.910096500068902969e-03 2.886058203876018524e-02 1.211498230695724487e-01 1.126749068498611450e-01 -3.609413802623748779e-01 1.678131669759750366e-01 -3.319950699806213379e-01 -2.146551907062530518e-01 1.672132015228271484e-01 -1.448438614606857300e-01 4.021765291690826416e-02 2.899515256285667419e-02 -3.102695345878601074e-01 1.508121490478515625e-01 -1.379481852054595947e-01 1.986802369356155396e-01 -1.630064547061920166e-01 -7.579962909221649170e-02 -3.151451796293258667e-02 1.197890490293502808e-01 -1.211266666650772095e-01 -1.287078298628330231e-02 -2.179613858461380005e-01
1.094328314065933228e-01 -6.404767185449600220e-02 -2.773138284683227539e-01 -3.437123894691467285e-01 4.623829573392868042e-02 1.940459758043289185e-01 -3.790731430053710938e-01 3.660075366497039795e-02 -2.624326646327972412e-01 1.152601614594459534e-01 5.673443153500556946e-02 2.130935341119766235e-01 8.532314002513885498e-02 -1.110418215394020081e-01 5.193435400724411011e-02 5.087311565876007080e-02 -3.908000886440277100e-01 -1.169097945094108582e-01 5.850791931152343750e-02 3.908770531415939331e-02 4.098018631339073181e-02 -1.121809855103492737e-01 1.661830246448516846e-01 -1.420957595109939575e-01 -5.736196413636207581e-02 -6.116594746708869934e-02 -2.046156376600265503e-01 1.150336489081382751e-01 8.681444078683853149e-02 1.062016636133193970e-01 -2.179778218269348145e-01 -2.941037714481353760e-01
-3.386863470077514648e-01 -2.687378227710723877e-02 2.178433239459991455e-01 -3.271192908287048340e-01 1.196338310837745667e-01 1.639010012149810791e-01 -2.925682663917541504e-01 -2.508973181247711182e-01 -1.629920750856399536e-01 6.203977763652801514e-02 -7.001144438982009888e-02 5.982212349772453308e-02 1.606577634811401367e-01 1.691603101789951324e-02 -1.188211739063262939e-01 3.777047991752624512e-02 -1.143101379275321960e-01 -1.453599780797958374e-01 1.512739211320877075e-01 1.746681481599807739e-01 1.536695808172225952e-01 5.421352386474609375e-02 2.685664892196655273e-01 2.151329964399337769e-01 1.250634342432022095e-02 1.240363568067550659e-01 -2.731967270374298096e-01 -1.577118486166000366e-01 -2.254072763025760651e-02 -3.033061884343624115e-02 -3.208599090576171875e-01 8.868253231048583984e-02
1.977111101150512695e-01 -1.561354249715805054e-01 1.021354943513870239e-01 -3.183547556400299072e-01 2.274802178144454956e-01 6.139164790511131287e-02 -2.896442413330078125e-01 -6.144301220774650574e-02 8.461020141839981079e-02 3.180976808071136475e-01 1.265417635440826416e-01 -8.806390687823295593e-03 -2.307751029729843140e-02 -1.681896597146987915e-01 -8.104983717203140259e-02 -1.959119737148284912e-01 4.635822400450706482e-02 -4.341394081711769104e-02 -1.120177805423736572e-01 9.975782036781311035e-02 -4.415253698825836182e-01 -7.272186875343322754e-02 1.220438778400421143e-01 2.749689519405364990e-01 -2.035217359662055969e-02 1.250883787870407104e-01 -2.368010133504867554e-01 -3.974805772304534912e-02 5.011999979615211487e-02 -2.559658885002136230e-01 -8.111898601055145264e-02 -1.332788765430450439e-01
5.804479122161865234e-02 -3.360833525657653809e-01 1.462454199790954590e-01 -2.352257519960403442e-01 -1.976350098848342896e-01 1.707675606012344360e-01 9.694604575634002686e-02 9.292838722467422485e-02 -6.011030077934265137e-02 9.911312907934188843e-02 1.148125007748603821e-01 -1.548530757427215576e-01 1.062663570046424866e-01 -3.161936998367309570e-01 -3.530310094356536865e-02 -8.376053720712661743e-02 -1.917547429911792278e-03 -1.514815837144851685e-01 1.896426230669021606e-01 2.256180047988891602e-01 -2.428546100854873657e-01 -1.395397484302520752e-01 3.054908104240894318e-02 -1.134215444326400757e-01 -1.442625969648361206e-01 1.284096837043762207e-01 -2.877693772315979004e-01 6.734883040189743042e-02 3.447771370410919189e-01 2.296867370605468750e-01 -1.089658886194229126e-01 -2.008960694074630737e-01
-4.855924472212791443e-02 -9.322264045476913452e-02 -8.010791987180709839e-02 -5.296624898910522461e-01 2.806760556995868683e-02 9.600523859262466431e-02 -9.674372151494026184e-03 -8.875965327024459839e-02 -2.388734817504882812e-01 -1.308713387697935104e-02 -7.332837581634521484e-02 2.734996676445007324e-01 -1.961713731288909912e-01 1.561792641878128052e-01 1.605663150548934937e-01 1.660042069852352142e-02 -1.313351988792419434e-01 7.623147219419479370e-02 -8.483265526592731476e-03 1.719568967819213867e-01 -1.993784606456756592e-01 -1.847307831048965454e-01 3.393448591232299805e-01 -7.463334500789642334e-02 1.234427690505981445e-01 7.781959138810634613e-03 -7.381800562143325806e-02 1.018818374723196030e-02 3.583414852619171143e-01 5.764796584844589233e-02 -1.688305586576461792e-01 -1.711174547672271729e-01
-9.789030253887176514e-02 -1.307806670665740967e-01 1.922879666090011597e-01 -2.895034253597259521e-01 1.222274005413055420e-01 9.063459187746047974e-02 -1.455057710409164429e-01 -1.162572801113128662e-01 -2.030431777238845825e-01 -1.329562366008758545e-01 4.917040094733238220e-02 -2.692897915840148926e-01 -8.935896307229995728e-02 2.422737628221511841e-01 2.310066819190979004e-01 -2.665954530239105225e-01 5.873900651931762695e-02 -3.370177373290061951e-02 1.189286261796951294e-01 1.139890924096107483e-01 -2.067621946334838867e-01 9.110442548990249634e-02 1.932807080447673798e-02 4.960460588335990906e-02 -4.367038607597351074e-01 -4.841133207082748413e-02 -5.410452559590339661e-02 -1.920490711927413940e-01 2.918767631053924561e-01 -1.873660981655120850e-01 -1.726289242506027222e-01 3.400520980358123779e-02
-2.108541131019592285e-01 -2.277776449918746948e-01 3.237039744853973389e-01 -2.759734988212585449e-01 9.165991097688674927e-02 1.014806181192398071e-01 -2.064065784215927124e-01 -2.450689077377319336e-01 -1.996026337146759033e-01 2.082364857196807861e-01 -7.870379835367202759e-02 7.966794073581695557e-02 1.332639306783676147e-01 -1.435045450925827026e-01 -2.885177433490753174e-01 -1.327793151140213013e-01 -9.985584765672683716e-02 -2.588486373424530029e-01 2.750732302665710449e-01 1.558390706777572632e-01 1.607298254966735840e-01 3.574682027101516724e-02 2.969370484352111816e-01 2.630786783993244171e-02 -4.479151219129562378e-02 5.591369047760963440e-02 -1.805721670389175415e-01 -8.549474179744720459e-02 2.419612929224967957e-02 -3.998650237917900085e-02 -1.529947668313980103e-01 5.327959358692169189e-02
-6.542953103780746460e-02 -1.020573973655700684e-01 5.483336001634597778e-02 -1.539231091737747192e-01 -2.398647926747798920e-02 8.282862603664398193e-03 -4.132100939750671387e-01 -5.816730484366416931e-02 -2.565732300281524658e-01 1.198488995432853699e-01 -8.047446608543395996e-02 1.305228471755981445e-01 -7.566895335912704468e-02 -7.408027350902557373e-02 3.061016499996185303e-01 6.829215213656425476e-03 2.686836123466491699e-01 1.473790407180786133e-02 2.047473192214965820e-01 -1.640941500663757324e-01 -4.261811971664428711e-01 -1.606814414262771606e-01 8.075062185525894165e-02 -2.180065512657165527e-01 -3.229739516973495483e-02 1.075838804244995117e-01 -3.030587434768676758e-01 -3.445222601294517517e-02 1.154820397496223450e-01 -1.613323241472244263e-01 -5.389292538166046143e-02 -1.565221548080444336e-01
-2.439619451761245728e-01 2.423620373010635376e-01 7.565105706453323364e-02 -1.284919381141662598e-01 2.808176875114440918e-01 2.977139949798583984e-01 -1.011272892355918884e-01 9.199969470500946045e-02 -2.551512122154235840e-01 2.022486329078674316e-01 -2.275377959012985229e-01 -7.571985572576522827e-02 1.831745505332946777e-01 -2.390123307704925537e-01 2.252459228038787842e-01 -1.175214871764183044e-01 -1.856385357677936554e-02 -3.425901383161544800e-02 1.104703694581985474e-01 7.603817433118820190e-02 -1.816717348992824554e-02 -3.540887534618377686e-01 -2.304456084966659546e-01 -4.073917120695114136e-02 2.743174321949481964e-03 1.748511940240859985e-01 -7.021354883909225464e-02 -4.882510378956794739e-02 1.560622304677963257e-01 -1.700936108827590942e-01 -1.726221479475498199e-02 -2.512561678886413574e-01
-4.952494427561759949e-02 8.557154983282089233e-02 -1.256362884305417538e-03 -5.568806529045104980e-01 -6.368314474821090698e-02 4.784320294857025146e-02 1.090727820992469788e-01 -4.873031005263328552e-02 -2.917921245098114014e-01 1.041730716824531555e-01 -3.567281737923622131e-02 1.898918598890304565e-01 -6.255095452070236206e-02 -9.252924472093582153e-02 3.860687464475631714e-02 -3.822071105241775513e-02 2.387273497879505157e-02 -4.063336644321680069e-03 1.049998104572296143e-01 4.162054955959320068e-01 -3.080281913280487061e-01 -1.730420626699924469e-02 1.214064881205558777e-01 3.542634844779968262e-02 -2.260351553559303284e-02 -2.188252061605453491e-01 4.336566105484962463e-02 -2.470785379409790039e-01 1.691717505455017090e-01 -6.427480280399322510e-02 5.489170085638761520e-03 -2.657467424869537354e-01
-3.317946195602416992e-01 9.070148319005966187e-02 -2.783577740192413330e-01 -2.210336327552795410e-01 1.843914985656738281e-01 1.650641858577728271e-01 -2.767386734485626221e-01 -9.596712887287139893e-02 -1.704397499561309814e-01 7.725767791271209717e-02 -2.050605416297912598e-02 -1.277220100164413452e-01 3.417453467845916748e-01 -3.237912952899932861e-01 2.295355647802352905e-01 4.463019594550132751e-02 4.933457821607589722e-02 -1.816987395286560059e-01 5.610254034399986267e-02 2.612927258014678955e-01 5.023465305566787720e-02 -2.853134833276271820e-02 -1.321405768394470215e-01 -6.938832998275756836e-02 -1.456056684255599976e-01 -3.072227723896503448e-02 -3.281852975487709045e-02 2.296446859836578369e-01 -7.175999227911233902e-03 2.036686055362224579e-02 -1.084091216325759888e-01 -2.440995275974273682e-01
4.299371317028999329e-02 -5.017076805233955383e-02 -2.548935115337371826e-01 -3.275385797023773193e-01 3.051679432392120361e-01 1.574521362781524658e-01 -1.979787051677703857e-01 1.115738153457641602e-01 -2.540869712829589844e-01 2.923327125608921051e-02 -2.275908179581165314e-02 1.546385884284973145e-01 -1.160136074759066105e-03 -1.377285271883010864e-01 9.876640886068344116e-02 -2.788917627185583115e-03 -4.342376887798309326e-01 -5.210044234991073608e-02 2.967593669891357422e-01 -9.664068929851055145e-04 -1.556933671236038208e-01 -5.462954938411712646e-02 1.668191552162170410e-01 -5.643556360155344009e-03 6.962285190820693970e-02 -9.187178313732147217e-02 -1.822380572557449341e-01 -1.368430163711309433e-02 1.785294413566589355e-01 2.240424454212188721e-01 -1.404936462640762329e-01 -2.287342548370361328e-01
-2.263309359550476074e-01 1.383940875530242920e-01 1.491474732756614685e-02 -1.321728527545928955e-01 -1.838478446006774902e-01 -4.919958114624023438e-02 -3.238473236560821533e-01 4.842108115553855896e-03 -2.378035485744476318e-01 2.797701396048069000e-02 4.660961031913757324e-02 -6.690599769353866577e-02 -1.287188678979873657e-01 -4.153720289468765259e-02 4.208399057388305664e-01 5.977149680256843567e-02 2.613781206309795380e-02 -1.786118000745773315e-02 3.225997388362884521e-01 -1.885429397225379944e-02 -2.426103949546813965e-01 -1.765649169683456421e-01 2.208548933267593384e-01 -2.048046737909317017e-01 7.124412804841995239e-02 1.255068033933639526e-01 -2.098227888345718384e-01 -9.051704406738281250e-02 2.610279619693756104e-01 -2.197396010160446167e-01 -1.069633364677429199e-01 -1.440810859203338623e-01
-2.927197217941284180e-01 -9.034144692122936249e-03 5.712109059095382690e-02 -3.156400620937347412e-01 -5.844495818018913269e-02 1.051017642021179199e-01 -2.733811140060424805e-01 1.814908720552921295e-02 -8.481196314096450806e-02 1.904844343662261963e-01 1.083825305104255676e-01 -1.353176236152648926e-01 2.247204631567001343e-01 -3.869995474815368652e-02 3.142227530479431152e-01 -2.371854633092880249e-01 2.704630419611930847e-02 -5.777691304683685303e-02 1.877412199974060059e-01 2.787815630435943604e-01 -1.040157452225685120e-01 -1.360247284173965454e-02 -1.846523135900497437e-01 1.006519719958305359e-01 -9.238347411155700684e-02 -5.415286123752593994e-02 2.601552903652191162e-01 -4.359808564186096191e-02 2.058916687965393066e-01 -2.056702822446823120e-01 -3.083289265632629395e-01 9.063177555799484253e-02
-1.174336522817611694e-01 -9.748806059360504150e-02 -5.510584637522697449e-02 -2.748495936393737793e-01 -2.113027870655059814e-01 -5.720493197441101074e-02 -1.148212254047393799e-01 -1.219490915536880493e-01 -2.459112107753753662e-01 -2.148958891630172729e-01 -6.044139340519905090e-02 9.019723534584045410e-02 1.640601456165313721e-01 -2.561463117599487305e-01 -4.017956554889678955e-02 -1.181066618300974369e-03 -2.077783793210983276e-01 1.298612952232360840e-01 7.892832905054092407e-02 1.456465721130371094e-01 -3.285909295082092285e-01 1.521491855382919312e-01 3.057700097560882568e-01 -2.069636285305023193e-01 2.548653483390808105e-01 -3.371108032297343016e-04 1.641487702727317810e-02 -1.922496245242655277e-03 2.547217607498168945e-01 -2.888104617595672607e-01 -6.060060486197471619e-02 -1.934946030378341675e-01
-3.399091660976409912e-01 -2.774054408073425293e-01 1.214382648468017578e-01 -2.650564610958099365e-01 -1.202058605849742889e-02 -1.890193112194538116e-02 -2.277741283178329468e-01 -1.285683363676071167e-01 -1.737982332706451416e-01 6.206113472580909729e-02 1.016982868313789368e-01 -1.386349499225616455e-01 2.552230060100555420e-01 -3.107994198799133301e-01 9.388144314289093018e-02 -1.755644381046295166e-01 8.167835325002670288e-02 -2.977352738380432129e-01 -1.157926246523857117e-01 9.487557411193847656e-02 -1.215771362185478210e-01 -1.211279723793268204e-02 2.702966146171092987e-02 -1.558640003204345703e-01 3.064859211444854736e-01 3.944685310125350952e-02 -1.121832132339477539e-01 2.720795571804046631e-01 -1.696391105651855469e-01 2.080535143613815308e-02 -7.603687047958374023e-02 -1.175981834530830383e-01
-2.379039078950881958e-01 6.545206159353256226e-02 1.151488050818443298e-01 -1.737685799598693848e-01 -3.575278446078300476e-02 7.325836271047592163e-02 -1.882314532995223999e-01 -2.139575630426406860e-01 -1.457387208938598633e-01 -4.557219892740249634e-02 -1.269335448741912842e-01 -1.154180318117141724e-01 1.181864812970161438e-01 -1.967841833829879761e-01 1.890746206045150757e-01 2.781046032905578613e-01 5.774976313114166260e-02 1.467555295675992966e-02 1.517023444175720215e-01 1.273846030235290527e-01 -1.534046679735183716e-01 6.413917243480682373e-02 1.588127464056015015e-01 2.281325459480285645e-01 -3.543035387992858887e-01 1.787629276514053345e-01 -2.042988985776901245e-01 -1.521936357021331787e-01 2.040619999170303345e-01 -2.287671416997909546e-01 -1.744136959314346313e-01 -3.078768551349639893e-01
-2.660325467586517334e-01 -2.591054737567901611e-01 3.482667803764343262e-01 -1.847287118434906006e-01 -1.095499768853187561e-01 5.604204908013343811e-02 -1.870243549346923828e-01 -2.263597398996353149e-01 4.159063100814819336e-02 2.640127241611480713e-01 -2.011905312538146973e-01 -7.920538634061813354e-02 1.008835714310407639e-02 -1.227747052907943726e-01 6.005259975790977478e-02 -4.267061874270439148e-02 -3.746983781456947327e-02 -1.780358999967575073e-01 -1.035721972584724426e-01 -1.152263879776000977e-01 -2.883921265602111816e-01 -1.102544590830802917e-01 3.487445786595344543e-02 -1.852335780858993530e-01 2.479292750358581543e-01 -6.746806949377059937e-02 -1.347392201423645020e-01 1.697762161493301392e-01 9.226008504629135132e-02 -3.464978933334350586e-02 -6.860015541315078735e-02 -3.887863755226135254e-01
-8.840677887201309204e-02 -1.613777130842208862e-01 1.024829000234603882e-01 -1.853141933679580688e-01 -2.610880881547927856e-02 -6.170560047030448914e-02 -4.408656954765319824e-01 -1.729164272546768188e-01 -3.647219240665435791e-01 -2.066550701856613159e-01 2.628510296344757080e-01 -1.098533645272254944e-01 2.743137776851654053e-01 9.374399483203887939e-02 1.923359930515289307e-01 -1.135052070021629333e-01 8.883809298276901245e-02 -5.998939741402864456e-03 6.581646949052810669e-02 3.940264582633972168e-01 -1.015415564179420471e-01 -4.054290428757667542e-02 1.559140980243682861e-01 -7.349031418561935425e-02 -3.381587564945220947e-02 1.748753935098648071e-01 -7.256510853767395020e-02 -5.310044437646865845e-02 5.475535872392356396e-04 -1.096647828817367554e-01 -8.524379879236221313e-02 -1.829244792461395264e-01
-2.829049527645111084e-01 -2.463441342115402222e-01 -1.262240856885910034e-01 -1.135193035006523132e-01 1.250075697898864746e-01 9.109131991863250732e-02 -4.468867480754852295e-01 -2.511859834194183350e-01 -1.920069903135299683e-01 1.098602116107940674e-01 1.306914389133453369e-01 -3.066325187683105469e-01 3.103032894432544708e-02 6.753713358193635941e-03 8.919816464185714722e-02 -1.947687380015850067e-02 4.012845456600189209e-02 1.088002175092697144e-01 7.319012284278869629e-02 4.855745285749435425e-02 -7.002562284469604492e-02 6.829394400119781494e-02 -6.387189030647277832e-02 4.289667308330535889e-02 -1.031013205647468567e-01 -3.515872955322265625e-01 -3.329719305038452148e-01 -2.277941852807998657e-01 5.572804436087608337e-02 -4.567338898777961731e-02 -1.364426910877227783e-01 -1.299518644809722900e-01
-3.865820169448852539e-01 -4.324593767523765564e-02 3.120739161968231201e-01 -2.768941037356853485e-02 -7.739866524934768677e-02 2.486370652914047241e-01 -1.884546875953674316e-01 6.124641373753547668e-02 -1.300389170646667480e-01 -5.625199899077415466e-02 -5.157689005136489868e-02 -1.704553887248039246e-02 1.406711898744106293e-02 -6.668313592672348022e-02 -9.238620847463607788e-02 -5.197212845087051392e-02 1.005852296948432922e-01 -2.320905029773712158e-01 2.359987646341323853e-01 2.426626235246658325e-01 -1.565382629632949829e-01 4.070962369441986084e-01 -1.347906738519668579e-01 2.374754101037979126e-01 1.101659685373306274e-01 -6.421284377574920654e-02 8.712378330528736115e-03 9.235259145498275757e-02 1.906808763742446899e-01 -1.136181280016899109e-01 -7.593248784542083740e-02 -2.851085066795349121e-01
-2.460639327764511108e-01 -2.967750132083892822e-01 1.158642247319221497e-01 -1.446633785963058472e-01 -1.361820399761199951e-01 1.053364351391792297e-01 -2.315951138734817505e-01 -1.601299792528152466e-01 -2.640127837657928467e-01 6.321904063224792480e-02 2.863198705017566681e-02 1.244948729872703552e-01 -5.733859725296497345e-03 -1.647021472454071045e-01 -4.109793808311223984e-03 -3.410198912024497986e-02 1.820142846554517746e-03 -1.106620952486991882e-01 1.639537662267684937e-01 -3.639943152666091919e-02 -5.193362832069396973e-01 1.234832704067230225e-01 1.488189119845628738e-02 -5.269794166088104248e-02 2.662770450115203857e-01 3.408617898821830750e-02 8.607167005538940430e-02 -7.994896173477172852e-02 3.209683597087860107e-01 -1.651637107133865356e-01 1.783977299928665161e-01 -1.155209988355636597e-01
-1.405270099639892578e-01 -1.312755048274993896e-01 7.356005162000656128e-02 -4.262000322341918945e-02 -4.006279259920120239e-02 1.759389042854309082e-02 -1.275309324264526367e-01 -2.730562090873718262e-01 -1.739040315151214600e-01 -2.058895304799079895e-02 -7.412459701299667358e-02 9.060043096542358398e-02 6.042035296559333801e-02 -4.250326007604598999e-02 1.505401581525802612e-01 -1.780003756284713745e-01 4.836257919669151306e-02 -1.174919307231903076e-01 1.858807951211929321e-01 2.210492044687271118e-01 -5.234034061431884766e-01 8.089594542980194092e-02 1.351981014013290405e-01 1.378511823713779449e-02 3.065565228462219238e-01 -1.117037795484066010e-02 -7.542236894369125366e-02 -1.877122372388839722e-01 4.314329922199249268e-01 -1.240860521793365479e-01 4.622416198253631592e-02 -1.471868902444839478e-01
-6.180400401353836060e-02 -1.487912684679031372e-01 5.273662507534027100e-02 -3.602254688739776611e-01 -3.685187101364135742e-01 6.391939520835876465e-02 -8.390062302350997925e-02 -2.649030983448028564e-01 -1.010744869709014893e-01 -7.692770659923553467e-02 -1.133888363838195801e-01 1.464263200759887695e-01 1.951741874217987061e-01 -3.151907622814178467e-01 7.691211998462677002e-02 7.001802325248718262e-02 -1.586698591709136963e-01 -1.375851929187774658e-01 -1.578097045421600342e-02 1.163089871406555176e-01 -2.164774835109710693e-01 1.218131333589553833e-01 1.227983608841896057e-01 -1.975528448820114136e-01 -2.239983081817626953e-01 2.206454277038574219e-01 -1.926100403070449829e-01 -1.246211826801300049e-01 -3.077559731900691986e-02 -6.262675393372774124e-03 -1.548848897218704224e-01 -2.748651206493377686e-01
-2.868513762950897217e-01 1.739573031663894653e-01 -1.653139442205429077e-01 -3.198915123939514160e-01 2.144651412963867188e-01 8.937577903270721436e-02 -2.157884091138839722e-01 -1.112236678600311279e-01 -2.488170564174652100e-01 6.524096429347991943e-02 -1.360962837934494019e-01 -3.484506607055664062e-01 1.773111075162887573e-01 -2.235114723443984985e-01 -1.538620591163635254e-01 -1.235090494155883789e-01 8.500462025403976440e-02 3.623127564787864685e-02 1.443313956260681152e-01 1.095218658447265625e-01 -8.044474571943283081e-02 -8.941897749900817871e-02 -6.129378452897071838e-02 1.573913693428039551e-01 -3.250213861465454102e-01 2.515714764595031738e-01 -5.633565783500671387e-02 1.287972740828990936e-02 1.562247574329376221e-01 -5.880709737539291382e-02 -1.078180372714996338e-01 -1.494293808937072754e-01
-1.663347184658050537e-01 -4.569581151008605957e-02 -1.485714018344879150e-01 -3.075850009918212891e-01 -5.540533363819122314e-02 7.698661088943481445e-02 -3.049275577068328857e-01 -3.079638583585619926e-03 -4.200264066457748413e-02 1.455636136233806610e-02 -2.043835818767547607e-01 6.737139821052551270e-02 -1.057881936430931091e-01 -6.260854657739400864e-03 1.119177639484405518e-01 -1.483177114278078079e-02 -4.166960716247558594e-01 -1.091946586966514587e-01 7.049790769815444946e-02 -9.691490978002548218e-02 4.369501769542694092e-02 2.335804104804992676e-01 1.318740993738174438e-01 3.676065057516098022e-02 -6.755261868238449097e-02 -2.853594422340393066e-01 -2.526125311851501465e-01 2.249957621097564697e-01 1.751205027103424072e-01 6.640163809061050415e-02 -2.389104217290878296e-01 -3.340587019920349121e-01
-1.686316579580307007e-01 -1.752156764268875122e-01 1.940696239471435547e-01 -1.746962368488311768e-01 -2.827169932425022125e-02 1.309064333327114582e-03 -3.653546273708343506e-01 -3.574642911553382874e-02 -6.580770015716552734e-03 2.401061728596687317e-02 -4.227127134799957275e-02 2.426841408014297485e-01 -1.002642139792442322e-01 -4.699589610099792480e-01 -1.883453726768493652e-01 -5.506953969597816467e-02 -8.092897385358810425e-02 -1.240439787507057190e-01 -1.814559251070022583e-01 7.879690825939178467e-02 1.065454632043838501e-02 1.366683244705200195e-01 -5.228982493281364441e-02 2.531526051461696625e-02 -4.587156698107719421e-02 2.050690352916717529e-02 1.927718520164489746e-02 -2.032435387372970581e-01 3.987188637256622314e-01 -9.740329533815383911e-02 -1.879559457302093506e-01 -2.741543948650360107e-01
-2.160795778036117554e-01 5.236563831567764282e-02 1.415596753358840942e-01 -1.232700273394584656e-01 -2.785097062587738037e-01 1.440128833055496216e-01 -1.486314982175827026e-01 -7.322333753108978271e-02 -1.347126364707946777e-01 -6.428268551826477051e-02 7.177811861038208008e-02 -2.338956855237483978e-02 -4.576136544346809387e-02 -2.976212203502655029e-01 4.483029246330261230e-01 1.345316618680953979e-01 -2.864384055137634277e-01 -1.221248283982276917e-01 2.462861537933349609e-01 -4.727385938167572021e-02 5.013242736458778381e-02 2.030091919004917145e-02 1.136122941970825195e-01 1.775073707103729248e-01 -1.042620614171028137e-01 -8.973588049411773682e-02 -2.982684075832366943e-01 -2.338241785764694214e-01 1.566638946533203125e-01 -6.732683628797531128e-02 -3.113348409533500671e-02 -2.281329780817031860e-01
-1.803019791841506958e-01 -1.518296599388122559e-01 1.053986400365829468e-01 -3.319458663463592529e-01 2.620189189910888672e-01 -1.939104348421096802e-01 -3.833890259265899658e-01 1.940636895596981049e-02 -1.448272168636322021e-01 1.790702790021896362e-01 9.162840992212295532e-02 2.981054484844207764e-01 -2.854374237358570099e-02 4.449950531125068665e-02 1.980121880769729614e-01 3.657538816332817078e-02 -1.666648834943771362e-01 -8.936069160699844360e-02 2.534364163875579834e-01 1.761078648269176483e-02 5.027937516570091248e-02 2.415728420019149780e-01 2.250816375017166138e-01 7.584360986948013306e-02 1.081556454300880432e-01 -3.436992689967155457e-02 -4.425777494907379150e-02 -2.011285275220870972e-01 1.663466691970825195e-01 1.040410846471786499e-01 -1.440850496292114258e-01 -2.091153562068939209e-01
-5.306896567344665527e-02 5.522153154015541077e-02 -2.972294688224792480e-01 -5.319030284881591797e-01 6.054580584168434143e-02 2.844705283641815186e-01 -2.313890457153320312e-01 4.847909882664680481e-02 -1.542151421308517456e-01 -3.150330111384391785e-02 8.703972399234771729e-02 1.895467787981033325e-01 -5.927434563636779785e-02 1.510730572044849396e-02 -3.866945952177047729e-02 3.987155109643936157e-02 -1.788180917501449585e-01 -3.442078828811645508e-02 -7.903710752725601196e-02 3.059304356575012207e-01 -1.053235009312629700e-01 -1.044225841760635376e-01 1.928887218236923218e-01 1.577933877706527710e-02 1.833269149065017700e-01 -8.341486752033233643e-02 -2.692610621452331543e-01 -1.652742922306060791e-01 1.198516488075256348e-01 3.499763831496238708e-02 -2.076994329690933228e-01 -1.253672391176223755e-01
-2.076431959867477417e-01 -9.795602411031723022e-02 8.927661180496215820e-02 -2.136424183845520020e-01 1.427031904458999634e-01 9.450355172157287598e-02 -4.549860358238220215e-01 -1.220204383134841919e-01 -1.808124482631683350e-01 2.333231084048748016e-02 1.487731784582138062e-01 -3.021607995033264160e-01 -6.643038243055343628e-02 -1.882832869887351990e-02 1.272982954978942871e-01 4.548710957169532776e-02 3.145101666450500488e-02 5.983131378889083862e-02 2.869815230369567871e-01 -1.248041391372680664e-01 -1.878838688135147095e-01 -1.644611507654190063e-01 1.449303925037384033e-01 -2.520988229662179947e-03 -5.395439919084310532e-03 4.590898379683494568e-02 -3.199408948421478271e-01 -1.544885989278554916e-02 7.693725079298019409e-02 -3.144645392894744873e-01 2.771353125572204590e-01 2.354539185762405396e-02
-3.438740968704223633e-01 -5.729809030890464783e-02 2.541008889675140381e-01 -1.877474486827850342e-01 -1.498142182826995850e-01 -1.614928543567657471e-01 -2.113798409700393677e-01 -8.562916517257690430e-02 -5.289865285158157349e-02 2.101875096559524536e-01 -2.163873463869094849e-01 -1.229602321982383728e-01 7.447329163551330566e-02 -2.874184548854827881e-01 1.592207252979278564e-01 -1.565209478139877319e-01 -1.520934104919433594e-01 -2.570952177047729492e-01 6.415873020887374878e-02 -1.609706133604049683e-01 -1.956126093864440918e-01 4.476539790630340576e-02 2.798572778701782227e-01 -1.745051443576812744e-01 -1.873547770082950592e-02 -3.184967860579490662e-02 -1.081378683447837830e-01 3.795371949672698975e-02 1.205572336912155151e-01 3.486155346035957336e-02 -5.395168438553810120e-02 -3.601792752742767334e-01
-9.581519663333892822e-02 5.824115499854087830e-02 -3.019603900611400604e-02 -2.771834433078765869e-01 1.712774783372879028e-01 3.721014559268951416e-01 -8.515283465385437012e-02 -1.730619221925735474e-01 -2.228757925331592560e-02 2.822672948241233826e-02 -1.042323037981987000e-01 -2.023865729570388794e-01 2.274453639984130859e-01 -9.456379711627960205e-02 3.746694326400756836e-01 -3.993936479091644287e-01 -3.775495663285255432e-02 -1.256838534027338028e-02 -8.416777104139328003e-02 1.064180806279182434e-01 -1.748645454645156860e-01 -1.751789897680282593e-01 6.689105182886123657e-02 1.932026743888854980e-01 1.510343104600906372e-01 -4.993457347154617310e-02 -1.414293795824050903e-01 -7.851838320493698120e-02 1.147471088916063309e-02 -4.855133965611457825e-02 2.375145256519317627e-01 -2.399377077817916870e-01
-2.009423673152923584e-01 -9.335878305137157440e-03 6.127655133605003357e-02 -1.293609887361526489e-01 1.811599284410476685e-01 2.082443684339523315e-01 -3.292030990123748779e-01 -2.333381623029708862e-01 -1.034479662775993347e-01 -3.627990484237670898e-01 -7.725913077592849731e-02 -1.704645156860351562e-02 -1.478474680334329605e-02 -1.051634922623634338e-01 2.197707891464233398e-01 -8.820944279432296753e-02 -3.802429139614105225e-01 -1.175002157688140869e-01 -2.093408815562725067e-02 -1.144428551197052002e-01 -2.290974408388137817e-01 -1.249958295375108719e-02 9.262322634458541870e-02 1.455199569463729858e-01 1.418489366769790649e-01 1.097136139869689941e-01 -9.239087253808975220e-02 7.609386742115020752e-02 1.273114383220672607e-01 -3.260468840599060059e-01 1.692253798246383667e-01 -1.792698502540588379e-01
4.454294219613075256e-02 -3.435896635055541992e-01 -5.346870049834251404e-03 -1.056433096528053284e-01 6.456148624420166016e-02 1.369033604860305786e-01 -4.006842374801635742e-01 3.315106034278869629e-02 -3.261058330535888672e-01 -1.141496817581355572e-03 1.602232754230499268e-01 2.088761627674102783e-01 1.738636009395122528e-02 5.550019815564155579e-02 -5.476480815559625626e-03 -2.780548334121704102e-01 -1.014073565602302551e-01 -3.117815256118774414e-01 -9.848712384700775146e-02 -1.713310927152633667e-01 -1.300486773252487183e-01 -2.433306425809860229e-01 2.233367972075939178e-02 -2.155581116676330566e-02 1.306318640708923340e-01 -1.913843117654323578e-02 -2.919899225234985352e-01 8.223178982734680176e-02 1.602610498666763306e-01 -1.192312762141227722e-01 -2.051195651292800903e-01 -1.130720749497413635e-01
-1.975811421871185303e-01 -6.330593675374984741e-02 1.842510551214218140e-01 -1.618162244558334351e-01 2.610504813492298126e-02 3.118428885936737061e-01 -2.666184678673744202e-02 -1.645214706659317017e-01 -3.671326339244842529e-01 -7.384179532527923584e-02 -4.834127146750688553e-03 2.311131544411182404e-02 1.488538384437561035e-01 4.505804926156997681e-02 -5.465576797723770142e-02 -1.928139030933380127e-01 -3.018773719668388367e-02 -3.283223211765289307e-01 9.172083437442779541e-02 3.328492343425750732e-01 3.384961560368537903e-02 -4.513273388147354126e-02 -3.506045613903552294e-04 1.219591200351715088e-01 -1.913343071937561035e-01 -2.594395168125629425e-02 -2.917783260345458984e-01 8.718364685773849487e-02 -5.217187106609344482e-02 -2.776340208947658539e-02 -1.323378384113311768e-01 -4.110695719718933105e-01
-2.800180912017822266e-01 -2.305536866188049316e-01 1.043266206979751587e-01 -2.965736687183380127e-01 -5.459075421094894409e-02 -8.827931433916091919e-02 -1.566945314407348633e-01 -6.817751377820968628e-02 -1.850732415914535522e-01 1.066934317350387573e-01 -6.533570587635040283e-02 1.884177476167678833e-01 -9.952910989522933960e-02 -1.034732908010482788e-01 4.064471460878849030e-03 1.499468088150024414e-01 -2.162276506423950195e-01 -3.079648911952972412e-01 3.951205685734748840e-02 9.384623914957046509e-02 -2.977654151618480682e-02 1.743176728487014771e-01 -2.740434408187866211e-01 7.549243420362472534e-02 -1.809904575347900391e-01 5.118494853377342224e-02 -2.926108986139297485e-02 -3.019388020038604736e-01 4.231764674186706543e-01 -1.572648137807846069e-01 1.326180994510650635e-02 -7.534465938806533813e-02
-2.861150205135345459e-01 1.189493834972381592e-01 1.968173831701278687e-01 -4.328732788562774658e-01 -1.379980240017175674e-02 1.740577816963195801e-02 1.211237534880638123e-01 -1.270392388105392456e-01 -1.388699263334274292e-01 -1.288129389286041260e-01 -6.176204234361648560e-02 5.495523102581501007e-03 1.679092794656753540e-01 -2.408224195241928101e-01 1.590561717748641968e-01 -1.675056517124176025e-01 1.299363523721694946e-01 -2.906680665910243988e-02 2.067833244800567627e-01 2.195279896259307861e-01 7.206828147172927856e-02 5.799951404333114624e-02 1.033947020769119263e-01 -4.574893042445182800e-03 -1.400319486856460571e-01 1.109283268451690674e-01 -2.143981307744979858e-01 2.018201649188995361e-01 2.476156055927276611e-01 1.385726849548518658e-03 -3.612034916877746582e-01 -1.701661199331283569e-01
-1.816600561141967773e-01 -2.345699369907379150e-01 8.841077238321304321e-02 -2.903685569763183594e-01 1.943981796503067017e-01 -1.834631115198135376e-01 -3.475522994995117188e-01 -1.976111680269241333e-01 -2.454738467931747437e-01 -1.794810891151428223e-01 1.009962558746337891e-01 -3.105321526527404785e-01 2.708922922611236572e-01 -5.131761729717254639e-02 1.285870224237442017e-01 -2.005096226930618286e-01 8.793805539608001709e-02 -1.826225221157073975e-01 -8.142586052417755127e-02 6.891977041959762573e-02 -2.269826233386993408e-01 -1.771557033061981201e-01 -1.260707527399063110e-01 1.529153436422348022e-01 -9.509704262018203735e-02 1.223139166831970215e-01 -1.049832552671432495e-01 4.754149913787841797e-02 -7.965908944606781006e-02 -1.683807522058486938e-01 -8.862240612506866455e-02 -4.705460369586944580e-02
-1.959212869405746460e-01 -2.713649868965148926e-01 2.748132944107055664e-01 -6.471747905015945435e-02 -7.195056974887847900e-02 4.312894120812416077e-02 -1.385670304298400879e-01 9.283579885959625244e-02 -7.041548937559127808e-02 -2.967940866947174072e-01 1.121967509388923645e-01 1.703453809022903442e-02 3.503176569938659668e-01 -1.272481083869934082e-01 1.466296613216400146e-01 -1.097253635525703430e-01 -1.125806495547294617e-01 -1.562535911798477173e-01 -1.599350273609161377e-01 1.336960643529891968e-01 -2.427946627140045166e-01 3.258648142218589783e-02 2.311337590217590332e-01 -4.741821810603141785e-02 -1.107996031641960144e-01 -2.261558733880519867e-02 -2.235380709171295166e-01 -1.154115125536918640e-01 8.930141478776931763e-02 -1.631757318973541260e-01 -1.400249004364013672e-01 -4.105118811130523682e-01
-2.171749770641326904e-01 -3.077990002930164337e-02 1.090632900595664978e-01 -2.418326735496520996e-01 1.165940612554550171e-01 1.337582767009735107e-01 -4.137997627258300781e-01 -5.687066540122032166e-02 -2.218401581048965454e-01 -8.440914750099182129e-02 -3.870846331119537354e-02 2.182348668575286865e-01 1.380580365657806396e-01 7.060621678829193115e-02 4.881357774138450623e-02 -3.038089573383331299e-01 -2.852487564086914062e-01 -2.215537279844284058e-01 1.891143992543220520e-02 -2.173521220684051514e-01 -1.488067060708999634e-01 -2.687818408012390137e-01 1.266558375209569931e-02 9.276469796895980835e-02 -1.315758824348449707e-01 -7.071305811405181885e-02 -1.429930627346038818e-01 2.246751934289932251e-01 2.571873366832733154e-01 -6.524993479251861572e-02 -2.610903233289718628e-02 7.642555236816406250e-02
-2.113507539033889771e-01 -1.121845021843910217e-01 2.047523558139801025e-01 -9.563589096069335938e-02 -9.783568233251571655e-02 -1.994783282279968262e-01 -1.137349307537078857e-01 -4.689187929034233093e-02 -3.228671550750732422e-01 1.697093695402145386e-01 7.780642062425613403e-02 -1.304641664028167725e-01 2.527889236807823181e-02 -4.334801435470581055e-01 1.433467864990234375e-01 4.803342744708061218e-02 1.059939488768577576e-01 -7.759413681924343109e-03 1.332129240036010742e-01 2.598676681518554688e-01 -2.357694804668426514e-01 -3.043026924133300781e-01 8.738627284765243530e-02 -3.767514973878860474e-02 -1.088496372103691101e-01 2.513548731803894043e-02 -1.758242547512054443e-01 -1.099564433097839355e-01 3.332046791911125183e-02 -3.132413700222969055e-02 5.508132651448249817e-02 -3.810960352420806885e-01
-5.755493417382240295e-03 -1.195288822054862976e-01 -4.087145999073982239e-02 -1.770223677158355713e-01 -3.956632688641548157e-02 -6.683140993118286133e-02 -7.649403065443038940e-02 -1.805807352066040039e-01 -5.913978815078735352e-01 -9.467007219791412354e-02 -1.097123995423316956e-01 4.206894431263208389e-03 -6.952836364507675171e-02 -2.950320541858673096e-01 3.204568848013877869e-02 -3.219991549849510193e-02 -1.011178940534591675e-01 -3.058701753616333008e-01 1.315788924694061279e-01 -1.408380120992660522e-01 -5.548303574323654175e-02 -1.575858891010284424e-01 -1.662695556879043579e-01 -1.351305469870567322e-02 1.374406069517135620e-01 -4.784748703241348267e-02 -1.029482260346412659e-01 8.908938616514205933e-02 2.583215236663818359e-01 -3.349873721599578857e-01 -4.811388440430164337e-03 -1.676769405603408813e-01
1.076600626111030579e-01 -7.664873450994491577e-02 -1.770979762077331543e-01 -2.837226390838623047e-01 2.127147614955902100e-01 9.412734955549240112e-02 -3.230786323547363281e-01 5.554177239537239075e-02 -2.852278351783752441e-01 -7.507584244012832642e-02 6.709515303373336792e-02 1.150360703468322754e-01 -8.250008523464202881e-02 -1.665454208850860596e-01 -2.640942344442009926e-03 -1.577906310558319092e-02 -4.075463414192199707e-01 -8.900392800569534302e-02 2.912170290946960449e-01 5.555459856986999512e-02 -7.145070284605026245e-02 -8.077020943164825439e-02 1.438539177179336548e-01 -1.846474595367908478e-02 1.482627391815185547e-01 -1.990501731634140015e-01 -1.969966739416122437e-01 -8.111348375678062439e-03 1.640848517417907715e-01 1.833408176898956299e-01 -2.268985360860824585e-01 -2.500073909759521484e-01
-3.067193925380706787e-01 9.827492758631706238e-04 -1.873434633016586304e-01 -1.775875240564346313e-01 9.350199997425079346e-02 3.025956079363822937e-02 -3.919313848018646240e-01 -7.424449920654296875e-02 -2.567491531372070312e-01 1.659950911998748779e-01 -2.290283329784870148e-02 5.065267160534858704e-02 -2.607558667659759521e-01 -1.000521183013916016e-01 -2.166815251111984253e-01 -3.584095835685729980e-01 -1.135160028934478760e-01 -2.108901441097259521e-01 1.924647577106952667e-02 -9.499717503786087036e-02 -6.431842595338821411e-02 -2.590071260929107666e-01 3.438968956470489502e-02 1.497669368982315063e-01 2.384642362594604492e-01 9.726417250931262970e-03 -1.111751887947320938e-02 -1.071040425449609756e-02 1.673104465007781982e-01 -2.026427686214447021e-01 1.340622454881668091e-01 -1.212931945919990540e-01
-1.391437947750091553e-01 -6.723757088184356689e-02 -6.741176545619964600e-02 -1.231248527765274048e-01 4.115248844027519226e-02 1.573725193738937378e-01 -1.291559487581253052e-01 -1.690159738063812256e-01 6.010870262980461121e-02 1.733389645814895630e-01 2.926539182662963867e-01 2.106382101774215698e-01 1.520538609474897385e-02 -3.089904487133026123e-01 4.309360310435295105e-02 8.944889903068542480e-02 -2.345784157514572144e-01 -2.292771786451339722e-01 -1.812829263508319855e-02 2.651904821395874023e-01 -6.524605304002761841e-02 -1.170430928468704224e-01 -1.308085322380065918e-01 2.446677386760711670e-01 -3.106623589992523193e-01 6.677440553903579712e-02 1.561686098575592041e-01 -1.565735936164855957e-01 3.685179650783538818e-01 -3.542867675423622131e-02 -5.089764669537544250e-02 -2.297043204307556152e-01
-3.259245678782463074e-02 7.575831562280654907e-02 -2.646292448043823242e-01 -3.737170994281768799e-01 3.127025067806243896e-02 1.886912435293197632e-01 -2.466368824243545532e-01 -1.937975548207759857e-02 -1.692898422479629517e-01 1.036890000104904175e-01 7.359483093023300171e-02 6.395572423934936523e-02 1.276234686374664307e-01 2.123503834009170532e-01 -1.624638885259628296e-01 4.822028428316116333e-02 -9.842558950185775757e-02 -3.835151344537734985e-02 -4.168900195509195328e-03 3.613822758197784424e-01 -2.148436158895492554e-01 -1.543278247117996216e-01 2.544375658035278320e-01 6.445266772061586380e-03 2.717316746711730957e-01 3.953612595796585083e-02 -2.077310383319854736e-01 1.009461805224418640e-01 2.653903961181640625e-01 4.730941727757453918e-02 -1.267080307006835938e-01 -2.295739203691482544e-01
-7.701773196458816528e-02 -9.749858826398849487e-02 2.018943130970001221e-01 -3.219333291053771973e-01 -1.230437606573104858e-01 2.217820845544338226e-02 -2.083874195814132690e-01 -2.999481856822967529e-01 -5.122967436909675598e-02 -8.900005370378494263e-02 2.530669569969177246e-01 8.250209689140319824e-02 -9.124159067869186401e-02 3.836310282349586487e-02 -6.753800902515649796e-03 -1.325262617319822311e-02 -2.518759071826934814e-01 -2.196219265460968018e-01 -4.828633740544319153e-02 -9.995570033788681030e-02 -1.911972314119338989e-01 -7.015372812747955322e-02 -5.512679368257522583e-02 4.199700355529785156e-01 -1.892973780632019043e-01 2.543701827526092529e-01 -9.864770621061325073e-02 -2.013253793120384216e-02 1.139484867453575134e-01 1.599539220333099365e-01 -2.612646818161010742e-01 -1.932049691677093506e-01
-3.383440077304840088e-01 -2.467248290777206421e-01 1.484267413616180420e-01 2.840914763510227203e-03 5.396544933319091797e-02 -2.967039821669459343e-03 -2.944481968879699707e-01 -1.986443847417831421e-01 -3.843808770179748535e-01 1.021462753415107727e-01 1.276859492063522339e-01 -1.255284994840621948e-01 7.433153688907623291e-02 8.286621421575546265e-02 1.485573351383209229e-01 -3.075877726078033447e-01 -7.743231952190399170e-02 -7.385116070508956909e-02 -2.708983719348907471e-01 1.942015439271926880e-01 -1.585489138960838318e-02 -2.658630907535552979e-02 -1.824427992105484009e-01 1.166677325963973999e-01 -4.338159784674644470e-02 1.118765845894813538e-01 -5.634301155805587769e-02 -1.196551322937011719e-01 2.606548666954040527e-01 -2.651509344577789307e-01 2.785619348287582397e-02 -1.135741323232650757e-01
-2.831059992313385010e-01 4.801301285624504089e-02 -2.176525741815567017e-01 -3.592423796653747559e-01 2.088178396224975586e-01 2.080858498811721802e-02 -1.601512134075164795e-01 -1.371564865112304688e-01 -1.538759469985961914e-01 3.839136660099029541e-02 -1.795572228729724884e-02 -1.090674102306365967e-01 2.750400900840759277e-01 -4.939355701208114624e-02 9.077418595552444458e-02 -1.573193073272705078e-01 2.397882342338562012e-01 -1.025071069598197937e-01 4.881118237972259521e-02 3.167880773544311523e-01 -1.058590263128280640e-01 -1.685136854648590088e-01 -1.425718609243631363e-02 1.601713299751281738e-01 -2.234010249376296997e-01 -1.200452372431755066e-01 -1.928267031908035278e-01 3.535312414169311523e-01 1.386872380971908569e-01 -1.258583962917327881e-01 -6.308948248624801636e-02 -4.928657039999961853e-02
-1.509989500045776367e-01 -1.132729873061180115e-01 3.557290881872177124e-02 -3.692502677440643311e-01 -1.434207409620285034e-01 2.454188168048858643e-01 -2.758655846118927002e-01 -1.487135589122772217e-01 6.056243553757667542e-02 1.989920139312744141e-01 3.062573075294494629e-01 -2.209594845771789551e-02 2.709206044673919678e-01 -8.048897236585617065e-02 1.605960130691528320e-01 -1.579810529947280884e-01 -1.193459704518318176e-01 -1.770945042371749878e-01 4.809929430484771729e-02 2.376364618539810181e-01 -5.008363723754882812e-02 5.698454752564430237e-02 -3.527865931391716003e-02 -1.715963147580623627e-02 -1.280513703823089600e-01 9.549027681350708008e-02 3.454299867153167725e-01 2.491547614336013794e-01 7.781616598367691040e-02 -1.649282723665237427e-01 -6.617472320795059204e-02 -1.527430564165115356e-01
-5.983674153685569763e-02 -1.585945338010787964e-01 4.054111987352371216e-02 -2.541014552116394043e-01 -1.181758642196655273e-01 -1.215599030256271362e-01 -4.040465950965881348e-01 -6.222716346383094788e-02 -1.288770604878664017e-02 -7.506248354911804199e-02 1.320275664329528809e-01 1.212498024106025696e-01 1.944759935140609741e-01 2.793372422456741333e-02 3.007444143295288086e-01 -6.115462258458137512e-02 7.753625512123107910e-02 -1.231454312801361084e-01 -7.994659245014190674e-02 2.568509280681610107e-01 -2.883493602275848389e-01 2.341478765010833740e-01 -2.800326347351074219e-01 -1.634469926357269287e-01 3.017888404428958893e-02 9.638783335685729980e-02 -1.824470460414886475e-01 7.538176327943801880e-02 1.030990332365036011e-01 -2.469572052359580994e-02 -1.109933555126190186e-01 -3.592944443225860596e-01
-3.041991889476776123e-01 2.204937674105167389e-02 3.131355941295623779e-01 -1.467791795730590820e-01 1.912546604871749878e-01 -2.325737103819847107e-02 -1.625349819660186768e-01 -7.612974941730499268e-02 -2.380639612674713135e-01 -7.291363179683685303e-02 9.928450733423233032e-02 1.238444149494171143e-01 4.176248610019683838e-02 -2.141396701335906982e-01 -9.870494157075881958e-02 5.414992570877075195e-02 -2.694260179996490479e-01 -1.898032724857330322e-01 2.218300104141235352e-01 1.972173750400543213e-01 1.964068114757537842e-01 -5.648318305611610413e-02 1.214512661099433899e-01 -1.999434083700180054e-02 1.302971541881561279e-01 2.801545858383178711e-01 -3.777091205120086670e-01 -1.143298894166946411e-01 4.121335595846176147e-02 -1.168592050671577454e-01 -2.154185324907302856e-01 -6.317751854658126831e-02
-3.152054846286773682e-01 -1.143857687711715698e-01 4.312595725059509277e-02 -2.252885103225708008e-01 1.241780444979667664e-01 1.539475023746490479e-01 -4.559088349342346191e-01 1.277693957090377808e-01 -2.450022101402282715e-01 -6.751277297735214233e-02 1.153527647256851196e-01 -1.079486310482025146e-01 4.124569892883300781e-01 2.608563005924224854e-01 4.877164587378501892e-02 -2.173755019903182983e-01 6.288869678974151611e-02 2.741427533328533173e-02 7.105768471956253052e-02 2.430957257747650146e-01 -5.390841141343116760e-02 -1.499767750501632690e-01 -3.159901499748229980e-02 -2.278017625212669373e-02 6.133362185209989548e-03 2.219290435314178467e-01 4.770844057202339172e-02 -1.459937542676925659e-01 -2.221340686082839966e-02 -1.420328766107559204e-01 3.896179795265197754e-02 -5.894874781370162964e-02
3.669531270861625671e-02 -6.066108867526054382e-02 -2.384855300188064575e-01 -3.362949788570404053e-01 1.709451526403427124e-01 9.354556351900100708e-02 -2.819422483444213867e-01 -2.085873484611511230e-02 -2.965805828571319580e-01 1.374187767505645752e-01 6.966200470924377441e-02 2.474898397922515869e-01 -1.375803947448730469e-01 -3.128602355718612671e-02 1.441968977451324463e-01 -6.444165948778390884e-03 -3.872292935848236084e-01 -8.933845907449722290e-02 8.761050552129745483e-02 1.164470016956329346e-01 -3.259392455220222473e-02 -5.681274086236953735e-02 1.921080350875854492e-01 -4.375602304935455322e-02 1.565798372030258179e-01 1.552446372807025909e-02 -1.888331323862075806e-01 -2.302375435829162598e-02 1.964512914419174194e-01 1.577744781970977783e-01 -3.146293461322784424e-01 -2.184440046548843384e-01
3.581081703305244446e-02 4.464887082576751709e-02 -1.065493673086166382e-01 -4.263500273227691650e-01 7.481369376182556152e-02 3.334616497159004211e-02 -4.790001511573791504e-01 3.237549588084220886e-02 -1.210881322622299194e-01 2.667534351348876953e-01 -1.306685339659452438e-02 1.347259581089019775e-01 8.066695183515548706e-02 -1.451006978750228882e-01 -1.411572545766830444e-01 6.983096897602081299e-02 -8.047266304492950439e-02 3.632066026329994202e-02 4.569987654685974121e-01 4.005585983395576477e-02 7.312110811471939087e-02 1.126904636621475220e-01 3.196331486105918884e-02 1.424973458051681519e-01 1.334140896797180176e-01 5.066261813044548035e-02 -2.219524085521697998e-01 8.204323053359985352e-02 1.726876199245452881e-01 5.859959498047828674e-02 -1.579838097095489502e-01 -1.330410093069076538e-01
-1.571969538927078247e-01 -7.924247533082962036e-02 1.498731076717376709e-01 -1.856055110692977905e-01 9.422085434198379517e-02 4.434444382786750793e-02 -2.271389588713645935e-02 -1.235473975539207458e-01 -3.857451379299163818e-01 -2.079840935766696930e-02 -1.796020567417144775e-01 -9.963499009609222412e-02 1.235288083553314209e-01 -7.308289408683776855e-02 -1.502984315156936646e-01 -2.648593485355377197e-01 -9.702030569314956665e-02 -2.554955780506134033e-01 9.496691077947616577e-02 3.183718025684356689e-01 -3.607261925935745239e-02 -9.189847856760025024e-02 1.704899072647094727e-01 1.779360622167587280e-01 -1.635524332523345947e-01 2.180627174675464630e-02 -4.235016405582427979e-01 -5.424243211746215820e-02 -1.258048862218856812e-01 -3.112212568521499634e-02 -1.296447962522506714e-01 -2.864424288272857666e-01
-1.926972270011901855e-01 -3.508323729038238525e-01 -1.517104450613260269e-03 -1.104468628764152527e-01 1.898345053195953369e-01 4.707786440849304199e-01 -1.289905160665512085e-01 -1.065897569060325623e-01 -1.312307119369506836e-01 1.921792179346084595e-01 1.436411682516336441e-02 2.891688644886016846e-01 -6.264019757509231567e-02 1.979134045541286469e-02 2.434570528566837311e-02 -5.716741085052490234e-03 -6.972789764404296875e-02 -2.280603051185607910e-01 1.500130593776702881e-01 1.617249399423599243e-01 1.383963227272033691e-01 6.796187907457351685e-02 1.894464641809463501e-01 2.944527566432952881e-01 -2.060569226741790771e-01 1.451128423213958740e-01 -2.366848289966583252e-01 -1.255902089178562164e-02 3.591099381446838379e-02 -1.073352470993995667e-01 -9.792959690093994141e-02 7.072140276432037354e-02
-7.720399182289838791e-03 -9.766557067632675171e-02 -2.634194679558277130e-02 -5.770279169082641602e-01 -6.397863477468490601e-02 7.010535150766372681e-02 -2.194132953882217407e-01 -4.243789240717887878e-02 8.049812167882919312e-02 5.816221609711647034e-02 -1.307922899723052979e-01 -1.749602407217025757e-01 2.307681739330291748e-01 2.107559740543365479e-01 1.099397465586662292e-01 2.960492074489593506e-01 -9.554462134838104248e-02 4.430025815963745117e-02 -8.491116762161254883e-02 3.456445932388305664e-01 -8.605015277862548828e-02 -1.281857937574386597e-01 -4.171406384557485580e-03 2.918485105037689209e-01 1.021297089755535126e-02 -1.143433526158332825e-01 -1.032776907086372375e-01 2.980581670999526978e-02 8.706930279731750488e-02 -6.409387290477752686e-02 -9.511405229568481445e-02 -2.248134911060333252e-01
7.310609519481658936e-02 -2.438943386077880859e-01 2.117317318916320801e-01 -2.594374418258666992e-01 -1.702763885259628296e-01 -1.703621633350849152e-02 -2.853378467261791229e-02 -1.597344428300857544e-01 -2.447660416364669800e-01 1.478012800216674805e-01 1.627898775041103363e-02 -5.603965744376182556e-02 2.429798543453216553e-01 -2.737061381340026855e-01 8.919994533061981201e-02 -5.559905990958213806e-02 -7.618204504251480103e-02 -3.818329572677612305e-01 4.812637716531753540e-02 1.244871914386749268e-01 -8.729659765958786011e-02 6.073713675141334534e-02 -6.758712232112884521e-02 3.641419485211372375e-02 -2.400617152452468872e-01 1.073463931679725647e-01 -1.781381070613861084e-01 6.485333293676376343e-02 3.795430362224578857e-01 2.934578359127044678e-01 2.259569428861141205e-02 -1.219259425997734070e-01
-1.346323788166046143e-01 -4.418872892856597900e-01 1.150140166282653809e-01 -2.968882918357849121e-01 -2.182179987430572510e-01 -4.965666308999061584e-02 4.897767305374145508e-02 -8.334834128618240356e-02 -1.614030599594116211e-01 -7.881540805101394653e-02 -1.834662109613418579e-01 -8.462429791688919067e-02 2.273276895284652710e-01 -7.402025163173675537e-02 7.567755877971649170e-02 7.730741798877716064e-02 -5.254842340946197510e-02 -1.818210184574127197e-01 -5.350363254547119141e-02 1.353761255741119385e-01 -1.575671881437301636e-01 -7.783555984497070312e-02 2.053457796573638916e-01 -8.506693691015243530e-02 -3.272047266364097595e-02 1.783164888620376587e-01 -3.858772814273834229e-01 -1.852767318487167358e-01 -9.581424295902252197e-03 -9.599226713180541992e-02 1.616240292787551880e-01 -3.082863986492156982e-01
-1.894954293966293335e-01 -1.946254968643188477e-01 2.741448283195495605e-01 -1.228918656706809998e-01 4.624600335955619812e-02 2.226676195859909058e-01 -2.472240179777145386e-01 -2.591059170663356781e-02 1.457073986530303955e-01 -1.685453653335571289e-01 -7.133428007364273071e-02 -1.234668344259262085e-01 1.405714154243469238e-01 -7.532186806201934814e-02 -6.515948474407196045e-02 -8.099993318319320679e-02 9.068849682807922363e-02 -2.108111828565597534e-01 8.314611017704010010e-02 -5.301319528371095657e-03 -3.282415568828582764e-01 3.684077858924865723e-01 -1.006137058138847351e-01 1.054318174719810486e-01 1.215475350618362427e-01 2.193264216184616089e-01 -2.827982306480407715e-01 5.727574601769447327e-02 1.624347567558288574e-01 1.053391173481941223e-01 -1.063126623630523682e-01 -3.114529252052307129e-01
-2.077579051256179810e-01 -7.705989293754100800e-03 2.775302529335021973e-02 -3.504851162433624268e-01 2.017638087272644043e-01 2.007272541522979736e-01 -6.878993660211563110e-02 -1.464427113533020020e-01 -7.109904289245605469e-02 -4.268410801887512207e-02 2.948041632771492004e-02 5.028656497597694397e-02 9.852366894483566284e-02 7.644588500261306763e-02 -2.000361531972885132e-01 -2.010436952114105225e-01 -2.106501907110214233e-01 -6.737247109413146973e-02 2.788659632205963135e-01 4.003725051879882812e-01 6.590007990598678589e-02 7.690218091011047363e-02 2.193655669689178467e-01 2.975063323974609375e-01 -1.318295449018478394e-01 7.868126034736633301e-02 -1.547073870897293091e-01 5.175269767642021179e-02 -3.703226894140243530e-02 -1.706027388572692871e-01 -3.023916780948638916e-01 -1.173293739557266235e-01
-2.326229065656661987e-01 -3.684231638908386230e-01 3.775456175208091736e-02 -9.264204651117324829e-02 -1.247978061437606812e-01 1.346607208251953125e-01 -3.459761440753936768e-01 -2.869870804715901613e-04 -1.463104486465454102e-01 2.394339889287948608e-01 8.745872974395751953e-02 -1.081380527466535568e-03 1.761339232325553894e-02 -9.763663262128829956e-02 -1.175023093819618225e-01 -3.110102415084838867e-01 -3.191911280155181885e-01 9.297706931829452515e-02 1.065921336412429810e-01 2.538629472255706787e-01 -1.342254579067230225e-01 -1.903023384511470795e-02 -3.337157070636749268e-01 -1.299304217100143433e-01 3.570244088768959045e-02 -1.560461372137069702e-01 -1.674622893333435059e-01 -9.636797010898590088e-03 2.155687212944030762e-01 7.777539081871509552e-03 -5.137290339916944504e-03 -8.180178701877593994e-02
8.959960937500000000e-02 -1.037082746624946594e-01 1.528806835412979126e-01 -3.065589666366577148e-01 1.998449862003326416e-01 1.772640347480773926e-01 -3.166164755821228027e-01 1.454466581344604492e-01 -3.147279494442045689e-04 2.433837950229644775e-01 -1.711712218821048737e-02 1.225339099764823914e-01 4.276270419359207153e-02 -1.373976916074752808e-01 1.954682916402816772e-01 -3.991210758686065674e-01 5.234187096357345581e-02 1.135351732373237610e-01 5.767452344298362732e-02 -4.121733456850051880e-02 -3.004747331142425537e-01 -1.341628134250640869e-01 1.291147917509078979e-01 2.864899672567844391e-02 -8.563606441020965576e-02 1.826409548521041870e-01 -1.396124809980392456e-01 -2.879952788352966309e-01 4.104506224393844604e-03 1.049197395332157612e-03 -1.269670855253934860e-02 -2.976815998554229736e-01
-1.219391003251075745e-01 -3.108565509319305420e-01 1.230560317635536194e-01 -2.845564186573028564e-01 1.740543097257614136e-01 -9.700436890125274658e-02 -1.926262229681015015e-01 -8.412093669176101685e-02 5.119016766548156738e-02 1.121815070509910583e-01 1.684826165437698364e-01 5.239941924810409546e-02 -1.101666837930679321e-01 -9.491094201803207397e-02 1.170108616352081299e-01 6.823147833347320557e-02 -5.481320619583129883e-01 -9.253451973199844360e-02 2.867493033409118652e-01 2.097220569849014282e-01 -1.068406105041503906e-01 2.755877003073692322e-02 1.682338714599609375e-01 -3.148429840803146362e-02 -7.175935432314872742e-03 4.200127348303794861e-02 -1.751173287630081177e-01 -5.631187558174133301e-02 -1.011376362293958664e-02 6.509429216384887695e-02 -1.640150099992752075e-01 -2.812252044677734375e-01
-6.921537220478057861e-02 -2.416047751903533936e-01 3.229008615016937256e-01 -2.799523770809173584e-01 -1.024062335491180420e-01 3.302272409200668335e-02 -2.539269626140594482e-01 4.185451194643974304e-02 -1.403256654739379883e-01 -2.390585094690322876e-01 2.321648038923740387e-02 -5.738444160670042038e-03 2.430713623762130737e-01 3.336310014128684998e-02 6.973300874233245850e-02 7.600504159927368164e-02 5.064888298511505127e-02 -2.056528776884078979e-01 1.901475787162780762e-01 -1.366367042064666748e-01 -2.562136948108673096e-01 -1.499756276607513428e-01 2.475178688764572144e-01 1.082761362195014954e-01 -6.728249043226242065e-02 1.619951128959655762e-01 -6.973747164011001587e-02 -2.813706696033477783e-01 -1.102345287799835205e-01 -2.281882464885711670e-01 -2.077651172876358032e-01 -2.124624699354171753e-01
-2.620158493518829346e-01 -9.305220842361450195e-02 -2.547395825386047363e-01 -6.007846593856811523e-01 -6.879198551177978516e-02 1.561025977134704590e-01 3.204328194260597229e-02 -4.852288216352462769e-02 1.388708222657442093e-02 7.013919949531555176e-02 1.425703018903732300e-01 7.477219402790069580e-02 -1.809831894934177399e-02 -9.784145653247833252e-02 -1.276542991399765015e-01 1.294097900390625000e-01 -3.084214329719543457e-01 -2.112790010869503021e-03 1.043399199843406677e-01 2.036114335060119629e-01 2.464326843619346619e-02 8.206545561552047729e-02 1.233773157000541687e-01 2.989089488983154297e-01 -1.441202908754348755e-01 -1.089371442794799805e-01 1.502569392323493958e-02 -4.099076613783836365e-02 4.295774921774864197e-02 -8.643991500139236450e-02 -1.985361427068710327e-01 -2.184934467077255249e-01
-1.531439423561096191e-01 -2.459534443914890289e-03 3.461419045925140381e-02 -2.536901533603668213e-01 -1.668347865343093872e-01 7.552666217088699341e-02 -2.365335226058959961e-01 -1.257044374942779541e-01 -3.551113009452819824e-01 3.359474614262580872e-02 1.297686100006103516e-01 -1.705191731452941895e-01 -2.998354434967041016e-01 -4.070366919040679932e-02 1.267853379249572754e-01 -1.955716758966445923e-01 1.718375273048877716e-02 -1.866007298231124878e-01 1.544742584228515625e-01 3.205922245979309082e-02 -3.170344233512878418e-01 -2.971007525920867920e-01 2.507390081882476807e-01 1.530692726373672485e-02 -1.082570031285285950e-01 -2.600280940532684326e-01 2.172971703112125397e-02 -5.379273742437362671e-02 2.207596451044082642e-01 -1.582003533840179443e-01 -1.102203130722045898e-02 -1.348816156387329102e-01
-2.436777651309967041e-01 -1.813447773456573486e-01 1.649779677391052246e-01 -2.895559072494506836e-01 1.254870593547821045e-01 -3.402518108487129211e-02 -1.143063530325889587e-01 -9.876848757266998291e-02 -9.726025164127349854e-02 1.507054567337036133e-01 -1.573593169450759888e-01 -2.600339949131011963e-01 1.193419694900512695e-01 -2.614701986312866211e-01 -4.079150035977363586e-03 -1.307148188352584839e-01 1.338714212179183960e-01 -3.341322243213653564e-01 -9.410232305526733398e-02 -1.744284182786941528e-01 -9.537602216005325317e-02 -7.058447599411010742e-02 2.403423488140106201e-01 -5.282518640160560608e-02 2.258624881505966187e-01 -8.901444822549819946e-02 -1.860619634389877319e-01 2.293456047773361206e-01 -2.335969917476177216e-02 3.174958005547523499e-02 -7.032442092895507812e-02 -3.695272803306579590e-01
-2.523588240146636963e-01 -2.491440176963806152e-01 6.641513854265213013e-02 -2.278818935155868530e-01 -1.877812743186950684e-01 2.121403217315673828e-01 -3.167611062526702881e-01 -1.382420659065246582e-01 1.385592073202133179e-01 5.422266200184822083e-02 4.043769463896751404e-02 2.232213765382766724e-01 -2.483510971069335938e-01 -1.326095759868621826e-01 -6.346323341131210327e-02 -2.185655832290649414e-01 -9.019473195075988770e-02 -1.045818477869033813e-01 -5.045026075094938278e-03 3.251921534538269043e-01 -9.333770722150802612e-02 3.546327725052833557e-02 -3.610756099224090576e-01 7.522627711296081543e-02 2.132123261690139771e-01 -8.622586727142333984e-02 -1.429746299982070923e-01 1.023171190172433853e-02 3.907722234725952148e-02 3.844339167699217796e-03 -1.956439316272735596e-01 -1.715001463890075684e-01
-2.848296165466308594e-01 -1.721016764640808105e-01 -2.055817283689975739e-02 -2.204242199659347534e-01 7.160054147243499756e-02 -3.049809858202934265e-02 -9.751076996326446533e-02 -2.899315059185028076e-01 -2.757494151592254639e-01 2.583289742469787598e-01 1.735398918390274048e-01 -2.832481861114501953e-01 -1.450210995972156525e-02 -6.031384319067001343e-02 -5.323647707700729370e-02 -2.635982334613800049e-01 2.075016051530838013e-01 -1.523388028144836426e-01 1.617120951414108276e-02 2.299888283014297485e-01 2.077038288116455078e-01 8.513647131621837616e-03 -3.731225430965423584e-02 5.659978836774826050e-02 -5.328248068690299988e-02 8.378910832107067108e-03 -7.289531081914901733e-02 1.936258524656295776e-01 1.719390749931335449e-01 -1.144153028726577759e-01 -2.246328741312026978e-01 -3.244652450084686279e-01
-3.150525987148284912e-01 6.186238676309585571e-02 -4.659247025847434998e-02 -9.640070050954818726e-02 1.081539839506149292e-01 1.202916949987411499e-01 -8.372050523757934570e-02 -3.998293075710535049e-03 -1.978558301925659180e-01 7.502693682909011841e-02 -1.654455512762069702e-01 -6.163312494754791260e-02 3.126705288887023926e-01 -1.118651255965232849e-01 1.142717227339744568e-01 4.169004410505294800e-02 -1.555507630109786987e-01 1.485673803836107254e-02 1.791328936815261841e-01 4.790689796209335327e-02 -1.110789775848388672e-01 -1.214338019490242004e-01 2.126889824867248535e-01 4.687380492687225342e-01 -1.769905388355255127e-01 1.682594418525695801e-01 1.054704710841178894e-01 -2.573586441576480865e-02 1.770044416189193726e-01 -4.094614088535308838e-02 -3.827200829982757568e-01 -2.224786281585693359e-01
-2.447093371301889420e-03 -3.404667973518371582e-02 1.552883535623550415e-01 -3.800768852233886719e-01 6.152590364217758179e-02 1.019449904561042786e-01 -3.992713689804077148e-01 -2.747861444950103760e-01 2.414579689502716064e-02 2.325866967439651489e-01 -8.773477375507354736e-02 9.351292997598648071e-02 9.119524061679840088e-02 2.630502879619598389e-01 4.626493901014328003e-02 9.825114160776138306e-02 -4.530396685004234314e-02 9.981179237365722656e-02 4.591494500637054443e-01 -8.400623500347137451e-02 -3.169160708785057068e-02 4.551835358142852783e-03 1.125432029366493225e-01 5.393934994935989380e-02 -1.994596272706985474e-01 -3.938504308462142944e-02 -2.195467948913574219e-01 1.176972500979900360e-02 2.468535900115966797e-01 5.112770944833755493e-02 8.666611276566982269e-03 -1.447068899869918823e-01
-2.589682340621948242e-01 -1.869900152087211609e-02 1.052088513970375061e-01 -8.241067826747894287e-02 1.691769957542419434e-01 1.532257199287414551e-01 -5.331881046295166016e-01 -6.552084814757108688e-03 -1.260394006967544556e-01 -1.286557316780090332e-01 -6.258858740329742432e-02 1.169824823737144470e-01 -2.592806518077850342e-02 -1.177667900919914246e-01 1.641923040151596069e-01 -1.797529757022857666e-01 -2.901894748210906982e-01 -2.047702074050903320e-01 -1.436561942100524902e-01 -1.153104007244110107e-01 -1.936592459678649902e-01 -6.094269827008247375e-02 -2.337429299950599670e-02 -1.855038553476333618e-01 1.900018006563186646e-01 -1.257068365812301636e-01 -1.846286505460739136e-01 2.032977342605590820e-01 1.986267864704132080e-01 -1.238846406340599060e-01 -1.841824054718017578e-01 -4.634683951735496521e-02
-3.942861258983612061e-01 -2.857366502285003662e-01 -9.319219738245010376e-02 -2.215799093246459961e-01 2.752674371004104614e-02 1.257986389100551605e-02 -8.969195932149887085e-02 -3.457624465227127075e-02 -2.084097862243652344e-01 1.888579279184341431e-01 1.002820134162902832e-01 2.927882038056850433e-02 4.441094771027565002e-02 4.291069507598876953e-02 -4.222458600997924805e-02 -3.450999557971954346e-01 2.927135825157165527e-01 -8.884977549314498901e-02 1.773929579940158874e-05 2.661529183387756348e-01 -2.842477755621075630e-03 -1.198382452130317688e-01 -2.204450666904449463e-01 3.581864833831787109e-01 1.046374323777854443e-03 1.185337379574775696e-01 -1.517171692103147507e-02 -5.174550414085388184e-02 2.323842197656631470e-01 -9.996133297681808472e-02 -1.753630638122558594e-01 -1.134303435683250427e-01
-5.960686504840850830e-02 -9.742451459169387817e-02 -6.726407259702682495e-02 -1.068083420395851135e-01 -1.169793605804443359e-01 1.172116473317146301e-01 -1.534513235092163086e-01 -3.984739780426025391e-01 -4.341351985931396484e-01 2.313427329063415527e-01 2.699393928050994873e-01 -1.809918321669101715e-02 -1.581024080514907837e-01 -4.916813597083091736e-02 -1.167349815368652344e-01 -2.318024337291717529e-01 -1.149645671248435974e-01 -2.152108997106552124e-01 1.990779489278793335e-02 1.773507148027420044e-01 1.206378191709518433e-01 6.601684261113405228e-03 -1.093942299485206604e-01 2.314119040966033936e-01 4.809445515275001526e-02 1.031560897827148438e-01 -9.725001454353332520e-02 8.695216476917266846e-02 1.866444051265716553e-01 -1.983054578304290771e-01 1.763804554939270020e-01 -2.111136168241500854e-01
5.162930861115455627e-02 3.344281390309333801e-02 -1.107473000884056091e-01 -1.030619442462921143e-01 -1.659570485353469849e-01 1.034146696329116821e-01 -3.652039468288421631e-01 -2.202532142400741577e-01 -2.966150939464569092e-01 2.831283509731292725e-01 3.093083389103412628e-02 -2.657381594181060791e-01 2.891792654991149902e-01 -3.529275655746459961e-01 -4.588937759399414062e-02 -1.197044551372528076e-01 1.020770668983459473e-01 -5.831462889909744263e-02 9.486000984907150269e-02 1.026628352701663971e-02 -3.631876781582832336e-02 -8.895487338304519653e-02 2.463756948709487915e-01 -3.691919520497322083e-02 8.100219070911407471e-02 -2.166417241096496582e-01 -7.058797031641006470e-02 -2.673350870609283447e-01 1.875687986612319946e-01 2.929664589464664459e-02 -4.753483831882476807e-02 -1.625076681375503540e-01
-5.274692177772521973e-02 4.957519844174385071e-02 4.718901589512825012e-02 -1.938074827194213867e-01 1.307250261306762695e-01 1.174334138631820679e-01 6.897731684148311615e-03 -2.900583446025848389e-01 -5.560761690139770508e-01 -7.954833097755908966e-03 -1.715025678277015686e-02 6.136526539921760559e-02 1.810750812292098999e-01 -1.362211108207702637e-01 -2.013301998376846313e-01 -6.573817878961563110e-02 1.494962925789877772e-04 -2.839703261852264404e-01 1.580699235200881958e-01 4.524588212370872498e-02 -2.632733583450317383e-01 -1.678122878074645996e-01 -5.210398137569427490e-02 -1.402245014905929565e-01 6.364338099956512451e-02 2.281888946890830994e-02 4.905534908175468445e-02 -2.443120330572128296e-01 3.503881692886352539e-01 -1.787228323519229889e-02 -9.359598904848098755e-02 -6.577094644308090210e-02
-1.507157981395721436e-01 -1.032022386789321899e-01 2.619836330413818359e-01 -1.143622398376464844e-01 -6.648754328489303589e-02 1.106949150562286377e-01 -8.608599752187728882e-02 -3.465083837509155273e-01 -1.367937475442886353e-01 1.311380267143249512e-01 5.966337397694587708e-03 2.423776090145111084e-01 -1.433008909225463867e-02 -1.435123533010482788e-01 6.324990093708038330e-02 -3.100621402263641357e-01 1.247916594147682190e-01 -2.310040593147277832e-02 2.502876222133636475e-01 1.926312148571014404e-01 -4.024306535720825195e-01 -3.574946895241737366e-02 4.164429008960723877e-02 5.868367478251457214e-02 2.941645383834838867e-01 -6.414563208818435669e-02 -6.842450797557830811e-02 -7.716194540262222290e-02 3.485202491283416748e-01 -8.341754972934722900e-02 3.221485018730163574e-02 -1.006221324205398560e-01
-2.953356504440307617e-01 5.826324597001075745e-02 1.366445869207382202e-01 -6.088531613349914551e-01 -1.211561784148216248e-01 8.741260506212711334e-03 8.015723526477813721e-02 -1.323862522840499878e-01 -2.962555037811398506e-03 -1.533531118184328079e-02 1.232277303934097290e-01 -4.116870835423469543e-02 -1.054499968886375427e-01 4.424078390002250671e-02 2.021428197622299194e-01 1.731968820095062256e-01 -2.022522538900375366e-01 -7.230985164642333984e-02 2.679033577442169189e-01 2.035684138536453247e-01 -8.989199250936508179e-02 -1.664907038211822510e-01 1.959311366081237793e-01 1.181791797280311584e-01 -1.330955028533935547e-01 -1.342984139919281006e-01 -1.032316982746124268e-01 -1.112415045499801636e-01 1.440345495939254761e-01 -2.160587348043918610e-02 -3.460815176367759705e-02 -2.270412594079971313e-01
-7.067474536597728729e-03 -1.137102842330932617e-01 -1.271861977875232697e-02 -2.534004449844360352e-01 2.968519367277622223e-02 3.321142576169222593e-04 -2.222804576158523560e-01 -4.275598824024200439e-01 -2.619635164737701416e-01 2.060762494802474976e-01 1.518372744321823120e-01 2.819585204124450684e-01 6.695517897605895996e-02 -2.479799240827560425e-01 1.114136576652526855e-01 -3.085094690322875977e-01 -1.038333326578140259e-01 7.307497784495353699e-03 -2.223615348339080811e-02 -5.929176881909370422e-02 -2.480473965406417847e-01 -6.517650932073593140e-02 2.432206124067306519e-01 1.252085119485855103e-01 6.133620440959930420e-02 2.456563562154769897e-01 -3.932286798954010010e-02 -1.139402240514755249e-01 1.127276271581649780e-01 -1.998933851718902588e-01 5.865924432873725891e-02 -1.101648807525634766e-01
-2.422369122505187988e-01 -2.881714105606079102e-01 4.089101403951644897e-02 6.960587203502655029e-02 7.202909886837005615e-02 1.524104475975036621e-01 -2.283659279346466064e-01 -7.202892564237117767e-03 -7.717511802911758423e-02 1.793135404586791992e-01 -1.239445134997367859e-01 1.185607612133026123e-01 1.081729084253311157e-01 -1.564098447561264038e-01 1.090923100709915161e-01 -4.809293150901794434e-02 -2.906338684260845184e-02 2.533239778131246567e-03 2.179275266826152802e-02 3.575266599655151367e-01 -5.041043460369110107e-02 -2.189342528581619263e-01 -2.707549333572387695e-01 3.240587413311004639e-01 2.491585463285446167e-01 -3.295342624187469482e-01 -2.720098197460174561e-02 5.252446606755256653e-02 2.504160702228546143e-01 -1.633599549531936646e-01 -1.492209434509277344e-01 -9.723003953695297241e-02
3.184282407164573669e-02 -2.626306116580963135e-01 2.161034941673278809e-01 -2.538376748561859131e-01 -3.950707986950874329e-02 2.208864390850067139e-01 -3.029730618000030518e-01 1.568488180637359619e-01 1.782222092151641846e-01 -2.493287250399589539e-02 1.565416753292083740e-01 5.692503601312637329e-02 2.150462418794631958e-01 -4.123869165778160095e-02 2.791613042354583740e-01 8.550854772329330444e-02 5.850652232766151428e-02 -4.362784028053283691e-01 1.256045103073120117e-01 2.079436928033828735e-01 -9.376405924558639526e-02 -1.099379383958876133e-03 -2.270461320877075195e-01 -8.944375440478324890e-03 -3.656268352642655373e-03 -7.723102718591690063e-02 -1.344539821147918701e-01 -1.234351396560668945e-01 7.071488350629806519e-02 -2.492944449186325073e-01 -1.930172741413116455e-01 -4.375313967466354370e-02
-3.275370001792907715e-01 -1.197916343808174133e-01 2.121040970087051392e-01 -5.284317731857299805e-01 -3.055476816371083260e-03 3.678962960839271545e-02 5.493505671620368958e-02 -1.337533742189407349e-01 -2.520288228988647461e-01 1.279873847961425781e-01 -1.238208040595054626e-01 2.157171629369258881e-02 1.210413780063390732e-02 -5.067012831568717957e-02 -7.623038440942764282e-02 -1.133977994322776794e-01 1.492664366960525513e-01 -7.121948152780532837e-02 2.370205074548721313e-01 1.113859191536903381e-01 5.702876299619674683e-02 5.228557810187339783e-02 2.959334850311279297e-01 3.997085988521575928e-02 -2.750906646251678467e-01 3.475302457809448242e-02 -2.962412536144256592e-01 -7.179857045412063599e-02 8.492451906204223633e-02 -8.742466568946838379e-02 -1.776609718799591064e-01 -8.646696805953979492e-02
-1.967221051454544067e-01 1.189110707491636276e-02 2.003073543310165405e-01 -4.160762727260589600e-01 2.459362894296646118e-02 1.884390562772750854e-01 -1.214114129543304443e-01 -7.736013084650039673e-02 -3.913038671016693115e-01 3.801216557621955872e-02 -6.811796128749847412e-02 -3.539228439331054688e-02 5.090318620204925537e-02 1.161483861505985260e-02 -9.753736853599548340e-02 -4.148520529270172119e-01 5.070196092128753662e-02 -2.347670942544937134e-01 6.825458258390426636e-02 2.237351834774017334e-01 7.125131040811538696e-02 3.810720890760421753e-02 1.538775712251663208e-01 1.476540863513946533e-01 -2.043129503726959229e-01 6.878848373889923096e-02 -2.350379228591918945e-01 4.487855359911918640e-02 -1.104076802730560303e-01 4.762982577085494995e-02 -1.508976817131042480e-01 -2.022534459829330444e-01
-2.652546465396881104e-01 -3.184792101383209229e-01 1.994729340076446533e-01 -1.494498997926712036e-01 2.559268288314342499e-02 8.670275658369064331e-02 -2.215579301118850708e-01 -2.196938097476959229e-01 -4.785526543855667114e-02 -1.019748970866203308e-01 3.580984771251678467e-01 1.350125111639499664e-02 -3.416342139244079590e-01 1.215438917279243469e-01 2.081586420536041260e-01 -1.685526371002197266e-01 -1.343316137790679932e-01 -2.506726980209350586e-01 -9.908467531204223633e-02 2.215940132737159729e-02 -1.241713240742683411e-01 -2.349663525819778442e-01 -3.566757962107658386e-02 9.647686034440994263e-02 2.602987922728061676e-02 -8.857928216457366943e-02 2.161603234708309174e-02 8.645525574684143066e-02 1.029383465647697449e-01 -1.327901631593704224e-01 -2.237818241119384766e-01 -2.214861661195755005e-01
4.061286896467208862e-02 6.328236311674118042e-02 -1.702089607715606689e-02 -3.532309830188751221e-01 2.330968901515007019e-02 -7.288528606295585632e-03 -3.629268109798431396e-01 -3.144901692867279053e-01 -1.679393500089645386e-01 1.099901199340820312e-01 -1.922571659088134766e-01 3.374120891094207764e-01 5.599493160843849182e-02 -2.769114375114440918e-01 1.176059618592262268e-01 -2.886312305927276611e-01 -1.663364917039871216e-01 -1.721433401107788086e-01 8.461832767352461815e-04 -8.844308555126190186e-02 -2.215592563152313232e-01 -1.124453321099281311e-01 1.296199709177017212e-01 1.271218657493591309e-01 3.298731520771980286e-02 7.875097915530204773e-03 -2.082706689834594727e-01 3.284927830100059509e-02 1.863814443349838257e-01 -1.218274012207984924e-01 -2.447979338467121124e-02 1.199953779578208923e-01
-2.343459129333496094e-01 -1.174561381340026855e-01 2.001661062240600586e-01 -1.430681198835372925e-01 2.111567556858062744e-02 3.080566227436065674e-02 -1.574572026729583740e-01 -1.692464202642440796e-01 -8.925433456897735596e-02 -1.193142011761665344e-01 2.280739694833755493e-01 -1.060274764895439148e-01 1.163648888468742371e-01 1.314844936132431030e-02 -7.148476690053939819e-02 -2.722998149693012238e-02 -6.068831682205200195e-02 1.847342774271965027e-02 1.321972161531448364e-01 6.992587447166442871e-02 2.454065717756748199e-02 2.195138037204742432e-01 3.292587399482727051e-01 5.176800303161144257e-03 1.315646991133689880e-02 1.401028186082839966e-01 -3.616830110549926758e-01 -2.765201628208160400e-01 1.750801056623458862e-01 -2.760235071182250977e-01 -2.135690301656723022e-01 -3.843718171119689941e-01
-2.296903580427169800e-01 -2.266517132520675659e-01 2.344622313976287842e-01 -2.695769369602203369e-01 3.180406615138053894e-02 5.374600738286972046e-02 -1.485368162393569946e-01 -2.025199830532073975e-01 -3.867432475090026855e-01 -1.793009489774703979e-01 1.019745022058486938e-01 -3.370766937732696533e-01 3.050938844680786133e-01 -1.197583228349685669e-01 1.043048575520515442e-01 -6.162360310554504395e-03 1.013732999563217163e-01 -1.684202104806900024e-01 -1.488101035356521606e-01 1.959359645843505859e-02 -1.034363210201263428e-01 -1.035004854202270508e-01 1.279385238885879517e-01 8.413313329219818115e-02 -6.813637912273406982e-02 2.455867230892181396e-01 -7.470756024122238159e-02 7.014682143926620483e-02 3.669235110282897949e-02 -2.611624300479888916e-01 -1.566359400749206543e-01 -3.995626047253608704e-02
-1.325856745243072510e-01 2.242892384529113770e-01 1.866234838962554932e-01 -4.203002750873565674e-01 2.286753505468368530e-01 1.413403153419494629e-01 -1.166168227791786194e-01 -3.394991755485534668e-01 -2.452490627765655518e-01 -2.499421127140522003e-02 9.215838462114334106e-02 -8.859968744218349457e-03 -2.006020098924636841e-01 -4.603493809700012207e-01 7.836462557315826416e-02 -1.463974565267562866e-01 3.856496885418891907e-02 -1.260970346629619598e-02 2.431398034095764160e-01 -4.582441970705986023e-02 -2.035807520151138306e-01 -5.329962354153394699e-03 1.277529150247573853e-01 5.410023778676986694e-02 -4.769527912139892578e-02 1.538115274161100388e-02 -6.319285929203033447e-02 -1.414941698312759399e-01 8.142024278640747070e-02 -9.205165505409240723e-02 -2.194357849657535553e-02 -6.879343837499618530e-02
-7.643193006515502930e-02 -1.834992021322250366e-01 2.232361733913421631e-01 -1.317389458417892456e-01 5.976920016109943390e-03 2.927258908748626709e-01 -2.553046643733978271e-01 -2.277285903692245483e-01 -3.663495182991027832e-02 -2.729230001568794250e-02 -5.271536111831665039e-02 -1.189641207456588745e-01 1.313788741827011108e-01 -2.292350083589553833e-01 -1.318161636590957642e-01 -2.628292441368103027e-01 2.297923266887664795e-01 4.695073887705802917e-02 1.825662553310394287e-01 2.065626084804534912e-01 -1.042922809720039368e-01 -2.514853179454803467e-01 3.997184336185455322e-02 8.953244239091873169e-02 7.082491368055343628e-02 1.106666475534439087e-01 8.442842960357666016e-02 7.669226080179214478e-02 1.595596373081207275e-01 -1.524927914142608643e-01 2.366316169500350952e-01 -4.068483114242553711e-01
-2.259397208690643311e-01 4.510315507650375366e-02 2.373145967721939087e-01 -4.381989836692810059e-01 9.130556881427764893e-02 1.142983511090278625e-01 -2.951287664473056793e-02 -1.958082914352416992e-01 -1.508741378784179688e-01 5.433397367596626282e-02 4.191043600440025330e-02 1.524410843849182129e-01 1.722110360860824585e-01 1.882828399538993835e-02 -9.919253736734390259e-02 -6.870208308100700378e-03 -1.651068031787872314e-01 -7.768478244543075562e-02 2.654266655445098877e-01 1.608119159936904907e-01 2.553984820842742920e-01 -4.721915349364280701e-02 2.812324166297912598e-01 2.138399481773376465e-01 2.462902292609214783e-02 4.159161821007728577e-02 -3.662600219249725342e-01 -5.126670747995376587e-02 7.987008243799209595e-02 -6.209874898195266724e-02 -2.166786044836044312e-01 -1.708208769559860229e-01
-1.197986304759979248e-01 -3.028826415538787842e-01 5.706058815121650696e-02 -1.648663878440856934e-01 -1.439521163702011108e-01 8.664297312498092651e-02 -2.659644186496734619e-01 -7.826465368270874023e-02 -6.892099976539611816e-02 3.045007586479187012e-01 2.842402756214141846e-01 -6.484714895486831665e-02 1.142491400241851807e-02 8.255819231271743774e-02 1.227816268801689148e-01 -2.617471218109130859e-01 -7.622514665126800537e-02 -3.530354499816894531e-01 -3.439020738005638123e-02 2.710389196872711182e-01 2.995426580309867859e-02 -4.560901783406734467e-03 -1.122777089476585388e-01 1.661715209484100342e-01 -2.106939554214477539e-01 -1.242722943425178528e-02 1.091851294040679932e-01 1.307457387447357178e-01 2.723628878593444824e-01 -2.727815210819244385e-01 8.415428549051284790e-02 -9.959077835083007812e-02
-2.006799429655075073e-01 1.109104603528976440e-01 3.285231590270996094e-01 -4.371464848518371582e-01 2.103062123060226440e-01 5.632236227393150330e-02 3.403781354427337646e-02 -1.986836791038513184e-01 -3.057274222373962402e-01 -6.035159528255462646e-02 -2.513922452926635742e-01 3.444936126470565796e-02 -2.033838815987110138e-02 -1.625918596982955933e-01 2.174893617630004883e-01 4.492983594536781311e-02 1.667120307683944702e-01 1.347673777490854263e-02 5.811117589473724365e-02 1.677791774272918701e-01 5.711310729384422302e-02 -2.192672714591026306e-02 6.744232773780822754e-02 -1.047147996723651886e-02 -2.048145085573196411e-01 -4.599022865295410156e-02 -2.015685737133026123e-01 5.504203215241432190e-02 2.588520050048828125e-01 1.007685437798500061e-02 -3.007035553455352783e-01 -9.770656377077102661e-02
-2.439109236001968384e-01 -5.545592308044433594e-02 1.017640978097915649e-01 -6.299668550491333008e-02 -7.610996812582015991e-02 1.823767423629760742e-01 -2.066834121942520142e-01 1.991546247154474258e-03 -3.813532367348670959e-02 1.231609210371971130e-01 -1.990317925810813904e-02 -4.353529959917068481e-02 2.395140752196311951e-02 -1.953181028366088867e-01 2.594564259052276611e-01 -2.969242334365844727e-01 -1.078993752598762512e-01 1.927292943000793457e-01 -1.313089728355407715e-01 8.419390022754669189e-02 5.668285861611366272e-02 -1.135901510715484619e-01 -1.640465706586837769e-01 3.989188969135284424e-01 2.874087095260620117e-01 -5.428783968091011047e-02 1.219669822603464127e-02 -3.547107055783271790e-02 2.199257463216781616e-01 -7.838864624500274658e-02 -5.721276253461837769e-02 -4.562769234180450439e-01
1.937898807227611542e-02 -5.591569840908050537e-02 -2.071207314729690552e-01 -5.174789428710937500e-01 6.793052703142166138e-02 2.508249878883361816e-01 -1.156342551112174988e-01 1.685168780386447906e-02 -3.359223306179046631e-01 5.547329410910606384e-02 -1.388243027031421661e-02 1.615930944681167603e-01 -5.326465889811515808e-02 5.482516065239906311e-02 -9.629733860492706299e-02 3.324912860989570618e-02 -2.959657311439514160e-01 -1.029334813356399536e-01 3.076535416767001152e-03 1.396332830190658569e-01 -2.225765734910964966e-01 -1.483497172594070435e-01 1.894366443157196045e-01 -8.612725138664245605e-02 1.546954214572906494e-01 1.763715296983718872e-01 -2.499254196882247925e-01 -1.863984763622283936e-01 1.584414243698120117e-01 1.372795999050140381e-01 -1.176892071962356567e-01 -5.990782007575035095e-02
-2.803260087966918945e-01 -2.045761793851852417e-01 9.991728514432907104e-02 -1.790389865636825562e-01 1.751403138041496277e-02 2.118491083383560181e-01 -1.572621464729309082e-01 -8.704216778278350830e-02 -1.358284335583448410e-02 -1.143717095255851746e-01 1.541509181261062622e-01 -1.412789225578308105e-01 2.187596820294857025e-02 8.440181612968444824e-02 4.100421667098999023e-01 1.896840520203113556e-02 -7.062553614377975464e-02 -1.762902364134788513e-02 -2.018560767173767090e-01 -4.046523943543434143e-02 -3.627348840236663818e-01 -2.010674476623535156e-01 1.074902638792991638e-01 7.443366944789886475e-02 1.229009851813316345e-01 1.176576614379882812e-01 -3.580125570297241211e-01 -8.201449364423751831e-02 1.893787980079650879e-01 -2.736764550209045410e-01 -1.161357015371322632e-01 -4.548971354961395264e-02
2.180238999426364899e-02 -1.556629389524459839e-01 1.225125938653945923e-01 -1.821190565824508667e-01 2.751187682151794434e-01 1.620764881372451782e-01 -2.453392446041107178e-01 -1.123095955699682236e-02 -9.666971117258071899e-02 -1.203779783099889755e-02 -3.123988211154937744e-01 -3.267942070960998535e-01 3.550836443901062012e-01 -9.258051216602325439e-02 7.928031682968139648e-02 8.189370483160018921e-02 -9.649183601140975952e-02 -1.354708373546600342e-01 1.667059063911437988e-01 4.166316390037536621e-01 -1.126155778765678406e-01 -7.278835773468017578e-02 2.822233550250530243e-02 -3.447055071592330933e-02 -6.137344241142272949e-02 -2.323605418205261230e-01 1.005650013685226440e-01 1.102639734745025635e-01 -5.436643259599804878e-04 -2.375248968601226807e-01 -9.451799094676971436e-02 -9.451435506343841553e-02
-2.632884085178375244e-01 -4.001366347074508667e-02 2.594946026802062988e-01 -2.574821710586547852e-01 1.513866186141967773e-01 1.826265007257461548e-01 -3.624091744422912598e-01 -6.991485506296157837e-02 -1.871801353991031647e-02 1.532812416553497314e-01 1.266357451677322388e-01 -9.894973784685134888e-02 5.033490434288978577e-02 -1.383232623338699341e-01 -9.739086031913757324e-02 8.446917682886123657e-02 8.570795506238937378e-02 1.193030774593353271e-01 3.064695000648498535e-01 8.142708241939544678e-02 1.014119088649749756e-01 9.337511658668518066e-02 2.688860893249511719e-01 7.788065075874328613e-02 1.712484359741210938e-01 1.783522367477416992e-01 -2.829561829566955566e-01 -1.469777375459671021e-01 5.145431682467460632e-02 1.377841085195541382e-01 -3.144572973251342773e-01 -1.102980449795722961e-01
-2.198230475187301636e-03 -1.611640863120555878e-02 2.133268266916275024e-01 -2.853122055530548096e-01 -3.166599273681640625e-01 3.526784013956785202e-03 -2.208382077515125275e-02 -2.471646293997764587e-02 -3.295961916446685791e-01 -2.802563272416591644e-02 -8.471595123410224915e-03 -4.810938239097595215e-02 5.357404798269271851e-02 -2.451502531766891479e-02 3.652169108390808105e-01 -8.104577660560607910e-02 -1.597263514995574951e-01 -2.023939341306686401e-01 2.148223519325256348e-01 -1.479409635066986084e-01 -1.372615844011306763e-01 2.352273613214492798e-01 1.238547489047050476e-01 2.167438417673110962e-01 9.799624793231487274e-03 2.058722674846649170e-01 -1.422334611415863037e-01 -1.611405760049819946e-01 1.871339827775955200e-01 -2.898668646812438965e-01 -4.003944620490074158e-02 -1.894423663616180420e-01
2.325544506311416626e-01 -2.615604102611541748e-01 1.532453298568725586e-01 -3.176034688949584961e-01 2.809147834777832031e-01 -2.858818741515278816e-03 -3.180486857891082764e-01 1.166234686970710754e-01 -5.523057654500007629e-02 1.344142407178878784e-01 -1.446284949779510498e-01 -4.740576073527336121e-02 -1.421163678169250488e-01 -3.203398883342742920e-01 -2.978472411632537842e-02 -2.064321935176849365e-01 -2.246535941958427429e-02 -1.149316783994436264e-02 -1.910278759896755219e-02 1.539502441883087158e-01 -3.588175177574157715e-01 8.804779499769210815e-03 1.495937258005142212e-01 -7.428010553121566772e-02 -4.909297078847885132e-02 2.008834108710289001e-02 -2.584759891033172607e-01 5.461543053388595581e-02 9.740994870662689209e-02 -1.593552082777023315e-01 8.718660473823547363e-02 -2.288153022527694702e-01
-4.280229210853576660e-01 2.483585476875305176e-02 7.162804156541824341e-02 -3.368740379810333252e-01 1.678670942783355713e-01 9.310559928417205811e-02 -1.782779693603515625e-01 -2.660925686359405518e-01 -1.143312007188796997e-01 8.344803005456924438e-02 -1.411994174122810364e-02 2.072282433509826660e-01 1.989499628543853760e-01 -3.307564556598663330e-02 -1.531992256641387939e-01 -7.094924151897430420e-02 1.671372354030609131e-02 -9.504505246877670288e-02 2.048139125108718872e-01 6.228308659046888351e-03 1.143117770552635193e-01 -9.418039023876190186e-02 2.742920815944671631e-01 1.376562863588333130e-01 -1.938397809863090515e-02 3.215955570340156555e-02 -2.183427363634109497e-01 -1.944053620100021362e-01 1.896555572748184204e-01 2.606240799650549889e-03 -3.679910004138946533e-01 -8.840853348374366760e-03
-2.759354114532470703e-01 -7.835772633552551270e-02 4.741419106721878052e-02 -4.017226994037628174e-01 -1.951957046985626221e-01 1.219508722424507141e-01 -1.911984533071517944e-01 4.494193010032176971e-03 -1.132076419889926910e-02 1.424463391304016113e-01 2.616201043128967285e-01 -1.659492217004299164e-02 1.675577908754348755e-01 -8.101284503936767578e-02 3.188239932060241699e-01 -1.960276216268539429e-01 -2.465154230594635010e-01 -2.253769189119338989e-01 -1.100368425250053406e-01 2.452125698328018188e-01 -8.870041370391845703e-02 -1.895653754472732544e-01 -1.111009996384382248e-02 -1.027197763323783875e-01 -2.637365087866783142e-02 -2.047544270753860474e-01 1.700927466154098511e-01 -6.383772939443588257e-02 2.160695046186447144e-01 -1.992950141429901123e-01 -1.439171563833951950e-02 -1.297933701425790787e-02
-8.925915695726871490e-03 -5.224545300006866455e-02 4.341979697346687317e-02 -2.163769900798797607e-01 9.282986074686050415e-02 5.158710107207298279e-02 -2.878275513648986816e-01 -5.275375768542289734e-02 -1.371401101350784302e-01 3.326744139194488525e-01 1.613427847623825073e-01 8.549952507019042969e-02 3.206317871809005737e-02 -1.069058403372764587e-01 -1.747660189867019653e-01 6.962063908576965332e-02 -7.442666590213775635e-02 1.022732406854629517e-01 4.453095495700836182e-01 5.251549556851387024e-02 1.155095770955085754e-01 4.915938246995210648e-03 1.604687124490737915e-01 1.150818318128585815e-01 1.598118394613265991e-01 -1.337243616580963135e-01 -2.756987214088439941e-01 2.680278420448303223e-01 3.118162155151367188e-01 -1.765439100563526154e-02 -1.954490542411804199e-01 -2.109058946371078491e-01
-3.586914390325546265e-02 -2.323302477598190308e-01 -1.763647645711898804e-01 -3.568389415740966797e-01 1.304142624139785767e-01 4.063288494944572449e-02 -2.235672175884246826e-01 -6.337314099073410034e-02 -1.147614195942878723e-01 -1.888574808835983276e-01 -2.406863123178482056e-01 -2.806016802787780762e-01 7.026680558919906616e-02 -2.672499231994152069e-02 -3.386489301919937134e-02 4.382215067744255066e-02 1.309278011322021484e-01 -1.406428813934326172e-01 2.512456662952899933e-02 3.219343125820159912e-01 -2.642765268683433533e-02 -2.363212257623672485e-01 -2.404199403827078640e-05 -1.937941014766693115e-01 -1.306143850088119507e-01 -2.848739922046661377e-01 -8.111598901450634003e-03 2.284642457962036133e-01 1.339399516582489014e-01 7.503431290388107300e-03 -3.035208582878112793e-01 -1.533721089363098145e-01
-1.616534590721130371e-01 -3.307083845138549805e-01 2.036723643541336060e-01 -9.069377928972244263e-02 1.758006401360034943e-02 5.800174921751022339e-02 -1.099471841007471085e-02 -1.846561580896377563e-01 -1.814194023609161377e-01 1.001121550798416138e-01 -7.362440973520278931e-02 -2.105188090354204178e-03 2.322957515716552734e-01 -3.473672866821289062e-01 2.933425903320312500e-01 -2.581422030925750732e-01 8.317820727825164795e-02 1.593986749649047852e-01 2.486572787165641785e-02 6.727726757526397705e-02 -4.301590099930763245e-02 -3.059226572513580322e-01 -6.821311265230178833e-02 2.020758688449859619e-01 9.799402207136154175e-02 -1.337721496820449829e-01 -1.049809083342552185e-01 -1.512894928455352783e-01 3.057694435119628906e-01 4.750617220997810364e-02 8.205991238355636597e-02 -2.427685260772705078e-01
-1.890353113412857056e-01 -2.852107882499694824e-01 1.155379638075828552e-01 -5.461885333061218262e-01 1.450244486331939697e-01 9.547378122806549072e-02 -9.314662963151931763e-02 2.100716829299926758e-01 -2.347602248191833496e-01 2.918094582855701447e-02 -1.253045052289962769e-01 -2.264045476913452148e-01 7.888504117727279663e-02 -2.006406188011169434e-01 -8.036104030907154083e-03 -2.465342134237289429e-01 -7.636546622961759567e-03 7.604138553142547607e-02 2.379287332296371460e-01 -1.219154219143092632e-03 3.681917488574981689e-02 9.243854135274887085e-02 -2.225073426961898804e-02 6.387279927730560303e-02 -3.749411180615425110e-02 -1.109870076179504395e-01 2.738392213359475136e-03 1.300294697284698486e-01 -9.734373539686203003e-02 -2.946723401546478271e-01 9.761364012956619263e-02 -2.112949043512344360e-01
-3.795208334922790527e-01 -3.258122503757476807e-01 2.317176908254623413e-01 -1.687085628509521484e-01 -1.151857674121856689e-01 5.940727517008781433e-02 -2.713206410408020020e-01 -3.342546522617340088e-01 -1.753067225217819214e-01 -4.517645016312599182e-02 9.170208126306533813e-02 -5.755316931754350662e-03 2.135806232690811157e-01 -2.779798395931720734e-02 1.451478302478790283e-01 -1.187019348144531250e-01 2.349845878779888153e-02 1.163281649351119995e-01 6.333491206169128418e-02 1.998475342988967896e-01 1.991106420755386353e-01 1.411805450916290283e-01 2.447252720594406128e-01 3.818835318088531494e-02 8.877786993980407715e-02 1.527376323938369751e-01 3.857614845037460327e-02 -2.582021355628967285e-01 5.042009428143501282e-02 -1.641421765089035034e-01 -9.215483814477920532e-02 -1.626305133104324341e-01
-3.040672540664672852e-01 -3.113310958724468946e-04 -1.121996566653251648e-01 -4.092375040054321289e-01 1.876633614301681519e-02 1.950492113828659058e-01 -2.374419271945953369e-01 -2.146823406219482422e-01 -5.012699216604232788e-02 -4.402340576052665710e-02 1.139511093497276306e-01 -1.152904182672500610e-01 1.597355753183364868e-01 -1.344599723815917969e-01 3.486319482326507568e-01 -5.170530453324317932e-02 2.290414413437247276e-03 -9.785844944417476654e-03 1.943288743495941162e-01 2.363457083702087402e-01 -1.085561364889144897e-01 3.524669911712408066e-03 -7.933689653873443604e-02 6.700448691844940186e-02 -3.661434352397918701e-02 2.032506465911865234e-01 4.099636673927307129e-01 1.611482650041580200e-01 1.037856340408325195e-01 -1.553306281566619873e-01 3.892312757670879364e-03 1.288003753870725632e-02
-3.247102499008178711e-01 -2.035668045282363892e-01 3.383545577526092529e-02 -1.360823661088943481e-01 -1.202265769243240356e-01 6.034284830093383789e-02 -2.440377371385693550e-03 -1.173615530133247375e-01 -6.380604207515716553e-02 4.912761971354484558e-02 1.134356334805488586e-01 -1.960424184799194336e-01 1.288078725337982178e-01 -3.616614639759063721e-01 1.887782216072082520e-01 5.764265358448028564e-02 1.001859754323959351e-01 -2.547087967395782471e-01 2.328944765031337738e-02 3.397280871868133545e-01 -1.800324767827987671e-01 -3.970532417297363281e-01 -1.091319993138313293e-01 2.630143612623214722e-02 -6.166121363639831543e-02 1.489796787500381470e-01 -5.007313191890716553e-02 -1.752274483442306519e-01 6.542315334081649780e-02 6.796295940876007080e-02 7.412619143724441528e-02 -3.005182147026062012e-01
-1.584935337305068970e-01 -1.954338252544403076e-01 8.691000193357467651e-02 -2.278192788362503052e-01 3.046296723186969757e-02 4.414153993129730225e-01 -2.699684500694274902e-01 -2.745304405689239502e-01 -1.402521580457687378e-01 1.564168930053710938e-01 -2.607329981401562691e-03 2.460800670087337494e-02 -4.733320325613021851e-02 1.050335615873336792e-01 8.661162108182907104e-02 1.556617766618728638e-01 -4.314837977290153503e-02 -1.948439180850982666e-01 2.147932499647140503e-01 3.978201001882553101e-02 1.952790915966033936e-01 8.183740079402923584e-03 1.328063607215881348e-01 -5.102019384503364563e-02 -3.192360401153564453e-01 1.796013265848159790e-01 -3.013454973697662354e-01 1.365917623043060303e-01 1.662796735763549805e-01 -5.214513838291168213e-02 -7.082092016935348511e-02 -1.358177959918975830e-01
-1.369918137788772583e-01 9.905205667018890381e-02 -1.428468972444534302e-01 -1.459137350320816040e-01 3.237827122211456299e-01 1.864787489175796509e-01 -2.340551912784576416e-01 -3.666684925556182861e-01 -1.826293319463729858e-01 1.551991095766425133e-03 -1.412990242242813110e-01 -1.889582425355911255e-01 2.283126264810562134e-01 -1.855564862489700317e-01 -1.136709563434123993e-02 -2.071285992860794067e-02 -2.998432330787181854e-02 -1.535331159830093384e-01 -1.548850387334823608e-01 2.474061846733093262e-01 6.773170828819274902e-02 9.110362827777862549e-02 1.148265600204467773e-02 -6.533551216125488281e-02 -2.950834631919860840e-01 1.849606186151504517e-01 6.402277946472167969e-02 -6.516601145267486572e-02 1.744330525398254395e-01 -1.510478854179382324e-01 -2.030822187662124634e-01 -2.714265286922454834e-01
-1.910386830568313599e-01 -3.309428393840789795e-01 2.773303985595703125e-01 -2.422148585319519043e-01 9.456796944141387939e-02 -2.980068384204059839e-04 -1.535672843456268311e-01 -3.090397417545318604e-01 -1.914660781621932983e-01 1.881386339664459229e-02 2.688761353492736816e-01 -8.613248169422149658e-02 -4.045407101511955261e-02 1.850596815347671509e-01 7.357522100210189819e-02 -8.579052984714508057e-02 -3.127694502472877502e-02 -2.219654917716979980e-01 -4.147047922015190125e-02 1.557378917932510376e-01 -1.784031242132186890e-01 -8.770524710416793823e-02 -5.196100845932960510e-02 3.124653995037078857e-01 3.680257871747016907e-02 1.399699151515960693e-01 -1.007775217294692993e-02 -2.549446001648902893e-02 -2.004965580999851227e-02 -1.733380556106567383e-01 -3.947559893131256104e-01 3.053601458668708801e-02
1.186390519142150879e-01 -6.743992120027542114e-02 6.702322512865066528e-02 -4.077979624271392822e-01 1.051916256546974182e-01 9.707327932119369507e-03 -2.509390115737915039e-01 5.299219395965337753e-03 2.796177007257938385e-02 2.765929996967315674e-01 5.244854465126991272e-02 -8.052988350391387939e-02 -5.579323321580886841e-02 -1.615316718816757202e-01 1.365998238325119019e-01 -3.842534720897674561e-01 1.106992214918136597e-01 -1.815436594188213348e-02 2.731934562325477600e-02 -3.113882429897785187e-02 -4.630599915981292725e-01 -8.235979080200195312e-02 1.311144530773162842e-01 1.080719605088233948e-01 -5.816256999969482422e-02 1.315658241510391235e-01 3.576916828751564026e-02 -4.788560420274734497e-02 2.330280840396881104e-01 -9.960317611694335938e-02 1.173618733882904053e-01 -2.962271869182586670e-01
-2.969105541706085205e-01 -7.551311701536178589e-02 -3.462619706988334656e-02 -2.682561576366424561e-01 -1.379441618919372559e-01 1.234345510601997375e-01 -6.698870658874511719e-02 -2.349311262369155884e-01 -2.948134541511535645e-01 -2.352367341518402100e-02 8.427090942859649658e-02 -2.301056832075119019e-01 1.656509190797805786e-01 -2.744657993316650391e-01 -3.607777506113052368e-02 -1.205158680677413940e-01 4.168833419680595398e-02 -3.524589240550994873e-01 -1.132010966539382935e-01 -2.754574827849864960e-02 1.479645371437072754e-01 -7.151537388563156128e-02 -1.818328052759170532e-01 3.628353774547576904e-02 1.445545554161071777e-01 1.271621137857437134e-01 1.162709295749664307e-01 -1.654074788093566895e-01 2.973197698593139648e-01 -1.435773074626922607e-01 -2.878795266151428223e-01 -4.649594798684120178e-02
-2.240891903638839722e-01 -1.294839233160018921e-01 2.462311647832393646e-02 6.045515835285186768e-02 2.196555882692337036e-01 1.894033253192901611e-01 -1.581694483757019043e-01 -1.585736870765686035e-01 -4.003495350480079651e-02 8.521799743175506592e-02 -1.232105791568756104e-01 -1.440334171056747437e-01 2.027298212051391602e-01 -1.867252290248870850e-01 5.264707282185554504e-02 -3.351462185382843018e-01 9.797261655330657959e-02 -1.356997042894363403e-01 -1.925400048494338989e-01 3.064505159854888916e-01 -1.025721281766891479e-01 1.960038691759109497e-01 -1.055095419287681580e-01 -1.492859572172164917e-01 1.204501986503601074e-01 -2.188735455274581909e-02 -2.447467893362045288e-01 8.522161841392517090e-02 3.783656954765319824e-01 2.524267323315143585e-02 -2.352129817008972168e-01 -1.897155642509460449e-01
-1.513547915965318680e-02 -1.199950575828552246e-01 -2.011354565620422363e-01 -1.346193999052047729e-01 -9.891197830438613892e-02 2.790955901145935059e-01 -9.562792629003524780e-02 -2.003705352544784546e-01 -4.253070652484893799e-01 2.158673405647277832e-01 2.984359487891197205e-02 -9.752932935953140259e-03 1.883148401975631714e-01 -2.939289212226867676e-01 1.113889738917350769e-01 5.336570739746093750e-02 -3.324168035760521889e-03 2.708563394844532013e-02 2.582787908613681793e-02 4.657463729381561279e-02 7.520931959152221680e-02 1.568241417407989502e-02 2.087547630071640015e-01 8.632754534482955933e-02 -2.028371393680572510e-02 -9.840839356184005737e-02 -1.465072184801101685e-01 -3.098518550395965576e-01 5.389505997300148010e-02 -1.572004286572337151e-03 -3.874325752258300781e-01 -2.883523106575012207e-01
-1.626830995082855225e-01 2.698929514735937119e-03 2.303460240364074707e-01 -1.731378287076950073e-01 1.374044567346572876e-01 2.306437045335769653e-01 -2.260634861886501312e-02 -1.038295775651931763e-01 -2.334795147180557251e-01 -7.152300328016281128e-02 -2.453505992889404297e-03 -8.964812010526657104e-02 6.911493837833404541e-02 -3.031226992607116699e-01 5.028783529996871948e-02 -3.923636674880981445e-01 1.348143368959426880e-01 3.979400172829627991e-02 -5.516301468014717102e-02 1.890054941177368164e-01 -1.272563040256500244e-01 -1.847936511039733887e-01 -1.227551177144050598e-01 1.438939012587070465e-02 6.506114453077316284e-02 2.209146022796630859e-01 -1.049276627600193024e-02 3.656715899705886841e-02 2.124390155076980591e-01 -7.944940030574798584e-02 1.016935482621192932e-01 -4.958857595920562744e-01
-2.739123702049255371e-01 -4.241423681378364563e-02 1.003317534923553467e-01 -3.140576481819152832e-01 3.868371993303298950e-02 1.195095926523208618e-01 -2.768391966819763184e-01 6.004659086465835571e-02 -5.326275154948234558e-02 2.252184301614761353e-01 1.999866515398025513e-01 1.739154160022735596e-01 -1.146735530346632004e-02 -5.278718844056129456e-02 -8.603436499834060669e-02 -1.397378891706466675e-01 -4.288450777530670166e-01 5.910884216427803040e-02 2.401385307312011719e-01 -7.736354321241378784e-02 -2.441140450537204742e-02 -1.246683970093727112e-01 1.690635383129119873e-01 1.427849233150482178e-01 -1.954678297042846680e-01 1.940586417913436890e-01 -1.611849367618560791e-01 -2.935404181480407715e-01 -6.386347115039825439e-02 -1.423469185829162598e-01 -1.424291431903839111e-01 -1.264906227588653564e-01
-7.482229173183441162e-02 -5.684323236346244812e-02 2.314758598804473877e-01 -1.838480681180953979e-01 -2.327754795551300049e-01 2.048334628343582153e-01 -1.701211743056774139e-02 3.392772749066352844e-02 -1.816317290067672729e-01 -1.501506846398115158e-02 -9.210821241140365601e-02 -9.510453790426254272e-02 2.722046077251434326e-01 -1.061210632324218750e-01 -2.110123932361602783e-01 -5.473351478576660156e-02 -3.046146631240844727e-01 -2.236158847808837891e-01 1.003964096307754517e-01 1.620552688837051392e-01 -3.202925622463226318e-01 8.857656270265579224e-02 1.094917953014373779e-01 2.401189357042312622e-01 -1.525313109159469604e-01 1.769350022077560425e-01 -2.113082557916641235e-01 -1.150026544928550720e-01 9.896926581859588623e-02 -1.879149349406361580e-03 6.264539062976837158e-02 -3.704030215740203857e-01
-1.619274914264678955e-01 -2.733697593212127686e-01 1.830080002546310425e-01 -4.912572503089904785e-01 2.773773372173309326e-01 2.507461011409759521e-01 -1.178631857037544250e-01 1.721262782812118530e-01 -1.597765982151031494e-01 1.898863911628723145e-01 -2.295469641685485840e-01 -1.912662982940673828e-01 1.810216903686523438e-02 -1.753003895282745361e-01 7.114446163177490234e-02 -3.155062496662139893e-01 6.483422219753265381e-02 -5.928042903542518616e-02 1.931637078523635864e-01 -1.768352389335632324e-01 3.821589052677154541e-02 9.172222763299942017e-02 -1.301416195929050446e-02 -1.099542826414108276e-01 9.082554280757904053e-02 -4.688715189695358276e-02 -8.996384218335151672e-03 4.420160129666328430e-02 -4.903629049658775330e-02 -2.568855881690979004e-02 -5.437691509723663330e-02 -1.934715360403060913e-01
-3.297231346368789673e-02 -2.000568807125091553e-01 2.224543839693069458e-01 -3.986968994140625000e-01 1.004272475838661194e-01 -6.168239191174507141e-02 -2.582988440990447998e-01 -2.500616312026977539e-01 -1.482441425323486328e-01 1.364005208015441895e-01 -2.194782486185431480e-03 5.583722889423370361e-02 1.017211005091667175e-01 3.451580926775932312e-02 1.155698671936988831e-01 -3.499220013618469238e-01 -2.910395711660385132e-02 -6.208136677742004395e-02 -2.786222696304321289e-01 1.107203215360641479e-01 -1.017307862639427185e-01 -1.301771700382232666e-01 2.318452596664428711e-01 -1.236309483647346497e-01 2.097581326961517334e-01 2.468772381544113159e-01 -2.165344804525375366e-01 1.045698150992393494e-01 -3.702893853187561035e-02 -1.748477369546890259e-01 -1.365236006677150726e-02 -1.744718104600906372e-01
-2.924874126911163330e-01 -2.440203130245208740e-01 -8.534223586320877075e-02 -1.994313150644302368e-01 1.598212420940399170e-01 -1.482577770948410034e-01 -1.635544151067733765e-01 -1.136922836303710938e-01 -2.761772274971008301e-01 5.198327079415321350e-02 2.286802604794502258e-02 1.324102431535720825e-01 -1.333101931959390640e-02 1.206623688340187073e-01 1.848386414349079132e-02 -3.996147811412811279e-01 1.704203635454177856e-01 -1.181744709610939026e-01 8.056063205003738403e-02 3.763370811939239502e-01 -3.788888221606612206e-03 -1.582946330308914185e-01 -1.470402926206588745e-01 1.566939204931259155e-01 -8.615086972713470459e-02 -1.296038180589675903e-02 -7.166039198637008667e-02 2.853813171386718750e-01 1.760318577289581299e-01 -1.144154220819473267e-01 -1.083899661898612976e-01 -1.909980028867721558e-01
-2.433771044015884399e-01 -1.895394474267959595e-01 -6.747797131538391113e-02 -3.030295073986053467e-01 3.187337219715118408e-01 -6.406543403863906860e-02 -1.563363820314407349e-01 1.742459647357463837e-02 1.135626621544361115e-02 2.358300685882568359e-01 -2.511578612029552460e-02 1.077422723174095154e-01 3.712526988238096237e-03 -8.059734851121902466e-02 1.052084863185882568e-01 1.197253912687301636e-01 -4.301256537437438965e-01 -1.237912401556968689e-01 2.900842428207397461e-01 2.134778052568435669e-01 -2.381156831979751587e-01 1.658939421176910400e-01 1.305900663137435913e-01 8.396362513303756714e-02 4.872211255133152008e-03 7.179051637649536133e-02 -2.725954651832580566e-01 -3.796992078423500061e-02 4.165940731763839722e-02 1.678326576948165894e-01 -3.448146954178810120e-02 -1.665164679288864136e-01
-3.021235466003417969e-01 -1.963590830564498901e-01 1.561876237392425537e-01 -2.978755235671997070e-01 2.367520704865455627e-02 1.655396223068237305e-01 -4.097326844930648804e-02 -2.743009664118289948e-02 -1.743533760309219360e-01 -1.842596381902694702e-01 1.482773423194885254e-01 -1.348421722650527954e-01 -6.703585386276245117e-02 1.700254529714584351e-02 4.111315906047821045e-01 -5.066452920436859131e-02 -1.770493835210800171e-01 -1.403420418500900269e-01 -1.362330764532089233e-01 -1.948106288909912109e-01 -3.932025134563446045e-01 -1.236858516931533813e-01 -8.643713593482971191e-02 1.830842047929763794e-01 6.974260509014129639e-02 -3.408308699727058411e-02 -1.725773215293884277e-01 -4.564937576651573181e-02 7.060023397207260132e-02 -2.109289318323135376e-01 -1.535803079605102539e-01 -1.278339326381683350e-01
-2.150107324123382568e-01 1.396637037396430969e-02 -1.186153739690780640e-01 -1.877682358026504517e-01 -1.897401958703994751e-01 -2.012092620134353638e-02 -2.283180207014083862e-01 -1.287009716033935547e-01 -4.883961081504821777e-01 3.839251399040222168e-01 -1.399741172790527344e-01 -6.190286017954349518e-03 2.182136923074722290e-01 -2.278378754854202271e-01 -3.064804337918758392e-02 -1.376413851976394653e-01 1.334148496389389038e-01 -4.753275215625762939e-02 3.487765789031982422e-02 1.792107671499252319e-01 -8.164677768945693970e-02 1.716385781764984131e-02 1.310053467750549316e-01 -8.573979884386062622e-02 -4.824221134185791016e-02 -1.122281253337860107e-01 -1.631947606801986694e-01 -9.127973765134811401e-02 3.383140861988067627e-01 -1.193031892180442810e-01 -7.285986095666885376e-02 7.366076856851577759e-02
-1.521671712398529053e-01 -3.260051012039184570e-01 -7.428150624036788940e-02 -1.765824854373931885e-01 2.113560140132904053e-01 -1.385724991559982300e-01 -1.443633735179901123e-01 2.087505161762237549e-01 -3.516446650028228760e-01 1.810488402843475342e-01 -4.409599117934703827e-03 -1.210557222366333008e-01 2.299379855394363403e-01 5.071134120225906372e-02 1.978699862957000732e-02 -1.811387985944747925e-01 -1.157296225428581238e-01 2.285865694284439087e-02 -9.719998389482498169e-02 1.250212043523788452e-01 -7.213906943798065186e-02 -1.418684870004653931e-01 -5.861070007085800171e-02 2.487657368183135986e-01 2.501513808965682983e-02 1.525060236454010010e-01 -6.526506692171096802e-02 3.517623245716094971e-01 2.911662459373474121e-01 -2.064482569694519043e-01 -5.499729420989751816e-03 -1.920150667428970337e-01
-2.789591439068317413e-02 -1.188909541815519333e-02 1.485749483108520508e-01 -3.120161890983581543e-01 2.061265408992767334e-01 -1.824504695832729340e-02 -8.211877197027206421e-02 5.422247573733329773e-02 -7.106192409992218018e-02 1.339301746338605881e-02 8.432199060916900635e-02 -2.394595891237258911e-01 4.915928933769464493e-03 1.169846355915069580e-01 3.465141355991363525e-01 -3.049665689468383789e-01 -1.007686853408813477e-01 -1.614480018615722656e-01 -1.434797793626785278e-01 5.508008971810340881e-02 -3.901867568492889404e-01 -1.333213448524475098e-01 -3.857772797346115112e-02 1.136460453271865845e-01 -2.713288068771362305e-01 -1.557090878486633301e-01 4.766578320413827896e-03 -1.116210892796516418e-01 3.769676089286804199e-01 -1.646013557910919189e-01 -7.516984827816486359e-03 -8.255601674318313599e-02
2.194963581860065460e-02 -5.823266878724098206e-02 5.067826807498931885e-02 -3.925459086894989014e-01 3.373719006776809692e-02 1.358570009469985962e-01 -3.385489881038665771e-01 1.919024437665939331e-01 1.297789514064788818e-01 1.264650672674179077e-01 -4.313525557518005371e-02 -1.836311072111129761e-01 -7.371529936790466309e-02 -2.001055479049682617e-01 2.038699239492416382e-01 -2.810941338539123535e-01 -5.094675347208976746e-02 2.505352497100830078e-01 1.382302045822143555e-01 -8.733303844928741455e-02 -4.016886353492736816e-01 -1.623070389032363892e-01 1.775299012660980225e-01 1.510225534439086914e-01 1.449511200189590454e-01 1.047257184982299805e-01 -5.839794129133224487e-02 -1.350612193346023560e-01 5.214156210422515869e-02 -4.068891331553459167e-02 8.054038137197494507e-02 -1.880100518465042114e-01
-2.070803642272949219e-01 -1.337599307298660278e-01 2.775098681449890137e-01 -2.755822539329528809e-01 -3.066086024045944214e-02 5.867408215999603271e-02 -3.332926034927368164e-01 -3.914127349853515625e-01 -1.094998121261596680e-01 -8.246657997369766235e-02 2.959121465682983398e-01 -4.817672818899154663e-02 -1.231048721820116043e-03 6.490527186542749405e-03 1.422061119228601456e-02 6.495521962642669678e-02 -9.733978658914566040e-02 1.094418391585350037e-02 4.519515112042427063e-02 7.247584313154220581e-02 -7.269226759672164917e-02 1.668040603399276733e-01 2.762994170188903809e-01 1.171277761459350586e-01 -2.413308620452880859e-01 1.554729491472244263e-01 -2.908920645713806152e-01 -7.427179813385009766e-02 7.241740822792053223e-02 -9.441298991441726685e-02 -2.536805570125579834e-01 -1.154990345239639282e-01
-4.251645505428314209e-01 -2.611146271228790283e-01 4.917607828974723816e-02 -4.053010344505310059e-01 -1.547891646623611450e-01 1.442671120166778564e-01 -5.889264121651649475e-02 1.072656363248825073e-01 -7.935807853937149048e-02 9.085927158594131470e-02 4.456526041030883789e-02 -4.772197455167770386e-02 8.777450025081634521e-02 -1.058828309178352356e-01 2.060701251029968262e-01 5.813211575150489807e-02 1.086388900876045227e-01 -1.299749612808227539e-01 -9.065217524766921997e-02 3.899211883544921875e-01 -1.433488428592681885e-01 -6.606930401176214218e-03 -3.302893042564392090e-02 1.583923399448394775e-01 -1.181989610195159912e-01 6.182072684168815613e-02 3.288461863994598389e-01 -1.727523356676101685e-01 1.136589273810386658e-01 -7.492318749427795410e-02 -1.589038670063018799e-01 -7.590509206056594849e-02
-1.645945012569427490e-01 -1.695682704448699951e-01 2.388939633965492249e-02 -3.228510916233062744e-01 -1.702076047658920288e-01 -5.465212836861610413e-02 -3.891377151012420654e-01 -4.252554103732109070e-02 -1.378674060106277466e-01 -2.518099546432495117e-01 -8.547529578208923340e-02 -2.452114671468734741e-01 1.582541912794113159e-01 -1.642142683267593384e-01 -5.545084923505783081e-02 -7.674335688352584839e-02 1.541241537779569626e-02 6.196912378072738647e-02 4.641845449805259705e-02 1.306437253952026367e-01 -1.729668229818344116e-01 -1.170869693160057068e-01 3.112931251525878906e-01 -6.398590654134750366e-02 -2.629957906901836395e-02 -5.669804755598306656e-03 -4.086584150791168213e-01 -6.476413458585739136e-02 1.865815818309783936e-01 2.322657555341720581e-01 5.190210789442062378e-02 1.096988022327423096e-01
-3.536868989467620850e-01 -9.124890714883804321e-02 1.369503736495971680e-01 -4.865669608116149902e-01 1.654598265886306763e-01 9.825147688388824463e-02 -4.115249961614608765e-03 -1.080184206366539001e-01 -1.255535930395126343e-01 1.130321994423866272e-01 5.615198239684104919e-02 2.893821895122528076e-01 5.474466085433959961e-02 -2.012789808213710785e-02 -9.450445324182510376e-02 3.965497761964797974e-02 -3.105211555957794189e-01 7.335169240832328796e-03 1.482661515474319458e-01 -4.661196842789649963e-02 4.538957029581069946e-02 -1.088860332965850830e-01 2.151217907667160034e-01 4.277156200259923935e-03 -5.536854639649391174e-02 3.782854974269866943e-02 -1.893070787191390991e-01 -1.514940261840820312e-01 -9.132132254308089614e-05 -1.672331988811492920e-01 -3.129330575466156006e-01 -2.509926259517669678e-01
-2.024801671504974365e-01 -5.203329399228096008e-02 3.744044899940490723e-01 -2.707512080669403076e-01 -8.482585661113262177e-03 3.493695333600044250e-02 -2.922496199607849121e-01 -1.551753580570220947e-01 -3.856218233704566956e-02 5.322492867708206177e-02 1.604062467813491821e-01 -2.289566695690155029e-01 -6.508716940879821777e-02 -1.086900681257247925e-01 -1.651221327483654022e-02 5.904706940054893494e-02 1.601210087537765503e-01 -1.692624390125274658e-01 1.740039438009262085e-01 3.664250671863555908e-01 -2.787932753562927246e-01 -1.080258190631866455e-01 1.170449256896972656e-01 1.081099454313516617e-02 -2.703254520893096924e-01 1.399905234575271606e-01 7.762340456247329712e-02 1.805496029555797577e-02 1.485639065504074097e-01 2.559162676334381104e-02 6.945837289094924927e-02 -2.848284542560577393e-01
-1.356942504644393921e-01 -1.110181286931037903e-01 4.298618808388710022e-02 -1.276197880506515503e-01 -3.068904392421245575e-03 2.177640050649642944e-02 -2.234725654125213623e-01 -8.603312820196151733e-02 -2.925168573856353760e-01 -3.377664089202880859e-01 8.782743662595748901e-02 -7.933552376925945282e-03 2.363308966159820557e-01 -1.970188319683074951e-01 3.015579581260681152e-01 1.088300198316574097e-01 -2.820662558078765869e-01 -2.007054537534713745e-01 8.842089027166366577e-02 -1.227644830942153931e-01 -2.761428952217102051e-01 -2.406616955995559692e-01 4.426310211420059204e-02 2.956820465624332428e-02 1.888560950756072998e-01 4.900139174424111843e-04 -3.080785870552062988e-01 1.684123575687408447e-01 1.047281846404075623e-01 -1.474679857492446899e-01 -7.096371846273541451e-04 -1.304846853017807007e-01
-1.219944804906845093e-01 -1.941021233797073364e-01 4.873172938823699951e-02 -3.509780764579772949e-01 -1.037522181868553162e-01 1.489520817995071411e-01 -2.396175712347030640e-01 1.545072793960571289e-01 4.386322200298309326e-02 -3.222267031669616699e-01 -1.931547075510025024e-01 -1.323651373386383057e-01 8.611218631267547607e-02 3.080483898520469666e-02 -5.589273571968078613e-02 8.917089551687240601e-02 -2.672201395034790039e-02 -3.015078604221343994e-01 1.045195665210485458e-02 2.449767738580703735e-01 -1.070871353149414062e-01 -3.091163001954555511e-02 3.434390574693679810e-02 3.890401721000671387e-01 1.899204850196838379e-01 -4.687489196658134460e-02 2.302555888891220093e-01 6.265470385551452637e-02 2.261120975017547607e-01 3.020809590816497803e-02 -1.968376487493515015e-01 -1.578750610351562500e-01
-3.712291363626718521e-03 -3.686639368534088135e-01 -1.987135708332061768e-01 -1.669769436120986938e-01 1.292637884616851807e-01 1.758459359407424927e-01 2.693669311702251434e-02 -1.392525434494018555e-01 -2.370382994413375854e-01 8.145754225552082062e-03 2.811719775199890137e-01 -2.347243428230285645e-01 3.625231795012950897e-03 -3.122022934257984161e-02 1.307144574820995331e-02 -3.446880280971527100e-01 -1.048103570938110352e-01 -2.414682321250438690e-02 4.729875177145004272e-02 1.204996779561042786e-01 -3.819910064339637756e-02 -7.891529053449630737e-02 -3.709546923637390137e-01 1.506146937608718872e-01 8.138646930456161499e-02 1.615141630172729492e-01 -2.512409090995788574e-01 1.038736179471015930e-01 1.985707879066467285e-01 7.469347864389419556e-02 -1.327170133590698242e-01 -2.302853316068649292e-01
6.507425010204315186e-02 -1.378737539052963257e-01 2.514146566390991211e-01 -9.867836534976959229e-02 -1.179745718836784363e-01 5.640534311532974243e-02 -3.422184884548187256e-01 -1.642102599143981934e-01 -3.126002550125122070e-01 -9.208969026803970337e-02 3.125665783882141113e-01 -7.422848045825958252e-02 1.205951124429702759e-01 8.928360790014266968e-02 1.888196766376495361e-01 -1.613040864467620850e-01 6.104001775383949280e-02 -9.079077839851379395e-02 1.808662414550781250e-01 2.786620557308197021e-01 -2.086107805371284485e-02 -1.989680528640747070e-01 1.799323111772537231e-01 1.275305636227130890e-02 5.181364715099334717e-02 2.406973987817764282e-01 -2.464786358177661896e-02 -4.962487146258354187e-02 4.694332182407379150e-02 -2.970892563462257385e-02 7.093410938978195190e-02 -4.270057082176208496e-01
-2.676455974578857422e-01 -1.528720408678054810e-01 1.930156648159027100e-01 -2.062812075018882751e-02 -3.091079741716384888e-02 4.228548705577850342e-02 -2.897070646286010742e-01 -1.480832248926162720e-01 -3.460944592952728271e-01 -6.830291450023651123e-02 1.001444272696971893e-02 8.327084779739379883e-02 2.160318493843078613e-01 9.612477384507656097e-03 2.515781223773956299e-01 -3.167593479156494141e-01 -3.146926462650299072e-01 -2.611130774021148682e-01 -3.938652947545051575e-02 -3.361148759722709656e-02 -1.698391884565353394e-01 -1.632569134235382080e-01 1.547389179468154907e-01 -6.523019075393676758e-02 1.639786176383495331e-02 -4.735642869491130114e-04 7.679892331361770630e-02 -5.906873941421508789e-02 2.189317941665649414e-01 -1.413213908672332764e-01 -2.901411950588226318e-01 3.887128084897994995e-02
-4.484615027904510498e-01 -2.850231528282165527e-02 3.252060115337371826e-01 -2.807576656341552734e-01 2.025347948074340820e-01 2.556009888648986816e-01 -1.553350239992141724e-01 -1.793773025274276733e-01 -2.278257608413696289e-01 1.546208858489990234e-01 -8.251035213470458984e-02 1.661955937743186951e-02 1.766695082187652588e-01 9.132219851016998291e-02 -2.031751275062561035e-01 -8.290764689445495605e-02 -8.586162328720092773e-02 1.887036924017593265e-04 6.473004072904586792e-02 2.002884149551391602e-01 3.127134870737791061e-03 1.361440420150756836e-01 2.946922183036804199e-01 1.132495477795600891e-01 -8.300095051527023315e-02 8.193591982126235962e-02 -1.995959728956222534e-01 -1.204601600766181946e-01 1.635718941688537598e-01 -3.755106776952743530e-02 -1.081261262297630310e-01 5.025951191782951355e-02
-2.103985548019409180e-01 -2.509520649909973145e-01 2.322752177715301514e-01 -1.139807850122451782e-01 2.992265857756137848e-02 -1.290312856435775757e-01 -8.140816539525985718e-02 -1.698990464210510254e-01 -1.181041225790977478e-01 1.062155049294233322e-02 -1.252842694520950317e-01 -7.309228926897048950e-02 9.062185883522033691e-02 -1.850116401910781860e-01 3.302769362926483154e-01 -2.679676115512847900e-01 -3.587469831109046936e-02 1.669744700193405151e-01 9.638661891222000122e-02 -4.070907086133956909e-02 -2.615053951740264893e-01 -2.400723099708557129e-01 -2.279021777212619781e-02 1.727334409952163696e-01 1.181066930294036865e-01 -1.976738125085830688e-01 -8.385749161243438721e-02 8.296096324920654297e-02 4.586662650108337402e-01 -5.904779583215713501e-02 5.717773362994194031e-02 -1.838018596172332764e-01
-1.640659719705581665e-01 -1.229944154620170593e-01 1.565624475479125977e-01 -4.418557137250900269e-02 -1.258949786424636841e-01 2.114352136850357056e-01 -1.348746847361326218e-02 -1.878025531768798828e-01 -1.088239103555679321e-01 1.543348282575607300e-01 -7.746756076812744141e-02 1.069879978895187378e-01 -5.055836960673332214e-02 -1.325845271348953247e-01 1.072748675942420959e-01 -2.943068742752075195e-01 -1.229232549667358398e-01 7.499372214078903198e-02 6.731989234685897827e-02 6.564022041857242584e-03 -1.853903383016586304e-02 -3.958510160446166992e-01 -2.263541892170906067e-02 3.394054174423217773e-01 2.178608328104019165e-01 -4.400058835744857788e-02 -1.151146441698074341e-01 5.433951690793037415e-02 4.125239551067352295e-01 -3.534170091152191162e-01 -6.894203275442123413e-02 -2.490654960274696350e-02
3.987473994493484497e-02 -2.064194232225418091e-01 -4.271162673830986023e-02 -4.306052625179290771e-01 2.765820026397705078e-01 1.765077002346515656e-02 -3.858023881912231445e-01 -1.768125742673873901e-01 -5.909086391329765320e-02 1.850065216422080994e-02 4.269654303789138794e-02 8.078256994485855103e-02 -1.615931093692779541e-01 -3.356837332248687744e-01 5.714668892323970795e-03 -1.603703945875167847e-01 4.706741124391555786e-02 -7.819597423076629639e-02 -2.242929935455322266e-01 3.365771099925041199e-02 -2.735284268856048584e-01 8.135028183460235596e-02 2.260634452104568481e-01 -1.107752788811922073e-02 1.885427683591842651e-01 8.942536264657974243e-02 -1.352378427982330322e-01 -2.200795896351337433e-02 1.310208737850189209e-01 -2.364590167999267578e-01 3.067043377086520195e-03 -8.408129960298538208e-02
8.541150949895381927e-03 -2.073287367820739746e-01 -6.974236667156219482e-02 -1.782139092683792114e-01 6.324847787618637085e-02 -3.970350325107574463e-02 -3.522074520587921143e-01 -4.087055027484893799e-01 -4.446800351142883301e-01 3.823855519294738770e-02 1.623039394617080688e-01 -2.312276810407638550e-01 2.825565636157989502e-01 -3.184399753808975220e-02 -3.737053647637367249e-02 -5.917375534772872925e-02 -8.129747584462165833e-03 -1.958255916833877563e-01 -1.971388049423694611e-02 -1.587118357419967651e-01 -6.685433536767959595e-02 -7.375146448612213135e-02 -9.417949616909027100e-02 1.708001196384429932e-01 3.476896509528160095e-02 7.868632674217224121e-02 1.212011929601430893e-02 -1.575702568516135216e-03 1.639713793992996216e-01 7.127467542886734009e-02 -3.237427771091461182e-01 -5.118577182292938232e-02
-2.061056196689605713e-01 -2.686556987464427948e-02 -6.759857386350631714e-02 -2.578575015068054199e-01 2.668746709823608398e-01 2.107239365577697754e-01 -2.730092406272888184e-01 1.276307255029678345e-01 -1.592422127723693848e-01 -1.214740648865699768e-01 -3.109172731637954712e-02 2.733864784240722656e-01 -5.688626691699028015e-02 -1.705343574285507202e-01 9.846399724483489990e-02 9.880673140287399292e-02 -3.014755249023437500e-01 -9.013642370700836182e-02 1.808486282825469971e-01 1.198610104620456696e-02 -2.395998835563659668e-01 4.331988096237182617e-02 8.233974128961563110e-02 6.317010521888732910e-02 -5.884130671620368958e-02 -2.965589761734008789e-01 -2.409062236547470093e-01 2.093112841248512268e-02 2.014290839433670044e-01 1.340390294790267944e-01 -3.152796030044555664e-01 -4.415447637438774109e-02
-5.073819682002067566e-02 -1.994082331657409668e-01 2.510768175125122070e-01 -3.979757428169250488e-01 -1.189789250493049622e-01 1.667038798332214355e-01 3.237799927592277527e-02 -6.044085696339607239e-02 -1.271186172962188721e-01 -1.624130308628082275e-01 -4.064026847481727600e-02 -3.957912921905517578e-01 -6.025664135813713074e-02 1.610705256462097168e-01 3.932574093341827393e-01 -1.986371427774429321e-01 -1.093873307108879089e-01 -1.527891308069229126e-01 1.212282222695648670e-03 -2.466501668095588684e-02 -1.318300813436508179e-01 -1.465930193662643433e-01 2.586748078465461731e-02 -6.038717925548553467e-03 -1.216887161135673523e-01 -3.136264905333518982e-02 -6.700015068054199219e-02 -2.209950387477874756e-01 1.274134814739227295e-01 4.051067307591438293e-02 -3.082030415534973145e-01 -8.711954951286315918e-02
1.542789395898580551e-02 -2.017072886228561401e-01 1.114491447806358337e-01 -3.564589023590087891e-01 1.298105269670486450e-01 -1.335552781820297241e-01 -2.426448613405227661e-01 -1.877364888787269592e-02 -1.258149445056915283e-01 2.568512856960296631e-01 -2.840319275856018066e-01 6.567341741174459457e-03 1.965360492467880249e-01 3.871788084506988525e-02 8.066904544830322266e-02 -4.172807335853576660e-01 -1.115607842803001404e-01 -1.904598623514175415e-01 -1.694379746913909912e-01 -1.759047619998455048e-02 -8.451376855373382568e-02 -3.556084632873535156e-02 3.390146791934967041e-01 2.416573651134967804e-02 1.664581447839736938e-01 1.662370115518569946e-01 -1.349789500236511230e-01 -1.594732329249382019e-02 9.757586568593978882e-02 -2.030070126056671143e-01 5.254114419221878052e-02 -1.158807277679443359e-01
-3.488804399967193604e-01 -1.958255097270011902e-02 -1.814621388912200928e-01 -2.500627636909484863e-01 -1.782243549823760986e-01 1.507570445537567139e-01 -1.608872860670089722e-01 -1.369816511869430542e-01 -2.669818103313446045e-01 2.402654290199279785e-01 -1.072922535240650177e-02 -1.560510415583848953e-02 7.113729417324066162e-02 -3.038959205150604248e-01 8.421389758586883545e-02 -1.271973401308059692e-01 4.563621804118156433e-02 -1.591462939977645874e-01 1.030708402395248413e-01 -1.325403749942779541e-01 -3.150750398635864258e-01 -1.407042443752288818e-01 -1.361187696456909180e-01 1.726340800523757935e-01 -1.582308262586593628e-01 -3.207202851772308350e-01 -1.264703869819641113e-01 8.917703479528427124e-02 2.180999517440795898e-01 7.108907401561737061e-02 -7.215680181980133057e-02 2.395234629511833191e-02
-3.078722767531871796e-02 -1.824664175510406494e-01 1.645458191633224487e-01 -2.357774227857589722e-01 -3.754743933677673340e-01 1.590187549591064453e-01 -2.016199082136154175e-01 -9.203422069549560547e-02 -2.433932572603225708e-01 8.856721222400665283e-03 1.021553128957748413e-01 -9.165515750646591187e-02 1.156854182481765747e-01 -1.240591630339622498e-01 1.687273234128952026e-01 -1.292184442281723022e-01 -9.806867688894271851e-02 3.757678344845771790e-02 1.944951564073562622e-01 -1.925060749053955078e-01 -3.955828025937080383e-03 2.036818414926528931e-01 7.344324141740798950e-02 3.004717230796813965e-01 -2.205638438463211060e-01 2.289284616708755493e-01 -2.692400291562080383e-02 -7.919606566429138184e-02 2.495928853750228882e-01 -1.738722324371337891e-01 9.880566969513893127e-03 -3.030392527580261230e-01
4.037646949291229248e-02 -1.876503378152847290e-01 5.431373044848442078e-02 -3.194415271282196045e-01 -1.943929046392440796e-01 2.540704011917114258e-01 2.785445190966129303e-02 -1.998002827167510986e-02 -1.232708692550659180e-01 2.106809755787253380e-03 1.437010616064071655e-02 -1.886412650346755981e-01 7.486563175916671753e-02 -3.679555058479309082e-01 2.297832071781158447e-01 -9.292744100093841553e-02 -5.815404653549194336e-02 -1.439380198717117310e-01 1.875422596931457520e-01 2.270751297473907471e-01 -2.061984241008758545e-01 -2.329556457698345184e-02 -9.104771167039871216e-02 2.019062452018260956e-02 -2.126147150993347168e-01 7.051233202219009399e-02 -2.171983420848846436e-01 -9.439418464899063110e-02 3.051682412624359131e-01 3.411974012851715088e-01 4.149199277162551880e-02 -1.452732235193252563e-01
1.061970666050910950e-01 6.779878865927457809e-03 -2.467853277921676636e-01 -3.302981555461883545e-01 1.698361784219741821e-01 1.674080342054367065e-01 -3.347268402576446533e-01 2.933185175061225891e-02 -2.054927945137023926e-01 6.560002267360687256e-02 4.452362656593322754e-02 1.322066634893417358e-01 -6.479354202747344971e-02 -4.842218011617660522e-02 7.488978654146194458e-02 -4.000568389892578125e-02 -3.899873495101928711e-01 1.097204349935054779e-02 1.724241524934768677e-01 -1.326867099851369858e-02 -1.141607388854026794e-01 -3.707784041762351990e-02 2.281456440687179565e-01 9.456085972487926483e-03 1.745294183492660522e-01 -6.292013078927993774e-02 -2.454421818256378174e-01 -1.050132289528846741e-01 2.284258902072906494e-01 1.823625713586807251e-01 -2.259613871574401855e-01 -2.798475325107574463e-01
-2.897823154926300049e-01 -7.082580775022506714e-02 1.777321845293045044e-01 -2.330760061740875244e-01 -1.123653948307037354e-01 6.282392889261245728e-02 -3.459500968456268311e-01 -8.452322334051132202e-03 -1.022227630019187927e-01 -1.481694728136062622e-01 -1.746306419372558594e-01 -1.966966390609741211e-01 -5.071330349892377853e-03 -2.670865356922149658e-01 1.696021258831024170e-01 -2.019597031176090240e-02 1.203173100948333740e-01 -1.855043321847915649e-02 -1.994690112769603729e-02 2.120967954397201538e-01 -8.422701060771942139e-02 -2.171667516231536865e-01 3.718388676643371582e-01 1.723867803812026978e-01 1.589363254606723785e-02 2.251155674457550049e-02 -1.320088654756546021e-01 -3.274643719196319580e-01 1.742476224899291992e-01 2.041329741477966309e-01 -1.947973109781742096e-02 7.985886186361312866e-02
-2.158540338277816772e-01 -1.095295548439025879e-01 2.403040379285812378e-01 -3.072758913040161133e-01 -6.306670256890356541e-04 3.094905018806457520e-01 -7.650949805974960327e-02 -9.459604322910308838e-02 -2.913581430912017822e-01 1.493739038705825806e-01 -1.133916601538658142e-01 1.260842531919479370e-01 7.352721691131591797e-02 6.226317584514617920e-02 3.598380833864212036e-02 -3.473069071769714355e-01 -1.888607256114482880e-02 -1.844001561403274536e-01 8.545491844415664673e-02 2.688611149787902832e-01 2.815287560224533081e-02 -3.414641693234443665e-02 3.026763796806335449e-01 1.840014308691024780e-01 -1.111653000116348267e-01 1.174531355500221252e-01 -2.450714856386184692e-01 5.432635918259620667e-02 -1.746619641780853271e-01 1.128785535693168640e-01 -1.766905784606933594e-01 -8.057817071676254272e-02
-1.507271826267242432e-01 -2.828847244381904602e-02 3.350276127457618713e-02 -4.586457014083862305e-01 1.027301698923110962e-01 1.274400353431701660e-01 6.466244161128997803e-02 -8.869367092847824097e-02 3.450979664921760559e-02 -1.392042934894561768e-01 1.650170087814331055e-01 6.707330048084259033e-02 -1.165990158915519714e-01 -2.288541048765182495e-01 6.898127496242523193e-02 -2.615164220333099365e-01 -1.021636500954627991e-01 6.623201072216033936e-02 2.983474135398864746e-01 -1.686018258333206177e-01 -3.362276852130889893e-01 1.212621256709098816e-01 1.922194659709930420e-01 -1.565396413207054138e-02 -1.535395681858062744e-01 1.161047741770744324e-01 -3.391376137733459473e-01 1.603211760520935059e-01 1.426061242818832397e-01 9.478390216827392578e-02 -1.741988658905029297e-01 9.854055009782314301e-03
5.552075337618589401e-03 -5.347469449043273926e-02 5.515629053115844727e-02 -6.871569752693176270e-01 1.325416266918182373e-01 3.914231359958648682e-01 -1.277696639299392700e-01 4.385347291827201843e-02 1.116334572434425354e-01 1.233224049210548401e-01 5.159291625022888184e-02 -1.292754262685775757e-01 1.188680753111839294e-01 -1.064869388937950134e-02 1.312325745820999146e-01 -6.318055838346481323e-02 -1.445342898368835449e-01 -3.366666734218597412e-01 1.857757568359375000e-02 -4.897030815482139587e-02 8.112353831529617310e-02 4.038768261671066284e-02 1.409199088811874390e-01 -4.774414468556642532e-03 -1.023098453879356384e-01 -2.554400451481342316e-02 -7.649628818035125732e-02 -8.652455359697341919e-02 1.018711328506469727e-01 1.889898031949996948e-01 -9.691797196865081787e-03 -1.209796145558357239e-01
1.367379426956176758e-01 -1.169337183237075806e-01 -6.547293812036514282e-02 -3.738610446453094482e-01 2.472867965698242188e-01 1.088867560029029846e-01 -3.253571689128875732e-01 6.049494817852973938e-02 -2.501335144042968750e-01 4.323698207736015320e-02 2.107925154268741608e-02 2.511150538921356201e-01 3.773934021592140198e-02 -5.021370574831962585e-02 8.432123810052871704e-02 -3.997748717665672302e-02 -3.339841067790985107e-01 -1.509802788496017456e-01 2.637085318565368652e-01 -1.098074950277805328e-03 6.050439085811376572e-03 -2.871439978480339050e-02 1.717197746038436890e-01 1.952469162642955780e-02 2.130697816610336304e-01 -2.100637108087539673e-01 -1.889366507530212402e-01 2.827060222625732422e-02 1.653773039579391479e-01 2.002478390932083130e-01 -2.228621989488601685e-01 -1.506689488887786865e-01
-1.382780224084854126e-01 -4.269511252641677856e-02 2.818751335144042969e-02 -1.804070323705673218e-01 1.624889671802520752e-01 -4.316760227084159851e-02 2.478321641683578491e-02 -1.673062443733215332e-01 -3.790382742881774902e-01 -5.673125386238098145e-02 6.641212967224419117e-04 -1.427964419126510620e-01 6.289304047822952271e-02 2.581526152789592743e-02 5.559709668159484863e-02 -2.267819046974182129e-01 -4.755025729537010193e-02 -1.390419453382492065e-01 2.201928049325942993e-01 2.868559062480926514e-01 1.000045910477638245e-01 -7.198623567819595337e-02 -5.501635372638702393e-02 7.829964160919189453e-02 -1.423702687025070190e-01 -2.523984611034393311e-01 -4.580259025096893311e-01 -3.022127039730548859e-02 1.323456503450870514e-02 -2.824342437088489532e-02 -3.688993155956268311e-01 -2.323365956544876099e-01
9.401789866387844086e-03 8.753428608179092407e-02 5.648924782872200012e-02 -1.730736345052719116e-01 -1.457996666431427002e-02 9.934733062982559204e-02 -4.401276409626007080e-01 -1.975733488798141479e-01 -1.717138439416885376e-01 -4.408723488450050354e-02 -1.848888099193572998e-01 1.094333380460739136e-01 2.305015772581100464e-01 -3.157370090484619141e-01 1.888068169355392456e-01 -2.437500357627868652e-01 -2.633185088634490967e-01 -1.598173379898071289e-01 1.019803248345851898e-02 -2.255440801382064819e-01 -2.540302872657775879e-01 5.634136870503425598e-02 -6.945332884788513184e-02 9.407430887222290039e-02 1.712302118539810181e-01 1.048283651471138000e-01 -2.233961522579193115e-01 8.781647682189941406e-02 1.904922574758529663e-01 -1.509697288274765015e-01 -4.177168384194374084e-02 6.942545622587203979e-02
4.021998960524797440e-03 -3.542030453681945801e-01 2.849224768579006195e-02 -1.393539458513259888e-01 -4.701672866940498352e-02 2.396548539400100708e-02 -3.204649686813354492e-02 -2.661510109901428223e-01 -1.021007671952247620e-01 -3.206584975123405457e-02 -2.129626721143722534e-01 -7.426863908767700195e-02 2.518599629402160645e-01 -4.893704131245613098e-02 2.231604047119617462e-02 -5.388966202735900879e-02 -6.900069117546081543e-02 -2.709961533546447754e-01 1.605272442102432251e-01 1.401068363338708878e-02 -5.570632815361022949e-01 -6.084230169653892517e-02 1.398902852088212967e-02 1.149213686585426331e-01 -2.522528171539306641e-01 -8.574031380703672767e-05 -1.366194058209657669e-02 -2.406250536441802979e-01 1.262383460998535156e-01 9.235104173421859741e-02 -1.940591633319854736e-01 -1.807230263948440552e-01
-3.427014052867889404e-01 -2.384968996047973633e-01 -4.269228875637054443e-02 -1.436048150062561035e-01 -4.246690776199102402e-03 -3.391464427113533020e-02 -4.067686796188354492e-01 -1.947211176156997681e-01 -3.783518373966217041e-01 2.361988723278045654e-01 2.414860576391220093e-01 -2.232176437973976135e-02 -2.026329636573791504e-01 5.662583932280540466e-02 5.797025188803672791e-02 7.369399070739746094e-02 1.449424326419830322e-01 -2.247584797441959381e-02 -1.475563049316406250e-01 9.815212339162826538e-02 3.984681889414787292e-02 2.704877872020006180e-03 -1.700203865766525269e-01 2.097643464803695679e-01 1.495379507541656494e-01 -2.024778723716735840e-01 -1.787695139646530151e-01 5.174791906028985977e-03 1.473241895437240601e-01 -8.317741751670837402e-02 2.387214824557304382e-02 -1.895065903663635254e-01
1.158178504556417465e-02 7.379723340272903442e-02 -1.182593405246734619e-02 -2.857996821403503418e-01 6.700635701417922974e-02 6.731495261192321777e-02 -2.690501213073730469e-01 -1.961275786161422729e-01 -3.001403212547302246e-01 5.612139403820037842e-02 -8.005870133638381958e-02 1.465346068143844604e-01 -1.109603047370910645e-01 -4.612727463245391846e-01 1.289338469505310059e-01 -2.468079924583435059e-01 -4.760598391294479370e-02 -9.857999533414840698e-02 4.508418589830398560e-02 8.012868463993072510e-02 -4.012167751789093018e-01 -2.934475615620613098e-02 1.624840348958969116e-01 -3.568727523088455200e-02 1.485354602336883545e-01 1.266764253377914429e-01 -2.317874729633331299e-01 -1.055526807904243469e-01 2.068981379270553589e-01 -8.537516742944717407e-02 -2.572910301387310028e-02 7.281703501939773560e-02
-1.788962483406066895e-01 -2.450245618820190430e-01 -2.043842971324920654e-01 -3.551316857337951660e-01 1.506515685468912125e-02 7.168678194284439087e-02 -7.059428095817565918e-02 6.927900761365890503e-02 -8.402459323406219482e-02 -1.108185574412345886e-02 -3.242938518524169922e-01 -1.927566528320312500e-01 2.612821161746978760e-01 1.341390162706375122e-01 5.617461726069450378e-02 8.117602765560150146e-02 -2.804906964302062988e-01 1.051103994250297546e-01 2.848668098449707031e-01 2.875364720821380615e-01 5.172668397426605225e-02 -7.896825671195983887e-02 1.751701086759567261e-01 1.219898089766502380e-01 -1.865728944540023804e-01 2.376335300505161285e-02 -1.199763864278793335e-01 -1.892711967229843140e-01 1.547527462244033813e-01 4.265050217509269714e-02 1.178663149476051331e-01 -2.147745341062545776e-01
-9.901522658765316010e-03 -1.938880383968353271e-01 -2.359168976545333862e-01 -5.845273137092590332e-01 1.473225951194763184e-01 6.851248443126678467e-02 6.458162330090999603e-03 7.048586010932922363e-02 -1.714373975992202759e-01 -2.819900028407573700e-02 3.876193612813949585e-02 1.956075876951217651e-01 1.120299566537141800e-02 1.787335872650146484e-01 -8.967887610197067261e-03 3.408753126859664917e-02 -2.210837602615356445e-01 -7.934677600860595703e-02 2.221016436815261841e-01 1.394883245229721069e-01 -2.531001865863800049e-01 -2.002757191658020020e-01 1.984954923391342163e-01 -1.628056052140891552e-03 7.482407242059707642e-02 -4.541810974478721619e-02 -2.346249222755432129e-01 -1.177623867988586426e-01 1.684627085924148560e-01 8.504802733659744263e-02 -2.218874543905258179e-01 -3.674115985631942749e-02
-3.060283660888671875e-01 -3.562303483486175537e-01 1.761023253202438354e-01 -2.684572935104370117e-01 8.134280890226364136e-02 9.181709587574005127e-02 -7.505018264055252075e-02 -7.278563454747200012e-03 -2.086447924375534058e-01 -1.630706489086151123e-01 1.747223734855651855e-01 -3.188153728842735291e-02 -8.376855403184890747e-02 9.945535659790039062e-02 3.908895850181579590e-01 -4.515112563967704773e-02 -7.536138594150543213e-02 -2.448501437902450562e-02 -1.595863699913024902e-01 -3.114982880651950836e-02 -2.792604267597198486e-01 -1.219529509544372559e-01 -7.907958328723907471e-02 -3.211795911192893982e-02 3.951151296496391296e-02 -7.205191999673843384e-02 -6.333657354116439819e-02 2.653365023434162140e-02 2.225132584571838379e-01 -3.293461203575134277e-01 -1.050474271178245544e-01 -2.624442279338836670e-01
8.011072129011154175e-02 -5.726402252912521362e-02 5.955295264720916748e-02 -3.707065284252166748e-01 1.148975044488906860e-01 5.011302419006824493e-03 -2.915209233760833740e-01 -2.809541821479797363e-01 -3.373879194259643555e-01 1.307290643453598022e-01 -6.366291642189025879e-02 1.039792820811271667e-01 -2.041574418544769287e-01 -3.850489556789398193e-01 9.487673640251159668e-02 -2.551357448101043701e-01 4.284820053726434708e-03 -1.608512103557586670e-01 -8.245376520790159702e-04 8.757457882165908813e-02 -2.934977710247039795e-01 -2.095034811645746231e-03 6.481078267097473145e-02 2.520377375185489655e-02 2.123325616121292114e-01 3.657016158103942871e-02 -2.040913105010986328e-01 -2.939466200768947601e-02 1.336156129837036133e-01 -1.343688666820526123e-01 -7.449705898761749268e-02 8.615469932556152344e-02
-1.934593766927719116e-01 8.503279834985733032e-02 -2.223423421382904053e-01 -3.335355520248413086e-01 1.057893410325050354e-01 2.318110316991806030e-01 -2.507117688655853271e-01 -1.182838827371597290e-01 -2.038938403129577637e-01 1.625325828790664673e-01 -1.239571273326873779e-01 -4.009608030319213867e-01 2.727969884872436523e-01 -5.800993368029594421e-02 1.714202165603637695e-01 -8.040983229875564575e-02 7.796843536198139191e-03 -2.134875208139419556e-01 -4.930285736918449402e-02 1.537429094314575195e-01 -1.840516626834869385e-01 -1.546899974346160889e-01 -1.494034230709075928e-01 1.384750753641128540e-02 9.760524146258831024e-03 4.188950359821319580e-02 2.161317318677902222e-02 2.032547593116760254e-01 1.388192027807235718e-01 1.110529992729425430e-02 -2.782270312309265137e-01 5.167650431394577026e-02
-4.311989620327949524e-02 -6.109226867556571960e-02 5.180402994155883789e-01 -5.504398941993713379e-01 1.189178079366683960e-01 2.667778404429554939e-03 -1.814979910850524902e-01 -1.395143568515777588e-01 -1.382863670587539673e-01 -7.412508130073547363e-03 -1.059429123997688293e-01 -6.476348638534545898e-02 6.217928975820541382e-02 8.841450512409210205e-02 1.905669122934341431e-01 2.247519195079803467e-01 1.525093615055084229e-01 1.035019829869270325e-01 2.601571679115295410e-01 1.745398044586181641e-01 -1.380576193332672119e-01 -9.031102806329727173e-02 -1.050003841519355774e-01 4.544313251972198486e-02 -1.664575561881065369e-02 -1.399579495191574097e-01 -3.981417044997215271e-02 -5.793340131640434265e-02 1.369235217571258545e-01 3.599412739276885986e-02 2.573728747665882111e-02 -7.388444989919662476e-02
-3.429273366928100586e-01 1.818672940135002136e-02 9.844239801168441772e-02 -3.873820602893829346e-01 1.335261762142181396e-01 2.067712247371673584e-01 -2.311824560165405273e-01 -1.592633873224258423e-01 -2.096202671527862549e-01 -1.180479452013969421e-01 -1.363342721015214920e-02 4.568510502576828003e-02 -1.045271009206771851e-01 -1.703754365444183350e-01 -1.169421523809432983e-01 -3.757931292057037354e-02 1.948458701372146606e-01 1.092721000313758850e-01 1.423432826995849609e-01 -2.848524414002895355e-02 1.169098094105720520e-01 3.057039901614189148e-02 1.685556471347808838e-01 7.826965302228927612e-03 3.370945900678634644e-02 2.191130667924880981e-01 -1.120099723339080811e-01 1.020707469433546066e-02 -1.080130115151405334e-01 -2.901680767536163330e-01 -2.464578151702880859e-01 -3.677964210510253906e-01
-5.546942725777626038e-02 -1.167041286826133728e-01 -4.572504758834838867e-02 -3.333454728126525879e-01 -1.138825938105583191e-01 2.333572804927825928e-01 -2.577708065509796143e-01 9.078897535800933838e-02 5.286306515336036682e-02 -1.124333217740058899e-01 -1.864045485854148865e-02 -2.467494606971740723e-01 1.561009138822555542e-01 7.086773216724395752e-02 -2.807675627991557121e-03 -5.465538799762725830e-02 -2.623066306114196777e-01 -3.462311923503875732e-01 3.006486408412456512e-02 1.573626101016998291e-01 -2.826943993568420410e-01 -2.642646133899688721e-01 4.397808387875556946e-02 2.147997319698333740e-01 -1.787282079458236694e-01 -2.160604745149612427e-01 6.611374020576477051e-02 1.937652826309204102e-01 2.669455111026763916e-01 1.681573688983917236e-02 -7.991626113653182983e-02 9.101053327322006226e-02
1.212023478001356125e-02 -2.394918948411941528e-01 9.040514379739761353e-02 -5.026859045028686523e-01 3.390522301197052002e-01 1.462656259536743164e-01 1.523439190350472927e-03 3.979075327515602112e-02 -2.287002205848693848e-01 7.974728196859359741e-02 -2.322123497724533081e-01 -1.623834967613220215e-01 -5.655986815690994263e-02 -2.323682010173797607e-01 -2.260203287005424500e-02 1.370660029351711273e-02 3.553908690810203552e-02 -5.029917880892753601e-02 1.941250711679458618e-01 6.908649951219558716e-02 -3.048050403594970703e-02 2.973136603832244873e-01 1.510901749134063721e-02 9.973472356796264648e-02 1.496784389019012451e-01 3.751867637038230896e-02 8.535131812095642090e-02 2.751680016517639160e-01 9.234917908906936646e-02 -1.728827357292175293e-01 4.850888624787330627e-02 -2.313308715820312500e-01
-1.652227342128753662e-01 -1.227277051657438278e-02 2.357464879751205444e-01 -2.681116461753845215e-01 8.266960829496383667e-02 8.864058554172515869e-02 -4.748914837837219238e-01 -7.101689279079437256e-02 -1.970594972372055054e-01 -7.997605949640274048e-02 -1.046444326639175415e-01 8.324082195758819580e-02 1.122156158089637756e-01 -5.701915360987186432e-04 -3.860267344862222672e-03 -2.951593399047851562e-01 -3.418683111667633057e-01 -1.978456079959869385e-01 -9.644105285406112671e-02 -8.170209079980850220e-02 -1.963839679956436157e-01 -1.617385149002075195e-01 -1.089843884110450745e-01 -1.874872446060180664e-01 -5.944000557065010071e-03 -7.463087141513824463e-02 -1.625654995441436768e-01 2.099996246397495270e-02 2.132727801799774170e-01 -2.389759421348571777e-01 -8.587191253900527954e-02 1.039659827947616577e-01
-1.746571660041809082e-01 -2.078729718923568726e-01 1.495488733053207397e-01 -2.147595584392547607e-01 1.309183835983276367e-01 2.993855252861976624e-02 -4.318495392799377441e-01 5.949489306658506393e-03 -3.842075169086456299e-01 -4.488830268383026123e-02 8.424231782555580139e-04 2.100887596607208252e-01 1.140579059720039368e-01 -9.837432950735092163e-02 1.256961971521377563e-01 -2.484672367572784424e-01 -2.770718932151794434e-01 -5.095383897423744202e-02 -1.613182201981544495e-02 -2.971656620502471924e-03 -4.922529682517051697e-02 -3.569370880722999573e-02 5.639447644352912903e-02 -2.143346667289733887e-01 -1.331685334444046021e-01 6.434084475040435791e-02 -1.597970426082611084e-01 1.950665563344955444e-01 2.351535409688949585e-01 -1.416230201721191406e-01 -1.587914973497390747e-01 2.018953263759613037e-01
-2.761929631233215332e-01 -9.570160508155822754e-02 3.176170960068702698e-02 -2.091331034898757935e-01 1.561027467250823975e-01 3.460175693035125732e-01 -2.134031653404235840e-01 -8.099535852670669556e-02 -1.131791993975639343e-01 1.479533165693283081e-01 1.383305247873067856e-02 1.376816481351852417e-01 -9.623443335294723511e-02 1.613488653674721718e-03 -1.274917125701904297e-01 1.020598318427801132e-02 -7.598195970058441162e-02 -1.134086698293685913e-01 2.948689162731170654e-01 -7.802724838256835938e-02 1.636741012334823608e-01 -5.564383417367935181e-02 3.650526702404022217e-02 9.085034579038619995e-02 -3.344013690948486328e-01 1.447275131940841675e-01 -3.341000378131866455e-01 2.979107797145843506e-01 9.755101054906845093e-02 -1.307911425828933716e-01 -1.904096007347106934e-01 -2.167523503303527832e-01
-2.465032339096069336e-01 1.986949890851974487e-01 -1.457179039716720581e-01 -2.040003538131713867e-01 1.571485996246337891e-01 1.986694037914276123e-01 -9.442216157913208008e-02 -6.460665166378021240e-02 -2.791303992271423340e-01 2.784996107220649719e-02 -1.454279720783233643e-01 -3.551830947399139404e-01 3.763619363307952881e-01 -1.454325020313262939e-01 1.247513219714164734e-01 -1.647728681564331055e-01 3.446689620614051819e-02 -1.481710374355316162e-01 2.372085489332675934e-02 9.296915680170059204e-02 -4.084143415093421936e-02 -3.580140694975852966e-02 -1.273525692522525787e-02 1.223629042506217957e-01 -2.652109265327453613e-01 2.047677636146545410e-01 -9.970095753669738770e-02 -3.723995015025138855e-02 2.398525178432464600e-01 -3.354274481534957886e-02 -2.140365540981292725e-01 -2.228302657604217529e-01
1.177380234003067017e-01 -8.592285960912704468e-02 9.384595602750778198e-02 -5.717931985855102539e-01 1.921159476041793823e-01 1.198679208755493164e-01 5.490836128592491150e-02 1.168174743652343750e-01 9.555032849311828613e-02 -3.509513735771179199e-01 -3.047486767172813416e-02 -2.179192602634429932e-01 1.851841211318969727e-01 2.489737607538700104e-02 1.452047377824783325e-01 -1.598609387874603271e-01 -1.191963553428649902e-01 -3.452470302581787109e-01 5.930564552545547485e-02 2.309427969157695770e-02 -2.514153718948364258e-01 -9.639777243137359619e-02 1.093720197677612305e-01 -1.139057874679565430e-01 -3.698632353916764259e-03 -9.509060531854629517e-02 -6.520491093397140503e-02 -2.039371058344841003e-02 1.145382644608616829e-03 -1.204135566949844360e-01 -2.023215144872665405e-01 -9.351203590631484985e-02
-8.906210958957672119e-02 -2.404369562864303589e-01 6.335680186748504639e-02 -2.890688478946685791e-01 2.612595558166503906e-01 -7.488399860449135303e-04 -1.895593404769897461e-01 -4.603798314929008484e-02 1.029841899871826172e-01 9.287540614604949951e-02 1.346633732318878174e-01 2.872574701905250549e-02 -1.239074096083641052e-01 -1.391606777906417847e-01 5.997115001082420349e-02 1.313584148883819580e-01 -5.376393795013427734e-01 -1.309351325035095215e-01 2.137627452611923218e-01 2.040023356676101685e-01 -1.883553117513656616e-01 1.473717838525772095e-01 7.845604419708251953e-02 1.900046132504940033e-02 -1.357142776250839233e-01 1.181317716836929321e-01 -1.170119494199752808e-01 -4.543336108326911926e-02 2.364847995340824127e-02 1.140140071511268616e-01 -1.027148291468620300e-01 -3.422719240188598633e-01
-1.907286942005157471e-01 -3.414575159549713135e-01 1.327232569456100464e-01 -3.133854866027832031e-01 -1.550446301698684692e-01 -4.799954220652580261e-02 -3.179792165756225586e-01 -2.352244108915328979e-01 1.113980636000633240e-01 1.256672739982604980e-01 -9.529874473810195923e-02 -1.287239324301481247e-02 1.532855182886123657e-01 -2.093542963266372681e-01 1.007626429200172424e-01 -2.138972878456115723e-01 7.761028409004211426e-02 -1.811542063951492310e-01 5.092842970043420792e-03 -6.728477776050567627e-02 -2.221713662147521973e-01 3.764332085847854614e-02 1.701372712850570679e-01 -2.662268280982971191e-02 2.762136459350585938e-01 -8.744422346353530884e-02 -5.074752122163772583e-02 1.597048193216323853e-01 -1.355047225952148438e-01 -4.037809744477272034e-02 -6.882959604263305664e-02 -3.565979301929473877e-01
-1.067572087049484253e-01 -2.091636806726455688e-01 9.606619924306869507e-02 -3.355012536048889160e-01 2.775625586509704590e-01 6.899607181549072266e-02 -1.644518077373504639e-01 -8.766235411167144775e-02 -2.670047581195831299e-01 1.011596471071243286e-01 -5.816281214356422424e-02 1.077058166265487671e-01 1.879300773143768311e-01 -1.419329792261123657e-01 4.721986874938011169e-02 3.798814490437507629e-02 -2.143995910882949829e-01 -2.399720400571823120e-01 2.898474931716918945e-01 1.035529226064682007e-01 1.773658990859985352e-01 -1.633905991911888123e-02 4.352506697177886963e-01 -1.242231354117393494e-01 -1.074546575546264648e-01 1.128437295556068420e-01 -2.019199132919311523e-01 -6.615646928548812866e-02 -1.307637095451354980e-01 -2.978661656379699707e-02 -1.625650972127914429e-01 -4.645711556077003479e-02
-7.876618765294551849e-03 -1.712269335985183716e-01 -5.455027148127555847e-02 -3.541104495525360107e-01 2.159351110458374023e-01 4.359214380383491516e-02 7.308025378733873367e-03 -2.488099038600921631e-01 -2.009228467941284180e-01 5.893306434154510498e-02 5.114484578371047974e-02 1.011191606521606445e-01 9.414006024599075317e-02 -1.739862263202667236e-01 2.430371381342411041e-02 -4.511582255363464355e-01 -2.249876856803894043e-01 1.067027822136878967e-01 -5.974312499165534973e-02 -8.682060986757278442e-02 -2.950944006443023682e-01 -1.719536632299423218e-01 1.446188241243362427e-01 1.201740950345993042e-01 2.318984568119049072e-01 -1.724011749029159546e-01 -5.296134576201438904e-02 -2.076743990182876587e-01 1.095336675643920898e-01 -1.809187680482864380e-01 -9.561744332313537598e-02 -1.529303491115570068e-01
-1.658697798848152161e-02 -8.795807510614395142e-02 2.157885022461414337e-02 -4.297931194305419922e-01 -7.777790725231170654e-02 2.975215017795562744e-01 -9.853360056877136230e-02 -1.255970448255538940e-01 -3.952057063579559326e-01 2.079245746135711670e-01 -3.103412315249443054e-02 1.353402882814407349e-01 -1.508605927228927612e-01 2.478792890906333923e-02 -3.588167950510978699e-02 -8.089672774076461792e-02 1.735759340226650238e-02 -1.476434171199798584e-01 1.309590488672256470e-01 -1.503301262855529785e-01 1.842469274997711182e-01 6.403949856758117676e-02 -3.233687207102775574e-02 -4.464383423328399658e-02 -3.457633778452873230e-02 1.659192703664302826e-02 -7.184472680091857910e-02 -1.912186145782470703e-01 1.147211901843547821e-02 -1.694084107875823975e-01 -3.835825622081756592e-01 -3.387385010719299316e-01
4.170823842287063599e-02 1.584715396165847778e-01 1.513136457651853561e-02 -2.123722434043884277e-01 -9.927169978618621826e-02 2.139374017715454102e-01 -1.105982884764671326e-01 -1.699319928884506226e-01 -3.563406467437744141e-01 2.362508326768875122e-01 4.466567561030387878e-02 -1.805263012647628784e-01 7.139258086681365967e-02 -2.845177054405212402e-01 -5.801074672490358353e-03 -2.007591277360916138e-01 -7.131119817495346069e-02 -1.868968456983566284e-02 -3.411397337913513184e-02 1.191693246364593506e-01 -1.998327374458312988e-01 -6.151347979903221130e-02 2.343312650918960571e-01 2.295563668012619019e-01 3.028812408447265625e-01 -5.737189948558807373e-02 -2.760226130485534668e-01 -1.397195011377334595e-01 1.222056970000267029e-01 -2.012203037738800049e-01 -1.953970193862915039e-01 1.756534874439239502e-01
-3.508906662464141846e-01 -1.175244804471731186e-02 -1.627970859408378601e-02 -4.169042408466339111e-01 9.825929999351501465e-02 7.491347193717956543e-02 -4.796012490987777710e-02 -7.419134676456451416e-02 -2.477791160345077515e-01 1.151498258113861084e-01 -1.404858678579330444e-01 -2.538963258266448975e-01 -4.975019954144954681e-03 -4.111023619771003723e-02 4.862846061587333679e-02 -2.749741077423095703e-01 4.348616302013397217e-02 -1.731697767972946167e-01 4.522685334086418152e-02 2.209406197071075439e-01 8.392888307571411133e-02 1.559408474713563919e-02 -9.490355849266052246e-02 6.975626945495605469e-02 -2.284087091684341431e-01 3.321261405944824219e-01 -1.015073508024215698e-01 3.538674674928188324e-03 3.159297630190849304e-02 -9.960167855024337769e-02 -2.707950472831726074e-01 -2.830301225185394287e-01
-2.584581673145294189e-01 -3.160171210765838623e-01 1.136817783117294312e-01 -2.527539730072021484e-01 7.598420977592468262e-02 2.260090112686157227e-01 -1.139324307441711426e-01 -2.489504367113113403e-01 -2.881137430667877197e-01 -2.769605517387390137e-01 1.247692033648490906e-01 1.775059551000595093e-01 -7.355534285306930542e-02 -8.461737073957920074e-03 3.817768394947052002e-01 -8.493848145008087158e-02 -1.201530992984771729e-01 -1.526793092489242554e-01 6.785444449633359909e-03 -3.626094758510589600e-02 -2.385396510362625122e-01 -1.052416209131479263e-02 5.328154936432838440e-02 -6.039556465111672878e-04 8.602435141801834106e-02 -1.370849758386611938e-01 -9.819311648607254028e-02 -8.081937581300735474e-02 1.539537906646728516e-01 -3.070292174816131592e-01 -4.308241419494152069e-03 -1.256968919187784195e-02
-1.244240328669548035e-01 -2.128551453351974487e-01 -6.206418201327323914e-02 -3.450147062540054321e-02 1.786020235158503056e-03 -2.620677277445793152e-02 -2.544078230857849121e-01 4.295340925455093384e-02 -3.770391047000885010e-01 -1.608605831861495972e-01 2.518446650356054306e-03 -3.956481441855430603e-02 2.729172408580780029e-01 -1.152908653020858765e-01 4.297411069273948669e-03 -1.540089398622512817e-01 2.963129058480262756e-02 -4.579319804906845093e-02 -1.097187772393226624e-01 -5.511412769556045532e-02 -1.105740666389465332e-01 -3.294189572334289551e-01 -6.835398077964782715e-02 2.346970885992050171e-01 -6.661825627088546753e-02 6.185257434844970703e-02 -4.019595086574554443e-01 -4.110302031040191650e-02 6.018791720271110535e-02 -3.430204093456268311e-01 -2.612633109092712402e-01 -1.617826521396636963e-01
-1.148596331477165222e-01 -9.084866940975189209e-02 8.758924156427383423e-02 -2.532848119735717773e-01 -1.053527370095252991e-01 -6.651434302330017090e-02 -1.862709820270538330e-01 -7.916257716715335846e-03 -3.620173335075378418e-01 1.779959350824356079e-01 -7.303130347281694412e-03 -3.032953944057226181e-03 -2.976414561271667480e-02 -2.264903932809829712e-01 8.729627728462219238e-02 -4.410801529884338379e-01 -4.284607246518135071e-02 -1.335267126560211182e-01 -1.407019197940826416e-01 -1.484683528542518616e-02 -2.518643140792846680e-01 -7.100756466388702393e-02 3.034367859363555908e-01 -7.016951590776443481e-02 1.895442157983779907e-01 1.219238862395286560e-01 -1.398813873529434204e-01 1.451885849237442017e-01 1.520595047622919083e-02 -2.173215597867965698e-01 4.098204523324966431e-02 -3.058621287345886230e-01
-2.427236735820770264e-01 -1.670361757278442383e-01 1.205502152442932129e-01 -1.957153826951980591e-01 1.511751711368560791e-01 1.166152060031890869e-01 -2.159930616617202759e-01 -3.131603300571441650e-01 -1.756375432014465332e-01 -3.230786919593811035e-01 -1.044786348938941956e-01 3.458493575453758240e-02 -2.885490469634532928e-02 -3.104751370847225189e-02 1.539478152990341187e-01 4.991977289319038391e-02 -1.893476098775863647e-01 -2.909313738346099854e-01 1.851383969187736511e-02 -1.368011832237243652e-01 -4.123097956180572510e-01 -8.097922056913375854e-02 1.361166127026081085e-02 -4.062205925583839417e-02 1.589624881744384766e-01 -8.853255212306976318e-02 -2.160231322050094604e-01 1.968667358160018921e-01 1.835979372262954712e-01 -1.754382550716400146e-01 5.106132477521896362e-02 -1.661439985036849976e-02
1.711612492799758911e-01 -1.223886907100677490e-01 3.803991153836250305e-02 -1.864075213670730591e-01 2.450449950993061066e-02 -1.712630987167358398e-01 -1.950153559446334839e-01 -1.127701550722122192e-01 -4.535900950431823730e-01 6.338547170162200928e-02 -2.920359186828136444e-02 1.196799799799919128e-01 2.118532210588455200e-01 -1.995759904384613037e-01 1.200020164251327515e-01 -9.640832245349884033e-02 7.425159960985183716e-02 -1.680305302143096924e-01 1.695194095373153687e-01 3.379434347152709961e-02 -3.942857682704925537e-02 -8.037077635526657104e-02 8.480691164731979370e-02 7.603808492422103882e-02 3.053924739360809326e-01 -1.702555119991302490e-01 3.472649678587913513e-02 -2.804670035839080811e-01 2.903743684291839600e-01 -1.456726938486099243e-01 -3.308521211147308350e-01 -6.140618771314620972e-02
-2.601231448352336884e-02 -3.147398829460144043e-01 -3.117623031139373779e-01 -3.245826363563537598e-01 6.487196683883666992e-02 1.014280766248703003e-01 -4.373145848512649536e-02 -1.980000436305999756e-01 -2.130377888679504395e-01 -1.875050067901611328e-01 2.024634778499603271e-01 -2.733062207698822021e-01 -3.972741309553384781e-03 6.300937384366989136e-02 -1.936674467287957668e-03 -3.259552717208862305e-01 2.824831008911132812e-02 5.266731022857129574e-04 1.685969978570938110e-01 1.538441181182861328e-01 8.601412177085876465e-02 -1.941464394330978394e-01 -1.440255194902420044e-01 -2.224679104983806610e-02 5.551955476403236389e-02 -3.104316815733909607e-02 -2.824555039405822754e-01 1.160963252186775208e-01 1.574038863182067871e-01 1.420743614435195923e-01 -2.561020553112030029e-01 -9.250309318304061890e-02
-1.108483895659446716e-01 -1.798368692398071289e-01 1.414400637149810791e-01 -8.326817303895950317e-02 -7.572152465581893921e-02 -1.045119985938072205e-01 -3.495102822780609131e-01 -7.266461849212646484e-02 -3.135977089405059814e-01 -4.211750328540802002e-01 5.598537623882293701e-02 2.489363215863704681e-02 1.240416094660758972e-01 -1.998770087957382202e-01 9.714984148740768433e-02 6.367792189121246338e-02 -9.699145704507827759e-02 -9.109547734260559082e-02 1.435259450227022171e-02 2.658155746757984161e-02 -1.429876498878002167e-02 -2.504597008228302002e-01 1.097453609108924866e-01 2.355523258447647095e-01 1.351496428251266479e-01 -8.196991868317127228e-03 -2.285800725221633911e-01 -1.208040416240692139e-01 1.588734537363052368e-01 -3.059374094009399414e-01 -1.744035184383392334e-01 -2.291513681411743164e-01
1.549621671438217163e-01 -6.714777648448944092e-02 -2.548049204051494598e-03 -5.261706709861755371e-01 8.601562678813934326e-02 2.943246364593505859e-01 -3.934462666511535645e-01 9.014167636632919312e-02 -5.006345734000205994e-02 2.132380902767181396e-01 1.593037694692611694e-01 1.576206684112548828e-01 1.959877759218215942e-01 -7.957397401332855225e-02 7.281677424907684326e-02 4.723632708191871643e-02 -1.082780137658119202e-01 3.319191560149192810e-02 2.069565802812576294e-01 1.448192298412322998e-01 1.076530199497938156e-02 6.548233330249786377e-02 4.280921071767807007e-02 3.812197968363761902e-02 2.076587677001953125e-01 -1.422449829988181591e-03 -7.952624559402465820e-02 -1.522986777126789093e-02 1.565360426902770996e-01 2.819576263427734375e-01 -2.217378765344619751e-01 4.233184736222028732e-03
8.609753847122192383e-02 -3.951629251241683960e-02 3.268014788627624512e-01 -2.523467876017093658e-02 -1.809646338224411011e-01 -1.409127376973628998e-02 -4.314795136451721191e-01 1.551109701395034790e-01 3.847782686352729797e-02 7.350689265877008438e-03 -1.060494557023048401e-01 8.144526928663253784e-02 -1.226649731397628784e-01 7.117186672985553741e-03 5.147251486778259277e-02 -2.091461420059204102e-01 -3.187268674373626709e-01 -2.311684191226959229e-01 2.228249162435531616e-01 1.131005138158798218e-01 -5.715681985020637512e-02 -1.648193746805191040e-01 -5.173025280237197876e-02 1.187911257147789001e-01 -9.255422279238700867e-03 -9.232902899384498596e-03 -1.652950942516326904e-01 -2.291463315486907959e-01 2.191108912229537964e-01 -2.060062736272811890e-01 -2.338585406541824341e-01 -2.639668881893157959e-01
-3.085629045963287354e-01 -8.246498554944992065e-02 -1.711473762989044189e-01 -3.017913997173309326e-01 1.373537331819534302e-01 -2.217139303684234619e-02 -3.018908500671386719e-01 -1.013812050223350525e-01 -2.200028002262115479e-01 1.264249980449676514e-01 6.488488614559173584e-02 -1.452211439609527588e-01 6.042347475886344910e-02 -2.783267796039581299e-01 3.256906270980834961e-01 -2.951245009899139404e-01 1.906772702932357788e-01 -9.681166708469390869e-02 4.981346800923347473e-02 -3.357232734560966492e-02 -1.218883320689201355e-01 -8.326994627714157104e-02 2.258974313735961914e-01 1.195199489593505859e-01 -6.161957979202270508e-02 -3.922527655959129333e-02 -2.740261256694793701e-01 -7.545560598373413086e-02 8.271692320704460144e-03 2.483815550804138184e-01 8.112415671348571777e-03 9.208969026803970337e-02
-1.070650517940521240e-01 -3.758595883846282959e-01 1.397388130426406860e-01 -7.317841798067092896e-02 1.325025260448455811e-01 6.064299494028091431e-02 -3.289891183376312256e-01 5.960342288017272949e-02 -4.164789617061614990e-01 -3.882592078298330307e-03 1.191725283861160278e-01 -2.848963737487792969e-01 3.179368376731872559e-02 -2.842994220554828644e-02 2.581338584423065186e-01 5.350496619939804077e-02 -2.359213531017303467e-01 -5.882193148136138916e-02 -1.728201955556869507e-01 3.050738275051116943e-01 -1.343851089477539062e-01 -5.453044548630714417e-02 -1.455110404640436172e-02 5.042961612343788147e-02 1.881136596202850342e-01 5.343436822295188904e-02 -5.962883681058883667e-02 7.680343836545944214e-02 -2.748213894665241241e-02 -2.953924238681793213e-01 1.889265514910221100e-02 -8.545227348804473877e-02
-5.842270329594612122e-03 -4.156647622585296631e-01 -9.093336411751806736e-04 -2.279176563024520874e-01 -1.898117959499359131e-01 6.453136354684829712e-02 -3.789689242839813232e-01 -1.633176463656127453e-03 2.412607334554195404e-02 -1.572870649397373199e-02 1.024252772331237793e-01 2.675267681479454041e-02 1.034957617521286011e-01 -1.738502979278564453e-01 8.641097694635391235e-02 5.313987657427787781e-02 1.804199516773223877e-01 -8.079989254474639893e-02 -3.358369320631027222e-02 4.864025861024856567e-02 -2.054989039897918701e-01 7.394126057624816895e-02 -2.306963801383972168e-01 -7.176746428012847900e-02 1.551395058631896973e-01 1.782114952802658081e-01 -2.321292310953140259e-01 1.760092377662658691e-01 2.297419011592864990e-01 -2.515102624893188477e-01 -5.735815037041902542e-03 -3.503738343715667725e-01
-3.921601474285125732e-01 -2.471000403165817261e-01 9.756933152675628662e-02 -2.231537103652954102e-01 6.753578782081604004e-02 -2.726427279412746429e-02 -5.239149928092956543e-02 -3.595480462536215782e-03 -4.303878545761108398e-02 -1.221393495798110962e-01 -2.851555049419403076e-01 1.133528649806976318e-01 6.282497942447662354e-02 -2.116442918777465820e-01 -3.948952537029981613e-03 -6.101338192820549011e-02 -1.408828198909759521e-01 1.553617566823959351e-01 2.617477774620056152e-01 1.643799096345901489e-01 1.329382508993148804e-01 2.654476091265678406e-02 3.199453055858612061e-01 -1.345534622669219971e-01 7.641739677637815475e-03 1.271308958530426025e-01 -3.088341355323791504e-01 2.227027565240859985e-01 1.704034358263015747e-01 -1.885089874267578125e-01 -1.929653286933898926e-01 -1.139821782708168030e-01
9.254615753889083862e-02 -2.520380318164825439e-01 -1.251874864101409912e-01 -2.569718658924102783e-01 2.510026097297668457e-01 3.835428133606910706e-02 -1.304963678121566772e-01 -7.089889049530029297e-02 -1.410367786884307861e-01 2.672718167304992676e-01 -1.885538250207901001e-01 -4.446088150143623352e-02 2.874772846698760986e-01 -1.016630604863166809e-01 3.905007243156433105e-02 -3.337545096874237061e-01 -1.678792983293533325e-01 4.002739116549491882e-02 -1.528265774250030518e-01 8.986272662878036499e-02 -2.943815588951110840e-01 6.935107707977294922e-02 3.172371387481689453e-01 1.981707662343978882e-01 -1.722284778952598572e-02 1.424745321273803711e-01 -4.575453326106071472e-02 -6.065313145518302917e-02 8.214660733938217163e-02 -1.467075794935226440e-01 2.353763282299041748e-01 -1.492870301008224487e-01
-1.163602992892265320e-01 2.005046419799327850e-02 -8.574295043945312500e-02 -1.465274244546890259e-01 -6.516627967357635498e-03 -2.447497565299272537e-03 -2.961923778057098389e-01 -3.536069691181182861e-01 -8.981277048587799072e-02 1.110978331416845322e-02 1.704139560461044312e-01 6.556443125009536743e-02 -1.158383414149284363e-01 -3.366596400737762451e-01 -1.258962005376815796e-01 -2.664670050144195557e-01 -1.844067573547363281e-01 1.643303968012332916e-02 1.228386983275413513e-01 -1.628834307193756104e-01 -9.221542626619338989e-02 -2.593849301338195801e-01 -3.312367573380470276e-02 2.685029506683349609e-01 1.986198574304580688e-01 -4.399470612406730652e-02 3.046961501240730286e-03 5.200450494885444641e-02 1.686440259218215942e-01 -3.083165287971496582e-01 -1.442753225564956665e-01 -2.756661474704742432e-01
-2.812727391719818115e-01 -2.771230041980743408e-01 4.421183764934539795e-01 -2.286569476127624512e-01 9.187374264001846313e-02 1.441563516855239868e-01 -8.957535773515701294e-02 -8.072502911090850830e-02 7.383003085851669312e-02 1.170463413000106812e-01 -2.293058484792709351e-01 9.530269354581832886e-02 1.844839155673980713e-01 -1.790892630815505981e-01 1.270705163478851318e-01 1.356702893972396851e-01 -2.936604022979736328e-01 6.036863848567008972e-02 1.443653646856546402e-02 -9.224557317793369293e-03 -1.171761229634284973e-01 1.911190450191497803e-01 -7.673666626214981079e-02 -2.620384283363819122e-02 -1.611256785690784454e-02 6.008129939436912537e-02 -3.035235106945037842e-01 2.417894266545772552e-02 1.780278831720352173e-01 2.288123778998851776e-02 -2.830655276775360107e-01 -1.231597512960433960e-01
-3.994546532630920410e-01 1.186872869729995728e-01 -7.427243143320083618e-02 -4.817797243595123291e-01 -4.471599124372005463e-03 2.350928336381912231e-01 -1.217113286256790161e-01 -5.966039374470710754e-02 1.984142661094665527e-01 2.233136594295501709e-01 -5.027852952480316162e-02 -3.187141716480255127e-01 1.575769335031509399e-01 -1.876174099743366241e-02 -7.044089492410421371e-03 -7.372727245092391968e-02 1.905478090047836304e-01 -2.191879414021968842e-02 -1.612177789211273193e-01 8.497255295515060425e-02 1.183654814958572388e-01 -1.437749713659286499e-01 8.355703949928283691e-02 1.262125074863433838e-01 5.890761315822601318e-02 -9.816818684339523315e-02 -2.669405341148376465e-01 1.609966158866882324e-02 2.118185311555862427e-01 -5.949796177446842194e-03 -1.165568456053733826e-01 -1.426284611225128174e-01
-3.203820288181304932e-01 -1.587371826171875000e-01 -1.485076844692230225e-01 -1.956149339675903320e-01 -1.329958788119256496e-03 -1.428831275552511215e-02 -3.277048468589782715e-01 -9.952882677316665649e-02 -7.309102267026901245e-02 1.824283301830291748e-01 5.431909486651420593e-02 7.634606957435607910e-02 -1.944701224565505981e-01 -1.220266520977020264e-01 9.250524640083312988e-02 -1.260651797056198120e-01 -3.169850707054138184e-01 -4.670501872897148132e-02 -2.666712552309036255e-02 1.960446834564208984e-01 -9.576883167028427124e-02 -1.540502607822418213e-01 -3.716062605381011963e-01 -1.030501872301101685e-01 -2.076230198144912720e-02 9.672128409147262573e-02 -1.601845622062683105e-01 -8.149812370538711548e-02 3.958709836006164551e-01 -1.230941414833068848e-01 1.290671229362487793e-01 -1.254768222570419312e-01
5.432966351509094238e-02 -2.070844769477844238e-01 1.092298775911331177e-01 -2.442098855972290039e-01 -1.282283067703247070e-01 7.125092297792434692e-02 -1.191891916096210480e-02 -1.201745774596929550e-02 -2.112838178873062134e-01 -1.845075190067291260e-02 -1.658328771591186523e-01 -2.277170568704605103e-01 2.094618529081344604e-01 -2.055851183831691742e-02 4.844047129154205322e-02 -3.705457970499992371e-02 -2.708005160093307495e-02 4.077951610088348389e-02 -1.461479663848876953e-01 4.738841205835342407e-02 -3.989837169647216797e-01 2.405921518802642822e-01 6.902296841144561768e-02 -2.553681135177612305e-01 4.270414356142282486e-03 -2.052320539951324463e-02 -3.802483081817626953e-01 -6.070317327976226807e-02 2.602052390575408936e-01 -3.458035290241241455e-01 3.293180838227272034e-02 -1.957043260335922241e-01
-8.403413742780685425e-02 -1.863224208354949951e-01 3.199021518230438232e-01 -2.417483180761337280e-01 1.067823544144630432e-01 -6.355901062488555908e-02 -4.360279738903045654e-01 -7.712190598249435425e-02 -2.956401407718658447e-01 -6.695413589477539062e-02 3.253860473632812500e-01 -4.470482841134071350e-02 1.846296489238739014e-01 4.113642871379852295e-02 1.629578918218612671e-01 -1.685723364353179932e-01 1.804094910621643066e-01 -4.512567073106765747e-02 -6.445757299661636353e-02 1.680480539798736572e-01 -6.432239711284637451e-02 -1.163139864802360535e-01 2.201904952526092529e-01 -7.818903774023056030e-02 -9.008764289319515228e-03 1.223307996988296509e-01 -1.115437224507331848e-01 7.424155622720718384e-02 5.684545636177062988e-02 -1.626219600439071655e-01 -1.490660477429628372e-02 -3.054138123989105225e-01
-3.130793571472167969e-01 -2.822794765233993530e-02 5.705506727099418640e-02 -3.594468533992767334e-01 1.531649678945541382e-01 2.262944132089614868e-01 -8.074005693197250366e-02 -1.973417848348617554e-01 -3.445940092206001282e-02 1.080687269568443298e-01 1.630878150463104248e-01 2.827687859535217285e-01 3.200234770774841309e-01 -8.070617169141769409e-02 -2.389021068811416626e-01 -2.533353865146636963e-01 -9.985782951116561890e-02 -5.149735882878303528e-02 1.152946650981903076e-01 7.953178882598876953e-02 -2.631407044827938080e-02 8.683438599109649658e-02 1.916382163763046265e-01 5.991211906075477600e-02 2.121248282492160797e-02 1.382953524589538574e-01 -2.885880172252655029e-01 -1.206794902682304382e-01 1.188702061772346497e-01 -1.325737982988357544e-01 -2.622124850749969482e-01 1.787816919386386871e-02
8.771209418773651123e-02 -5.137289408594369888e-03 -1.290740817785263062e-01 -4.361303150653839111e-01 1.636544764041900635e-01 2.081173211336135864e-01 4.714264348149299622e-02 6.830887496471405029e-02 -1.934407800436019897e-01 -2.216527611017227173e-01 1.426798850297927856e-01 -3.305109441280364990e-01 7.128162682056427002e-02 2.682449296116828918e-02 3.565309941768646240e-01 -1.950474381446838379e-01 -2.662298977375030518e-01 -2.657619118690490723e-01 4.801269248127937317e-02 6.732336431741714478e-02 -2.013910859823226929e-01 -8.077062666416168213e-02 1.445320099592208862e-01 -1.448253095149993896e-01 -9.923746436834335327e-02 1.488551050424575806e-01 -8.408182300627231598e-03 3.784757480025291443e-02 1.056835353374481201e-01 -3.826380521059036255e-02 -9.883168339729309082e-02 -1.676965653896331787e-01
-4.622840583324432373e-01 -3.196673095226287842e-02 -3.385156393051147461e-02 -2.548716068267822266e-01 1.988541930913925171e-01 1.894817873835563660e-02 -1.794484108686447144e-01 -1.577134281396865845e-01 -1.336165368556976318e-01 1.256292909383773804e-01 3.453358635306358337e-02 2.950785458087921143e-01 4.149506241083145142e-02 9.120872244238853455e-03 6.117654964327812195e-02 1.349134445190429688e-01 -4.801611974835395813e-02 4.513964522629976273e-03 3.231293261051177979e-01 1.254319213330745697e-02 -1.600341051816940308e-01 -1.875737607479095459e-01 3.182201087474822998e-01 -1.021912619471549988e-01 -1.205364763736724854e-01 1.795291341841220856e-02 -1.218158900737762451e-01 -6.549235433340072632e-02 -1.070392318069934845e-03 -3.569420054554939270e-02 -2.925046384334564209e-01 -2.762751877307891846e-01
-1.885755807161331177e-01 -1.527403146028518677e-01 -1.304431855678558350e-01 -4.402567073702812195e-02 9.313455666415393353e-04 1.506448537111282349e-01 -1.748197078704833984e-01 -1.845450401306152344e-01 3.483603894710540771e-02 -7.993757724761962891e-02 -1.642170101404190063e-01 1.816598773002624512e-01 1.292777210474014282e-01 -1.156268492341041565e-01 1.558336764574050903e-01 -3.080555200576782227e-01 -7.800963707268238068e-03 -1.251789033412933350e-01 -2.806583419442176819e-02 3.589116632938385010e-01 -4.688841849565505981e-02 2.012577801942825317e-01 -6.024123728275299072e-02 1.179272830486297607e-01 3.557735979557037354e-01 3.838847950100898743e-02 -1.617755293846130371e-01 -1.839514821767807007e-01 4.295388162136077881e-01 -1.912168115377426147e-01 -5.732149630784988403e-02 4.545154515653848648e-03
1.197425499558448792e-01 -6.583592295646667480e-02 -1.680918335914611816e-01 -3.322660028934478760e-01 2.093092799186706543e-01 1.575855910778045654e-01 -2.360786944627761841e-01 3.859745338559150696e-02 -2.122124880552291870e-01 4.775800555944442749e-02 4.697642475366592407e-02 1.939003914594650269e-01 1.413580961525440216e-02 -2.080081254243850708e-01 1.806442886590957642e-01 2.321450272575020790e-03 -3.067221045494079590e-01 -3.871414437890052795e-02 3.513865470886230469e-01 1.077742278575897217e-01 5.155866965651512146e-02 -9.175850450992584229e-02 1.528394669294357300e-01 2.356929518282413483e-02 1.320710778236389160e-01 -1.830071210861206055e-01 -2.061239182949066162e-01 4.604351148009300232e-02 1.921751350164413452e-01 2.183958590030670166e-01 -2.664210200309753418e-01 -1.917633265256881714e-01
-2.743291258811950684e-01 -1.061682626605033875e-01 2.330598086118698120e-01 -2.698770463466644287e-01 1.076531261205673218e-01 2.002007067203521729e-01 -1.503158360719680786e-01 -2.473585307598114014e-01 -2.024601846933364868e-01 2.519978024065494537e-02 2.275386638939380646e-02 3.819767013192176819e-02 2.440860718488693237e-01 -1.411328613758087158e-01 -2.093436866998672485e-01 2.074419520795345306e-02 -1.943369209766387939e-01 -1.602660864591598511e-01 1.557015925645828247e-01 1.036954000592231750e-01 9.653338789939880371e-02 1.325033158063888550e-01 1.598409712314605713e-01 1.649392992258071899e-01 1.410889998078346252e-02 1.589914560317993164e-01 -4.523641169071197510e-01 -1.136729568243026733e-01 -2.524115890264511108e-02 -1.509801000356674194e-01 -1.969099789857864380e-01 1.419860962778329849e-02
-3.299151360988616943e-01 -6.863103806972503662e-02 1.750124692916870117e-01 -1.631661951541900635e-01 3.048251867294311523e-01 1.113310176879167557e-02 -2.134784609079360962e-01 -1.046663969755172729e-01 -1.775156259536743164e-01 4.778416082262992859e-02 6.352946907281875610e-02 2.157044410705566406e-01 1.306763887405395508e-01 -1.911010295152664185e-01 7.586201280355453491e-02 -7.057703286409378052e-02 -9.363541752099990845e-02 6.156455352902412415e-02 4.120629429817199707e-01 9.278544783592224121e-02 1.431863941252231598e-02 -9.231355786323547363e-02 3.014700114727020264e-01 2.299478277564048767e-02 -1.302065253257751465e-01 2.365663275122642517e-02 -1.714679598808288574e-01 -2.362705022096633911e-02 -1.847090385854244232e-02 -1.286115646362304688e-01 -3.695448338985443115e-01 -1.972566246986389160e-01
-1.503619253635406494e-01 -2.759944498538970947e-01 1.707513816654682159e-02 -4.517542123794555664e-01 2.521092817187309265e-02 2.836824022233486176e-02 -2.778153121471405029e-01 8.699217438697814941e-02 -2.160922810435295105e-02 -1.458503603935241699e-01 -2.629449069499969482e-01 3.439451009035110474e-02 -1.443599816411733627e-02 1.544806957244873047e-01 2.105721645057201385e-02 7.677894830703735352e-02 6.073654443025588989e-02 -2.200281322002410889e-01 1.013491973280906677e-01 3.245138823986053467e-01 -5.863485392183065414e-03 -1.977447420358657837e-01 -2.614196762442588806e-02 2.383527904748916626e-01 -2.227724716067314148e-02 1.130944583564996719e-02 2.635945677757263184e-01 -1.557075828313827515e-01 -1.437057927250862122e-02 7.774426136165857315e-03 -2.485982328653335571e-01 -2.597073614597320557e-01
-1.212623193860054016e-01 -1.315145492553710938e-01 -1.251416504383087158e-01 -2.577807605266571045e-01 2.327274680137634277e-01 2.923898212611675262e-02 -3.629986345767974854e-01 6.698707491159439087e-02 -1.350820213556289673e-01 1.140716671943664551e-02 -1.229850109666585922e-02 4.769730940461158752e-02 -5.994072183966636658e-02 -9.466525167226791382e-02 1.189275011420249939e-01 1.331862211227416992e-01 -2.264534235000610352e-01 -2.934809923171997070e-01 3.360589742660522461e-01 8.697630465030670166e-02 -1.916532516479492188e-01 9.979683905839920044e-02 2.564716935157775879e-01 -1.056262403726577759e-01 -1.322995871305465698e-01 -2.209044694900512695e-01 -2.733865678310394287e-01 -7.751072943210601807e-02 2.294278740882873535e-01 1.067678630352020264e-01 -1.911913752555847168e-01 -1.404140889644622803e-02
-6.495612859725952148e-02 -5.689260363578796387e-02 2.802889645099639893e-01 -1.778998672962188721e-01 1.530924141407012939e-01 4.488174244761466980e-02 -2.702617049217224121e-01 -1.578775942325592041e-01 8.282833546400070190e-02 -1.540165990591049194e-01 -5.804322287440299988e-02 3.269704803824424744e-02 1.831982880830764771e-01 -3.122985661029815674e-01 6.565752625465393066e-02 -1.499286144971847534e-01 1.609410196542739868e-01 2.182484045624732971e-02 1.906910538673400879e-01 2.319509685039520264e-01 -1.719444692134857178e-01 -2.953549623489379883e-01 -2.218554727733135223e-02 -2.997544407844543457e-02 7.961425185203552246e-02 -1.911405324935913086e-01 -2.034487426280975342e-01 -1.546834409236907959e-01 1.730775646865367889e-02 -2.881012670695781708e-02 2.396645396947860718e-02 -4.705162942409515381e-01
-5.627331137657165527e-02 -1.699389219284057617e-01 1.681627184152603149e-01 -1.648126691579818726e-01 -3.232004940509796143e-01 1.579964011907577515e-01 -1.971138715744018555e-01 -1.385437697172164917e-01 -1.839199066162109375e-01 5.395485460758209229e-02 -2.695070346817374229e-03 -1.068707779049873352e-01 1.167626380920410156e-01 -8.316961675882339478e-02 -2.550357207655906677e-02 1.188485994935035706e-01 -2.780002951622009277e-01 -8.473093807697296143e-02 2.925995737314224243e-02 2.676995396614074707e-01 -3.609565198421478271e-01 1.678396314382553101e-01 -2.124480903148651123e-02 2.629559338092803955e-01 -2.231915444135665894e-01 2.409541010856628418e-01 -3.496171832084655762e-01 -1.128029301762580872e-01 8.392351865768432617e-02 3.763532638549804688e-02 -3.464976325631141663e-02 -6.340536475181579590e-02
-2.872790098190307617e-01 6.552987545728683472e-02 2.263237535953521729e-01 -3.646992444992065430e-01 1.434083282947540283e-01 5.884484946727752686e-02 -1.606277823448181152e-01 4.505455959588289261e-03 -2.472452670335769653e-01 -9.831315279006958008e-02 3.655899781733751297e-03 -1.239959895610809326e-01 4.286989569664001465e-02 -7.230089604854583740e-02 1.468630433082580566e-01 -6.255967170000076294e-02 -3.398725092411041260e-01 4.896681010723114014e-02 -1.255066692829132080e-01 8.049084246158599854e-02 -2.023506462574005127e-01 -6.541073322296142578e-02 1.510826349258422852e-01 1.869838237762451172e-01 3.431774377822875977e-01 -1.524081174284219742e-02 -3.106103539466857910e-01 7.215492427349090576e-02 8.819182217121124268e-02 -7.110818475484848022e-02 2.526018321514129639e-01 -1.445046067237854004e-01
-2.664164900779724121e-01 3.188490495085716248e-02 2.476971782743930817e-02 -4.227737188339233398e-01 -6.255423277616500854e-02 2.631411254405975342e-01 -3.314497172832489014e-01 4.133478179574012756e-02 -1.655075140297412872e-02 1.740899384021759033e-01 -2.703171670436859131e-01 1.705201566219329834e-01 1.149963885545730591e-01 2.934673056006431580e-02 -2.631575800478458405e-02 4.346770793199539185e-02 -7.314084470272064209e-02 -2.221138030290603638e-01 2.155352532863616943e-01 -1.154179424047470093e-01 1.887304522097110748e-02 2.396266162395477295e-01 2.355414032936096191e-01 2.876309491693973541e-02 5.350772757083177567e-03 -6.235146149992942810e-02 1.170862279832363129e-02 1.384030133485794067e-01 2.454608827829360962e-01 -5.570576712489128113e-02 -3.047563433647155762e-01 -8.092834800481796265e-02
-1.923218965530395508e-01 -8.234080672264099121e-02 -6.952898949384689331e-02 -1.015250980854034424e-01 -1.917056888341903687e-01 6.936582177877426147e-02 -2.136789113283157349e-01 -1.466940045356750488e-01 -1.910280734300613403e-01 9.928577393293380737e-02 2.925322949886322021e-02 1.204552967101335526e-02 -2.066234871745109558e-02 -6.757804751396179199e-02 -1.120204553008079529e-01 -7.640682905912399292e-02 -2.674575150012969971e-01 -1.516461074352264404e-01 -1.567227989435195923e-01 4.094433188438415527e-01 -2.431415766477584839e-01 1.122125089168548584e-01 -2.480737864971160889e-01 -4.212087020277976990e-02 2.295662015676498413e-01 -1.378448158502578735e-01 -1.587366014719009399e-01 1.350167244672775269e-01 3.817669749259948730e-01 -1.681026220321655273e-01 -2.703198418021202087e-02 -2.235966473817825317e-01
-2.206859439611434937e-01 -2.774800658226013184e-01 2.210166752338409424e-01 -3.281269669532775879e-01 2.961674928665161133e-01 2.563432753086090088e-01 -1.860309392213821411e-01 -2.676100730895996094e-01 -3.916978091001510620e-02 -1.462546270340681076e-02 6.441862881183624268e-02 1.864022463560104370e-01 2.579995095729827881e-01 -8.991619199514389038e-02 -2.357244342565536499e-01 -5.304459482431411743e-02 -1.409384980797767639e-02 -1.661606431007385254e-01 1.141357198357582092e-01 1.465670317411422729e-01 1.135761067271232605e-01 1.144037619233131409e-01 2.610346376895904541e-01 1.600671559572219849e-01 -1.693793758749961853e-02 9.714676439762115479e-02 -2.553659975528717041e-01 -1.380518674850463867e-01 -2.584895119071006775e-02 -5.344418063759803772e-02 -6.279359757900238037e-02 3.062643669545650482e-02
-3.487256765365600586e-01 -2.121916860342025757e-01 6.886399537324905396e-02 -2.327340394258499146e-01 9.255480021238327026e-02 -1.976121962070465088e-02 2.015820890665054321e-01 -1.612554788589477539e-01 3.705800324678421021e-02 6.138008832931518555e-02 -7.019052654504776001e-02 1.900352910161018372e-02 -4.898864775896072388e-02 -2.410216331481933594e-01 2.905896008014678955e-01 -4.468080103397369385e-01 -3.439620137214660645e-01 -2.994910068809986115e-02 9.506750106811523438e-02 9.905622899532318115e-02 -2.311578243970870972e-01 -1.028317809104919434e-01 -9.560929983854293823e-02 4.973051697015762329e-02 1.608649268746376038e-03 -4.354085773229598999e-02 8.818814903497695923e-02 5.232104286551475525e-02 3.326158523559570312e-01 -7.718183845281600952e-02 1.169839594513177872e-02 -3.229517862200737000e-02
-3.805175721645355225e-01 -3.447610139846801758e-02 1.320454925298690796e-01 -1.142783015966415405e-01 2.751509547233581543e-01 7.368393242359161377e-02 -1.992184370756149292e-01 -1.401178836822509766e-01 -1.293495446443557739e-01 2.369116246700286865e-02 1.750924140214920044e-01 1.594669520854949951e-01 1.305342465639114380e-01 -2.159426510334014893e-01 -3.669222444295883179e-02 -1.056250780820846558e-01 -1.053788140416145325e-01 5.960776284337043762e-02 3.968114554882049561e-01 3.103475272655487061e-02 -1.677560806274414062e-01 -8.527889102697372437e-02 3.549469709396362305e-01 -5.241471901535987854e-02 -1.478144675493240356e-01 1.854315251111984253e-01 -7.981109619140625000e-02 2.710892818868160248e-02 9.106756001710891724e-02 -5.347860977053642273e-02 -2.898643910884857178e-01 -1.943395286798477173e-01
-4.433678835630416870e-02 -3.329320996999740601e-02 -2.101608514785766602e-01 -3.853559792041778564e-01 2.005235254764556885e-01 2.351874262094497681e-01 -3.098641932010650635e-01 8.446309715509414673e-02 -2.132646143436431885e-01 1.027650851756334305e-02 1.309668421745300293e-01 1.778106391429901123e-01 -5.622513592243194580e-02 -9.739384055137634277e-02 9.537317603826522827e-02 6.690394878387451172e-02 -3.931090831756591797e-01 5.286130681633949280e-02 2.171397656202316284e-01 5.118257924914360046e-02 -7.161184400320053101e-02 -5.658939480781555176e-02 1.263184994459152222e-01 -1.048890724778175354e-01 1.090781837701797485e-01 -1.546125859022140503e-01 -1.532531082630157471e-01 8.091271668672561646e-02 1.393311172723770142e-01 2.053900361061096191e-01 -1.964569389820098877e-01 -2.767559587955474854e-01
-2.286991924047470093e-01 -2.585309147834777832e-01 2.587369084358215332e-01 -2.693253457546234131e-01 6.514534354209899902e-02 2.758451998233795166e-01 -7.245461642742156982e-02 -1.572314202785491943e-01 -2.794316112995147705e-01 1.695116758346557617e-01 -1.845868527889251709e-01 8.274422585964202881e-02 2.400342747569084167e-02 -3.693904355168342590e-02 -2.722368203103542328e-02 -2.790429592132568359e-01 3.668686375021934509e-02 -2.685145735740661621e-01 1.581519991159439087e-01 2.419248074293136597e-01 1.261803805828094482e-01 -7.314869761466979980e-02 3.411978781223297119e-01 3.960792906582355499e-03 -1.012240052223205566e-01 7.886708527803421021e-02 -2.241732925176620483e-01 -1.387452930212020874e-01 -1.056518852710723877e-01 -5.389771237969398499e-02 -8.385818451642990112e-02 3.209743276238441467e-02
-3.902868628501892090e-01 -2.886094450950622559e-01 -1.698555052280426025e-01 -2.336192727088928223e-01 2.389192879199981689e-01 -9.182347357273101807e-02 -2.073535770177841187e-01 -8.818831294775009155e-02 -1.300343424081802368e-01 -9.134209901094436646e-02 4.308602213859558105e-02 1.151447221636772156e-01 -1.567751914262771606e-01 -7.126955687999725342e-02 2.651544511318206787e-01 9.747302159667015076e-03 -2.225306332111358643e-01 -2.269221693277359009e-01 2.937978208065032959e-01 -4.429367557168006897e-02 8.494119346141815186e-02 9.110088646411895752e-02 1.712808907032012939e-01 -1.262000296264886856e-02 2.294585667550563812e-02 -6.506200879812240601e-02 -3.801712691783905029e-01 -9.767919033765792847e-02 -4.696682840585708618e-02 1.335840672254562378e-01 -5.606920644640922546e-02 -8.893639594316482544e-02
-3.034704923629760742e-01 -2.504879608750343323e-02 1.339114159345626831e-01 -2.690285146236419678e-01 4.976214841008186340e-02 -2.108329208567738533e-03 -3.176281154155731201e-01 -1.319724917411804199e-01 -2.346261441707611084e-01 -1.908855736255645752e-01 -9.895697981119155884e-02 1.547225415706634521e-01 1.419528275728225708e-01 -3.108833916485309601e-02 1.884827464818954468e-01 -1.489633172750473022e-01 -3.760041594505310059e-01 -1.355478763580322266e-01 -1.105037182569503784e-01 -1.105137467384338379e-01 -1.534253954887390137e-01 -6.472137570381164551e-02 1.397984772920608521e-01 -1.069988682866096497e-01 5.694618448615074158e-02 -1.118452996015548706e-01 -6.108824908733367920e-02 2.336995601654052734e-01 3.493966162204742432e-01 -1.874125301837921143e-01 -1.336494684219360352e-01 8.536525070667266846e-03
-1.915685236454010010e-01 4.385247360914945602e-03 8.274257928133010864e-02 -2.695966064929962158e-01 6.104877591133117676e-02 2.005690038204193115e-01 9.985993802547454834e-02 -1.376142948865890503e-01 -2.962390482425689697e-01 1.038424447178840637e-01 4.937957972288131714e-02 1.609124243259429932e-02 5.795734003186225891e-02 -2.975705079734325409e-03 1.915255561470985413e-02 -2.778803110122680664e-01 1.504857186228036880e-02 -1.680869013071060181e-01 2.367759644985198975e-01 2.572357058525085449e-01 -7.900091260671615601e-02 -1.550182849168777466e-01 1.517894715070724487e-01 2.611123621463775635e-01 -2.600362598896026611e-01 -2.672729492187500000e-01 -3.397677540779113770e-01 -1.027001142501831055e-01 -8.946873247623443604e-02 1.110452190041542053e-01 -5.271086841821670532e-02 -2.614140808582305908e-01
2.982197795063257217e-03 -3.596054017543792725e-01 1.323517411947250366e-01 -1.409198343753814697e-01 7.746341824531555176e-02 6.616250425577163696e-02 -3.614009916782379150e-01 -9.471242129802703857e-02 -2.294884473085403442e-01 2.737834118306636810e-02 1.585597246885299683e-01 -3.378313481807708740e-01 -1.313043087720870972e-01 -1.570129543542861938e-01 1.942428499460220337e-01 -1.200602054595947266e-01 -6.081756204366683960e-02 -6.870200484991073608e-02 -1.324436217546463013e-01 3.307638764381408691e-01 -1.176412776112556458e-01 -9.797256439924240112e-02 1.006287783384323120e-01 2.534950077533721924e-01 2.604451775550842285e-01 1.128342077136039734e-01 -8.656025677919387817e-02 1.082913205027580261e-01 2.209059894084930420e-02 -2.374089062213897705e-01 4.748866334557533264e-02 6.736800074577331543e-02
-2.031401693820953369e-01 -2.562086284160614014e-01 1.389585584402084351e-01 -3.056834936141967773e-01 7.041801512241363525e-02 7.249802350997924805e-02 -1.227453127503395081e-01 -2.198652364313602448e-02 -2.555786967277526855e-01 5.051230266690254211e-02 -9.137202054262161255e-03 1.330701708793640137e-01 3.627136349678039551e-02 -1.439519673585891724e-01 -1.014474779367446899e-03 -3.230668604373931885e-01 -3.790285438299179077e-02 -2.481104135513305664e-01 1.409460604190826416e-01 2.270247042179107666e-01 2.833951413631439209e-01 1.823129057884216309e-01 1.189754083752632141e-01 2.503392100334167480e-01 2.311717160046100616e-02 -2.454354912042617798e-01 -1.302452236413955688e-01 -1.299527380615472794e-02 -2.248161584138870239e-01 -1.030531153082847595e-01 3.695657476782798767e-02 -2.780112922191619873e-01
-1.536024361848831177e-01 -8.389481157064437866e-02 -2.332010269165039062e-01 -7.207647711038589478e-02 8.333697170019149780e-02 -8.391137421131134033e-02 -1.860827505588531494e-01 -2.190890610218048096e-01 -3.442943394184112549e-01 -9.611456841230392456e-02 -5.378156527876853943e-02 1.304120272397994995e-01 1.174343451857566833e-01 -1.043718457221984863e-01 -1.603839099407196045e-01 -1.288252770900726318e-01 -6.849092245101928711e-02 -6.654992699623107910e-02 2.588107995688915253e-02 -1.252083927392959595e-01 -1.201789379119873047e-01 -3.333557546138763428e-01 9.318384528160095215e-02 3.310075774788856506e-02 1.869732290506362915e-01 7.076760381460189819e-02 -2.418102920055389404e-01 2.356416545808315277e-02 3.800490200519561768e-01 -3.586373031139373779e-01 1.550766825675964355e-02 -2.557144761085510254e-01
-2.286853492259979248e-01 -5.978472903370857239e-02 4.901847988367080688e-02 -3.480919897556304932e-01 1.696226745843887329e-01 1.680217534303665161e-01 -3.446288108825683594e-01 5.089317634701728821e-02 -3.456735238432884216e-02 6.684526801109313965e-02 5.675966665148735046e-02 2.351943254470825195e-01 -5.568194761872291565e-02 -5.489659309387207031e-02 6.782852578908205032e-03 1.802169531583786011e-01 -2.060324549674987793e-01 -8.629842102527618408e-02 7.884233444929122925e-02 -4.155419766902923584e-03 -2.043505460023880005e-01 2.095346450805664062e-01 2.329171597957611084e-01 4.027493670582771301e-02 4.811646416783332825e-02 2.251535281538963318e-02 -1.639233231544494629e-01 -1.851134747266769409e-01 1.340773999691009521e-01 2.833362519741058350e-01 -3.554242253303527832e-01 -2.305360287427902222e-01
-1.890095323324203491e-01 -1.166158020496368408e-01 2.045084536075592041e-01 -2.842338681221008301e-01 1.228256896138191223e-02 1.253455430269241333e-01 -2.410169094800949097e-01 -1.883222013711929321e-01 -8.817543089389801025e-02 4.743856564164161682e-02 -2.676005065441131592e-01 -5.584090948104858398e-02 1.363411545753479004e-01 -1.527969539165496826e-01 1.727695167064666748e-01 -8.108759671449661255e-02 2.546640634536743164e-01 1.259156465530395508e-01 -8.280788362026214600e-02 1.418166607618331909e-01 -1.694014519453048706e-01 -2.545017898082733154e-01 5.317380279302597046e-02 3.050196170806884766e-01 1.000590175390243530e-01 -8.097986876964569092e-02 -7.477895915508270264e-02 -1.927333027124404907e-01 5.669387802481651306e-02 1.664709486067295074e-02 2.657954394817352295e-01 -3.536619544029235840e-01
-1.851971149444580078e-01 -3.411081433296203613e-01 -1.851520538330078125e-01 -1.036168187856674194e-01 -5.181292816996574402e-02 -1.154510900378227234e-01 -3.223942518234252930e-01 -2.189674973487854004e-01 -3.116265237331390381e-01 5.503326654434204102e-02 1.367070823907852173e-01 -1.375437229871749878e-01 1.998370736837387085e-01 -1.440205425024032593e-01 1.685157865285873413e-01 -2.762782275676727295e-01 1.213075313717126846e-02 -2.583769559860229492e-01 -3.906371071934700012e-02 -8.100869506597518921e-02 1.217454820871353149e-01 -1.059607118368148804e-01 -1.251023560762405396e-01 2.870604097843170166e-01 1.373059302568435669e-01 3.108486719429492950e-02 -4.445794969797134399e-02 1.677725836634635925e-02 1.249247640371322632e-01 -3.558693453669548035e-02 -3.075290322303771973e-01 -2.565964497625827789e-02
-2.225500494241714478e-01 -1.174960285425186157e-01 -5.580645427107810974e-02 -2.659210562705993652e-01 1.107206046581268311e-01 1.553076207637786865e-01 -3.795629441738128662e-01 -1.420407928526401520e-02 -1.029092371463775635e-01 -9.173326194286346436e-02 -4.776974394917488098e-02 2.645096480846405029e-01 1.633779518306255341e-02 -2.739560306072235107e-01 1.795811057090759277e-01 9.610230475664138794e-02 -3.453109264373779297e-01 -1.451476663351058960e-01 1.650540232658386230e-01 6.657301634550094604e-02 -7.225225865840911865e-02 6.464920192956924438e-02 2.131697088479995728e-01 -1.153918206691741943e-01 -7.791194133460521698e-03 -3.136636912822723389e-01 -1.605955809354782104e-01 -1.368601471185684204e-01 9.093971550464630127e-02 1.847500652074813843e-01 -2.026164233684539795e-01 -8.700489252805709839e-02
-2.836759388446807861e-01 -1.402616202831268311e-01 2.292055636644363403e-01 -3.328683674335479736e-01 -1.705817133188247681e-01 1.738668829202651978e-01 1.181645989418029785e-01 -2.071249932050704956e-01 -2.733770012855529785e-02 7.674407213926315308e-02 -1.237626932561397552e-02 -9.822203218936920166e-02 -6.631561368703842163e-02 8.793977648019790649e-02 1.793431192636489868e-01 2.223713546991348267e-01 -2.382551878690719604e-01 -2.754190564155578613e-01 2.227623611688613892e-01 1.014080420136451721e-01 -2.253340184688568115e-01 3.716903924942016602e-02 1.501279771327972412e-01 3.027312159538269043e-01 -5.532225593924522400e-02 5.176348984241485596e-02 -4.879191890358924866e-02 -7.748576253652572632e-02 1.256919354200363159e-01 -5.387670919299125671e-02 -2.799388170242309570e-01 -2.002091854810714722e-01
-1.831009835004806519e-01 -2.209727168083190918e-01 -4.690765216946601868e-02 -2.969028651714324951e-01 -2.396086230874061584e-02 2.953304052352905273e-01 -1.707997620105743408e-01 -5.850493162870407104e-02 -2.348889708518981934e-01 8.497191593050956726e-03 -7.881861925125122070e-02 1.054474934935569763e-01 -7.662543654441833496e-02 3.528977930545806885e-02 2.081218957901000977e-01 -1.400724984705448151e-03 3.075129725039005280e-02 -2.391116023063659668e-01 1.776516884565353394e-01 2.058056145906448364e-01 3.539355099201202393e-01 -1.079825684428215027e-02 1.469996757805347443e-02 1.631398200988769531e-01 -2.242392301559448242e-01 2.734597921371459961e-01 -1.573107093572616577e-01 -4.104887694120407104e-02 -4.989664070308208466e-03 -1.125009804964065552e-01 -3.490488231182098389e-01 -1.167411357164382935e-01
-1.342599242925643921e-01 2.426763437688350677e-02 1.217009406536817551e-02 -1.936122328042984009e-01 8.970876038074493408e-02 1.503684837371110916e-02 -3.116999864578247070e-01 2.025572210550308228e-02 -9.824028611183166504e-02 -3.210616111755371094e-01 1.397799402475357056e-01 -9.143675118684768677e-02 1.374046653509140015e-01 8.649137616157531738e-02 4.052876681089401245e-02 4.942088574171066284e-02 -3.269059583544731140e-02 -1.062389388680458069e-01 8.370874077081680298e-02 1.601405441761016846e-01 -4.701922237873077393e-01 4.279001615941524506e-03 3.034965097904205322e-01 -5.459564551711082458e-02 -2.050068825483322144e-01 1.817283481359481812e-01 -6.074661761522293091e-02 -2.663884460926055908e-01 2.123659551143646240e-01 -2.891729474067687988e-01 -5.332215130329132080e-02 -1.561001539230346680e-01
-2.076285183429718018e-01 -2.801666855812072754e-01 1.841918565332889557e-02 -4.156299233436584473e-01 5.606601014733314514e-03 1.934932470321655273e-01 -1.228305846452713013e-01 -6.573288887739181519e-02 -1.896760165691375732e-01 -3.094112314283847809e-02 -9.875790774822235107e-02 5.606600642204284668e-02 1.575155705213546753e-01 -2.193692177534103394e-01 -1.499684602022171021e-01 -2.760053575038909912e-01 -1.135777030140161514e-02 -2.126622647047042847e-01 -5.515210703015327454e-02 1.913053989410400391e-01 1.914284974336624146e-01 4.857274144887924194e-02 5.624208226799964905e-02 1.673827022314071655e-01 -1.514447331428527832e-01 -2.586130201816558838e-01 -1.580791920423507690e-01 -1.082961559295654297e-01 -2.740605473518371582e-01 4.776240140199661255e-02 -3.709480538964271545e-02 -2.579111158847808838e-01
-2.429743558168411255e-01 -1.019369736313819885e-01 6.367331743240356445e-02 -2.516150772571563721e-01 1.925245374441146851e-01 5.093593150377273560e-02 -3.128681778907775879e-01 -1.133103445172309875e-01 -1.870108693838119507e-01 1.629869639873504639e-01 1.427312940359115601e-01 -2.857148647308349609e-01 1.299089342355728149e-01 -3.372620791196823120e-02 1.658832281827926636e-02 -2.349057793617248535e-01 3.575042188167572021e-01 -1.296621561050415039e-01 1.122055500745773315e-01 1.487491875886917114e-01 -3.380506113171577454e-02 7.399913668632507324e-02 -3.090787231922149658e-01 2.384304255247116089e-01 -6.827417761087417603e-02 3.455530479550361633e-02 -1.633798032999038696e-01 -5.315827205777168274e-03 1.270279139280319214e-01 -2.686394155025482178e-01 -4.138455912470817566e-02 -1.219896301627159119e-01
1.903382241725921631e-01 -5.091077089309692383e-02 -1.948649287223815918e-01 -5.303947925567626953e-01 2.763084881007671356e-02 2.876118719577789307e-01 -3.032920658588409424e-01 1.220475286245346069e-01 -2.611520886421203613e-01 2.300710529088973999e-01 3.140960261225700378e-02 2.308921813964843750e-01 1.613072603940963745e-01 5.049658566713333130e-02 7.434932142496109009e-02 7.580928504467010498e-02 -4.919249936938285828e-02 -4.775074776262044907e-03 8.806014060974121094e-02 1.788171529769897461e-01 -4.340491723269224167e-03 7.428140938282012939e-02 1.227273195981979370e-01 2.100763097405433655e-02 1.190379858016967773e-01 3.348935022950172424e-02 -4.843606799840927124e-02 -1.182019561529159546e-01 1.171622127294540405e-01 1.426105648279190063e-01 -2.828139066696166992e-01 -1.654585450887680054e-01
-1.233908534049987793e-01 -1.482945084571838379e-01 1.325894743204116821e-01 -1.839706748723983765e-01 2.154002934694290161e-01 2.095045745372772217e-01 -3.694461286067962646e-02 -1.882424950599670410e-01 -8.134128898382186890e-02 9.948778152465820312e-02 5.740088224411010742e-02 -3.630418330430984497e-02 1.285032480955123901e-01 -3.286456763744354248e-01 5.388691276311874390e-02 -5.078196525573730469e-01 -2.168874144554138184e-01 1.296167969703674316e-01 -9.739302098751068115e-02 1.124645620584487915e-01 5.824410170316696167e-02 -3.782681226730346680e-01 1.335556507110595703e-01 1.202259585261344910e-01 1.326531022787094116e-01 5.433040671050548553e-03 -3.073797002434730530e-02 -1.754176765680313110e-01 7.398945093154907227e-02 -4.320102185010910034e-02 5.151281133294105530e-02 -2.318491488695144653e-01
-3.206638991832733154e-01 -7.933133840560913086e-02 8.734574168920516968e-02 -3.227509856224060059e-01 3.708131909370422363e-01 2.218602150678634644e-01 -9.229528903961181641e-02 -2.449368536472320557e-01 -2.671078080311417580e-03 -5.956493783742189407e-03 9.316267073154449463e-02 2.074884995818138123e-02 3.190531432628631592e-01 -1.684852838516235352e-01 -3.573693633079528809e-01 -1.442703455686569214e-01 -1.697177439928054810e-01 -1.226939633488655090e-02 6.674772500991821289e-02 -7.241472601890563965e-03 2.648536674678325653e-02 9.827780304476618767e-04 2.236820161342620850e-01 1.365419477224349976e-01 -6.956225633621215820e-02 -2.422314696013927460e-02 -2.977854311466217041e-01 -1.398506164550781250e-01 7.884879410266876221e-02 1.458137296140193939e-02 -1.092666015028953552e-01 -3.338029235601425171e-02
-7.133428007364273071e-02 -3.121210038661956787e-01 8.924833685159683228e-02 -1.008729413151741028e-01 1.712148338556289673e-01 1.872441321611404419e-01 -1.454827636480331421e-01 -3.474540412425994873e-01 -2.845559716224670410e-01 1.794843226671218872e-01 2.426297403872013092e-02 -7.897014915943145752e-02 -2.808636985719203949e-03 -2.690776586532592773e-01 1.369757354259490967e-01 -7.842403650283813477e-02 -4.311424195766448975e-01 -2.895821034908294678e-01 2.184747904539108276e-02 -2.628265619277954102e-01 -7.682278752326965332e-02 -5.101835355162620544e-02 4.752498120069503784e-02 3.338164836168289185e-02 1.853953301906585693e-01 -1.156422644853591919e-01 5.296891555190086365e-02 9.265460819005966187e-02 -1.521866116672754288e-02 -5.008644983172416687e-02 -1.731166616082191467e-02 -2.059183120727539062e-01
-8.195629715919494629e-02 -1.737446635961532593e-01 1.024672910571098328e-01 -2.226591408252716064e-01 -4.932513833045959473e-02 -3.237583115696907043e-02 -2.627685368061065674e-01 1.843208074569702148e-01 -2.312134951353073120e-02 1.288321167230606079e-01 7.626367360353469849e-02 1.262772232294082642e-01 6.757862865924835205e-02 -1.732169836759567261e-01 -2.529259324073791504e-01 -9.890354424715042114e-02 1.496805846691131592e-01 -2.104544490575790405e-01 2.011201716959476471e-02 2.363722026348114014e-01 -1.590817272663116455e-01 -5.062945187091827393e-02 -2.192160636186599731e-01 5.477627739310264587e-02 -2.023302614688873291e-01 8.139101415872573853e-02 -3.335698843002319336e-01 -3.118737637996673584e-01 3.893882930278778076e-01 9.347363561391830444e-02 4.141769558191299438e-02 -1.709611415863037109e-01
-3.828868567943572998e-01 -1.462514102458953857e-01 9.750459343194961548e-02 -2.496648579835891724e-01 1.205604523420333862e-01 8.201625943183898926e-02 -2.772607207298278809e-01 -1.226354464888572693e-01 -1.265638917684555054e-01 1.655997931957244873e-01 3.383133187890052795e-02 2.085475474596023560e-01 7.917449623346328735e-02 -8.409452438354492188e-02 -7.246214151382446289e-02 9.935288131237030029e-02 -3.766636922955513000e-02 1.073980852961540222e-01 1.838070899248123169e-01 -1.043988298624753952e-02 -1.009136140346527100e-01 -2.314422130584716797e-01 3.418293893337249756e-01 3.638574108481407166e-02 -2.288693636655807495e-01 1.884638145565986633e-02 -1.123640239238739014e-01 -4.643955454230308533e-02 1.161824837327003479e-01 -7.184044271707534790e-02 -4.012008607387542725e-01 -2.335504889488220215e-01
-1.339837014675140381e-01 -1.833116859197616577e-01 -1.052751764655113220e-01 -5.788082480430603027e-01 -1.303720772266387939e-01 2.429183274507522583e-01 -2.041490375995635986e-01 -1.396740823984146118e-01 9.183918684720993042e-02 3.449313640594482422e-01 2.939330227673053741e-02 -1.065290644764900208e-01 -6.054626405239105225e-02 -9.632212109863758087e-03 1.518480181694030762e-01 5.252363532781600952e-02 -3.175702691078186035e-02 -7.103578001260757446e-02 2.354630231857299805e-01 1.363093405961990356e-01 1.467303037643432617e-01 1.650302857160568237e-01 9.341661632061004639e-02 5.687515065073966980e-02 -1.692229211330413818e-01 -1.124374791979789734e-01 1.298512220382690430e-01 5.317242071032524109e-02 1.398378461599349976e-01 -8.907915651798248291e-02 -2.574457526206970215e-01 -2.031122893095016479e-02
-1.120416074991226196e-01 -1.376344561576843262e-01 1.436209678649902344e-01 -6.390160918235778809e-01 2.508949935436248779e-01 2.787528336048126221e-01 -8.782526105642318726e-02 2.195834517478942871e-01 -1.865288168191909790e-01 -1.675775460898876190e-02 -1.727066189050674438e-01 -2.963594198226928711e-01 3.478340059518814087e-02 -1.124583035707473755e-01 -1.307849436998367310e-01 -2.536637187004089355e-01 6.337465718388557434e-03 2.930241823196411133e-02 1.850189268589019775e-01 -1.674661040306091309e-02 2.505541779100894928e-02 9.625122696161270142e-02 3.675930202007293701e-02 6.360844522714614868e-02 1.028893068432807922e-01 2.945883758366107941e-02 -1.171807795763015747e-01 1.024320051074028015e-01 2.788200601935386658e-02 1.852327957749366760e-02 2.452810853719711304e-02 -8.255717158317565918e-02
-2.300808280706405640e-01 -3.239419311285018921e-03 3.840470686554908752e-02 -2.498919814825057983e-01 1.297647971659898758e-02 4.485247656702995300e-02 -3.519428372383117676e-01 9.258373826742172241e-02 -4.014454036951065063e-02 6.645088642835617065e-02 2.672209441661834717e-01 9.076845645904541016e-02 1.315635740756988525e-01 -1.769774258136749268e-01 9.405800700187683105e-02 2.127624303102493286e-01 -3.547294437885284424e-01 -8.835349231958389282e-02 2.013567686080932617e-01 2.377489581704139709e-02 -7.331931591033935547e-02 7.822973281145095825e-02 2.919298410415649414e-01 1.401725113391876221e-01 -1.282791197299957275e-01 1.428867876529693604e-02 -2.836791872978210449e-01 -9.121298789978027344e-03 1.247515678405761719e-01 1.978034824132919312e-01 -2.261883318424224854e-01 -2.567383348941802979e-01
-4.445033669471740723e-01 2.225396484136581421e-01 -1.921798288822174072e-01 -2.475587427616119385e-01 9.147557616233825684e-02 1.573558896780014038e-01 -2.064957618713378906e-01 -5.265600234270095825e-02 -7.567036896944046021e-02 -1.830994486808776855e-01 -7.752270996570587158e-02 -1.425633579492568970e-01 8.466476202011108398e-02 1.215441375970840454e-01 2.641199529170989990e-01 -5.685769394040107727e-02 3.102978318929672241e-02 -3.852452337741851807e-01 7.026263326406478882e-02 2.075272053480148315e-01 -1.697232574224472046e-01 -1.521366536617279053e-01 -2.197722196578979492e-01 -5.138864275068044662e-03 -8.472339808940887451e-02 -9.293582290410995483e-02 -2.397558242082595825e-01 8.354002237319946289e-02 4.474269971251487732e-02 -1.240366026759147644e-01 -7.387902587652206421e-02 -1.217907741665840149e-01
-2.446630597114562988e-01 -3.281051814556121826e-01 1.553236544132232666e-01 -2.890715301036834717e-01 1.812077760696411133e-01 1.358521729707717896e-01 -1.470546573400497437e-01 4.243054240942001343e-02 -2.270875722169876099e-01 -1.479191482067108154e-01 2.091827094554901123e-01 1.536801606416702271e-01 2.254079561680555344e-03 1.773805171251296997e-01 2.151711434125900269e-01 -2.566523663699626923e-02 -1.433027684688568115e-01 -1.617861688137054443e-01 -1.099820137023925781e-01 6.353696808218955994e-04 -3.300839960575103760e-01 -7.686442136764526367e-02 1.515481993556022644e-02 4.569842945784330368e-03 -6.221670657396316528e-02 -1.591520458459854126e-01 -5.444987118244171143e-02 -1.076431851834058762e-02 2.547137998044490814e-02 -4.291587173938751221e-01 7.492356002330780029e-02 -1.849057227373123169e-01
1.470944434404373169e-01 -2.744206786155700684e-01 1.026696115732192993e-01 -3.076209425926208496e-01 -5.212908983230590820e-02 2.792640030384063721e-01 -1.920976042747497559e-01 -8.508269675076007843e-03 -2.757801711559295654e-01 2.724283933639526367e-01 6.870368868112564087e-02 5.475020036101341248e-02 1.573565602302551270e-01 -4.226657748222351074e-02 -9.576459228992462158e-02 2.685412168502807617e-01 1.158809587359428406e-01 -1.366620659828186035e-01 8.068867772817611694e-02 3.045335114002227783e-01 -8.732594549655914307e-02 -1.111713200807571411e-01 1.909266710281372070e-01 -8.046136796474456787e-02 1.164612844586372375e-01 -7.259543985128402710e-02 1.747259199619293213e-01 -1.972886621952056885e-01 3.106072172522544861e-02 -1.576697677373886108e-01 -2.655946314334869385e-01 -1.883194893598556519e-01
-3.567283749580383301e-01 -2.623827755451202393e-01 1.979560703039169312e-01 -5.045305490493774414e-01 1.481617093086242676e-01 1.441375315189361572e-01 -1.038666591048240662e-01 8.274707198143005371e-02 -1.409518420696258545e-01 2.639047242701053619e-02 -1.366724222898483276e-01 -6.294263154268264771e-02 1.044206470251083374e-01 -2.591463550925254822e-02 -1.057933196425437927e-01 -3.197710216045379639e-01 5.876860022544860840e-02 -2.198248803615570068e-01 3.307140469551086426e-01 -6.092683970928192139e-02 4.655137285590171814e-02 1.240228712558746338e-01 -3.592388704419136047e-02 6.727548688650131226e-02 4.542953148484230042e-02 -1.373816132545471191e-01 -2.943802438676357269e-02 -8.512384444475173950e-02 -1.946291625499725342e-01 7.214106619358062744e-02 -5.221527442336082458e-02 -1.359640359878540039e-01
-9.491646289825439453e-02 -6.142798811197280884e-02 1.498186439275741577e-01 -3.186830282211303711e-01 2.040933817625045776e-01 -2.457624487578868866e-02 -4.187542498111724854e-01 -1.039684861898422241e-01 1.499199122190475464e-02 8.874093741178512573e-02 4.772065673023462296e-03 7.195760309696197510e-02 -6.947658210992813110e-02 2.365607321262359619e-01 3.456719219684600830e-02 1.273720711469650269e-01 5.478015914559364319e-02 -6.739818304777145386e-02 5.926682949066162109e-01 3.344829380512237549e-02 -3.826416283845901489e-02 -6.780097633600234985e-02 3.044841811060905457e-02 8.781475573778152466e-02 5.437992140650749207e-02 4.818009212613105774e-02 -1.425574123859405518e-01 1.554969698190689087e-01 2.346251457929611206e-01 5.794461444020271301e-02 -1.658563613891601562e-01 -1.815786212682723999e-01
5.416124686598777771e-02 -1.223329529166221619e-01 -1.856897957623004913e-02 -3.647872507572174072e-01 -4.810804128646850586e-02 2.700090408325195312e-01 -5.000574514269828796e-03 -7.064379751682281494e-02 -4.822496175765991211e-01 3.568148910999298096e-01 -4.516660794615745544e-02 -1.396765708923339844e-01 2.054718881845474243e-01 -1.581070274114608765e-01 1.895743161439895630e-01 -3.207666054368019104e-02 2.074732482433319092e-01 8.150172978639602661e-02 1.265068054199218750e-01 -4.160596057772636414e-02 3.706080373376607895e-03 7.863171398639678955e-02 1.340793818235397339e-01 -1.185478046536445618e-01 8.377734571695327759e-02 -1.796026378870010376e-01 -6.137176230549812317e-02 -1.966629177331924438e-01 1.502244025468826294e-01 -9.227945655584335327e-02 -1.854159682989120483e-01 -1.732229888439178467e-01
-1.815028488636016846e-01 -2.124218940734863281e-01 1.266055256128311157e-01 -2.326766848564147949e-01 1.432890892028808594e-01 2.669342458248138428e-01 -3.080392181873321533e-01 -2.239358276128768921e-01 -1.842881292104721069e-01 1.532637327909469604e-01 -1.122878342866897583e-01 1.792832762002944946e-01 -1.603296697139739990e-01 7.990504056215286255e-02 -5.571142211556434631e-02 2.019843459129333496e-01 -7.930121570825576782e-02 -1.315847933292388916e-01 2.999257445335388184e-01 -1.209453567862510681e-01 1.736124157905578613e-01 1.607722230255603790e-02 5.743832327425479889e-03 9.946329146623611450e-02 -2.815329432487487793e-01 6.965005397796630859e-02 -2.570094764232635498e-01 1.454805284738540649e-01 1.111786291003227234e-01 1.559312827885150909e-02 -1.314488053321838379e-01 -2.588924169540405273e-01
-1.740781217813491821e-01 -1.078402400016784668e-01 5.652679875493049622e-02 -4.588887691497802734e-01 7.942651957273483276e-02 1.103695407509803772e-01 -1.529232114553451538e-01 -1.200623959302902222e-01 9.092037379741668701e-02 1.057598814368247986e-01 -4.402457177639007568e-02 8.259861171245574951e-02 -3.437749147415161133e-01 -3.306967914104461670e-01 -9.250747971236705780e-03 4.257673025131225586e-02 -8.565603941679000854e-02 -2.611321210861206055e-01 1.625672131776809692e-01 -1.058906093239784241e-01 -2.280505001544952393e-01 -1.330994814634323120e-01 -3.489136323332786560e-02 -1.931621693074703217e-02 -2.112053781747817993e-01 -3.258921802043914795e-01 -1.554552167654037476e-01 -4.018722102046012878e-02 -9.309733659029006958e-02 9.439196437597274780e-02 -1.456831842660903931e-01 -1.745683103799819946e-01
-1.269420888274908066e-02 2.866737544536590576e-02 8.483310043811798096e-02 -1.969192922115325928e-01 1.813589185476303101e-01 -1.159822046756744385e-01 -1.332809627056121826e-01 3.679225966334342957e-02 -4.193150997161865234e-01 -8.253940939903259277e-02 2.747741341590881348e-02 6.909970939159393311e-02 1.091432571411132812e-01 -2.664072513580322266e-01 1.620512306690216064e-01 4.457945749163627625e-02 -2.251520156860351562e-01 -8.269216120243072510e-02 8.453197032213211060e-02 2.350638657808303833e-01 -3.214366137981414795e-01 -1.955979317426681519e-02 -8.015559613704681396e-02 -2.880893461406230927e-02 9.313808381557464600e-02 -1.662120223045349121e-01 2.105294167995452881e-01 -2.345318049192428589e-01 4.100381731986999512e-01 -2.032495141029357910e-01 -3.097594715654850006e-02 -1.065871864557266235e-01
-3.372301757335662842e-01 -3.700097799301147461e-01 6.783856078982353210e-03 -4.595929756760597229e-02 5.238176882266998291e-02 2.360758036375045776e-01 -1.474689096212387085e-01 2.513572108000516891e-04 -5.986947938799858093e-02 2.783377654850482941e-02 9.418887645006179810e-02 -2.948665618896484375e-01 -1.020801346749067307e-02 -3.747795522212982178e-02 1.470590233802795410e-01 -3.978951275348663330e-02 -2.070237882435321808e-02 -1.894426941871643066e-01 -3.242383012548089027e-03 7.587378472089767456e-02 -2.487481832504272461e-01 -1.607225239276885986e-01 2.280953377485275269e-01 -6.500849872827529907e-02 9.363308548927307129e-02 -2.434523999691009521e-01 -2.612413465976715088e-01 -2.710477113723754883e-01 -5.346656963229179382e-02 -3.397418856620788574e-01 -1.658239066600799561e-01 -2.271638996899127960e-02
-3.772943913936614990e-01 -1.455653924494981766e-02 -1.440573185682296753e-01 -2.937585711479187012e-01 4.426744580268859863e-02 4.950353130698204041e-02 -4.763112962245941162e-01 -6.197144836187362671e-02 -4.121225476264953613e-01 6.941743195056915283e-02 6.466949731111526489e-02 -2.855819463729858398e-01 -1.945385932922363281e-01 -9.902416169643402100e-02 1.685557514429092407e-01 -1.369802951812744141e-01 -8.283469825983047485e-02 -1.685059815645217896e-02 -2.363250218331813812e-02 1.069194227457046509e-01 1.169105693697929382e-01 5.659342557191848755e-02 -7.355186622589826584e-03 -1.870861463248729706e-02 -9.518178179860115051e-03 2.776846662163734436e-02 -2.153892219066619873e-01 -1.794237494468688965e-01 -7.672910392284393311e-02 -1.486955434083938599e-01 1.265807896852493286e-01 1.266227103769779205e-02
-2.834907472133636475e-01 -5.861018598079681396e-02 1.779074817895889282e-01 -3.694205582141876221e-01 1.481176018714904785e-01 1.323022693395614624e-01 -1.333684623241424561e-01 -1.876711845397949219e-01 -2.455819249153137207e-01 -1.456841081380844116e-01 -1.256141066551208496e-01 -1.220908686518669128e-01 4.428818821907043457e-03 1.630593277513980865e-02 2.392752841114997864e-02 -1.913837045431137085e-01 -3.395753800868988037e-01 -1.916901916265487671e-01 -3.629270195960998535e-02 4.317656904458999634e-02 -1.433925330638885498e-01 4.794691503047943115e-02 1.222984343767166138e-01 2.512010396458208561e-04 1.457846909761428833e-01 -1.326220110058784485e-02 -2.114668637514114380e-01 1.215033605694770813e-02 1.246374547481536865e-01 -2.406417876482009888e-01 4.052591025829315186e-01 -9.429613500833511353e-02
-2.460648864507675171e-01 -9.010673314332962036e-02 2.786830663681030273e-01 -2.746436893939971924e-01 3.274779617786407471e-01 1.370844095945358276e-01 -1.463749855756759644e-01 -1.354276686906814575e-01 -1.158092692494392395e-01 5.144273745827376842e-04 1.774048805236816406e-02 1.879229396581649780e-01 2.161968052387237549e-01 3.814954683184623718e-02 -1.494908034801483154e-01 -2.728626877069473267e-02 -4.362597316503524780e-02 -1.892777979373931885e-01 2.384611517190933228e-01 4.742785915732383728e-02 -5.504032224416732788e-02 1.761297583580017090e-01 1.727631092071533203e-01 2.097603380680084229e-01 2.877053059637546539e-02 8.569058775901794434e-02 -2.915115952491760254e-01 -1.857518106698989868e-01 1.144009605050086975e-01 -1.085970476269721985e-01 -3.670786023139953613e-01 9.370577521622180939e-03
-1.906994134187698364e-01 1.605340987443923950e-01 2.325572669506072998e-01 -1.953100413084030151e-01 -1.031036749482154846e-01 1.631568670272827148e-01 -1.285390406847000122e-01 -5.685346573591232300e-02 -3.155612349510192871e-01 1.081205457448959351e-01 -1.617555618286132812e-01 4.975741729140281677e-02 1.866509914398193359e-01 -1.705227345228195190e-01 9.254961460828781128e-02 -4.426993429660797119e-02 1.028446033596992493e-01 -3.147006630897521973e-01 1.892008185386657715e-01 5.131975412368774414e-01 2.564795129001140594e-02 2.866391651332378387e-02 -9.758500754833221436e-02 -2.817326411604881287e-02 6.229263544082641602e-02 -1.483786553144454956e-01 1.094936057925224304e-01 4.635192826390266418e-02 2.254583239555358887e-01 -1.459504663944244385e-01 3.015324659645557404e-02 -2.015508711338043213e-01
-1.859615594148635864e-01 -1.300066113471984863e-01 1.689547449350357056e-01 -1.893352717161178589e-01 -9.426598250865936279e-02 -1.394710838794708252e-01 -1.687475889921188354e-01 -2.126975059509277344e-01 -1.553233712911605835e-01 5.591028556227684021e-02 -4.042817652225494385e-02 -1.151608526706695557e-01 2.317643314599990845e-01 2.806166373193264008e-02 -1.291899532079696655e-01 9.902902692556381226e-02 1.692857891321182251e-01 -9.458000212907791138e-02 1.472208201885223389e-01 -2.048324197530746460e-01 -4.482384324073791504e-01 6.463240832090377808e-02 -8.575924672186374664e-03 6.697475165128707886e-02 6.885681301355361938e-03 -1.044719368219375610e-01 -2.473224550485610962e-01 -2.963587641716003418e-01 2.355719804763793945e-01 -3.001877367496490479e-01 -1.684658415615558624e-02 -2.053901404142379761e-01
2.513292431831359863e-01 -1.934793740510940552e-01 2.254495173692703247e-01 -3.146538436412811279e-01 2.154721915721893311e-01 -4.862129315733909607e-02 -2.049551606178283691e-01 -2.064269781112670898e-02 -1.763928532600402832e-01 2.075780630111694336e-01 7.709445897489786148e-03 -1.844611577689647675e-02 -1.185061484575271606e-01 -2.097339034080505371e-01 3.330993279814720154e-02 -1.881493330001831055e-01 2.343529015779495239e-01 -6.682126224040985107e-02 1.756001859903335571e-01 2.345583438873291016e-01 1.150832697749137878e-02 -1.742333918809890747e-01 1.054749488830566406e-01 1.109907254576683044e-01 3.356072679162025452e-02 2.938028052449226379e-02 -1.198918148875236511e-01 -2.324367910623550415e-01 -4.895428568124771118e-02 -2.569461055099964142e-02 -8.095926046371459961e-02 -4.582799375057220459e-01
1.409188937395811081e-02 -1.759789884090423584e-01 2.332875430583953857e-01 -1.775999218225479126e-01 1.015519350767135620e-02 -2.956732548773288727e-02 -2.829748019576072693e-02 -1.273596286773681641e-01 -1.225372627377510071e-01 -1.892670057713985443e-02 -7.009366992861032486e-03 -1.073574125766754150e-01 -4.955186974257230759e-03 -1.543391197919845581e-01 -1.209693774580955505e-01 -2.059081494808197021e-01 -1.374520361423492432e-01 -1.787342429161071777e-01 -2.290879040956497192e-01 4.157873988151550293e-02 -1.576583385467529297e-01 -2.449578233063220978e-02 -8.483957499265670776e-02 3.507495522499084473e-01 -1.888796240091323853e-01 -3.437853455543518066e-01 -1.408137083053588867e-01 -2.214210629463195801e-01 1.749157905578613281e-01 1.131127327680587769e-01 -1.788176447153091431e-01 -4.452308714389801025e-01
-3.876082599163055420e-01 -2.036780118942260742e-02 -2.218326032161712646e-01 -2.217014282941818237e-01 7.316518574953079224e-02 8.386313915252685547e-02 -1.347072720527648926e-01 8.335620909929275513e-02 -1.880580186843872070e-01 1.453129500150680542e-01 7.332087308168411255e-02 -1.018168702721595764e-01 1.564981192350387573e-01 5.326988641172647476e-03 2.516273856163024902e-01 -6.245668232440948486e-02 2.599756419658660889e-01 -2.835895419120788574e-01 -7.474714517593383789e-02 2.594919204711914062e-01 -9.455507993698120117e-02 -2.303209602832794189e-01 9.550621360540390015e-02 2.656269446015357971e-02 1.759089715778827667e-02 1.582406833767890930e-02 -2.905642986297607422e-01 3.121576905250549316e-01 7.091668993234634399e-02 -2.359383851289749146e-01 1.499526761472225189e-02 -1.159405037760734558e-01
2.802453003823757172e-02 -2.127307504415512085e-01 7.622679322957992554e-02 -3.063161075115203857e-01 -3.019268512725830078e-01 -3.439779207110404968e-02 -6.832736730575561523e-02 -1.090952008962631226e-02 -2.207493335008621216e-01 -8.676084131002426147e-02 5.392978712916374207e-02 -4.352090135216712952e-02 -2.956062927842140198e-02 -1.752754151821136475e-01 2.092143595218658447e-01 1.063804235309362411e-02 -2.078279554843902588e-01 1.439135819673538208e-01 2.452667802572250366e-01 -6.930463761091232300e-02 5.111945793032646179e-02 6.204466521739959717e-02 9.039212763309478760e-02 2.809971272945404053e-01 -1.648124903440475464e-01 2.706651091575622559e-01 -2.597051858901977539e-01 -1.361585259437561035e-01 1.802134066820144653e-01 -2.451580464839935303e-01 -1.176085919141769409e-01 -3.246151208877563477e-01
-8.619759231805801392e-02 -7.119804620742797852e-02 3.026266396045684814e-01 -1.416001468896865845e-01 6.760063767433166504e-02 4.424873739480972290e-02 -3.274556994438171387e-01 -1.787669956684112549e-01 -2.428064793348312378e-01 3.863150998950004578e-02 -2.206251025199890137e-01 3.443339839577674866e-02 9.146505594253540039e-02 1.378249726258218288e-03 -9.352092444896697998e-02 -2.001419663429260254e-01 -7.302193343639373779e-02 -2.259614020586013794e-01 7.338069379329681396e-02 2.005394697189331055e-01 -1.915220469236373901e-01 -9.693412482738494873e-02 -1.545471101999282837e-01 3.371417522430419922e-01 -7.986991107463836670e-02 -6.480486690998077393e-02 -5.676962435245513916e-02 -1.387168318033218384e-01 -3.932121023535728455e-02 3.284975886344909668e-01 1.885303258895874023e-01 -3.146634101867675781e-01
-2.758897244930267334e-01 -1.887503825128078461e-02 8.989948034286499023e-02 -8.930392563343048096e-02 5.043909326195716858e-02 8.321239054203033447e-02 -2.083539962768554688e-01 -2.143394760787487030e-02 -4.896063208580017090e-01 1.715494841337203979e-01 1.401064544916152954e-02 1.705745309591293335e-01 1.997533291578292847e-01 1.202059164643287659e-01 3.044067323207855225e-01 -1.308853626251220703e-01 1.723772883415222168e-01 7.278753817081451416e-02 9.595388919115066528e-02 2.530257105827331543e-01 -3.407757729291915894e-02 -5.788740888237953186e-02 1.569047756493091583e-02 -1.227108854800462723e-02 1.756892800331115723e-01 6.878809630870819092e-02 -2.583475410938262939e-02 -2.755244672298431396e-01 8.545153588056564331e-02 -7.720445841550827026e-02 1.974703818559646606e-01 -3.375862836837768555e-01
-1.530195027589797974e-01 -8.329663425683975220e-03 1.678400784730911255e-01 -4.854730069637298584e-01 2.114876359701156616e-01 3.062687814235687256e-01 -6.930626928806304932e-02 1.050864085555076599e-01 -8.576396107673645020e-02 1.773114316165447235e-02 -2.375072389841079712e-01 -2.083855867385864258e-01 8.378120511770248413e-02 -1.485315710306167603e-01 -9.458168596029281616e-02 -2.722279727458953857e-01 -5.741920694708824158e-02 -8.040652424097061157e-02 2.029356211423873901e-01 -2.137699425220489502e-01 1.552279293537139893e-01 1.305602937936782837e-01 1.855681091547012329e-01 -1.537702884525060654e-02 -3.992555662989616394e-02 1.401982158422470093e-01 -2.148226648569107056e-01 -4.218392074108123779e-02 -3.603467345237731934e-02 -8.190610259771347046e-02 -1.686326414346694946e-01 -2.461104393005371094e-01
-1.160381436347961426e-01 1.310766488313674927e-01 2.328942418098449707e-01 -3.434253931045532227e-01 1.081934645771980286e-01 8.420445770025253296e-02 -1.413654237985610962e-01 -9.011834859848022461e-02 -4.020598530769348145e-01 4.652892705053091049e-03 -1.204974725842475891e-01 -1.332992017269134521e-01 3.978117555379867554e-02 -1.135841906070709229e-01 -4.758630692958831787e-02 -3.136568963527679443e-01 1.409480124711990356e-01 -1.299715191125869751e-01 6.657668203115463257e-02 2.391712814569473267e-01 1.094418577849864960e-02 -2.913346514105796814e-02 1.631183624267578125e-01 8.566235750913619995e-02 -2.842045426368713379e-01 3.047651350498199463e-01 -1.553057283163070679e-01 9.741935133934020996e-02 -2.064739353954792023e-02 -2.310452796518802643e-02 -1.897428631782531738e-01 -2.522797882556915283e-01
-3.880343437194824219e-01 -1.655915677547454834e-01 -9.085476398468017578e-02 -1.917171180248260498e-01 8.343711495399475098e-02 -1.231136843562126160e-01 -2.943501248955726624e-02 -8.749312162399291992e-02 -1.214986965060234070e-01 -4.753303155303001404e-02 3.899616748094558716e-02 -2.341226935386657715e-01 -1.278754509985446930e-02 1.619729846715927124e-01 1.057630777359008789e-02 -1.371092200279235840e-01 3.190787434577941895e-01 -1.618585735559463501e-01 -7.612487673759460449e-02 1.518954187631607056e-01 -5.955849215388298035e-02 -5.890639871358871460e-02 1.445256173610687256e-01 2.779129147529602051e-01 -4.735731706023216248e-02 -1.064322218298912048e-01 -2.755366563796997070e-01 2.600553631782531738e-01 3.380624353885650635e-01 -6.470219045877456665e-02 -5.401254072785377502e-02 -2.952401638031005859e-01
-1.396683752536773682e-01 -6.067359820008277893e-03 2.560148835182189941e-01 -2.590128183364868164e-01 2.231898605823516846e-01 8.682628720998764038e-02 -1.960752010345458984e-01 -1.457600593566894531e-01 -3.066473305225372314e-01 -1.556693911552429199e-01 1.419898569583892822e-01 2.555942237377166748e-01 -3.024948388338088989e-02 6.791929900646209717e-02 1.641704142093658447e-01 1.047529354691505432e-01 -5.576987937092781067e-02 -2.336554378271102905e-01 3.587966263294219971e-01 1.198548600077629089e-01 -2.939679101109504700e-02 8.182927966117858887e-02 3.399320244789123535e-01 2.051568776369094849e-02 -1.343925297260284424e-01 8.085095137357711792e-02 -2.528195381164550781e-01 -1.181529760360717773e-01 6.591083854436874390e-02 -7.865388691425323486e-02 -2.066841125488281250e-01 -5.922127142548561096e-02
-3.052238821983337402e-01 -1.455190330743789673e-01 -2.127842977643013000e-02 -2.921667098999023438e-01 2.197916954755783081e-01 -1.520533580332994461e-02 -1.108915582299232483e-01 -1.128790229558944702e-01 -8.326601237058639526e-03 1.481322795152664185e-01 -3.108355700969696045e-01 2.751728892326354980e-02 3.447293862700462341e-02 -6.182622537016868591e-02 5.900980159640312195e-02 7.212505489587783813e-02 -6.441669911146163940e-02 -4.031483829021453857e-02 5.680333077907562256e-02 1.583990752696990967e-01 -6.541224569082260132e-02 -1.184786185622215271e-01 -3.816981017589569092e-01 3.921312689781188965e-01 1.674585193395614624e-01 -7.947774976491928101e-02 -2.817315757274627686e-01 -1.532311290502548218e-01 1.534968316555023193e-01 -4.238948971033096313e-02 2.527804672718048096e-01 -1.218644753098487854e-01
-1.558049321174621582e-01 -2.303232401609420776e-01 -9.638561308383941650e-02 -5.086150765419006348e-01 1.049710065126419067e-01 7.290311157703399658e-02 -2.275888025760650635e-01 1.588839590549468994e-01 -9.497670829296112061e-02 -4.460063576698303223e-02 -1.996891498565673828e-01 -5.802321434020996094e-02 1.851075589656829834e-01 1.321663409471511841e-01 4.264431819319725037e-02 3.074831366539001465e-01 -2.018986344337463379e-01 -4.453716799616813660e-02 7.539828121662139893e-02 9.187266975641250610e-02 -3.072545304894447327e-02 -2.283485084772109985e-01 7.631167024374008179e-02 2.209298312664031982e-01 -2.113524228334426880e-01 4.909488186240196228e-02 4.200392588973045349e-02 -1.320101469755172729e-01 1.456225961446762085e-01 6.542311608791351318e-02 1.951480358839035034e-01 -2.540468573570251465e-01
-1.619011461734771729e-01 2.944101206958293915e-02 1.008599102497100830e-01 -2.179172337055206299e-01 1.450401451438665390e-02 1.432238370180130005e-01 -4.526467025279998779e-01 -9.261999279260635376e-02 -1.705006659030914307e-01 -2.300826013088226318e-01 -3.111336007714271545e-02 1.720983535051345825e-01 2.264123260974884033e-01 -1.079312413930892944e-01 5.197808519005775452e-02 -1.039850339293479919e-01 -2.818425595760345459e-01 -3.222435116767883301e-01 -8.836601674556732178e-02 -2.365861088037490845e-01 -1.124690920114517212e-01 -2.402571290731430054e-01 6.478098034858703613e-02 -1.076921969652175903e-01 -3.127428935840725899e-03 -6.126202270388603210e-02 -1.123838201165199280e-01 1.032335460186004639e-01 2.881886959075927734e-01 -1.910835355520248413e-01 -1.101052463054656982e-01 -9.241252206265926361e-03
1.953132301568984985e-01 -1.379052400588989258e-01 1.001137718558311462e-01 -1.917372047901153564e-01 3.039097189903259277e-01 -1.981874695047736168e-03 -4.631311446428298950e-02 9.434434771537780762e-02 -1.507457643747329712e-01 2.084097415208816528e-01 6.326594948768615723e-02 -1.377228051424026489e-01 -1.813176870346069336e-01 -1.568164974451065063e-01 2.550557255744934082e-02 -2.799556255340576172e-01 5.775770545005798340e-02 -1.313260048627853394e-01 4.587010145187377930e-01 1.977244466543197632e-01 -5.827670544385910034e-02 -7.229020446538925171e-02 1.390479207038879395e-01 5.360333994030952454e-02 5.709740519523620605e-02 1.147680133581161499e-01 -2.557165026664733887e-01 -1.329215466976165771e-01 -3.847273439168930054e-02 -2.429415285587310791e-01 4.388954490423202515e-02 -3.227761387825012207e-01
-1.578357815742492676e-01 -2.194435298442840576e-01 -2.463480271399021149e-02 -2.536245286464691162e-01 4.284913092851638794e-02 9.477519989013671875e-02 -2.640215456485748291e-01 -3.300031721591949463e-01 -2.965105473995208740e-01 1.911392360925674438e-01 -1.174584850668907166e-01 -1.509199142456054688e-01 7.625263184309005737e-02 -1.407391130924224854e-01 2.408277690410614014e-01 -2.036716639995574951e-01 -1.805014461278915405e-01 -2.931063473224639893e-01 -1.691507101058959961e-01 -2.095557004213333130e-01 -5.658954381942749023e-02 -1.452917903661727905e-01 5.601544305682182312e-02 -2.363511174917221069e-02 2.071818560361862183e-01 6.892082747071981430e-03 1.547001302242279053e-01 -1.141280755400657654e-01 1.655543409287929535e-02 5.248003825545310974e-02 -2.836760878562927246e-01 -6.315475702285766602e-02
1.072683036327362061e-01 -4.637847840785980225e-02 2.816726863384246826e-01 -1.324715465307235718e-01 -3.264064341783523560e-02 9.996911510825157166e-03 -3.600021898746490479e-01 1.987823396921157837e-01 -5.730943381786346436e-02 -7.139310985803604126e-02 9.206432849168777466e-02 5.662278085947036743e-02 -2.756852097809314728e-02 -4.331098869442939758e-02 -8.959761261940002441e-02 -1.628778278827667236e-01 -3.443646728992462158e-01 -1.159962043166160583e-01 1.642130762338638306e-01 2.956406176090240479e-01 -1.276986449956893921e-01 1.080267727375030518e-01 -6.334817409515380859e-02 8.480718731880187988e-02 2.338684350252151489e-02 2.565138638019561768e-01 -2.207306213676929474e-02 -8.436165750026702881e-02 2.906265556812286377e-01 -3.245193064212799072e-01 -2.848382852971553802e-02 -3.343428671360015869e-01
-3.623495995998382568e-01 -9.819122403860092163e-02 -1.036866754293441772e-01 -3.373348116874694824e-01 2.823823690414428711e-01 8.704056590795516968e-02 5.939212813973426819e-02 1.487918198108673096e-01 -1.366893644444644451e-03 9.874171577394008636e-03 2.064310312271118164e-01 -1.150892674922943115e-01 2.154939621686935425e-01 -5.182200297713279724e-02 2.004524320363998413e-01 -3.568662405014038086e-01 -1.593652218580245972e-01 -2.227123230695724487e-01 2.977293217554688454e-03 1.130272150039672852e-01 9.938225150108337402e-02 9.610554575920104980e-02 1.006760001182556152e-01 2.262080274522304535e-02 -1.987905353307723999e-01 -2.707589268684387207e-01 1.139479596167802811e-02 1.398773342370986938e-01 1.105537861585617065e-01 -5.021573603153228760e-02 -1.410749256610870361e-01 -2.533868253231048584e-01
4.288475960493087769e-02 -2.386942803859710693e-01 1.253209114074707031e-01 -1.991492509841918945e-01 -7.829418778419494629e-02 2.933689951896667480e-01 -1.414644867181777954e-01 -1.441535726189613342e-02 -1.624478399753570557e-01 -2.022266387939453125e-01 7.419079542160034180e-02 -6.319862604141235352e-02 1.058215200901031494e-01 5.811448022723197937e-02 7.043500989675521851e-02 -1.410606056451797485e-01 -3.810496628284454346e-01 -1.072163879871368408e-01 8.031158149242401123e-02 2.644885778427124023e-01 -8.687620609998703003e-02 -2.955335676670074463e-01 5.239570140838623047e-02 1.020408868789672852e-01 -1.400972753763198853e-01 -2.527469694614410400e-01 2.517370879650115967e-02 9.609056264162063599e-02 4.305862486362457275e-01 -1.461244076490402222e-01 3.882234916090965271e-02 1.200164109468460083e-01
-5.704264342784881592e-02 -1.593244820833206177e-01 -7.908359169960021973e-03 -5.694910883903503418e-01 -2.432569861412048340e-02 3.048341870307922363e-01 -1.104223281145095825e-01 7.331816852092742920e-02 -1.106665059924125671e-01 1.449831426143646240e-01 -2.646130509674549103e-02 -1.847010999917984009e-01 1.239777803421020508e-01 3.432877734303474426e-02 -1.851843204349279404e-03 1.250116974115371704e-01 2.128946781158447266e-01 -1.266115456819534302e-01 2.144707888364791870e-01 -4.305425658822059631e-02 8.244752138853073120e-02 5.177762731909751892e-02 3.081566691398620605e-01 1.791666448116302490e-02 -1.244067102670669556e-01 -2.919327914714813232e-01 1.151653821580111980e-03 -4.394051805138587952e-02 3.216049373149871826e-01 -7.608097977936267853e-03 -1.224804669618606567e-01 2.332093194127082825e-02
3.751084953546524048e-02 -1.140379309654235840e-01 1.210719421505928040e-01 -2.665977478027343750e-01 4.700432717800140381e-02 4.029264748096466064e-01 -4.664268344640731812e-02 -2.037396878004074097e-01 -2.462481334805488586e-02 -5.833660811185836792e-02 -6.817469000816345215e-02 5.551458522677421570e-02 4.375660046935081482e-02 -1.736498028039932251e-01 3.027687370777130127e-01 -3.634465634822845459e-01 -3.240006417036056519e-02 4.682651534676551819e-02 -6.242009997367858887e-02 1.191252470016479492e-01 -1.696745157241821289e-01 -3.151524364948272705e-01 1.256487816572189331e-01 1.127666831016540527e-01 1.024569496512413025e-01 1.653485000133514404e-01 -6.305631995201110840e-02 2.768365293741226196e-02 2.209076434373855591e-01 -9.155776351690292358e-02 2.736673951148986816e-01 -2.672818005084991455e-01
-1.006905138492584229e-01 -1.676921099424362183e-01 2.981541119515895844e-02 -5.400171130895614624e-02 -1.248854100704193115e-01 -2.349091321229934692e-02 -2.579945027828216553e-01 -2.373485863208770752e-01 -2.260837107896804810e-01 4.076017811894416809e-02 5.706922337412834167e-02 1.619371026754379272e-01 -8.849253505468368530e-02 -1.330116391181945801e-01 2.232853472232818604e-01 -1.555546373128890991e-01 -1.071229130029678345e-01 -6.973934173583984375e-02 1.552706956863403320e-01 1.409285515546798706e-01 -3.614903390407562256e-01 -2.146117761731147766e-02 -7.048486918210983276e-02 -1.547479778528213501e-01 3.459439873695373535e-01 2.177829742431640625e-01 -5.005473271012306213e-02 2.663660421967506409e-02 4.360854029655456543e-01 -2.155879437923431396e-01 -4.231299087405204773e-02 -8.910289406776428223e-02
-2.233277410268783569e-01 5.286588892340660095e-02 3.675851523876190186e-01 -2.716831564903259277e-01 9.408198297023773193e-02 1.137770190834999084e-01 -3.165203332901000977e-01 -7.323610782623291016e-02 -2.237164378166198730e-01 4.892067052423954010e-03 -3.597401955630630255e-04 1.641624420881271362e-02 -1.753651648759841919e-01 1.094804331660270691e-02 1.953146010637283325e-01 -1.546222120523452759e-01 -3.020354211330413818e-01 -1.118878573179244995e-01 -7.424701005220413208e-02 -3.903302177786827087e-02 -1.058921366930007935e-01 1.064213886857032776e-01 4.566114395856857300e-02 1.579092890024185181e-01 3.018415868282318115e-01 -1.201141402125358582e-01 -2.016089409589767456e-01 3.866569697856903076e-02 1.165517941117286682e-01 -1.568545401096343994e-01 2.633598446846008301e-01 -2.285179346799850464e-01
-2.438848316669464111e-01 -2.512659132480621338e-01 2.397488243877887726e-02 -9.572223573923110962e-02 1.226053163409233093e-01 2.292723506689071655e-01 -1.260193735361099243e-01 6.476033478975296021e-02 -1.785833686590194702e-01 7.627160102128982544e-02 8.781962096691131592e-02 -2.455262467265129089e-02 2.266278713941574097e-01 -4.208318516612052917e-02 1.409224867820739746e-01 -8.705326914787292480e-02 1.656248122453689575e-01 -4.720106348395347595e-02 -3.462373837828636169e-02 2.777644693851470947e-01 -1.119511201977729797e-01 -2.748730480670928955e-01 -2.592831291258335114e-02 8.750183880329132080e-02 1.156288236379623413e-01 -7.940684258937835693e-02 -2.002066224813461304e-01 4.324032366275787354e-01 3.081569969654083252e-01 -3.036627173423767090e-01 1.084543615579605103e-01 -5.734925344586372375e-02
-9.477656334638595581e-02 -1.578206121921539307e-01 -7.960680872201919556e-03 -5.051471590995788574e-01 5.646848306059837341e-02 2.316971421241760254e-01 9.939514100551605225e-02 -2.650082409381866455e-01 -1.029132083058357239e-01 3.356918320059776306e-02 5.131117999553680420e-02 3.012180328369140625e-01 -5.750156566500663757e-02 1.398999709635972977e-02 1.041346415877342224e-01 1.930430829524993896e-01 -3.905173763632774353e-02 -1.272912621498107910e-01 1.459196060895919800e-01 6.297218799591064453e-02 -2.832782864570617676e-01 -3.533812239766120911e-02 3.486894369125366211e-01 5.119536444544792175e-02 3.787222132086753845e-02 -1.159746795892715454e-01 1.709604114294052124e-01 -1.325016766786575317e-01 2.314125299453735352e-01 -6.234376505017280579e-02 -9.715348482131958008e-02 -1.999107301235198975e-01
-3.937918543815612793e-01 -1.363411843776702881e-01 -5.217889323830604553e-02 -1.050575599074363708e-01 -5.134346708655357361e-02 4.271616414189338684e-02 -2.363121211528778076e-01 -8.009433001279830933e-02 -2.465078532695770264e-01 9.209178388118743896e-02 -9.395369142293930054e-02 -3.611792623996734619e-02 2.245269156992435455e-02 -7.922328263521194458e-02 -1.708433590829372406e-02 -7.132028788328170776e-02 2.574088424444198608e-02 -1.068793237209320068e-02 3.279976844787597656e-01 -1.368485540151596069e-01 -1.104584485292434692e-01 -1.019020900130271912e-01 4.568361937999725342e-01 1.416943967342376709e-01 -2.594751119613647461e-01 -1.157493665814399719e-01 -3.779240548610687256e-01 -2.424973808228969574e-02 7.133036106824874878e-02 9.969060309231281281e-03 -1.810979843139648438e-01 -1.172600015997886658e-01
-2.819586098194122314e-01 -3.513222038745880127e-01 7.162089645862579346e-02 -2.427661865949630737e-01 -1.125162690877914429e-01 4.597670584917068481e-02 -3.116493821144104004e-01 1.992502808570861816e-02 -4.845016449689865112e-02 7.039141654968261719e-02 3.414348931983113289e-03 1.091959513723850250e-02 -1.590161472558975220e-01 -1.845962703227996826e-01 -1.362628638744354248e-01 -2.213303893804550171e-01 -2.585712969303131104e-01 1.983810514211654663e-01 1.376204490661621094e-01 3.441565334796905518e-01 -1.625905185937881470e-01 -1.306911259889602661e-01 -3.645790219306945801e-01 -1.236649788916110992e-02 1.824238896369934082e-02 -3.386415168642997742e-02 -1.222634539008140564e-01 8.300063759088516235e-02 1.619647592306137085e-01 -1.157612949609756470e-01 -1.115877740085124969e-02 -5.569615587592124939e-02
2.877716720104217529e-02 -4.446445778012275696e-02 -9.201011806726455688e-02 -6.115351319313049316e-01 -1.675089895725250244e-01 -1.336620468646287918e-02 -9.557351469993591309e-03 -4.433210939168930054e-02 -1.550216525793075562e-01 2.294870913028717041e-01 2.328545553609728813e-03 4.756823554635047913e-02 9.109219908714294434e-02 1.641551852226257324e-01 2.137918174266815186e-01 3.475286066532135010e-02 5.876413360238075256e-02 -9.106327593326568604e-02 -7.620363682508468628e-02 2.798041403293609619e-01 -6.136830896139144897e-02 -2.213148623704910278e-01 3.846717774868011475e-01 7.218921929597854614e-02 9.543793275952339172e-03 -5.212952382862567902e-03 -3.323981538414955139e-02 -3.201908618211746216e-02 2.828804254531860352e-01 3.334370255470275879e-02 -4.670302383601665497e-03 -1.953437030315399170e-01
-4.487408325076103210e-02 -2.184272706508636475e-01 1.994583755731582642e-01 -1.561391055583953857e-01 1.190924793481826782e-01 5.380244925618171692e-02 -3.215653002262115479e-01 -2.437494099140167236e-01 5.637145042419433594e-02 -1.957830637693405151e-01 -6.143710017204284668e-02 2.042180486023426056e-02 2.491908669471740723e-01 -3.311612010002136230e-01 1.368352621793746948e-01 -1.238437369465827942e-01 2.787805497646331787e-01 4.797571524977684021e-02 2.009399980306625366e-01 4.606701806187629700e-02 -2.198612689971923828e-01 -1.454103738069534302e-01 -1.417079865932464600e-01 4.732699319720268250e-02 1.714736223220825195e-01 -9.538417309522628784e-02 -1.598883122205734253e-01 -8.506379276514053345e-02 1.065697222948074341e-01 6.401723250746726990e-03 -2.442453242838382721e-02 -3.963232934474945068e-01
-3.867167830467224121e-01 2.531966865062713623e-01 -2.692692875862121582e-01 -3.093441128730773926e-01 6.802146881818771362e-02 9.685599058866500854e-02 -1.039671823382377625e-01 1.506556421518325806e-01 -6.479927152395248413e-02 1.324971914291381836e-01 -1.594888120889663696e-01 -6.230916455388069153e-02 3.298330307006835938e-01 -1.970463693141937256e-01 -1.819246099330484867e-03 -1.930198818445205688e-02 -1.019798144698143005e-01 -2.137300521135330200e-01 6.372987478971481323e-02 7.132530957460403442e-02 -1.419906765222549438e-01 -1.370204240083694458e-01 -1.795452088117599487e-01 2.693721950054168701e-01 9.395536035299301147e-03 -2.457241155207157135e-02 1.603620126843452454e-02 4.416901618242263794e-02 3.426162526011466980e-02 -1.621249914169311523e-01 -3.037068620324134827e-02 -3.623769283294677734e-01
1.318981777876615524e-02 -1.067185327410697937e-01 2.321574985980987549e-01 -6.825239956378936768e-02 -3.228913545608520508e-01 1.006297245621681213e-01 -2.956470549106597900e-01 -2.485100626945495605e-01 -1.942267566919326782e-01 8.452118188142776489e-02 9.233680367469787598e-02 -1.265333741903305054e-01 1.776085346937179565e-01 -8.496195077896118164e-02 1.924067288637161255e-01 -2.126446197507902980e-04 -1.779835075139999390e-01 -7.658672332763671875e-02 1.478106230497360229e-01 2.498203366994857788e-01 -1.639533936977386475e-01 1.060173194855451584e-02 -2.525876089930534363e-02 1.214612349867820740e-01 -1.735092997550964355e-01 3.870945572853088379e-01 -3.454707264900207520e-01 -3.572490764781832695e-03 1.880445629358291626e-01 1.400489509105682373e-01 -3.953809663653373718e-02 -3.331325203180313110e-02
5.174769833683967590e-02 -3.060749471187591553e-01 2.498624175786972046e-01 -2.210842221975326538e-01 6.463351845741271973e-02 -2.224496379494667053e-02 -7.372465729713439941e-02 -1.738826930522918701e-01 -2.696880996227264404e-01 1.680627763271331787e-01 -9.375517815351486206e-02 -1.698574870824813843e-01 6.711712479591369629e-02 -1.226898878812789917e-01 1.521809548139572144e-01 2.696270123124122620e-02 -2.642506547272205353e-02 -1.890057772397994995e-01 1.501081734895706177e-01 1.925492435693740845e-01 -2.476700097322463989e-01 -1.875101327896118164e-01 -9.392940253019332886e-02 7.465673238039016724e-02 -4.475358501076698303e-02 3.809246122837066650e-01 -1.421395391225814819e-01 7.476093620061874390e-02 2.033250629901885986e-01 3.596580326557159424e-01 -1.356572806835174561e-01 -3.166872635483741760e-02
1.264565275050699711e-03 -3.639127910137176514e-01 1.758849471807479858e-01 -2.073647975921630859e-01 1.452228426933288574e-01 -6.179869920015335083e-02 -2.028755545616149902e-01 8.134551462717354298e-04 7.278431951999664307e-02 -3.476735353469848633e-01 -1.705618947744369507e-01 -2.941410243511199951e-02 1.274292021989822388e-01 -2.562997639179229736e-01 2.228889614343643188e-01 -2.946473285555839539e-02 1.240054368972778320e-01 -1.179582402110099792e-01 2.088576555252075195e-01 2.428852915763854980e-01 -5.754833295941352844e-02 -1.598862260580062866e-01 -1.023753583431243896e-01 1.500142961740493774e-01 2.147496342658996582e-01 -4.445025697350502014e-02 -1.044426485896110535e-01 -1.203232109546661377e-01 5.949917063117027283e-02 1.137247905135154724e-01 3.287694230675697327e-02 -3.926264047622680664e-01
-1.122212875634431839e-02 -4.174240231513977051e-01 -5.057777464389801025e-02 -2.514662146568298340e-01 -2.110076248645782471e-01 5.628357082605361938e-02 -2.231344878673553467e-01 6.612104922533035278e-02 -9.883539378643035889e-02 -5.848791450262069702e-02 3.561608493328094482e-02 -6.331703811883926392e-02 1.130688786506652832e-01 -3.007424250245094299e-02 2.852567136287689209e-01 2.163473144173622131e-02 1.472142934799194336e-01 -8.608743548393249512e-02 -1.005768105387687683e-01 -1.017255242913961411e-02 -1.315876692533493042e-01 1.234937161207199097e-01 -1.211205199360847473e-01 -2.088565230369567871e-01 9.288156032562255859e-02 2.024117410182952881e-01 -2.935434579849243164e-01 -3.930650278925895691e-02 2.656308710575103760e-01 3.798101842403411865e-02 -9.598948061466217041e-02 -4.419316649436950684e-01
-3.643272444605827332e-03 -4.005012810230255127e-01 -2.129781991243362427e-01 -4.560690522193908691e-01 4.850834980607032776e-02 -1.435363143682479858e-01 -2.423337548971176147e-01 -1.607322394847869873e-01 -1.293199360370635986e-01 2.543136775493621826e-01 -1.362119019031524658e-01 -6.017048284411430359e-02 -2.620169892907142639e-02 -1.085807830095291138e-01 9.296918660402297974e-02 -2.980337440967559814e-01 -1.853934526443481445e-01 4.520745947957038879e-02 2.706971950829029083e-02 2.083038538694381714e-02 3.330508992075920105e-02 -1.947198957204818726e-01 1.040652841329574585e-01 3.193740919232368469e-02 -6.483224034309387207e-02 1.238743066787719727e-01 -5.015175417065620422e-02 -1.612473875284194946e-01 1.791042834520339966e-02 -2.972139716148376465e-01 -1.674327254295349121e-01 1.094682812690734863e-01
-1.381042748689651489e-01 -1.567748188972473145e-01 -1.053337976336479187e-01 -3.322696983814239502e-01 3.173424303531646729e-02 8.164756745100021362e-02 -3.756864666938781738e-01 -1.566590182483196259e-02 -3.031224310398101807e-01 -2.076543681323528290e-02 1.037150472402572632e-01 7.749178912490606308e-03 8.106563985347747803e-02 -1.797032356262207031e-01 -7.317589968442916870e-02 -2.014974653720855713e-01 -1.854701340198516846e-01 4.885592684149742126e-02 -3.087475895881652832e-01 6.269974634051322937e-03 -2.028729468584060669e-01 -3.359127044677734375e-01 1.686609834432601929e-01 1.282679140567779541e-01 -9.392536431550979614e-02 -1.931885182857513428e-01 1.892626434564590454e-01 5.472430586814880371e-02 2.267572581768035889e-01 -9.059108793735504150e-02 1.750336028635501862e-02 -1.479994952678680420e-01
-1.300046294927597046e-01 -8.207616209983825684e-02 6.872518360614776611e-02 -1.157497689127922058e-01 -1.449695825576782227e-01 1.981923729181289673e-01 -1.940716654062271118e-01 -2.507783174514770508e-01 3.485162183642387390e-02 1.588242650032043457e-01 8.094045519828796387e-02 -2.016399949789047241e-01 7.650683168321847916e-03 -2.702133357524871826e-01 -3.331809639930725098e-01 1.247224360704421997e-01 -5.717680975794792175e-02 -1.247147098183631897e-01 -4.320567008107900620e-03 3.970357179641723633e-01 -2.958186864852905273e-01 6.915244460105895996e-02 -6.971884518861770630e-02 1.666718870401382446e-01 1.862228512763977051e-01 1.103788316249847412e-01 -1.447034925222396851e-01 2.360140979290008545e-01 9.776078164577484131e-02 -1.741512119770050049e-01 -1.159412711858749390e-01 -2.141490429639816284e-01
-1.203837618231773376e-01 1.500010043382644653e-01 1.760407835245132446e-01 -5.651796460151672363e-01 6.857948005199432373e-02 -6.318727042526006699e-03 -2.978321611881256104e-01 -9.661183506250381470e-02 -1.158669125288724899e-02 2.363884598016738892e-01 -1.799392700195312500e-01 -8.306753635406494141e-02 -2.058854997158050537e-01 -3.708945214748382568e-01 1.918742805719375610e-02 1.206093505024909973e-01 -8.910483121871948242e-02 -2.338831126689910889e-01 1.118451580405235291e-01 -4.153789952397346497e-02 -1.894139945507049561e-01 -4.420881718397140503e-02 1.730904430150985718e-01 3.687174990773200989e-02 -1.455141603946685791e-01 -1.838637590408325195e-01 1.450253091752529144e-02 8.794271387159824371e-03 3.891251608729362488e-02 -1.180693358182907104e-01 -1.933515258133411407e-02 5.025677755475044250e-02
-2.579202353954315186e-01 1.822319254279136658e-02 3.437866866588592529e-01 -2.036742120981216431e-01 1.203811988234519958e-01 -7.849208079278469086e-03 -3.551520705223083496e-01 -4.873310402035713196e-02 -2.525132894515991211e-01 -2.180983424186706543e-01 1.572530716657638550e-01 -1.945248395204544067e-01 3.266427293419837952e-02 -1.807139366865158081e-01 2.965955138206481934e-01 2.729806676506996155e-02 1.499353256076574326e-02 -1.302872300148010254e-01 3.461620584130287170e-02 -4.511325433850288391e-02 -5.875394865870475769e-02 -1.491188406944274902e-01 8.297324180603027344e-02 -5.372325424104928970e-03 8.302474766969680786e-02 1.632090806961059570e-01 -2.123101502656936646e-01 1.959391869604587555e-02 1.411047726869583130e-01 -3.183470368385314941e-01 5.984889715909957886e-02 -2.778715193271636963e-01
-5.494530871510505676e-02 -3.923581838607788086e-01 4.969878122210502625e-02 -6.179301440715789795e-02 2.044218331575393677e-01 5.027788877487182617e-01 -1.206893101334571838e-01 -1.482814252376556396e-01 -1.216244101524353027e-01 1.660248339176177979e-01 9.408616274595260620e-02 7.675757259130477905e-02 3.479034081101417542e-02 -4.971717670559883118e-02 1.309794783592224121e-01 -1.405497547239065170e-02 -9.409880638122558594e-02 -1.432403028011322021e-01 6.642416119575500488e-02 5.721623077988624573e-03 2.189907431602478027e-01 2.462551370263099670e-02 3.511914238333702087e-02 -2.179521508514881134e-02 -2.871589362621307373e-01 1.854707300662994385e-01 -3.555912673473358154e-01 -8.813202381134033203e-03 1.081726625561714172e-01 -1.184684690088033676e-02 -8.300967514514923096e-03 -2.968192100524902344e-01
-1.480538845062255859e-01 -1.988508850336074829e-01 1.189923211932182312e-01 -1.415075212717056274e-01 -3.089182265102863312e-02 3.471061959862709045e-02 -3.548830449581146240e-01 -3.306188881397247314e-01 -1.681197434663772583e-01 -1.796163618564605713e-01 -5.152295529842376709e-02 2.014038860797882080e-01 1.158125624060630798e-01 -1.522736549377441406e-01 3.412624299526214600e-01 -5.366875231266021729e-02 -2.373502999544143677e-01 -1.269757300615310669e-01 -1.365128322504460812e-03 5.637987703084945679e-02 -4.214416444301605225e-01 -4.462449625134468079e-02 8.996699750423431396e-02 6.383276544511318207e-03 2.173488438129425049e-01 3.307721391320228577e-02 -1.708121970295906067e-02 4.460118710994720459e-02 2.597150504589080811e-01 -8.560845255851745605e-02 1.857368089258670807e-02 1.346882879734039307e-01
-1.423816382884979248e-01 1.165612880140542984e-02 5.726819485425949097e-02 -1.738760620355606079e-01 4.772449284791946411e-02 -3.684415947645902634e-03 -2.730931639671325684e-01 1.090616434812545776e-01 -1.405329816043376923e-02 -9.267450869083404541e-02 1.176514569669961929e-02 7.643672823905944824e-02 -1.828616298735141754e-02 -2.095608264207839966e-01 -2.117153629660606384e-02 -2.529290504753589630e-02 8.103903383016586304e-02 -3.252959847450256348e-01 -8.832059800624847412e-02 4.142069444060325623e-02 -1.523376256227493286e-01 3.701376914978027344e-02 -2.339634299278259277e-01 4.333717748522758484e-02 -2.588826417922973633e-01 3.077557496726512909e-02 -2.139612138271331787e-01 -3.239197432994842529e-01 4.430785775184631348e-01 1.471028923988342285e-01 -2.560910582542419434e-01 -3.031539916992187500e-01
-1.560788452625274658e-01 -7.497178018093109131e-02 1.117351576685905457e-01 -9.628023952245712280e-02 1.822393536567687988e-01 1.990404874086380005e-01 -1.286070793867111206e-01 -1.059518456459045410e-01 4.409377649426460266e-02 9.296964854001998901e-02 -1.701908856630325317e-01 -1.201445683836936951e-01 -2.134043164551258087e-02 -4.928916320204734802e-02 -1.096514090895652771e-01 -1.451802998781204224e-01 -1.993987858295440674e-01 -5.324434861540794373e-02 -1.154424063861370087e-02 1.377344280481338501e-01 -2.264645397663116455e-01 -6.346205621957778931e-02 -3.220498561859130859e-01 3.072694540023803711e-01 2.149416059255599976e-01 -3.848644495010375977e-01 -1.339342296123504639e-01 -1.629283130168914795e-01 2.416670471429824829e-01 -1.033271774649620056e-01 8.747676759958267212e-02 -3.563955128192901611e-01
-2.534363567829132080e-01 -2.417840212583541870e-01 1.562500558793544769e-02 -3.723213970661163330e-01 -2.458470314741134644e-02 2.041774988174438477e-01 -5.728143453598022461e-02 4.655846953392028809e-02 -1.010411828756332397e-01 -3.634208068251609802e-02 1.121752150356769562e-02 -4.711841698735952377e-03 -1.579030156135559082e-01 1.234749779105186462e-01 -2.158846706151962280e-02 7.064759731292724609e-02 5.833489447832107544e-02 -2.331655174493789673e-01 5.942531302571296692e-02 3.462126851081848145e-01 2.201383747160434723e-02 -3.093521110713481903e-02 4.003633558750152588e-02 2.511817216873168945e-01 -1.880576908588409424e-01 1.075038313865661621e-01 2.689000368118286133e-01 -8.817135542631149292e-02 1.117134392261505127e-01 -2.556557580828666687e-02 -3.614753186702728271e-01 -3.395353555679321289e-01
-1.955609172582626343e-01 -1.856065168976783752e-02 1.595066338777542114e-01 -3.353277146816253662e-01 1.294904202222824097e-01 4.505351930856704712e-02 -1.081057712435722351e-01 -2.864726781845092773e-01 -2.301697582006454468e-01 -6.343885511159896851e-02 3.086284734308719635e-02 3.447583317756652832e-01 1.137231588363647461e-01 -1.015929132699966431e-01 9.185818582773208618e-02 -2.716107666492462158e-01 -2.604579329490661621e-01 -8.296133577823638916e-02 -3.342436626553535461e-02 -1.540617197751998901e-01 -3.483626842498779297e-01 -6.208512187004089355e-02 8.349314332008361816e-02 1.555221974849700928e-01 2.821523845195770264e-01 7.167697697877883911e-02 -1.487666964530944824e-01 8.330166339874267578e-02 1.791024655103683472e-01 -1.453762501478195190e-01 -7.488526403903961182e-02 1.071259845048189163e-02
-2.005047798156738281e-01 3.544953092932701111e-02 -1.291765570640563965e-01 -3.052634596824645996e-01 1.060226783156394958e-01 2.191480845212936401e-01 -8.244704455137252808e-02 -2.489837631583213806e-02 -1.323051303625106812e-01 2.679175734519958496e-01 -2.312297746539115906e-02 -1.937815733253955841e-02 3.447357937693595886e-02 1.508554220199584961e-01 3.481614291667938232e-01 -3.405145108699798584e-01 -8.026194572448730469e-02 3.892334178090095520e-03 8.528421074151992798e-02 1.466258317232131958e-01 1.644128113985061646e-01 5.769375339150428772e-02 -2.613726854324340820e-01 2.334017604589462280e-01 1.243944317102432251e-01 -8.112099766731262207e-02 -9.659584611654281616e-02 -2.380704879760742188e-02 3.534442186355590820e-01 -2.025245577096939087e-01 4.427915066480636597e-02 -2.060194313526153564e-01
-3.225256502628326416e-01 -1.789605617523193359e-02 2.071883380413055420e-01 -2.050296664237976074e-01 2.119335234165191650e-01 2.930221259593963623e-01 -1.773269325494766235e-01 -2.000863403081893921e-01 -8.907679468393325806e-02 1.545152366161346436e-01 1.026874780654907227e-01 1.128511652350425720e-01 1.137115955352783203e-01 3.622416034340858459e-02 -3.533395826816558838e-01 -4.712340887635946274e-03 -8.049472421407699585e-02 -1.052524521946907043e-01 3.647690638899803162e-02 1.259234994649887085e-01 -5.315189249813556671e-03 -3.706375509500503540e-02 1.465635150671005249e-01 2.973864674568176270e-01 8.068681508302688599e-02 2.127806246280670166e-01 -4.010610282421112061e-01 -1.205426827073097229e-01 7.658164203166961670e-02 -2.861372428014874458e-03 -1.550319939851760864e-01 -1.053178980946540833e-01
-2.314200252294540405e-01 3.831747919321060181e-02 1.951320841908454895e-02 -2.555604577064514160e-01 -1.834192276000976562e-01 4.428078606724739075e-02 -3.826902061700820923e-02 -4.078456386923789978e-02 -3.325855731964111328e-01 8.325505256652832031e-02 -6.368651986122131348e-02 -9.183033555746078491e-02 3.465162217617034912e-01 -1.587549149990081787e-01 -1.768795214593410492e-02 1.364369988441467285e-01 -7.151354849338531494e-02 8.272061496973037720e-02 3.722991095855832100e-03 1.612163931131362915e-01 -1.119352728128433228e-01 -8.590377122163772583e-02 -3.157380968332290649e-02 2.841773033142089844e-01 -3.394412100315093994e-01 1.288599669933319092e-01 -1.063501164317131042e-01 -1.573699861764907837e-01 2.410547621548175812e-02 -1.002708375453948975e-01 -1.646271795034408569e-01 -4.483892917633056641e-01
-1.118902266025543213e-01 -1.541260778903961182e-01 -9.081767499446868896e-02 -1.342733055353164673e-01 -4.065285250544548035e-02 -6.342100445181131363e-03 -2.718074619770050049e-01 -6.145746260881423950e-02 -4.711703062057495117e-01 2.181128710508346558e-01 -5.504249408841133118e-02 -1.045044213533401489e-01 8.321110904216766357e-02 -7.247535139322280884e-02 -7.605681568384170532e-02 -6.071340292692184448e-02 -6.396102905273437500e-02 -2.169467359781265259e-01 -2.365314066410064697e-01 8.953341841697692871e-02 -1.944269984960556030e-01 -3.389129638671875000e-01 2.736039757728576660e-01 1.732223629951477051e-01 -6.893490441143512726e-03 -6.735627353191375732e-02 6.174589693546295166e-02 2.124066203832626343e-01 7.651593536138534546e-02 -2.793808281421661377e-01 5.891822651028633118e-02 -1.984537839889526367e-01
-1.729114055633544922e-01 -5.554439872503280640e-02 1.137655004858970642e-01 -4.083776175975799561e-01 1.282214671373367310e-01 1.497684605419635773e-02 -2.890425920486450195e-01 -1.375042349100112915e-01 -2.891317009925842285e-01 1.734167039394378662e-01 -1.854274421930313110e-01 -1.500080823898315430e-01 -7.067202776670455933e-02 -1.455039680004119873e-01 -9.520395658910274506e-03 -2.030614763498306274e-01 1.360969394445419312e-01 8.799617178738117218e-03 -2.077170647680759430e-02 -1.199789494276046753e-01 9.683010727167129517e-02 1.247349828481674194e-01 1.421930938959121704e-01 -9.077378362417221069e-02 -7.194579392671585083e-02 7.041057199239730835e-02 -1.204107105731964111e-01 2.023136988282203674e-02 -1.056173220276832581e-01 -4.427529275417327881e-01 -5.914550647139549255e-02 -3.280119895935058594e-01
-3.247570693492889404e-01 -2.314848005771636963e-01 -1.065477430820465088e-01 2.727350778877735138e-02 3.843702003359794617e-02 -5.446337163448333740e-02 -2.525123059749603271e-01 1.810580678284168243e-02 -6.350743770599365234e-02 1.298694610595703125e-01 2.459635958075523376e-02 2.466733567416667938e-03 -1.249945387244224548e-01 -3.063058853149414062e-01 -1.813923269510269165e-01 -1.332630813121795654e-01 -1.372955441474914551e-01 -5.096020549535751343e-02 7.802516222000122070e-02 2.992740273475646973e-01 -1.544056385755538940e-01 9.102138876914978027e-02 -7.491105794906616211e-02 1.695103049278259277e-01 -8.794761449098587036e-02 -4.493879154324531555e-02 -2.605132572352886200e-02 -2.927690371870994568e-02 5.735933184623718262e-01 -1.531810462474822998e-01 8.261520415544509888e-02 -1.566447019577026367e-01
-2.393907457590103149e-01 -2.246572375297546387e-01 2.343112081289291382e-01 -7.768767327070236206e-02 6.095128506422042847e-02 1.067520007491111755e-01 -1.688139140605926514e-01 -1.758693605661392212e-01 -1.629671901464462280e-01 1.734405457973480225e-01 -5.607531592249870300e-02 1.143015651905443519e-05 2.402052581310272217e-01 -1.519565582275390625e-01 2.251432240009307861e-01 -1.734141558408737183e-01 2.132912725210189819e-01 2.333848550915718079e-02 3.277518786489963531e-03 1.061046570539474487e-01 -1.071574464440345764e-01 -4.146446883678436279e-01 2.693108096718788147e-02 8.706810325384140015e-02 1.596441119909286499e-01 -1.455624774098396301e-02 -3.654057160019874573e-03 -1.454609930515289307e-01 3.968089520931243896e-01 -8.562090992927551270e-02 1.992596685886383057e-01 -1.871369928121566772e-01
-7.502148300409317017e-02 -3.597939014434814453e-02 8.671174943447113037e-02 -4.070256352424621582e-01 1.203569024801254272e-01 -4.185459390282630920e-02 -3.866211473941802979e-01 7.867946475744247437e-02 -1.029070392251014709e-01 1.545365005731582642e-01 1.801355555653572083e-02 2.096322029829025269e-01 5.232429597526788712e-03 -7.266671210527420044e-02 2.250116318464279175e-01 1.410437468439340591e-02 -3.766791522502899170e-01 -1.001467704772949219e-01 2.415958344936370850e-01 5.230333656072616577e-02 -1.229747980833053589e-01 1.404379159212112427e-01 1.946939080953598022e-01 -6.487322598695755005e-02 -8.381887525320053101e-02 -1.459523886442184448e-01 -1.691412925720214844e-01 -1.169421151280403137e-01 1.813406050205230713e-01 2.689827084541320801e-01 -2.135597169399261475e-01 -4.086005687713623047e-02
-1.720143295824527740e-02 -1.991179026663303375e-02 -7.746680825948715210e-02 -4.061240255832672119e-01 1.783508807420730591e-01 3.992226123809814453e-01 -5.450886115431785583e-02 5.988543853163719177e-02 3.834624588489532471e-02 -2.776754200458526611e-01 6.579019129276275635e-02 -1.858490109443664551e-01 -6.812135875225067139e-02 -1.791911013424396515e-02 4.900801181793212891e-01 -1.091513931751251221e-01 -2.651965059340000153e-02 -1.878441870212554932e-01 1.416955292224884033e-01 2.348912954330444336e-01 -4.259175807237625122e-02 -2.006326317787170410e-01 8.490753173828125000e-02 3.467497229576110840e-02 -9.973882883787155151e-02 -4.664803296327590942e-02 -3.946268185973167419e-02 6.765002012252807617e-02 1.250419169664382935e-01 -1.644633561372756958e-01 -1.814244687557220459e-01 2.350495196878910065e-02
-3.263132870197296143e-01 -2.769995667040348053e-02 4.745540395379066467e-02 -1.203065663576126099e-01 -2.169408835470676422e-02 1.727798730134963989e-01 -1.598984748125076294e-01 -1.097422242164611816e-01 -3.549560010433197021e-01 -3.115624189376831055e-01 8.503135293722152710e-02 7.168411463499069214e-02 1.676674783229827881e-01 -1.377760469913482666e-01 1.770008057355880737e-01 8.149495720863342285e-02 -4.015895724296569824e-01 -1.294182091951370239e-01 -3.683214634656906128e-02 -4.262368660420179367e-03 -2.096102386713027954e-01 -2.522775232791900635e-01 8.756176382303237915e-02 3.023526631295681000e-02 2.939870655536651611e-01 8.519957214593887329e-02 -1.850883960723876953e-01 1.006217952817678452e-02 9.702146798372268677e-02 -1.440261006355285645e-01 -1.751273721456527710e-01 -5.622117593884468079e-02
7.146677467972040176e-03 -1.318475455045700073e-01 -1.286678761243820190e-01 -4.753327369689941406e-01 1.277058869600296021e-01 9.457070380449295044e-02 -2.908869087696075439e-01 1.382196880877017975e-02 -3.689937889575958252e-01 6.120391562581062317e-02 -4.411228373646736145e-02 1.612781286239624023e-01 -3.440894186496734619e-02 -3.602468175813555717e-03 8.735167235136032104e-02 7.841365039348602295e-02 -3.029560446739196777e-01 -5.220492556691169739e-02 1.805861741304397583e-01 -2.666821889579296112e-02 -9.838876873254776001e-02 -5.924642831087112427e-02 1.606293320655822754e-01 -8.431296795606613159e-03 1.212619245052337646e-01 -2.104672491550445557e-01 -2.501145899295806885e-01 -1.423292905092239380e-01 6.953020393848419189e-02 2.588469982147216797e-01 -1.462453305721282959e-01 -2.127009928226470947e-01
-1.902468055486679077e-01 -6.570629775524139404e-02 1.482042670249938965e-01 -8.180098235607147217e-02 -9.063662588596343994e-02 2.187265008687973022e-01 -2.083377689123153687e-01 -1.363941580057144165e-01 3.338770195841789246e-02 2.138230055570602417e-01 2.420118898153305054e-01 -6.280099600553512573e-02 2.514090836048126221e-01 -2.442795485258102417e-01 -8.925657719373703003e-02 -3.052313253283500671e-02 3.628792241215705872e-03 -9.913352876901626587e-02 1.283128261566162109e-01 1.719217449426651001e-01 1.495235711336135864e-01 -4.005004593636840582e-04 -2.039323151111602783e-01 5.969428271055221558e-02 -1.743512600660324097e-01 -1.106445491313934326e-01 7.239221781492233276e-02 -2.369613796472549438e-01 4.107903838157653809e-01 -1.792861521244049072e-01 -1.753675639629364014e-01 -3.355496525764465332e-01
1.470175832509994507e-01 6.547781638801097870e-03 4.654125496745109558e-02 -2.668896317481994629e-01 -4.985239729285240173e-02 2.762924730777740479e-01 -2.408826202154159546e-01 -1.289359480142593384e-01 -4.213177859783172607e-01 1.857894957065582275e-01 -3.063455596566200256e-02 -4.885266348719596863e-02 3.339448273181915283e-01 -1.620354503393173218e-01 -8.078870922327041626e-02 4.540025442838668823e-02 1.799693405628204346e-01 -6.266070902347564697e-02 -6.732840836048126221e-02 1.569406241178512573e-01 -8.479219675064086914e-02 1.079359501600265503e-01 1.265659779310226440e-01 3.166085481643676758e-02 1.117829531431198120e-01 -1.364263594150543213e-01 -1.059951633214950562e-01 -3.431316018104553223e-01 7.500017434358596802e-02 -9.536581486463546753e-02 -2.986329495906829834e-01 -1.563251465559005737e-01
-1.335749030113220215e-01 -2.231026142835617065e-01 -2.912113629281520844e-02 -5.418628826737403870e-02 1.338272541761398315e-01 1.212340965867042542e-01 -3.965613245964050293e-01 -5.979606509208679199e-02 2.244188450276851654e-02 -2.661194466054439545e-02 6.432209908962249756e-02 8.080459386110305786e-02 -4.804779961705207825e-02 -2.193154096603393555e-01 2.110896073281764984e-02 -1.939418315887451172e-01 -2.087323740124702454e-02 -2.019398212432861328e-01 2.570543065667152405e-02 1.203469783067703247e-01 1.826815903186798096e-01 3.514666110277175903e-02 -1.971588283777236938e-01 7.466090470552444458e-02 -2.726216614246368408e-01 -1.014938801527023315e-01 1.847903579473495483e-01 -2.507490813732147217e-01 2.896506786346435547e-01 1.392944366671144962e-03 -9.163615107536315918e-02 -4.748193919658660889e-01
-2.114560604095458984e-01 -1.925458908081054688e-01 8.178444951772689819e-02 -1.533610224723815918e-01 -1.303810924291610718e-01 1.718382984399795532e-01 -3.250749409198760986e-01 -1.061545535922050476e-01 -1.341253370046615601e-01 1.476960331201553345e-01 9.231799095869064331e-02 1.262300014495849609e-01 -2.196289300918579102e-01 -9.398920834064483643e-02 -7.440606504678726196e-02 -1.745506972074508667e-01 -2.435454279184341431e-01 2.015625685453414917e-02 1.939069479703903198e-02 1.850752085447311401e-01 -1.428962498903274536e-01 -1.901170760393142700e-01 -3.700864017009735107e-01 -6.020588427782058716e-02 8.798448741436004639e-02 -4.772056639194488525e-02 -1.970742046833038330e-01 9.945302456617355347e-02 4.452452063560485840e-01 -1.303577125072479248e-01 -4.135116934776306152e-02 -1.571932807564735413e-03
-1.185195893049240112e-01 -1.992925405502319336e-01 -6.318538635969161987e-02 -2.928007543087005615e-01 9.572468698024749756e-02 -2.335700839757919312e-01 -1.604087054729461670e-01 -1.198774799704551697e-01 -7.476524263620376587e-02 2.437889873981475830e-01 -5.308381840586662292e-02 1.935548484325408936e-01 -1.189325936138629913e-02 -2.064444310963153839e-02 7.593658752739429474e-03 -5.750167183578014374e-03 -5.134940743446350098e-01 -1.442559063434600830e-01 3.118089437484741211e-01 8.771217614412307739e-02 -6.615968048572540283e-02 1.953246593475341797e-01 1.288603842258453369e-01 1.379657685756683350e-01 4.729431867599487305e-02 8.383085578680038452e-02 -8.284752815961837769e-02 -1.049602404236793518e-01 1.051341593265533447e-01 1.794576793909072876e-01 9.023520164191722870e-03 -3.296539783477783203e-01
2.237476110458374023e-01 -7.386017590761184692e-02 -1.276845633983612061e-01 -1.954035162925720215e-01 1.158211827278137207e-01 3.716766238212585449e-01 -4.785845428705215454e-02 -2.352687418460845947e-01 -2.786349654197692871e-01 1.712012290954589844e-01 -1.887493394315242767e-02 9.273765236139297485e-02 1.513270381838083267e-02 -1.018896140158176422e-02 3.599765896797180176e-02 -1.224622204899787903e-01 1.414666920900344849e-01 -1.249983087182044983e-01 1.920637190341949463e-01 1.042534187436103821e-01 5.511943716555833817e-03 -2.652186900377273560e-02 9.843756258487701416e-02 3.590103983879089355e-02 5.621437355875968933e-02 -3.393048048019409180e-02 -1.204344853758811951e-01 -4.709625989198684692e-02 1.116953268647193909e-01 -4.137905240058898926e-01 -4.346330165863037109e-01 -2.439693361520767212e-01
-2.535810768604278564e-01 5.634349584579467773e-02 2.796189785003662109e-01 -2.741992771625518799e-01 2.546074427664279938e-02 8.282317221164703369e-02 -2.281559556722640991e-01 5.419386550784111023e-02 -7.395698921754956245e-04 2.734908759593963623e-01 6.667675822973251343e-02 1.702526807785034180e-01 8.738517016172409058e-02 1.188586503267288208e-01 -5.792959406971931458e-02 -8.718882501125335693e-02 -4.255452454090118408e-01 -1.433050781488418579e-01 8.613188564777374268e-02 1.602930575609207153e-01 -1.001925393939018250e-01 -6.210370734333992004e-02 1.755682528018951416e-01 -2.019046433269977570e-02 -1.174970194697380066e-01 -3.159641986712813377e-03 -3.186137974262237549e-02 -4.799499362707138062e-02 -1.890510767698287964e-01 -2.022477239370346069e-01 -2.170944362878799438e-01 -3.936057686805725098e-01
-1.722030043601989746e-01 -9.898695349693298340e-02 -6.007343158125877380e-02 -5.578498542308807373e-02 -7.780838757753372192e-02 7.126066088676452637e-02 -3.538783490657806396e-01 -1.083980873227119446e-01 -3.211126327514648438e-01 2.335037887096405029e-01 -1.236501522362232208e-02 8.825735002756118774e-02 -2.473978102207183838e-01 -1.874556392431259155e-01 -1.082647666335105896e-01 -2.641671895980834961e-01 -1.457362025976181030e-01 8.837779611349105835e-02 1.172521635890007019e-01 1.386449933052062988e-01 -8.538829535245895386e-02 -2.578278481960296631e-01 -1.705504357814788818e-01 6.165051087737083435e-02 9.077866375446319580e-02 7.388754189014434814e-02 -4.925059899687767029e-02 4.979888722300529480e-02 4.126881361007690430e-01 -3.216349482536315918e-01 1.898362115025520325e-02 -2.971392869949340820e-02
-2.657275833189487457e-02 -1.418249011039733887e-01 -2.122780680656433105e-01 -3.601768314838409424e-01 1.652239114046096802e-01 2.292647808790206909e-01 -4.325671195983886719e-01 -5.075443908572196960e-02 -1.359830349683761597e-01 1.691210716962814331e-01 1.252404302358627319e-01 5.204704776406288147e-02 1.128803752362728119e-02 -9.289716929197311401e-02 5.887404829263687134e-02 1.417259424924850464e-01 -1.552234590053558350e-01 5.371701344847679138e-02 3.344852030277252197e-01 6.580565124750137329e-02 3.601973876357078552e-02 -5.693592131137847900e-02 2.218196094036102295e-01 -8.650653064250946045e-02 2.920882701873779297e-01 -6.318213790655136108e-02 -1.310811042785644531e-01 2.778557362034916878e-03 1.565075963735580444e-01 1.417647451162338257e-01 -2.341976165771484375e-01 -1.633607894182205200e-01
-3.265673518180847168e-01 3.302721306681632996e-02 5.193501710891723633e-02 -2.648279666900634766e-01 5.704887956380844116e-02 9.815094619989395142e-02 -3.676533401012420654e-01 -2.715920209884643555e-01 -9.687840193510055542e-02 -1.959237009286880493e-01 -1.601380109786987305e-01 1.746591925621032715e-01 6.485969573259353638e-02 -3.648173063993453979e-02 2.510773837566375732e-01 2.027517370879650116e-02 -4.823962226510047913e-02 -3.012790977954864502e-01 -1.203907802700996399e-01 -1.701056361198425293e-01 -2.369133383035659790e-01 -1.636975109577178955e-01 3.130871802568435669e-02 -1.398913376033306122e-02 1.935244947671890259e-01 2.695597894489765167e-02 -2.189627289772033691e-01 1.954249143600463867e-01 1.217931285500526428e-01 -1.660604625940322876e-01 -1.931177377700805664e-01 7.578699849545955658e-03
2.825186401605606079e-02 -2.079914361238479614e-01 1.127134561538696289e-01 -3.143888711929321289e-01 -1.844924502074718475e-02 1.634647995233535767e-01 -3.050995767116546631e-01 4.695041850209236145e-02 1.087551843374967575e-02 -1.934553682804107666e-01 -6.393010914325714111e-02 -1.910198926925659180e-01 1.396213471889495850e-01 1.476378291845321655e-01 7.254881411790847778e-02 -1.517818272113800049e-01 -1.503780037164688110e-01 -2.401004731655120850e-01 8.885914832353591919e-02 2.906212210655212402e-01 -2.065120935440063477e-01 -2.382026165723800659e-01 2.428261190652847290e-02 1.026870086789131165e-01 -2.796206176280975342e-01 -1.034888178110122681e-01 2.075548171997070312e-01 1.326907575130462646e-01 1.998887956142425537e-01 -2.145976424217224121e-01 -2.343040853738784790e-01 -2.654369734227657318e-02
-3.273850381374359131e-01 -3.830001354217529297e-01 4.673987627029418945e-02 -3.190824389457702637e-01 -9.208755195140838623e-02 1.148208379745483398e-01 -2.684827446937561035e-01 2.175913751125335693e-01 9.580432623624801636e-02 -6.588775664567947388e-02 -3.502354025840759277e-02 1.272594928741455078e-01 -8.827424608170986176e-03 -9.276130050420761108e-02 -9.639579057693481445e-02 -1.533538550138473511e-01 8.681301772594451904e-02 -5.055768787860870361e-02 6.750795990228652954e-02 2.741923928260803223e-01 -3.151308298110961914e-01 1.742849685251712799e-02 -3.796670436859130859e-01 2.341698855161666870e-02 1.166139543056488037e-01 2.530082128942012787e-04 -2.210301160812377930e-01 -3.102610632777214050e-02 5.993474647402763367e-02 -4.160250723361968994e-02 -5.223789811134338379e-02 -1.516575664281845093e-01
-4.717153310775756836e-02 -2.610223889350891113e-01 -3.121996670961380005e-02 -3.932706713676452637e-01 3.857990205287933350e-01 1.295811533927917480e-01 -2.845313586294651031e-02 -2.038153111934661865e-01 -2.485328018665313721e-01 4.333252459764480591e-02 2.939253300428390503e-02 1.599204167723655701e-02 1.214526966214179993e-01 -2.070289701223373413e-01 9.440121054649353027e-02 -4.377588331699371338e-01 -1.159892156720161438e-01 5.503635853528976440e-02 -1.578794866800308228e-01 -3.496091580018401146e-03 -8.195396512746810913e-02 -1.651303023099899292e-01 2.176002860069274902e-01 4.887365177273750305e-02 2.682758569717407227e-01 -5.048248916864395142e-03 -7.047230005264282227e-02 1.224062405526638031e-02 1.852059662342071533e-01 -7.120130956172943115e-02 2.677160874009132385e-02 -2.750383689999580383e-02
-3.232084512710571289e-01 4.296088963747024536e-02 -2.056331932544708252e-01 -3.220552504062652588e-01 1.153878197073936462e-01 2.552375756204128265e-02 -1.836434155702590942e-01 -1.142051741480827332e-01 -1.523108035326004028e-01 5.318710580468177795e-02 8.731850981712341309e-02 -1.366433203220367432e-01 2.136424332857131958e-01 8.598548360168933868e-03 2.314332574605941772e-01 -1.658355444669723511e-01 1.455855071544647217e-01 -3.027985095977783203e-01 6.684918422251939774e-03 2.741365134716033936e-01 5.042385309934616089e-02 -5.577526520937681198e-03 3.977253660559654236e-02 2.385884970426559448e-01 -3.695173934102058411e-02 -5.717079713940620422e-02 -9.114516526460647583e-02 3.336691558361053467e-01 1.879143863916397095e-01 -3.141320943832397461e-01 -1.645788922905921936e-02 1.239932142198085785e-02
-1.588046848773956299e-01 -2.390521913766860962e-01 -1.875470429658889771e-01 -1.667186915874481201e-01 4.937248304486274719e-02 1.673150807619094849e-01 -1.751158088445663452e-01 -1.539902836084365845e-01 -4.800724685192108154e-01 -5.900866165757179260e-02 7.324815541505813599e-02 -6.392649561166763306e-02 -4.933543503284454346e-02 1.466330420225858688e-02 -3.003347665071487427e-02 -1.958743482828140259e-01 -7.201837003231048584e-02 -1.010582968592643738e-01 -2.162436693906784058e-01 2.223271727561950684e-01 -2.043575048446655273e-01 -2.423797100782394409e-01 6.138472259044647217e-02 3.509636968374252319e-02 -7.232281379401683807e-03 -7.933311909437179565e-02 1.275498270988464355e-01 -4.302498325705528259e-02 3.378458023071289062e-01 -3.278179764747619629e-01 1.107887714169919491e-03 -1.461595594882965088e-01
-2.831266820430755615e-01 -5.047750473022460938e-02 -2.089345902204513550e-01 -1.891541182994842529e-01 1.841679960489273071e-01 5.659573245793581009e-03 -8.549858629703521729e-02 -1.781143248081207275e-01 7.043889909982681274e-02 -1.253305673599243164e-01 2.620736882090568542e-02 -1.946538239717483521e-01 3.619058132171630859e-01 -2.393946498632431030e-01 5.413782224059104919e-02 -3.179629892110824585e-02 -1.752126775681972504e-02 -1.379060298204421997e-01 5.638607591390609741e-02 3.234311640262603760e-01 -9.152209013700485229e-02 -1.996826082468032837e-01 -2.191130518913269043e-01 -1.673326343297958374e-01 5.717872083187103271e-02 2.054861187934875488e-01 -2.164380252361297607e-01 -2.014849521219730377e-02 1.083839982748031616e-01 -2.778235375881195068e-01 -2.737883627414703369e-01 -7.341159135103225708e-02
-3.169613182544708252e-01 -3.387507200241088867e-01 -8.062003552913665771e-02 -1.365522444248199463e-01 1.672305613756179810e-01 9.972522407770156860e-02 1.216027513146400452e-02 -1.572952419519424438e-01 1.184302289038896561e-02 -2.012668550014495850e-01 2.572208642959594727e-01 -1.029748022556304932e-01 5.079183727502822876e-02 9.432780556380748749e-03 2.403953969478607178e-01 -1.275552958250045776e-01 -3.620706498622894287e-01 -6.816766690462827682e-03 -1.121639013290405273e-01 -6.381399184465408325e-02 -3.617889285087585449e-01 -8.319889754056930542e-02 9.034211747348308563e-03 -1.251768227666616440e-02 4.854567721486091614e-02 -1.273273080587387085e-01 -9.890890121459960938e-02 -3.296322375535964966e-02 1.369326114654541016e-01 -2.276863753795623779e-01 -2.283129990100860596e-01 -2.543407678604125977e-01
-2.203503400087356567e-01 -1.893783062696456909e-01 1.741170436143875122e-01 -4.168872237205505371e-01 -6.878326833248138428e-02 -6.454965472221374512e-02 -1.685946434736251831e-01 -2.906604111194610596e-01 2.462486363947391510e-02 -5.925456807017326355e-02 -2.489745318889617920e-01 5.430709570646286011e-02 1.205023005604743958e-01 -1.951021403074264526e-01 -8.907490223646163940e-02 1.615660041570663452e-01 -1.422077268362045288e-01 4.916232079267501831e-02 1.033293902873992920e-01 -1.404860615730285645e-02 4.478206485509872437e-02 9.103526361286640167e-03 3.759808540344238281e-01 -1.233026236295700073e-01 2.699008211493492126e-02 2.075806558132171631e-01 -2.245732396841049194e-01 2.096551358699798584e-01 1.551119983196258545e-01 -3.095377422869205475e-02 -1.865218132734298706e-01 -2.092921733856201172e-01
-2.755161523818969727e-01 -2.599036991596221924e-01 2.650238014757633209e-02 -3.527321815490722656e-01 5.722629278898239136e-02 7.728338986635208130e-02 -1.573854684829711914e-01 -1.853284090757369995e-01 7.131312042474746704e-02 3.344503045082092285e-01 1.504946202039718628e-01 -5.501358956098556519e-02 -2.417652308940887451e-01 -1.965177804231643677e-01 4.929043352603912354e-02 2.053677886724472046e-01 -4.364603757858276367e-01 -9.681890159845352173e-02 3.945303335785865784e-02 2.626296281814575195e-01 -1.098743677139282227e-01 1.171304658055305481e-01 -2.793438173830509186e-02 6.773758679628372192e-02 -3.874691575765609741e-02 5.259561538696289062e-02 1.634402200579643250e-03 -8.349031955003738403e-02 -5.905417725443840027e-02 -1.962240971624851227e-02 -1.618091017007827759e-01 -1.894802749156951904e-01
-1.855960637331008911e-01 -9.678202867507934570e-02 2.295044362545013428e-01 -4.094724357128143311e-01 1.699554324150085449e-01 -1.756915263831615448e-02 -2.441423535346984863e-01 -1.522983312606811523e-01 -2.197097539901733398e-01 9.016811102628707886e-02 -6.492725573480129242e-03 1.962536126375198364e-01 2.559479698538780212e-02 2.957134041935205460e-03 7.189976423978805542e-02 -3.135577440261840820e-01 -2.513505518436431885e-01 2.645891392603516579e-03 -2.327425479888916016e-01 7.536572217941284180e-02 -1.714698821306228638e-01 -1.114287674427032471e-01 3.792606294155120850e-03 -2.259691618382930756e-02 3.267258405685424805e-01 1.739119589328765869e-01 -2.035962045192718506e-01 1.855827122926712036e-01 -8.100354671478271484e-02 -1.639355868101119995e-01 -1.873784139752388000e-02 -1.126493290066719055e-01
-7.838644087314605713e-04 -2.899044156074523926e-01 3.979511559009552002e-02 -6.209194660186767578e-01 1.976758837699890137e-01 -1.278932578861713409e-02 -4.981948435306549072e-02 -4.974392801523208618e-02 2.539913356304168701e-02 2.083593048155307770e-02 3.943094611167907715e-02 8.561016991734504700e-03 1.829947829246520996e-01 1.999950408935546875e-02 -1.099440231919288635e-01 3.247228860855102539e-01 5.123809725046157837e-02 -1.956046521663665771e-01 9.281574934720993042e-02 3.982503414154052734e-01 -1.531154364347457886e-01 -4.061919450759887695e-02 1.934849768877029419e-01 1.488382667303085327e-01 1.576163806021213531e-02 1.504610478878021240e-02 -5.863901600241661072e-02 -3.438853845000267029e-02 1.239828616380691528e-01 -3.732207231223583221e-03 -7.693760097026824951e-02 -1.063871458172798157e-01
-1.036329269409179688e-01 -2.107282280921936035e-01 1.764707863330841064e-01 -2.071171551942825317e-01 2.331554293632507324e-01 1.140162572264671326e-01 -1.749732345342636108e-01 -3.243465423583984375e-01 -4.331946969032287598e-01 -3.749118149280548096e-01 1.067093834280967712e-01 1.601502299308776855e-02 8.757597208023071289e-02 -3.350618761032819748e-03 1.644977629184722900e-01 -9.329977631568908691e-02 -4.372861981391906738e-02 -1.778232604265213013e-01 2.170562297105789185e-01 1.854946613311767578e-01 -1.998839527368545532e-01 1.243736520409584045e-01 1.770295016467571259e-02 -1.346020847558975220e-01 -2.968385815620422363e-03 -3.445405513048171997e-02 -4.984495416283607483e-02 -1.288957297801971436e-01 1.023958176374435425e-01 -2.223486006259918213e-01 1.179189980030059814e-01 -3.605854138731956482e-02
-2.774015665054321289e-01 -1.570044010877609253e-01 4.117444455623626709e-01 -1.543356329202651978e-01 1.778111904859542847e-01 1.503815650939941406e-01 -6.273736059665679932e-02 -1.444382518529891968e-01 -1.262739449739456177e-01 2.415907084941864014e-01 -1.634399890899658203e-01 1.558994501829147339e-01 8.654069900512695312e-02 -9.389942139387130737e-02 4.615276306867599487e-02 1.850739717483520508e-01 -3.383849561214447021e-01 4.949802532792091370e-02 -3.445774689316749573e-02 -4.617847502231597900e-02 -7.108215242624282837e-02 2.486155182123184204e-01 -1.211850345134735107e-01 7.709704339504241943e-02 4.299550503492355347e-02 -3.702309355139732361e-02 -2.809103131294250488e-01 -1.470580603927373886e-02 2.348522990942001343e-01 3.331427276134490967e-02 -2.565683126449584961e-01 -1.891887933015823364e-01
-5.723382346332073212e-03 -1.031854376196861267e-01 2.608281373977661133e-01 -2.587702274322509766e-01 1.267948150634765625e-01 -2.187133394181728363e-02 -6.151966750621795654e-02 -2.979572117328643799e-01 -9.788358211517333984e-02 4.067928995937108994e-03 2.216502875089645386e-01 -1.816428005695343018e-01 2.577812373638153076e-01 -2.934391200542449951e-01 9.647063910961151123e-02 7.329653948545455933e-02 9.398795664310455322e-02 -1.597753614187240601e-01 1.455028653144836426e-01 1.620407253503799438e-01 -1.611972451210021973e-01 1.191799491643905640e-01 -1.374816522002220154e-02 -4.576265811920166016e-02 -2.891906499862670898e-01 1.157321184873580933e-01 -4.006261229515075684e-01 1.960861869156360626e-02 2.033076584339141846e-01 -7.279605139046907425e-03 3.151106834411621094e-02 -2.483910024166107178e-01
-7.091324031352996826e-02 -4.056627303361892700e-02 -2.682817876338958740e-01 -1.910997182130813599e-01 -1.911404877901077271e-01 -4.230509698390960693e-02 -2.487018853425979614e-01 -3.209809958934783936e-01 1.136511638760566711e-01 -1.431461307220160961e-03 -6.593749672174453735e-02 -9.130170196294784546e-02 -8.864825218915939331e-02 -1.100368518382310867e-02 8.379448205232620239e-02 -3.069055080413818359e-01 -2.136308699846267700e-01 -4.012208059430122375e-02 -1.754003018140792847e-02 6.117254868149757385e-02 -1.471274197101593018e-01 3.841984272003173828e-02 -1.581844687461853027e-01 8.866886049509048462e-02 1.311253458261489868e-01 -1.619605422019958496e-01 -3.499454259872436523e-01 -1.024039536714553833e-01 3.502516746520996094e-01 -1.664018481969833374e-01 9.900222532451152802e-03 -3.356921970844268799e-01
1.784883588552474976e-01 -3.174142539501190186e-01 4.369770735502243042e-02 -5.087414979934692383e-01 3.492513671517372131e-02 -1.814596205949783325e-01 -1.277509480714797974e-01 -1.764610409736633301e-01 -1.446718275547027588e-01 2.273179143667221069e-01 -7.219516485929489136e-02 -1.666379868984222412e-01 1.085672676563262939e-01 1.220983266830444336e-02 1.903923302888870239e-01 -1.632233858108520508e-01 -1.637082099914550781e-01 1.627685874700546265e-01 1.776442117989063263e-02 6.753613706678152084e-03 -8.940670639276504517e-02 -1.175429895520210266e-01 6.966248899698257446e-02 -3.228555433452129364e-03 2.259847521781921387e-01 2.719252407550811768e-01 -1.296709924936294556e-01 -1.316435486078262329e-01 1.128912419080734253e-01 -2.651702761650085449e-01 1.110860928893089294e-01 -9.879615157842636108e-02
6.472931057214736938e-02 -1.106788739562034607e-01 2.142582833766937256e-01 -3.884611725807189941e-01 1.636753976345062256e-01 2.708482742309570312e-02 -1.506740003824234009e-01 -2.599140703678131104e-01 -1.729883551597595215e-01 -1.432570666074752808e-01 -3.402530848979949951e-01 -2.496742606163024902e-01 -1.342291384935379028e-01 -1.509656608104705811e-01 1.584379374980926514e-01 7.168941944837570190e-02 1.334543824195861816e-01 -1.074262708425521851e-01 9.840646386146545410e-02 2.027985751628875732e-01 -9.722025692462921143e-02 1.728409230709075928e-01 -8.786734193563461304e-02 2.714551091194152832e-01 -1.924219727516174316e-02 -1.014164909720420837e-01 1.133368164300918579e-01 5.206220224499702454e-02 3.345326185226440430e-01 1.230480149388313293e-02 -1.717013269662857056e-01 -2.667072787880897522e-02
-3.330125510692596436e-01 -6.398177146911621094e-02 8.793698996305465698e-02 -4.067352116107940674e-01 2.964066565036773682e-01 -1.773523837327957153e-01 -3.068577051162719727e-01 -2.646125853061676025e-02 -1.130909472703933716e-01 1.088280230760574341e-01 9.725206345319747925e-02 1.321437805891036987e-01 -2.021389454603195190e-02 4.645531252026557922e-02 1.672312617301940918e-01 1.815333962440490723e-01 -3.396863043308258057e-01 -2.745026648044586182e-01 2.869687676429748535e-01 2.296114712953567505e-02 -1.081974878907203674e-01 6.890232861042022705e-02 1.266914755105972290e-01 7.424998283386230469e-02 4.469821229577064514e-02 -7.373805856332182884e-04 -1.186015009880065918e-01 8.134366944432258606e-03 9.901561774313449860e-03 1.308452039957046509e-01 -1.176132485270500183e-01 -1.543120592832565308e-01
1.280120164155960083e-01 -2.984365224838256836e-01 -1.368668228387832642e-01 -2.821389436721801758e-01 5.508842319250106812e-02 2.478427886962890625e-01 -6.164158880710601807e-02 2.110713906586170197e-02 -3.572325408458709717e-01 1.947775483131408691e-01 -2.969927154481410980e-02 -7.278501242399215698e-02 2.520711421966552734e-01 -8.509592711925506592e-02 -1.532982587814331055e-01 7.422264665365219116e-02 -4.540457203984260559e-02 -1.602316349744796753e-01 1.899961829185485840e-01 2.044678479433059692e-01 -6.465363502502441406e-02 -2.075929380953311920e-02 1.481456756591796875e-01 -8.772430568933486938e-02 2.138547152280807495e-01 -2.544502019882202148e-01 6.374895572662353516e-02 -2.009503692388534546e-01 3.773141279816627502e-02 -3.120933473110198975e-01 2.201330848038196564e-03 -2.496685981750488281e-01
-1.539898961782455444e-01 -1.697856038808822632e-01 -9.681417723186314106e-04 -1.399646252393722534e-01 6.050733383744955063e-03 5.765992775559425354e-02 -2.067261487245559692e-01 -2.674418091773986816e-01 -4.653051868081092834e-02 7.551797479391098022e-02 -5.115921795368194580e-02 -4.680502414703369141e-02 1.859482228755950928e-01 -1.800040453672409058e-01 6.236733868718147278e-03 -3.502070009708404541e-01 9.905347973108291626e-02 -2.480688542127609253e-01 -1.226774007081985474e-01 4.351420700550079346e-01 -6.743326783180236816e-02 1.521443277597427368e-01 -2.435443848371505737e-01 1.391340792179107666e-02 5.391405895352363586e-02 2.382304966449737549e-01 -2.599931359291076660e-01 -5.862401053309440613e-02 1.109294667840003967e-01 -1.135675609111785889e-01 -2.249310165643692017e-01 -1.961314231157302856e-01
2.611139416694641113e-02 -2.169951945543289185e-01 3.644635677337646484e-01 -2.034873701632022858e-02 6.335238367319107056e-02 -2.100167572498321533e-01 -2.169370949268341064e-01 -1.555748581886291504e-01 -3.696752712130546570e-02 1.420142650604248047e-01 -6.313238292932510376e-02 -1.800614893436431885e-01 5.895020440220832825e-02 -1.191669255495071411e-01 1.006204560399055481e-01 -3.371152281761169434e-01 -8.487891405820846558e-02 -2.585998773574829102e-01 2.905252575874328613e-01 9.111908823251724243e-02 -1.070423275232315063e-01 -2.154851257801055908e-01 7.421003188937902451e-03 1.553952097892761230e-01 2.013393789529800415e-01 9.960722923278808594e-02 -1.081936806440353394e-01 -2.100686132907867432e-01 6.981638073921203613e-02 3.983452916145324707e-02 -5.200055614113807678e-02 -3.686035275459289551e-01
-2.931435108184814453e-01 -3.176523149013519287e-01 1.100665777921676636e-01 -2.561324834823608398e-01 1.097687557339668274e-01 -2.309203147888183594e-02 -1.810704320669174194e-01 -1.626948714256286621e-01 -1.330026835203170776e-01 -5.769728869199752808e-02 4.639832675457000732e-02 8.184325695037841797e-02 1.162246568128466606e-03 -2.284231930971145630e-01 -9.776631742715835571e-02 -1.199510619044303894e-01 9.350588172674179077e-02 -1.911051124334335327e-01 -7.323327660560607910e-02 2.149263918399810791e-01 -4.404742643237113953e-02 5.204620957374572754e-02 -2.897660136222839355e-01 -1.039543896913528442e-01 -8.487422764301300049e-02 1.988239884376525879e-01 9.433793276548385620e-02 -2.163455933332443237e-01 4.741750657558441162e-01 -1.299409568309783936e-01 -3.994757309556007385e-02 -1.249367743730545044e-01
-3.533334434032440186e-01 -1.396261751651763916e-01 7.615955919027328491e-02 -1.143604740500450134e-01 3.686799108982086182e-01 1.034643873572349548e-01 -4.746734723448753357e-02 -1.300802826881408691e-01 -1.296405494213104248e-01 -1.069570779800415039e-01 -3.658306971192359924e-02 -3.807916119694709778e-02 3.425220400094985962e-02 -6.070839241147041321e-02 -1.586410254240036011e-01 -6.132891774177551270e-02 -1.747247874736785889e-01 -1.073622517287731171e-02 2.559743225574493408e-01 2.217634022235870361e-01 9.563751518726348877e-02 1.176884099841117859e-01 3.133760392665863037e-01 1.257239282131195068e-01 2.128688059747219086e-02 -3.611919656395912170e-02 -2.642783820629119873e-01 1.411126693710684776e-03 1.949001103639602661e-01 -1.575339585542678833e-01 -4.324278235435485840e-01 -4.901360347867012024e-02
-1.138788387179374695e-01 -1.800143867731094360e-01 -4.547804966568946838e-02 -4.729575663805007935e-02 -2.874988019466400146e-01 6.628545373678207397e-02 -2.264874875545501709e-01 -6.278113275766372681e-02 1.611383259296417236e-01 1.375891715288162231e-01 -1.244113966822624207e-01 1.268279403448104858e-01 -3.420920297503471375e-02 5.756656173616647720e-04 6.944482773542404175e-02 -2.399640530347824097e-01 -7.912749797105789185e-02 -2.185754030942916870e-01 1.560110598802566528e-01 3.393410444259643555e-01 -1.762210279703140259e-01 -1.311004012823104858e-01 -6.932064890861511230e-02 6.166172400116920471e-02 1.892111599445343018e-01 -2.193004488945007324e-01 -2.569221556186676025e-01 4.187125246971845627e-03 2.475860863924026489e-01 -3.347648680210113525e-01 6.678450852632522583e-02 -2.997909784317016602e-01
-3.298003673553466797e-01 -1.842710375785827637e-01 -1.012218967080116272e-01 -1.600967496633529663e-01 2.172269076108932495e-01 2.463355362415313721e-01 -5.202684402465820312e-01 -1.958267986774444580e-01 -1.436214745044708252e-01 2.117010951042175293e-01 3.056213259696960449e-01 -1.832189708948135376e-01 2.533608675003051758e-01 7.230491936206817627e-02 1.071025356650352478e-01 6.157824769616127014e-03 8.450361341238021851e-02 -6.763102859258651733e-02 1.697304844856262207e-02 9.144323319196701050e-02 -1.831261441111564636e-02 -9.340261667966842651e-02 -1.154923960566520691e-01 -1.258622407913208008e-01 5.113426595926284790e-02 -1.678503751754760742e-01 -8.946163952350616455e-02 -1.340700387954711914e-01 8.025283925235271454e-03 2.345339860767126083e-03 5.209928005933761597e-02 -1.140243634581565857e-01
-1.054911017417907715e-01 -2.273562252521514893e-01 6.126638501882553101e-02 -1.043255552649497986e-01 1.110265925526618958e-01 4.817032441496849060e-02 -8.720026910305023193e-02 -2.045366019010543823e-01 -3.866048455238342285e-01 -9.238932281732559204e-03 4.308869689702987671e-02 2.575391232967376709e-01 1.442403346300125122e-01 -2.394429296255111694e-01 1.239589974284172058e-01 -3.368371725082397461e-01 -3.350859582424163818e-01 1.468787193298339844e-01 1.709976792335510254e-01 -1.366726160049438477e-01 -2.138546705245971680e-01 9.972739964723587036e-02 4.716516286134719849e-02 2.674329280853271484e-01 6.055609136819839478e-02 1.802401840686798096e-01 -7.750201970338821411e-02 -5.223000794649124146e-02 2.225002646446228027e-01 -3.138295933604240417e-02 1.592659801244735718e-01 -4.262926802039146423e-02
-1.015542000532150269e-01 -1.181876659393310547e-01 -2.518942765891551971e-02 -4.100995361804962158e-01 1.221025437116622925e-01 -1.211822926998138428e-01 -3.604943752288818359e-01 2.291701734066009521e-02 3.852191939949989319e-02 2.484809756278991699e-01 2.184239476919174194e-01 1.359606832265853882e-01 9.509127587080001831e-03 1.255136355757713318e-02 2.292146682739257812e-01 9.072490036487579346e-02 -3.267957866191864014e-01 -1.597670167684555054e-01 2.213810682296752930e-01 2.049076855182647705e-01 -9.760153293609619141e-02 2.631558775901794434e-01 8.660137653350830078e-02 1.224646046757698059e-01 -4.722265899181365967e-02 3.619068767875432968e-03 -2.640931308269500732e-01 1.215173024684190750e-02 8.328843861818313599e-02 1.487720757722854614e-01 -1.250826567411422729e-01 -1.222438961267471313e-01
-8.495009690523147583e-02 -2.805214375257492065e-02 2.557409703731536865e-01 -3.074966967105865479e-01 -7.519435882568359375e-02 3.214642871171236038e-03 -3.124675452709197998e-01 1.334950327873229980e-01 1.517361253499984741e-01 1.597615033388137817e-01 2.547169327735900879e-01 -2.249033749103546143e-01 1.630187332630157471e-01 5.753581598401069641e-02 2.767645716667175293e-01 -1.300991028547286987e-01 -4.139743149280548096e-01 -9.239623695611953735e-02 -9.646987169981002808e-02 1.052943691611289978e-01 -1.720439456403255463e-02 -3.051413781940937042e-02 -9.830551594495773315e-02 -3.927649930119514465e-02 2.855363115668296814e-02 8.433967083692550659e-02 -2.558299154043197632e-02 -9.101317822933197021e-02 3.454868495464324951e-01 -1.756552308797836304e-01 -5.095707997679710388e-02 -2.026816606521606445e-01
-1.782876253128051758e-01 6.536947190761566162e-02 2.713574767112731934e-01 -2.961029112339019775e-01 -6.052846461534500122e-02 1.481750160455703735e-01 -5.643359944224357605e-02 -1.338299810886383057e-01 -1.988449506461620331e-02 -1.406250447034835815e-01 -2.266100049018859863e-01 1.859280839562416077e-02 2.247005142271518707e-02 -1.951506137847900391e-01 3.309027552604675293e-01 1.520099937915802002e-01 -5.069450940936803818e-03 -9.101354330778121948e-02 2.837363183498382568e-01 4.271090403199195862e-02 -3.450325727462768555e-01 -6.091681867837905884e-02 1.324047893285751343e-01 3.710815683007240295e-02 -1.442610770463943481e-01 5.760142579674720764e-02 -3.035877346992492676e-01 -1.300993710756301880e-01 2.768734693527221680e-01 -1.111870706081390381e-01 1.178334802389144897e-01 -2.107607573270797729e-01
-4.031169414520263672e-02 -1.803942024707794189e-01 1.746561378240585327e-01 -2.391341328620910645e-01 5.298292264342308044e-02 1.835919320583343506e-01 -1.340108513832092285e-01 -1.997964084148406982e-02 1.240685395896434784e-02 -1.180549636483192444e-01 -9.212356060743331909e-02 7.132164388895034790e-02 9.409477561712265015e-02 -2.107185721397399902e-01 1.716536283493041992e-01 -3.436736762523651123e-01 9.048581868410110474e-02 7.469667494297027588e-02 2.767091393470764160e-01 8.736296743154525757e-02 -2.280914597213268280e-02 -3.100516796112060547e-01 8.570087701082229614e-02 1.205412149429321289e-01 1.001148447394371033e-01 9.784909337759017944e-02 -2.354857623577117920e-01 -1.086996942758560181e-01 1.933848410844802856e-01 1.136841773986816406e-01 2.844211757183074951e-01 -4.002451002597808838e-01
-2.934734709560871124e-02 -1.213521212339401245e-01 7.142964005470275879e-02 -4.761421084403991699e-01 -1.307946741580963135e-01 1.629975289106369019e-01 -2.044658958911895752e-01 -5.769560858607292175e-02 3.047468326985836029e-02 3.850771486759185791e-02 1.441096514463424683e-01 -1.916708648204803467e-01 8.807074278593063354e-03 -8.667018264532089233e-02 1.514971703290939331e-01 2.222328931093215942e-01 5.151613615453243256e-03 -2.116041816771030426e-02 1.368172466754913330e-01 1.790947765111923218e-01 6.176963821053504944e-02 2.852006554603576660e-01 2.762349843978881836e-01 3.693483769893646240e-01 -9.347075968980789185e-02 4.048039671033620834e-03 1.744364015758037567e-02 -9.129773080348968506e-02 2.197564393281936646e-01 -2.970739603042602539e-01 -3.153272718191146851e-02 -1.409381777048110962e-01
-7.408888638019561768e-02 -1.087189242243766785e-01 1.211898401379585266e-01 -1.605553627014160156e-01 1.362602263689041138e-01 5.316186696290969849e-02 4.100895486772060394e-03 -3.330191075801849365e-01 -1.291075050830841064e-01 2.172126770019531250e-01 -1.034910157322883606e-01 1.278544217348098755e-01 1.802729628980159760e-02 -1.921491175889968872e-01 -7.134407758712768555e-02 -2.013146728277206421e-01 1.367730945348739624e-01 5.097835883498191833e-02 3.517838716506958008e-01 3.314951658248901367e-01 -4.232156574726104736e-01 -2.357757836580276489e-02 1.982088200747966766e-02 3.088674135506153107e-02 2.927977740764617920e-01 1.878160238265991211e-02 -3.057357855141162872e-02 -3.111081197857856750e-02 2.612921893596649170e-01 -7.545024901628494263e-02 5.953248217701911926e-02 -1.862421333789825439e-01
-4.406520351767539978e-02 -7.479283958673477173e-02 1.933305859565734863e-01 -3.822833001613616943e-01 2.244214862585067749e-01 -1.261554062366485596e-01 -9.618389606475830078e-02 9.645131230354309082e-02 -3.806758821010589600e-01 1.728624291718006134e-02 -1.006749421358108521e-01 -7.242473214864730835e-02 4.040934517979621887e-02 7.991644740104675293e-02 -1.614019274711608887e-02 -3.820085152983665466e-02 9.423026442527770996e-02 -1.129321828484535217e-01 6.971253454685211182e-02 3.433804214000701904e-02 -3.844353556632995605e-01 -1.856023073196411133e-02 -6.918043643236160278e-02 5.615676566958427429e-02 6.466297805309295654e-02 -4.189091548323631287e-02 2.651076912879943848e-01 -2.622828781604766846e-01 3.974526524543762207e-01 -2.423253804445266724e-01 2.716513164341449738e-02 -8.714657276868820190e-02
-8.516272157430648804e-02 -1.089662238955497742e-01 -1.686895042657852173e-01 -1.616091579198837280e-01 -2.516269981861114502e-01 1.699312329292297363e-01 -2.960030436515808105e-01 9.824521094560623169e-02 -4.616589546203613281e-01 1.321436911821365356e-01 3.315499750897288322e-03 -1.321382671594619751e-01 6.310697644948959351e-02 -2.136135995388031006e-01 6.504212319850921631e-02 3.409530594944953918e-02 7.656406611204147339e-02 2.470597065985202789e-02 3.671254217624664307e-01 -1.611902378499507904e-02 -1.041518598794937134e-01 3.550255671143531799e-02 1.216224879026412964e-01 -7.975494861602783203e-02 1.739459484815597534e-01 1.078792661428451538e-02 -1.679988764226436615e-02 -3.151234388351440430e-01 1.766054034233093262e-01 -2.442212551832199097e-01 -1.537854224443435669e-01 -1.206321045756340027e-01
[truncated: 3,282,091 more chars]
