# Supplementary material for: The Language of Innovation
Source: PLoS One. 2020 Apr 30;15(4):e0230107. doi: 10.1371/journal.pone.0230107 (PMC7194493; doi:10.1371/journal.pone.0230107)
Supplement: S11 File — (GZ) [file pone.0230107.s011.tar.gz › 1989-1993/V2Run_7_VS_4500_embeddings1989-1993ED32.txt]

1.451590508222579956e-01 -1.267441511154174805e-01 -5.463958904147148132e-02 -1.588726788759231567e-01 1.077052298933267593e-02 8.664312958717346191e-02 -8.869215846061706543e-02 2.123549580574035645e-01 8.128054440021514893e-02 -2.650130391120910645e-01 -2.322654007002711296e-03 -9.581179171800613403e-02 -9.857939928770065308e-02 -2.686616182327270508e-01 -1.107797697186470032e-01 4.537586867809295654e-02 -4.487917944788932800e-02 3.949314057826995850e-01 9.774907678365707397e-02 3.522083163261413574e-02 -4.390990734100341797e-02 -3.156899213790893555e-01 -3.251549601554870605e-01 3.345546722412109375e-01 1.782963573932647705e-01 2.305235117673873901e-01 1.077881231904029846e-01 1.268426179885864258e-01 -2.650396227836608887e-01 1.877716556191444397e-02 1.424712985754013062e-01 1.572811976075172424e-02
1.693043857812881470e-01 5.877238512039184570e-02 -2.357326000928878784e-01 1.369519233703613281e-01 -1.050902679562568665e-01 -8.319340646266937256e-02 -7.488991320133209229e-02 -9.888545610010623932e-03 6.756358593702316284e-02 -2.812792360782623291e-01 -7.171707600355148315e-02 -4.692350700497627258e-02 -7.717949151992797852e-02 -3.583990335464477539e-01 -1.574679762125015259e-01 4.935973510146141052e-02 1.552742272615432739e-01 6.417396664619445801e-02 1.835487931966781616e-01 -3.269235193729400635e-01 -1.661790013313293457e-01 1.791769415140151978e-01 8.904292434453964233e-02 2.659341096878051758e-01 3.901063501834869385e-01 2.211905419826507568e-01 -2.323174327611923218e-01 1.806336194276809692e-01 1.065502688288688660e-02 -1.322050839662551880e-01 1.730680838227272034e-02 -6.671955436468124390e-02
2.504566907882690430e-01 -2.148958891630172729e-01 -2.588211894035339355e-01 7.371686398983001709e-02 -4.825974255800247192e-02 -2.205721884965896606e-01 -2.480130046606063843e-01 -1.581486761569976807e-01 -8.621452748775482178e-02 -1.824020296335220337e-01 -5.079399421811103821e-02 1.675228476524353027e-01 -7.166451541706919670e-05 -3.798389136791229248e-01 -5.441534146666526794e-02 3.402024805545806885e-01 2.764843106269836426e-01 2.018062770366668701e-01 -9.434235841035842896e-02 -2.190965861082077026e-01 -2.113863080739974976e-02 -1.475956737995147705e-01 -1.846934705972671509e-01 -1.163590997457504272e-01 -5.171828670427203178e-04 1.227290406823158264e-01 -7.237879931926727295e-02 7.420212030410766602e-02 -5.652461573481559753e-02 -1.651189774274826050e-01 2.715315856039524078e-02 2.142024785280227661e-01
-2.155411243438720703e-01 -3.265894055366516113e-01 9.819011390209197998e-02 -7.734235376119613647e-02 1.068015769124031067e-01 -2.210356146097183228e-01 2.219306305050849915e-02 -1.429409813135862350e-02 -1.177553832530975342e-01 -2.493114769458770752e-01 -8.632355928421020508e-02 7.806342095136642456e-02 -1.844517439603805542e-01 -3.743731379508972168e-01 -1.439691185951232910e-01 2.348198443651199341e-01 2.496269494295120239e-01 1.373274177312850952e-01 -1.814587856642901897e-03 -2.771193981170654297e-01 6.906578782945871353e-03 8.635175973176956177e-02 -5.867231264710426331e-02 3.192986249923706055e-01 -1.124775130301713943e-02 3.433544635772705078e-01 -1.263534724712371826e-01 -5.722934007644653320e-02 6.489111483097076416e-02 2.940908074378967285e-02 1.262731850147247314e-01 -3.918816521763801575e-02
1.189350932836532593e-01 -3.226808607578277588e-01 -2.262920700013637543e-02 -1.213310435414314270e-01 1.086542978882789612e-01 -2.963995039463043213e-01 -3.768604993820190430e-01 -1.284367144107818604e-01 -3.151396214962005615e-01 -2.957949936389923096e-01 -1.996263861656188965e-02 -5.670115351676940918e-02 -1.850899755954742432e-01 -2.449205070734024048e-01 -8.265715092420578003e-02 2.124357819557189941e-01 5.993624776601791382e-02 1.149181872606277466e-01 -4.617874324321746826e-02 -3.564465343952178955e-01 8.284322172403335571e-02 1.551823019981384277e-01 -6.845971569418907166e-03 -5.206009000539779663e-02 1.433157026767730713e-01 8.649621903896331787e-02 -4.516590386629104614e-02 1.004411205649375916e-01 -2.143101394176483154e-01 1.289690658450126648e-02 -7.464874535799026489e-02 -1.377013046294450760e-02
1.595291346311569214e-01 -1.807062029838562012e-01 -1.579952836036682129e-01 1.668047904968261719e-02 4.980875551700592041e-02 4.785303026437759399e-02 -5.432381853461265564e-02 -2.022726982831954956e-01 -4.216178879141807556e-02 -3.214197754859924316e-01 1.018545180559158325e-01 9.652926027774810791e-02 -9.196887165307998657e-02 -1.760419905185699463e-01 -1.763822585344314575e-01 3.775041177868843079e-02 -2.121728844940662384e-03 3.055756688117980957e-01 5.381525680422782898e-02 5.463858600705862045e-03 -1.876008510589599609e-01 -2.317964881658554077e-01 5.925708450376987457e-03 4.633427411317825317e-02 2.828811109066009521e-01 4.623121619224548340e-01 -1.130987256765365601e-01 2.116543054580688477e-01 -6.148681417107582092e-02 -2.511241734027862549e-01 -2.187717556953430176e-01 -1.333897262811660767e-01
-1.359294652938842773e-01 -2.114349603652954102e-01 -1.951316148042678833e-01 -8.730149269104003906e-02 5.456010252237319946e-02 -3.215237259864807129e-01 -1.389859467744827271e-01 -3.889516294002532959e-01 -1.533064804971218109e-02 -4.139800965785980225e-01 -6.101897358894348145e-02 -1.208392754197120667e-01 -1.142998337745666504e-01 -1.602338552474975586e-01 -2.062809765338897705e-01 -1.560526490211486816e-01 -2.154903411865234375e-01 -6.191635131835937500e-02 4.368207231163978577e-02 1.366280317306518555e-01 3.775278478860855103e-02 -2.613328993320465088e-01 -1.319874078035354614e-01 -3.953764960169792175e-02 1.600390672683715820e-01 9.620854258537292480e-02 1.149811446666717529e-01 -1.502015292644500732e-01 -4.857772961258888245e-02 -1.159377470612525940e-01 2.378503978252410889e-01 1.265278607606887817e-01
4.501376766711473465e-03 -3.305217623710632324e-02 -1.516009122133255005e-01 -2.022408992052078247e-01 1.459131240844726562e-01 -2.179255485534667969e-01 -1.325702071189880371e-01 -3.243123590946197510e-01 -1.345545351505279541e-01 -4.312091469764709473e-01 5.952262505888938904e-02 -1.408987585455179214e-02 -1.674686744809150696e-02 -1.593016684055328369e-01 -9.696493297815322876e-02 4.276367425918579102e-01 1.493605375289916992e-01 7.437214255332946777e-02 5.292073637247085571e-02 -1.152076944708824158e-02 -7.644344121217727661e-02 -1.311779916286468506e-01 -1.944182664155960083e-01 9.428770840167999268e-02 6.172736361622810364e-02 2.498588711023330688e-01 -2.232658118009567261e-01 4.931432008743286133e-02 -2.436802834272384644e-01 -1.816019564867019653e-01 7.827148586511611938e-02 -1.513716764748096466e-02
1.111473739147186279e-01 -5.117158964276313782e-02 -7.882604748010635376e-02 1.241725012660026550e-01 1.228234097361564636e-01 -1.934133023023605347e-01 -2.875618450343608856e-02 -2.711070179939270020e-01 -1.403645426034927368e-01 -1.067326068878173828e-01 1.740085333585739136e-01 -4.636064544320106506e-02 -3.704990074038505554e-02 -5.728465318679809570e-01 -2.839437127113342285e-01 1.696591824293136597e-01 -2.137341499328613281e-01 1.265122145414352417e-01 8.041939139366149902e-02 7.885168492794036865e-02 -2.100278586149215698e-01 -7.162453234195709229e-02 -1.274002343416213989e-01 1.183777768164873123e-02 -2.023566700518131256e-02 1.539574712514877319e-01 -7.615870982408523560e-02 2.758349180221557617e-01 3.584620542824268341e-03 -2.529865503311157227e-01 5.973342806100845337e-02 -1.433629244565963745e-01
2.361044846475124359e-02 1.621852815151214600e-01 -1.825016178190708160e-02 1.818448305130004883e-01 3.863774612545967102e-02 -4.167407751083374023e-02 -1.502937078475952148e-01 2.113453578203916550e-03 -7.573194056749343872e-02 -3.275350630283355713e-01 -1.770920455455780029e-01 -5.240504816174507141e-02 -5.392340570688247681e-02 -3.168413639068603516e-01 -3.971514999866485596e-01 1.288540065288543701e-01 2.272500097751617432e-01 1.534478366374969482e-01 1.192326322197914124e-01 -1.081238836050033569e-01 8.051914162933826447e-03 1.349516119807958603e-02 -2.738765478134155273e-01 -3.331294283270835876e-02 3.898311555385589600e-01 -8.384574204683303833e-02 -6.085684150457382202e-02 2.378596961498260498e-01 -9.178584814071655273e-02 1.795086860656738281e-01 -1.069832965731620789e-01 -2.008244544267654419e-01
4.389680027961730957e-01 -2.468703240156173706e-01 -7.825278490781784058e-02 -1.291165947914123535e-01 -1.185064017772674561e-01 -1.442558020353317261e-01 1.236393302679061890e-01 -2.088299989700317383e-01 4.637256264686584473e-02 -2.134561538696289062e-01 -5.372439324855804443e-02 2.032858878374099731e-02 -6.179273501038551331e-02 -2.155402302742004395e-01 -2.728413045406341553e-01 1.091382578015327454e-01 -6.921788305044174194e-02 1.366663724184036255e-01 2.685264348983764648e-01 -5.818615481257438660e-02 7.670608907938003540e-02 -2.015079408884048462e-01 -1.108917891979217529e-01 5.041618645191192627e-02 3.104389607906341553e-01 1.604045778512954712e-01 -1.296308487653732300e-01 1.177308782935142517e-01 -1.442623883485794067e-01 -1.825999766588211060e-01 -2.279218882322311401e-01 -1.517105400562286377e-01
1.113973930478096008e-01 1.018305122852325439e-01 -7.564453035593032837e-02 2.793387472629547119e-01 -4.667065292596817017e-02 7.704152166843414307e-02 1.803928613662719727e-01 -1.436654329299926758e-01 -1.402183622121810913e-01 -9.682689607143402100e-02 -1.974035240709781647e-02 5.991462618112564087e-02 -1.851458698511123657e-01 -4.846422672271728516e-01 -2.268267720937728882e-01 1.255950331687927246e-01 1.961896866559982300e-01 3.080259263515472412e-01 8.075269311666488647e-02 -2.830960042774677277e-02 -3.871596604585647583e-02 -2.997367382049560547e-01 -9.588032960891723633e-02 1.145427003502845764e-01 3.496142029762268066e-01 1.518276631832122803e-01 -1.161941140890121460e-01 9.660100191831588745e-02 -1.289083808660507202e-01 -1.293012779206037521e-02 -4.946761205792427063e-02 -1.452007591724395752e-01
7.584307342767715454e-02 -1.254993230104446411e-01 -2.603785693645477295e-01 -1.975888609886169434e-01 2.229175120592117310e-01 -3.564478754997253418e-01 1.251154094934463501e-01 -1.274226605892181396e-01 -6.093538831919431686e-03 -3.333040475845336914e-01 2.176658362150192261e-01 5.530599877238273621e-02 8.933899551630020142e-02 -3.792817890644073486e-01 1.735604703426361084e-01 1.601811945438385010e-01 1.194383427500724792e-01 1.713897883892059326e-01 6.569658219814300537e-02 -1.345512717962265015e-01 -1.082652434706687927e-01 -4.431531205773353577e-02 -7.626754790544509888e-02 1.368834730237722397e-02 9.815017692744731903e-03 1.107761859893798828e-01 1.868413947522640228e-02 2.656837701797485352e-01 -3.426785171031951904e-01 -2.376025915145874023e-02 -3.817825019359588623e-02 -7.303357124328613281e-02
4.539397358894348145e-02 -1.728410571813583374e-01 -2.253347188234329224e-01 -2.852281033992767334e-01 1.251926422119140625e-01 -2.159221768379211426e-01 -1.279077958315610886e-02 -9.506048262119293213e-02 -2.259583920240402222e-01 -8.838749676942825317e-02 -1.124408766627311707e-01 4.864868521690368652e-02 -5.218165516853332520e-01 -2.369726449251174927e-01 -2.071118503808975220e-01 1.433915644884109497e-01 1.599792540073394775e-01 2.668031156063079834e-01 -1.589598208665847778e-01 -3.412962332367897034e-02 -1.454921346157789230e-02 8.054027333855628967e-03 -4.250063747167587280e-02 2.540634572505950928e-02 1.204635798931121826e-01 -4.698706325143575668e-03 2.674504928290843964e-02 3.245084583759307861e-01 -1.578710824251174927e-01 -5.763653665781021118e-02 5.675363168120384216e-02 -1.438587158918380737e-01
-6.041359156370162964e-02 -2.200877666473388672e-01 -1.169340834021568298e-01 -3.585240617394447327e-02 2.599645555019378662e-01 -2.075881958007812500e-01 -3.384680151939392090e-01 -6.551551818847656250e-02 6.148523464798927307e-02 -3.583451211452484131e-01 1.547290943562984467e-02 2.513268031179904938e-02 -3.134131804108619690e-02 -3.987882137298583984e-01 -2.776763588190078735e-02 1.920381188392639160e-01 -2.694483101367950439e-02 5.707046017050743103e-02 -1.727926880121231079e-01 7.352100312709808350e-02 6.947883963584899902e-02 -2.721777372062206268e-02 2.455002069473266602e-02 -1.174853593111038208e-01 1.787572950124740601e-01 -3.639447269961237907e-03 -1.997285336256027222e-01 2.786933481693267822e-01 -2.659185230731964111e-01 -2.102620303630828857e-01 -1.753312498331069946e-01 1.352289021015167236e-01
8.035621792078018188e-02 5.525353178381919861e-02 -1.351641416549682617e-01 -3.712378814816474915e-02 -1.560302078723907471e-01 1.486994922161102295e-01 4.641578719019889832e-02 -5.173066630959510803e-02 -2.379282191395759583e-02 -1.068197637796401978e-01 1.253725737333297729e-01 8.178918622434139252e-03 -1.753342896699905396e-01 -3.132108747959136963e-01 -3.480339050292968750e-01 2.076584994792938232e-01 1.429002732038497925e-01 1.257456839084625244e-01 7.242029905319213867e-02 -3.208686783909797668e-02 -2.854945063591003418e-01 -1.815905421972274780e-01 -2.083456963300704956e-01 -7.853591814637184143e-03 2.287058234214782715e-01 4.394976049661636353e-02 -1.739778965711593628e-01 3.251123428344726562e-01 -4.213740229606628418e-01 3.206115961074829102e-02 8.401574939489364624e-02 -1.496495455503463745e-01
1.874992847442626953e-01 -2.331211864948272705e-01 -1.395605206489562988e-01 -3.161084279417991638e-02 1.073657572269439697e-01 -3.385076224803924561e-01 -5.744458734989166260e-02 -3.065856695175170898e-01 -8.603433519601821899e-02 -3.903964757919311523e-01 7.042586058378219604e-02 6.409449130296707153e-02 5.295508727431297302e-02 -2.659268975257873535e-01 1.218092720955610275e-02 1.185570005327463150e-02 5.488259717822074890e-02 3.013310208916664124e-02 -6.525357812643051147e-02 3.947986662387847900e-02 -1.576388180255889893e-01 -4.000242799520492554e-03 -8.889746665954589844e-02 2.872599661350250244e-01 1.770061701536178589e-01 1.847840100526809692e-01 -1.564508676528930664e-01 6.644632667303085327e-02 -3.864134848117828369e-01 9.434577822685241699e-02 -8.832694590091705322e-02 -1.962469220161437988e-01
-6.018332205712795258e-04 -1.423957496881484985e-01 7.436495739966630936e-03 -1.101751103997230530e-01 3.716599047183990479e-01 2.509841881692409515e-02 -1.058354303240776062e-01 -2.011489123106002808e-01 1.192382052540779114e-01 -5.011588335037231445e-01 -2.956948243081569672e-02 2.442869916558265686e-02 3.403259068727493286e-02 -4.629886150360107422e-01 -1.758305877447128296e-01 3.712923079729080200e-02 -1.331520229578018188e-01 -1.067601665854454041e-01 7.161287218332290649e-02 2.778810821473598480e-02 2.241937443614006042e-02 5.592428147792816162e-03 1.068491041660308838e-01 2.622722685337066650e-01 9.323181211948394775e-02 1.742038317024707794e-02 2.453709244728088379e-01 8.296506106853485107e-02 6.444960832595825195e-02 -4.785533249378204346e-02 2.287194132804870605e-01 -1.088039949536323547e-01
-3.278147280216217041e-01 -1.654630750417709351e-01 -1.044223755598068237e-01 6.753542274236679077e-02 2.304398566484451294e-01 -2.160082608461380005e-01 -1.399440467357635498e-01 -1.693356335163116455e-01 -1.672437787055969238e-01 -2.818518579006195068e-01 -9.559239447116851807e-02 8.025527000427246094e-02 -2.638501524925231934e-01 -3.752799034118652344e-01 -3.152901530265808105e-01 1.364237368106842041e-01 8.155116438865661621e-02 2.864857614040374756e-01 1.501237452030181885e-01 -1.793397665023803711e-01 2.964542247354984283e-02 2.037463337182998657e-01 2.000920212594792247e-04 5.039392784237861633e-02 -1.324578915955498815e-04 1.279983669519424438e-01 -1.062798965722322464e-02 -3.708469495177268982e-02 -1.630247235298156738e-01 1.274750828742980957e-01 2.388909831643104553e-02 2.423891611397266388e-02
1.205403544008731842e-02 6.935274600982666016e-02 -2.339319735765457153e-01 -3.030649423599243164e-01 3.622162342071533203e-02 -3.097465336322784424e-01 -5.215536057949066162e-02 -2.668206095695495605e-01 4.608033224940299988e-02 -3.718772828578948975e-01 1.738987118005752563e-02 2.354478463530540466e-02 -1.535081714391708374e-01 -3.428584039211273193e-01 9.380891174077987671e-02 2.751709520816802979e-02 6.361875683069229126e-02 1.253421157598495483e-01 9.028644300997257233e-03 2.872236818075180054e-02 -2.244377136230468750e-02 2.500834763050079346e-01 5.833148956298828125e-02 2.305783927440643311e-01 9.068146347999572754e-02 2.677834928035736084e-01 9.126158431172370911e-03 7.504574954509735107e-02 -3.741762638092041016e-01 -2.130630426108837128e-02 -6.331579387187957764e-02 -1.223156377673149109e-01
5.115332081913948059e-02 -5.852600932121276855e-02 -8.114328980445861816e-02 -1.667965799570083618e-01 1.778709888458251953e-01 -1.411346644163131714e-01 -1.296797394752502441e-01 -1.182285174727439880e-01 -7.326556742191314697e-02 -4.364469945430755615e-01 1.119920015335083008e-01 2.074346840381622314e-01 -1.142631322145462036e-01 -2.321124970912933350e-01 6.862493604421615601e-02 7.623213529586791992e-02 2.664732635021209717e-01 9.048951417207717896e-02 -2.239781990647315979e-02 -7.454529404640197754e-02 -1.511314809322357178e-01 4.678170382976531982e-02 -9.769328683614730835e-02 -2.049335651099681854e-02 2.438663840293884277e-01 3.129399120807647705e-01 6.774116307497024536e-02 -1.170306503772735596e-01 -4.629232585430145264e-01 -1.491869091987609863e-01 -1.243640333414077759e-01 1.912995055317878723e-02
5.258410796523094177e-02 2.249596118927001953e-01 -1.284847557544708252e-01 5.074453726410865784e-02 2.007208615541458130e-01 -1.640866398811340332e-01 -1.143896728754043579e-01 9.992681443691253662e-02 8.946703374385833740e-02 -2.350434362888336182e-01 -2.544392831623554230e-02 -2.547546029090881348e-01 -3.122852146625518799e-01 -2.525727152824401855e-01 -2.886518836021423340e-01 9.718193858861923218e-02 2.416634000837802887e-02 7.703145593404769897e-02 -8.890880644321441650e-02 -6.056314334273338318e-02 -1.568134874105453491e-01 -2.060993164777755737e-01 -3.743044435977935791e-01 1.747804433107376099e-01 1.600882411003112793e-02 -3.794117271900177002e-02 -2.310210764408111572e-01 1.331581920385360718e-01 -2.286639064550399780e-02 -1.133203878998756409e-01 -2.650865316390991211e-01 2.052850723266601562e-01
1.115729063749313354e-01 -1.330251097679138184e-01 9.705427289009094238e-02 -3.746901080012321472e-02 -5.025917291641235352e-02 1.015202999114990234e-01 -7.857564836740493774e-02 -2.963309884071350098e-01 -2.929414249956607819e-02 -2.471892982721328735e-01 -2.139434069395065308e-01 -6.984063237905502319e-02 -2.134398370981216431e-01 -4.924933016300201416e-01 -6.993671506643295288e-02 2.237309664487838745e-01 1.213005334138870239e-01 -1.828237622976303101e-01 -2.671878337860107422e-01 5.782669410109519958e-02 -6.630019098520278931e-02 6.627104431390762329e-02 3.219591686502099037e-03 -6.876426190137863159e-02 2.226987779140472412e-01 6.413100659847259521e-02 1.368687003850936890e-01 3.741403520107269287e-01 -4.514157399535179138e-02 -1.763331741094589233e-01 -1.199301555752754211e-01 -1.472105178982019424e-02
8.715259283781051636e-02 -1.620625406503677368e-01 -2.419475615024566650e-01 4.311190173029899597e-02 4.396028518676757812e-01 -2.348812371492385864e-01 -1.820172816514968872e-01 -1.166674643754959106e-01 2.733167707920074463e-01 -2.742406725883483887e-01 1.961205154657363892e-01 -1.556465774774551392e-01 -1.609534025192260742e-01 -2.499884068965911865e-01 9.435483254492282867e-03 2.008349448442459106e-01 1.150520294904708862e-01 1.519021540880203247e-01 -9.994685649871826172e-02 -2.418565750122070312e-02 -5.813624337315559387e-02 -6.773965060710906982e-02 -2.916554175317287445e-02 1.944734305143356323e-01 2.008372545242309570e-02 9.149423986673355103e-02 -7.983579486608505249e-02 3.386898338794708252e-01 -1.708091497421264648e-01 -1.107098814100027084e-02 -9.698498994112014771e-02 -8.408352732658386230e-02
2.884719967842102051e-01 7.306915242224931717e-03 7.552563399076461792e-02 -3.890454024076461792e-02 3.548787534236907959e-02 1.086731478571891785e-01 1.972656138241291046e-02 -3.269264996051788330e-01 1.730911731719970703e-01 -4.103049635887145996e-01 9.046337753534317017e-02 1.058245599269866943e-01 -5.616592615842819214e-02 -3.419958055019378662e-01 -1.431378424167633057e-01 3.774277269840240479e-01 -7.321408484131097794e-04 1.774376183748245239e-01 -7.439364492893218994e-02 -6.645321100950241089e-02 1.548731420189142227e-02 -8.802278898656368256e-04 -9.146688133478164673e-02 2.313584238290786743e-01 1.486653685569763184e-01 1.871599256992340088e-01 -2.449757307767868042e-01 9.851559996604919434e-02 -2.194752544164657593e-01 8.380310237407684326e-02 -5.091693997383117676e-02 -1.490810792893171310e-02
1.171701028943061829e-01 -1.719549298286437988e-01 -3.947800025343894958e-02 1.708423942327499390e-01 3.710292652249336243e-02 -2.239810824394226074e-01 -1.607028767466545105e-02 -2.185443192720413208e-01 5.073751509189605713e-02 -2.477582246065139771e-01 1.484036147594451904e-01 -1.699475049972534180e-01 -8.526135236024856567e-02 -2.406639456748962402e-01 -1.157362908124923706e-01 -8.275490254163742065e-02 1.849413104355335236e-02 4.774143099784851074e-01 -7.844386249780654907e-02 -3.172925710678100586e-01 -1.038433313369750977e-01 -1.570654213428497314e-01 -1.023118197917938232e-01 1.315439939498901367e-01 2.619733102619647980e-02 2.591812610626220703e-01 -6.997390650212764740e-03 3.283278048038482666e-01 5.255824327468872070e-02 3.279173001646995544e-02 5.000821128487586975e-02 -2.138459980487823486e-01
-2.328488528728485107e-01 -3.336827456951141357e-02 -2.119010128080844879e-02 -1.427325159311294556e-01 -3.892312347888946533e-01 -8.311595022678375244e-02 -3.708730340003967285e-01 -6.933179497718811035e-02 2.620630264282226562e-01 -1.145047694444656372e-01 -4.722310602664947510e-02 -1.742277443408966064e-01 -1.601865142583847046e-01 -2.984349131584167480e-01 9.992062300443649292e-02 1.342260092496871948e-01 7.912076264619827271e-02 4.508503526449203491e-02 -1.240210682153701782e-01 -2.219500541687011719e-01 -7.630354259163141251e-03 -3.027673996984958649e-02 -1.566466242074966431e-01 -2.626113593578338623e-01 2.133747488260269165e-01 5.393981933593750000e-03 -7.801103591918945312e-02 1.308059692382812500e-02 -8.088297396898269653e-02 -1.852706372737884521e-01 6.803862750530242920e-02 -3.182154893875122070e-01
1.172123551368713379e-01 -3.325046002864837646e-01 1.652386933565139771e-01 1.292696744203567505e-01 5.145204812288284302e-02 -1.307193040847778320e-01 -4.436874762177467346e-02 -2.666346132755279541e-01 1.175988018512725830e-01 -1.859564930200576782e-01 2.417315170168876648e-02 -5.423405766487121582e-02 -1.830842643976211548e-01 -3.176912963390350342e-01 -2.268791943788528442e-01 5.442991480231285095e-02 1.438832003623247147e-02 8.990547060966491699e-02 2.109306603670120239e-01 1.484644226729869843e-02 -3.518624305725097656e-01 -1.360725462436676025e-01 -2.049229294061660767e-01 6.061179563403129578e-02 1.740048229694366455e-01 -1.691191643476486206e-01 1.017634421586990356e-01 -1.965085119009017944e-01 3.250915929675102234e-02 2.473790645599365234e-01 2.919087707996368408e-01 4.199991375207901001e-02
-2.617699801921844482e-01 4.640035331249237061e-02 6.358893588185310364e-03 -1.012673899531364441e-01 -1.207554191350936890e-01 3.596948459744453430e-03 -1.463182270526885986e-01 -2.432339787483215332e-01 -5.670478194952011108e-02 -4.727959632873535156e-01 1.325989961624145508e-01 -4.323897138237953186e-02 7.839169702492654324e-04 -2.433159798383712769e-01 -3.368831872940063477e-01 6.614673417061567307e-03 -6.256876140832901001e-02 -5.176898092031478882e-02 6.513766199350357056e-02 -1.832603961229324341e-01 -1.720134019851684570e-01 -2.543985545635223389e-01 -3.162013590335845947e-01 7.650899887084960938e-02 5.269993096590042114e-02 2.486969679594039917e-01 2.058463841676712036e-01 2.141694575548171997e-01 -1.547283306717872620e-02 -3.204505518078804016e-02 -7.671118527650833130e-02 -1.829492114484310150e-02
2.837741374969482422e-01 -1.950916945934295654e-01 -3.018937259912490845e-02 -6.853809952735900879e-02 2.603467106819152832e-01 6.765542924404144287e-02 -1.375921666622161865e-01 -1.570085808634757996e-02 1.116277277469635010e-02 -3.700357079505920410e-01 -9.960782527923583984e-02 -3.351753950119018555e-02 -5.992083996534347534e-02 -4.555358290672302246e-01 9.192845225334167480e-02 1.073577404022216797e-01 -4.889053106307983398e-02 2.755187749862670898e-01 5.433183535933494568e-02 -2.733301520347595215e-01 -3.696087002754211426e-02 3.642854094505310059e-02 1.134563460946083069e-01 -8.532505482435226440e-02 -8.889296092092990875e-03 4.600292444229125977e-02 2.389003932476043701e-01 3.142502605915069580e-01 -1.058542504906654358e-01 1.583575457334518433e-01 1.453593820333480835e-01 -1.041592881083488464e-01
4.147762805223464966e-02 -1.039002612233161926e-01 -8.011513203382492065e-02 -3.222014009952545166e-01 -3.062707744538784027e-02 -3.253972530364990234e-01 -1.061597168445587158e-01 -2.026649266481399536e-01 -7.079569250345230103e-02 -3.384020924568176270e-01 2.922930940985679626e-02 1.163918450474739075e-01 -1.009274050593376160e-01 -1.573759019374847412e-01 -1.601126790046691895e-02 7.799192517995834351e-02 2.564296424388885498e-01 7.040101289749145508e-02 5.838908720761537552e-03 -6.215377524495124817e-02 -2.383661866188049316e-01 2.941716276109218597e-02 -1.632172316312789917e-01 3.342201411724090576e-01 1.783722490072250366e-01 1.093111559748649597e-01 -1.637822985649108887e-01 1.185541972517967224e-01 -3.318957984447479248e-01 -2.365704774856567383e-01 -1.398929506540298462e-01 4.351608082652091980e-02
-2.600856423377990723e-01 -4.062844812870025635e-02 -1.673953980207443237e-01 -3.363693878054618835e-02 8.129078149795532227e-02 4.908923804759979248e-02 -2.175358533859252930e-01 1.299741715192794800e-01 -4.617544636130332947e-02 -1.655973941087722778e-01 2.579506039619445801e-01 1.961021311581134796e-02 -6.101233139634132385e-02 -3.581467568874359131e-01 -1.126080751419067383e-01 -1.326475888490676880e-01 6.294889841228723526e-03 1.543622612953186035e-01 -1.213181167840957642e-01 -2.058512717485427856e-01 -1.776404231786727905e-01 -1.669194400310516357e-01 -3.677222430706024170e-01 4.432126297615468502e-04 2.468849569559097290e-01 2.715677618980407715e-01 1.117918193340301514e-01 1.855296492576599121e-01 6.018452718853950500e-02 1.261913478374481201e-01 1.391446590423583984e-01 -2.710129022598266602e-01
6.641912460327148438e-02 1.385733950883150101e-03 -3.445430099964141846e-01 -6.329343188554048538e-03 1.798676550388336182e-01 -2.216520756483078003e-01 -1.243052184581756592e-01 -3.410352170467376709e-01 -3.550984710454940796e-02 -2.633315920829772949e-01 3.258135914802551270e-02 3.580041229724884033e-01 -1.233721375465393066e-01 -1.445033103227615356e-01 -8.652220480144023895e-03 1.205147728323936462e-01 8.683428913354873657e-02 1.017173156142234802e-01 1.368840187788009644e-01 -4.022677615284919739e-02 -1.704784333705902100e-01 1.528787165880203247e-01 -1.459742784500122070e-01 1.658846139907836914e-01 3.254727721214294434e-01 2.346847057342529297e-01 1.515560131520032883e-02 1.396930813789367676e-01 -2.741586565971374512e-01 -1.037509143352508545e-01 -6.009997427463531494e-02 5.717274546623229980e-02
1.724282801151275635e-01 5.454035103321075439e-02 -1.560062915086746216e-01 2.812612056732177734e-01 1.380103975534439087e-01 -3.332384526729583740e-01 -1.926583051681518555e-01 -6.819819658994674683e-02 -9.995576739311218262e-02 -2.853857576847076416e-01 -1.505644619464874268e-01 -1.784982085227966309e-01 -2.501086890697479248e-01 -2.171237170696258545e-01 -1.572225242853164673e-01 -8.833775296807289124e-03 -4.008861631155014038e-02 4.775897413492202759e-02 -1.717394143342971802e-01 3.439342230558395386e-02 -1.568268239498138428e-01 4.181150346994400024e-02 -3.824989497661590576e-01 2.413878291845321655e-01 9.856605529785156250e-02 1.160224825143814087e-01 -1.276789754629135132e-01 3.018458485603332520e-01 -5.406297370791435242e-02 -5.784349888563156128e-02 -1.420349813997745514e-02 9.477420896291732788e-02
-1.387466043233871460e-01 2.498039510101079941e-03 -1.726845651865005493e-02 1.088085956871509552e-02 -6.094922870397567749e-02 1.283920742571353912e-02 1.422162950038909912e-01 -9.870184957981109619e-02 -1.293266266584396362e-01 -3.076363503932952881e-01 8.123721927404403687e-02 3.091030567884445190e-02 2.212112247943878174e-01 -3.729544579982757568e-01 -1.433324962854385376e-01 -8.717644959688186646e-03 -2.472779303789138794e-01 3.407850563526153564e-01 3.060504421591758728e-02 -5.223057791590690613e-02 -1.328037083148956299e-01 8.427391946315765381e-02 -4.629971086978912354e-01 1.060049459338188171e-01 -2.003907226026058197e-03 1.464523822069168091e-01 1.861544325947761536e-02 3.004592061042785645e-01 -2.064521759748458862e-01 6.120329350233078003e-02 1.689344197511672974e-01 2.529402077198028564e-02
-3.799834549427032471e-01 -1.368155479431152344e-01 -7.032535970211029053e-02 7.196885347366333008e-02 -1.204317584633827209e-01 -4.952687770128250122e-03 3.218210069462656975e-03 2.838568389415740967e-02 9.413164108991622925e-03 -1.967049688100814819e-01 1.428227573633193970e-01 1.079334616661071777e-01 -5.121408030390739441e-02 -5.621489286422729492e-01 -1.654970943927764893e-01 2.344669628655537963e-04 3.401038795709609985e-02 4.790777340531349182e-02 -1.608718186616897583e-01 -2.655720114707946777e-01 -9.014784544706344604e-02 7.355064898729324341e-02 -2.561528086662292480e-01 2.530724108219146729e-01 2.760410867631435394e-02 -1.092142015695571899e-01 1.347730755805969238e-01 1.771997660398483276e-01 -2.549572288990020752e-01 -8.665739744901657104e-02 1.274364888668060303e-01 2.256176620721817017e-02
-1.687661260366439819e-01 -4.960066080093383789e-02 -7.591468095779418945e-02 -2.733660675585269928e-02 -7.601395994424819946e-02 4.164835065603256226e-02 6.615598499774932861e-02 1.518756747245788574e-01 -7.088483870029449463e-02 -4.366601109504699707e-01 8.506619185209274292e-02 2.962048351764678955e-01 -2.215622067451477051e-01 -2.689942121505737305e-01 1.745114661753177643e-02 -4.792701452970504761e-02 -1.499752849340438843e-01 1.002351194620132446e-01 2.094061579555273056e-03 -4.423539340496063232e-01 -4.451808333396911621e-02 -2.403732985258102417e-01 -1.827658899128437042e-02 -2.244012951850891113e-01 3.072113394737243652e-01 3.937570378184318542e-02 4.515779763460159302e-02 8.201039582490921021e-02 6.879524141550064087e-02 -2.345884889364242554e-01 9.778358787298202515e-02 1.341587956994771957e-02
1.401980221271514893e-01 -2.822181284427642822e-01 1.257799863815307617e-01 1.740791648626327515e-01 -1.865318417549133301e-01 -2.601219117641448975e-01 -2.886572480201721191e-01 1.015037763863801956e-02 2.065800502896308899e-02 -2.932380139827728271e-01 1.428156495094299316e-01 1.575248241424560547e-01 -2.943775355815887451e-01 -1.895856112241744995e-01 -6.499392539262771606e-02 9.812866896390914917e-02 -3.248522877693176270e-01 3.905471414327621460e-02 1.583564281463623047e-01 -1.580720692873001099e-01 -1.715462356805801392e-01 -2.569849789142608643e-02 -1.327412575483322144e-01 -1.862493902444839478e-02 3.103082776069641113e-01 -2.099587768316268921e-01 1.710208654403686523e-01 -4.559992626309394836e-02 -9.730643033981323242e-02 1.183501705527305603e-01 -1.160585042089223862e-02 1.117541268467903137e-02
-4.724538326263427734e-02 -5.214133858680725098e-02 -1.952950805425643921e-01 -5.526943504810333252e-02 -1.707579791545867920e-01 5.573912709951400757e-02 -4.042309522628784180e-02 -4.472939074039459229e-01 5.059866234660148621e-02 -1.703819930553436279e-01 1.109309345483779907e-01 -2.272910065948963165e-02 -5.626133084297180176e-01 -3.366645872592926025e-01 -1.246330887079238892e-01 -2.415562868118286133e-01 -1.465257406234741211e-01 1.269654035568237305e-01 6.121807545423507690e-02 1.231340132653713226e-02 -9.370631724596023560e-02 -1.370715647935867310e-01 -1.066678613424301147e-01 -5.960537120699882507e-02 -1.251237653195858002e-02 7.016730308532714844e-02 2.656023800373077393e-01 -3.745801374316215515e-02 -2.997250109910964966e-02 -6.506664305925369263e-02 5.865498259663581848e-02 -4.605651274323463440e-02
3.681989386677742004e-02 -2.542165517807006836e-01 -2.933531105518341064e-01 -2.832645177841186523e-01 1.210059598088264465e-01 -1.690093427896499634e-01 -2.797112762928009033e-01 9.558149613440036774e-03 -6.227893754839897156e-02 -3.168731033802032471e-01 1.408781260251998901e-01 -2.730575762689113617e-02 -2.355778589844703674e-03 -3.608205020427703857e-01 -1.902971267700195312e-01 2.700464427471160889e-01 1.890932172536849976e-01 6.600174307823181152e-02 6.848897784948348999e-02 -5.533438175916671753e-02 -1.666765362024307251e-01 -1.017010435461997986e-01 -5.136174336075782776e-02 1.334161758422851562e-01 -8.182450383901596069e-02 2.602804303169250488e-01 8.022293448448181152e-02 4.935615509748458862e-02 -2.001542747020721436e-01 -7.220210134983062744e-02 -2.107607424259185791e-01 -5.037386342883110046e-02
-1.649087816476821899e-01 4.101531952619552612e-02 -7.104758918285369873e-02 -1.002493947744369507e-01 -1.543903946876525879e-01 6.881302595138549805e-02 -3.644802272319793701e-01 -1.649572104215621948e-01 2.459140261635184288e-03 -3.101429343223571777e-01 1.699141412973403931e-01 -2.444869428873062134e-01 -2.434423565864562988e-01 -3.292257785797119141e-01 -1.289176195859909058e-01 -1.979934424161911011e-01 -1.093368511646986008e-02 1.376942396163940430e-01 1.972970180213451385e-02 1.592282354831695557e-01 4.645736888051033020e-02 -1.746808439493179321e-01 1.229562535881996155e-01 1.629461646080017090e-01 3.314608037471771240e-01 1.015886142849922180e-01 -1.323553919792175293e-01 -2.121046334505081177e-01 -5.829612910747528076e-02 2.277027964591979980e-01 2.464771457016468048e-02 3.703380748629570007e-02
-3.147618100047111511e-02 -6.502246111631393433e-02 -6.777148693799972534e-02 -2.477253228425979614e-02 2.878660857677459717e-01 -2.107358127832412720e-01 5.663571879267692566e-02 -5.653965473175048828e-02 1.588797569274902344e-01 -2.156602740287780762e-01 -3.076239302754402161e-02 -1.776828914880752563e-01 -5.895734205842018127e-02 -1.858779489994049072e-01 4.817520081996917725e-02 4.659912735223770142e-02 1.566526293754577637e-01 2.053630352020263672e-01 1.175960078835487366e-01 -1.285156607627868652e-01 2.362559735774993896e-01 1.380288004875183105e-01 -1.176342442631721497e-01 -5.261779204010963440e-02 6.123079657554626465e-01 7.161819934844970703e-02 7.499774545431137085e-02 1.344585567712783813e-01 -2.326679676771163940e-01 -1.213314831256866455e-01 2.670603571459650993e-03 2.189843058586120605e-01
1.470877975225448608e-01 -3.486164212226867676e-01 -6.986154615879058838e-02 -1.258964538574218750e-01 2.757563292980194092e-01 -7.916661351919174194e-02 3.866264596581459045e-02 -1.883237063884735107e-01 1.319325417280197144e-01 -3.515537679195404053e-01 -1.507870554924011230e-01 -1.198455765843391418e-01 1.320381015539169312e-01 -3.130081892013549805e-01 5.861694738268852234e-02 9.676883369684219360e-02 7.694219052791595459e-02 1.508729010820388794e-01 -1.553932875394821167e-01 -1.687826514244079590e-01 -6.313189119100570679e-02 -2.107508480548858643e-02 -1.519450396299362183e-01 1.378386169672012329e-01 2.235975712537765503e-01 -1.220956519246101379e-01 -7.983268052339553833e-02 4.331816434860229492e-01 -3.846015315502882004e-03 -1.221182495355606079e-01 -9.064996242523193359e-02 2.501078508794307709e-02
1.293474808335304260e-02 -7.609682530164718628e-02 -1.277033984661102295e-01 -1.779366433620452881e-01 2.835956215858459473e-01 -1.938999295234680176e-01 -1.862621605396270752e-01 -4.047396779060363770e-01 1.949901282787322998e-01 -2.250791639089584351e-01 -1.509662717580795288e-01 2.321970462799072266e-01 3.283621370792388916e-02 -3.395879268646240234e-01 5.511384457349777222e-02 5.704006925225257874e-02 1.230249777436256409e-01 -8.222018927335739136e-02 -1.110913977026939392e-01 -7.698971778154373169e-02 -1.171041131019592285e-01 1.080691590905189514e-01 -1.939214468002319336e-01 -3.479741886258125305e-02 1.006174385547637939e-01 3.579126894474029541e-01 -4.339581355452537537e-02 -8.207011222839355469e-02 -2.602917850017547607e-01 -9.998743981122970581e-02 -9.126929193735122681e-02 -6.455486267805099487e-02
2.254061400890350342e-02 -1.869060844182968140e-02 -3.295042812824249268e-01 -2.591889798641204834e-01 1.669851243495941162e-01 3.860521316528320312e-02 -2.662429809570312500e-01 -1.917286366224288940e-01 -8.946716785430908203e-02 -3.171673119068145752e-01 -7.404997944831848145e-02 -8.386670053005218506e-02 -4.830202087759971619e-02 -3.138312399387359619e-01 -1.211466453969478607e-02 -3.081824397668242455e-03 -1.208437159657478333e-01 9.126367419958114624e-02 8.818484842777252197e-02 -1.392083987593650818e-02 7.625102996826171875e-02 -2.888479530811309814e-01 1.072164401412010193e-01 6.601697951555252075e-02 3.016591072082519531e-01 3.093917109072208405e-02 3.135251104831695557e-01 -6.565330922603607178e-02 -1.927485875785350800e-02 -6.236407533288002014e-02 1.962076872587203979e-01 -3.015781939029693604e-01
2.610931396484375000e-01 -6.275291740894317627e-02 -6.546809338033199310e-03 -1.146476119756698608e-01 2.736148536205291748e-01 -7.716640084981918335e-02 -3.001793026924133301e-01 -2.306436151266098022e-01 3.526971042156219482e-01 -1.035967990756034851e-01 1.141615211963653564e-02 3.651320002973079681e-03 -1.550917625427246094e-01 -1.278852820396423340e-01 -2.300157211720943451e-02 2.058132737874984741e-01 -5.293978750705718994e-02 1.029678806662559509e-01 -1.827873885631561279e-01 -7.650597393512725830e-02 -1.853499114513397217e-01 -6.112748757004737854e-02 -2.032909840345382690e-01 -1.241435855627059937e-01 2.410831302404403687e-01 1.207265853881835938e-01 -2.269813418388366699e-01 -8.976486325263977051e-02 -4.141353070735931396e-01 -1.346067637205123901e-01 4.859428852796554565e-02 1.587706059217453003e-02
7.796907331794500351e-03 -1.285032629966735840e-01 -2.584647238254547119e-01 2.810998074710369110e-02 2.156573906540870667e-02 -1.341583579778671265e-01 -1.752571463584899902e-01 -2.033073902130126953e-01 5.786753445863723755e-02 -2.769551575183868408e-01 -1.985337138175964355e-01 -1.767921745777130127e-01 -2.103563696146011353e-01 -3.542596995830535889e-01 -4.456626996397972107e-02 -3.441832214593887329e-02 -9.671445190906524658e-02 2.415449321269989014e-01 -1.171433404088020325e-01 -3.040465526282787323e-03 1.539672911167144775e-01 -2.563750743865966797e-01 1.082349494099617004e-01 2.635209560394287109e-01 1.253153830766677856e-01 -3.734264895319938660e-02 3.558139801025390625e-01 -1.691400259733200073e-01 -1.147548928856849670e-01 6.895221024751663208e-02 1.818843036890029907e-01 -1.622899174690246582e-01
1.891302317380905151e-01 -2.129356004297733307e-02 -1.437850296497344971e-01 -7.106845080852508545e-02 4.506118968129158020e-02 -2.438596934080123901e-01 -2.211338579654693604e-01 -5.718833953142166138e-02 -6.271152198314666748e-02 -3.296677172183990479e-01 6.934762001037597656e-02 -1.165445670485496521e-01 -4.713034257292747498e-02 -3.541795611381530762e-01 -8.587528951466083527e-03 -6.187037378549575806e-02 -1.256691962480545044e-01 2.150849401950836182e-01 -1.072937995195388794e-01 -2.336629033088684082e-01 -2.650081515312194824e-01 -8.884557336568832397e-02 -1.817739754915237427e-01 1.089544370770454407e-01 -1.681695729494094849e-01 1.390414088964462280e-01 -2.134499549865722656e-01 -4.193461313843727112e-02 -2.815918326377868652e-01 -3.441261872649192810e-02 -1.333454251289367676e-01 3.426647186279296875e-01
-5.514669045805931091e-02 -3.827289044857025146e-01 -8.473557233810424805e-02 -1.398434042930603027e-01 2.615371942520141602e-01 -1.726698875427246094e-01 3.438271209597587585e-02 7.334014773368835449e-02 -2.467395514249801636e-01 -2.001760005950927734e-01 -1.554659008979797363e-02 -2.362753823399543762e-02 -2.848396599292755127e-01 -1.862777322530746460e-01 -1.957457661628723145e-01 2.401569783687591553e-01 2.333049625158309937e-01 7.014513760805130005e-02 8.109150081872940063e-02 -1.433738172054290771e-01 -5.687926709651947021e-02 1.370031759142875671e-02 -1.524904370307922363e-01 6.112234666943550110e-02 2.077443301677703857e-01 2.880070507526397705e-01 -2.024441026151180267e-03 2.029817178845405579e-02 -3.767447769641876221e-01 8.377377688884735107e-02 -7.925057411193847656e-02 -8.206677436828613281e-02
1.220655292272567749e-01 -2.915841937065124512e-01 -2.653001844882965088e-01 -1.871668249368667603e-01 3.779419697821140289e-03 -1.137028783559799194e-01 -2.900941967964172363e-01 -1.864548325538635254e-01 9.593645483255386353e-02 -3.711212277412414551e-01 1.273593399673700333e-02 -1.462551355361938477e-01 -2.112535238265991211e-01 -2.939927577972412109e-01 -1.094162464141845703e-01 -1.584324091672897339e-01 -1.192061677575111389e-01 6.031962484121322632e-02 -3.546508401632308960e-02 -1.372787505388259888e-01 1.612237542867660522e-01 -2.195987850427627563e-01 1.704415827989578247e-01 1.386556029319763184e-01 2.141856700181961060e-01 -7.154987007379531860e-02 1.724520027637481689e-01 -8.201892673969268799e-02 7.157358527183532715e-02 -2.098467051982879639e-01 1.548814624547958374e-01 -7.160887122154235840e-02
1.306829415261745453e-02 -1.483062058687210083e-01 -4.924912154674530029e-01 1.184850707650184631e-01 1.158705055713653564e-01 -1.185986325144767761e-01 2.443147823214530945e-03 -1.757232993841171265e-01 8.369507640600204468e-02 -4.583668410778045654e-01 -4.323248565196990967e-02 -1.352526694536209106e-01 5.716995894908905029e-02 -9.018302708864212036e-02 1.644171178340911865e-01 -3.671599784865975380e-03 1.350302994251251221e-01 2.049078941345214844e-01 4.016168415546417236e-02 -5.610492452979087830e-02 -8.474285900592803955e-02 1.213039085268974304e-01 -2.564400136470794678e-01 1.779385805130004883e-01 1.804404407739639282e-01 4.972737282514572144e-02 -1.195326745510101318e-01 1.445189211517572403e-02 -2.579923570156097412e-01 -2.796950750052928925e-02 -2.730863690376281738e-01 -1.068133711814880371e-01
1.498084664344787598e-01 -1.556770354509353638e-01 -3.961930274963378906e-01 -1.383719127625226974e-02 4.659668728709220886e-02 5.936909839510917664e-02 -9.861209988594055176e-02 -1.464392095804214478e-01 9.951019287109375000e-02 -3.992271423339843750e-01 -1.311053037643432617e-01 -2.729887664318084717e-01 -1.920585185289382935e-01 -2.998941838741302490e-01 -1.164568215608596802e-02 -5.114331096410751343e-02 -1.707285940647125244e-01 -1.206344291567802429e-01 1.309676319360733032e-01 -1.159533113241195679e-02 1.270548254251480103e-01 -2.058058530092239380e-01 -1.859328150749206543e-02 1.389854997396469116e-01 2.232488244771957397e-01 8.784350752830505371e-02 2.467391192913055420e-01 -1.299834847450256348e-01 -5.470445007085800171e-02 -1.602808684110641479e-01 2.374722510576248169e-01 9.575469046831130981e-02
1.453343182802200317e-01 -1.879353448748588562e-02 -8.031492680311203003e-02 -1.506039798259735107e-01 3.067696094512939453e-02 -1.105486974120140076e-01 -2.656280398368835449e-01 -3.202179074287414551e-02 1.525481492280960083e-01 -1.939772963523864746e-01 -8.189810067415237427e-02 -9.689489379525184631e-03 1.930128037929534912e-01 -4.038399457931518555e-01 -9.966793656349182129e-02 2.378921210765838623e-01 5.424818769097328186e-02 5.104807019233703613e-02 -2.127040922641754150e-01 -1.176425963640213013e-01 -2.054358869791030884e-01 -1.528788208961486816e-01 -8.029934763908386230e-02 -1.710117161273956299e-01 1.641363054513931274e-01 1.975576579570770264e-01 -2.729397416114807129e-01 -1.772071570158004761e-01 -3.932191729545593262e-01 -1.849344521760940552e-01 1.505812630057334900e-02 5.712528526782989502e-02
-2.329852133989334106e-01 -4.775154963135719299e-02 -1.100978851318359375e-01 6.349627673625946045e-02 -1.816202998161315918e-01 -3.802272677421569824e-02 -1.876306720077991486e-02 -7.266260683536529541e-02 -7.916294038295745850e-02 -4.379481971263885498e-01 2.349958121776580811e-01 -8.955226838588714600e-02 -8.455073088407516479e-02 -1.596955358982086182e-01 -2.798698544502258301e-01 1.029178649187088013e-01 -6.781124323606491089e-02 3.503458574414253235e-02 -8.058704435825347900e-03 -3.973812758922576904e-01 -1.633521616458892822e-01 -1.877975910902023315e-01 -2.843447625637054443e-01 -1.420227587223052979e-01 1.425534337759017944e-01 3.251926004886627197e-01 8.505390584468841553e-02 1.723674684762954712e-02 -1.747687757015228271e-01 6.211229413747787476e-02 9.173428267240524292e-02 3.383588418364524841e-02
-1.883113086223602295e-01 -2.963853627443313599e-02 4.066844657063484192e-02 2.235760241746902466e-01 1.076898258179426193e-02 -7.629061490297317505e-02 -1.772968024015426636e-01 -1.079156771302223206e-01 1.111540049314498901e-01 -2.985861897468566895e-01 1.803548634052276611e-01 1.065617799758911133e-01 -7.685396820306777954e-03 -2.912028729915618896e-01 -3.724067211151123047e-01 -1.710787229239940643e-02 8.545752614736557007e-02 1.174006462097167969e-01 -1.753921657800674438e-01 -2.426370531320571899e-01 -1.827856004238128662e-01 -2.350356876850128174e-01 -4.044019579887390137e-01 1.437276136130094528e-02 2.331237494945526123e-01 1.004960462450981140e-01 1.732762753963470459e-01 1.614052951335906982e-01 -1.532987412065267563e-02 -9.444761089980602264e-03 9.173766523599624634e-02 3.729471936821937561e-02
1.669476330280303955e-01 6.409998051822185516e-03 7.535109668970108032e-02 -1.448334008455276489e-01 3.618508204817771912e-02 -1.646911054849624634e-01 2.721496112644672394e-02 -1.321616619825363159e-01 -3.263225033879280090e-02 -2.485050559043884277e-01 8.530911803245544434e-02 8.452562987804412842e-02 -1.983957290649414062e-01 -2.565148174762725830e-01 -1.116538569331169128e-01 1.907379627227783203e-01 2.758167684078216553e-01 1.513691991567611694e-01 2.022739648818969727e-01 -4.264153912663459778e-02 -2.545638382434844971e-01 3.819010034203529358e-02 -2.320421785116195679e-01 5.626676138490438461e-03 4.055197909474372864e-02 3.034918904304504395e-01 -2.293714731931686401e-01 -5.913893878459930420e-02 -4.973592460155487061e-01 -3.587005659937858582e-02 4.823413863778114319e-02 6.961352378129959106e-02
9.889584034681320190e-02 2.259611487388610840e-01 -4.635949432849884033e-02 -2.384259402751922607e-01 -1.413645129650831223e-02 1.516416668891906738e-02 4.370190203189849854e-02 -4.927950352430343628e-02 -1.486071944236755371e-01 -3.619982004165649414e-01 4.442713689059019089e-03 -1.310392469167709351e-01 -1.645897775888442993e-01 -4.065854847431182861e-01 -1.308433115482330322e-01 -1.105564087629318237e-01 -1.647585816681385040e-02 -8.139583468437194824e-02 -1.645783893764019012e-02 -3.516411185264587402e-01 -1.501937210559844971e-01 -1.971975266933441162e-01 -4.244689941406250000e-01 -5.806193128228187561e-02 -7.113713771104812622e-02 1.959588564932346344e-02 5.697675049304962158e-02 -6.491132080554962158e-02 -2.040066011250019073e-02 -5.531354248523712158e-02 1.401263624429702759e-01 -2.674140632152557373e-01
6.984506547451019287e-02 -1.024584174156188965e-01 -1.964189261198043823e-01 -9.820240549743175507e-03 1.309058535844087601e-02 4.974731802940368652e-02 -8.072847127914428711e-02 -1.145181134343147278e-01 1.403233222663402557e-02 -1.043551266193389893e-01 2.749267441686242819e-04 7.771164178848266602e-02 -1.975404471158981323e-02 -3.172736167907714844e-01 -1.075718998908996582e-01 1.324145346879959106e-01 1.484059691429138184e-01 1.493114680051803589e-01 9.149172157049179077e-02 -2.048005759716033936e-01 -2.349537760019302368e-01 5.248791724443435669e-02 -3.674690723419189453e-01 -1.300089210271835327e-01 2.334253042936325073e-01 3.051320910453796387e-01 -4.514354467391967773e-01 1.905591413378715515e-02 -8.536542952060699463e-02 8.552939444780349731e-02 -8.057316392660140991e-02 -3.146654069423675537e-01
9.048839099705219269e-03 -2.175497114658355713e-01 9.751204401254653931e-02 -7.923875004053115845e-02 1.111598610877990723e-01 -2.102515995502471924e-01 -4.020366966724395752e-01 -1.093469485640525818e-01 1.433976739645004272e-01 -1.642298698425292969e-01 -8.469384163618087769e-02 2.631328403949737549e-01 -1.255125850439071655e-01 -3.832142353057861328e-01 -5.508264526724815369e-02 2.419455796480178833e-01 3.085378706455230713e-01 -6.577198207378387451e-02 -2.746052294969558716e-02 1.443544775247573853e-01 -1.011185571551322937e-01 -1.296402961015701294e-01 -1.549805700778961182e-01 -5.520774051547050476e-02 1.353019922971725464e-01 1.400239616632461548e-01 -3.168301582336425781e-01 -1.213916316628456116e-01 -1.688344031572341919e-01 -2.371323481202125549e-02 1.222678273916244507e-02 -3.265202790498733521e-02
-4.018249921500682831e-03 -2.172929048538208008e-01 -1.727493703365325928e-01 -1.347798407077789307e-01 2.275922000408172607e-01 -1.701271086931228638e-01 -2.310677915811538696e-01 -2.911845445632934570e-01 1.266507506370544434e-01 -6.887183338403701782e-02 2.506732940673828125e-02 7.319567352533340454e-02 -5.446694046258926392e-02 -4.038935899734497070e-01 2.702743187546730042e-02 9.616258740425109863e-02 8.851197361946105957e-02 2.538798153400421143e-01 -2.519620358943939209e-01 -7.894868403673171997e-02 -2.346608936786651611e-01 1.444106251001358032e-01 -3.882561996579170227e-02 -3.052693419158458710e-02 1.166889443993568420e-01 1.019432023167610168e-01 -1.526051759719848633e-01 -2.999178767204284668e-01 -3.010664284229278564e-01 -1.663575023412704468e-01 -5.116081610321998596e-02 -6.667790561914443970e-02
9.245407581329345703e-02 -1.653474718332290649e-01 -1.789781898260116577e-01 2.578142583370208740e-01 6.163012236356735229e-02 2.202606499195098877e-01 -1.758643537759780884e-01 -6.864810734987258911e-02 -1.369133219122886658e-02 -2.155579775571823120e-01 9.284246712923049927e-02 5.623625218868255615e-02 -6.611247360706329346e-02 -3.831150829792022705e-01 -1.276316493749618530e-01 1.443849802017211914e-01 5.622094124555587769e-02 -3.726750612258911133e-02 6.637732684612274170e-02 -9.734078496694564819e-02 -7.716823369264602661e-02 -7.736050337553024292e-02 -2.694218754768371582e-01 -8.118449896574020386e-02 2.127937376499176025e-01 1.405328214168548584e-01 -3.046848177909851074e-01 7.434280961751937866e-02 -4.329100549221038818e-01 2.028322517871856689e-01 1.447707265615463257e-01 -9.212524443864822388e-02
6.899628043174743652e-02 -7.035709917545318604e-02 -7.990454137325286865e-02 -2.070675939321517944e-01 4.571332409977912903e-02 -2.989391684532165527e-01 -1.919708400964736938e-01 -1.165118664503097534e-01 -1.063985517248511314e-03 -3.162024617195129395e-01 -2.447776496410369873e-02 -1.115859821438789368e-01 -2.963756583631038666e-02 -3.079282939434051514e-01 -2.687099575996398926e-01 3.553606867790222168e-01 4.463507607579231262e-02 2.123429477214813232e-01 -1.875938326120376587e-01 -2.180359661579132080e-01 -4.005029052495956421e-02 -1.760697662830352783e-01 -1.229573264718055725e-01 -1.084772869944572449e-01 -4.446245357394218445e-02 8.612489700317382812e-02 -1.919597387313842773e-01 4.825177416205406189e-02 -1.549727935343980789e-02 -3.861581385135650635e-01 -6.849819421768188477e-02 -5.593925016000866890e-04
2.710642218589782715e-01 -2.095068097114562988e-01 -1.610457003116607666e-01 -1.054791137576103210e-01 -9.644820541143417358e-02 -9.412501752376556396e-02 4.338965285569429398e-03 2.521780505776405334e-02 -9.375866502523422241e-02 -1.755708009004592896e-01 1.994752734899520874e-01 -7.475377991795539856e-03 -6.852610409259796143e-02 -3.690844774246215820e-01 -1.436076462268829346e-01 2.634418606758117676e-01 8.975710719823837280e-03 1.257271170616149902e-01 -3.256547078490257263e-02 -7.350897043943405151e-02 -6.477089598774909973e-03 -7.592688780277967453e-04 -1.833056509494781494e-01 -1.079694330692291260e-01 -4.114825278520584106e-02 4.673632681369781494e-01 -4.083535820245742798e-02 2.486949115991592407e-01 -2.521263360977172852e-01 -1.929798573255538940e-01 1.287502795457839966e-01 -2.183355093002319336e-01
2.844839692115783691e-01 -2.433563023805618286e-01 8.290264755487442017e-02 -4.071013256907463074e-02 1.000701333396136761e-03 5.371434614062309265e-02 2.177452445030212402e-01 2.153050005435943604e-01 -5.355155095458030701e-02 -3.210840821266174316e-01 2.925004065036773682e-02 -3.753322735428810120e-02 -2.932068705558776855e-01 -2.141212671995162964e-01 -1.795689947903156281e-02 -9.804382920265197754e-03 -4.089169949293136597e-02 1.768740862607955933e-01 -1.736834496259689331e-01 -2.558302879333496094e-01 -5.312540009617805481e-02 -1.717703938484191895e-01 -2.663770318031311035e-01 7.392015308141708374e-02 3.628553450107574463e-01 8.846452087163925171e-02 -6.626530736684799194e-02 3.376594781875610352e-01 -1.458319311495870352e-04 -4.184340685606002808e-02 1.312633007764816284e-01 1.142151537351310253e-03
1.302811205387115479e-01 -3.150270134210586548e-02 -3.291626870632171631e-01 -2.471504807472229004e-01 2.563141882419586182e-01 -7.349392771720886230e-02 -2.526834309101104736e-01 5.246016755700111389e-02 6.494301557540893555e-02 -4.850200712680816650e-01 -1.400825846940279007e-02 9.012843668460845947e-02 2.090198248624801636e-01 -2.643425762653350830e-01 -1.442574858665466309e-01 2.049665600061416626e-01 -1.208944469690322876e-01 1.680377423763275146e-01 2.964514866471290588e-02 1.171370670199394226e-01 -8.011699467897415161e-02 5.246615037322044373e-03 -1.201660037040710449e-01 5.712622031569480896e-02 2.559513747692108154e-01 2.236773632466793060e-02 5.311865732073783875e-02 1.920710057020187378e-01 7.885966449975967407e-02 8.077041804790496826e-02 2.003875374794006348e-01 1.025222390890121460e-01
1.781431287527084351e-01 -1.383467763662338257e-01 1.084729135036468506e-01 -5.273427441716194153e-02 2.840769588947296143e-01 -1.449663639068603516e-01 -2.773452401161193848e-01 -3.371805846691131592e-01 1.638616323471069336e-01 -2.073818892240524292e-01 8.059979975223541260e-02 9.477446973323822021e-02 -1.822023391723632812e-01 -3.894254565238952637e-01 1.537587586790323257e-02 1.988343596458435059e-01 1.354633420705795288e-01 4.036574810743331909e-02 -1.450702100992202759e-01 5.778592452406883240e-02 1.803797483444213867e-02 -3.808943927288055420e-02 -8.710787445306777954e-02 1.280700881034135818e-02 1.410652548074722290e-01 1.483775526285171509e-01 -2.707874402403831482e-02 -1.924410313367843628e-01 -3.191154599189758301e-01 -9.168828837573528290e-03 -1.957598775625228882e-01 -2.418243139982223511e-01
2.492357790470123291e-01 1.855960488319396973e-02 1.163897588849067688e-01 -9.298346936702728271e-02 -1.273106038570404053e-01 -2.936954498291015625e-01 -3.293581008911132812e-01 -3.472411036491394043e-01 2.974084764719009399e-02 -2.452861517667770386e-01 2.561474405229091644e-02 1.089508458971977234e-01 -3.480999767780303955e-01 -2.271735519170761108e-01 4.080794006586074829e-02 -3.173604980111122131e-02 -7.778201997280120850e-02 -8.390837162733078003e-02 1.523814052343368530e-01 -1.172498762607574463e-01 1.587803810834884644e-01 -1.983201503753662109e-01 -1.301978528499603271e-01 1.198519393801689148e-02 1.714206486940383911e-01 1.537385284900665283e-01 2.329385466873645782e-02 1.779086738824844360e-01 -1.465149372816085815e-01 8.940827846527099609e-02 2.859335243701934814e-01 -8.165399730205535889e-02
-1.038560569286346436e-01 -9.127463400363922119e-02 -2.181904911994934082e-01 -4.170005023479461670e-02 -4.543881490826606750e-02 3.791755810379981995e-02 -2.420655190944671631e-01 -7.501508295536041260e-02 -1.904419995844364166e-02 -3.925875127315521240e-01 6.112756207585334778e-02 -7.274355273693799973e-03 -3.269297480583190918e-01 -3.620028197765350342e-01 6.398243457078933716e-02 -3.527815341949462891e-01 -2.237318903207778931e-01 5.431038327515125275e-03 -1.974449008703231812e-01 -9.928612969815731049e-03 -7.347965240478515625e-02 -1.836398392915725708e-01 -4.608203470706939697e-02 -1.137449499219655991e-02 1.365831047296524048e-01 2.611593902111053467e-01 2.481701374053955078e-01 -1.653711684048175812e-02 7.194877415895462036e-02 -9.391885995864868164e-02 1.505102366209030151e-01 1.521204560995101929e-01
-7.402034848928451538e-02 -1.412909626960754395e-01 3.931869193911552429e-02 6.168796122074127197e-02 -5.167888849973678589e-02 -2.277758903801441193e-03 7.364227622747421265e-02 1.740020699799060822e-02 -4.555940628051757812e-02 -1.101671084761619568e-01 1.614223569631576538e-01 1.808675229549407959e-01 -5.270153656601905823e-02 -3.833503127098083496e-01 -8.331657946109771729e-02 5.994109436869621277e-02 -2.009882926940917969e-01 2.520975470542907715e-01 -1.906447559595108032e-01 -8.433271944522857666e-02 1.376900225877761841e-01 5.307623371481895447e-02 -4.386387169361114502e-01 1.710446774959564209e-01 1.966005414724349976e-01 1.185031756758689880e-01 1.541568934917449951e-01 4.402714073657989502e-01 -2.451903373003005981e-01 7.172972895205020905e-03 7.341530174016952515e-02 -2.919205091893672943e-02
-2.974077500402927399e-02 -7.248454540967941284e-02 7.078021019697189331e-02 -1.750610023736953735e-01 1.498989462852478027e-01 8.824660629034042358e-02 2.291369624435901642e-02 -2.086623758077621460e-01 -1.268581598997116089e-01 -1.800748258829116821e-01 2.841531634330749512e-01 -1.313202977180480957e-01 -1.172173023223876953e-01 -7.916037738323211670e-02 1.324019394814968109e-02 -3.367684315890073776e-03 4.732966050505638123e-02 3.412779867649078369e-01 -1.219857335090637207e-01 1.086248978972434998e-01 -9.544935822486877441e-02 1.094615235924720764e-01 -5.019652247428894043e-01 -1.360093057155609131e-01 4.601108133792877197e-01 2.031364440917968750e-01 3.887705504894256592e-02 3.832802549004554749e-02 -6.421551108360290527e-02 3.851488977670669556e-02 1.265327781438827515e-01 5.164329707622528076e-02
-2.220940738916397095e-01 3.140395507216453552e-02 -9.510999545454978943e-03 -1.195902153849601746e-01 -2.193883061408996582e-02 1.254014577716588974e-02 4.855645075440406799e-02 3.904961422085762024e-02 1.280543506145477295e-01 -2.767759561538696289e-01 2.559196352958679199e-01 -1.182612478733062744e-01 -5.192805826663970947e-02 -3.683564364910125732e-01 -1.559329330921173096e-01 3.718291595578193665e-02 3.573068184778094292e-03 -2.767483294010162354e-01 -5.810414254665374756e-02 -1.622629463672637939e-01 -1.531287878751754761e-01 -1.903912723064422607e-01 -3.731100857257843018e-01 7.612922042608261108e-02 9.705840796232223511e-02 4.168697893619537354e-01 1.138953268527984619e-01 -1.210517599247395992e-03 -2.204713672399520874e-01 1.281730365008115768e-02 1.923237740993499756e-01 -3.555407747626304626e-02
-1.020351946353912354e-01 -1.849562078714370728e-01 -1.358697265386581421e-01 -3.495485782623291016e-01 -1.059861332178115845e-01 -7.710655778646469116e-02 -1.420080661773681641e-01 -9.654293768107891083e-03 5.329596251249313354e-02 -3.373312056064605713e-01 -7.448986172676086426e-02 1.925465911626815796e-01 -7.897993177175521851e-02 -3.610064685344696045e-01 3.982044383883476257e-02 9.725831449031829834e-03 -3.484412133693695068e-01 -1.811395585536956787e-01 3.014751970767974854e-01 -1.763235330581665039e-01 -1.525498479604721069e-01 -5.396589171141386032e-03 -4.192856699228286743e-02 3.029688894748687744e-01 -1.436714828014373779e-01 1.063235998153686523e-01 -2.185807330533862114e-03 9.743643552064895630e-02 -1.708708703517913818e-01 -1.018364578485488892e-01 -7.336164265871047974e-02 1.883037760853767395e-02
7.915535569190979004e-02 -4.083117842674255371e-01 -9.076371788978576660e-02 -1.192227900028228760e-01 6.401274353265762329e-02 -5.615993216633796692e-02 -7.846111804246902466e-02 -1.240583434700965881e-01 -4.647111985832452774e-03 -1.641034781932830811e-01 -1.707345992326736450e-01 -2.652752101421356201e-01 2.023638924583792686e-03 -4.425818324089050293e-01 -8.288919925689697266e-02 -8.533272147178649902e-02 -1.433768570423126221e-01 1.967204660177230835e-01 -4.996902495622634888e-02 -6.761334836483001709e-02 -2.539767511188983917e-02 -1.270454004406929016e-02 -1.509274244308471680e-01 -2.202010601758956909e-01 -1.302842702716588974e-02 1.214230507612228394e-01 -3.094358444213867188e-01 3.438955247402191162e-01 -1.218111664056777954e-01 -2.149022519588470459e-01 1.853663101792335510e-02 1.027953475713729858e-01
2.224807292222976685e-01 -2.519094944000244141e-01 -6.869804859161376953e-02 -7.713483273983001709e-02 -2.529371157288551331e-02 -4.551576077938079834e-02 1.044069137424230576e-02 5.579293239861726761e-03 -2.828922308981418610e-02 -1.567042171955108643e-01 -1.029779389500617981e-01 -3.256824016571044922e-01 -8.490259945392608643e-02 -5.629957318305969238e-01 -2.997229397296905518e-01 5.335027351975440979e-02 -3.525062277913093567e-02 5.256751552224159241e-02 -2.522174715995788574e-01 3.690491896122694016e-03 -1.295242756605148315e-01 6.027155555784702301e-03 -1.013429611921310425e-01 3.266801685094833374e-02 9.562104940414428711e-03 2.539520859718322754e-01 1.680094981566071510e-03 3.442522287368774414e-01 -8.372551202774047852e-02 -1.124183535575866699e-01 4.829518496990203857e-02 -1.173917725682258606e-01
-2.656685113906860352e-01 4.918836057186126709e-03 -3.083138354122638702e-02 1.429094076156616211e-01 -1.236430276185274124e-02 -1.492844820022583008e-01 1.308712959289550781e-01 -4.734687507152557373e-02 -1.701140999794006348e-01 -2.687259316444396973e-01 -1.424672305583953857e-01 1.203308627009391785e-01 1.285374015569686890e-01 -3.704857230186462402e-01 -7.760783284902572632e-02 -6.869392842054367065e-02 -9.302905201911926270e-02 2.120777964591979980e-01 -1.665432304143905640e-01 -2.043557912111282349e-01 4.343237262219190598e-03 1.859235018491744995e-02 -3.341961503028869629e-01 2.172976285219192505e-01 3.082953393459320068e-01 1.093756556510925293e-01 2.303037047386169434e-01 2.231765985488891602e-01 -8.303156495094299316e-02 -2.462438344955444336e-01 7.121921982616186142e-03 7.697866111993789673e-02
2.016118317842483521e-01 -1.561856418848037720e-01 -1.503613293170928955e-01 5.176441743969917297e-02 3.028695285320281982e-01 9.732668846845626831e-02 -1.813085675239562988e-01 -8.393712341785430908e-02 5.494406074285507202e-02 -5.258955359458923340e-01 8.844933472573757172e-04 1.186433881521224976e-01 -4.134787246584892273e-02 -2.398988306522369385e-01 4.917511343955993652e-02 8.563156425952911377e-02 -3.100398182868957520e-01 5.659734830260276794e-03 1.318250447511672974e-01 -2.979284524917602539e-01 -1.224647015333175659e-01 -1.891697011888027191e-02 -4.017899930477142334e-02 1.859094947576522827e-01 1.129825487732887268e-01 -5.771337449550628662e-02 -5.631602928042411804e-02 1.949492692947387695e-01 1.650041528046131134e-02 1.864239275455474854e-01 -1.882895268499851227e-02 -2.437100112438201904e-01
3.728085160255432129e-01 -2.911832630634307861e-01 -2.512714266777038574e-01 -9.438433498144149780e-02 -1.695671677589416504e-01 -1.840510964393615723e-01 2.256108447909355164e-02 -1.326902657747268677e-01 -1.837657019495964050e-02 -2.251870632171630859e-01 6.864453852176666260e-02 -2.075910717248916626e-01 -1.624300181865692139e-01 -2.164221405982971191e-01 -1.819480806589126587e-01 2.454643696546554565e-01 -1.326920930296182632e-02 1.312367022037506104e-01 -6.904647219926118851e-03 -3.381617367267608643e-02 -1.406219452619552612e-01 -1.644075289368629456e-02 -5.976642295718193054e-02 -9.405013173818588257e-02 -3.402488678693771362e-02 3.687453567981719971e-01 -2.731467038393020630e-02 6.565061863511800766e-03 -3.436408936977386475e-01 -2.158499509096145630e-01 4.714065417647361755e-02 -4.613952338695526123e-02
-4.094701260328292847e-02 -1.631641685962677002e-01 1.376066505908966064e-01 -3.738985061645507812e-01 8.351762592792510986e-02 -7.231272011995315552e-02 -7.341282814741134644e-02 -2.817639112472534180e-01 -2.364074587821960449e-01 -1.837772876024246216e-01 3.978250548243522644e-02 -2.313627451658248901e-01 -1.707578003406524658e-01 -3.910912871360778809e-01 -3.199284374713897705e-01 -1.577322036027908325e-01 8.535394817590713501e-02 -2.574541140347719193e-03 -1.482487618923187256e-01 -2.395761199295520782e-02 -2.006142586469650269e-01 -1.934269815683364868e-01 -1.112788468599319458e-01 7.991478592157363892e-02 1.210024394094944000e-02 8.557438850402832031e-02 -1.463559269905090332e-01 2.946285903453826904e-01 8.565665222704410553e-03 -2.791067399084568024e-02 1.339444518089294434e-01 -3.317106887698173523e-02
-1.038099005818367004e-01 -8.160174638032913208e-02 1.442936714738607407e-02 -2.632842063903808594e-01 -1.439091712236404419e-01 -9.213984012603759766e-03 -1.150709856301546097e-02 5.624933540821075439e-02 4.260335862636566162e-02 -4.879641830921173096e-01 -2.539493143558502197e-01 6.063438951969146729e-02 -2.026548534631729126e-01 -1.305202394723892212e-01 -1.163979396224021912e-01 -6.174696236848831177e-02 -1.193152070045471191e-01 8.324887603521347046e-02 -1.483301371335983276e-01 2.073466405272483826e-02 -5.712456628680229187e-02 -2.986920475959777832e-01 -2.864792644977569580e-01 -4.561210796236991882e-02 2.085511535406112671e-01 -2.906238734722137451e-01 -2.885943949222564697e-01 1.325258910655975342e-01 -9.119162335991859436e-03 -1.975517123937606812e-01 1.210458949208259583e-01 -5.092544108629226685e-02
-2.859037220478057861e-01 -2.868467383086681366e-02 -7.375589106231927872e-03 -5.941632390022277832e-02 -8.405952155590057373e-02 1.410438446328043938e-03 -2.375548472627997398e-03 8.013866096735000610e-02 2.328769266605377197e-01 -2.011290788650512695e-01 4.692003875970840454e-02 -1.347946934401988983e-02 -1.701581776142120361e-01 -3.825263082981109619e-01 -2.323593646287918091e-01 -5.330357700586318970e-02 3.068154864013195038e-02 2.160137593746185303e-01 -1.663088798522949219e-01 -2.635272145271301270e-01 -1.473778337240219116e-01 -1.349194198846817017e-01 -3.600757718086242676e-01 -1.670853346586227417e-01 1.309778094291687012e-01 2.046964764595031738e-01 -2.439503669738769531e-01 1.039295271039009094e-01 1.188573092222213745e-01 9.200173616409301758e-02 1.233571097254753113e-01 -2.485844343900680542e-01
-1.715744845569133759e-02 -3.361850976943969727e-01 -2.643537819385528564e-01 -2.624177932739257812e-01 1.485394388437271118e-01 -2.468191832304000854e-02 -3.480756655335426331e-02 -2.292315065860748291e-01 -6.674713641405105591e-02 -7.432033121585845947e-02 -6.792803853750228882e-02 -1.595837473869323730e-01 -1.467924285680055618e-02 -3.658853173255920410e-01 -2.303786128759384155e-01 1.410748362541198730e-01 5.733246728777885437e-02 2.543908953666687012e-01 -1.066066324710845947e-01 -2.316668629646301270e-01 3.560169041156768799e-02 4.037798941135406494e-02 -8.182588033378124237e-03 -1.245670467615127563e-01 2.139678597450256348e-01 4.200958609580993652e-01 -2.762588486075401306e-02 1.806246191263198853e-01 4.229593649506568909e-02 1.007449030876159668e-01 4.887715727090835571e-02 5.372959375381469727e-02
-6.894829124212265015e-02 -1.521717011928558350e-01 6.679158657789230347e-02 5.872550606727600098e-02 -1.550410091876983643e-01 3.985450789332389832e-02 -6.910493969917297363e-02 -2.255383729934692383e-01 -1.018441282212734222e-03 -1.947927027940750122e-01 1.098548769950866699e-01 -7.423954457044601440e-02 -3.008948266506195068e-01 -9.770205616950988770e-02 -2.428338229656219482e-01 6.032870709896087646e-02 -4.971012845635414124e-02 1.625343114137649536e-01 8.731918036937713623e-02 -3.495187461376190186e-01 -1.397110372781753540e-01 -1.323307901620864868e-01 -3.734935522079467773e-01 1.115209162235260010e-01 1.351358443498611450e-01 2.109299153089523315e-01 2.700995802879333496e-01 1.137774065136909485e-01 2.333941608667373657e-01 -1.391487475484609604e-02 3.099405765533447266e-01 -1.329352408647537231e-01
-1.836888939142227173e-01 -7.570039480924606323e-02 1.191659923642873764e-02 -1.246420964598655701e-01 -1.902124285697937012e-02 -3.420982882380485535e-02 -1.668550521135330200e-01 1.678407192230224609e-01 8.006849139928817749e-02 -1.536578387022018433e-01 2.306613624095916748e-01 4.390632361173629761e-02 -2.757776975631713867e-01 -3.216871619224548340e-01 -2.024660706520080566e-01 4.804628714919090271e-02 1.193825528025627136e-01 1.148267015814781189e-01 -2.080874741077423096e-01 -9.882499277591705322e-02 -1.872416585683822632e-01 -5.154176615178585052e-03 -4.606156349182128906e-01 -2.393773384392261505e-02 2.175561189651489258e-01 2.456130683422088623e-01 4.316018149256706238e-02 3.097369968891143799e-01 2.449763007462024689e-02 8.648375049233436584e-03 1.157755106687545776e-01 -1.773442476987838745e-01
1.028571724891662598e-01 -1.787190139293670654e-01 -1.496753692626953125e-01 -1.334722340106964111e-01 1.086637005209922791e-01 -3.802210092544555664e-02 -1.420017480850219727e-01 -2.076015323400497437e-01 -4.909829702228307724e-03 -2.737773656845092773e-01 -1.125424802303314209e-01 -1.017783656716346741e-01 9.829025715589523315e-02 -2.601129412651062012e-01 1.058397665619850159e-01 2.806483507156372070e-01 -7.099798321723937988e-02 1.359537690877914429e-01 -2.456013113260269165e-02 2.253950089216232300e-01 -2.528740763664245605e-01 -2.123288996517658234e-02 -2.451924383640289307e-01 -6.359597295522689819e-02 2.550366520881652832e-01 1.658286750316619873e-01 -1.752675622701644897e-01 -2.577720582485198975e-01 -3.049748837947845459e-01 -9.151868522167205811e-02 -2.789686024188995361e-01 5.523671582341194153e-02
-2.468553632497787476e-01 -1.541082262992858887e-01 -8.307959139347076416e-02 3.037377819418907166e-02 -2.426627427339553833e-01 -7.329864799976348877e-02 -7.599228620529174805e-02 -2.102639079093933105e-01 1.739789545536041260e-01 1.408972032368183136e-02 -5.068732425570487976e-02 -1.751888543367385864e-01 -8.689869195222854614e-02 1.834390312433242798e-02 -2.459718286991119385e-01 1.136102527379989624e-01 -4.597250744700431824e-02 1.172792240977287292e-01 2.441046684980392456e-01 -4.027759656310081482e-03 -1.570879220962524414e-01 -1.762811690568923950e-01 -3.946958780288696289e-01 1.323735713958740234e-01 1.479656398296356201e-01 2.248886525630950928e-01 -2.010219544172286987e-01 3.223547637462615967e-01 -3.145891129970550537e-01 4.428670182824134827e-02 2.679818542674183846e-03 -1.611314713954925537e-01
8.757310360670089722e-02 -3.076699376106262207e-01 -2.900168001651763916e-01 -1.039989069104194641e-01 8.283590525388717651e-02 -1.301380395889282227e-01 -5.571908131241798401e-02 -1.294494420289993286e-01 -5.566527694463729858e-02 -1.998983025550842285e-01 -2.137685865163803101e-01 -2.285950630903244019e-01 5.242251325398683548e-03 -4.347851872444152832e-01 -2.291800379753112793e-01 -1.203788793645799160e-03 7.975076325237751007e-03 2.281141281127929688e-02 -2.529333718121051788e-02 -3.368048369884490967e-02 -5.977904051542282104e-02 7.429563999176025391e-02 -1.538394689559936523e-01 -1.546879857778549194e-01 -5.135241895914077759e-02 2.603123188018798828e-01 2.031299285590648651e-02 3.076268136501312256e-01 -9.731545299291610718e-02 -3.728202581405639648e-01 -1.059524621814489365e-02 -5.842559784650802612e-02
2.867628075182437897e-02 -3.406830430030822754e-01 -1.200574189424514771e-01 4.492586478590965271e-02 5.450208485126495361e-02 -3.178741410374641418e-02 -2.023067921400070190e-01 -2.099112719297409058e-01 -7.289108633995056152e-02 -9.791107475757598877e-02 2.534679695963859558e-02 -1.185675337910652161e-01 -1.134904026985168457e-01 -4.467954039573669434e-01 -4.582574963569641113e-02 -2.170134931802749634e-01 -1.824815720319747925e-01 -1.111643575131893158e-02 6.029583513736724854e-02 1.537150442600250244e-01 3.670020028948783875e-02 -2.164306342601776123e-01 1.251447200775146484e-01 2.728255093097686768e-01 2.905094623565673828e-01 -6.897735595703125000e-02 3.617307245731353760e-01 -1.680750213563442230e-02 -1.202636137604713440e-01 1.160413213074207306e-02 1.930627226829528809e-01 -1.236115619540214539e-01
-3.290241118520498276e-03 -4.796241596341133118e-02 -9.336090087890625000e-02 -8.381719142198562622e-02 3.869935870170593262e-01 -2.997778654098510742e-01 -1.018007323145866394e-01 -2.588879466056823730e-01 2.018227279186248779e-01 -1.604503244161605835e-01 -1.042626723647117615e-01 1.627543121576309204e-01 -1.294741630554199219e-01 -2.686280310153961182e-01 -8.787404000759124756e-02 2.204900383949279785e-01 1.292262822389602661e-01 -5.782995838671922684e-03 -6.675020605325698853e-02 -2.749766781926155090e-02 -1.374394446611404419e-01 1.209479197859764099e-01 -2.275784909725189209e-01 -5.499795544892549515e-03 2.331617176532745361e-01 1.280141025781631470e-01 4.540218412876129150e-02 -6.273519247770309448e-02 -4.558729827404022217e-01 -7.377327233552932739e-02 -1.354659348726272583e-01 1.355334278196096420e-02
-1.336849480867385864e-01 -1.601747721433639526e-01 -1.673777401447296143e-01 -1.974785774946212769e-01 -1.117122843861579895e-01 3.755153343081474304e-02 6.174650788307189941e-02 3.692236542701721191e-02 4.954295232892036438e-02 -1.525530368089675903e-01 4.128325879573822021e-01 -6.414166092872619629e-02 -2.849779427051544189e-01 -3.844279050827026367e-01 -9.893650561571121216e-02 -1.575911045074462891e-01 4.173812642693519592e-02 1.761421710252761841e-01 -7.541014254093170166e-02 1.780216246843338013e-01 -1.746158003807067871e-01 8.141735196113586426e-02 -3.298692107200622559e-01 -1.757024601101875305e-02 3.231920301914215088e-01 1.135018393397331238e-01 6.692422181367874146e-02 -1.288031637668609619e-01 -1.838008128106594086e-02 2.044956982135772705e-01 5.206754431128501892e-02 -8.270726352930068970e-02
3.757354319095611572e-01 -1.809993833303451538e-01 -2.308601886034011841e-01 -1.562215238809585571e-01 -1.131235249340534210e-02 1.107442229986190796e-01 3.862462937831878662e-02 -3.505668938159942627e-01 -2.271354645490646362e-01 -2.347238957881927490e-01 -8.676745742559432983e-02 5.619986727833747864e-02 -1.284488141536712646e-01 -3.539079725742340088e-01 3.451623022556304932e-02 2.051607668399810791e-01 -8.747075498104095459e-02 1.000263392925262451e-01 -4.181804135441780090e-02 -1.888024657964706421e-01 -2.500577867031097412e-01 -1.514644920825958252e-01 -3.818828612565994263e-02 1.102300882339477539e-01 1.105412468314170837e-01 1.911874264478683472e-01 -1.420224905014038086e-01 -8.654715120792388916e-02 -1.656111478805541992e-01 -7.510750740766525269e-02 -2.120949774980545044e-01 -2.362265065312385559e-02
-1.512403190135955811e-01 -1.744601428508758545e-01 -1.930063664913177490e-01 -1.029769182205200195e-01 1.404771208763122559e-01 -1.397370547056198120e-01 -7.056707143783569336e-02 -3.083703666925430298e-02 1.749393492937088013e-01 -1.856196671724319458e-01 -1.081727221608161926e-01 2.476972043514251709e-01 -1.758289933204650879e-01 -2.532437741756439209e-01 -8.276852779090404510e-03 1.380849331617355347e-01 -2.658316791057586670e-01 -1.187902241945266724e-01 2.949289381504058838e-01 6.535299867391586304e-02 -1.211633831262588501e-01 -3.956413641571998596e-02 2.607797645032405853e-02 4.458411633968353271e-01 1.921130865812301636e-01 1.086512058973312378e-01 -4.036415833979845047e-03 1.291296482086181641e-01 -1.959489136934280396e-01 -2.597123682498931885e-01 -1.746872961521148682e-01 -8.858895301818847656e-02
1.740677356719970703e-01 -1.599902845919132233e-02 -9.015622735023498535e-02 -2.214140444993972778e-01 1.281689554452896118e-01 -1.465911418199539185e-01 -3.453349471092224121e-01 -1.366442590951919556e-01 -1.910564303398132324e-01 -3.309756815433502197e-01 1.506554242223501205e-02 -1.043579652905464172e-01 -4.345623403787612915e-02 -2.079778909683227539e-01 -3.887898474931716919e-02 1.363931447267532349e-01 -2.647342719137668610e-02 3.468898236751556396e-01 -1.466912180185317993e-01 1.036542505025863647e-01 -3.235664591193199158e-02 -2.225183844566345215e-01 -2.663853466510772705e-01 9.490591287612915039e-02 5.492522032000124454e-04 2.555528879165649414e-01 -6.389169394969940186e-02 7.667301595211029053e-02 -2.281289845705032349e-01 -6.747721880674362183e-02 -1.737576164305210114e-02 3.131022453308105469e-01
9.895420819520950317e-02 -3.609931468963623047e-01 -2.467152029275894165e-01 -1.591619849205017090e-01 1.174709051847457886e-01 -2.749381065368652344e-01 -1.395386159420013428e-01 -3.999641165137290955e-02 6.442157924175262451e-02 -3.354096114635467529e-01 2.219195663928985596e-01 -1.276089102029800415e-01 -6.638414412736892700e-02 -1.901486217975616455e-01 -1.564926952123641968e-01 1.378156840801239014e-01 2.715789079666137695e-01 2.105910331010818481e-01 1.694696769118309021e-02 4.938538651913404465e-03 -1.222715750336647034e-01 -1.395582258701324463e-01 6.417643278837203979e-02 1.180476024746894836e-01 2.515287511050701141e-02 4.133663326501846313e-02 2.984497882425785065e-02 1.551518589258193970e-01 -4.423761963844299316e-01 -3.234346583485603333e-02 3.661203756928443909e-02 2.679365314543247223e-02
1.726103387773036957e-02 -1.772318407893180847e-02 1.634309887886047363e-01 -2.089642733335494995e-02 3.413242995738983154e-01 -2.613507211208343506e-01 -1.882947385311126709e-01 -1.216885000467300415e-01 -1.456531882286071777e-02 -4.301616251468658447e-01 -1.738418042659759521e-01 1.660179793834686279e-01 -1.840901374816894531e-01 -3.111924827098846436e-01 -6.221707910299301147e-02 1.074009090662002563e-01 2.761153690516948700e-02 9.283029288053512573e-02 -5.163806304335594177e-02 -1.584304682910442352e-02 -2.510020434856414795e-01 2.280888259410858154e-01 -1.895164698362350464e-01 -7.516304403543472290e-02 1.886202096939086914e-01 1.128861606121063232e-01 -5.278234928846359253e-02 -2.218866497278213501e-01 -1.917840838432312012e-01 -1.576657295227050781e-01 -1.317120902240276337e-02 -1.302251368761062622e-01
2.486504763364791870e-01 -9.116667509078979492e-02 -3.817755728960037231e-02 -1.245995238423347473e-01 1.547972559928894043e-01 -3.104000687599182129e-01 8.122944831848144531e-02 -1.014633178710937500e-01 -1.166772097349166870e-01 -4.684342145919799805e-01 -2.235827734693884850e-03 2.350111901760101318e-01 -3.214900940656661987e-02 -2.933294177055358887e-01 -1.621367335319519043e-01 -4.226331040263175964e-02 -1.618925831280648708e-03 2.775474786758422852e-01 1.564765721559524536e-01 -9.509734809398651123e-02 2.569022402167320251e-02 -1.304286122322082520e-01 4.627233371138572693e-03 9.883525967597961426e-02 1.811258196830749512e-01 2.430425882339477539e-01 -2.247977852821350098e-01 -5.116350948810577393e-02 -1.800900101661682129e-01 -2.260257899761199951e-01 -3.928606212139129639e-02 -6.426069140434265137e-02
-1.586716920137405396e-01 9.686411917209625244e-02 -1.867302060127258301e-01 2.999670431017875671e-02 6.150161102414131165e-02 6.696183234453201294e-02 -6.932430714368820190e-02 -5.437636375427246094e-02 5.438246205449104309e-02 -3.018394112586975098e-01 -1.478204224258661270e-02 -1.080455705523490906e-01 3.818170353770256042e-02 -4.336521625518798828e-01 1.853353828191757202e-01 1.983610242605209351e-01 2.513141036033630371e-01 1.553596556186676025e-01 9.317003190517425537e-02 -2.033822834491729736e-01 8.072932809591293335e-02 -9.096847474575042725e-02 4.494893178343772888e-02 -9.533140063285827637e-02 4.308168888092041016e-01 2.058350890874862671e-01 -2.370008826255798340e-01 2.537053227424621582e-01 -5.893913656473159790e-02 1.154096424579620361e-01 -1.205304861068725586e-01 3.754194080829620361e-02
-5.774686112999916077e-02 -2.821830809116363525e-01 -1.332551091909408569e-01 -3.311017453670501709e-01 1.743924766778945923e-01 4.305031895637512207e-02 8.495573699474334717e-02 -3.004834353923797607e-01 2.742445468902587891e-01 -9.012435376644134521e-02 6.898059695959091187e-02 1.695553772151470184e-02 -3.886126279830932617e-01 -1.389565914869308472e-01 1.449634879827499390e-01 2.252893149852752686e-01 -1.461140215396881104e-01 -1.235349848866462708e-01 8.978134393692016602e-02 -4.983966052532196045e-02 2.536068297922611237e-02 -1.394603252410888672e-01 -2.797134518623352051e-01 2.734274864196777344e-01 1.054349541664123535e-01 1.533612459897994995e-01 -6.486228108406066895e-02 -1.149698123335838318e-01 -1.058909893035888672e-01 -1.698987931013107300e-01 -4.851861298084259033e-02 -1.210737898945808411e-01
1.113349422812461853e-01 -5.369960144162178040e-02 -1.603259593248367310e-01 -1.393769830465316772e-01 9.700553864240646362e-02 -1.973014622926712036e-01 -2.449818700551986694e-01 1.176824495196342468e-01 -2.622613906860351562e-01 -3.481754660606384277e-01 -2.181666642427444458e-01 -1.118689253926277161e-01 -1.860143393278121948e-01 -2.087065279483795166e-01 1.972143054008483887e-01 5.823376029729843140e-02 -2.603199705481529236e-02 1.743631511926651001e-01 -2.662999741733074188e-02 -1.651772707700729370e-01 -1.166449207812547684e-02 -4.300389811396598816e-02 -4.261951446533203125e-01 -1.066297143697738647e-01 -1.051408890634775162e-02 2.598563134670257568e-01 -1.200857385993003845e-01 -2.478929422795772552e-02 -1.683339178562164307e-01 -1.222942173480987549e-01 -2.418789565563201904e-01 9.102381765842437744e-02
-2.390805035829544067e-01 -1.824332028627395630e-01 8.539922535419464111e-03 2.763764001429080963e-02 -5.057393014430999756e-02 1.589687168598175049e-01 5.207579210400581360e-02 8.772315829992294312e-02 4.137235507369041443e-02 -2.570777833461761475e-01 -3.792764910031110048e-04 1.600780040025711060e-01 -1.034232508391141891e-02 -4.965174794197082520e-01 3.362139686942100525e-02 -6.979694217443466187e-02 1.945578902959823608e-01 2.949592471122741699e-01 -1.596071422100067139e-01 -3.181982934474945068e-01 -1.347781717777252197e-01 6.990142166614532471e-02 -3.025597035884857178e-01 -6.465040147304534912e-02 5.050142109394073486e-02 2.780117690563201904e-01 4.176631197333335876e-02 1.391392201185226440e-01 -9.352773427963256836e-02 5.369770899415016174e-02 1.634860187768936157e-01 1.215156838297843933e-01
-1.350084245204925537e-01 -1.747868955135345459e-01 -3.095444142818450928e-01 -2.277102917432785034e-01 1.313426438719034195e-02 7.193320244550704956e-02 -1.523057967424392700e-01 -2.609862983226776123e-01 2.270708233118057251e-01 -3.502098023891448975e-01 6.829069554805755615e-02 4.513848945498466492e-02 -1.237703412771224976e-01 -2.868248224258422852e-01 1.027079820632934570e-01 -1.400752738118171692e-02 -1.544056236743927002e-01 2.322978079319000244e-01 -2.538619041442871094e-01 9.380246698856353760e-02 -1.876320838928222656e-01 -1.374839544296264648e-01 -1.927903443574905396e-01 -1.788466274738311768e-01 -5.672800540924072266e-02 -1.380092352628707886e-01 1.252135038375854492e-01 2.063804715871810913e-01 1.493820250034332275e-01 -1.706909090280532837e-01 4.112153500318527222e-02 -9.831323474645614624e-02
1.286282688379287720e-01 -1.661809384822845459e-01 -4.195607900619506836e-01 -2.539022266864776611e-01 -5.940261110663414001e-02 -4.642493277788162231e-02 -1.119243875145912170e-01 -1.470019072294235229e-01 -3.407067153602838516e-03 -4.155662059783935547e-01 5.786581709980964661e-02 -1.201109141111373901e-01 -1.393491476774215698e-01 -2.906257808208465576e-01 -1.033453941345214844e-01 -1.027712821960449219e-01 -1.932205110788345337e-01 8.428939618170261383e-03 9.488624334335327148e-02 -7.059046626091003418e-02 1.289258003234863281e-01 -1.723886281251907349e-01 1.240380331873893738e-01 1.732945144176483154e-01 3.099022507667541504e-01 -1.056171655654907227e-01 2.409059107303619385e-01 -4.962217807769775391e-02 -1.240229532122612000e-01 -1.123069506138563156e-02 1.785068511962890625e-01 -4.125624895095825195e-02
2.796534597873687744e-01 -2.729617357254028320e-01 2.699954435229301453e-02 1.095408871769905090e-01 -3.128993138670921326e-02 1.937026740051805973e-03 1.226189285516738892e-01 1.069869995117187500e-01 -6.604441255331039429e-02 -3.234019577503204346e-01 -5.467348545789718628e-02 3.367205336689949036e-02 -3.581950366497039795e-01 -2.198474854230880737e-01 -2.046760730445384979e-02 -2.632247209548950195e-01 -1.991231888532638550e-01 1.362404078245162964e-01 2.795846946537494659e-02 -2.681411504745483398e-01 -1.237628608942031860e-01 -6.747458875179290771e-02 -1.227843686938285828e-01 -5.640453100204467773e-02 4.512843787670135498e-01 8.371447026729583740e-02 6.655888631939888000e-03 2.130661308765411377e-01 6.873232126235961914e-02 -7.141013443470001221e-02 -8.827033638954162598e-02 -7.024281471967697144e-02
2.152076810598373413e-01 -3.662524819374084473e-01 2.484035044908523560e-01 -6.427066773176193237e-02 -8.534481376409530640e-02 2.261536009609699249e-02 8.085066080093383789e-02 -3.175278007984161377e-02 -9.394141845405101776e-03 -1.644494235515594482e-01 -1.435722131282091141e-02 6.951766461133956909e-02 -1.469881683588027954e-01 -5.059843063354492188e-01 -1.372675001621246338e-01 1.274264007806777954e-01 3.876591846346855164e-02 1.669740229845046997e-01 3.660029917955398560e-02 -2.242756485939025879e-01 -1.526580303907394409e-01 -5.692061036825180054e-02 -7.794935256242752075e-03 -9.306582622230052948e-03 9.895071387290954590e-02 2.718949913978576660e-01 -1.291274428367614746e-01 1.577577292919158936e-01 -5.270334333181381226e-02 -2.270896732807159424e-01 -2.970173060894012451e-01 -1.339144259691238403e-01
9.963969141244888306e-02 -1.587895005941390991e-01 -1.396568119525909424e-01 -3.224319517612457275e-01 -4.030201584100723267e-02 -1.540743410587310791e-01 -9.279841184616088867e-02 -1.106083467602729797e-01 -1.729473918676376343e-01 -1.196312233805656433e-01 2.754418551921844482e-01 4.168314114212989807e-02 -1.316229552030563354e-01 -2.218078821897506714e-01 -4.250966385006904602e-02 -1.324960887432098389e-01 2.569207847118377686e-01 -5.551959201693534851e-02 -2.913801670074462891e-01 -2.018597722053527832e-01 -2.712732926011085510e-02 -1.135609075427055359e-01 -3.502341806888580322e-01 5.032838508486747742e-02 2.581480145454406738e-01 1.077706813812255859e-01 -3.182341754436492920e-01 1.965512484312057495e-01 -1.346805542707443237e-01 -1.099162101745605469e-01 7.428693026304244995e-02 1.605138095328584313e-04
1.511500868946313858e-02 9.393700212240219116e-02 -8.422598987817764282e-02 -3.579572960734367371e-02 -3.498527407646179199e-01 2.477452717721462250e-02 -2.584993243217468262e-01 -1.975988596677780151e-01 1.499309539794921875e-01 -1.396818310022354126e-01 1.231995970010757446e-01 -1.520756632089614868e-01 -2.382264584302902222e-01 -4.132672250270843506e-01 1.289198826998472214e-02 -1.209690347313880920e-01 -8.650231361389160156e-02 -1.037149280309677124e-01 -2.198645472526550293e-01 -3.315155208110809326e-01 -9.886614978313446045e-03 -2.175489515066146851e-01 -1.612180918455123901e-01 8.978778868913650513e-02 -7.660476118326187134e-02 1.686190366744995117e-01 1.261057984083890915e-02 2.170561701059341431e-01 -1.982228010892868042e-01 -3.974129632115364075e-02 2.250342369079589844e-01 -3.374584950506687164e-03
-3.349876999855041504e-01 -8.901618421077728271e-02 2.855531126260757446e-02 9.026027470827102661e-02 -5.201190710067749023e-02 -2.684380486607551575e-02 -2.899520993232727051e-01 5.006102845072746277e-02 1.042275577783584595e-01 1.822552084922790527e-02 2.182451337575912476e-01 1.283914446830749512e-01 -7.117354124784469604e-02 -3.392579257488250732e-01 -1.494193822145462036e-01 1.479151844978332520e-02 -1.633045077323913574e-02 1.770358383655548096e-01 -6.731721013784408569e-02 -1.227220594882965088e-01 -2.840251028537750244e-01 -1.631083637475967407e-01 -4.645244181156158447e-01 -3.825519606471061707e-02 2.080479860305786133e-01 9.022592008113861084e-02 -4.562719538807868958e-02 2.560307681560516357e-01 -3.480436652898788452e-02 -1.153083294630050659e-01 1.932891756296157837e-01 -1.273874789476394653e-01
6.007890403270721436e-02 -3.722607791423797607e-01 -8.761648088693618774e-02 -1.024687737226486206e-01 -9.978806972503662109e-02 -3.263452053070068359e-01 3.290347009897232056e-02 -1.873608976602554321e-01 -8.744885772466659546e-02 -1.247760802507400513e-01 1.915716230869293213e-01 -1.995774507522583008e-01 2.402438037097454071e-02 -3.756004869937896729e-01 -2.668777704238891602e-01 -2.335788607597351074e-01 2.179673872888088226e-02 -6.281814724206924438e-02 -7.638531923294067383e-02 -1.994750350713729858e-01 -1.551790684461593628e-01 -2.454203218221664429e-01 -1.821088343858718872e-01 9.970792382955551147e-02 1.393308192491531372e-01 1.931055262684822083e-02 -8.988772332668304443e-02 1.998839229345321655e-01 1.384985744953155518e-01 6.596179679036140442e-03 -4.741477966308593750e-02 2.303287386894226074e-01
2.714998647570610046e-02 4.744530096650123596e-02 1.098663806915283203e-01 -6.269408762454986572e-02 -9.403323754668235779e-03 -2.613824009895324707e-01 2.382872439920902252e-02 -1.366828233003616333e-01 -6.937599275261163712e-03 -2.844490110874176025e-01 -7.447944581508636475e-02 3.214483857154846191e-01 -3.046622872352600098e-01 -2.841958403587341309e-01 1.596823520958423615e-02 -8.379646390676498413e-02 -1.222007423639297485e-01 -5.062873288989067078e-02 1.201528906822204590e-01 -1.557232290506362915e-01 1.426661480218172073e-02 -3.065609931945800781e-01 -9.910386800765991211e-02 7.602311670780181885e-02 1.815991103649139404e-01 8.134236931800842285e-02 5.530084297060966492e-02 -1.219642683863639832e-01 -2.624577879905700684e-01 1.982101984322071075e-02 4.129931032657623291e-01 -2.435509562492370605e-01
3.055080175399780273e-01 -2.510191798210144043e-01 5.601145327091217041e-02 2.389415651559829712e-01 2.904692105948925018e-02 -6.326045095920562744e-02 -2.009207457304000854e-01 -2.131732851266860962e-01 1.195102035999298096e-01 -2.503309249877929688e-01 -2.365738898515701294e-01 2.971565723419189453e-02 -1.346650123596191406e-01 -2.609341740608215332e-01 1.887649111449718475e-02 9.396501630544662476e-02 6.161931157112121582e-02 1.815697923302650452e-02 -1.162731871008872986e-01 -6.208435446023941040e-02 -2.316115349531173706e-01 1.676173061132431030e-01 -1.063082367181777954e-01 -7.488644868135452271e-02 1.773943901062011719e-01 1.735901087522506714e-01 -8.104941993951797485e-02 8.649098873138427734e-02 -3.169935345649719238e-01 -4.046414792537689209e-01 -4.170185700058937073e-02 4.243258386850357056e-02
9.030137956142425537e-02 3.197970241308212280e-02 -1.933231651782989502e-01 -1.130233332514762878e-01 2.259592711925506592e-01 -2.339887470006942749e-01 -1.067150011658668518e-02 7.007266581058502197e-02 -2.094056606292724609e-01 -2.923662960529327393e-01 -2.902845442295074463e-01 -1.266483068466186523e-01 -1.869902163743972778e-01 -2.081215530633926392e-01 9.155613929033279419e-02 -1.587565541267395020e-01 -8.545666933059692383e-03 1.681732535362243652e-01 2.586151100695133209e-02 -3.731373697519302368e-03 2.236952260136604309e-02 -1.054963469505310059e-01 -3.869587182998657227e-01 -7.993729412555694580e-02 2.380079217255115509e-02 3.185068070888519287e-01 -1.463899761438369751e-01 6.645852327346801758e-02 -3.305897414684295654e-01 -8.784095942974090576e-02 -3.542551398277282715e-02 2.131365090608596802e-01
5.938939005136489868e-02 4.361914843320846558e-02 8.804377168416976929e-02 -9.886976331472396851e-02 1.937679797410964966e-01 -1.820231229066848755e-01 -9.446554630994796753e-02 -2.520565390586853027e-01 2.946903109550476074e-01 -3.286544084548950195e-01 1.956089437007904053e-01 -2.121729552745819092e-01 -6.691581755876541138e-02 -3.154094219207763672e-01 -3.239966630935668945e-01 -1.365546137094497681e-01 -4.793864861130714417e-02 -1.500583142042160034e-01 -6.310118734836578369e-02 -3.560125231742858887e-01 7.496156264096498489e-03 -6.356340646743774414e-02 -2.331385463476181030e-01 -7.355380337685346603e-03 1.725362241268157959e-01 9.220799803733825684e-02 1.249026134610176086e-01 1.437960565090179443e-01 -2.508206106722354889e-02 -7.821766287088394165e-02 1.212430819869041443e-01 -1.347145289182662964e-01
2.383387647569179535e-03 -1.538634598255157471e-01 -2.349355071783065796e-01 -1.446317136287689209e-01 -1.928991228342056274e-01 -8.627945929765701294e-02 -1.525967717170715332e-01 -3.090108931064605713e-01 3.525533899664878845e-02 -3.957868218421936035e-01 -9.940724819898605347e-02 -1.756804287433624268e-01 -1.562356054782867432e-01 -2.592693567276000977e-01 -1.418862342834472656e-01 -1.147030889987945557e-01 -1.316026598215103149e-01 3.489711508154869080e-02 3.860361129045486450e-02 1.692893356084823608e-01 3.325384855270385742e-02 -3.163679540157318115e-01 2.003535069525241852e-02 1.967088729143142700e-01 1.895045042037963867e-01 2.838928997516632080e-01 1.441348642110824585e-01 4.623031709343194962e-03 -5.241841822862625122e-02 -1.020651906728744507e-01 2.452853322029113770e-01 1.166860461235046387e-01
3.301863791421055794e-03 -1.819760887883603573e-03 -2.296941727399826050e-01 -3.536994382739067078e-02 -2.292874455451965332e-01 1.995602548122406006e-01 -5.741646140813827515e-02 -1.612842381000518799e-01 -4.395270720124244690e-02 -3.454222679138183594e-01 -2.132740914821624756e-01 1.057337597012519836e-01 -2.969439923763275146e-01 -3.144740462303161621e-01 -5.912266299128532410e-02 1.806846559047698975e-01 -2.192104011774063110e-01 1.788196414709091187e-01 7.056378573179244995e-02 -2.304727584123611450e-01 -5.952462181448936462e-02 4.416544362902641296e-02 1.034288480877876282e-01 -1.097582057118415833e-01 6.233599781990051270e-02 1.682024747133255005e-01 -2.221817374229431152e-01 -1.262040585279464722e-01 -3.697743713855743408e-01 -1.455450057983398438e-01 3.708569705486297607e-02 -4.040081985294818878e-03
-6.875079125165939331e-02 1.401901096105575562e-01 -1.342407315969467163e-01 -7.867934554815292358e-02 -2.426049113273620605e-01 -7.505866885185241699e-02 -5.681398138403892517e-02 -1.864060163497924805e-01 9.102614223957061768e-02 -3.364990353584289551e-01 6.958156824111938477e-02 1.019583791494369507e-01 -1.357875913381576538e-01 -2.197519242763519287e-01 -3.859357237815856934e-01 -8.251874893903732300e-02 4.454222507774829865e-03 -1.084011048078536987e-01 6.117219105362892151e-03 -2.550844550132751465e-01 1.725300848484039307e-01 -2.287278175354003906e-01 -1.866551488637924194e-01 1.226959750056266785e-03 1.801528185606002808e-01 2.279171496629714966e-01 8.205314725637435913e-02 2.954962253570556641e-01 -2.326186001300811768e-01 -3.081396408379077911e-02 -9.315910749137401581e-03 -2.496058493852615356e-01
-3.226106464862823486e-01 -6.144553050398826599e-02 1.805781126022338867e-01 -1.349070668220520020e-02 6.316808518022298813e-03 -5.212328955531120300e-02 9.027525037527084351e-02 -1.441731005907058716e-01 1.039602831006050110e-01 -2.724063098430633545e-01 1.263362914323806763e-01 -1.035035923123359680e-01 1.275347322225570679e-01 -3.570801317691802979e-01 -4.615678265690803528e-02 4.102092236280441284e-02 -6.292980164289474487e-02 1.375760585069656372e-01 -3.824908733367919922e-01 -2.788584232330322266e-01 -2.150835990905761719e-01 2.856132015585899353e-02 -3.694938719272613525e-01 1.539118885993957520e-01 2.394648790359497070e-01 9.598620980978012085e-02 7.605846971273422241e-02 1.063012033700942993e-01 -1.276753693819046021e-01 -3.400532901287078857e-02 9.685803204774856567e-02 -6.060113012790679932e-02
1.387222558259963989e-01 -1.802510619163513184e-01 -9.073701500892639160e-02 -2.596727013587951660e-01 3.121330142021179199e-01 -1.741457432508468628e-01 -2.776318490505218506e-01 -4.036082699894905090e-02 2.871252298355102539e-01 -3.076539635658264160e-01 4.187576100230216980e-02 -1.710424870252609253e-01 -7.679911796003580093e-04 -3.418012559413909912e-01 4.231132939457893372e-02 1.580866873264312744e-01 1.168766766786575317e-01 2.387865483760833740e-01 -7.889792323112487793e-02 -1.449023932218551636e-01 -1.136734150350093842e-02 8.910047821700572968e-03 5.866426229476928711e-02 9.557116031646728516e-02 -4.076484125107526779e-03 7.845705002546310425e-02 -1.594588607549667358e-01 3.556778728961944580e-01 -2.041911035776138306e-01 1.484596054069697857e-03 -1.345337741076946259e-02 -6.133060902357101440e-02
7.415734976530075073e-02 -3.422964513301849365e-01 -3.565933704376220703e-01 -2.396536320447921753e-01 -2.702258527278900146e-01 1.093120649456977844e-01 -3.932021558284759521e-02 -1.096389219164848328e-01 2.760584652423858643e-01 -1.389691084623336792e-01 -4.011766612529754639e-02 7.593756169080734253e-02 -4.738882556557655334e-02 -3.544802367687225342e-01 1.252962052822113037e-01 -1.059011667966842651e-01 -2.660423815250396729e-01 -5.797484144568443298e-02 1.128578782081604004e-01 -1.544098258018493652e-01 9.187819063663482666e-02 1.135583966970443726e-01 -3.858140110969543457e-02 1.351018697023391724e-01 1.505510658025741577e-01 8.921441435813903809e-02 -3.113991618156433105e-01 -4.872965440154075623e-02 -9.565066546201705933e-02 1.129640936851501465e-01 1.291987299919128418e-01 -1.269736289978027344e-01
3.286020159721374512e-01 -2.536906898021697998e-01 -1.164944171905517578e-01 -3.286583116278052330e-03 2.260884493589401245e-01 -1.052279174327850342e-01 5.815419182181358337e-02 8.427143841981887817e-02 2.989743351936340332e-01 -4.573989808559417725e-01 -1.383036822080612183e-01 1.179585233330726624e-01 -2.091918289661407471e-01 -2.539440989494323730e-01 -2.051858454942703247e-01 -2.091618627309799194e-01 9.063834697008132935e-02 1.230092197656631470e-01 1.569843739271163940e-01 -2.252733111381530762e-01 6.349653750658035278e-02 5.733710154891014099e-02 -2.125553786754608154e-01 -7.688408344984054565e-02 7.749350368976593018e-02 9.272672235965728760e-02 -6.344611197710037231e-02 8.044917136430740356e-02 1.370901465415954590e-01 -3.260578960180282593e-02 -1.154494881629943848e-01 1.522166468203067780e-02
1.686715334653854370e-01 -2.438321858644485474e-01 3.310243040323257446e-02 -1.522680222988128662e-01 1.381451189517974854e-01 -1.524952240288257599e-02 1.151941940188407898e-01 -2.087765038013458252e-01 -1.679102480411529541e-01 -2.329493463039398193e-01 -1.972145885229110718e-01 -7.443384267389774323e-03 -2.006918191909790039e-01 -3.610602319240570068e-01 -6.643901765346527100e-02 1.180155482143163681e-02 4.122140258550643921e-02 8.974609524011611938e-02 8.489950001239776611e-02 -1.246714591979980469e-01 -3.722727894783020020e-01 -4.096403252333402634e-03 -2.301781065762042999e-02 -2.280038446187973022e-01 2.397303432226181030e-01 2.357607632875442505e-01 2.244879677891731262e-02 2.341160476207733154e-01 -1.002008933573961258e-02 -3.490892648696899414e-01 -1.936329342424869537e-02 -2.657866105437278748e-02
1.861909590661525726e-02 -5.248455703258514404e-02 -2.475965470075607300e-01 -6.639602780342102051e-02 -4.322104528546333313e-02 -3.006620518863201141e-02 -2.630798518657684326e-01 -2.359875738620758057e-01 -1.579451188445091248e-02 -4.039229154586791992e-01 -1.511565446853637695e-01 -4.699911922216415405e-02 -1.793780624866485596e-01 -2.715096771717071533e-01 -2.576224505901336670e-01 -1.581427007913589478e-01 -1.860360847786068916e-03 1.528621762990951538e-01 7.231336832046508789e-02 5.368095263838768005e-02 1.746708154678344727e-01 -1.141176521778106689e-01 2.587264031171798706e-02 2.953884005546569824e-01 3.463535010814666748e-01 -6.579826772212982178e-02 2.670094668865203857e-01 8.496017195284366608e-03 -1.363613829016685486e-02 -3.081032261252403259e-02 2.288851886987686157e-01 -7.525058090686798096e-02
-4.244260862469673157e-02 -1.397547572851181030e-01 1.004807353019714355e-01 -3.622801229357719421e-02 2.091762125492095947e-01 -5.474493838846683502e-03 3.042472600936889648e-01 1.357457786798477173e-01 3.409192338585853577e-02 -2.396509200334548950e-01 3.194218128919601440e-02 -8.360232412815093994e-02 -5.256012082099914551e-02 -3.484669923782348633e-01 -1.537004858255386353e-01 2.165461927652359009e-01 7.296961545944213867e-02 -2.537873089313507080e-01 1.313854604959487915e-01 -1.306005269289016724e-01 -1.585945934057235718e-01 -1.057548224925994873e-01 -3.546839654445648193e-01 7.773722987622022629e-03 4.221020340919494629e-01 -1.834035292267799377e-02 -4.471584409475326538e-02 2.166568338871002197e-01 -7.595369964838027954e-02 -4.005286842584609985e-02 2.103694826364517212e-01 7.645045220851898193e-02
-1.234347745776176453e-01 -3.613586425781250000e-01 -3.504319787025451660e-01 -4.620640724897384644e-02 1.054964959621429443e-01 -7.632646709680557251e-02 1.046029031276702881e-01 -2.291727066040039062e-01 1.162777654826641083e-02 -8.090595155954360962e-02 -7.583957910537719727e-02 -2.170516848564147949e-01 -2.963533997535705566e-01 -2.284738123416900635e-01 -1.714366525411605835e-01 7.722216844558715820e-02 2.502315640449523926e-01 1.470554023981094360e-01 -7.971800118684768677e-02 -3.355779349803924561e-01 1.394220739603042603e-01 3.473700955510139465e-03 -9.989167749881744385e-02 8.367398381233215332e-02 2.272859513759613037e-01 1.219982840120792389e-02 -1.802867650985717773e-01 3.578297421336174011e-02 -1.588382869958877563e-01 -6.899356842041015625e-02 9.567061066627502441e-02 2.225601226091384888e-01
-1.122397277504205704e-02 -5.804133787751197815e-02 1.421953439712524414e-01 1.183725073933601379e-01 1.148109063506126404e-01 9.878685697913169861e-03 -8.977236598730087280e-02 1.452573835849761963e-01 -6.707960367202758789e-02 -3.108062744140625000e-01 2.470372011885046959e-03 1.531801372766494751e-01 -2.461254745721817017e-01 -1.963898539543151855e-01 -1.453099697828292847e-01 1.501183360815048218e-01 -2.792134284973144531e-01 -6.767125427722930908e-02 8.271002024412155151e-02 -5.339136347174644470e-02 -3.024391531944274902e-01 -1.120548602193593979e-02 -1.190927326679229736e-01 4.990491271018981934e-02 2.371268272399902344e-01 4.129799306392669678e-01 -1.714191436767578125e-01 9.000191092491149902e-02 -3.442218601703643799e-01 -9.217141196131706238e-03 1.804013550281524658e-01 1.912688761949539185e-01
3.307749330997467041e-02 6.102466583251953125e-02 -3.157057762145996094e-01 -1.660269498825073242e-01 -1.056232973933219910e-01 -2.758417092263698578e-02 -1.442607790231704712e-01 -1.599042117595672607e-01 3.060355186462402344e-01 -4.019672572612762451e-01 1.973222047090530396e-01 -1.285156458616256714e-01 -2.760513424873352051e-01 -3.554435670375823975e-01 -1.739068031311035156e-01 -1.623727232217788696e-01 -1.043576523661613464e-01 -7.883148640394210815e-02 -9.990296512842178345e-02 -2.123204525560140610e-03 2.319807931780815125e-02 -2.266221046447753906e-01 -1.184546202421188354e-01 1.826646775007247925e-01 9.124626964330673218e-02 1.216740906238555908e-01 2.005010396242141724e-01 -9.286685287952423096e-02 1.289795339107513428e-01 -7.258761674165725708e-02 1.045920923352241516e-01 9.287206828594207764e-02
5.402751849032938480e-04 -3.329735100269317627e-01 -2.290515005588531494e-01 -2.502770721912384033e-02 -2.285235375165939331e-01 -2.255231291055679321e-01 -2.612266242504119873e-01 -9.805664420127868652e-02 -7.676806300878524780e-03 -3.109107613563537598e-01 -6.979514658451080322e-02 -1.812545806169509888e-01 9.028399735689163208e-02 -2.400235533714294434e-01 -5.449713673442602158e-03 1.158689856529235840e-01 -3.366325795650482178e-02 2.199913561344146729e-01 -2.181528955698013306e-01 -1.223353147506713867e-01 -1.026938408613204956e-01 1.924948580563068390e-02 -1.524654924869537354e-01 -6.671927869319915771e-02 1.089479252696037292e-01 3.256686031818389893e-01 -3.482905328273773193e-01 1.325985193252563477e-01 4.455168172717094421e-02 1.141123920679092407e-01 8.387908339500427246e-02 1.089592576026916504e-01
-1.310922056436538696e-01 -3.576094806194305420e-01 -1.434464752674102783e-01 -3.303217142820358276e-02 3.278780579566955566e-01 -2.085070125758647919e-02 -6.058626621961593628e-02 -1.974364221096038818e-01 1.177525445818901062e-01 -2.549745514988899231e-02 -2.961410023272037506e-02 -1.550207436084747314e-01 -2.631857097148895264e-01 -2.897695899009704590e-01 -9.280074387788772583e-02 -8.761781267821788788e-03 2.624969482421875000e-01 1.493791788816452026e-01 1.126278340816497803e-01 -3.014362454414367676e-01 1.295841336250305176e-01 2.110588550567626953e-01 -1.099512875080108643e-01 -9.351433068513870239e-02 2.135303467512130737e-01 2.218308448791503906e-01 -1.388805657625198364e-01 1.387557759881019592e-02 -1.736288219690322876e-01 -1.590926200151443481e-01 1.460082083940505981e-01 1.154356151819229126e-01
1.826093792915344238e-01 2.886315621435642242e-02 -1.137194707989692688e-01 -1.987652033567428589e-01 2.156543731689453125e-01 -1.011615842580795288e-01 -2.467883825302124023e-01 -3.657872602343559265e-02 -1.664600670337677002e-01 -2.300105541944503784e-01 1.888958811759948730e-01 5.513689666986465454e-02 -1.157234609127044678e-01 -2.961543798446655273e-01 3.377140313386917114e-02 -1.284672468900680542e-01 1.186980083584785461e-01 -1.380187924951314926e-02 -1.206064969301223755e-01 -1.347489506006240845e-01 -1.402069907635450363e-02 2.328275144100189209e-02 -3.079452514648437500e-01 8.091260492801666260e-02 2.001627534627914429e-01 2.673946321010589600e-01 -3.456139862537384033e-01 2.679161131381988525e-01 -3.052026927471160889e-01 -3.962264955043792725e-02 8.169189095497131348e-02 -5.508871003985404968e-02
1.371673494577407837e-01 -7.954354584217071533e-02 -3.114413321018218994e-01 -1.953876912593841553e-01 1.892208606004714966e-01 5.868799984455108643e-02 -1.764601916074752808e-01 -4.334909915924072266e-01 1.260616183280944824e-01 -2.566054761409759521e-01 1.758946329355239868e-01 -3.028425760567188263e-02 4.629218205809593201e-02 -3.047127723693847656e-01 2.342119961977005005e-01 4.317375272512435913e-02 2.290931940078735352e-01 5.875805020332336426e-02 -6.243761256337165833e-02 9.356857836246490479e-02 5.570564791560173035e-02 3.703323006629943848e-02 -8.447473496198654175e-02 8.039457350969314575e-02 1.442330032587051392e-01 -3.647433593869209290e-03 2.815493941307067871e-02 7.847488671541213989e-02 -4.138528108596801758e-01 -1.479156613349914551e-01 7.760486751794815063e-02 -4.971622303128242493e-02
-2.392363920807838440e-02 -2.370975762605667114e-01 -3.664153218269348145e-01 6.148516386747360229e-02 -1.286872327327728271e-01 -9.563632309436798096e-02 -2.107620984315872192e-01 -2.069793939590454102e-01 -3.616071119904518127e-02 -3.225691020488739014e-01 1.835589483380317688e-02 -4.881824180483818054e-02 -2.198920696973800659e-01 -3.444678187370300293e-01 -8.178921043872833252e-02 -6.827786564826965332e-02 -2.644515037536621094e-01 2.272223588079214096e-03 1.282173544168472290e-01 1.339334249496459961e-01 1.067723259329795837e-01 -3.169857859611511230e-01 -2.844001911580562592e-02 1.683458685874938965e-01 1.776732653379440308e-01 1.486815959215164185e-01 6.273411959409713745e-02 3.498908504843711853e-02 1.692425310611724854e-01 8.190721273422241211e-02 2.341778427362442017e-01 -1.067296490073204041e-01
-1.180341765284538269e-01 1.066177617758512497e-02 -4.206057265400886536e-02 4.792556911706924438e-02 -3.635394200682640076e-02 2.731482312083244324e-02 -1.201455593109130859e-01 -2.225354164838790894e-01 -3.375886380672454834e-02 -4.075595736503601074e-01 3.034974336624145508e-01 -1.630527973175048828e-01 -1.820558160543441772e-01 -2.898066937923431396e-01 -3.648313283920288086e-01 9.009543061256408691e-02 1.082044169306755066e-01 -5.547773092985153198e-02 -2.002648077905178070e-02 -1.421156227588653564e-01 -7.347667962312698364e-02 -1.747142225503921509e-01 -3.667766153812408447e-01 1.066410541534423828e-01 1.948464065790176392e-01 2.268629074096679688e-01 1.809229552745819092e-01 5.541487783193588257e-02 2.879763487726449966e-03 5.915518850088119507e-02 1.340755075216293335e-01 -8.744207024574279785e-02
-2.252179533243179321e-01 -2.742891013622283936e-01 -3.046247363090515137e-01 -2.410987317562103271e-01 1.755443960428237915e-01 -9.797895699739456177e-02 -1.223579943180084229e-01 -2.120984196662902832e-01 -3.544859290122985840e-01 -2.400672249495983124e-02 -4.650852084159851074e-02 -4.660935327410697937e-02 -2.290672212839126587e-01 -2.955922186374664307e-01 2.544681075960397720e-03 7.067399471998214722e-02 1.434073746204376221e-01 1.409748345613479614e-01 1.292358189821243286e-01 -3.330700397491455078e-01 1.132023055106401443e-02 -1.275201737880706787e-01 5.148282274603843689e-03 1.351888477802276611e-01 2.335913032293319702e-01 2.095071971416473389e-01 -1.142848096787929535e-02 3.927263617515563965e-02 -1.397236287593841553e-01 -1.305796802043914795e-01 5.803721398115158081e-02 6.694944202899932861e-02
-1.019006893038749695e-01 -3.462871015071868896e-01 -1.660025119781494141e-01 -6.263890862464904785e-02 -1.563080549240112305e-01 -1.262079775333404541e-01 1.536646485328674316e-01 1.315752044320106506e-02 8.154958486557006836e-02 -3.054595887660980225e-01 -2.842398583889007568e-01 -2.394030094146728516e-01 -3.420286998152732849e-02 -1.329424828290939331e-01 7.260565459728240967e-02 -1.557971388101577759e-01 -5.086843296885490417e-02 8.815819025039672852e-02 -1.195802837610244751e-01 -3.243854641914367676e-01 -2.543882429599761963e-01 -2.445958554744720459e-01 -1.189831942319869995e-01 1.608020365238189697e-01 1.160493865609169006e-01 -2.255923151969909668e-01 -3.023042380809783936e-01 -5.565573275089263916e-02 -1.689813137054443359e-01 -2.159875258803367615e-02 2.910071611404418945e-02 -6.687387824058532715e-02
2.170692831277847290e-01 -2.028763294219970703e-01 -1.280733495950698853e-01 -1.726830750703811646e-01 9.731265902519226074e-02 -5.572284758090972900e-02 -2.262947857379913330e-01 -1.620416790246963501e-01 -3.867218270897865295e-02 -4.295230805873870850e-01 -6.124402582645416260e-02 -1.565964221954345703e-01 -1.043052151799201965e-01 -4.152629375457763672e-01 -2.905826866626739502e-01 1.139814704656600952e-01 -1.186289712786674500e-01 -1.308849919587373734e-02 8.507383614778518677e-02 -4.864543210715055466e-03 7.350391708314418793e-03 -2.009236216545104980e-01 5.529567599296569824e-02 2.110135704278945923e-01 1.051519215106964111e-01 -1.352230459451675415e-01 2.834967970848083496e-01 9.655108675360679626e-03 6.074435263872146606e-02 2.255704551935195923e-01 6.331451982259750366e-02 -5.045726150274276733e-02
-1.388567499816417694e-02 -2.802705466747283936e-01 -6.150133907794952393e-02 -2.445215173065662384e-02 -4.861333966255187988e-02 1.602877378463745117e-01 -1.241973508149385452e-02 3.117857873439788818e-01 8.072722703218460083e-02 -2.871147394180297852e-01 5.350013077259063721e-02 -1.827335059642791748e-01 -2.697605788707733154e-01 -1.490157693624496460e-01 -1.934800744056701660e-01 2.024804949760437012e-01 -7.137887924909591675e-02 2.636433243751525879e-01 1.048227474093437195e-01 -2.715177834033966064e-02 -2.772811055183410645e-01 8.179959654808044434e-02 -4.161711037158966064e-02 -8.895796537399291992e-02 1.700687557458877563e-01 1.772167086601257324e-01 9.263638406991958618e-02 1.005282849073410034e-01 -2.569692432880401611e-01 3.404403924942016602e-01 3.657636418938636780e-02 -2.258402407169342041e-01
-8.678708970546722412e-02 1.226705685257911682e-01 -1.088333427906036377e-01 -6.353531032800674438e-02 -1.810127496719360352e-01 1.016904786229133606e-02 -9.117930382490158081e-02 -1.448818296194076538e-01 -1.723142340779304504e-02 -4.697629809379577637e-01 1.277003586292266846e-01 -5.922554805874824524e-02 -4.643870983272790909e-03 -3.053660392761230469e-01 -3.009508848190307617e-01 -1.719575189054012299e-02 1.725289374589920044e-01 -9.302160888910293579e-02 -2.584838867187500000e-01 -1.634607017040252686e-01 -1.167329251766204834e-01 -1.975434273481369019e-01 -3.102370798587799072e-01 1.083976104855537415e-01 1.398272812366485596e-01 1.662296801805496216e-01 2.049234211444854736e-01 1.048812866210937500e-01 -2.095014452934265137e-01 1.115333959460258484e-01 1.403592824935913086e-01 7.503484189510345459e-02
-2.844605967402458191e-02 -3.713458478450775146e-01 -2.040701061487197876e-01 2.442912012338638306e-02 3.649225831031799316e-01 5.984961241483688354e-02 -2.282664900121744722e-05 -1.985857039690017700e-01 -3.782130405306816101e-02 -2.745256423950195312e-01 -2.841798365116119385e-01 -2.254760563373565674e-01 -1.034408956766128540e-01 -1.800294518470764160e-01 -3.210981190204620361e-01 4.362392053008079529e-02 -1.472972054034471512e-02 1.268797460943460464e-02 -5.656713619828224182e-02 -5.133452638983726501e-02 -2.207636982202529907e-01 5.608864501118659973e-02 -1.984763294458389282e-01 -1.159945577383041382e-01 6.568854302167892456e-02 2.329940646886825562e-01 -1.148206368088722229e-01 2.138093411922454834e-01 -1.351549774408340454e-01 -1.893787086009979248e-01 5.188510194420814514e-02 3.300040215253829956e-02
-2.029104679822921753e-01 -1.287225335836410522e-01 1.208629682660102844e-01 -1.812164783477783203e-01 1.598077863454818726e-01 -4.172637686133384705e-02 -1.244177371263504028e-01 1.680812984704971313e-02 3.566815555095672607e-01 -1.183571740984916687e-01 1.130706742405891418e-01 -2.316091060638427734e-01 -1.671411693096160889e-01 -2.971335053443908691e-01 1.246680840849876404e-01 2.805045247077941895e-01 2.066799998283386230e-01 3.672228381037712097e-02 3.295084834098815918e-01 -4.745438694953918457e-02 3.721192479133605957e-02 -5.843400955200195312e-02 -3.110082745552062988e-01 -8.168574422597885132e-02 1.341223865747451782e-01 -1.421651691198348999e-01 1.116302087903022766e-01 9.384373575448989868e-02 -1.227587684988975525e-01 -3.006247282028198242e-01 1.205149292945861816e-02 -7.424627244472503662e-02
1.328756064176559448e-01 -3.240652680397033691e-01 3.618732467293739319e-02 1.470158621668815613e-02 2.070257812738418579e-01 2.991954796016216278e-02 -1.699860095977783203e-01 -1.517186015844345093e-01 2.148694694042205811e-01 -5.627884268760681152e-01 5.747157335281372070e-02 -1.900465972721576691e-02 -1.014253199100494385e-01 -3.470364809036254883e-01 9.446302056312561035e-02 2.647546678781509399e-02 -4.039663448929786682e-02 2.434707880020141602e-01 8.654565364122390747e-02 -1.734392940998077393e-01 -2.712764032185077667e-02 -3.772477153688669205e-03 7.326304912567138672e-02 5.268156155943870544e-02 2.311382293701171875e-01 -2.194045186042785645e-01 8.923017978668212891e-02 5.685357004404067993e-02 1.330842822790145874e-01 1.823916435241699219e-01 -9.249192662537097931e-03 4.501700401306152344e-02
-2.127433419227600098e-01 -2.769496142864227295e-01 1.510325968265533447e-01 -2.722756005823612213e-02 -1.515575964003801346e-02 -1.548140645027160645e-01 -3.413182795047760010e-01 1.136572808027267456e-01 6.183629855513572693e-03 -1.536973286420106888e-02 -1.693239957094192505e-01 -1.031116396188735962e-01 -1.736034303903579712e-01 -3.784239292144775391e-01 6.821999698877334595e-02 1.359044313430786133e-01 1.678152382373809814e-01 5.945746973156929016e-02 2.469550818204879761e-01 -2.191983312368392944e-01 -6.758325546979904175e-02 -7.621341943740844727e-02 -2.022765725851058960e-01 -1.693829745054244995e-01 1.247945651412010193e-01 5.244165658950805664e-03 -8.199514448642730713e-02 -7.645532488822937012e-02 -1.177778914570808411e-01 -1.395194083452224731e-01 1.918965876102447510e-01 -3.818169236183166504e-01
-1.796043477952480316e-02 -1.376377493143081665e-01 -9.185498952865600586e-02 -1.738286763429641724e-01 -5.676320567727088928e-02 -1.412182450294494629e-01 -1.615235805511474609e-01 -2.268235832452774048e-01 7.936792075634002686e-02 -4.469938576221466064e-01 -1.822496950626373291e-01 -7.474922388792037964e-02 -2.283682525157928467e-01 -4.024765491485595703e-01 -7.437618821859359741e-02 -8.456000685691833496e-02 -8.298393338918685913e-02 -6.310689449310302734e-02 6.600277125835418701e-02 2.100877314805984497e-01 5.565154924988746643e-02 -2.016258686780929565e-01 1.567891426384449005e-02 2.140781432390213013e-01 1.371733546257019043e-01 3.198482394218444824e-01 8.250606060028076172e-02 3.991466015577316284e-03 5.264025181531906128e-02 -5.238321423530578613e-02 2.928615808486938477e-01 -3.515933081507682800e-02
3.047773838043212891e-01 -1.842432767152786255e-01 -1.240171492099761963e-02 -1.068165600299835205e-01 1.924041658639907837e-01 6.068251654505729675e-02 7.860446721315383911e-02 -9.145738929510116577e-02 4.793016985058784485e-02 -2.989308238029479980e-01 -2.925796210765838623e-01 -2.107220143079757690e-01 -2.194831818342208862e-01 -2.435416728258132935e-01 -3.020713031291961670e-01 1.500958669930696487e-02 -1.978873610496520996e-01 -6.566994125023484230e-04 -1.526309996843338013e-01 3.447686135768890381e-02 -1.759015172719955444e-01 4.454234987497329712e-02 -5.371685698628425598e-02 -9.254145622253417969e-02 2.165767997503280640e-01 2.324097305536270142e-01 4.030222818255424500e-02 2.295138239860534668e-01 -1.697664111852645874e-01 -2.342755347490310669e-01 -9.354742616415023804e-02 -1.733162701129913330e-01
-1.617850661277770996e-01 -2.503908276557922363e-01 -1.037049740552902222e-01 6.418473273515701294e-02 -1.655746996402740479e-01 -1.187512353062629700e-01 -3.397765159606933594e-01 -1.342503875494003296e-01 1.147198528051376343e-01 -1.006632894277572632e-01 -1.607469469308853149e-01 1.863017305731773376e-02 -3.979498147964477539e-02 -2.564883828163146973e-01 4.087042808532714844e-02 2.954789400100708008e-01 -2.655893266201019287e-01 -2.875897800549864769e-03 1.175593677908182144e-02 3.198529034852981567e-02 -1.309309750795364380e-01 1.034997403621673584e-01 -2.903653681278228760e-01 -3.757849708199501038e-02 4.511267542839050293e-01 -6.893441826105117798e-02 -2.046604640781879425e-02 3.363935649394989014e-02 4.629783332347869873e-02 -1.982381008565425873e-02 -4.474514722824096680e-02 -3.402886092662811279e-01
2.846915721893310547e-01 -1.545095294713973999e-01 -1.530265510082244873e-01 -3.060568571090698242e-01 2.509889304637908936e-01 -1.811723923310637474e-03 1.041727699339389801e-02 -1.827878132462501526e-02 2.071504145860671997e-01 -4.572935700416564941e-01 -5.031074211001396179e-02 6.218949705362319946e-02 -3.458001092076301575e-02 -1.837087720632553101e-01 1.056497916579246521e-01 2.638987004756927490e-01 8.181524462997913361e-03 -9.891290217638015747e-02 3.324541449546813965e-02 -1.777760684490203857e-01 -5.725125595927238464e-02 -3.073718249797821045e-01 -8.526583760976791382e-02 -1.799399964511394501e-02 4.192453809082508087e-03 1.869918107986450195e-01 -1.981838792562484741e-01 1.268887072801589966e-01 1.219806894659996033e-01 -2.101697623729705811e-01 2.066349238157272339e-01 1.877494715154170990e-02
3.436277806758880615e-02 2.029452919960021973e-01 -1.462838053703308105e-01 -2.118412852287292480e-01 -2.472734302282333374e-01 -4.069730266928672791e-02 -1.092291772365570068e-01 -9.113842993974685669e-02 -1.635446697473526001e-01 -2.076847553253173828e-01 -9.900324977934360504e-03 -1.290278583765029907e-01 -1.368068754673004150e-01 -4.135360419750213623e-01 3.045268543064594269e-02 1.921382695436477661e-01 3.289381274953484535e-03 1.385916024446487427e-01 -4.554913938045501709e-02 -2.042853087186813354e-02 -3.865820169448852539e-02 8.881425112485885620e-02 -3.599932193756103516e-01 -1.640450507402420044e-01 6.727098673582077026e-02 2.481163740158081055e-01 -2.371305376291275024e-01 8.711899071931838989e-02 -2.915523350238800049e-01 2.906956011429429054e-03 -1.068450603634119034e-02 3.024706542491912842e-01
-1.066317632794380188e-01 -1.164311468601226807e-01 1.600287705659866333e-01 7.256297022104263306e-02 2.810788713395595551e-02 1.143017318099737167e-02 -1.644620299339294434e-02 4.566631093621253967e-02 -6.215171143412590027e-02 -4.014129638671875000e-01 8.390934020280838013e-02 1.926058204844594002e-03 -2.297439426183700562e-01 -2.938470244407653809e-01 -1.512760967016220093e-01 2.043081820011138916e-02 -7.583411037921905518e-02 1.652361750602722168e-01 8.597756177186965942e-02 -4.195857346057891846e-01 -1.408122032880783081e-01 -1.539863497018814087e-01 -2.296890467405319214e-01 -1.080275401473045349e-01 3.021111786365509033e-01 -8.080136030912399292e-03 -9.832397103309631348e-02 1.365688294172286987e-01 2.057434916496276855e-01 -2.292508333921432495e-01 4.257834330201148987e-02 -2.561891674995422363e-01
9.540905058383941650e-02 8.856515586376190186e-02 -1.676171123981475830e-01 1.518664415925741196e-02 7.094608992338180542e-02 -1.336925290524959564e-02 -9.808442741632461548e-02 -3.092389553785324097e-03 -2.685296535491943359e-01 -2.937179505825042725e-01 -3.709580302238464355e-01 -1.654558330774307251e-01 -2.070972174406051636e-01 -3.574283719062805176e-01 1.532187759876251221e-01 -7.676123827695846558e-02 -5.863780155777931213e-02 1.986837536096572876e-01 1.445731893181800842e-02 -1.089305430650711060e-01 -6.982153654098510742e-02 -1.648316383361816406e-01 -3.471630811691284180e-01 1.973642408847808838e-01 -1.188223659992218018e-01 1.914505064487457275e-01 -1.192736625671386719e-01 4.824240878224372864e-02 -1.830460876226425171e-01 -1.909142732620239258e-01 3.880090080201625824e-03 1.808474957942962646e-01
5.794626101851463318e-02 -1.430039852857589722e-01 -7.859730720520019531e-02 5.715477094054222107e-02 5.284474417567253113e-02 1.536038964986801147e-01 7.673200964927673340e-02 -1.140000000596046448e-01 6.164159998297691345e-02 -2.428906708955764771e-01 1.932024769484996796e-02 2.184607982635498047e-01 -1.321915537118911743e-01 -5.243765711784362793e-01 -5.291381850838661194e-02 1.965756565332412720e-01 1.438667923212051392e-01 -1.160927414894104004e-01 2.076033502817153931e-02 -4.399882256984710693e-02 -1.277557015419006348e-01 -1.750639081001281738e-01 -3.872904181480407715e-01 -1.720505654811859131e-01 1.080985292792320251e-01 -2.819588221609592438e-02 -2.738700807094573975e-01 9.643515199422836304e-02 -2.473636418581008911e-01 1.412103027105331421e-01 8.466132730245590210e-02 -1.688445806503295898e-01
-6.388755142688751221e-02 -3.791610002517700195e-01 -1.793616861104965210e-01 2.109268009662628174e-01 -3.873933106660842896e-02 1.404538005590438843e-01 -1.925224959850311279e-01 -1.402118355035781860e-01 1.450013741850852966e-02 -1.753202080726623535e-01 -1.016881316900253296e-01 4.506099969148635864e-02 -2.006140351295471191e-01 -4.334863126277923584e-01 1.194166392087936401e-02 1.555866468697786331e-02 1.465454977005720139e-02 -6.678130477666854858e-02 -1.546839326620101929e-01 1.315318793058395386e-01 -5.905775725841522217e-02 9.066963195800781250e-02 -2.982878088951110840e-01 5.622331425547599792e-02 4.040691629052162170e-02 2.808216512203216553e-01 -4.568326473236083984e-02 -2.902206405997276306e-02 8.412495255470275879e-02 -3.264046907424926758e-01 9.262733161449432373e-02 -2.651709020137786865e-01
-8.546917885541915894e-02 -1.874618530273437500e-01 1.083381026983261108e-01 1.004276871681213379e-01 -2.491515427827835083e-01 4.648308455944061279e-02 -5.885964259505271912e-02 -8.700536936521530151e-02 2.278965860605239868e-01 -1.472947001457214355e-01 -1.428661942481994629e-01 -1.515199840068817139e-01 -1.328306347131729126e-01 -2.487016916275024414e-01 -8.121033012866973877e-02 1.005397737026214600e-01 -2.985016703605651855e-01 -4.325363039970397949e-02 9.410169720649719238e-02 -1.787001341581344604e-01 1.338311582803726196e-01 -5.816280841827392578e-02 -5.545943379402160645e-01 1.386435478925704956e-01 1.935382485389709473e-01 9.969492256641387939e-02 -2.245532870292663574e-01 1.234761327505111694e-01 1.056410744786262512e-01 1.775329262018203735e-01 8.086746931076049805e-02 7.155141234397888184e-02
2.833783328533172607e-01 -1.666013002395629883e-01 -1.487960815429687500e-01 -8.666830509901046753e-02 4.098979234695434570e-01 1.796920225024223328e-02 -1.211131587624549866e-01 -7.193623483180999756e-02 7.217098772525787354e-02 -1.888174712657928467e-01 -3.107641637325286865e-01 -5.531384795904159546e-02 -5.216991528868675232e-02 -3.253550529479980469e-01 -8.633461780846118927e-03 1.100022718310356140e-01 -4.162318259477615356e-02 1.110722348093986511e-01 2.867345809936523438e-01 -4.122115299105644226e-02 -1.292975246906280518e-01 -2.240758836269378662e-01 -3.290503621101379395e-01 1.956127882003784180e-01 -7.898305542767047882e-03 1.529794931411743164e-01 -1.582583934068679810e-01 2.026485800743103027e-01 8.164500445127487183e-02 2.083248086273670197e-02 -6.769325584173202515e-02 1.215782295912504196e-02
7.505218684673309326e-02 -2.044926434755325317e-01 -1.653489321470260620e-01 -1.712322086095809937e-01 2.028940320014953613e-01 1.897405087947845459e-01 -6.954349577426910400e-02 -7.327653467655181885e-02 3.815711289644241333e-02 -4.290811121463775635e-01 -2.592718601226806641e-01 1.384268701076507568e-01 -2.412648797035217285e-01 -2.093981653451919556e-01 1.129822656512260437e-01 6.355795264244079590e-02 1.374944150447845459e-01 8.733073621988296509e-02 1.271210908889770508e-01 -7.055749744176864624e-02 -1.291675306856632233e-02 -7.307599484920501709e-02 -2.082561850547790527e-01 3.353206515312194824e-01 1.952619850635528564e-01 -8.893366158008575439e-02 -1.264007389545440674e-01 3.409958779811859131e-01 9.338756650686264038e-02 -5.435907095670700073e-02 -1.272866874933242798e-01 5.047451704740524292e-02
1.110085025429725647e-01 1.597278416156768799e-01 -7.782880961894989014e-02 -1.395035386085510254e-01 -6.944712996482849121e-02 2.363364100456237793e-01 -1.460574567317962646e-02 8.652991056442260742e-02 1.715256869792938232e-01 -3.429827988147735596e-01 -6.750038266181945801e-02 -2.589643001556396484e-01 -2.948668599128723145e-01 -1.887501776218414307e-01 -1.417478322982788086e-01 9.143631160259246826e-02 -1.395920515060424805e-01 9.064557403326034546e-02 -1.283448040485382080e-01 -2.500208020210266113e-01 -9.522946551442146301e-03 -3.610826730728149414e-01 -1.889344751834869385e-01 1.121417135000228882e-01 1.676960289478302002e-01 -4.550940822809934616e-03 -3.075562119483947754e-01 -4.464774206280708313e-02 -7.785855978727340698e-02 -1.105085164308547974e-01 2.523468732833862305e-01 8.034337311983108521e-02
-8.207686990499496460e-02 -1.493795514106750488e-01 -5.014718975871801376e-03 -8.908233046531677246e-02 -2.863796651363372803e-01 -3.680148348212242126e-02 -1.135971918702125549e-01 2.083091884851455688e-01 1.343827042728662491e-02 -1.714647710323333740e-01 1.959196180105209351e-01 -1.178664565086364746e-01 -2.500995397567749023e-01 -3.395836949348449707e-01 1.497010290622711182e-01 4.823210462927818298e-02 7.334602624177932739e-02 2.234000861644744873e-01 1.209525316953659058e-01 -2.811693251132965088e-01 -2.173630706965923309e-02 -2.009933255612850189e-02 -2.645695507526397705e-01 -2.148767411708831787e-01 1.159914433956146240e-01 1.090881302952766418e-01 1.787551641464233398e-01 2.019477188587188721e-01 -5.989150702953338623e-02 -2.487079203128814697e-01 2.186959236860275269e-01 -2.479572743177413940e-01
-1.185630336403846741e-01 -6.292886100709438324e-04 -1.112992316484451294e-01 -2.136693708598613739e-02 -2.357620932161808014e-02 -3.603838980197906494e-01 -2.577888965606689453e-01 -2.586628198623657227e-01 -3.123343735933303833e-02 -2.238944172859191895e-01 3.712914884090423584e-02 -1.955431103706359863e-01 -1.534575670957565308e-01 -3.801063299179077148e-01 -1.574313789606094360e-01 -8.838899433612823486e-02 -1.706332266330718994e-01 2.631618678569793701e-01 2.860552370548248291e-01 1.059824880212545395e-02 1.534679681062698364e-01 -3.709151968359947205e-02 -1.856677532196044922e-01 -1.515380013734102249e-02 -7.009524386376142502e-03 1.284861266613006592e-01 7.742940634489059448e-02 5.886574741452932358e-03 1.827529072761535645e-01 -4.752597212791442871e-02 3.247410356998443604e-01 -1.196450591087341309e-01
-7.129305042326450348e-03 -1.341650784015655518e-01 -1.529349237680435181e-01 -1.704999208450317383e-01 -4.039592668414115906e-02 -4.119477868080139160e-01 -9.575682692229747772e-03 8.915355801582336426e-02 1.583721041679382324e-01 1.238538790494203568e-02 -2.406427115201950073e-01 3.423424437642097473e-02 -2.817286849021911621e-01 -2.839964330196380615e-01 -1.305965632200241089e-01 1.455455925315618515e-02 -3.309186398983001709e-01 4.376656562089920044e-02 3.105823099613189697e-01 -1.939171850681304932e-01 -3.926895558834075928e-02 -6.305009871721267700e-02 -2.150231897830963135e-01 1.061590313911437988e-01 7.006894052028656006e-02 1.312001049518585205e-01 -1.850617974996566772e-01 5.526955053210258484e-02 -2.330987453460693359e-01 -2.525839507579803467e-01 -4.919632896780967712e-02 4.324516281485557556e-03
2.096306979656219482e-01 -3.047817051410675049e-01 -3.087098523974418640e-02 2.507447898387908936e-01 -2.224716730415821075e-02 -1.469340026378631592e-01 2.067077308893203735e-01 -8.810157328844070435e-02 4.485985482460819185e-05 -2.928366959095001221e-01 2.508066594600677490e-03 1.825879067182540894e-01 -1.447642296552658081e-01 -9.721336513757705688e-02 -1.038038134574890137e-01 1.546030640602111816e-01 -5.756398290395736694e-02 1.429674178361892700e-01 -7.589606940746307373e-02 -2.414785772562026978e-01 -1.082648262381553650e-01 -1.495851427316665649e-01 -1.317766159772872925e-01 -1.770096644759178162e-02 5.226520299911499023e-01 7.260606437921524048e-02 8.562069386243820190e-02 9.310054033994674683e-02 1.127523854374885559e-01 -2.800187766551971436e-01 1.214848011732101440e-01 5.159219354391098022e-02
3.369127213954925537e-01 1.031025797128677368e-01 -1.312474533915519714e-02 -5.235799122601747513e-03 -1.103001236915588379e-01 -3.127693831920623779e-01 -1.397429257631301880e-01 -2.418577373027801514e-01 1.314152628183364868e-01 -1.562813967466354370e-01 3.673911094665527344e-02 -9.341816604137420654e-02 -2.090908288955688477e-01 -1.988112628459930420e-01 -2.197280079126358032e-01 2.721243724226951599e-02 8.082540333271026611e-02 1.177424937486648560e-01 -5.957160145044326782e-02 5.467576161026954651e-02 8.140666782855987549e-02 -3.946772813796997070e-01 -1.912527978420257568e-01 -1.031822264194488525e-01 2.907108366489410400e-01 1.586391627788543701e-01 3.346754014492034912e-01 -1.599006168544292450e-02 -1.300865709781646729e-01 -5.350884050130844116e-02 1.540106236934661865e-01 -4.007807374000549316e-02
2.014591842889785767e-01 -1.231408268213272095e-01 -3.860764503479003906e-01 -4.418952390551567078e-02 2.586318738758563995e-02 -4.986311495304107666e-02 -2.206673324108123779e-01 -1.531800925731658936e-01 1.720548490993678570e-03 -4.334364831447601318e-01 -3.077179379761219025e-02 -7.665839791297912598e-02 -1.575644463300704956e-01 -3.131131827831268311e-01 -1.753533184528350830e-01 -2.083037607371807098e-02 -2.055384516716003418e-01 1.242852583527565002e-01 8.157487213611602783e-02 1.474878005683422089e-02 -4.039875045418739319e-02 -3.342570364475250244e-01 3.239597380161285400e-02 8.313542604446411133e-02 1.137009412050247192e-01 -1.394661813974380493e-01 1.994590908288955688e-01 -1.211885660886764526e-01 -6.935542449355125427e-03 -1.395356357097625732e-01 2.765696942806243896e-01 2.103920839726924896e-02
1.862399876117706299e-01 -3.944160640239715576e-01 9.188738651573657990e-03 3.741367906332015991e-02 1.126730069518089294e-01 1.032015085220336914e-01 5.252187699079513550e-02 -3.047943711280822754e-01 -1.382229775190353394e-01 -3.836058825254440308e-02 9.477052837610244751e-02 -9.035433083772659302e-02 -1.038275361061096191e-01 -4.795677959918975830e-01 -2.073622047901153564e-01 6.871832907199859619e-02 -9.313512593507766724e-02 -2.668285742402076721e-02 1.254838774912059307e-03 2.178988978266716003e-02 -1.273378729820251465e-01 -3.011276386678218842e-02 -1.087159588932991028e-01 4.374231398105621338e-02 2.344933897256851196e-01 2.846754193305969238e-01 -2.471301108598709106e-01 1.920097172260284424e-01 -9.360525012016296387e-02 -9.962792694568634033e-02 -1.066415905952453613e-01 -2.414708286523818970e-01
1.570195257663726807e-01 9.055232256650924683e-02 -5.020373314619064331e-02 9.419291280210018158e-03 1.742432564496994019e-01 -2.579319477081298828e-01 -4.826483130455017090e-02 2.135717310011386871e-02 -1.343248337507247925e-01 -2.426422685384750366e-01 -1.902198195457458496e-01 -8.164466917514801025e-02 -2.078400403261184692e-01 -2.708005607128143311e-01 -2.245761603116989136e-01 -3.625248745083808899e-02 -2.184349857270717621e-02 1.178998351097106934e-01 -4.101639986038208008e-02 -2.645551562309265137e-01 -1.998376399278640747e-01 -9.142793715000152588e-04 -4.375646412372589111e-01 1.234585195779800415e-01 6.214096769690513611e-02 2.022067084908485413e-02 -1.021627634763717651e-01 2.163202762603759766e-01 -2.550329826772212982e-02 -3.508622348308563232e-01 6.419022381305694580e-02 2.339797765016555786e-01
1.412232667207717896e-01 3.718151478096842766e-03 -8.731749653816223145e-02 -1.155801191926002502e-01 2.013331800699234009e-01 -8.223984390497207642e-02 -5.349801108241081238e-02 -1.106676980853080750e-01 -1.254834383726119995e-01 2.707066200673580170e-02 2.381355911493301392e-01 -1.435810178518295288e-01 3.900562226772308350e-02 -2.416330128908157349e-01 2.059082239866256714e-01 2.597581148147583008e-01 1.016196087002754211e-01 3.218311667442321777e-01 2.207745015621185303e-01 -2.532142959535121918e-02 1.667079180479049683e-01 -6.501894444227218628e-02 -2.396634817123413086e-01 2.992909960448741913e-02 5.430258512496948242e-01 1.712329387664794922e-01 -6.535417586565017700e-02 2.877920493483543396e-02 -1.226140931248664856e-01 -1.866379529237747192e-01 1.616039313375949860e-02 1.971250167116522789e-03
3.390627205371856689e-01 -7.899738848209381104e-02 -7.663931697607040405e-02 -5.487046763300895691e-02 1.700828820466995239e-01 -5.961870402097702026e-02 -2.260880358517169952e-02 -1.818966120481491089e-01 -3.470925986766815186e-02 -3.651061654090881348e-01 -5.347371846437454224e-02 2.440969496965408325e-01 -1.703052520751953125e-01 -3.111681938171386719e-01 -2.065103352069854736e-01 -7.674729079008102417e-02 2.567639388144016266e-02 5.380101129412651062e-02 1.831121295690536499e-01 -1.354224830865859985e-01 -7.734041661024093628e-02 -1.606353074312210083e-01 -7.996918261051177979e-02 1.456450819969177246e-01 1.186050698161125183e-01 6.260542571544647217e-02 -8.771703392267227173e-02 3.971518203616142273e-02 -4.147040247917175293e-01 -1.683344393968582153e-01 -2.675663232803344727e-01 -1.361383497714996338e-01
1.473536342382431030e-01 -1.892104893922805786e-01 1.197060719132423401e-01 -3.270550966262817383e-01 1.166973710060119629e-01 -1.729557514190673828e-01 -2.173163592815399170e-01 -2.072189450263977051e-01 6.765278521925210953e-03 3.703390061855316162e-02 -6.970509141683578491e-02 2.636061906814575195e-01 2.028727903962135315e-02 -4.640167951583862305e-01 6.449135392904281616e-02 1.488160043954849243e-01 1.233595609664916992e-02 6.512967497110366821e-02 -1.044308841228485107e-01 -1.158066242933273315e-01 -1.848773807287216187e-01 3.477218002080917358e-02 -1.583829224109649658e-01 -6.099825352430343628e-02 2.189666479825973511e-01 8.010874688625335693e-02 -1.365716904401779175e-01 -3.581834957003593445e-02 -4.167649447917938232e-01 -1.239045485854148865e-01 9.868626296520233154e-02 6.092761456966400146e-02
-3.383728563785552979e-01 -1.129119992256164551e-01 3.564080223441123962e-02 7.154363393783569336e-02 -1.172137036919593811e-01 -6.019423529505729675e-02 -2.269998379051685333e-02 3.356523066759109497e-02 1.359442770481109619e-01 -4.604190587997436523e-02 -6.616240739822387695e-02 4.779062420129776001e-02 3.672848641872406006e-02 -4.102617800235748291e-01 -1.975849717855453491e-01 -5.633168388158082962e-03 -8.109937608242034912e-02 1.289913505315780640e-01 -2.359365969896316528e-01 -2.260448336601257324e-01 -9.210037440061569214e-02 -6.389971077442169189e-02 -2.901998758316040039e-01 5.096112191677093506e-02 2.572162747383117676e-01 8.522412925958633423e-02 3.074558265507221222e-02 2.942836582660675049e-01 -3.902421295642852783e-01 -6.367176771163940430e-02 2.542941868305206299e-01 5.215066485106945038e-03
-4.730171337723731995e-02 5.300967767834663391e-02 6.122663617134094238e-02 -1.926983594894409180e-01 -1.547376811504364014e-01 -1.588821560144424438e-01 -1.275750398635864258e-01 8.734516799449920654e-02 4.133447706699371338e-01 -1.878763586282730103e-01 -1.275800913572311401e-01 8.163278549909591675e-02 -2.727203667163848877e-01 -2.487961053848266602e-01 -1.495976597070693970e-01 4.469234868884086609e-02 -3.236041963100433350e-01 3.292155638337135315e-02 2.421870231628417969e-01 -1.586375236511230469e-01 -6.411422975361347198e-03 5.563301499933004379e-03 7.658021897077560425e-02 3.314421772956848145e-01 1.978721469640731812e-01 1.666993498802185059e-01 -6.760984659194946289e-02 1.054213568568229675e-01 -2.815372049808502197e-01 -8.043202012777328491e-02 7.856525480747222900e-02 -1.062449812889099121e-01
-1.385556347668170929e-02 1.079423539340496063e-02 -5.152241513133049011e-02 -1.600352376699447632e-01 -2.005626857280731201e-01 -5.655818060040473938e-02 -1.978500559926033020e-02 1.858831495046615601e-01 1.071957424283027649e-01 -1.563439518213272095e-01 8.025247603654861450e-02 -2.620576620101928711e-01 -2.019239515066146851e-01 -5.341811180114746094e-01 -8.657669275999069214e-02 -7.795056700706481934e-02 -1.916879671625792980e-03 8.941178768873214722e-02 -3.334682062268257141e-02 -2.890851497650146484e-01 -1.546845585107803345e-01 -1.387854814529418945e-01 -3.617060482501983643e-01 -5.309532280080020428e-04 7.079837471246719360e-02 -1.009663119912147522e-01 1.450479626655578613e-01 2.148540467023849487e-01 4.126777499914169312e-02 1.341207027435302734e-01 -1.516087353229522705e-01 -2.247860729694366455e-01
-4.454962164163589478e-02 -9.704164415597915649e-02 -1.634452641010284424e-01 -1.840714812278747559e-01 -1.022322699427604675e-01 6.543474644422531128e-02 -1.106770932674407959e-01 -1.404633671045303345e-01 -1.480118483304977417e-01 -9.691701829433441162e-02 4.788241535425186157e-02 7.861557602882385254e-02 -1.164941117167472839e-01 -2.749721705913543701e-01 7.971973158419132233e-03 3.147248029708862305e-01 1.226174458861351013e-01 2.920829355716705322e-01 -1.199497431516647339e-01 -5.361567810177803040e-02 -1.724404394626617432e-01 4.786986485123634338e-02 -3.542995750904083252e-01 -1.620350480079650879e-01 2.448511719703674316e-01 2.655242383480072021e-01 -3.244922459125518799e-01 4.612955823540687561e-02 -2.744554877281188965e-01 1.344466507434844971e-01 6.707763299345970154e-03 -1.430865675210952759e-01
2.646241337060928345e-02 7.624758780002593994e-02 -1.842384785413742065e-01 -5.197242274880409241e-02 7.045336067676544189e-02 2.562879621982574463e-01 1.251552700996398926e-01 -7.983461767435073853e-02 9.607159346342086792e-02 -2.324790358543395996e-01 -1.553234010934829712e-01 2.397974580526351929e-01 -2.394668012857437134e-01 -3.906350433826446533e-01 -3.171772956848144531e-01 2.693752944469451904e-01 -6.130312755703926086e-02 2.326656505465507507e-02 -1.889896392822265625e-01 -1.467598974704742432e-01 1.047145947813987732e-01 -1.357769668102264404e-01 -2.164851278066635132e-01 -9.520746022462844849e-02 1.986706554889678955e-01 -5.982469022274017334e-02 -6.420711427927017212e-02 -2.647888660430908203e-02 -2.168848514556884766e-01 -3.000969886779785156e-01 5.604529008269309998e-02 -3.392194584012031555e-02
1.714338213205337524e-01 -2.018125914037227631e-02 -1.140451151877641678e-02 -9.679196029901504517e-02 3.263483196496963501e-02 -2.625061869621276855e-01 -2.256342619657516479e-01 -2.548295557498931885e-01 2.220469713211059570e-01 -3.660565316677093506e-01 -2.950426563620567322e-02 2.922446727752685547e-01 -2.002560161054134369e-02 -3.726454675197601318e-01 -1.360199898481369019e-01 3.057147189974784851e-02 8.603077381849288940e-02 4.494671896100044250e-02 -2.067529559135437012e-01 -1.289266365347430110e-04 -1.381086111068725586e-01 5.163231398910284042e-03 -1.964284777641296387e-01 -1.247673258185386658e-01 1.286095678806304932e-01 7.393044233322143555e-02 -4.661901295185089111e-02 -1.883456408977508545e-01 -2.587105035781860352e-01 -1.029066145420074463e-01 -2.573425769805908203e-01 1.333415061235427856e-01
-3.801235929131507874e-02 -1.052391007542610168e-01 -5.365546792745590210e-02 -3.095873072743415833e-02 1.699346750974655151e-01 5.258283112198114395e-03 1.738713979721069336e-01 -1.119772121310234070e-01 6.297548115253448486e-02 -3.544835150241851807e-01 -2.736668884754180908e-01 -9.616812318563461304e-02 -9.081759303808212280e-02 -1.892012208700180054e-01 -1.301095932722091675e-01 7.791729271411895752e-02 7.995319366455078125e-02 4.310997426509857178e-01 -8.375591784715652466e-02 -1.138246953487396240e-01 -2.339794784784317017e-01 1.435182988643646240e-01 -2.523667812347412109e-01 -4.439697787165641785e-02 4.456982389092445374e-02 -6.372820585966110229e-02 -1.637824997305870056e-02 3.007637560367584229e-01 -1.517239511013031006e-01 -2.485662549734115601e-01 1.577734053134918213e-01 -2.673366069793701172e-01
2.885001897811889648e-01 -1.428078860044479370e-01 -1.016281619668006897e-01 -2.349193692207336426e-01 5.871255882084369659e-03 5.081878229975700378e-02 -3.014794886112213135e-01 -2.557609975337982178e-01 2.233761250972747803e-01 -3.340991912409663200e-03 -2.381734549999237061e-01 -3.896101191639900208e-02 6.978878378868103027e-02 -3.693092167377471924e-01 -1.946316361427307129e-01 1.376929432153701782e-01 -6.755447387695312500e-02 1.483441889286041260e-01 -7.745565474033355713e-02 7.267389446496963501e-02 -1.847643554210662842e-01 -1.731063872575759888e-01 -3.412564843893051147e-02 8.462279289960861206e-02 4.670359939336776733e-02 -6.691887229681015015e-02 -1.029507666826248169e-01 3.120549917221069336e-01 -3.637164831161499023e-01 -3.864881023764610291e-02 4.888379946351051331e-02 -6.778822094202041626e-02
7.294528931379318237e-02 -2.629950046539306641e-01 -1.623471230268478394e-01 -1.868554651737213135e-01 -1.374705582857131958e-01 -2.273706644773483276e-01 -2.362859249114990234e-01 -1.946291178464889526e-01 1.466005444526672363e-01 -3.691344559192657471e-01 -1.164288073778152466e-01 -1.281459033489227295e-01 -2.688931822776794434e-01 -2.652582526206970215e-01 -8.357542008161544800e-02 -1.216654703021049500e-01 -1.005517095327377319e-01 -6.673587858676910400e-02 9.700697660446166992e-02 1.807555854320526123e-01 8.825401216745376587e-02 -1.533500701189041138e-01 -6.030364334583282471e-02 1.513575017452239990e-01 8.263452909886837006e-03 3.504722118377685547e-01 1.201222687959671021e-01 3.304953128099441528e-02 3.519844263792037964e-02 3.795571997761726379e-02 2.948033511638641357e-01 7.242272049188613892e-02
3.264887630939483643e-01 -2.315396666526794434e-01 -2.678490877151489258e-01 -2.327885180711746216e-01 -1.131538972258567810e-01 -1.044757813215255737e-01 -2.760149538516998291e-01 -7.961949706077575684e-02 8.334822952747344971e-02 -6.629016995429992676e-02 5.893580615520477295e-02 -1.049567833542823792e-01 1.034740954637527466e-01 -3.571408390998840332e-01 1.429197788238525391e-01 2.088069617748260498e-01 -4.999626055359840393e-02 -1.799571812152862549e-01 -1.947842687368392944e-01 2.757731638848781586e-02 2.633972093462944031e-02 2.254363149404525757e-02 -1.209269389510154724e-01 2.688077986240386963e-01 1.848335266113281250e-01 6.762982159852981567e-02 1.622741669416427612e-02 2.655902206897735596e-01 -2.787749469280242920e-01 -1.369374245405197144e-01 -5.267480388283729553e-02 -9.516002237796783447e-02
-1.018613055348396301e-01 1.396250277757644653e-01 1.814076006412506104e-01 -1.083218492567539215e-02 -4.392982274293899536e-02 -2.482425272464752197e-01 -2.780035436153411865e-01 -3.385531529784202576e-02 2.935304939746856689e-01 -2.837337255477905273e-01 -1.579414010047912598e-01 1.989170610904693604e-01 -1.966567486524581909e-01 -2.595567703247070312e-01 8.997317403554916382e-03 3.200417384505271912e-02 -2.862099409103393555e-01 -4.974867403507232666e-02 9.256780147552490234e-02 -1.283135563135147095e-01 -2.860516123473644257e-02 2.053852193057537079e-02 -2.561250925064086914e-01 2.784966826438903809e-01 1.326446533203125000e-01 -1.777941882610321045e-01 -1.166163757443428040e-01 -1.067416220903396606e-01 -2.497171610593795776e-01 -1.136787682771682739e-01 1.939777657389640808e-02 -2.304527014493942261e-01
1.276783496141433716e-01 -1.949417442083358765e-01 -3.119614720344543457e-01 -7.895038276910781860e-02 1.294228285551071167e-01 4.179441183805465698e-02 -2.296884059906005859e-01 -6.086176633834838867e-02 -1.475701332092285156e-01 -2.675741016864776611e-01 -4.321927949786186218e-02 -1.388993561267852783e-01 -2.844300866127014160e-01 -2.713059782981872559e-01 -5.671719461679458618e-02 1.073596160858869553e-02 -2.721611261367797852e-01 6.111099570989608765e-02 -1.995597034692764282e-01 4.177604988217353821e-02 7.178833335638046265e-02 -2.461342066526412964e-01 4.362929146736860275e-03 1.643643826246261597e-01 2.792699933052062988e-01 -1.072447523474693298e-01 2.875439524650573730e-01 3.794037550687789917e-02 2.210802771151065826e-02 -9.073721594177186489e-04 2.893302738666534424e-01 -1.576387137174606323e-01
-1.341535747051239014e-01 3.002376109361648560e-02 2.189649045467376709e-01 4.638287052512168884e-02 -9.031742811203002930e-02 -6.633825600147247314e-02 -1.673271805047988892e-01 -1.697426289319992065e-02 5.224892497062683105e-02 -2.765034139156341553e-01 -6.696256995201110840e-02 2.166480422019958496e-01 -2.993963956832885742e-01 -2.300367504358291626e-01 -1.217525303363800049e-01 1.710793524980545044e-01 -1.619039103388786316e-02 5.534124001860618591e-02 -9.246658533811569214e-02 -9.841944277286529541e-02 -1.911364495754241943e-01 -3.011878430843353271e-01 -2.077377401292324066e-03 4.714833572506904602e-02 3.838403820991516113e-01 1.275391727685928345e-01 -2.933101356029510498e-01 1.225174963474273682e-01 4.621949046850204468e-02 1.021481677889823914e-02 2.785125374794006348e-01 2.782477438449859619e-01
7.058960199356079102e-02 -1.217580586671829224e-01 -1.123662814497947693e-01 7.317165285348892212e-02 2.900392003357410431e-02 -9.781271219253540039e-03 -7.163728028535842896e-02 -1.798476874828338623e-01 1.246697455644607544e-01 -1.212635487318038940e-01 9.086374938488006592e-02 1.352524459362030029e-01 -1.511378288269042969e-01 -3.045485019683837891e-01 1.382973641157150269e-01 4.128716886043548584e-01 -1.487085223197937012e-01 -1.483886390924453735e-01 -1.509532332420349121e-02 -1.914719641208648682e-01 -1.686262786388397217e-01 1.047516018152236938e-01 -3.522299528121948242e-01 1.085709258913993835e-01 1.528340876102447510e-01 1.233418509364128113e-01 -1.989825814962387085e-01 1.645506918430328369e-01 -4.091555774211883545e-01 5.180043727159500122e-02 -1.685341298580169678e-01 -4.239716380834579468e-02
-1.979314386844635010e-01 -7.826574146747589111e-02 3.094861470162868500e-02 1.494753807783126831e-01 -1.608788594603538513e-02 -1.581298857927322388e-01 -2.116260081529617310e-01 -4.926682636141777039e-02 2.523523755371570587e-03 -8.974400162696838379e-02 -7.045040279626846313e-02 -2.026958912611007690e-01 -2.019046545028686523e-01 -4.279572069644927979e-01 2.091480493545532227e-01 2.084915786981582642e-01 5.743880569934844971e-02 1.983509808778762817e-01 -2.155921757221221924e-01 -9.464066475629806519e-02 1.525494158267974854e-01 2.912943623960018158e-02 -2.005335092544555664e-01 -4.710724204778671265e-02 9.614687412977218628e-02 1.884894222021102905e-01 1.425542682409286499e-01 1.690259948372840881e-02 -1.563082188367843628e-01 4.848422855138778687e-02 1.820486932992935181e-01 -4.513868689537048340e-01
-1.471846401691436768e-01 -1.758057922124862671e-01 -6.179161835461854935e-03 -1.049660295248031616e-01 -2.955174446105957031e-01 -1.814375370740890503e-01 -1.794196069240570068e-01 -1.825027912855148315e-01 -1.120333443395793438e-03 -3.400113880634307861e-01 -7.123562693595886230e-02 2.636973559856414795e-01 6.739775091409683228e-02 -6.765004992485046387e-02 -7.968068867921829224e-02 1.930714547634124756e-01 -1.937608867883682251e-01 3.011881113052368164e-01 8.417808264493942261e-02 -1.225656196475028992e-01 -4.324174299836158752e-02 1.567993164062500000e-01 -3.525604307651519775e-01 -2.073189020156860352e-01 2.352712005376815796e-01 1.071574445813894272e-02 1.882496476173400879e-02 -2.138945460319519043e-01 -1.134138926863670349e-01 -1.112122237682342529e-01 1.246318817138671875e-01 -1.456758230924606323e-01
-8.911166340112686157e-03 4.439212009310722351e-02 -2.203698009252548218e-01 -1.799002476036548615e-02 8.089961111545562744e-02 3.621486946940422058e-02 -2.034454047679901123e-02 -3.583858311176300049e-01 6.193065200932323933e-05 2.762059867382049561e-02 -3.466202914714813232e-01 1.989458948373794556e-01 -1.806370317935943604e-01 -1.180072203278541565e-01 -1.377825392410159111e-03 1.962586119771003723e-02 -2.457474768161773682e-01 1.462777853012084961e-01 2.040505222976207733e-02 -2.159382253885269165e-01 -3.178007900714874268e-02 -2.806515432894229889e-02 -4.042370617389678955e-01 -1.462681740522384644e-01 1.753273904323577881e-01 2.739218771457672119e-01 -2.147578448057174683e-01 2.282097376883029938e-02 -1.468029469251632690e-01 5.461869388818740845e-02 3.326074182987213135e-01 -4.372297599911689758e-02
-1.456951797008514404e-01 1.991682685911655426e-02 -1.159057617187500000e-01 5.004459619522094727e-02 -2.284408509731292725e-01 1.182032003998756409e-01 -1.095308363437652588e-01 -3.001904785633087158e-01 -5.930482409894466400e-03 -2.892916798591613770e-01 8.531693369150161743e-02 -1.878805160522460938e-01 3.592899814248085022e-02 -1.902524381875991821e-01 -3.140302598476409912e-01 -5.048438161611557007e-02 -1.499880198389291763e-02 2.656650729477405548e-02 8.508073538541793823e-02 -2.639975845813751221e-01 1.006964780390262604e-02 -2.806340754032135010e-01 -3.037722110748291016e-01 1.589201204478740692e-02 1.846327930688858032e-01 2.743971645832061768e-01 -1.194325536489486694e-01 2.382913380861282349e-01 -2.068139165639877319e-01 2.420018054544925690e-02 1.119358018040657043e-01 -2.089193910360336304e-01
-1.680732518434524536e-01 -1.751023232936859131e-01 -2.280874550342559814e-02 4.429618641734123230e-02 -4.563273862004280090e-02 2.959148550871759653e-04 4.841909930109977722e-02 -6.849176436662673950e-02 2.447556853294372559e-01 -2.446137219667434692e-01 1.386463046073913574e-01 9.687346220016479492e-02 7.799305766820907593e-02 -3.840328752994537354e-01 1.010327264666557312e-01 2.323880195617675781e-01 4.421399161219596863e-02 -1.660914272069931030e-01 1.459112614393234253e-01 1.624735593795776367e-01 -7.071276754140853882e-02 -1.936365477740764618e-02 -3.901278078556060791e-01 -1.855371743440628052e-01 1.231945902109146118e-01 2.691303193569183350e-01 -8.727990835905075073e-02 7.458151876926422119e-02 -2.642289698123931885e-01 -3.848497942090034485e-02 -3.331712633371353149e-02 -3.477664589881896973e-01
1.261625140905380249e-01 -1.894325911998748779e-01 -2.587135136127471924e-01 -1.608281433582305908e-01 -1.410435047000646591e-02 -1.616035401821136475e-01 -1.468487679958343506e-01 -2.550390660762786865e-01 1.526062097400426865e-02 -3.316770792007446289e-01 -3.012864105403423309e-02 -3.246612101793289185e-02 -2.295534908771514893e-01 -3.958040773868560791e-01 -1.494986414909362793e-01 -6.082569807767868042e-02 -1.425303369760513306e-01 -1.166347414255142212e-03 1.727004721760749817e-02 1.568970829248428345e-01 1.057728305459022522e-01 -3.416709303855895996e-01 -2.324377559125423431e-02 1.462576240301132202e-01 1.580653339624404907e-01 1.978414356708526611e-01 1.421464234590530396e-01 2.013326156884431839e-03 1.570320278406143188e-01 6.154409423470497131e-02 2.940598428249359131e-01 -2.287248894572257996e-02
-8.364541828632354736e-02 -6.921117007732391357e-02 -1.806975901126861572e-01 -1.469651162624359131e-01 -2.142807245254516602e-01 -1.033231690526008606e-01 -2.135353386402130127e-01 -2.671547532081604004e-01 -4.056386277079582214e-02 -2.233263105154037476e-01 -7.419509440660476685e-02 -9.696847200393676758e-02 -3.679140508174896240e-01 -2.727352678775787354e-01 -1.779583990573883057e-01 -1.941467821598052979e-01 -1.332180798053741455e-01 8.719597756862640381e-02 1.992117054760456085e-02 -2.341038361191749573e-02 -2.286634892225265503e-01 -1.507061570882797241e-01 -1.354955881834030151e-01 2.034175097942352295e-01 1.027939766645431519e-01 1.994463205337524414e-01 3.192287683486938477e-01 -2.011976093053817749e-01 1.955602169036865234e-01 -1.418682783842086792e-01 -3.722118586301803589e-02 3.668676316738128662e-02
-2.384041398763656616e-01 -5.728405341506004333e-02 2.291172556579113007e-02 1.571319550275802612e-01 -2.208112552762031555e-02 -1.699164956808090210e-01 1.133380234241485596e-01 -8.742701262235641479e-03 4.029263183474540710e-02 -2.164516150951385498e-01 9.248396009206771851e-02 5.293865222483873367e-03 4.856186360120773315e-02 -5.093171000480651855e-01 -1.276881843805313110e-01 -1.254294812679290771e-01 2.858583070337772369e-02 3.017618358135223389e-01 -1.932106465101242065e-01 -2.129955589771270752e-01 -8.721527457237243652e-02 -8.782699704170227051e-02 -4.206338524818420410e-01 1.490467339754104614e-01 1.450314931571483612e-02 4.856416210532188416e-02 7.739200722426176071e-03 1.892578154802322388e-01 -2.362624704837799072e-01 -9.936734288930892944e-02 1.667250990867614746e-01 2.344272099435329437e-02
-1.425280123949050903e-01 -2.058041095733642578e-01 2.510849945247173309e-02 1.860873848199844360e-01 6.009246408939361572e-02 2.584627270698547363e-02 -3.229090273380279541e-01 -2.229183465242385864e-01 2.346027940511703491e-01 2.558403182774782181e-03 1.741677522659301758e-02 -4.843381047248840332e-02 -1.236945912241935730e-01 -2.323116660118103027e-01 -3.894245922565460205e-01 -3.927773982286453247e-02 -1.715566031634807587e-02 3.405017033219337463e-02 -3.549999892711639404e-01 -6.370928883552551270e-02 -2.532653808593750000e-01 -3.001238107681274414e-01 -5.792640522122383118e-02 -4.044039174914360046e-02 2.533976733684539795e-01 2.146888524293899536e-01 6.166962534189224243e-02 -2.344174869358539581e-02 -1.743281483650207520e-01 -8.766586333513259888e-02 1.412741839885711670e-01 1.540848705917596817e-02
-3.097444027662277222e-02 -3.280106782913208008e-01 1.221140846610069275e-01 -2.354343980550765991e-01 -2.322082407772541046e-02 -9.387226402759552002e-02 -6.536647677421569824e-03 -2.968809604644775391e-01 8.788103610277175903e-02 -2.087900936603546143e-01 1.889962516725063324e-02 5.464372038841247559e-02 8.657977916300296783e-03 -2.628614008426666260e-01 -1.503663808107376099e-01 4.000136628746986389e-02 -8.840142935514450073e-02 1.077157929539680481e-01 1.347839552909135818e-02 -9.745838493108749390e-02 -2.145234793424606323e-01 4.110002890229225159e-02 -7.917761802673339844e-02 3.004876077175140381e-01 3.695740103721618652e-01 -2.590426206588745117e-01 3.573708236217498779e-01 -1.441015303134918213e-01 -3.801609575748443604e-02 7.059742510318756104e-02 2.008450329303741455e-01 -5.684680119156837463e-02
-1.593559980392456055e-01 -1.411806046962738037e-01 -4.981925338506698608e-02 -1.467208415269851685e-01 -8.624258637428283691e-02 -1.900641247630119324e-02 1.480043530464172363e-01 9.709808975458145142e-02 8.530004322528839111e-02 -4.219996035099029541e-01 -2.320468723773956299e-01 5.910628661513328552e-02 -6.874360889196395874e-02 -2.010778784751892090e-01 -1.252752542495727539e-01 7.189882453531026840e-03 1.094065681099891663e-01 1.797223091125488281e-01 -1.371176093816757202e-01 -1.187198162078857422e-01 -1.220685057342052460e-02 -4.801723062992095947e-01 -1.803386956453323364e-01 2.742241621017456055e-01 1.185415461659431458e-01 -1.973519027233123779e-01 -1.679484248161315918e-01 -6.189266592264175415e-02 -1.106872782111167908e-01 3.474554396234452724e-04 1.367027461528778076e-01 -2.373855262994766235e-01
5.900766700506210327e-02 2.212722450494766235e-01 -2.615987956523895264e-01 -2.166357040405273438e-01 3.108456172049045563e-02 1.985268592834472656e-01 2.166672199964523315e-01 2.690909802913665771e-01 2.416182123124599457e-02 -2.474614232778549194e-01 -2.128539048135280609e-02 7.772211451083421707e-03 -1.146120484918355942e-03 -3.990318477153778076e-01 -1.382507830858230591e-01 2.330808714032173157e-02 -8.850806951522827148e-02 1.871707886457443237e-01 -1.244225874543190002e-01 -1.134278625249862671e-01 -8.502829074859619141e-02 -2.231258749961853027e-01 -3.346134126186370850e-01 1.042032614350318909e-01 2.248603850603103638e-01 1.489749271422624588e-02 -2.546965479850769043e-01 -1.548245362937450409e-02 -8.300398476421833038e-03 -2.460021674633026123e-01 5.536227300763130188e-02 2.532359026372432709e-02
-1.649992614984512329e-01 -1.878977864980697632e-01 1.514188498258590698e-01 1.488458961248397827e-01 4.069976136088371277e-02 3.046926297247409821e-02 1.291250586509704590e-01 1.008214545436203480e-03 1.807617545127868652e-01 -2.022379040718078613e-01 -3.230235278606414795e-01 -4.016076773405075073e-02 -2.994181513786315918e-01 -7.772401720285415649e-02 -1.191549003124237061e-01 -6.083862110972404480e-02 -8.552283793687820435e-02 8.185360580682754517e-02 1.795743592083454132e-02 -2.126189023256301880e-01 -1.983520761132240295e-02 -2.657686173915863037e-01 -3.856731057167053223e-01 1.638673394918441772e-01 2.082350105047225952e-01 3.888770043849945068e-01 -2.321491390466690063e-01 1.124888882040977478e-01 -8.722255378961563110e-02 2.501651644706726074e-03 1.905942894518375397e-02 6.875192373991012573e-02
-1.993916630744934082e-01 -5.009378120303153992e-02 6.903687864542007446e-02 2.208729386329650879e-01 -1.203991621732711792e-01 -1.359316054731607437e-02 -3.795776069164276123e-01 1.594126783311367035e-02 1.440685894340276718e-02 -4.017983078956604004e-01 1.366935521364212036e-01 7.142581045627593994e-02 -2.015863731503486633e-02 -2.879366874694824219e-01 -6.900399923324584961e-02 -8.008930832147598267e-02 -8.909995853900909424e-02 8.891021460294723511e-02 -2.044534832239151001e-01 -2.682967185974121094e-01 -1.854404993355274200e-02 -2.395628988742828369e-01 -3.371042609214782715e-01 8.658879995346069336e-02 9.181778877973556519e-02 9.278305619955062866e-02 2.857374846935272217e-01 1.718798838555812836e-02 -6.863163411617279053e-02 9.365426748991012573e-02 1.080129817128181458e-01 -1.805947571992874146e-01
-2.275074869394302368e-01 -1.886652708053588867e-01 -2.390629053115844727e-02 -3.820375502109527588e-01 1.916547864675521851e-01 1.969479257240891457e-03 -1.734520643949508667e-01 -2.307614386081695557e-01 1.249185353517532349e-01 -1.850237995386123657e-01 -2.894056588411331177e-02 5.827673524618148804e-02 -5.549073964357376099e-02 -2.045196443796157837e-01 1.417840272188186646e-01 4.314949735999107361e-02 -1.761082410812377930e-01 -1.554504334926605225e-01 -1.003106534481048584e-01 6.263239681720733643e-02 -7.456412911415100098e-02 -2.367033660411834717e-01 -2.631224095821380615e-01 3.632804453372955322e-01 1.018879711627960205e-01 3.430667817592620850e-01 -1.564753800630569458e-01 1.458793971687555313e-02 1.032113097608089447e-02 -1.160146370530128479e-01 -1.474949568510055542e-01 -7.108462601900100708e-02
-1.976226568222045898e-01 -3.269409835338592529e-01 -9.307361394166946411e-02 -9.839973598718643188e-02 2.604537606239318848e-01 -4.302306845784187317e-02 -6.606289744377136230e-02 -2.554065883159637451e-01 -7.542809098958969116e-02 -1.596769690513610840e-01 -1.509055588394403458e-02 -1.964922994375228882e-01 -2.269330620765686035e-01 -2.269282937049865723e-01 1.309024449437856674e-02 -1.119861230254173279e-01 1.838076561689376831e-01 3.710639774799346924e-01 -7.568256556987762451e-02 -3.135938942432403564e-01 8.197227865457534790e-02 5.770112201571464539e-02 -2.771341986954212189e-02 -7.380450516939163208e-02 2.081233263015747070e-01 8.222641050815582275e-02 -1.311104446649551392e-01 2.026152983307838440e-02 -1.680373549461364746e-01 -8.431753516197204590e-02 3.178816139698028564e-01 1.217247247695922852e-01
1.013640686869621277e-01 -1.806095987558364868e-02 1.467869132757186890e-01 -9.703596122562885284e-03 4.635559022426605225e-02 -3.718713521957397461e-01 -4.250371456146240234e-02 -3.425160646438598633e-01 1.023862659931182861e-01 -2.706582844257354736e-01 -8.444640785455703735e-03 7.097849249839782715e-02 -2.112059444189071655e-01 -1.760753095149993896e-01 -1.305025070905685425e-01 -1.266686171293258667e-01 -2.172244712710380554e-03 -9.861662238836288452e-02 5.107642337679862976e-02 -1.238887161016464233e-01 -2.419600822031497955e-02 -4.342650473117828369e-01 -1.461939215660095215e-01 6.660337746143341064e-02 2.391667068004608154e-01 1.185442060232162476e-01 5.998458340764045715e-02 4.815400391817092896e-02 -2.563009262084960938e-01 -7.654523104429244995e-02 3.450051844120025635e-01 -1.573166251182556152e-02
-6.980543956160545349e-03 1.537683159112930298e-01 -1.962269544601440430e-01 -8.702291548252105713e-02 1.459420658648014069e-03 1.450678110122680664e-01 -2.159400470554828644e-02 3.726403042674064636e-02 -8.088507503271102905e-02 -1.977825015783309937e-01 1.515430957078933716e-01 1.360479928553104401e-02 -2.068205624818801880e-01 -4.288147091865539551e-01 -2.913764417171478271e-01 1.285321414470672607e-01 -3.922411426901817322e-02 -8.581239380873739719e-04 6.771311908960342407e-02 -3.244353458285331726e-02 5.728087201714515686e-02 -3.941245973110198975e-01 -3.610010026022791862e-03 -6.211451441049575806e-02 3.852741420269012451e-01 -1.098256781697273254e-01 -2.229120731353759766e-01 2.493591010570526123e-01 -2.402709275484085083e-01 -7.748962193727493286e-02 -3.768637776374816895e-02 -5.703231319785118103e-02
6.659627705812454224e-02 -4.107883945107460022e-02 6.459241360425949097e-02 8.954052627086639404e-02 2.765187621116638184e-02 6.056164577603340149e-02 -2.990653514862060547e-01 -1.831903457641601562e-01 1.455384641885757446e-01 -2.959742546081542969e-01 3.167657256126403809e-01 2.312599420547485352e-01 -1.466872245073318481e-01 -3.166529834270477295e-01 -1.944210976362228394e-01 -4.040833935141563416e-02 -2.343155890703201294e-01 1.444464623928070068e-01 7.886943966150283813e-02 -2.499341368675231934e-01 5.261390656232833862e-02 -2.089099586009979248e-01 -6.137452647089958191e-02 -6.078212708234786987e-02 1.743367612361907959e-01 -5.730456672608852386e-03 1.845044493675231934e-01 -2.598954141139984131e-01 7.302516140043735504e-03 3.218812169507145882e-03 2.757979631423950195e-01 -1.548008471727371216e-01
2.251029312610626221e-01 -3.558134138584136963e-01 -1.796225756406784058e-01 -1.398132592439651489e-01 1.719847470521926880e-01 -6.633721292018890381e-02 -9.993715584278106689e-02 4.706452414393424988e-02 -6.253258883953094482e-02 -1.809061020612716675e-01 -1.674552261829376221e-01 -1.402141451835632324e-01 -1.829094626009464264e-02 -4.935971200466156006e-01 2.092855237424373627e-02 2.998119890689849854e-01 -2.319546639919281006e-01 8.048861473798751831e-02 -5.430013686418533325e-02 -6.086797639727592468e-02 -1.001773700118064880e-01 -7.225953042507171631e-02 1.005736961960792542e-01 -6.975913792848587036e-02 2.639915049076080322e-01 1.804649978876113892e-01 -7.894348353147506714e-02 1.765770763158798218e-01 1.535653471946716309e-01 -9.603925794363021851e-02 -1.232453659176826477e-01 -1.457938104867935181e-01
-9.098109876504167914e-05 1.772222071886062622e-01 -2.136043906211853027e-01 -7.612175494432449341e-02 -1.017252802848815918e-01 -1.422947496175765991e-01 3.723889961838722229e-02 1.626444421708583832e-02 -2.665328085422515869e-01 -9.087223559617996216e-02 -6.345708668231964111e-02 -2.394896298646926880e-01 -2.717860937118530273e-01 -4.572505354881286621e-01 5.721743404865264893e-02 6.918083131313323975e-02 1.412306278944015503e-01 1.588453054428100586e-01 -2.368937432765960693e-01 -5.220930557698011398e-03 -9.273091703653335571e-02 -1.073666363954544067e-01 -2.996577918529510498e-01 1.181736141443252563e-01 1.935926377773284912e-01 1.936403661966323853e-01 -1.414009332656860352e-01 1.249552592635154724e-01 -1.472047120332717896e-01 -4.624695703387260437e-02 -1.369912549853324890e-02 3.056962788105010986e-01
-2.923558652400970459e-01 -2.473786622285842896e-01 -7.744246721267700195e-02 -2.319006621837615967e-01 9.117930196225643158e-03 -1.179264709353446960e-01 -4.633251577615737915e-02 -2.983017861843109131e-01 2.220828533172607422e-01 -1.892923563718795776e-01 -8.083578199148178101e-03 -4.506442323327064514e-02 -1.560079008340835571e-01 -1.074565574526786804e-01 1.037521404214203358e-03 2.136547714471817017e-01 -3.120085597038269043e-01 -1.032080724835395813e-01 -5.592336412519216537e-03 -1.630333364009857178e-01 2.637228071689605713e-01 -1.170313954353332520e-01 -2.692137658596038818e-01 5.047535151243209839e-02 2.439115345478057861e-01 1.981425583362579346e-01 -1.832273229956626892e-02 1.072739064693450928e-01 -1.640590280294418335e-01 2.909348160028457642e-02 -2.882634103298187256e-01 7.291334867477416992e-02
-6.931291520595550537e-02 -1.171442493796348572e-01 -1.748534590005874634e-01 -4.999999701976776123e-02 -1.510884910821914673e-01 7.482383400201797485e-02 -2.041079401969909668e-01 1.008411869406700134e-01 -6.245709210634231567e-02 1.580933481454849243e-01 -1.185011118650436401e-01 -4.845767840743064880e-02 1.329102832823991776e-02 -4.010511338710784912e-01 8.036388084292411804e-03 -3.029681276530027390e-03 4.102646932005882263e-02 2.183071710169315338e-02 -1.078184023499488831e-01 -2.211233079433441162e-01 -8.516099303960800171e-02 9.105938486754894257e-03 -5.552437901496887207e-01 1.539469361305236816e-01 7.967459410429000854e-02 1.827802062034606934e-01 2.010131478309631348e-01 4.715486988425254822e-02 -2.310736626386642456e-01 -2.140342630445957184e-02 -1.763861030340194702e-01 -3.039801120758056641e-01
-3.206144571304321289e-01 -1.831650286912918091e-01 2.199692837893962860e-02 1.387334149330854416e-02 -2.375920116901397705e-01 -3.874660283327102661e-02 -4.011764656752347946e-03 -1.760687083005905151e-01 1.516212970018386841e-01 -2.527318000793457031e-01 2.316212654113769531e-01 -1.738672554492950439e-01 -1.065706759691238403e-01 -3.896020650863647461e-01 -1.605156660079956055e-01 2.859256044030189514e-02 -3.662151843309402466e-02 -1.408399548381567001e-02 1.778997033834457397e-01 -2.511586248874664307e-01 5.705367401242256165e-02 -1.914044618606567383e-01 2.141001261770725250e-02 -1.982617378234863281e-01 2.521991729736328125e-01 -5.396474525332450867e-02 7.145175337791442871e-02 -7.141103595495223999e-02 -8.017755299806594849e-02 -3.538483977317810059e-01 7.203917205333709717e-02 -1.551411598920822144e-01
1.044148132205009460e-01 2.449038811028003693e-02 -3.214699327945709229e-01 3.161362931132316589e-02 -1.093293428421020508e-01 -1.837332248687744141e-01 -1.714162379503250122e-01 -4.147849678993225098e-01 1.893685907125473022e-01 -3.406734764575958252e-02 5.736943334341049194e-03 -2.252288460731506348e-01 -2.561869919300079346e-01 -8.503926545381546021e-02 -2.128151059150695801e-01 -1.216307505965232849e-01 -9.558951854705810547e-02 1.790396124124526978e-01 1.982144266366958618e-01 -2.041193246841430664e-01 -3.136121332645416260e-01 -1.503318846225738525e-01 -8.137541264295578003e-02 1.313113719224929810e-01 2.201358824968338013e-01 2.745827659964561462e-02 2.343186736106872559e-01 4.108545836061239243e-03 -1.842597685754299164e-02 -5.687623471021652222e-02 1.380897015333175659e-01 -1.501414179801940918e-01
1.865513920783996582e-01 4.988612607121467590e-02 -8.708387613296508789e-02 -1.123554855585098267e-01 1.877194046974182129e-01 -3.109295964241027832e-01 -1.963677406311035156e-01 -1.136390492320060730e-01 -8.980645239353179932e-02 -2.228121608495712280e-01 -2.853996455669403076e-01 1.102585494518280029e-01 -6.870153546333312988e-02 -2.311947941780090332e-01 -7.018961012363433838e-02 -6.333233416080474854e-02 -3.865124285221099854e-02 5.490532494150102139e-04 -5.866614729166030884e-02 -2.609418630599975586e-01 -1.018540784716606140e-01 -1.860877126455307007e-02 -1.427395790815353394e-01 -1.636438071727752686e-01 2.991304397583007812e-01 2.757753729820251465e-01 -3.739524260163307190e-02 -1.796786785125732422e-01 -3.928323686122894287e-01 -1.388776004314422607e-01 -1.921034306287765503e-01 -7.810375187546014786e-03
-1.214867681264877319e-01 -1.512195020914077759e-01 -9.717521071434020996e-02 1.480641588568687439e-02 -1.983066499233245850e-01 2.078617177903652191e-02 -1.434412896633148193e-01 -1.332119256258010864e-01 1.048212572932243347e-01 9.031238406896591187e-02 1.475367229431867599e-02 -1.084093451499938965e-01 -2.240811437368392944e-01 -1.911269575357437134e-01 3.758173584938049316e-01 7.892810553312301636e-02 -2.589779496192932129e-01 1.462008208036422729e-01 -2.323506474494934082e-01 -2.599581778049468994e-01 -8.690787106752395630e-02 -6.318076699972152710e-02 -2.751292586326599121e-01 8.082830160856246948e-02 1.854014843702316284e-01 3.472058176994323730e-01 -1.142444461584091187e-02 8.803583681583404541e-02 -3.362005949020385742e-01 4.411489237099885941e-03 -1.127834320068359375e-01 -1.301859319210052490e-01
5.438843742012977600e-02 -2.115122377872467041e-01 -1.742311567068099976e-01 -2.362335473299026489e-02 -3.520457074046134949e-02 1.758085042238235474e-01 -8.150471746921539307e-02 -3.041292540729045868e-02 -1.402392517775297165e-02 1.117609813809394836e-01 2.170474641025066376e-02 7.730533927679061890e-02 -5.270615592598915100e-02 -1.988201737403869629e-01 -9.761854261159896851e-02 2.178385853767395020e-01 -6.439565122127532959e-02 1.715993881225585938e-01 -3.647149354219436646e-02 -1.905717253684997559e-01 -3.197724223136901855e-01 -8.551726117730140686e-03 -3.624110817909240723e-01 3.454328179359436035e-01 4.539703577756881714e-02 -4.158698767423629761e-02 2.357678264379501343e-01 2.334556281566619873e-01 -4.433314502239227295e-01 -1.030911058187484741e-01 -1.210761889815330505e-01 -5.750467255711555481e-02
-8.573310822248458862e-02 -3.384059667587280273e-01 -2.237009555101394653e-01 1.280467375181615353e-03 6.942574679851531982e-02 1.083154156804084778e-01 -2.718141973018646240e-01 -1.771741807460784912e-01 1.399563103914260864e-01 -4.862750172615051270e-01 -7.401335984468460083e-02 7.911424338817596436e-02 1.933014243841171265e-01 -2.061821222305297852e-01 -7.313026487827301025e-02 -7.372361607849597931e-03 -4.563264921307563782e-02 2.505116164684295654e-01 -7.385175675153732300e-02 -4.163290187716484070e-02 -1.808159053325653076e-01 -4.396467655897140503e-02 -1.256183236837387085e-01 -2.739293277263641357e-01 -7.286980748176574707e-02 2.031369209289550781e-01 1.603132784366607666e-01 2.106893360614776611e-01 -1.289312094449996948e-01 -1.313539743423461914e-01 -3.691302554216235876e-04 7.198674231767654419e-02
4.888140130788087845e-03 -1.991966813802719116e-01 2.347631938755512238e-02 -1.381141096353530884e-01 2.167041450738906860e-01 9.685159474611282349e-02 -4.237011373043060303e-01 -1.186976358294487000e-01 2.692101001739501953e-01 -3.151791095733642578e-01 -5.668443441390991211e-02 3.644352033734321594e-02 5.005344003438949585e-02 -2.049159854650497437e-01 -8.869475126266479492e-02 2.035071104764938354e-01 -1.374502014368772507e-02 2.751835584640502930e-01 3.012149930000305176e-01 4.812651500105857849e-02 -1.317576318979263306e-01 -2.622182667255401611e-01 1.999530568718910217e-02 -3.429191187024116516e-02 1.983539015054702759e-01 -1.355576217174530029e-01 5.016111955046653748e-02 2.821533083915710449e-01 -3.275690600275993347e-02 -2.269992046058177948e-02 -1.109160557389259338e-01 -1.009607836604118347e-01
1.359419673681259155e-01 -2.804647982120513916e-01 -5.171648226678371429e-04 -1.147732585668563843e-01 2.325236350297927856e-01 1.309217214584350586e-01 -7.580656558275222778e-02 -1.237041056156158447e-01 1.529023349285125732e-01 -4.118344783782958984e-01 -1.973846554756164551e-01 -1.866038292646408081e-01 -9.886922687292098999e-02 -2.746604681015014648e-01 3.227232024073600769e-02 2.551058493554592133e-02 2.334753572940826416e-01 1.242885068058967590e-01 1.558553725481033325e-01 -1.832378841936588287e-02 -1.146883890032768250e-02 -1.458233743906021118e-01 -1.936269402503967285e-01 3.151004910469055176e-01 8.366110175848007202e-02 -3.419956192374229431e-02 -1.941369473934173584e-01 3.153350949287414551e-01 -8.422144502401351929e-02 6.246683374047279358e-02 -1.494659334421157837e-01 1.111956462264060974e-01
3.165353238582611084e-01 -1.267993599176406860e-01 1.152566671371459961e-01 1.799874007701873779e-01 1.047310302965342999e-03 -1.299938410520553589e-01 4.359860345721244812e-02 5.755787715315818787e-02 2.665298618376255035e-02 -3.257493674755096436e-01 1.758126914501190186e-01 -1.632174849510192871e-02 -1.327804177999496460e-01 -3.282517790794372559e-01 -1.287369728088378906e-01 -1.157985031604766846e-01 -1.842208653688430786e-01 2.795051038265228271e-01 9.007861465215682983e-02 -2.349495738744735718e-01 -2.033160328865051270e-01 -3.467501839622855186e-03 -9.817821532487869263e-02 2.104804664850234985e-01 2.901232540607452393e-01 9.717494994401931763e-02 1.766860932111740112e-01 -4.738406836986541748e-02 -4.216902703046798706e-02 9.473885595798492432e-02 1.990165263414382935e-01 -2.728871107101440430e-01
1.257228553295135498e-01 -2.410405129194259644e-01 -1.177786365151405334e-01 -1.345067769289016724e-01 3.315373957157135010e-01 -8.129838854074478149e-02 -3.090101480484008789e-01 -1.079416498541831970e-01 5.763433873653411865e-03 -3.037622869014739990e-01 -5.225535482168197632e-03 -7.775067538022994995e-02 -1.560993790626525879e-01 -2.407123148441314697e-01 8.485734462738037109e-02 8.568787947297096252e-03 2.615327835083007812e-01 7.184202224016189575e-02 -2.004400193691253662e-01 5.619516223669052124e-02 -1.134092733263969421e-01 -2.136997878551483154e-02 7.942289113998413086e-02 2.536402046680450439e-01 1.465257704257965088e-01 4.270149767398834229e-02 -1.161428820341825485e-02 2.896395623683929443e-01 -3.742803037166595459e-01 -1.271936446428298950e-01 9.359657019376754761e-02 -9.646430611610412598e-02
-5.810479633510112762e-03 -2.812668979167938232e-01 7.139429450035095215e-02 -1.297270506620407104e-01 -5.948020145297050476e-02 2.419368028640747070e-01 -3.630359768867492676e-01 -2.079503536224365234e-01 2.128159850835800171e-01 5.082095507532358170e-03 -1.964670866727828979e-01 -3.402048349380493164e-02 -5.036502331495285034e-02 -1.706243902444839478e-01 2.187127918004989624e-01 1.622745245695114136e-01 -1.322408169507980347e-01 1.431171149015426636e-01 1.383806020021438599e-01 -1.632421016693115234e-01 7.463981956243515015e-02 -6.674116104841232300e-02 -3.874742984771728516e-01 3.285270929336547852e-01 6.414684653282165527e-02 1.550336033105850220e-01 4.159210622310638428e-02 -1.405881643295288086e-01 -2.123888283967971802e-01 -1.417121738195419312e-01 -6.144059076905250549e-02 2.139173261821269989e-02
-4.166316613554954529e-02 -1.560621559619903564e-01 -1.623732298612594604e-01 -1.875585876405239105e-02 3.662032261490821838e-02 -1.077271476387977600e-01 -4.887263476848602295e-02 -1.268589496612548828e-01 2.071129232645034790e-01 -2.343057841062545776e-02 -3.554821610450744629e-01 2.510010302066802979e-01 -2.786347866058349609e-01 -5.488440394401550293e-02 -7.816564291715621948e-02 3.210975974798202515e-02 -1.171829849481582642e-01 2.450874447822570801e-01 7.981108129024505615e-02 4.730593785643577576e-02 -3.997085615992546082e-02 2.265569865703582764e-01 -4.481881856918334961e-01 -7.753124088048934937e-02 4.092365801334381104e-01 2.085628956556320190e-01 1.332417279481887817e-01 1.044523641467094421e-01 1.565942727029323578e-02 9.857516735792160034e-02 1.442805118858814240e-02 -5.599695071578025818e-02
-9.513847529888153076e-03 -7.795998454093933105e-02 7.738770544528961182e-02 -4.273966699838638306e-02 -2.633625827729701996e-02 6.275268737226724625e-03 -1.111162453889846802e-01 -1.660823822021484375e-02 1.253158897161483765e-01 -3.110523521900177002e-01 1.763818413019180298e-01 -1.423593461513519287e-01 -1.729997396469116211e-01 -4.234405755996704102e-01 -3.400471806526184082e-01 -1.024269014596939087e-01 -5.372323840856552124e-02 1.287818048149347305e-02 -2.661240398883819580e-01 -2.941061258316040039e-01 -2.509081363677978516e-01 -3.533512726426124573e-02 -3.356703817844390869e-01 1.180812343955039978e-01 1.195040270686149597e-01 1.438762247562408447e-01 5.491472408175468445e-02 2.264244705438613892e-01 1.354160904884338379e-01 6.881834566593170166e-02 9.963236749172210693e-02 -3.629761049523949623e-03
-1.831069886684417725e-01 -1.423042714595794678e-01 -6.059754267334938049e-02 -2.719046548008918762e-02 -6.491743028163909912e-02 -1.080088987946510315e-01 -7.144720107316970825e-02 1.810840368270874023e-01 1.527869850397109985e-01 -1.945072561502456665e-01 1.794762462377548218e-01 7.216550409793853760e-02 1.087460573762655258e-02 -4.682386517524719238e-01 -1.445479542016983032e-01 -5.029235035181045532e-02 1.365601569414138794e-01 7.985661923885345459e-02 -2.326319813728332520e-01 -1.757253110408782959e-01 -9.910779772326350212e-04 1.448928471654653549e-02 -4.684635102748870850e-01 1.456026583909988403e-01 1.862149089574813843e-01 1.321979314088821411e-01 1.200177371501922607e-01 3.225487172603607178e-01 -1.115309149026870728e-01 1.039080470800399780e-01 4.243881627917289734e-02 -1.117386482656002045e-02
1.520928442478179932e-01 5.796685069799423218e-02 -1.643500328063964844e-01 -9.919277578592300415e-02 -1.469399314373731613e-02 2.825150452554225922e-02 -2.043175250291824341e-01 3.307992964982986450e-02 -1.026936061680316925e-02 -5.298336595296859741e-02 -4.907082393765449524e-02 1.362400054931640625e-01 -3.273463845252990723e-01 -4.286802113056182861e-01 7.879308611154556274e-02 2.552025318145751953e-01 -2.649166882038116455e-01 -4.761816933751106262e-02 -3.284349292516708374e-02 3.247090429067611694e-02 -5.370867997407913208e-02 2.005930058658123016e-02 6.582418829202651978e-02 1.332238316535949707e-01 3.589540123939514160e-01 3.590176105499267578e-01 -2.766551673412322998e-01 3.253187611699104309e-02 -2.415937930345535278e-01 8.635315299034118652e-02 -4.374494776129722595e-02 6.030495464801788330e-02
-1.061768978834152222e-01 -1.786005347967147827e-01 -2.485174387693405151e-01 -1.067922413349151611e-01 2.185621559619903564e-01 -3.215823471546173096e-01 -2.991318702697753906e-01 -1.236962303519248962e-01 -2.407718636095523834e-02 -2.436219900846481323e-01 9.468710422515869141e-02 1.152055934071540833e-01 1.968278177082538605e-02 -3.640519678592681885e-01 -7.855167984962463379e-02 9.513396024703979492e-02 2.148879170417785645e-01 3.314620554447174072e-01 -1.687963604927062988e-01 -1.752441376447677612e-01 -7.905425131320953369e-02 -1.988843232393264771e-01 -9.865066967904567719e-03 7.848310470581054688e-02 9.103947132825851440e-02 -3.706697141751646996e-03 3.570579364895820618e-02 5.238941870629787445e-03 -1.485981941223144531e-01 -1.371107995510101318e-01 -2.347050458192825317e-01 -1.565458625555038452e-01
1.995550841093063354e-02 1.458744555711746216e-01 9.115446358919143677e-02 -4.712843894958496094e-02 7.999341189861297607e-02 2.065648436546325684e-01 -4.724734649062156677e-02 -1.328024417161941528e-01 1.407147347927093506e-01 -2.706853449344635010e-01 1.040472909808158875e-01 2.357466518878936768e-02 -2.119540125131607056e-01 -9.538610279560089111e-02 -3.332208395004272461e-01 2.831128239631652832e-01 -1.199799999594688416e-01 1.885694637894630432e-02 -2.203255146741867065e-02 -3.089920282363891602e-01 -1.785884052515029907e-01 -2.424216866493225098e-01 -3.034312427043914795e-01 -1.208985224366188049e-01 2.979259788990020752e-01 1.889218837022781372e-01 8.676797151565551758e-02 2.037478685379028320e-01 -1.220282614231109619e-01 -2.015401273965835571e-01 -4.749877750873565674e-02 -9.935130178928375244e-02
-2.943930402398109436e-02 1.040259450674057007e-01 -1.283795386552810669e-01 -2.790571004152297974e-02 1.602414180524647236e-03 -1.222262904047966003e-01 2.215921133756637573e-02 1.007036045193672180e-01 -1.325919479131698608e-01 -1.287096738815307617e-01 7.007075101137161255e-02 1.519005894660949707e-01 -4.868690297007560730e-02 -2.731765806674957275e-01 -2.253769338130950928e-01 3.931398093700408936e-01 1.316905617713928223e-01 9.844532608985900879e-02 5.951895937323570251e-02 -2.066067308187484741e-01 -3.003984093666076660e-01 -1.932454109191894531e-01 -3.999315202236175537e-01 -1.156142726540565491e-01 2.549388706684112549e-01 3.893754910677671432e-03 -1.956024765968322754e-01 9.566262364387512207e-02 -2.117511779069900513e-01 -7.839071005582809448e-02 1.310165077447891235e-01 -2.151059955358505249e-01
1.199294328689575195e-01 -1.420795321464538574e-01 -1.652254909276962280e-01 -1.018517240881919861e-01 2.461162507534027100e-01 -2.174834609031677246e-01 9.335479140281677246e-02 -1.118870899081230164e-01 1.092025637626647949e-01 -1.563386321067810059e-01 -1.774764806032180786e-02 -1.668724715709686279e-01 -5.371594801545143127e-02 -2.494661360979080200e-01 -3.183512687683105469e-01 8.665099740028381348e-02 1.602564901113510132e-01 3.198453485965728760e-01 -6.650429219007492065e-02 -1.237051859498023987e-01 -5.080467462539672852e-02 -1.190308108925819397e-01 -8.492427319288253784e-02 2.000162899494171143e-01 3.251750469207763672e-01 1.474554240703582764e-01 1.098691448569297791e-01 4.137400984764099121e-01 4.420441575348377228e-03 -6.788360886275768280e-03 -1.503323614597320557e-01 -1.227650046348571777e-01
-1.085737198591232300e-01 -4.018565639853477478e-02 1.057423092424869537e-02 -1.301754862070083618e-01 8.364529907703399658e-02 1.577380597591400146e-01 2.701663598418235779e-02 -2.310278713703155518e-01 1.798731833696365356e-01 -1.941989809274673462e-01 9.250199422240257263e-03 -4.416636005043983459e-02 -3.106054291129112244e-02 -3.638146221637725830e-01 1.575891226530075073e-01 1.003509014844894409e-01 2.743213810026645660e-02 2.222715318202972412e-01 -1.033132988959550858e-02 -3.719802200794219971e-01 2.070404738187789917e-01 2.321271002292633057e-01 -3.774659633636474609e-01 -3.301321342587471008e-02 2.239710539579391479e-01 -1.210668385028839111e-01 -2.475926131010055542e-01 1.274014860391616821e-01 -1.287208348512649536e-01 -1.855914890766143799e-01 4.642681404948234558e-02 1.369272768497467041e-01
-1.349139362573623657e-01 5.062866955995559692e-02 -1.024389266967773438e-02 7.372725009918212891e-02 -1.802480220794677734e-02 -2.170049771666526794e-02 -8.957666903734207153e-02 -1.692833304405212402e-01 7.758473604917526245e-02 -3.460095226764678955e-01 2.230494618415832520e-01 -8.226173371076583862e-02 -2.072356194257736206e-01 -3.738341033458709717e-01 -2.496021986007690430e-01 -5.127654224634170532e-02 -8.441745489835739136e-02 -8.344078809022903442e-02 -1.877177059650421143e-01 -3.511810004711151123e-01 -1.198218688368797302e-01 -1.950863897800445557e-01 -3.100861608982086182e-01 1.628928333520889282e-01 9.145346283912658691e-02 1.502376794815063477e-01 3.387610912322998047e-01 7.606438547372817993e-02 -5.635780468583106995e-02 3.023720905184745789e-02 5.232308432459831238e-02 -1.619500853121280670e-02
-9.826843626797199249e-03 -2.065511196851730347e-01 -3.243013098835945129e-02 -1.819386482238769531e-01 -3.040713667869567871e-01 1.386073082685470581e-01 -2.152024358510971069e-01 -6.511405110359191895e-02 -5.515720322728157043e-02 -1.522781550884246826e-01 -1.156874969601631165e-01 3.018183410167694092e-01 8.786097168922424316e-02 -1.948381811380386353e-01 -1.296555548906326294e-01 1.859331279993057251e-01 -2.619099020957946777e-01 2.993313074111938477e-01 4.068351164460182190e-02 -1.192658171057701111e-01 -4.462270997464656830e-03 6.450346857309341431e-02 -3.080171644687652588e-01 8.254878968000411987e-02 8.622916787862777710e-02 2.554759681224822998e-01 1.934995800256729126e-01 -9.582179784774780273e-02 -1.647244691848754883e-01 4.140529036521911621e-02 -2.558882832527160645e-01 -1.987254321575164795e-01
1.266396492719650269e-01 -2.613594755530357361e-02 3.264115750789642334e-02 -1.986359208822250366e-01 5.304779391735792160e-03 -1.231518909335136414e-01 4.306076467037200928e-02 4.141422733664512634e-02 -2.579908631742000580e-02 -1.253722161054611206e-01 2.730148611590266228e-03 -1.143372580409049988e-01 -2.175231128931045532e-01 -5.632739663124084473e-01 -4.763498157262802124e-02 -1.317437738180160522e-01 -5.924563482403755188e-02 4.879679530858993530e-02 -2.646910957992076874e-02 -4.333033263683319092e-01 -1.202272996306419373e-01 1.063053682446479797e-02 -3.476457893848419189e-01 7.896721363067626953e-03 1.544035077095031738e-01 -3.852810710668563843e-02 1.491098999977111816e-01 2.906982302665710449e-01 1.155595406889915466e-01 1.174041405320167542e-01 -5.213858187198638916e-02 -1.362312436103820801e-01
-3.848689049482345581e-02 -2.929258346557617188e-01 -1.210901290178298950e-01 6.935890763998031616e-02 -2.454078383743762970e-02 -1.853254274465143681e-03 -7.595215737819671631e-02 -1.513362824916839600e-01 1.124431490898132324e-01 -1.593107283115386963e-01 -1.154168974608182907e-02 -2.810589075088500977e-01 -2.049735281616449356e-03 -2.454502582550048828e-01 3.070980310440063477e-01 2.219400703907012939e-01 -1.654145419597625732e-01 -1.404993385076522827e-01 1.300819665193557739e-01 -9.928998351097106934e-02 1.726505011320114136e-01 6.019873544573783875e-02 -3.347108662128448486e-01 1.213365122675895691e-01 3.020062446594238281e-01 3.595569729804992676e-02 5.781343951821327209e-02 -3.636713698506355286e-02 -3.419934213161468506e-01 -2.018629610538482666e-01 -1.552293598651885986e-01 1.730834692716598511e-01
7.078657299280166626e-02 -2.500056624412536621e-01 -3.277804553508758545e-01 -1.443837881088256836e-01 -5.135589465498924255e-02 1.039204224944114685e-01 -2.920924723148345947e-01 -8.600001782178878784e-02 7.134205847978591919e-02 -4.168037772178649902e-01 -4.491179436445236206e-02 -2.715424448251724243e-02 6.730829924345016479e-02 -3.469159007072448730e-01 -1.409074813127517700e-01 -1.259008347988128662e-01 -1.909244209527969360e-01 3.451165184378623962e-02 1.107574924826622009e-01 -1.198149323463439941e-01 8.519667387008666992e-02 -3.522709906101226807e-01 8.110236376523971558e-02 1.589078754186630249e-01 1.311520785093307495e-01 1.690521091222763062e-02 2.405317276716232300e-01 -7.472235709428787231e-02 -5.950561165809631348e-02 -8.057824522256851196e-02 1.882209181785583496e-01 -4.535606130957603455e-02
1.351065635681152344e-01 -8.000788092613220215e-02 -6.607791036367416382e-02 -2.057238370180130005e-01 -3.659387305378913879e-02 1.538811326026916504e-01 -5.210446938872337341e-02 -1.119973734021186829e-01 -3.686160594224929810e-02 -2.969735264778137207e-01 -1.149889305233955383e-01 8.525034785270690918e-02 -2.708709239959716797e-01 -3.823944330215454102e-01 -3.320518136024475098e-01 1.267647445201873779e-01 -1.178513690829277039e-01 2.048242241144180298e-01 7.912730425596237183e-02 -1.790950000286102295e-01 -1.010564491152763367e-01 -2.492758631706237793e-02 -1.148861739784479141e-02 -3.786651650443673134e-04 -5.136040970683097839e-02 2.702991962432861328e-01 -1.947781145572662354e-01 -1.509764641523361206e-01 -3.482992649078369141e-01 -7.496090978384017944e-02 -2.147996276617050171e-01 -1.332926005125045776e-01
-1.076473742723464966e-01 -3.736986219882965088e-02 5.198402702808380127e-02 -3.346086442470550537e-01 -2.228179126977920532e-01 1.114683449268341064e-01 -1.706444472074508667e-01 -1.205926686525344849e-01 1.933036893606185913e-01 -6.441483646631240845e-02 -5.801742896437644958e-02 6.698258966207504272e-02 2.032936066389083862e-01 -5.544627904891967773e-01 1.414220631122589111e-01 5.059762299060821533e-02 -3.984250128269195557e-02 7.239389698952436447e-03 1.872162818908691406e-01 -1.208015251904726028e-02 -2.721984088420867920e-01 9.713625907897949219e-02 -1.950805187225341797e-01 5.031658336520195007e-02 1.935347318649291992e-01 2.631000941619277000e-03 -9.821967780590057373e-02 -8.655890077352523804e-02 -6.687015295028686523e-02 7.436338812112808228e-02 3.269844651222229004e-01 -1.159976050257682800e-01
-3.235747292637825012e-02 1.358691696077585220e-02 1.793351583182811737e-02 -2.072910778224468231e-02 -1.462081819772720337e-01 2.458379417657852173e-01 3.250095248222351074e-02 -2.285071760416030884e-01 -2.065361477434635162e-02 -2.917407453060150146e-01 5.841882154345512390e-02 -1.528461128473281860e-01 -3.529323339462280273e-01 -2.213510572910308838e-01 -2.612076997756958008e-01 -7.896165549755096436e-02 -7.024321705102920532e-02 -1.498056203126907349e-01 -2.139867050573229790e-03 -2.863487303256988525e-01 -1.648164838552474976e-01 1.310296822339296341e-02 -2.454448789358139038e-01 3.116501495242118835e-02 2.304513305425643921e-01 3.916018605232238770e-01 1.975916922092437744e-01 4.655091837048530579e-02 -3.787212539464235306e-03 -1.159027889370918274e-01 8.159176260232925415e-02 1.920816004276275635e-01
1.989340335130691528e-01 -2.829391509294509888e-02 -2.878436148166656494e-01 -1.506072282791137695e-01 1.346378177404403687e-01 2.886139228940010071e-02 1.911956816911697388e-01 -2.388093434274196625e-02 1.257897317409515381e-01 -3.520762622356414795e-01 2.628929913043975830e-01 1.243891641497612000e-01 -1.626698821783065796e-01 -1.582923978567123413e-01 -1.623353362083435059e-01 1.548613607883453369e-01 -1.043728217482566833e-01 -4.710217565298080444e-02 6.209824606776237488e-02 -1.388831734657287598e-01 -2.582999169826507568e-01 -3.871154785156250000e-02 -1.975149363279342651e-01 -3.865963965654373169e-02 4.743161797523498535e-01 -9.853219985961914062e-02 -6.523317098617553711e-02 -3.893309831619262695e-02 -2.859637141227722168e-02 -2.844942212104797363e-01 1.161867007613182068e-02 -6.675685942173004150e-02
-1.379894763231277466e-01 -2.927436530590057373e-01 -2.475529350340366364e-02 -3.539791703224182129e-01 8.518940210342407227e-02 -5.605805665254592896e-02 -5.529473349452018738e-02 -9.770394116640090942e-02 -2.049388289451599121e-01 -2.023094892501831055e-01 -1.686338335275650024e-01 -1.148405447602272034e-01 -3.198306858539581299e-01 -2.508287131786346436e-01 -1.819093823432922363e-01 7.196046411991119385e-02 4.277104735374450684e-01 1.523471623659133911e-01 1.543688476085662842e-01 -1.212750822305679321e-01 5.780490860342979431e-02 -1.604752093553543091e-01 -1.384516656398773193e-01 4.156851395964622498e-02 6.728088110685348511e-02 8.930715918540954590e-02 -1.327091902494430542e-01 2.003224194049835205e-02 -2.350691258907318115e-01 1.272436082363128662e-01 1.203135251998901367e-01 8.484518527984619141e-02
-1.295667290687561035e-01 1.004012487828731537e-02 1.926981098949909210e-02 -3.323607891798019409e-02 4.121981188654899597e-02 5.601496621966362000e-02 -1.048374101519584656e-01 -1.857620924711227417e-01 6.815504282712936401e-02 -3.673905730247497559e-01 2.356335818767547607e-01 -3.266321420669555664e-01 -1.640854962170124054e-02 -3.521362841129302979e-01 -3.395742177963256836e-01 4.094169661402702332e-02 2.292956411838531494e-02 -3.622044343501329422e-03 -6.058966740965843201e-02 -3.447680175304412842e-01 2.402734011411666870e-02 -1.738299131393432617e-01 -3.034662604331970215e-01 -4.221842810511589050e-02 7.162684947252273560e-02 2.999960482120513916e-01 1.572666764259338379e-01 -4.074776545166969299e-02 -1.837670989334583282e-02 -1.109493672847747803e-01 2.410518936812877655e-02 -7.562332600355148315e-02
1.487403810024261475e-01 -3.247989118099212646e-01 -2.469610869884490967e-01 1.384901069104671478e-02 -4.304987937211990356e-02 -3.666738048195838928e-02 -1.962761133909225464e-01 -3.352373838424682617e-02 -9.738200902938842773e-02 -2.100349962711334229e-01 -3.146967291831970215e-01 3.425016403198242188e-01 -8.820813894271850586e-02 -1.208579689264297485e-01 1.516969967633485794e-02 1.347491592168807983e-01 4.054012242704629898e-03 2.312647104263305664e-01 1.693431586027145386e-01 -1.529427170753479004e-01 -7.097949087619781494e-02 2.621815800666809082e-01 -1.174965202808380127e-01 4.337269067764282227e-02 2.686309516429901123e-01 1.529949009418487549e-01 1.838828772306442261e-01 -2.034662663936614990e-01 -1.282634735107421875e-01 -2.168627828359603882e-02 6.429319269955158234e-03 -2.736118137836456299e-01
-3.536357777193188667e-03 4.723145440220832825e-02 -3.171687424182891846e-01 -7.542014867067337036e-02 -1.783698499202728271e-01 -9.376131743192672729e-02 -2.265016436576843262e-01 -4.445791244506835938e-01 -9.295237064361572266e-02 -1.616744250059127808e-01 -1.795790530741214752e-02 -2.355114370584487915e-02 -2.039014250040054321e-01 -2.586296200752258301e-01 -2.214559726417064667e-02 -1.975581198930740356e-01 2.009980846196413040e-03 5.258427932858467102e-03 1.239142101258039474e-02 -8.222417533397674561e-02 -2.932110130786895752e-01 -1.765915602445602417e-01 -1.275577247142791748e-01 9.924221783876419067e-02 8.462898433208465576e-02 3.044671714305877686e-01 2.978033423423767090e-01 -2.184217721223831177e-01 -1.518964418210089207e-03 -1.432727277278900146e-01 -1.053434312343597412e-01 -1.281132828444242477e-02
1.501066684722900391e-01 -1.613312512636184692e-01 2.423531142994761467e-03 -8.761586248874664307e-02 -1.394282728433609009e-01 -6.038626283407211304e-02 -1.789964139461517334e-01 2.747064270079135895e-02 1.676403582096099854e-01 1.281474977731704712e-01 -9.822155535221099854e-02 7.974089123308658600e-03 -5.279556661844253540e-02 -5.139271020889282227e-01 2.011919170618057251e-01 1.448862999677658081e-01 -8.783592283725738525e-02 1.753580123186111450e-01 -2.960111573338508606e-02 -1.195685565471649170e-01 -4.077765643596649170e-01 -7.785080373287200928e-02 -1.164844930171966553e-01 -5.303825438022613525e-02 1.092732250690460205e-01 1.722970753908157349e-01 2.340174913406372070e-01 -6.130373850464820862e-02 -6.835785694420337677e-03 1.875639110803604126e-01 3.327033519744873047e-01 -1.297369003295898438e-01
6.546579767018556595e-03 -4.751537367701530457e-02 -2.575376629829406738e-01 -2.313803695142269135e-02 2.304787337779998779e-01 1.757070720195770264e-01 1.383890211582183838e-01 -4.152959212660789490e-02 3.235452771186828613e-01 -2.095541507005691528e-01 -3.271630033850669861e-02 -3.086915314197540283e-01 5.419236794114112854e-02 -2.966361343860626221e-01 1.391531974077224731e-01 7.627462595701217651e-02 6.762059777975082397e-02 3.476130068302154541e-01 1.390618085861206055e-01 -1.192667484283447266e-01 -4.374528303742408752e-02 5.220095813274383545e-02 -2.023922502994537354e-01 2.449495047330856323e-01 5.521765351295471191e-02 2.304518520832061768e-01 5.514301010407507420e-04 6.402499228715896606e-02 -2.402870804071426392e-01 -2.464556992053985596e-01 -1.469026505947113037e-01 -3.931580577045679092e-03
-1.688771694898605347e-01 -2.082302272319793701e-01 4.805949702858924866e-02 -1.880754232406616211e-01 -8.370833471417427063e-03 -1.088853180408477783e-02 -2.205582708120346069e-02 -4.967885836958885193e-02 -2.737468574196100235e-03 -1.272197365760803223e-01 3.036046624183654785e-01 -6.875840574502944946e-02 -1.230349019169807434e-01 -4.362551569938659668e-01 2.422426939010620117e-01 -7.289135456085205078e-02 4.846869781613349915e-02 2.145993262529373169e-01 -8.490879833698272705e-02 -6.326913833618164062e-03 -2.443836182355880737e-01 1.697893887758255005e-01 -3.387033939361572266e-01 -9.068706072866916656e-03 3.180570304393768311e-01 3.227007091045379639e-01 3.580090031027793884e-02 -1.872609741985797882e-02 -8.073626458644866943e-02 1.512431651353836060e-01 -8.518281579017639160e-02 4.654061049222946167e-02
7.559362798929214478e-02 8.386816829442977905e-02 -1.382237076759338379e-01 1.210750490427017212e-01 3.481847420334815979e-02 2.417956739664077759e-01 -8.944930136203765869e-02 1.078545525670051575e-01 6.717544049024581909e-02 -3.668788969516754150e-01 1.628003120422363281e-01 -6.749443709850311279e-02 3.056198544800281525e-02 -3.490678668022155762e-01 1.076557785272598267e-01 2.221848070621490479e-01 4.152166470885276794e-02 -2.105244249105453491e-01 -3.234251588582992554e-02 -1.246321126818656921e-01 -2.988430261611938477e-01 -3.164076805114746094e-01 -3.046776950359344482e-01 8.826866000890731812e-02 2.088512927293777466e-01 7.645484060049057007e-02 8.465079590678215027e-03 1.858241856098175049e-01 -9.922480583190917969e-02 1.919517107307910919e-02 -1.105409041047096252e-01 -2.471862733364105225e-01
1.781579665839672089e-02 -6.057027354836463928e-02 -2.118927612900733948e-02 1.139805689454078674e-01 -2.333438396453857422e-01 -1.243597790598869324e-01 -4.915730655193328857e-02 -1.827754229307174683e-01 6.120509654283523560e-02 -2.306988239288330078e-01 4.751268029212951660e-02 -6.363798677921295166e-02 -6.230144575238227844e-02 -1.372032016515731812e-01 -3.206048160791397095e-02 2.849158346652984619e-01 -2.103645205497741699e-01 3.368248939514160156e-01 2.982252836227416992e-01 2.311679534614086151e-02 -2.504663169384002686e-01 2.671018540859222412e-01 -3.829173445701599121e-01 -5.827142298221588135e-02 2.378429770469665527e-01 -7.291547954082489014e-02 5.906093120574951172e-02 -1.009231358766555786e-01 -1.695865690708160400e-01 -1.061485335230827332e-01 7.283174991607666016e-02 -2.376611530780792236e-01
-6.806860119104385376e-02 3.651284053921699524e-02 9.829330444335937500e-02 7.886581122875213623e-02 6.404341757297515869e-02 1.275983899831771851e-01 6.590738892555236816e-02 3.397154808044433594e-02 2.603827118873596191e-01 -3.119824528694152832e-01 -4.091066718101501465e-01 -1.833347231149673462e-01 -2.175798416137695312e-01 -3.142396211624145508e-01 1.245697960257530212e-01 2.132646739482879639e-01 3.448563441634178162e-02 2.744207084178924561e-01 1.092382073402404785e-01 -1.009760275483131409e-01 -1.948625296354293823e-01 -5.159083753824234009e-02 -2.273075729608535767e-01 2.073866501450538635e-02 5.552885681390762329e-02 -4.410867020487785339e-02 -1.485449224710464478e-01 9.878181666135787964e-02 -3.121044337749481201e-01 -3.824375569820404053e-02 -6.364574190229177475e-03 -2.279267907142639160e-01
-3.491388261318206787e-02 -1.170689240097999573e-01 -7.731690257787704468e-02 8.467537909746170044e-02 7.772403769195079803e-03 5.738418176770210266e-02 -3.817839622497558594e-01 -1.167843192815780640e-01 1.913716048002243042e-01 4.836667329072952271e-02 1.813245750963687897e-02 2.205801568925380707e-02 -1.497449278831481934e-01 -2.996290624141693115e-01 -4.911528825759887695e-01 -1.385303139686584473e-01 6.726142950356006622e-03 -1.649168133735656738e-02 -7.339854538440704346e-02 -2.358819842338562012e-01 -2.603753805160522461e-01 -1.331128180027008057e-01 -1.565495580434799194e-01 8.035647869110107422e-02 2.896448969841003418e-01 6.639670580625534058e-02 9.798315912485122681e-02 -2.280467189848423004e-02 -8.605672977864742279e-03 -3.165439069271087646e-01 1.185168847441673279e-01 -7.879401743412017822e-02
-1.164893060922622681e-01 -1.216108947992324829e-01 2.125819213688373566e-02 1.294450461864471436e-01 -2.883997559547424316e-01 -5.363389849662780762e-02 -3.515928089618682861e-01 8.822011202573776245e-02 1.774459928274154663e-01 -6.073235347867012024e-02 7.773317396640777588e-02 3.892467543482780457e-02 -3.500690758228302002e-01 -2.611980140209197998e-01 1.746265739202499390e-01 -2.730861492455005646e-02 2.617614567279815674e-01 3.871158510446548462e-02 1.716737896203994751e-01 -3.242008090019226074e-01 -1.975062638521194458e-01 4.755889251828193665e-02 -1.982698887586593628e-01 -6.213366240262985229e-02 1.344483345746994019e-01 1.987429857254028320e-01 -6.774482131004333496e-02 7.832068204879760742e-02 -1.364921182394027710e-01 -5.809976160526275635e-02 2.235655337572097778e-01 -2.071523219347000122e-01
-8.185134828090667725e-02 -3.436070634052157402e-03 1.755270957946777344e-01 9.953625500202178955e-02 1.274016946554183960e-01 -1.930851489305496216e-02 -2.006490230560302734e-01 1.251123398542404175e-01 -1.173422485589981079e-01 -1.349954605102539062e-01 8.109643310308456421e-02 1.946853697299957275e-01 -2.137917578220367432e-01 -3.714201748371124268e-01 -6.156049668788909912e-02 1.971274167299270630e-01 -1.444493532180786133e-01 8.520239964127540588e-03 -1.352485120296478271e-01 3.898854553699493408e-02 -1.674453020095825195e-01 -1.506345123052597046e-01 -1.972942948341369629e-01 1.879411786794662476e-01 3.343338966369628906e-01 2.554679512977600098e-01 -3.553611040115356445e-01 1.362361460924148560e-01 -2.196884602308273315e-01 1.981464326381683350e-01 5.816279444843530655e-04 4.623144492506980896e-02
-1.099299937486648560e-01 -3.313390016555786133e-01 -2.083091884851455688e-01 -2.343302965164184570e-01 3.049900233745574951e-01 -1.506665349006652832e-02 -7.732960581779479980e-02 -2.595958113670349121e-01 -8.624269813299179077e-02 -1.847195923328399658e-01 -1.182033941149711609e-01 -9.974613040685653687e-02 -3.051714897155761719e-01 -4.084233045578002930e-01 1.260248869657516479e-01 5.920016020536422729e-02 1.359263509511947632e-01 1.683325618505477905e-01 1.444440986961126328e-02 -2.147359549999237061e-01 1.637949049472808838e-01 1.565088778734207153e-01 3.082746174186468124e-03 1.815079003572463989e-01 1.697925627231597900e-01 5.022101849317550659e-02 -1.020065620541572571e-01 1.096035316586494446e-01 -6.789230555295944214e-02 4.846319183707237244e-02 4.877649247646331787e-02 1.669927239418029785e-01
-2.267657965421676636e-01 1.305825449526309967e-02 -1.537501160055398941e-02 1.562914997339248657e-02 -1.125876512378454208e-02 -6.662923842668533325e-03 -4.934303164482116699e-01 -9.732019156217575073e-03 7.121951133012771606e-02 -9.545199573040008545e-02 -3.907084092497825623e-02 2.601931430399417877e-02 5.757846683263778687e-02 -1.251202523708343506e-01 -1.150865256786346436e-01 3.345954120159149170e-01 -1.277717798948287964e-01 2.952442169189453125e-01 2.474658936262130737e-01 -1.524527370929718018e-01 -2.761933803558349609e-01 -7.928093522787094116e-02 -2.605033218860626221e-01 -9.159772098064422607e-02 1.070904359221458435e-01 6.103694811463356018e-02 7.689781486988067627e-03 2.686382830142974854e-01 -3.038724660873413086e-01 9.073033183813095093e-02 -3.207015618681907654e-02 -8.840715140104293823e-02
-2.374261915683746338e-01 -1.847106069326400757e-01 -2.338362932205200195e-01 -7.052062451839447021e-02 -1.195443868637084961e-01 3.696871921420097351e-03 -7.780203223228454590e-02 -3.152586519718170166e-01 6.653790920972824097e-02 7.324087619781494141e-02 -8.414930105209350586e-02 1.923817843198776245e-01 -3.058353066444396973e-01 -1.661340594291687012e-01 2.675461471080780029e-01 1.002021729946136475e-01 1.279720664024353027e-01 2.989414036273956299e-01 1.709671467542648315e-01 -1.390986144542694092e-02 -1.311194598674774170e-01 -2.223809361457824707e-01 -4.306370615959167480e-01 7.321370393037796021e-02 -1.289189420640468597e-02 -4.431837704032659531e-03 -2.086772117763757706e-03 1.254512369632720947e-01 -2.515970468521118164e-01 3.221787139773368835e-02 2.083899080753326416e-02 1.224970258772373199e-02
-1.227118000388145447e-01 -1.728255599737167358e-01 -3.003262579441070557e-01 1.622132509946823120e-01 -1.303856372833251953e-01 1.616219878196716309e-01 1.626764610409736633e-02 -1.524027138948440552e-01 2.114518731832504272e-01 -4.443050622940063477e-01 1.799200922250747681e-01 -1.821057647466659546e-01 5.709980055689811707e-02 -2.235421836376190186e-01 -5.290849879384040833e-02 6.541714817285537720e-02 -1.177857890725135803e-01 2.157271653413772583e-01 -1.728661209344863892e-01 4.473261535167694092e-02 -2.247617542743682861e-01 -1.587238758802413940e-01 -1.487681120634078979e-01 5.877008661627769470e-02 3.541919216513633728e-02 -4.800108447670936584e-02 1.019344329833984375e-01 1.691309660673141479e-01 -8.835289627313613892e-02 -2.300752550363540649e-01 2.826348245143890381e-01 1.649781912565231323e-01
-6.037400662899017334e-02 -5.512396246194839478e-02 -6.290902197360992432e-02 -1.920692622661590576e-02 1.038749888539314270e-01 -7.516387850046157837e-02 -7.466885447502136230e-02 -1.085874363780021667e-01 2.726497352123260498e-01 -1.317010223865509033e-01 9.107945114374160767e-02 -6.107433140277862549e-02 -3.270039334893226624e-02 -2.922405898571014404e-01 4.474471881985664368e-02 2.344858944416046143e-01 1.418770253658294678e-01 4.033345580101013184e-01 1.340948492288589478e-01 -2.912484705448150635e-01 1.277336776256561279e-01 2.170251309871673584e-01 -3.773497641086578369e-01 9.986750781536102295e-02 1.500025987625122070e-01 -7.588852941989898682e-02 -2.331459820270538330e-01 1.692471653223037720e-01 -3.042659461498260498e-01 -1.808832772076129913e-02 -4.939834028482437134e-02 -3.425841219723224640e-03
1.383185833692550659e-01 5.194908007979393005e-02 1.525633335113525391e-01 -6.511326879262924194e-02 2.100832015275955200e-01 -2.519541680812835693e-01 -2.983303964138031006e-01 -1.479418724775314331e-01 2.900790274143218994e-01 -2.459611743688583374e-01 1.442736238241195679e-01 -1.451922953128814697e-01 3.575567156076431274e-02 -2.460301369428634644e-01 -6.681925058364868164e-02 -4.866232722997665405e-02 7.422964274883270264e-02 -1.967337280511856079e-01 1.070811003446578979e-01 -1.256582885980606079e-01 -2.017825841903686523e-01 -2.946246564388275146e-01 -1.834428161382675171e-01 -8.228061348199844360e-02 2.343094646930694580e-01 2.595804333686828613e-01 1.810854226350784302e-01 1.851034313440322876e-01 -1.377617269754409790e-01 1.208043247461318970e-01 6.195867434144020081e-02 -1.039660647511482239e-01
-9.718263149261474609e-02 -1.959876567125320435e-01 -1.873331144452095032e-02 9.264548867940902710e-02 3.919484838843345642e-02 -1.901679039001464844e-01 7.179314643144607544e-02 1.092236638069152832e-01 5.351633578538894653e-02 -4.471904039382934570e-01 4.275568574666976929e-02 -1.005320250988006592e-01 -1.989830881357192993e-01 1.506094448268413544e-02 -1.933560073375701904e-01 -1.871217601001262665e-02 -1.795802563428878784e-01 1.707860529422760010e-01 -1.974750757217407227e-01 -1.689783930778503418e-01 1.354284882545471191e-01 -1.159443259239196777e-01 -2.576003074645996094e-01 1.415973156690597534e-01 2.954353094100952148e-01 -2.898770272731781006e-01 -1.361137032508850098e-01 1.418803483247756958e-01 -2.711728215217590332e-01 -1.686526834964752197e-01 1.363931745290756226e-01 -1.355815678834915161e-01
-2.003280818462371826e-01 -9.725223481655120850e-02 5.398681014776229858e-02 -2.707747817039489746e-01 -1.789181977510452271e-01 5.757729709148406982e-02 -2.366145998239517212e-01 -4.612191766500473022e-02 -1.326496060937643051e-02 -1.484755128622055054e-01 1.464672088623046875e-01 -1.090447753667831421e-01 -3.081411123275756836e-01 -3.474597632884979248e-01 1.748811304569244385e-01 -1.186737045645713806e-01 1.557961404323577881e-01 1.565017849206924438e-01 -2.076858729124069214e-01 7.640852779150009155e-02 -9.771621227264404297e-02 1.195465847849845886e-01 -2.150901257991790771e-01 -1.241084560751914978e-02 4.407006204128265381e-01 2.063041776418685913e-01 -1.139989309012889862e-02 3.668588399887084961e-02 -2.669794671237468719e-02 -2.474254369735717773e-02 -9.134491533041000366e-02 2.211526483297348022e-01
4.761384800076484680e-02 4.422240331768989563e-02 -1.324226409196853638e-01 -1.687424182891845703e-01 2.316651791334152222e-01 -9.261830896139144897e-02 -1.510057896375656128e-01 -1.435117125511169434e-01 -2.314692288637161255e-01 -2.768909931182861328e-01 4.273679107427597046e-02 2.585676871240139008e-02 -8.887521922588348389e-02 -4.109691083431243896e-01 7.580599188804626465e-02 3.283432871103286743e-02 1.921120584011077881e-01 8.353390730917453766e-03 -6.060268357396125793e-02 -5.095150694251060486e-02 7.293085008859634399e-02 -4.946252331137657166e-02 -2.320334464311599731e-01 1.622251719236373901e-01 1.959304064512252808e-01 9.089475870132446289e-02 -4.066533148288726807e-01 1.511004567146301270e-01 -3.640021979808807373e-01 -1.004140749573707581e-01 1.382260173559188843e-01 7.625908125191926956e-03
-1.552058458328247070e-01 -1.600203961133956909e-01 -1.406166702508926392e-01 -1.631314121186733246e-02 -7.990847527980804443e-02 7.393070310354232788e-02 -3.236921131610870361e-01 -2.399501018226146698e-02 1.289149746298789978e-02 -6.329024583101272583e-02 -1.312264502048492432e-01 -7.552756369113922119e-02 -5.139487609267234802e-02 -2.605710327625274658e-01 2.980311214923858643e-01 1.200120896100997925e-01 -1.045530959963798523e-01 1.259702593088150024e-01 -2.914431691169738770e-01 -3.657906353473663330e-01 -1.678835414350032806e-02 1.432963646948337555e-02 -2.921920120716094971e-01 1.609856933355331421e-01 5.708350799977779388e-03 3.145775198936462402e-01 -6.704891473054885864e-02 4.306268319487571716e-02 -3.096666932106018066e-01 9.878143668174743652e-02 1.231692880392074585e-01 -1.694587320089340210e-01
2.280018627643585205e-01 1.136973947286605835e-01 5.382990837097167969e-02 -3.165807574987411499e-02 -1.300310343503952026e-01 -2.092905044555664062e-01 -1.010555848479270935e-01 -3.303162455558776855e-01 6.431393325328826904e-02 -1.764927208423614502e-01 -3.737973282113671303e-03 -3.142840787768363953e-02 -2.163043469190597534e-01 -2.195470929145812988e-01 4.988486319780349731e-02 -6.491500139236450195e-02 -1.136286407709121704e-01 1.618606154806911945e-03 1.407372802495956421e-01 -1.140507981181144714e-01 1.190962269902229309e-02 -3.706137537956237793e-01 -2.254556566476821899e-01 3.158965408802032471e-01 1.952445507049560547e-01 2.076138556003570557e-01 1.820455640554428101e-01 9.545601904392242432e-02 -2.019709199666976929e-01 -8.185227960348129272e-02 3.288174569606781006e-01 1.557189971208572388e-02
1.689754575490951538e-01 -1.617942601442337036e-01 -2.218960225582122803e-01 -1.218815520405769348e-01 -1.496936827898025513e-01 1.827043592929840088e-01 -1.482639927417039871e-02 -1.499208062887191772e-01 2.466517267748713493e-03 -2.544227838516235352e-01 -4.621381312608718872e-02 1.415079087018966675e-01 -3.436186015605926514e-01 -3.814409971237182617e-01 -6.391442567110061646e-02 1.350157558917999268e-01 -5.111121386289596558e-02 2.151160985231399536e-01 -1.038182377815246582e-01 -1.404828429222106934e-01 -6.055428460240364075e-02 -4.740400984883308411e-02 1.257456839084625244e-01 9.583997726440429688e-02 1.138053759932518005e-01 1.966319382190704346e-01 -2.749973237514495850e-01 -1.041888892650604248e-01 -3.594428002834320068e-01 -1.044193059206008911e-01 -2.006833106279373169e-01 -3.355912491679191589e-02
4.407078772783279419e-02 -2.053104639053344727e-01 -2.903616428375244141e-01 5.947856605052947998e-02 1.978675834834575653e-02 -5.490276589989662170e-02 -3.452798128128051758e-01 -5.038396455347537994e-03 3.376178070902824402e-02 -3.358919620513916016e-01 -2.358822822570800781e-01 -1.634128540754318237e-01 1.434741616249084473e-01 -3.565901219844818115e-01 -8.106286823749542236e-02 2.312170714139938354e-01 -6.901578605175018311e-02 2.427507489919662476e-01 -1.825084239244461060e-01 2.652773819863796234e-02 -3.637312725186347961e-02 4.599605873227119446e-02 -2.235921472311019897e-01 -1.794913858175277710e-01 1.378541886806488037e-01 -1.736070364713668823e-01 8.111182600259780884e-02 2.047822326421737671e-01 4.143239930272102356e-02 -2.415019422769546509e-01 -1.368281524628400803e-02 -9.418113157153129578e-03
-2.489503771066665649e-01 -1.745054721832275391e-01 -1.507359147071838379e-01 -6.264030933380126953e-02 1.897314488887786865e-01 -7.409864664077758789e-02 -1.337015479803085327e-01 -6.418222188949584961e-02 -2.068787813186645508e-01 -2.608492784202098846e-02 -1.284976452589035034e-01 3.767476230859756470e-02 3.746350854635238647e-02 -3.707751035690307617e-01 2.861864566802978516e-01 2.425600886344909668e-01 -7.857768237590789795e-02 5.003735423088073730e-03 -9.481447935104370117e-02 -1.570162326097488403e-01 3.452479606494307518e-03 -1.040231510996818542e-01 -4.144284129142761230e-01 2.223287373781204224e-01 2.075017541646957397e-01 1.211505010724067688e-01 -1.398811340332031250e-01 -3.061072528362274170e-01 -8.013162016868591309e-02 -9.699391573667526245e-02 8.064270019531250000e-02 -1.059453338384628296e-01
-7.131790369749069214e-02 -3.556081056594848633e-01 -2.035765796899795532e-01 -1.239887624979019165e-01 -1.076435819268226624e-01 1.114365234971046448e-01 -1.166218221187591553e-01 -6.983176339417695999e-03 3.825129568576812744e-02 -3.562196791172027588e-01 2.947378531098365784e-02 3.374169021844863892e-02 -1.253078728914260864e-01 -2.460121661424636841e-01 -9.596087783575057983e-02 1.065568849444389343e-01 -1.161946430802345276e-01 4.142306745052337646e-01 9.283772855997085571e-02 -3.908848017454147339e-02 -2.191671133041381836e-01 2.409200221300125122e-01 3.250999376177787781e-02 1.062460690736770630e-01 1.663654893636703491e-01 6.574096530675888062e-02 -1.241685971617698669e-01 -2.334945648908615112e-02 -1.867590844631195068e-01 3.373164832592010498e-01 -5.801692605018615723e-02 -1.821788549423217773e-01
3.003852255642414093e-02 -4.267095327377319336e-01 -3.063195347785949707e-01 -1.340936869382858276e-01 7.538913935422897339e-02 -1.522542983293533325e-01 5.789839476346969604e-02 -2.728035449981689453e-01 2.254424057900905609e-02 -7.017688453197479248e-02 6.156887393444776535e-03 -1.395819932222366333e-01 -2.516054511070251465e-01 -2.394293099641799927e-01 -5.383468698710203171e-03 -9.482571482658386230e-02 2.389560788869857788e-01 3.381624519824981689e-01 6.412023305892944336e-02 -1.928938478231430054e-01 1.375515460968017578e-01 1.494545340538024902e-01 -7.712046056985855103e-02 -5.429815500974655151e-02 1.830387115478515625e-01 1.614782959222793579e-01 -7.569801062345504761e-02 -1.874708198010921478e-02 -2.004628330469131470e-01 -2.409797161817550659e-02 1.552583575248718262e-01 2.247234433889389038e-01
7.975504733622074127e-03 8.150521665811538696e-02 -3.907908871769905090e-02 9.517710655927658081e-02 5.582113191485404968e-02 6.090615317225456238e-02 -7.797121256589889526e-02 -6.674381345510482788e-02 4.639604687690734863e-02 -3.689859211444854736e-01 1.973335742950439453e-01 9.763898700475692749e-02 -3.991346061229705811e-01 -2.081127166748046875e-01 -2.550427913665771484e-01 2.975658178329467773e-01 6.932473182678222656e-02 5.599786527454853058e-03 -1.254805177450180054e-01 -1.616792678833007812e-01 -1.501815170049667358e-01 -3.441411852836608887e-01 -1.773063093423843384e-01 5.300312768667936325e-04 2.573764026165008545e-01 1.816768795251846313e-01 -7.154509425163269043e-02 2.022414058446884155e-01 -3.095077909529209137e-02 1.397308260202407837e-01 4.948327317833900452e-02 -1.871098577976226807e-01
4.055139049887657166e-02 -4.508898407220840454e-02 1.609139591455459595e-01 1.577875614166259766e-01 -1.111445203423500061e-02 -6.522548943758010864e-02 -1.277454793453216553e-01 -1.039047241210937500e-01 9.738636761903762817e-02 -9.971869736909866333e-02 -1.574663817882537842e-01 1.690729260444641113e-01 -2.722104489803314209e-01 -2.290473133325576782e-01 7.774142175912857056e-02 1.821402311325073242e-01 -4.310819208621978760e-01 1.604979038238525391e-01 -1.584411971271038055e-02 -2.904045023024082184e-02 -5.565674602985382080e-02 2.084733396768569946e-01 -2.358003407716751099e-01 -6.615252047777175903e-02 4.417846202850341797e-01 -2.025631628930568695e-02 3.075455427169799805e-01 8.392517268657684326e-02 -2.024458646774291992e-01 -2.673209831118583679e-02 6.478137522935867310e-02 -1.145438924431800842e-01
2.393012791872024536e-01 -2.243173122406005859e-01 -3.260316550731658936e-01 4.671481251716613770e-02 -4.362821578979492188e-03 -3.210346400737762451e-02 -1.615117676556110382e-02 2.981074750423431396e-01 -8.263475447893142700e-02 -1.863900125026702881e-01 8.699063956737518311e-02 -2.085001617670059204e-01 -1.508727818727493286e-01 -3.584575057029724121e-01 -3.823626637458801270e-01 1.760060042142868042e-01 -1.616800129413604736e-01 2.113467603921890259e-01 -1.059161797165870667e-01 -2.465799450874328613e-02 1.410381495952606201e-01 -2.788456976413726807e-01 -1.341000050306320190e-01 -1.683949381113052368e-01 1.286516785621643066e-01 6.355907022953033447e-02 -2.626635693013668060e-02 2.891225554049015045e-02 -1.315293610095977783e-01 2.268148586153984070e-02 -4.519750550389289856e-02 -6.419901549816131592e-02
4.309175908565521240e-02 1.316031813621520996e-02 3.079607523977756500e-02 -3.104928508400917053e-02 1.533167511224746704e-01 -1.431180387735366821e-01 -2.237921357154846191e-01 -1.090442910790443420e-01 2.299767881631851196e-01 -2.896009683609008789e-01 1.545995324850082397e-01 -1.816080659627914429e-01 -9.132882952690124512e-02 -3.562589287757873535e-01 -1.841366142034530640e-01 -2.410422824323177338e-02 1.054062228649854660e-02 -3.043168187141418457e-01 -4.545177519321441650e-02 -3.225744962692260742e-01 -6.192918121814727783e-02 -3.300918042659759521e-01 -1.760185956954956055e-01 -1.250849571079015732e-03 1.776206940412521362e-01 1.327487379312515259e-01 3.145934343338012695e-01 1.526997536420822144e-01 -6.586365401744842529e-02 5.646992102265357971e-02 5.771677568554878235e-02 -4.207281768321990967e-02
-1.260902881622314453e-01 -1.722378097474575043e-02 -1.542999297380447388e-01 1.933505982160568237e-01 -6.002330034971237183e-02 -1.279020160436630249e-01 6.065370887517929077e-02 -1.731519401073455811e-01 2.475248724222183228e-01 -3.256955444812774658e-01 -9.058353304862976074e-02 -2.754202578216791153e-03 -1.521105021238327026e-01 -4.212980866432189941e-01 -1.547742635011672974e-01 6.310071051120758057e-02 -2.472887374460697174e-02 2.822577059268951416e-01 1.551442742347717285e-01 -1.107568815350532532e-01 -2.498644739389419556e-01 3.366259858012199402e-02 -8.239390701055526733e-02 -5.091369897127151489e-02 9.231901913881301880e-02 -2.572062015533447266e-01 -2.252790480852127075e-01 1.729791015386581421e-01 -1.466255784034729004e-01 1.429627239704132080e-01 3.310699248686432838e-03 -2.792868018150329590e-01
2.105438262224197388e-01 1.910527609288692474e-02 -1.379300802946090698e-01 -1.056606099009513855e-01 -6.097647920250892639e-02 7.822638005018234253e-02 -7.946982979774475098e-02 -2.909890413284301758e-01 -3.428831323981285095e-02 -2.124809622764587402e-01 -1.287610232830047607e-01 1.551756113767623901e-01 1.117122247815132141e-01 -4.570295810699462891e-01 -8.150459080934524536e-02 8.151242882013320923e-02 -3.488218784332275391e-02 2.092396318912506104e-01 1.072537451982498169e-01 -7.394549995660781860e-02 -2.658545672893524170e-01 -3.489645123481750488e-01 -9.209921583533287048e-03 -1.100755929946899414e-01 1.415682584047317505e-01 1.493438035249710083e-01 -1.389136165380477905e-01 -8.655982464551925659e-02 -1.838206350803375244e-01 -2.864045500755310059e-01 -2.258794307708740234e-01 8.041662164032459259e-03
-3.519582003355026245e-02 -2.093698680400848389e-01 -1.138989478349685669e-01 -2.344398293644189835e-03 -9.026668965816497803e-02 7.045768946409225464e-02 1.057506576180458069e-01 -9.304472804069519043e-02 3.267901241779327393e-01 -1.803624257445335388e-02 -2.052454650402069092e-01 9.836328774690628052e-02 -1.901800781488418579e-01 -2.644279003143310547e-01 -6.662960350513458252e-02 4.166449233889579773e-02 -1.302123516798019409e-01 1.344357132911682129e-01 6.862080842256546021e-02 3.499589860439300537e-02 -2.814033329486846924e-01 1.819478869438171387e-01 -1.323611438274383545e-01 3.030145168304443359e-01 4.732498228549957275e-01 -8.813552558422088623e-02 1.686023920774459839e-01 -3.028867952525615692e-02 -7.896894216537475586e-02 1.302437782287597656e-01 2.830173075199127197e-01 1.041273325681686401e-01
-1.459722220897674561e-01 -2.047078162431716919e-01 -1.701145619153976440e-01 8.616862446069717407e-02 -7.238719612360000610e-03 1.770264059305191040e-01 -2.570497989654541016e-01 3.105096891522407532e-02 -8.859901875257492065e-02 -6.927599012851715088e-02 1.258905380964279175e-01 2.662590742111206055e-01 3.124181367456912994e-02 -1.634480655193328857e-01 2.073771655559539795e-01 2.702598273754119873e-01 -4.333935305476188660e-02 1.838413625955581665e-01 1.138422191143035889e-01 -1.540230363607406616e-01 -7.699675858020782471e-02 -2.267625629901885986e-01 -3.568990528583526611e-01 2.360695749521255493e-01 5.519809573888778687e-02 3.952148556709289551e-01 1.553261876106262207e-01 2.694083005189895630e-02 -1.571507453918457031e-01 -1.194557398557662964e-01 1.408327221870422363e-01 5.618698522448539734e-02
-1.756915450096130371e-02 5.038683488965034485e-02 -2.136452496051788330e-01 8.620369434356689453e-02 1.309845447540283203e-01 1.710517257452011108e-01 1.431992799043655396e-01 -1.211564764380455017e-01 5.798013880848884583e-02 -3.770928382873535156e-01 -7.165945321321487427e-02 1.430895179510116577e-01 -4.803865682333707809e-03 -4.331975579261779785e-01 3.873123228549957275e-02 1.282210350036621094e-01 1.683256328105926514e-01 -1.224441602826118469e-01 2.368373423814773560e-02 -9.252428263425827026e-02 3.279238566756248474e-02 1.465115975588560104e-02 -3.446692228317260742e-01 1.673559285700321198e-02 2.553379833698272705e-01 -1.291149109601974487e-01 -3.138592839241027832e-02 2.609815895557403564e-01 -2.200305908918380737e-01 2.047400921583175659e-02 1.533989459276199341e-01 -2.992307841777801514e-01
6.181659922003746033e-02 7.726722955703735352e-02 -1.688874810934066772e-01 -5.003827810287475586e-02 -2.474774233996868134e-02 -1.428716927766799927e-01 -1.626933068037033081e-01 -3.244824707508087158e-01 1.680786758661270142e-01 -1.985593587160110474e-01 -2.161290645599365234e-01 1.383785158395767212e-01 -6.413210183382034302e-02 -4.690913856029510498e-01 9.076993167400360107e-02 3.569368720054626465e-01 -4.893739148974418640e-02 9.437852352857589722e-02 -1.074354127049446106e-01 -1.102918758988380432e-01 -1.922997534275054932e-01 -5.401664599776268005e-02 7.331022992730140686e-03 -2.188049256801605225e-01 1.206348687410354614e-01 1.313722729682922363e-01 -4.616968706250190735e-02 4.413421824574470520e-02 -3.325200080871582031e-01 -6.023587659001350403e-02 -1.874931156635284424e-01 7.058309763669967651e-02
-2.024665325880050659e-01 1.048993915319442749e-01 8.379590511322021484e-02 4.508860036730766296e-02 5.286607891321182251e-02 8.819968253374099731e-02 -8.209843933582305908e-02 -5.871531739830970764e-02 4.080218076705932617e-02 -3.252551853656768799e-01 1.172077879309654236e-01 -2.187848985195159912e-01 -2.246262580156326294e-01 -3.340449631214141846e-01 -2.156920135021209717e-01 1.859571784734725952e-01 -1.955015398561954498e-02 -1.322949379682540894e-01 -8.774422854185104370e-02 -1.247263848781585693e-01 -1.589757502079010010e-01 -1.547293066978454590e-01 -4.408624768257141113e-01 1.597279608249664307e-01 6.679505109786987305e-03 2.363290488719940186e-01 2.181922197341918945e-01 4.129324480891227722e-02 -1.153831034898757935e-01 1.316039562225341797e-01 1.643578708171844482e-01 -1.813789308071136475e-01
1.912989765405654907e-01 -1.166500821709632874e-01 -2.635892331600189209e-01 -1.854939460754394531e-01 4.881246387958526611e-02 1.492094397544860840e-01 -9.236001968383789062e-02 -1.967598795890808105e-01 9.272764623165130615e-02 -3.144680559635162354e-01 -1.141356974840164185e-01 -2.158851772546768188e-01 -5.196135118603706360e-02 -1.493368018418550491e-02 1.855821609497070312e-01 2.115795016288757324e-01 -2.159469528123736382e-03 4.453850388526916504e-01 5.499307066202163696e-02 -2.051744759082794189e-01 -5.385451950132846832e-03 3.857723250985145569e-02 -2.358855456113815308e-01 1.908922642469406128e-01 -1.303241215646266937e-02 2.883662581443786621e-01 -7.714942097663879395e-02 2.407642453908920288e-01 -1.904903501272201538e-01 -1.829947531223297119e-02 -3.482287377119064331e-02 -5.095790699124336243e-02
2.600369751453399658e-01 -1.804569959640502930e-01 -2.201568931341171265e-01 -1.525964587926864624e-01 9.636116214096546173e-03 -1.728890091180801392e-02 -2.484708577394485474e-01 9.693952277302742004e-03 2.356989979743957520e-01 -1.244529038667678833e-01 -3.841552883386611938e-02 -2.150791734457015991e-01 -1.008521467447280884e-01 -1.215812191367149353e-01 1.436725407838821411e-01 2.140619754791259766e-01 -3.396925330162048340e-02 1.479576975107192993e-01 -6.002694740891456604e-02 -1.764300018548965454e-01 2.189350780099630356e-03 4.331261664628982544e-02 -8.171454071998596191e-02 2.522911727428436279e-01 2.954064905643463135e-01 -5.640097334980964661e-02 1.054212525486946106e-01 1.932343542575836182e-01 -3.997024595737457275e-01 -8.141101151704788208e-02 -3.220570683479309082e-01 1.290274858474731445e-01
-7.919606566429138184e-02 -3.058263659477233887e-01 -2.372125834226608276e-01 -2.758226394653320312e-01 1.009445935487747192e-01 -2.068124264478683472e-01 -5.129998177289962769e-02 -2.494245916604995728e-01 -2.608251869678497314e-01 -4.193921983242034912e-01 1.042073667049407959e-01 -6.892702728509902954e-02 -1.876875907182693481e-01 -2.675565481185913086e-01 -1.100521013140678406e-01 1.123439148068428040e-01 3.472742140293121338e-01 1.097152382135391235e-01 1.392303314059972763e-02 4.795641079545021057e-02 -1.141365468502044678e-01 -9.532249718904495239e-02 -9.560618549585342407e-02 1.204276531934738159e-01 7.348089013248682022e-03 -2.341187745332717896e-02 -6.097658351063728333e-02 3.192710131406784058e-02 -2.625684142112731934e-01 2.614239044487476349e-02 -5.331171676516532898e-02 1.657075248658657074e-02
6.537197157740592957e-03 -3.255086764693260193e-02 6.973446160554885864e-02 9.829260408878326416e-03 -4.763495922088623047e-02 -5.308013781905174255e-02 -3.640448749065399170e-01 -1.088824421167373657e-01 -2.311302162706851959e-02 -1.131335571408271790e-01 2.821619436144828796e-02 3.116416372358798981e-02 1.635038107633590698e-01 -4.243823885917663574e-01 -1.197607293725013733e-01 3.110647499561309814e-01 -1.853370070457458496e-01 2.815651893615722656e-01 4.431841522455215454e-02 1.778502464294433594e-01 -3.295980989933013916e-01 -2.252224385738372803e-01 -2.798361778259277344e-01 -1.252951174974441528e-01 3.874969668686389923e-03 5.436291545629501343e-02 -1.772921383380889893e-01 5.130041390657424927e-02 -2.375842034816741943e-01 -3.065281733870506287e-02 1.129912808537483215e-01 6.042053550481796265e-02
-3.336415812373161316e-02 -1.767772436141967773e-01 -3.677746281027793884e-02 5.936987698078155518e-02 -9.361954871565103531e-04 -2.841701209545135498e-01 4.966964200139045715e-02 -5.016422644257545471e-02 1.496685147285461426e-01 -3.779703080654144287e-01 -1.174691244959831238e-01 -2.205313593149185181e-01 -9.017723053693771362e-02 -4.101437926292419434e-01 -1.845115423202514648e-01 -1.727460771799087524e-01 4.627536237239837646e-02 5.638506263494491577e-03 2.076643109321594238e-01 7.058522105216979980e-02 1.252239495515823364e-01 -3.578131794929504395e-01 -3.404807671904563904e-02 -5.616768077015876770e-02 4.585925489664077759e-02 4.104596376419067383e-01 7.906802743673324585e-02 -2.153089083731174469e-02 4.375666379928588867e-02 -5.126612260937690735e-02 1.679160892963409424e-01 2.742192894220352173e-02
7.984849065542221069e-02 -1.335465535521507263e-02 5.613237619400024414e-02 -7.297363877296447754e-02 -4.039459675550460815e-02 3.163496851921081543e-01 -8.341368287801742554e-03 2.814455330371856689e-01 1.241921484470367432e-01 -4.225859642028808594e-01 -9.251125156879425049e-02 -2.065591514110565186e-01 -4.484285414218902588e-02 -2.590789198875427246e-01 -2.676823139190673828e-01 -3.129994729533791542e-03 3.507784008979797363e-02 2.707703411579132080e-01 6.134456023573875427e-02 7.048220187425613403e-02 -2.142289578914642334e-01 -3.867964074015617371e-02 -8.480828255414962769e-02 3.755803033709526062e-02 3.064248263835906982e-01 1.720940023660659790e-01 -1.262719184160232544e-01 -1.732083708047866821e-01 -2.752786576747894287e-01 1.303036659955978394e-01 -6.424392107874155045e-03 -1.281705051660537720e-01
1.033621281385421753e-01 -1.500178724527359009e-01 7.738962303847074509e-03 -2.648080587387084961e-01 2.352046966552734375e-01 -1.520908921957015991e-01 -2.605032622814178467e-01 -8.707809448242187500e-02 -2.261130213737487793e-01 -2.936333119869232178e-01 7.025436311960220337e-02 -3.887526318430900574e-02 -4.855515807867050171e-02 -1.990810334682464600e-01 -6.974183022975921631e-02 -1.142886206507682800e-01 1.009892523288726807e-01 -6.818357855081558228e-02 -1.150372773408889771e-01 -7.542104274034500122e-02 1.923573017120361328e-01 1.615909636020660400e-01 -2.622796297073364258e-01 2.297233492136001587e-01 3.306974172592163086e-01 1.489817798137664795e-01 -2.918990254402160645e-01 -7.094713393598794937e-03 -2.864431440830230713e-01 -1.033251360058784485e-01 9.671809524297714233e-02 4.100091010332107544e-02
-4.564762581139802933e-03 -4.712140858173370361e-01 -1.939410418272018433e-01 -2.210481911897659302e-01 -1.811773329973220825e-01 -2.336863279342651367e-01 -1.546477377414703369e-01 1.491476502269506454e-02 1.366991102695465088e-01 -2.727056145668029785e-01 -2.382776588201522827e-01 -3.020940348505973816e-02 3.412489220499992371e-02 -2.849785089492797852e-01 -1.818490475416183472e-01 -5.478745326399803162e-03 -1.111877560615539551e-01 1.450050622224807739e-01 -6.458466500043869019e-02 1.910289563238620758e-02 -1.471342295408248901e-01 1.252833008766174316e-01 -2.120283842086791992e-01 -1.349039822816848755e-01 -6.366894394159317017e-02 1.170301586389541626e-01 -1.020978391170501709e-01 3.464303612709045410e-01 -4.429662227630615234e-02 -4.507944732904434204e-02 -2.971356175839900970e-02 1.489235907793045044e-01
3.188601881265640259e-02 -8.792883902788162231e-02 -1.793795377016067505e-01 -1.755830347537994385e-01 -3.300301358103752136e-02 8.556389249861240387e-03 2.469861805438995361e-01 1.317814737558364868e-01 1.338399797677993774e-01 -2.631807625293731689e-01 2.453366518020629883e-01 2.297819964587688446e-02 -1.933996379375457764e-01 -2.568185627460479736e-01 -1.018422991037368774e-01 3.470933139324188232e-01 -1.569971144199371338e-01 -1.014847233891487122e-01 1.377648860216140747e-02 -8.277228474617004395e-02 -3.708200901746749878e-02 -1.157901883125305176e-01 -2.107387185096740723e-01 -6.177256727823987603e-05 5.027816295623779297e-01 1.117170415818691254e-02 -3.458191826939582825e-02 9.442923590540885925e-03 4.021486267447471619e-02 -1.584587693214416504e-01 1.862225085496902466e-01 -2.232222706079483032e-01
-7.080949097871780396e-02 -2.305164635181427002e-01 -1.606447808444499969e-02 -5.819950625300407410e-02 7.203365862369537354e-02 5.026357248425483704e-02 6.099752336740493774e-02 1.175384968519210815e-01 1.306088920682668686e-02 -3.931612670421600342e-01 -2.855602800846099854e-01 -1.803139150142669678e-01 -1.945479065179824829e-01 -2.307437062263488770e-01 4.599561542272567749e-02 -2.602795958518981934e-01 -1.329406946897506714e-01 1.960297822952270508e-01 1.340854167938232422e-01 -1.250542998313903809e-01 -2.499375194311141968e-01 -3.838698565959930420e-01 -7.826224714517593384e-02 1.323314160108566284e-01 1.633691191673278809e-01 -1.825189441442489624e-01 -1.186490207910537720e-01 5.072011053562164307e-02 -1.229350566864013672e-01 2.539894171059131622e-02 -4.368356615304946899e-02 -2.563121914863586426e-01
1.652015745639801025e-01 -1.891016215085983276e-01 -2.545562386512756348e-01 -2.611617445945739746e-01 -6.965337693691253662e-02 -9.945525228977203369e-02 -6.371288746595382690e-02 -2.756904065608978271e-01 2.492067962884902954e-02 -3.584859967231750488e-01 -8.373878896236419678e-02 -6.057094037532806396e-02 -1.669604033231735229e-01 -3.705995976924896240e-01 -1.173604056239128113e-01 -9.150470048189163208e-02 -2.287586629390716553e-01 1.153165400028228760e-01 4.908910766243934631e-02 1.474173814058303833e-01 2.042549401521682739e-01 -2.350825518369674683e-01 -9.042249992489814758e-03 1.224945560097694397e-01 8.582676202058792114e-02 2.283811122179031372e-01 1.459919661283493042e-01 -4.629206284880638123e-02 5.803033709526062012e-02 -2.234120108187198639e-02 2.984146475791931152e-01 6.493989378213882446e-02
3.216539621353149414e-01 -3.079609870910644531e-01 -1.817705333232879639e-01 7.983494549989700317e-02 -5.199116095900535583e-02 -4.596203565597534180e-02 2.535392064601182938e-03 1.428090184926986694e-01 1.740747541189193726e-01 -3.026337921619415283e-01 6.965050101280212402e-02 -2.461763620376586914e-01 -2.142419070005416870e-01 -3.881445825099945068e-01 -3.297296762466430664e-01 -5.382505804300308228e-02 -3.048523329198360443e-02 1.300444304943084717e-01 -5.472701787948608398e-02 -4.963255673646926880e-02 1.843472719192504883e-01 -1.537991762161254883e-01 -2.212890610098838806e-02 -8.000782132148742676e-02 4.250853881239891052e-02 -1.289458274841308594e-01 -2.654507458209991455e-01 1.218305006623268127e-01 -1.430500149726867676e-01 -5.154180340468883514e-03 -7.207713206298649311e-04 -1.717285960912704468e-01
-2.341270595788955688e-01 -7.940401136875152588e-02 2.629677206277847290e-02 -1.300137042999267578e-01 6.703680753707885742e-02 -7.064963877201080322e-02 -1.050695627927780151e-01 1.936119645833969116e-01 4.528481885790824890e-02 -2.896135747432708740e-01 1.212869286537170410e-01 -1.135301142930984497e-01 -2.382953098276630044e-04 -4.474406540393829346e-01 -3.460772335529327393e-01 7.935706526041030884e-03 -4.076010733842849731e-02 1.057359650731086731e-01 -3.621031343936920166e-01 -1.516923457384109497e-01 2.448533661663532257e-02 -1.067469269037246704e-01 -3.112433552742004395e-01 1.925983726978302002e-01 1.251409649848937988e-01 1.664549857378005981e-01 1.130654737353324890e-01 1.807750016450881958e-01 -1.017941832542419434e-01 1.116190478205680847e-01 4.212614893913269043e-02 5.791244283318519592e-02
-2.362198382616043091e-02 -6.326420605182647705e-02 2.933640405535697937e-02 -1.261358242481946945e-02 3.984699025750160217e-02 -3.337316811084747314e-01 8.345564454793930054e-02 -1.805292367935180664e-01 1.575535833835601807e-01 -1.553649455308914185e-01 6.072937697172164917e-02 -2.887428998947143555e-01 -4.778093993663787842e-01 -3.319683670997619629e-01 -2.649665772914886475e-01 1.247306237928569317e-03 5.981775373220443726e-02 1.089420765638351440e-01 -1.086657587438821793e-02 -1.094880923628807068e-01 -2.343273162841796875e-01 6.203115917742252350e-03 1.009293347597122192e-01 1.270412653684616089e-01 -1.175362616777420044e-01 2.779223620891571045e-01 -6.146780773997306824e-02 1.990434378385543823e-01 -1.551602631807327271e-01 1.095843911170959473e-01 9.958790987730026245e-02 8.879383653402328491e-02
6.283368915319442749e-02 -5.147278681397438049e-02 4.047099500894546509e-02 4.104933515191078186e-02 6.191434711217880249e-02 -7.001031190156936646e-02 -2.605558633804321289e-01 6.279548257589340210e-02 3.754249587655067444e-02 -3.419171869754791260e-01 1.477368623018264771e-01 -2.511276602745056152e-01 -1.422824263572692871e-01 -2.736605703830718994e-01 -1.703521311283111572e-01 -1.240861341357231140e-01 -9.749592095613479614e-02 1.899386495351791382e-01 8.461461402475833893e-03 1.353029310703277588e-01 -6.838656216859817505e-02 -8.783465251326560974e-03 -1.526014953851699829e-01 -1.825525239109992981e-02 4.765519797801971436e-01 1.947891414165496826e-01 1.471369713544845581e-01 -3.708131611347198486e-01 8.451918512582778931e-02 8.089725673198699951e-02 -1.365815009921789169e-02 -1.906478255987167358e-01
2.343705482780933380e-02 -1.658285260200500488e-01 -1.672512143850326538e-01 -2.953146696090698242e-01 -1.673337817192077637e-01 -5.945658683776855469e-02 -1.173074319958686829e-01 -2.406405359506607056e-01 5.727252736687660217e-02 -3.197354972362518311e-01 -1.113303527235984802e-01 -7.447887212038040161e-02 -1.975432187318801880e-01 -2.857013940811157227e-01 -1.269805282354354858e-01 -1.888387352228164673e-01 -6.970791518688201904e-02 -5.696700885891914368e-02 4.030290991067886353e-02 1.586067378520965576e-01 1.044809147715568542e-01 -2.102084010839462280e-01 -9.528303146362304688e-02 1.170176789164543152e-01 1.901992559432983398e-01 3.720605969429016113e-01 2.172543257474899292e-01 -1.133219674229621887e-01 1.723302341997623444e-02 3.363424912095069885e-02 3.273451030254364014e-01 4.108635336160659790e-02
-1.250516343861818314e-02 9.085171669721603394e-02 -3.244504705071449280e-02 1.771517693996429443e-01 -1.071246713399887085e-01 -2.424961701035499573e-02 -2.103435806930065155e-02 2.655068179592490196e-03 5.103249568492174149e-03 -1.567531079053878784e-01 2.775426208972930908e-02 9.906368702650070190e-02 1.418680101633071899e-01 -5.043641328811645508e-01 -5.278078839182853699e-03 -5.391310900449752808e-02 -8.924300968647003174e-02 2.011023014783859253e-01 -1.107292026281356812e-01 -1.776239424943923950e-01 -9.090666472911834717e-02 9.264872968196868896e-02 -4.175919294357299805e-01 8.580345660448074341e-02 6.577764451503753662e-02 1.604818254709243774e-01 2.043930888175964355e-01 2.621125876903533936e-01 -2.726486027240753174e-01 -1.821766942739486694e-01 2.862534224987030029e-01 -1.147918552160263062e-01
8.503060787916183472e-02 -1.521049998700618744e-02 -2.302047014236450195e-01 -1.850318163633346558e-01 1.824321746826171875e-01 -3.006590604782104492e-01 -2.803595364093780518e-01 -1.482885032892227173e-01 1.356337517499923706e-01 -2.782732248306274414e-01 -1.361847519874572754e-01 7.135768234729766846e-02 -2.064549177885055542e-01 -2.976467609405517578e-01 9.342397004365921021e-02 2.448204346001148224e-02 1.356917321681976318e-01 1.808577030897140503e-01 -2.691115736961364746e-01 -1.858185231685638428e-01 -3.760356083512306213e-02 -2.801835834980010986e-01 6.374377012252807617e-02 5.874294042587280273e-02 -3.207311034202575684e-02 1.284936815500259399e-01 9.552227333188056946e-03 1.163608487695455551e-02 -2.173287570476531982e-01 -9.271828830242156982e-02 -3.047995567321777344e-01 -9.499636292457580566e-02
-6.298370659351348877e-02 -7.209314405918121338e-02 1.235658824443817139e-01 -6.546485424041748047e-02 2.245249152183532715e-01 -3.691001608967781067e-02 1.615164279937744141e-01 -2.693118527531623840e-03 -8.412525057792663574e-03 -3.748349547386169434e-01 -3.650389909744262695e-01 -2.364595979452133179e-01 -1.294786781072616577e-01 -1.429557204246520996e-01 6.701578386127948761e-03 1.797091811895370483e-01 -1.469675898551940918e-01 3.195265233516693115e-01 -6.757883727550506592e-02 -5.942151695489883423e-02 -1.305354088544845581e-01 -2.675191760063171387e-01 -9.003930538892745972e-02 4.841437190771102905e-02 3.802587687969207764e-01 9.836686402559280396e-02 -1.530755311250686646e-01 -1.295676380395889282e-01 3.284490481019020081e-02 -2.110711485147476196e-01 -1.354189869016408920e-02 -1.515764147043228149e-01
1.455242633819580078e-01 -3.853687047958374023e-01 -2.114461362361907959e-01 2.071852609515190125e-02 -7.685820013284683228e-02 2.500022351741790771e-01 -7.222542911767959595e-02 -1.598008871078491211e-01 1.872003893367946148e-03 -8.851626887917518616e-03 -2.557390928268432617e-02 -1.507412940263748169e-01 -1.981882005929946899e-01 -3.278536200523376465e-01 -7.095031440258026123e-02 2.545439898967742920e-01 -2.640120983123779297e-01 3.262181207537651062e-02 -1.043643504381179810e-01 -1.964563876390457153e-02 -1.793811023235321045e-01 1.509743034839630127e-01 -3.579407632350921631e-01 1.365157067775726318e-01 -4.481863602995872498e-02 1.419428884983062744e-01 -7.867175554565619677e-06 8.650849014520645142e-02 -3.111301064491271973e-01 -1.737841516733169556e-01 -4.855522513389587402e-02 -5.646175891160964966e-02
-5.164304748177528381e-02 -2.553750872611999512e-01 -2.486696243286132812e-01 -1.930534690618515015e-01 3.128639757633209229e-01 -3.484215140342712402e-01 -1.272060573101043701e-01 3.550820425152778625e-02 4.473530501127243042e-02 -3.867549896240234375e-01 -1.629297249019145966e-02 -3.865681588649749756e-02 1.790062896907329559e-02 -3.415221273899078369e-01 -1.255484968423843384e-01 1.602569073438644409e-01 1.497286409139633179e-01 2.290109246969223022e-01 -7.957565784454345703e-02 -4.441117495298385620e-02 -1.217799484729766846e-01 -1.574285626411437988e-01 1.023868843913078308e-01 -7.473362237215042114e-02 3.334647417068481445e-02 7.762356847524642944e-02 1.508747693151235580e-02 1.898118406534194946e-01 -2.611353993415832520e-01 3.867426887154579163e-02 2.575599029660224915e-02 -1.787397712469100952e-01
-1.196206137537956238e-01 1.115811169147491455e-01 2.762824296951293945e-01 7.225085049867630005e-02 -1.226013526320457458e-01 2.804483100771903992e-02 -2.138503454625606537e-02 5.676032602787017822e-02 1.395433545112609863e-01 -2.500140070915222168e-01 1.012770533561706543e-01 -1.186880096793174744e-01 -6.383511424064636230e-02 -5.390601158142089844e-01 -2.689675427973270416e-02 1.461476385593414307e-01 -5.888604000210762024e-02 1.405453085899353027e-01 8.487883210182189941e-02 -5.007332563400268555e-02 -6.918384879827499390e-02 -1.349922418594360352e-01 -2.288846112787723541e-02 1.289755254983901978e-01 3.201199769973754883e-01 -1.184609010815620422e-01 3.100058138370513916e-01 -2.326436787843704224e-01 -2.728091478347778320e-01 -1.432599574327468872e-01 1.126644387841224670e-01 4.058073461055755615e-02
3.236024677753448486e-01 -1.143306270241737366e-01 -2.228311002254486084e-01 -2.211284488439559937e-01 -5.249847471714019775e-02 -4.093488678336143494e-02 -1.256776601076126099e-01 -1.581621617078781128e-01 4.839852824807167053e-02 -4.011317491531372070e-01 -1.530162394046783447e-01 -8.897761255502700806e-02 -1.897635310888290405e-02 -3.889735341072082520e-01 -1.765584647655487061e-01 -1.070428192615509033e-01 -2.212437391281127930e-01 -5.087566003203392029e-02 9.261981397867202759e-02 -8.265093713998794556e-02 -6.203907728195190430e-02 -1.813084930181503296e-01 8.546004444360733032e-02 1.245058849453926086e-01 1.703166067600250244e-01 3.243645280599594116e-02 2.337520122528076172e-01 -2.142802327871322632e-01 -1.450014952570199966e-02 -1.019298359751701355e-01 2.741469144821166992e-01 -8.184798061847686768e-02
1.545651406049728394e-01 -1.113604307174682617e-01 -1.777382642030715942e-01 2.292963862419128418e-02 -5.357648804783821106e-02 2.157141119241714478e-01 -8.639445900917053223e-02 -1.826937198638916016e-01 3.227098286151885986e-02 -3.428454399108886719e-01 -2.099856436252593994e-01 2.201107293367385864e-01 -2.623518407344818115e-01 -4.113595187664031982e-01 -3.621098771691322327e-02 2.711611390113830566e-01 -8.832396566867828369e-02 9.618914872407913208e-02 -6.331154704093933105e-02 -6.496906280517578125e-02 1.230974867939949036e-01 3.174413926899433136e-03 2.070120908319950104e-02 9.566890448331832886e-02 1.017890125513076782e-01 3.439444899559020996e-01 -1.479086726903915405e-01 -7.577710598707199097e-02 -2.533558011054992676e-01 9.823529422283172607e-02 -1.916761249303817749e-01 2.125600725412368774e-02
-1.193623524159193039e-03 -3.688957989215850830e-01 -2.338871508836746216e-01 -1.856406927108764648e-01 2.994462847709655762e-01 -3.581106364727020264e-01 -1.432701200246810913e-01 -1.272960752248764038e-02 7.068265229463577271e-02 -3.666068911552429199e-01 2.970850095152854919e-02 -6.896071135997772217e-02 -3.219961002469062805e-02 -1.850587129592895508e-01 -1.782046705484390259e-01 1.930360049009323120e-01 1.538248360157012939e-01 2.237967103719711304e-01 5.711969733238220215e-02 -3.111521340906620026e-02 1.474297512322664261e-02 -1.617845296859741211e-01 -1.770603470504283905e-02 -3.662591800093650818e-02 9.333183057606220245e-03 1.714370250701904297e-01 3.714431822299957275e-02 1.726452708244323730e-01 -3.354991972446441650e-01 1.246095052920281887e-04 -5.228728428483009338e-02 -6.949022412300109863e-02
-1.121733859181404114e-01 -1.529233753681182861e-01 7.075208425521850586e-02 -1.729353815317153931e-01 7.469636038877069950e-04 -7.669574767351150513e-02 -2.180459797382354736e-01 -3.905735537409782410e-02 1.708253175020217896e-01 -1.219898927956819534e-02 -5.264178663492202759e-02 -1.857960820198059082e-01 2.649527974426746368e-02 -3.687262237071990967e-01 8.948431164026260376e-02 2.613417208194732666e-01 4.165475722402334213e-03 1.591222584247589111e-01 2.469151169061660767e-01 1.466593444347381592e-01 -1.400174498558044434e-01 4.859396070241928101e-02 -1.407777518033981323e-01 -2.313899993896484375e-01 2.402966022491455078e-01 2.274515926837921143e-01 -6.739089637994766235e-02 3.206267580389976501e-02 -9.246729314327239990e-02 -1.271413713693618774e-01 3.762078881263732910e-01 -3.318800926208496094e-01
1.482922583818435669e-01 2.301138080656528473e-02 -1.443679034709930420e-01 -1.039371117949485779e-01 -7.235173135995864868e-02 -7.336997985839843750e-02 1.142279282212257385e-01 -3.080845177173614502e-01 1.322819590568542480e-01 -1.546596735715866089e-01 -5.690120533108711243e-02 -9.690275043249130249e-02 -2.935996465384960175e-02 -1.890215575695037842e-01 -2.397034130990505219e-02 -5.430475622415542603e-02 1.052421052008867264e-02 3.596943318843841553e-01 2.392103374004364014e-01 -2.292251437902450562e-01 -3.340328037738800049e-01 4.486605897545814514e-02 -2.330760508775711060e-01 -8.735863119363784790e-02 3.627799749374389648e-01 -1.294925808906555176e-01 2.560904920101165771e-01 2.038704156875610352e-01 -1.298193484544754028e-01 2.101241946220397949e-01 4.189132526516914368e-02 2.359365578740835190e-03
-1.117706671357154846e-01 -7.104387879371643066e-02 -1.372977253049612045e-02 -6.094375997781753540e-02 1.061139628291130066e-01 1.188758835196495056e-01 -1.437267214059829712e-01 -2.065007537603378296e-01 2.503878995776176453e-02 -1.119975298643112183e-01 2.690277695655822754e-01 -2.738936059176921844e-02 -3.091809451580047607e-01 -3.612029850482940674e-01 -9.992475062608718872e-02 -2.437544167041778564e-01 1.546452045440673828e-01 6.723771989345550537e-02 -1.999853365123271942e-02 -3.661070764064788818e-02 -1.499926000833511353e-01 -2.281650453805923462e-01 -4.396097958087921143e-01 -2.937013208866119385e-01 -1.265481300652027130e-02 1.403714120388031006e-01 9.654744714498519897e-02 2.622260153293609619e-01 -9.237051010131835938e-02 1.399721857160329819e-02 2.917639911174774170e-02 -1.277870386838912964e-01
8.942908793687820435e-02 -3.608376085758209229e-01 -2.602877914905548096e-01 -3.406739607453346252e-02 -2.165030688047409058e-01 -1.271519511938095093e-01 3.261679410934448242e-02 3.210867522284388542e-03 2.393142580986022949e-01 -1.859142929315567017e-01 -1.827992647886276245e-01 1.381590515375137329e-01 -7.402906566858291626e-02 -4.269920885562896729e-01 1.174807697534561157e-01 -3.301503881812095642e-02 -5.734104663133621216e-02 2.356583923101425171e-01 -9.957858920097351074e-02 -1.147361397743225098e-01 -2.758544981479644775e-01 1.317742466926574707e-01 1.898882351815700531e-02 -6.242290511727333069e-02 1.152936890721321106e-01 2.298417128622531891e-02 -3.671868890523910522e-02 -3.851957917213439941e-01 -1.483973562717437744e-01 8.720207214355468750e-02 8.064459264278411865e-02 -4.944484308362007141e-02
2.994225174188613892e-02 -1.999809741973876953e-01 -7.796545326709747314e-02 -3.186436295509338379e-01 4.700168967247009277e-02 -1.098591834306716919e-01 8.288429118692874908e-03 -3.574062883853912354e-02 5.004790425300598145e-02 -2.494371123611927032e-02 2.709867656230926514e-01 -4.780323058366775513e-02 -2.324039787054061890e-01 -6.031142473220825195e-01 1.901978552341461182e-01 -2.155397683382034302e-01 -3.596344962716102600e-02 9.740236401557922363e-02 -2.387351170182228088e-02 -1.708403676748275757e-01 -6.328013539314270020e-02 1.630928665399551392e-01 -2.192117571830749512e-01 -1.382137089967727661e-01 1.914735436439514160e-01 1.403339058160781860e-01 7.200211286544799805e-02 -1.290627270936965942e-01 1.431528478860855103e-01 8.028031885623931885e-02 3.024211619049310684e-03 1.148741245269775391e-01
1.111889928579330444e-01 -1.479887366294860840e-01 -1.078287139534950256e-02 -1.034384891390800476e-01 1.713629513978958130e-01 -2.423862218856811523e-01 -1.375150829553604126e-01 -2.186838239431381226e-01 1.466360390186309814e-01 -3.155807554721832275e-01 -1.545829325914382935e-01 2.386058717966079712e-01 -1.442488878965377808e-01 -2.305606305599212646e-01 1.779200136661529541e-01 4.059077799320220947e-02 3.533310070633888245e-02 -2.558227442204952240e-02 -2.810461819171905518e-01 -1.396927833557128906e-01 -1.570781618356704712e-01 -1.289960891008377075e-01 -1.324328929185867310e-01 -1.337703224271535873e-02 2.138127982616424561e-01 1.889956146478652954e-01 -1.493918597698211670e-01 -1.408954150974750519e-02 -3.604574799537658691e-01 -9.641779959201812744e-02 -2.722087502479553223e-01 1.190379858016967773e-01
1.408397853374481201e-01 -1.540525704622268677e-01 1.666932925581932068e-02 -5.275678634643554688e-02 2.804602086544036865e-01 -3.335010409355163574e-01 -2.365005612373352051e-01 -1.437187641859054565e-01 2.456872761249542236e-01 -1.855189502239227295e-01 3.816542029380798340e-02 2.101424634456634521e-01 -1.937059909105300903e-01 -2.384143620729446411e-01 -7.624150253832340240e-03 9.188532829284667969e-02 -1.990972645580768585e-02 -5.626238882541656494e-02 -9.451416134834289551e-02 -3.688844293355941772e-02 -2.818281650543212891e-01 1.161949858069419861e-01 -2.263163216412067413e-02 -1.584820002317428589e-01 3.618786633014678955e-01 2.628580629825592041e-01 7.245250046253204346e-02 7.150975521653890610e-03 -2.300572246313095093e-01 -1.472250074148178101e-01 -1.617598086595535278e-01 -7.148763537406921387e-02
-7.821121811866760254e-02 -5.415627360343933105e-02 -9.158061817288398743e-03 7.207549363374710083e-02 7.061380147933959961e-02 1.070407629013061523e-01 -3.071212172508239746e-01 -9.972203522920608521e-02 1.673797816038131714e-01 3.900380060076713562e-02 8.705584332346916199e-03 -7.655245065689086914e-02 -3.202232718467712402e-01 -3.750778436660766602e-01 -3.394015431404113770e-01 -2.510728538036346436e-01 2.716706506907939911e-02 5.801816657185554504e-02 -1.097905412316322327e-01 -2.711574733257293701e-01 -2.724410891532897949e-01 -2.130443304777145386e-01 -2.012780159711837769e-01 8.894096128642559052e-03 9.134132415056228638e-02 1.998352706432342529e-01 1.649677902460098267e-01 -7.872419059276580811e-02 -1.327461153268814087e-01 -1.979244202375411987e-01 1.140908375382423401e-01 -8.147977292537689209e-02
-2.442827969789505005e-01 -1.550493985414505005e-01 1.733862757682800293e-01 9.586948901414871216e-02 -1.860671788454055786e-01 -9.003961086273193359e-02 -2.616195976734161377e-01 1.830056309700012207e-02 1.470957845449447632e-01 -1.100266426801681519e-01 1.255725175142288208e-01 -1.019567102193832397e-01 -2.782987058162689209e-01 -3.903465270996093750e-01 1.232861429452896118e-01 1.000343114137649536e-01 6.182948127388954163e-02 2.081668674945831299e-01 2.670237049460411072e-02 -1.806287616491317749e-01 1.150634954683482647e-03 9.497818537056446075e-03 -2.275594025850296021e-01 -1.941033452749252319e-01 2.199904769659042358e-01 -3.141534700989723206e-02 4.836130514740943909e-02 1.009318605065345764e-01 -1.852132529020309448e-01 -1.588996350765228271e-01 2.542291879653930664e-01 -3.073261678218841553e-01
6.757408380508422852e-02 -1.360677629709243774e-01 1.575696319341659546e-01 -2.569473087787628174e-01 -1.077210530638694763e-01 2.383639961481094360e-01 -9.286487102508544922e-02 2.537469193339347839e-02 -5.000597238540649414e-02 -5.092309117317199707e-01 -3.556687384843826294e-02 1.054247491993010044e-03 -7.107338309288024902e-02 -2.808169424533843994e-01 2.343997918069362640e-02 -2.909226715564727783e-01 -4.559342190623283386e-02 2.190709486603736877e-02 3.666483983397483826e-02 1.566878706216812134e-01 -2.619187235832214355e-01 1.271570026874542236e-01 -1.892782598733901978e-01 8.242388814687728882e-02 2.468546479940414429e-01 1.874327957630157471e-01 -1.882391422986984253e-02 -1.254203319549560547e-01 -1.593766808509826660e-01 1.753359436988830566e-01 -1.063323952257633209e-02 -2.279222458600997925e-01
1.765625327825546265e-01 9.624268114566802979e-02 1.723084449768066406e-01 -1.825705170631408691e-02 2.028895728290081024e-02 -2.886269986629486084e-01 -1.184846088290214539e-01 -1.923227906227111816e-01 1.173516735434532166e-01 -2.720604538917541504e-01 -1.564161479473114014e-02 1.673233211040496826e-01 -2.360426336526870728e-01 -2.437625825405120850e-01 -1.407584846019744873e-01 -4.797692224383354187e-02 9.042719379067420959e-03 -4.446620121598243713e-02 2.137941569089889526e-01 -1.571808606386184692e-01 1.410573273897171021e-01 -3.742685616016387939e-01 -1.375961154699325562e-01 1.159586980938911438e-01 2.617682516574859619e-01 1.362572759389877319e-01 5.526171252131462097e-02 -7.408140599727630615e-02 -1.855388283729553223e-01 -5.958750098943710327e-02 3.701709210872650146e-01 -7.782062143087387085e-02
2.027471363544464111e-01 -5.376886576414108276e-02 -1.431455016136169434e-01 -3.879784047603607178e-02 5.108164995908737183e-02 -1.590191274881362915e-01 -7.346086949110031128e-02 -6.883677840232849121e-02 -1.043625399470329285e-01 -2.247818410396575928e-01 -1.397281140089035034e-01 -2.440491318702697754e-01 -2.691000998020172119e-01 -3.291152119636535645e-01 1.625427901744842529e-01 -2.629297412931919098e-02 1.442220411263406277e-03 1.118292883038520813e-01 -1.688038110733032227e-01 -5.100969225168228149e-02 8.891124278306961060e-03 4.999475087970495224e-03 -4.725925922393798828e-01 1.111182197928428650e-01 -6.795465201139450073e-02 2.050042152404785156e-01 -1.687607914209365845e-01 1.367244590073823929e-02 -2.571018338203430176e-01 6.085656955838203430e-02 3.493943065404891968e-02 3.491314649581909180e-01
2.427616529166698456e-02 -1.727192103862762451e-02 -6.301926821470260620e-02 4.796703532338142395e-02 -2.120880931615829468e-01 -2.598214745521545410e-01 -4.513974860310554504e-02 -1.106283441185951233e-01 9.467747807502746582e-02 -2.936372160911560059e-01 2.853382527828216553e-01 -7.179007516242563725e-04 2.850017882883548737e-02 -3.560419976711273193e-01 -3.174560070037841797e-01 -8.905190229415893555e-02 1.348183304071426392e-01 8.952331542968750000e-02 -2.287742793560028076e-01 -1.214851737022399902e-01 -2.195388972759246826e-01 -3.173618614673614502e-01 -1.358793675899505615e-01 3.466297388076782227e-01 9.851762652397155762e-02 1.525375097990036011e-01 1.489565074443817139e-01 6.001957505941390991e-02 -5.698471143841743469e-02 7.449976634234189987e-03 7.559636607766151428e-03 -1.012024432420730591e-01
1.256550252437591553e-01 -2.023133784532546997e-01 -4.640815854072570801e-01 -1.720452457666397095e-01 2.782699465751647949e-01 -2.027777209877967834e-02 -1.465191990137100220e-01 -2.587939202785491943e-01 1.116833388805389404e-01 -3.158963620662689209e-01 1.931517422199249268e-01 -9.326586127281188965e-02 -2.634312212467193604e-02 -1.018161848187446594e-01 8.886819332838058472e-02 -1.435998827219009399e-02 1.233952268958091736e-01 9.512171894311904907e-02 5.095063894987106323e-02 8.499458432197570801e-02 -8.730271458625793457e-02 6.289985030889511108e-02 7.337567955255508423e-02 1.438339054584503174e-01 3.529820144176483154e-01 7.926767319440841675e-02 -3.159666806459426880e-02 8.932401239871978760e-02 -3.606936931610107422e-01 -9.733657538890838623e-02 5.836949497461318970e-02 2.046669134870171547e-03
-2.331712096929550171e-01 -5.519507452845573425e-02 -3.257126808166503906e-01 -5.611465498805046082e-02 1.102831587195396423e-01 -5.952856969088315964e-03 -2.787911295890808105e-01 -2.906988933682441711e-02 3.883651196956634521e-01 -1.714406460523605347e-01 5.430554971098899841e-02 -1.111816316843032837e-01 -2.445441633462905884e-01 -3.290273547172546387e-01 -9.902326762676239014e-02 -1.083772554993629456e-01 1.329107433557510376e-01 -6.642002612352371216e-02 -1.728369146585464478e-01 3.611129894852638245e-02 -2.695722877979278564e-01 -2.241263538599014282e-01 -2.316613197326660156e-01 -7.201553881168365479e-02 1.306537389755249023e-01 2.977738715708255768e-02 1.858053803443908691e-01 1.194457430392503738e-02 1.648734062910079956e-01 5.649925023317337036e-02 1.939119398593902588e-01 4.276185855269432068e-02
-7.317551970481872559e-02 -3.761844933032989502e-01 -3.737266957759857178e-01 -2.230625301599502563e-01 1.973114162683486938e-01 -5.992020014673471451e-03 -2.074706405401229858e-01 1.603336036205291748e-01 2.054601311683654785e-01 -5.543224811553955078e-01 9.319094568490982056e-02 -5.405157059431076050e-02 9.152606129646301270e-02 -1.859872192144393921e-01 -1.024758294224739075e-01 8.284118771553039551e-02 1.568391770124435425e-01 4.900304600596427917e-02 -8.033697307109832764e-02 -6.063819397240877151e-03 -3.360958397388458252e-02 2.192712575197219849e-02 -4.113488644361495972e-02 -9.024100750684738159e-02 3.227728605270385742e-02 1.588781774044036865e-01 4.610758647322654724e-02 9.514066576957702637e-02 -4.010170698165893555e-02 -1.535541266202926636e-01 -1.409695148468017578e-01 -8.426155894994735718e-02
-3.334414064884185791e-01 -8.265081793069839478e-02 -6.380607839673757553e-03 -5.071629583835601807e-02 -4.979948699474334717e-02 -1.301063597202301025e-01 -1.995147615671157837e-01 2.474403828382492065e-01 1.585645824670791626e-01 -2.810063771903514862e-02 2.123726010322570801e-01 -4.026686772704124451e-02 -1.105772480368614197e-01 -3.918072283267974854e-01 -6.589586287736892700e-02 -7.872307673096656799e-03 2.583873085677623749e-02 2.542128860950469971e-01 -1.104414761066436768e-01 -9.102748334407806396e-02 -1.140790209174156189e-01 -1.170637607574462891e-01 -4.127457141876220703e-01 -4.216492176055908203e-02 2.690111696720123291e-01 2.111384868621826172e-01 -1.663179323077201843e-02 2.492383271455764771e-01 6.933117657899856567e-02 -2.195805683732032776e-02 9.921226650476455688e-02 -1.924242377281188965e-01
2.102437615394592285e-01 1.813051104545593262e-02 -1.531794220209121704e-01 -6.182977929711341858e-02 1.460903435945510864e-01 1.031378284096717834e-01 -8.028904348611831665e-02 -1.179715618491172791e-01 9.405199438333511353e-02 -3.770588338375091553e-01 -1.530516296625137329e-01 2.923361957073211670e-01 -1.326017081737518311e-01 -4.176971614360809326e-01 -1.188815906643867493e-01 2.928515970706939697e-01 2.226671017706394196e-02 1.014738455414772034e-01 1.139620542526245117e-01 3.692055121064186096e-02 -7.570054382085800171e-02 -1.641473770141601562e-01 4.095518961548805237e-03 5.432714521884918213e-02 1.633659750223159790e-01 4.154006242752075195e-01 -1.257337182760238647e-01 6.138817593455314636e-02 -1.414671987295150757e-01 1.635735481977462769e-02 -1.309528201818466187e-01 8.334295451641082764e-02
1.444077640771865845e-01 5.855083465576171875e-02 8.041405677795410156e-02 -1.095269173383712769e-01 -4.369179159402847290e-02 1.145149022340774536e-01 -3.171659111976623535e-01 -1.045919209718704224e-01 1.044079065322875977e-01 1.899234764277935028e-02 -2.446778267621994019e-01 1.050032898783683777e-01 -1.272640377283096313e-01 -3.222871422767639160e-01 2.956335246562957764e-02 3.196204900741577148e-01 9.048435837030410767e-02 1.404305249452590942e-01 -3.066881895065307617e-01 -8.566372841596603394e-02 -1.711277514696121216e-01 -1.064173355698585510e-01 -2.316539436578750610e-01 1.139737293124198914e-01 2.585774362087249756e-01 -2.829934842884540558e-02 -1.308709233999252319e-01 1.252971887588500977e-01 -2.956885099411010742e-01 -2.628509402275085449e-01 5.609156936407089233e-02 -1.694787591695785522e-01
2.209893316030502319e-01 -1.500791460275650024e-01 -5.692092701792716980e-02 -2.208466827869415283e-01 2.239720821380615234e-01 -1.312481909990310669e-01 -8.627633750438690186e-02 -1.359865516424179077e-01 -1.210593432188034058e-01 -2.147650718688964844e-01 -6.281547248363494873e-02 -5.524828657507896423e-02 -1.513652037829160690e-02 -3.731965124607086182e-01 5.857954919338226318e-02 4.974424093961715698e-02 1.598348915576934814e-01 1.892267912626266479e-01 -2.325662672519683838e-01 9.686090052127838135e-03 1.130616217851638794e-01 2.366612106561660767e-02 -2.246246188879013062e-01 1.393891125917434692e-01 1.818081885576248169e-01 8.752263337373733521e-02 -3.923649489879608154e-01 2.545224428176879883e-01 -2.484033405780792236e-01 -7.381534576416015625e-02 2.056398242712020874e-01 4.962500184774398804e-02
3.052846789360046387e-01 5.500663816928863525e-02 -2.292334586381912231e-01 -1.596895456314086914e-01 -2.071505971252918243e-02 -1.517882794141769409e-01 -1.857678778469562531e-02 -2.094033658504486084e-01 -2.539014816284179688e-02 -3.662918508052825928e-01 -1.592149734497070312e-01 1.845406889915466309e-01 6.844973191618919373e-03 -3.578082323074340820e-01 -1.430715024471282959e-01 5.829961225390434265e-02 -1.931943297386169434e-01 6.260198354721069336e-02 7.199375890195369720e-03 -1.351740211248397827e-01 -2.644773423671722412e-01 -1.786946356296539307e-01 -1.297429502010345459e-01 8.976013958454132080e-02 1.505429483950138092e-02 1.504280120134353638e-01 -1.199667081236839294e-01 2.380912192165851593e-02 -2.995902895927429199e-01 -9.624496102333068848e-02 -2.951223850250244141e-01 4.045233502984046936e-02
1.150393187999725342e-01 -1.956895738840103149e-01 -1.518015414476394653e-01 -2.799966335296630859e-01 8.679789304733276367e-02 -1.145280674099922180e-01 -4.357369244098663330e-01 -1.940909475088119507e-01 1.877899169921875000e-01 -4.046360254287719727e-01 -1.131563261151313782e-01 8.329604566097259521e-02 2.377036958932876587e-01 -3.164925053715705872e-02 -9.628333151340484619e-02 9.714960306882858276e-02 -1.791100353002548218e-01 8.557966351509094238e-02 6.319212168455123901e-02 -8.224054425954818726e-02 -2.200326025485992432e-01 1.118240226060152054e-02 -1.559299826622009277e-01 -1.203055009245872498e-01 7.006904482841491699e-02 -6.039390340447425842e-02 4.575151577591896057e-02 2.395188957452774048e-01 -9.017947316169738770e-02 -1.747205108404159546e-01 2.426850795745849609e-01 2.875379100441932678e-02
-8.539538085460662842e-02 -9.370090812444686890e-02 -1.258438378572463989e-01 1.259478032588958740e-01 -1.853292882442474365e-01 -6.897213310003280640e-02 -2.622782289981842041e-01 6.838931143283843994e-02 3.147312253713607788e-02 9.084662795066833496e-02 -2.159059233963489532e-02 2.251436114311218262e-01 -1.088122129440307617e-01 -2.687536180019378662e-01 4.541344940662384033e-02 2.511952817440032959e-01 -1.466093678027391434e-02 2.364161610603332520e-01 -6.865999102592468262e-02 1.512532234191894531e-01 -2.715527415275573730e-01 -5.848900228738784790e-02 -2.132706195116043091e-01 2.754096388816833496e-01 1.670750230550765991e-01 3.948011100292205811e-01 2.089294046163558960e-01 1.676064878702163696e-01 -1.949846744537353516e-01 -5.256261676549911499e-02 2.238153070211410522e-01 -3.782812878489494324e-02
2.689459919929504395e-01 -1.265115570276975632e-02 -8.497875183820724487e-02 -1.287177950143814087e-01 6.031829491257667542e-02 1.053986176848411560e-01 -8.715778589248657227e-02 -3.119990788400173187e-02 8.894129842519760132e-02 -1.708152145147323608e-01 -2.936671674251556396e-01 3.193062245845794678e-01 -1.979107968509197235e-02 -3.401364386081695557e-01 -1.142832562327384949e-01 7.633749395608901978e-02 2.033654041588306427e-02 4.428499191999435425e-02 -1.883731596171855927e-02 -2.319037169218063354e-01 -9.752091020345687866e-02 -2.913337349891662598e-01 -1.109016537666320801e-01 -2.665407061576843262e-01 3.060569763183593750e-01 2.717323973774909973e-02 -1.343625634908676147e-01 1.193711236119270325e-01 -2.199985086917877197e-01 -2.228128165006637573e-01 6.818208098411560059e-02 -2.376970648765563965e-01
-1.362393423914909363e-02 -4.386815801262855530e-02 -1.435474902391433716e-01 -1.804080307483673096e-01 -1.445338875055313110e-01 -1.400186568498611450e-01 -2.314645238220691681e-02 -3.134750723838806152e-01 6.049642711877822876e-02 -3.423106670379638672e-01 -2.208922989666461945e-02 -9.970635175704956055e-02 -3.809051513671875000e-01 -2.605270743370056152e-01 3.746408596634864807e-02 -1.659191250801086426e-01 -1.805737316608428955e-01 8.513650391250848770e-05 -8.691158145666122437e-02 2.301291227340698242e-01 -2.734989300370216370e-02 -1.980969458818435669e-01 -7.969606667757034302e-02 4.847129061818122864e-02 3.441176414489746094e-01 3.598236292600631714e-02 3.011720180511474609e-01 -2.320674061775207520e-01 -1.559724379330873489e-02 -4.435659945011138916e-02 7.375732809305191040e-02 1.361767202615737915e-01
-1.669490337371826172e-01 -1.058358177542686462e-01 -3.294633626937866211e-01 1.656326055526733398e-01 2.310381270945072174e-02 -1.876662224531173706e-01 -2.665215432643890381e-01 6.314127147197723389e-02 5.936443060636520386e-02 -2.576566934585571289e-01 -2.914135158061981201e-01 -3.541534021496772766e-02 -4.070227444171905518e-01 1.673461683094501495e-02 -1.795558184385299683e-01 -8.715355396270751953e-02 -6.985189765691757202e-02 2.376849204301834106e-01 2.836552858352661133e-01 -4.864784888923168182e-03 9.524690359830856323e-02 -5.739422142505645752e-02 -2.008148729801177979e-01 5.029766634106636047e-02 2.403630316257476807e-01 4.326454550027847290e-02 -6.347654759883880615e-02 -5.562021210789680481e-02 -1.731478124856948853e-01 9.499997645616531372e-02 -3.998155146837234497e-02 -2.187465876340866089e-01
3.882649168372154236e-02 -2.576125264167785645e-01 -1.640939712524414062e-01 1.217513252049684525e-02 -1.327787488698959351e-01 -1.201044842600822449e-01 -2.896388173103332520e-01 -3.453668206930160522e-02 -2.187874913215637207e-01 -2.068135887384414673e-01 -5.298076942563056946e-02 -3.028493821620941162e-01 -7.227659970521926880e-02 -3.588498830795288086e-01 -3.825341165065765381e-01 1.174199953675270081e-01 1.373447775840759277e-01 2.448009848594665527e-01 -1.302931904792785645e-01 5.664637312293052673e-02 2.840059064328670502e-02 1.535243391990661621e-01 -1.398164629936218262e-01 -5.906872823834419250e-02 8.111567050218582153e-02 3.140261173248291016e-01 5.149069055914878845e-02 3.239722549915313721e-02 -1.153900772333145142e-01 -1.747250407934188843e-01 -8.883085101842880249e-02 -4.018665105104446411e-02
1.665870845317840576e-01 -1.564708948135375977e-01 -2.344980537891387939e-01 1.615495607256889343e-02 -2.832073159515857697e-02 1.361501663923263550e-01 -1.793205142021179199e-01 -2.022752910852432251e-01 -6.580127030611038208e-02 -3.724067509174346924e-01 -7.083314005285501480e-03 1.829068958759307861e-01 -3.543045818805694580e-01 -1.983732581138610840e-01 -1.252145040780305862e-03 3.178834319114685059e-01 2.837060391902923584e-02 -5.983170121908187866e-02 2.924624830484390259e-02 3.387700393795967102e-02 -1.551862061023712158e-01 1.767108589410781860e-02 -4.792585074901580811e-01 -4.288888350129127502e-02 5.139770358800888062e-02 8.272359520196914673e-02 -1.543030142784118652e-01 -9.944752603769302368e-02 -1.525600105524063110e-01 3.088455274701118469e-02 -1.566636711359024048e-01 -5.815218389034271240e-02
-3.214674815535545349e-02 -8.361357450485229492e-02 -3.008888661861419678e-01 -1.684353202581405640e-01 9.043648093938827515e-02 7.039003074169158936e-02 -1.770644187927246094e-01 -2.248706370592117310e-01 1.810605078935623169e-01 3.370829671621322632e-02 -2.525467872619628906e-01 2.281254157423973083e-02 -2.103940844535827637e-01 -1.310173720121383667e-01 -9.763579815626144409e-02 6.904164701700210571e-02 -2.534622251987457275e-01 1.936112344264984131e-01 -1.959238797426223755e-01 -5.060975253582000732e-02 1.908004134893417358e-01 -1.069194972515106201e-01 -3.828857243061065674e-01 1.966787129640579224e-02 2.279275357723236084e-01 3.374688029289245605e-01 -2.803839147090911865e-01 2.789299003779888153e-02 -7.850341498851776123e-02 2.344997972249984741e-02 8.874446153640747070e-02 8.215926587581634521e-02
1.786412745714187622e-01 1.140543725341558456e-02 -7.960092276334762573e-02 -5.820798873901367188e-02 -1.964241564273834229e-01 -3.470339626073837280e-02 -2.978391051292419434e-01 -3.304222598671913147e-02 -6.745879352092742920e-02 -3.162215948104858398e-01 3.806414455175399780e-02 -1.450898498296737671e-01 -1.624503433704376221e-01 -2.146439403295516968e-01 -9.413003921508789062e-02 -1.860759705305099487e-01 -9.878300130367279053e-02 3.549722954630851746e-02 -1.101704612374305725e-01 -3.536507487297058105e-01 -1.469099968671798706e-01 -2.793615162372589111e-01 -4.880100488662719727e-01 -5.561947822570800781e-03 -1.345588415861129761e-01 3.045875765383243561e-02 6.007422879338264465e-02 1.600810736417770386e-01 -6.750196218490600586e-02 2.100254781544208527e-02 -1.677519828081130981e-02 -2.146395891904830933e-01
-1.512917280197143555e-01 -2.891597747802734375e-01 -1.431804299354553223e-01 -1.096809878945350647e-01 2.959906756877899170e-01 -9.308405965566635132e-02 -1.388212591409683228e-01 -1.865535974502563477e-01 -2.420753687620162964e-01 -1.427648365497589111e-01 8.636995404958724976e-02 2.665753103792667389e-02 2.817584760487079620e-02 -3.339373767375946045e-01 1.393555700778961182e-01 4.814919084310531616e-02 9.300129860639572144e-02 -2.523594070225954056e-03 9.530223906040191650e-02 -1.435175910592079163e-02 2.592343986034393311e-01 3.087490238249301910e-02 -1.189787760376930237e-01 1.723452657461166382e-01 2.969315350055694580e-01 2.343258261680603027e-01 -1.213579848408699036e-01 6.151021271944046021e-02 -2.718601822853088379e-01 -5.450019240379333496e-02 3.459305763244628906e-01 3.641770780086517334e-02
1.597858518362045288e-01 -2.191219925880432129e-01 -2.414080202579498291e-01 -2.352242767810821533e-01 2.211483009159564972e-02 -1.599884927272796631e-01 -2.074709385633468628e-01 1.043334603309631348e-01 1.415442228317260742e-01 -2.144403159618377686e-01 -1.501516401767730713e-01 -1.371502429246902466e-01 3.993871062994003296e-02 -9.830491989850997925e-02 -1.806739717721939087e-01 2.015258222818374634e-01 5.043368041515350342e-02 -7.811029255390167236e-02 -3.180073201656341553e-02 -1.345413643866777420e-02 -1.128991693258285522e-01 6.734980642795562744e-02 -3.553678393363952637e-01 1.890993565320968628e-01 4.564845189452171326e-02 -2.169259488582611084e-01 1.476365327835083008e-01 1.128171905875205994e-01 -4.635492563247680664e-01 -1.544025838375091553e-01 -1.714451014995574951e-01 6.174832233227789402e-04
1.624619811773300171e-01 9.388431161642074585e-02 -3.009678050875663757e-02 -1.984847635030746460e-01 -1.978319585323333740e-01 -1.186564043164253235e-01 1.240876540541648865e-01 -7.097718119621276855e-02 2.164675742387771606e-01 -2.505039870738983154e-01 -2.371491938829421997e-01 -1.100615635514259338e-01 -3.909213542938232422e-01 -1.944871395826339722e-01 2.040384709835052490e-02 1.693120151758193970e-01 -1.003137901425361633e-01 -2.027462795376777649e-02 -1.643163561820983887e-01 -3.629214167594909668e-01 8.052449673414230347e-03 -2.807251513004302979e-01 -3.833070397377014160e-01 1.014720052480697632e-01 -6.883387453854084015e-03 8.675560355186462402e-02 1.660162657499313354e-01 6.138754263520240784e-02 -5.845293775200843811e-02 -5.346803460270166397e-03 6.574696302413940430e-02 3.458653762936592102e-02
-1.381474733352661133e-01 -1.241982132196426392e-01 -1.765229552984237671e-01 -1.707186102867126465e-01 -2.780676782131195068e-01 -1.018206700682640076e-01 -1.475757956504821777e-01 -1.432820856571197510e-01 -1.057503162883222103e-03 -1.018591821193695068e-01 2.304038256406784058e-01 -1.984069049358367920e-01 -1.458424925804138184e-01 -2.541119754314422607e-01 6.981332600116729736e-02 3.477563858032226562e-01 1.753971427679061890e-01 1.055159196257591248e-01 -1.015451326966285706e-01 -1.558904647827148438e-01 -1.188512891530990601e-02 8.323516696691513062e-02 -2.573452889919281006e-01 8.931298553943634033e-02 3.022475838661193848e-01 -1.243259059265255928e-03 3.710041642189025879e-01 -7.871536165475845337e-02 1.064393371343612671e-01 -7.269124686717987061e-02 -1.893160515464842319e-03 -2.260809391736984253e-01
-2.359900623559951782e-02 -3.314866721630096436e-01 -1.315383613109588623e-01 -2.425104528665542603e-01 1.221247911453247070e-01 3.727641701698303223e-02 -2.517852485179901123e-01 -8.960587531328201294e-02 2.411501854658126831e-01 -9.032344073057174683e-02 -4.409599304199218750e-02 1.433233916759490967e-01 -1.167573779821395874e-01 -2.430345714092254639e-01 5.636341124773025513e-02 -5.176193267107009888e-02 -3.701317906379699707e-01 -7.522889226675033569e-02 9.114129841327667236e-02 -1.336578428745269775e-01 7.710830867290496826e-02 -4.433172580320388079e-04 -1.629698872566223145e-01 3.448340892791748047e-01 1.047130003571510315e-01 1.960068941116333008e-01 -1.228611841797828674e-01 4.837536811828613281e-02 -2.650101184844970703e-01 -2.589248120784759521e-01 -1.760602742433547974e-01 -5.507294088602066040e-02
3.971101716160774231e-03 -1.471789479255676270e-01 -3.152247667312622070e-01 -2.298241853713989258e-01 2.992136180400848389e-01 2.721835374832153320e-01 -8.097713813185691833e-03 2.608651109039783478e-02 -2.603169903159141541e-02 -2.877165377140045166e-01 6.708242744207382202e-02 1.672131866216659546e-01 -2.353782057762145996e-01 -6.050465255975723267e-02 -2.755703404545783997e-02 8.575557172298431396e-02 -1.181215643882751465e-01 3.462724089622497559e-01 -1.453748792409896851e-01 -1.514997631311416626e-01 -1.612517088651657104e-01 -4.871086403727531433e-02 -3.591061532497406006e-01 1.614522337913513184e-01 6.047640740871429443e-02 -5.906007811427116394e-02 -2.621793448925018311e-01 -7.035131752490997314e-02 1.168905384838581085e-02 -1.025662347674369812e-01 1.602614372968673706e-01 -1.292287837713956833e-02
8.506108075380325317e-02 -4.318147152662277222e-02 -2.614051699638366699e-01 -4.807877819985151291e-03 4.195554554462432861e-02 1.482909470796585083e-01 2.742815762758255005e-02 -2.171473950147628784e-01 -8.773413300514221191e-02 -1.898849904537200928e-01 -1.679576188325881958e-02 2.139177769422531128e-01 -8.697341382503509521e-02 -5.415902137756347656e-01 -1.375105679035186768e-01 5.183813720941543579e-02 1.390422433614730835e-01 -8.308728784322738647e-02 -8.834779262542724609e-02 -6.771336495876312256e-02 -1.837824434041976929e-01 3.835042938590049744e-02 -3.247003555297851562e-01 -1.261776834726333618e-01 1.619768887758255005e-01 -3.520786017179489136e-02 -2.191267758607864380e-01 5.974851921200752258e-02 -2.949454784393310547e-01 7.897758483886718750e-02 2.089021354913711548e-01 -1.656920015811920166e-01
-2.130897939205169678e-01 5.695149675011634827e-02 2.345140092074871063e-02 -4.832149669528007507e-02 6.380075216293334961e-02 -2.276766672730445862e-02 -3.385400474071502686e-01 -2.654655277729034424e-02 3.633219376206398010e-02 -4.220884740352630615e-01 7.124991714954376221e-02 -1.543012708425521851e-01 -4.416631907224655151e-02 -1.860112398862838745e-01 -2.675192654132843018e-01 6.701635569334030151e-02 7.041437178850173950e-02 -1.609606295824050903e-01 -9.695734828710556030e-02 -2.561390697956085205e-01 1.229533180594444275e-02 -2.002083212137222290e-01 -2.297682613134384155e-01 4.761401563882827759e-02 1.637422889471054077e-01 3.699363768100738525e-01 2.372242361307144165e-01 1.805698382668197155e-03 -2.356491386890411377e-01 -6.367620080709457397e-02 -1.216764003038406372e-01 -1.099350675940513611e-01
8.011238276958465576e-02 -1.772352308034896851e-01 -9.417824447154998779e-03 9.284427762031555176e-02 -2.214429229497909546e-01 1.233284026384353638e-01 -2.051187157630920410e-01 6.558535993099212646e-02 -1.838609725236892700e-01 -5.396636128425598145e-01 -9.651934355497360229e-02 -2.902292646467685699e-02 -8.287380635738372803e-02 -2.453384548425674438e-01 4.429699480533599854e-02 -2.066643983125686646e-01 -2.538668923079967499e-02 2.507445514202117920e-01 2.084659598767757416e-02 -3.418057039380073547e-02 -2.359581142663955688e-01 7.556840777397155762e-02 -1.427825689315795898e-01 -6.729926913976669312e-02 1.249434947967529297e-01 1.215292513370513916e-01 -1.645635515451431274e-01 -1.783408075571060181e-01 -2.839477658271789551e-01 1.560354679822921753e-01 1.057901382446289062e-01 -1.976176351308822632e-01
1.218732744455337524e-01 -9.153128415346145630e-02 3.989205509424209595e-02 1.106861792504787445e-02 -3.877303749322891235e-02 -1.839665323495864868e-01 -1.283384561538696289e-01 -3.232929110527038574e-01 1.020005345344543457e-01 -2.099550664424896240e-01 8.665033429861068726e-02 -4.029054343700408936e-01 -5.118726566433906555e-02 -3.290707170963287354e-01 -2.291012406349182129e-01 -1.726892590522766113e-01 -1.894768923521041870e-01 -1.054696887731552124e-01 -9.947354346513748169e-02 -2.545146644115447998e-01 -1.214151158928871155e-01 -1.593814641237258911e-01 -1.871953755617141724e-01 -1.049063280224800110e-01 1.345147490501403809e-01 1.508389115333557129e-01 1.912838369607925415e-01 2.110080569982528687e-01 -1.168327480554580688e-01 -1.557261496782302856e-01 8.959478139877319336e-02 -1.593679338693618774e-01
-1.487263888120651245e-01 -2.714251577854156494e-01 -2.884257137775421143e-01 -7.281378656625747681e-02 -1.419418156147003174e-01 5.669097602367401123e-02 -1.716291308403015137e-01 -1.131759732961654663e-01 1.417990773916244507e-01 -3.034010529518127441e-01 -7.642102241516113281e-02 2.262138761579990387e-02 -1.188255771994590759e-01 -2.669215500354766846e-01 2.813611328601837158e-01 1.108235269784927368e-01 -4.048492386937141418e-02 -1.109379753470420837e-01 3.800048828125000000e-01 -1.312049180269241333e-01 3.800395503640174866e-02 -4.100393503904342651e-02 -2.657140493392944336e-01 1.734218746423721313e-01 -9.574930369853973389e-02 3.510333597660064697e-02 5.255972594022750854e-02 1.030668094754219055e-01 -2.173895686864852905e-01 8.936839550733566284e-02 -1.070275232195854187e-01 2.913977801799774170e-01
1.063490286469459534e-02 -1.418481618165969849e-01 -2.752827405929565430e-01 -2.150782346725463867e-01 -4.335137084126472473e-02 -1.590594649314880371e-01 -6.052916869521141052e-02 -2.557299733161926270e-01 1.923286169767379761e-02 -4.501484632492065430e-01 1.481245085597038269e-02 -5.409302935004234314e-02 -2.385489195585250854e-01 -2.072659432888031006e-01 -7.986170053482055664e-02 -2.030373215675354004e-01 -8.274930715560913086e-02 5.413971841335296631e-02 1.071300655603408813e-01 1.365713030099868774e-01 1.184118073433637619e-02 -2.210026830434799194e-01 -4.022634401917457581e-02 1.537234634160995483e-01 1.543265134096145630e-01 3.455198705196380615e-01 7.391325384378433228e-02 -8.409709483385086060e-02 5.693345144391059875e-02 1.869686506688594818e-02 3.537792861461639404e-01 9.614861756563186646e-02
-2.606457769870758057e-01 -4.407721105962991714e-03 -4.733472689986228943e-02 1.063055843114852905e-01 -1.636680215597152710e-01 1.087152212858200073e-01 -1.226976886391639709e-01 -8.531755954027175903e-02 3.154081851243972778e-02 -4.074185788631439209e-01 2.246893197298049927e-01 2.657472342252731323e-02 -7.117025554180145264e-02 -2.804274857044219971e-01 -3.841295838356018066e-01 1.563179343938827515e-01 9.012942761182785034e-02 -1.368933916091918945e-02 -8.107721805572509766e-02 -2.888359427452087402e-01 -4.408178478479385376e-02 -2.772636711597442627e-01 -2.823919951915740967e-01 1.399353146553039551e-01 1.563506871461868286e-01 1.905144751071929932e-01 5.860645696520805359e-02 8.436043746769428253e-03 -1.876028776168823242e-01 -6.595281511545181274e-02 -5.922306445427238941e-04 5.867763981223106384e-02
1.119583472609519958e-01 -5.944905057549476624e-02 -8.761515840888023376e-03 1.072568297386169434e-01 -7.983504980802536011e-02 -8.994172513484954834e-02 -2.044288665056228638e-01 -3.826143443584442139e-01 5.551758036017417908e-02 -2.587461769580841064e-01 1.811944097280502319e-01 -1.695394068956375122e-01 -9.448923170566558838e-02 -4.301375150680541992e-01 -2.320087701082229614e-01 -1.393152326345443726e-01 -1.037302985787391663e-01 -1.522580683231353760e-01 -9.158434718847274780e-02 -3.417658805847167969e-01 -3.070885874330997467e-02 -7.721766829490661621e-02 -2.256290912628173828e-01 2.849241346120834351e-02 -3.903420269489288330e-02 1.884759217500686646e-01 1.498637441545724869e-02 2.212973237037658691e-01 -1.516057699918746948e-01 -5.877710506319999695e-02 -1.405515987426042557e-02 -2.006777971982955933e-01
-9.463009983301162720e-02 -8.626861125230789185e-02 1.271024197340011597e-01 1.118396073579788208e-01 -8.274953812360763550e-03 2.230584770441055298e-01 -9.578552097082138062e-02 -1.444186419248580933e-01 2.291014641523361206e-01 -3.520772233605384827e-02 -2.254770845174789429e-01 -7.926110923290252686e-02 -1.763722002506256104e-01 -3.520769476890563965e-01 -1.413348168134689331e-01 1.105446889996528625e-01 -2.450930327177047729e-01 2.513561546802520752e-01 8.105840533971786499e-02 -6.594796665012836456e-03 -1.637981384992599487e-01 1.566597223281860352e-01 -2.129262983798980713e-01 2.042894214391708374e-01 4.081259667873382568e-01 -8.853254467248916626e-02 2.164992690086364746e-01 -4.575205221772193909e-02 -1.020682305097579956e-01 2.047995924949645996e-01 1.350948512554168701e-01 1.211800798773765564e-01
2.192974090576171875e-01 7.365293055772781372e-02 -1.034478768706321716e-01 -7.981910556554794312e-02 -2.296006083488464355e-01 -4.350431561470031738e-01 -4.960656538605690002e-02 -1.229673251509666443e-01 4.574368149042129517e-02 -3.689397573471069336e-01 -3.363446891307830811e-02 -1.978924721479415894e-01 -2.514465749263763428e-01 -2.356794476509094238e-01 -2.051448523998260498e-01 -5.773231014609336853e-02 -4.662564769387245178e-02 1.597590148448944092e-01 1.793197393417358398e-01 1.242590472102165222e-01 2.641047164797782898e-02 -1.660219728946685791e-01 -9.710124880075454712e-02 3.276741877198219299e-02 1.121683195233345032e-01 3.132182061672210693e-01 1.046609282493591309e-01 -2.459229528903961182e-02 -1.112211570143699646e-01 -7.570257782936096191e-02 2.601107656955718994e-01 -7.141911983489990234e-02
-4.601365327835083008e-02 -3.470908477902412415e-02 -2.990776300430297852e-01 1.249687075614929199e-01 5.185920000076293945e-02 1.148168519139289856e-01 8.291165530681610107e-02 -2.299234718084335327e-01 1.375360637903213501e-01 -9.213413298130035400e-02 -9.263128787279129028e-02 4.028489813208580017e-02 1.200663391500711441e-02 -3.501348495483398438e-01 -4.245036467909812927e-02 -4.730384331196546555e-03 1.564768552780151367e-01 4.682352244853973389e-01 1.496561914682388306e-01 -3.245832771062850952e-02 1.306070387363433838e-01 -6.111430749297142029e-02 -3.461211025714874268e-01 5.624859407544136047e-02 2.850883007049560547e-01 3.143594413995742798e-02 -6.091952696442604065e-02 2.378488034009933472e-01 1.931700110435485840e-02 -3.073872029781341553e-01 4.348135553300380707e-03 -7.394924014806747437e-02
-8.248768746852874756e-02 3.137682378292083740e-02 -1.760043054819107056e-01 1.813390851020812988e-01 5.659130960702896118e-02 -1.625212132930755615e-01 1.418571323156356812e-01 1.668327301740646362e-01 3.925758600234985352e-02 -4.447626769542694092e-01 -2.952624857425689697e-02 2.449548989534378052e-02 -4.338919520378112793e-01 -8.674430847167968750e-02 8.248084038496017456e-02 4.084945097565650940e-02 -1.947628706693649292e-01 9.294662624597549438e-02 -8.204534649848937988e-02 -9.316992014646530151e-02 -6.980184465646743774e-02 -2.271535694599151611e-01 -2.401227056980133057e-01 1.317970454692840576e-02 3.726915121078491211e-01 -8.197882771492004395e-02 -2.112071514129638672e-01 7.474067062139511108e-02 -1.032876372337341309e-01 -5.150580406188964844e-02 2.447390705347061157e-01 -1.929486356675624847e-02
2.875522673130035400e-01 -1.236532479524612427e-01 -3.915146738290786743e-02 6.826877593994140625e-03 -6.293912976980209351e-02 -2.014964967966079712e-01 -1.037404686212539673e-02 -1.977940797805786133e-01 1.217678282409906387e-02 -3.654263913631439209e-01 2.528824508190155029e-01 2.659495174884796143e-01 -1.530221998691558838e-01 -3.506240844726562500e-01 1.414870377629995346e-02 -7.011508196592330933e-02 1.906023770570755005e-01 1.989335119724273682e-01 1.409407258033752441e-01 -1.042837649583816528e-01 -8.215875923633575439e-02 -1.110054627060890198e-01 -7.083831727504730225e-02 2.192970514297485352e-01 1.140626072883605957e-01 2.544031739234924316e-01 -3.216509222984313965e-01 -1.338043250143527985e-02 -1.288775950670242310e-01 -1.298508048057556152e-01 -5.287699028849601746e-02 1.892757788300514221e-02
-1.953364722430706024e-02 1.124957278370857239e-01 -2.498876452445983887e-01 8.079914003610610962e-02 -8.040838688611984253e-02 -1.985331773757934570e-01 -2.003874480724334717e-01 -8.000826835632324219e-02 6.683009117841720581e-02 -2.263935208320617676e-01 2.789981365203857422e-01 -2.166129052639007568e-01 -2.249486446380615234e-01 -3.895282447338104248e-01 -9.487434476613998413e-02 -1.130143031477928162e-01 3.202795237302780151e-02 1.865786910057067871e-01 1.738372296094894409e-01 -3.458936139941215515e-02 -1.456103473901748657e-01 -1.952275186777114868e-01 -3.048356771469116211e-01 4.648963920772075653e-03 6.382603943347930908e-02 1.855667866766452789e-02 1.995041072368621826e-01 -2.491939663887023926e-01 1.162762045860290527e-01 -4.339971020817756653e-02 2.651593983173370361e-01 -9.704678505659103394e-02
-7.223655283451080322e-02 -1.555316895246505737e-01 -3.061128258705139160e-01 -1.435939818620681763e-01 1.867883354425430298e-01 1.627710908651351929e-01 -1.741146296262741089e-01 -2.147480249404907227e-01 5.433100089430809021e-02 -1.061031371355056763e-01 -1.094468012452125549e-01 1.566166132688522339e-01 -4.799449443817138672e-02 -3.399578034877777100e-01 1.216232627630233765e-01 1.318025141954421997e-01 -3.169142603874206543e-01 -1.286968141794204712e-01 2.427061945199966431e-01 1.003056615591049194e-01 6.305603776127099991e-03 -2.212111502885818481e-01 -2.071743011474609375e-01 3.037798404693603516e-01 2.656211853027343750e-01 -8.156554400920867920e-02 -3.958002105355262756e-02 1.513695567846298218e-01 -1.738533675670623779e-01 6.519837677478790283e-02 -1.035499572753906250e-01 2.582038380205631256e-02
-1.705631166696548462e-01 -5.794718861579895020e-02 -1.841479986906051636e-01 1.076205298304557800e-01 -1.207109615206718445e-01 1.268742233514785767e-01 -1.899006217718124390e-01 -7.118498533964157104e-02 1.712267696857452393e-01 -3.881926238536834717e-01 1.905158907175064087e-01 -6.705088168382644653e-02 -1.298265904188156128e-01 -2.032932937145233154e-01 -3.646132051944732666e-01 7.559742778539657593e-02 1.459118630737066269e-02 -1.442697942256927490e-01 -1.131228953599929810e-01 -1.301499754190444946e-01 1.010447926819324493e-02 -2.176966518163681030e-01 -2.395500540733337402e-01 1.861817687749862671e-01 1.772493869066238403e-01 3.723789453506469727e-01 9.079030901193618774e-02 8.986163139343261719e-02 -2.156152725219726562e-01 6.931602209806442261e-02 -3.206893568858504295e-03 -6.785360723733901978e-02
-1.014983355998992920e-01 -1.575527787208557129e-01 -1.994744092226028442e-01 -6.954177469015121460e-02 1.773223280906677246e-01 2.129841409623622894e-02 -5.555170774459838867e-02 -7.256654649972915649e-02 9.163714945316314697e-02 -4.068027734756469727e-01 -3.634601086378097534e-02 -6.907470524311065674e-02 7.487922906875610352e-02 6.528095901012420654e-02 1.305486112833023071e-01 4.795412346720695496e-02 -1.064372137188911438e-01 3.632785379886627197e-01 6.900452077388763428e-02 -4.899789765477180481e-02 -2.467808574438095093e-01 1.052489057183265686e-01 -6.690761446952819824e-02 3.599249422550201416e-01 1.646423190832138062e-01 2.340599000453948975e-01 -1.161330728791654110e-03 6.100859865546226501e-02 -4.467252790927886963e-01 6.757895648479461670e-02 -9.324124455451965332e-02 -1.261308193206787109e-01
3.636923432350158691e-02 9.640120714902877808e-02 -7.292537391185760498e-02 4.070594161748886108e-02 1.033467706292867661e-02 -1.258537024259567261e-01 -2.335939407348632812e-01 -2.784948945045471191e-01 3.023464605212211609e-02 -3.044464886188507080e-01 9.877380728721618652e-02 -2.227332442998886108e-01 -1.273840218782424927e-01 -3.817104101181030273e-01 -1.462014913558959961e-01 -1.186842396855354309e-01 -2.315786667168140411e-02 -4.227352887392044067e-02 -2.265019714832305908e-01 -3.711712658405303955e-01 -4.747880622744560242e-02 -1.838030666112899780e-01 -7.725667953491210938e-02 -3.064959123730659485e-02 6.923939287662506104e-02 1.726445257663726807e-01 1.069953888654708862e-01 2.893236577510833740e-01 -1.563515961170196533e-01 -1.460612118244171143e-01 8.988945931196212769e-02 -2.569481134414672852e-01
2.424230612814426422e-02 -2.417680919170379639e-01 -2.518913149833679199e-01 -1.156103685498237610e-01 -8.957624435424804688e-02 -1.807817667722702026e-01 -2.890136279165744781e-02 -2.598660886287689209e-01 1.347842998802661896e-02 -3.839535415172576904e-01 -2.698163315653800964e-02 -4.868530668318271637e-03 -2.322413623332977295e-01 -3.423912227153778076e-01 1.242769695818424225e-02 -1.550635695457458496e-01 -7.063156366348266602e-02 -1.347863823175430298e-01 4.297794401645660400e-02 1.296500265598297119e-01 2.397137694060802460e-03 -3.657025694847106934e-01 -4.274634271860122681e-02 2.358402907848358154e-01 7.570908963680267334e-02 2.384164482355117798e-01 1.361383795738220215e-01 -1.178751736879348755e-01 4.223682358860969543e-02 -1.826309710741043091e-01 2.118970751762390137e-01 5.751616880297660828e-02
-2.161682099103927612e-01 -8.069344609975814819e-02 3.142479807138442993e-03 -1.991850882768630981e-01 -1.273679267615079880e-02 -7.682254165410995483e-02 -4.397343844175338745e-02 7.943151891231536865e-02 6.246614456176757812e-02 -3.072963356971740723e-01 7.669001817703247070e-02 -8.687578886747360229e-02 1.062906086444854736e-01 -2.717463374137878418e-01 -2.738628089427947998e-01 -4.449109733104705811e-02 8.303967118263244629e-02 1.301661282777786255e-01 -4.581874608993530273e-01 -2.212161123752593994e-01 -2.652109265327453613e-01 -1.666015684604644775e-01 -2.905549108982086182e-01 1.616266518831253052e-01 2.355661392211914062e-01 1.880708336830139160e-01 8.973883092403411865e-02 6.480340659618377686e-02 -1.340748220682144165e-01 4.053542762994766235e-02 4.309275373816490173e-02 5.424281209707260132e-02
2.474334090948104858e-01 -1.761663407087326050e-01 -7.751809316687285900e-04 -1.035181507468223572e-01 -2.487559318542480469e-01 -1.540779322385787964e-01 1.742652989923954010e-02 -4.314490258693695068e-01 9.028182923793792725e-02 -2.054452598094940186e-01 7.165752351284027100e-02 -4.676196351647377014e-02 -2.679802011698484421e-03 -2.307410240173339844e-01 -3.645667135715484619e-01 1.058282777667045593e-01 8.580272644758224487e-02 -8.316738903522491455e-02 -1.815197803080081940e-02 -9.217188693583011627e-03 5.278129875659942627e-02 -1.497403085231781006e-01 -2.784346342086791992e-01 1.500882953405380249e-01 4.975080490112304688e-02 2.321685403585433960e-01 1.614995747804641724e-01 1.885568797588348389e-01 -2.320102229714393616e-02 -2.702205479145050049e-01 1.879778653383255005e-01 -5.528985708951950073e-02
1.287880986928939819e-01 1.727682538330554962e-02 -2.184664309024810791e-01 -3.173064813017845154e-02 1.792129725217819214e-01 -1.757091432809829712e-01 -1.516078710556030273e-01 -2.248490452766418457e-01 2.573339268565177917e-02 -3.278073370456695557e-01 -1.375363022089004517e-01 1.453918069601058960e-01 5.150720942765474319e-03 -3.705234527587890625e-01 -3.327928110957145691e-02 9.834098070859909058e-02 6.369211524724960327e-02 -2.847037091851234436e-02 -1.113494485616683960e-01 -1.803359240293502808e-01 -3.582002818584442139e-01 -1.499125212430953979e-01 -8.173038065433502197e-02 -9.941885620355606079e-02 2.057575285434722900e-01 1.621484458446502686e-01 -6.342514604330062866e-02 -1.703666448593139648e-01 -2.530607581138610840e-01 -7.362890988588333130e-02 -2.419818490743637085e-01 2.340005785226821899e-01
-1.265422105789184570e-01 -2.539246678352355957e-01 -1.679030805826187134e-02 9.710686653852462769e-02 7.308213971555233002e-03 -7.771716266870498657e-02 1.187290251255035400e-01 1.067784503102302551e-01 5.658724159002304077e-02 -3.113162219524383545e-01 -3.915648534893989563e-02 5.273040011525154114e-02 1.145068183541297913e-01 -4.445120096206665039e-01 -1.956842839717864990e-01 -2.871038019657135010e-01 -8.024077117443084717e-02 1.682766377925872803e-01 -1.472571939229965210e-01 -3.427129089832305908e-01 -6.678354740142822266e-02 1.000112667679786682e-01 -2.057983577251434326e-01 9.931937791407108307e-03 1.279591321945190430e-01 9.862057119607925415e-02 2.440494298934936523e-01 2.287915050983428955e-01 -2.509294450283050537e-01 6.688996404409408569e-02 7.803660631179809570e-02 -2.784855198115110397e-03
2.172618359327316284e-01 -1.854345053434371948e-01 -3.327027261257171631e-01 -6.225605681538581848e-02 7.499377429485321045e-02 -3.423313051462173462e-02 -5.311693623661994934e-02 -7.456073909997940063e-02 -2.089595943689346313e-01 -1.463681906461715698e-01 1.050820797681808472e-01 1.258634328842163086e-01 -2.769260704517364502e-01 -2.716374695301055908e-01 -3.596231341361999512e-02 2.833801209926605225e-01 -4.642624408006668091e-02 4.450739175081253052e-02 -1.789689250290393829e-02 3.762812539935112000e-02 -1.957082748413085938e-01 1.179721951484680176e-01 -5.087154507637023926e-01 1.227384060621261597e-01 6.164437532424926758e-02 5.345216020941734314e-02 -3.541645780205726624e-02 9.400711208581924438e-02 -1.981901824474334717e-01 2.259694188833236694e-01 -2.258910052478313446e-02 -1.583521068096160889e-01
-3.874604105949401855e-01 -7.942914962768554688e-02 -5.801128223538398743e-02 1.089965850114822388e-01 -1.619654893875122070e-01 -5.583042278885841370e-02 -1.915104091167449951e-01 -1.745301336050033569e-01 1.041107103228569031e-01 -3.102575540542602539e-01 7.163351774215698242e-02 -7.219029963016510010e-02 2.072009257972240448e-02 -4.372643232345581055e-01 2.613299153745174408e-02 -3.988645225763320923e-02 -4.951229691505432129e-02 3.546058759093284607e-02 -1.957174986600875854e-01 1.646536216139793396e-02 -1.179643273353576660e-01 2.089594900608062744e-01 -1.546543985605239868e-01 1.358190178871154785e-01 1.702006459236145020e-01 2.027834653854370117e-01 1.213665753602981567e-01 2.541608512401580811e-01 -2.660658657550811768e-01 1.988283246755599976e-01 -1.072335094213485718e-01 8.377743512392044067e-02
2.376365363597869873e-01 -2.381747066974639893e-01 -1.348456442356109619e-01 -2.419781535863876343e-01 2.049765437841415405e-01 1.141247898340225220e-01 -4.133640229701995850e-01 5.118607357144355774e-02 6.008785590529441833e-02 -2.591693028807640076e-02 -1.953020691871643066e-01 3.761411085724830627e-02 -7.465352863073348999e-02 -2.261319905519485474e-01 -5.374338105320930481e-02 1.987362205982208252e-01 4.350310564041137695e-02 -1.241062358021736145e-01 -1.655643284320831299e-01 -2.160781472921371460e-01 -2.200586944818496704e-01 -7.008325308561325073e-02 -7.313642650842666626e-02 2.158879637718200684e-01 2.635447978973388672e-01 -3.444792330265045166e-02 1.786789484322071075e-02 1.920756697654724121e-01 -3.439500033855438232e-01 -1.163637489080429077e-01 7.457904517650604248e-03 4.646845906972885132e-02
2.815767005085945129e-02 4.014785215258598328e-02 -1.482319384813308716e-01 -1.838761419057846069e-01 4.698273539543151855e-02 -1.335910707712173462e-01 -3.417095914483070374e-02 -7.343375682830810547e-02 6.424379348754882812e-02 -4.038337469100952148e-01 -2.337466366589069366e-02 -9.318933635950088501e-02 -2.759550511837005615e-01 -1.896286010742187500e-01 -1.585890799760818481e-01 3.341472940519452095e-03 4.213397204875946045e-02 -4.729472473263740540e-02 2.205826938152313232e-01 -2.105353921651840210e-01 -4.079597070813179016e-02 -4.140824973583221436e-01 -1.147456318140029907e-01 -7.127219438552856445e-02 1.919182389974594116e-01 2.318059653043746948e-01 3.330651521682739258e-01 -2.052915748208761215e-03 8.130040764808654785e-02 2.922969870269298553e-02 3.215973377227783203e-01 -2.693450823426246643e-02
1.330571342259645462e-02 -2.618485689163208008e-01 -1.153968870639801025e-01 7.704953849315643311e-02 1.310028433799743652e-01 1.083104684948921204e-02 1.266073286533355713e-01 -1.541199386119842529e-01 6.482373923063278198e-02 -2.344095110893249512e-01 1.549046188592910767e-01 -2.278122603893280029e-01 -1.076833680272102356e-01 -2.455028295516967773e-01 1.703718900680541992e-01 -1.467856299132108688e-02 1.797443255782127380e-02 3.525401949882507324e-01 2.385309189558029175e-01 -1.897940933704376221e-01 1.546007245779037476e-01 1.562443971633911133e-01 -3.537839055061340332e-01 1.165633946657180786e-01 1.676567494869232178e-01 3.453008830547332764e-02 2.631727978587150574e-02 2.563828527927398682e-01 -8.813007920980453491e-02 -2.661952078342437744e-01 2.402845770120620728e-02 1.981676369905471802e-01
6.658705323934555054e-02 -8.677496761083602905e-02 -1.104427650570869446e-01 -3.089867532253265381e-02 -1.397646963596343994e-01 -1.023458912968635559e-01 -3.583058416843414307e-01 -1.294242888689041138e-01 2.779364213347434998e-02 1.515939533710479736e-01 2.762284316122531891e-02 -2.352789975702762604e-03 9.229032695293426514e-02 -3.602623641490936279e-01 2.107526734471321106e-02 3.829132914543151855e-01 -1.058783456683158875e-01 9.850681573152542114e-02 4.124798811972141266e-03 -8.423812687397003174e-03 -2.278542965650558472e-01 -1.792603284120559692e-01 -4.103801250457763672e-01 -6.367725878953933716e-02 6.755304336547851562e-02 2.502900063991546631e-01 -1.122351884841918945e-01 2.007585205137729645e-02 -3.503133356571197510e-01 -6.820709258317947388e-02 -6.584853678941726685e-02 -2.025102078914642334e-02
5.089855194091796875e-02 -6.034820899367332458e-02 -1.231198459863662720e-01 -1.376026272773742676e-01 -3.669211640954017639e-02 -3.436799645423889160e-01 4.246135056018829346e-02 -1.763348430395126343e-01 -1.519610639661550522e-02 -4.244904816150665283e-01 -9.857459366321563721e-02 -1.631612479686737061e-01 -2.527555227279663086e-01 -4.501895010471343994e-01 -1.094364896416664124e-01 -1.370076537132263184e-01 -8.781543374061584473e-02 -8.504151552915573120e-02 1.922236382961273193e-01 1.677845269441604614e-01 9.103494137525558472e-02 -3.043547868728637695e-01 -1.461247503757476807e-01 -1.096097379922866821e-02 4.808115214109420776e-02 2.314784377813339233e-01 1.077537015080451965e-01 4.400472342967987061e-02 5.952775850892066956e-02 3.330798819661140442e-02 1.017232686281204224e-01 -7.982138544321060181e-02
9.467015415430068970e-02 -1.200775951147079468e-01 3.220872581005096436e-01 7.110566645860671997e-02 4.690552875399589539e-02 -3.199443221092224121e-02 -5.946518853306770325e-02 -7.142251823097467422e-03 1.753370016813278198e-01 -2.227542549371719360e-01 2.026075422763824463e-01 1.581175625324249268e-02 -4.724393784999847412e-01 -2.675909399986267090e-01 -9.885469824075698853e-02 2.071577683091163635e-02 -2.734413743019104004e-01 7.331258058547973633e-02 -1.284228712320327759e-01 -2.461646348237991333e-01 -1.235938072204589844e-01 -1.545821875333786011e-01 6.180294975638389587e-02 1.394121497869491577e-01 3.818457722663879395e-01 6.330398470163345337e-02 -3.260572906583547592e-03 7.842945307493209839e-02 -8.180911839008331299e-02 -1.010323539376258850e-01 1.452038437128067017e-01 -1.439570933580398560e-01
-2.186946421861648560e-01 -2.472825534641742706e-02 1.230727415531873703e-03 8.489828556776046753e-02 9.546936303377151489e-02 1.111877486109733582e-01 -2.509433031082153320e-01 -9.376569092273712158e-02 1.934990584850311279e-01 4.937079176306724548e-02 1.347366720438003540e-01 1.342114508152008057e-01 -2.180528193712234497e-01 -3.750384449958801270e-01 -1.783175617456436157e-01 -9.668092429637908936e-02 -4.113786667585372925e-02 9.860154986381530762e-02 -2.331970185041427612e-01 -2.572659961879253387e-02 -2.996322810649871826e-01 -1.731170117855072021e-01 -2.342970371246337891e-01 -7.731039077043533325e-02 3.104601204395294189e-01 -7.774352282285690308e-02 2.952654659748077393e-01 6.601235270500183105e-02 -1.168916225433349609e-01 -1.996755450963973999e-01 1.777132600545883179e-01 -1.398424804210662842e-01
-1.274048537015914917e-01 -6.951647251844406128e-02 2.126047946512699127e-02 -3.188735246658325195e-02 -3.588766604661941528e-02 1.466740369796752930e-01 -3.711655735969543457e-02 -3.459085151553153992e-02 -1.165951713919639587e-01 -4.664209187030792236e-01 1.530208438634872437e-01 1.165961325168609619e-01 -1.528144627809524536e-01 -3.948489725589752197e-01 -3.866255879402160645e-01 3.381532430648803711e-01 -8.196577429771423340e-02 1.972286552190780640e-01 8.673740923404693604e-02 -8.040340244770050049e-02 -2.065956890583038330e-01 -1.527005136013031006e-01 -9.770081937313079834e-02 5.574408173561096191e-02 8.495067805051803589e-02 -1.308665722608566284e-01 -2.285143435001373291e-01 -8.150687813758850098e-02 -3.652088716626167297e-02 -4.223181307315826416e-02 -1.258582919836044312e-01 -2.081087417900562286e-02
-1.643872559070587158e-01 -1.410209238529205322e-01 3.312487900257110596e-02 -1.733515039086341858e-02 -1.808294206857681274e-01 3.960276022553443909e-02 -2.209712006151676178e-02 -1.156596690416336060e-01 1.615618616342544556e-01 -2.058608680963516235e-01 2.253409475088119507e-01 6.628158688545227051e-02 3.704997152090072632e-02 -4.816097617149353027e-01 -9.280408173799514771e-02 -1.828815937042236328e-01 -3.163338080048561096e-02 1.488696932792663574e-01 -3.393451273441314697e-01 5.400261282920837402e-02 2.522820606827735901e-02 1.103251278400421143e-01 -2.461742609739303589e-01 2.587549686431884766e-01 1.570807695388793945e-01 3.105340003967285156e-01 2.472577430307865143e-02 1.664833426475524902e-01 -2.339702397584915161e-01 7.841154187917709351e-02 -8.831650763750076294e-02 6.931847333908081055e-02
-2.892564237117767334e-01 -2.813329696655273438e-01 -9.664324671030044556e-02 -8.346014469861984253e-02 -1.164135187864303589e-01 2.203354090452194214e-01 -5.535475164651870728e-02 -4.355873540043830872e-02 -1.174525916576385498e-01 -6.951824575662612915e-02 2.741590328514575958e-02 1.682648994028568268e-02 -9.847845882177352905e-02 -3.346742391586303711e-01 1.121040582656860352e-01 2.069832980632781982e-01 -1.476225703954696655e-01 2.352445870637893677e-01 5.112915113568305969e-02 -9.992384165525436401e-02 -4.134688153862953186e-02 9.888478368520736694e-02 -5.133050680160522461e-01 -1.546497941017150879e-01 1.524001806974411011e-01 9.521095454692840576e-02 -3.276176005601882935e-02 1.194946467876434326e-01 -2.054996490478515625e-01 -2.163617610931396484e-01 -2.673648111522197723e-02 -1.761262863874435425e-01
-7.697287201881408691e-02 -1.741366386413574219e-01 -1.872690171003341675e-01 -1.869469434022903442e-01 2.086488902568817139e-02 6.790513545274734497e-02 -2.423995584249496460e-01 -1.090128570795059204e-01 1.295972466468811035e-01 -3.799574375152587891e-01 2.887937240302562714e-02 -2.165869250893592834e-02 -3.077429831027984619e-01 -1.773527115583419800e-01 -4.788240045309066772e-02 -7.793622557073831558e-03 -2.596203684806823730e-01 1.023679077625274658e-01 -1.371139585971832275e-01 1.054912656545639038e-01 1.413850337266921997e-01 -1.771324574947357178e-01 4.011972993612289429e-02 6.618449836969375610e-02 2.947717010974884033e-01 4.173059016466140747e-02 3.975028693675994873e-01 -9.602712839841842651e-02 1.932451128959655762e-02 -1.022892892360687256e-01 2.912069857120513916e-01 1.019782721996307373e-01
8.081723004579544067e-02 -1.611788757145404816e-02 -3.038001656532287598e-01 -9.762568026781082153e-02 3.868927955627441406e-01 -9.144356101751327515e-02 -4.012731462717056274e-02 -1.922814249992370605e-01 7.932051271200180054e-02 -1.201224327087402344e-01 1.654081493616104126e-01 -1.966360062360763550e-01 1.450134068727493286e-01 -2.659615874290466309e-01 2.104906141757965088e-01 -1.683551259338855743e-02 1.418459415435791016e-01 1.747866272926330566e-01 1.671843379735946655e-01 -1.311903744935989380e-01 2.016659593209624290e-03 1.024340912699699402e-01 -2.532187700271606445e-01 1.929128468036651611e-01 2.573888003826141357e-01 1.879410743713378906e-01 5.333017185330390930e-02 -1.512846257537603378e-02 -3.430927097797393799e-01 -1.832836270332336426e-01 -3.913452103734016418e-02 -8.066730946302413940e-02
-2.780242562294006348e-01 9.578949958086013794e-02 2.320027537643909454e-02 -6.112666428089141846e-02 8.906607329845428467e-02 2.790728956460952759e-02 -2.918264865875244141e-01 1.265576924197375774e-03 1.094723045825958252e-01 -4.696177244186401367e-01 2.177440673112869263e-01 -2.148253321647644043e-01 -4.656240716576576233e-02 -2.601170837879180908e-01 -1.803438514471054077e-01 3.072068281471729279e-02 -2.474812231957912445e-02 -1.552939116954803467e-01 -3.056318871676921844e-02 -2.505873441696166992e-01 3.969580866396427155e-03 -1.118961125612258911e-01 -2.050908207893371582e-01 1.839247494935989380e-01 1.022984012961387634e-01 3.050509691238403320e-01 1.596155762672424316e-01 1.580965667963027954e-01 -2.105733454227447510e-01 -8.607879281044006348e-02 5.309361964464187622e-02 -2.336693368852138519e-02
1.577617228031158447e-01 -8.615489304065704346e-02 -2.410161197185516357e-01 -1.644508242607116699e-01 -1.928365975618362427e-01 -1.654327064752578735e-01 -3.551307618618011475e-01 -1.139714568853378296e-01 -2.254540771245956421e-01 -3.567789196968078613e-01 1.264257580041885376e-01 1.969584673643112183e-01 -1.035613790154457092e-01 -3.098500967025756836e-01 2.641530930995941162e-01 1.661018282175064087e-01 1.165537312626838684e-01 2.690908499062061310e-02 7.333125919103622437e-02 1.259748339653015137e-01 -7.513040304183959961e-02 -2.759705781936645508e-01 -1.537541747093200684e-01 1.120954230427742004e-01 6.763620674610137939e-02 2.653479203581809998e-02 -1.177446469664573669e-01 1.571719348430633545e-01 -2.113055204972624779e-03 -1.153846830129623413e-01 -1.641269624233245850e-01 6.505026668310165405e-02
-3.560583293437957764e-01 -9.122664481401443481e-02 -1.574819982051849365e-01 -5.655257403850555420e-02 9.524267166852951050e-02 -8.742021024227142334e-02 3.604605421423912048e-02 1.790442615747451782e-01 3.521487712860107422e-01 -2.226802408695220947e-01 -6.254610419273376465e-02 -4.856866225600242615e-02 -2.317256331443786621e-01 -3.701426684856414795e-01 -1.589477621018886566e-02 -1.127145215868949890e-01 -1.761102676391601562e-01 6.620272994041442871e-02 1.916955560445785522e-01 -1.674510538578033447e-01 6.814117729663848877e-02 -9.954932332038879395e-02 -2.560811340808868408e-01 2.265281975269317627e-01 -5.100670084357261658e-02 1.084547266364097595e-01 -2.820231914520263672e-01 -2.819085679948329926e-02 -3.076483868062496185e-02 -2.187661677598953247e-01 -1.110022664070129395e-01 -1.259081065654754639e-01
7.406346499919891357e-02 -2.244577556848526001e-02 -5.147816613316535950e-02 -6.060497090220451355e-02 8.381258696317672729e-02 -1.474201381206512451e-01 -1.439449042081832886e-01 -2.709419727325439453e-01 8.730560541152954102e-02 -2.228915989398956299e-01 6.790833175182342529e-02 -3.239098489284515381e-01 -3.690841794013977051e-02 -3.891429007053375244e-01 -1.530748158693313599e-01 -1.851137727499008179e-01 -9.703274071216583252e-02 -2.014127969741821289e-01 -1.017615348100662231e-01 -2.900950312614440918e-01 -1.368478238582611084e-01 -1.336780935525894165e-01 -2.642158865928649902e-01 -7.980669289827346802e-02 1.310482174158096313e-01 1.317989677190780640e-01 2.857257127761840820e-01 1.253049969673156738e-01 -2.216958906501531601e-03 -2.360487282276153564e-01 7.520303130149841309e-02 -1.922019571065902710e-01
8.158744126558303833e-02 3.357273340225219727e-02 -1.100211814045906067e-01 -3.653405234217643738e-02 -9.487774968147277832e-02 -8.147409558296203613e-02 -3.017713427543640137e-01 -1.384248286485671997e-01 5.193804856389760971e-03 -1.303250938653945923e-01 2.844251394271850586e-01 5.495636537671089172e-02 -3.486248254776000977e-01 -1.645877063274383545e-01 -5.565452948212623596e-02 1.555671636015176773e-02 -2.532067596912384033e-01 8.734086155891418457e-02 1.231068670749664307e-01 -1.944500138051807880e-03 -2.795661389827728271e-01 2.229975759983062744e-01 -3.581114709377288818e-01 -1.161760240793228149e-01 2.545104622840881348e-01 -1.199990627355873585e-03 2.052986621856689453e-01 -1.721469461917877197e-01 9.747719392180442810e-03 -6.375048309564590454e-02 3.064382672309875488e-01 -9.414301067590713501e-02
-1.505568530410528183e-02 -1.988789141178131104e-01 -5.220312252640724182e-02 -2.219694405794143677e-01 -6.059239804744720459e-02 1.075182557106018066e-01 -9.277751296758651733e-02 7.796645164489746094e-03 1.092718765139579773e-01 -1.673919409513473511e-01 3.716644644737243652e-01 -5.714374408125877380e-02 -3.442988991737365723e-01 -3.615216910839080811e-01 1.107649039477109909e-02 -1.422760039567947388e-01 1.351833492517471313e-01 1.084830537438392639e-01 -1.791014820337295532e-01 5.180306732654571533e-03 -5.558265373110771179e-02 1.111956834793090820e-01 -3.265632390975952148e-01 -1.020147204399108887e-01 3.557140529155731201e-01 2.015705257654190063e-01 8.128647506237030029e-02 -1.178262233734130859e-01 -6.542667746543884277e-02 2.099941670894622803e-01 -4.745899233967065811e-03 5.151116847991943359e-02
7.321272045373916626e-02 7.836490124464035034e-02 -4.368766210973262787e-03 6.910366564989089966e-02 -8.584394305944442749e-02 -2.863163650035858154e-01 -7.063037157058715820e-02 -1.395622491836547852e-01 6.209935620427131653e-02 -4.013096392154693604e-01 1.103359367698431015e-02 -3.477809205651283264e-02 -3.368046581745147705e-01 -3.320053815841674805e-01 -2.570535540580749512e-01 -1.386528760194778442e-01 -4.596140235662460327e-02 -9.622519463300704956e-02 2.085619419813156128e-01 -9.178402274847030640e-02 -1.577568948268890381e-01 -3.464645445346832275e-01 -4.418281465768814087e-02 -9.904345124959945679e-02 2.243604362010955811e-01 2.103600651025772095e-01 1.726780533790588379e-01 2.055743932723999023e-01 -6.689446046948432922e-03 -8.377630263566970825e-02 3.065747395157814026e-02 6.105702836066484451e-03
-1.367087364196777344e-01 -3.213559389114379883e-01 2.221440374851226807e-01 7.663273811340332031e-02 -2.227893024682998657e-01 -1.335754841566085815e-01 -1.908932477235794067e-01 -2.293703705072402954e-01 -3.068231977522373199e-02 -1.202753651887178421e-02 -1.460026055574417114e-01 -2.193836867809295654e-01 -2.220687717199325562e-01 -2.750645875930786133e-01 1.697518527507781982e-01 2.694882452487945557e-01 6.627808511257171631e-02 8.841273188591003418e-02 4.798953607678413391e-02 -2.028110623359680176e-02 -8.354052901268005371e-02 -1.490733474493026733e-01 -1.256008595228195190e-01 -3.393166139721870422e-02 2.432877421379089355e-01 1.284401267766952515e-01 6.523403525352478027e-02 2.236257344484329224e-01 -8.243932574987411499e-02 8.238974213600158691e-02 1.161868572235107422e-01 -3.889205753803253174e-01
1.379753351211547852e-01 -4.409098997712135315e-03 -3.049947023391723633e-01 -4.656120389699935913e-02 8.783378638327121735e-03 6.798453629016876221e-02 -5.091143026947975159e-02 -1.440157741308212280e-01 1.883658766746520996e-01 -3.706675469875335693e-01 -8.894925564527511597e-02 1.920658499002456665e-01 -3.256271183490753174e-01 -3.923588991165161133e-01 5.635635716316755861e-06 3.323340415954589844e-01 -9.271086007356643677e-02 -5.662411078810691833e-02 1.688414514064788818e-01 -7.802391797304153442e-02 -1.301432549953460693e-01 -5.059954524040222168e-02 -2.488766610622406006e-02 -7.471999526023864746e-02 -6.093465909361839294e-02 2.670852839946746826e-01 -4.559363797307014465e-02 -1.335914283990859985e-01 -2.970115840435028076e-01 5.130567029118537903e-02 -9.295316785573959351e-02 -5.533595010638237000e-02
-1.010495889931917191e-02 -2.552746236324310303e-01 -1.564387679100036621e-01 7.918649911880493164e-02 6.807356327772140503e-02 4.359410144388675690e-03 -2.119575291872024536e-01 -1.981270909309387207e-01 3.031454086303710938e-01 -4.578598737716674805e-01 1.503592915832996368e-02 1.382829248905181885e-02 -5.928775668144226074e-02 -1.470336318016052246e-01 6.614542007446289062e-02 -8.703451603651046753e-02 -3.890606462955474854e-01 -2.352379821240901947e-02 -1.535443663597106934e-01 6.357489526271820068e-02 -2.746431231498718262e-01 4.584776237607002258e-02 -1.558322608470916748e-01 7.420961558818817139e-02 1.077345982193946838e-01 8.620472997426986694e-02 2.639553248882293701e-01 1.456738710403442383e-01 -2.412964589893817902e-02 1.208561956882476807e-01 1.829606890678405762e-01 1.751186102628707886e-01
-1.778571307659149170e-01 -2.170114964246749878e-01 4.626920074224472046e-02 -1.024427264928817749e-01 -2.626343965530395508e-01 2.661185152828693390e-02 -1.037274375557899475e-01 -1.973164826631546021e-01 2.127099037170410156e-02 -1.905371248722076416e-01 3.367166519165039062e-01 -8.508355170488357544e-02 -6.930297613143920898e-02 -4.164849519729614258e-01 -1.842099614441394806e-02 -1.553768664598464966e-01 1.011205688118934631e-01 1.340866386890411377e-01 -2.218935638666152954e-01 1.522230207920074463e-01 -1.338171064853668213e-01 5.426494404673576355e-02 -2.213950306177139282e-01 1.261756122112274170e-01 3.856925368309020996e-01 1.466972678899765015e-01 8.460202068090438843e-02 8.975403755903244019e-02 -9.581794589757919312e-02 1.256698817014694214e-01 -1.653539687395095825e-01 7.023010402917861938e-02
5.655918642878532410e-02 8.963201940059661865e-02 -3.063141182065010071e-02 3.933627158403396606e-02 -1.451211422681808472e-01 -1.386124193668365479e-01 -3.247275352478027344e-01 -4.578842520713806152e-01 1.567334681749343872e-01 -1.585099250078201294e-01 -2.233882993459701538e-01 -1.717486679553985596e-01 -3.490327298641204834e-01 -1.935829520225524902e-01 -2.832376658916473389e-01 -1.324103325605392456e-01 9.542454034090042114e-02 9.680674225091934204e-02 1.010324135422706604e-01 -2.092700004577636719e-01 -2.410755455493927002e-01 -6.412714719772338867e-02 -5.855309590697288513e-02 1.329102516174316406e-01 1.401920914649963379e-01 1.672725975513458252e-01 3.826864808797836304e-02 -1.680335253477096558e-01 6.739593297243118286e-02 1.826722547411918640e-02 7.047712802886962891e-02 4.216917231678962708e-02
-4.129484668374061584e-02 -1.145138144493103027e-01 -1.971861869096755981e-01 -7.443652488291263580e-03 1.350687742233276367e-01 2.171169370412826538e-01 -3.799951970577239990e-01 -7.994472235441207886e-02 2.178176194429397583e-01 -4.852499067783355713e-01 1.989803090691566467e-02 -8.914632350206375122e-02 -7.412157952785491943e-02 -3.021326661109924316e-01 7.269135117530822754e-02 1.558653917163610458e-02 1.193641573190689087e-01 1.653337180614471436e-01 -1.538866162300109863e-01 1.754473596811294556e-01 -1.689184755086898804e-01 1.805125176906585693e-01 -1.821815371513366699e-01 -1.889381557703018188e-01 1.245528385043144226e-01 2.934488095343112946e-02 1.287667751312255859e-01 1.424441784620285034e-01 -4.305769130587577820e-02 -7.113236188888549805e-02 1.725523769855499268e-01 1.432717591524124146e-01
-2.244439534842967987e-02 -5.035949498414993286e-02 -6.759028136730194092e-02 7.901593297719955444e-02 -5.639778450131416321e-02 1.482948288321495056e-02 -3.175504207611083984e-01 -1.363172233104705811e-01 1.950624287128448486e-01 -2.584521844983100891e-02 -7.533508539199829102e-02 5.205521825700998306e-03 -2.354728579521179199e-01 -3.125571608543395996e-01 -4.512909054756164551e-01 -3.425543308258056641e-01 2.738667279481887817e-02 -9.544785134494304657e-03 1.161179617047309875e-01 -2.212760746479034424e-01 -2.707164585590362549e-01 -1.857842504978179932e-01 -1.764087229967117310e-01 -2.033200673758983612e-02 1.092001274228096008e-01 1.910330057144165039e-01 1.784881204366683960e-01 -7.844981551170349121e-02 -3.087042830884456635e-02 -1.540357619524002075e-01 1.738119274377822876e-01 -2.855242416262626648e-02
-6.195177882909774780e-02 -2.819802761077880859e-01 -5.410813912749290466e-02 -1.869931817054748535e-01 1.711461879312992096e-02 -4.705833792686462402e-01 -1.238959133625030518e-01 -2.213908582925796509e-01 -1.921351067721843719e-02 -2.058752179145812988e-01 -3.837989643216133118e-02 -1.301143765449523926e-01 -1.826784200966358185e-02 -7.464502751827239990e-02 -1.005203127861022949e-01 -5.095065385103225708e-02 -3.686225414276123047e-02 6.712858378887176514e-02 -1.476315665058791637e-03 -1.016907021403312683e-01 -1.992375105619430542e-01 -1.088053137063980103e-01 -3.123478591442108154e-01 1.580164283514022827e-01 2.007499188184738159e-01 1.755155920982360840e-01 4.196351394057273865e-03 3.264939486980438232e-01 2.678323090076446533e-01 1.374021917581558228e-01 2.236279696226119995e-01 6.533568352460861206e-02
1.573601812124252319e-01 -2.330773919820785522e-01 -1.161477789282798767e-01 -2.968750894069671631e-01 3.294079601764678955e-01 1.094111353158950806e-01 1.974630355834960938e-02 -1.593529731035232544e-01 2.470529526472091675e-01 -2.216211408376693726e-01 -1.151195019483566284e-01 1.073520556092262268e-01 1.681225597858428955e-01 -3.099434971809387207e-01 2.010919339954853058e-02 -7.380841672420501709e-02 -3.163224756717681885e-01 5.376757308840751648e-02 3.290521204471588135e-01 -1.032134369015693665e-01 -3.080607950687408447e-01 -3.719541477039456367e-03 -8.703806251287460327e-02 1.237475406378507614e-02 1.862721890211105347e-01 -6.185951828956604004e-02 1.176742184907197952e-02 7.058473676443099976e-02 -7.938246428966522217e-02 -9.526331722736358643e-02 5.561505630612373352e-02 -1.458636373281478882e-01
2.146148681640625000e-01 -1.782226264476776123e-01 -2.853831052780151367e-01 -1.371532529592514038e-01 -3.421262651681900024e-02 2.197357118129730225e-01 -8.023685775697231293e-03 2.439737878739833832e-02 -3.580760955810546875e-02 -1.543255150318145752e-01 -9.742002934217453003e-02 -5.696226283907890320e-02 -3.065738081932067871e-01 -5.921405553817749023e-01 -1.538780778646469116e-01 1.531311869621276855e-01 -2.859037555754184723e-02 -1.525416970252990723e-03 -2.091961354017257690e-01 1.122643053531646729e-01 3.163215890526771545e-02 -1.265330463647842407e-01 -2.800659276545047760e-02 -1.097221225500106812e-01 -8.863792568445205688e-02 2.544732391834259033e-01 -1.081038564443588257e-01 -2.024851590394973755e-01 -8.343616127967834473e-02 -1.692714355885982513e-02 -3.592761978507041931e-02 -1.461850255727767944e-01
1.585251986980438232e-01 -2.467386871576309204e-01 -1.456687897443771362e-01 -2.341112643480300903e-01 -1.379079092293977737e-02 5.420929566025733948e-02 -7.872921228408813477e-02 1.847919262945652008e-02 -5.064026266336441040e-02 -6.768516451120376587e-02 2.255977988243103027e-01 -8.200997859239578247e-02 -1.722079664468765259e-01 -3.934850096702575684e-01 -1.545519679784774780e-01 2.202586978673934937e-01 1.045892946422100067e-02 -1.538863480091094971e-01 -3.401345759630203247e-02 -4.383476451039314270e-03 -1.911719143390655518e-01 1.728686690330505371e-01 -3.060576915740966797e-01 -2.374071069061756134e-02 9.368170797824859619e-02 3.429563939571380615e-01 -4.840862005949020386e-03 9.652196615934371948e-02 -8.404141664505004883e-02 -3.703147470951080322e-01 -4.999372735619544983e-02 -1.964166611433029175e-01
2.043956518173217773e-01 1.625546254217624664e-02 -6.520385295152664185e-02 9.728931821882724762e-03 4.920566454529762268e-02 -2.361667901277542114e-01 3.523616120219230652e-02 -1.405008230358362198e-02 8.560843020677566528e-02 -3.393081426620483398e-01 4.697534069418907166e-02 1.922642588615417480e-01 -2.194699347019195557e-01 -3.550538122653961182e-01 3.083610907196998596e-02 2.401703596115112305e-02 1.383913457393646240e-01 -4.659912362694740295e-02 7.564552128314971924e-02 -3.580249845981597900e-02 -3.560623526573181152e-02 -1.666681915521621704e-01 -2.736485563218593597e-02 2.888430356979370117e-01 2.936527132987976074e-01 3.566412925720214844e-01 2.793243341147899628e-02 1.548149436712265015e-01 -2.287422120571136475e-01 -1.161871701478958130e-01 -3.330768942832946777e-01 9.988968260586261749e-03
-1.035473346710205078e-01 1.078383773565292358e-01 1.729664579033851624e-02 1.594350039958953857e-01 3.778959065675735474e-02 1.117774322628974915e-01 -2.978318035602569580e-01 -1.231151893734931946e-01 -2.111289836466312408e-02 -3.813244998455047607e-01 3.359572589397430420e-02 -5.452370643615722656e-02 -1.079377010464668274e-01 -2.674390375614166260e-01 -3.019277751445770264e-01 8.411671966314315796e-02 1.047070324420928955e-01 -1.985983923077583313e-02 -1.900497376918792725e-01 -1.850805878639221191e-01 -4.125688597559928894e-02 -3.854939937591552734e-01 -2.036386877298355103e-01 1.825948208570480347e-01 1.408019959926605225e-01 3.217434883117675781e-01 1.585286557674407959e-01 -9.715747833251953125e-02 -1.398455351591110229e-01 8.462821133434772491e-03 1.700388640165328979e-02 -1.345336139202117920e-01
-1.502646803855895996e-01 -1.196793690323829651e-01 8.395503461360931396e-02 -1.589521579444408417e-02 2.923786826431751251e-02 3.553936630487442017e-02 -2.240469604730606079e-01 -1.691838204860687256e-01 4.816645383834838867e-01 -1.001443788409233093e-01 -1.235313415527343750e-01 1.754358708858489990e-01 1.014012023806571960e-01 -4.551033079624176025e-01 1.822546869516372681e-01 1.255618780851364136e-01 -5.978706106543540955e-02 7.758183032274246216e-02 4.970684275031089783e-02 -2.135982662439346313e-01 1.956749707460403442e-02 -6.533486396074295044e-02 -1.858143955469131470e-01 4.290904477238655090e-02 2.590088248252868652e-01 6.724982708692550659e-02 6.703449040651321411e-02 2.255106419324874878e-01 3.980354964733123779e-02 2.810429334640502930e-01 2.514489181339740753e-02 -1.163628995418548584e-01
1.731218397617340088e-02 -2.052689492702484131e-01 -1.394434124231338501e-01 -3.233919665217399597e-02 9.866558760404586792e-02 7.659537345170974731e-02 -1.601781994104385376e-01 -2.029809206724166870e-01 -7.699061185121536255e-02 -2.946339845657348633e-01 6.953345984220504761e-02 -5.688948556780815125e-02 -1.752879023551940918e-01 -6.836780905723571777e-02 -1.758213043212890625e-01 1.503032594919204712e-01 -2.267292588949203491e-01 2.376886159181594849e-01 2.373490631580352783e-01 -1.469582468271255493e-01 -1.193487867712974548e-01 -2.313438206911087036e-01 -1.588657945394515991e-01 1.951083913445472717e-02 1.447128504514694214e-01 -3.462934866547584534e-02 -4.366534352302551270e-01 3.322039246559143066e-01 1.591377519071102142e-02 -2.336232215166091919e-01 8.413951098918914795e-02 -2.463211864233016968e-02
-1.489388793706893921e-01 1.651190593838691711e-02 1.161780357360839844e-01 -2.678855955600738525e-01 1.318183988332748413e-01 1.454325169324874878e-01 -9.316246211528778076e-02 -1.044837236404418945e-01 1.266854256391525269e-01 -1.991320848464965820e-01 -4.410497844219207764e-02 -1.232242211699485779e-01 -2.743729054927825928e-01 -4.905255436897277832e-01 -5.942752957344055176e-02 -1.390428394079208374e-01 3.446846902370452881e-01 4.323483109474182129e-01 -4.724813252687454224e-02 -1.677914410829544067e-01 1.869221031665802002e-01 -4.251704737544059753e-02 -1.127887964248657227e-01 6.249021738767623901e-02 4.691954527515918016e-04 7.900359109044075012e-03 4.933738708496093750e-02 6.667259149253368378e-03 -1.118670031428337097e-01 -8.938992023468017578e-02 -6.341945379972457886e-02 -7.751327008008956909e-02
-2.094151675701141357e-01 -6.260089576244354248e-02 4.785809665918350220e-03 3.227998018264770508e-01 7.690991461277008057e-02 -5.167892202734947205e-02 -4.463654756546020508e-02 3.725889697670936584e-02 -5.882946029305458069e-02 -2.765733897686004639e-01 -1.125518530607223511e-01 -9.649109840393066406e-02 1.056006029248237610e-01 -2.579886913299560547e-01 1.379728168249130249e-01 -1.752750575542449951e-01 -2.321417778730392456e-01 1.467287838459014893e-01 -3.336765989661216736e-02 3.081515058875083923e-02 -6.871294975280761719e-02 -3.847440704703330994e-02 -1.799913197755813599e-01 4.520183205604553223e-01 4.029377996921539307e-01 7.418296486139297485e-02 -2.253109216690063477e-01 1.537387669086456299e-01 -1.081871464848518372e-01 -1.381980180740356445e-01 3.253264352679252625e-02 -1.100549176335334778e-01
-1.287547349929809570e-01 -8.619132637977600098e-02 1.942249014973640442e-02 -7.136967033147811890e-02 -8.485300838947296143e-02 -9.564395248889923096e-02 -2.239635437726974487e-01 -5.291729792952537537e-02 4.534356668591499329e-02 -1.081288978457450867e-01 -1.976096183061599731e-01 -3.450728654861450195e-01 7.867293432354927063e-03 -3.516804873943328857e-01 -2.199001796543598175e-02 3.790487647056579590e-01 1.202824339270591736e-01 1.961509287357330322e-01 -1.262551695108413696e-01 -8.106849342584609985e-02 -5.794873088598251343e-02 6.098720431327819824e-02 -2.569891214370727539e-01 3.558295592665672302e-02 7.221230119466781616e-02 3.767043352127075195e-01 -2.029167674481868744e-02 -1.041674539446830750e-01 5.614444147795438766e-03 -5.262517929077148438e-02 8.932073414325714111e-02 -3.774047791957855225e-01
1.014226749539375305e-01 -1.378059238195419312e-01 -1.656682044267654419e-01 -7.197147607803344727e-02 -7.779868901707231998e-04 -1.780709624290466309e-01 1.456662714481353760e-01 3.158297017216682434e-02 1.010491400957107544e-01 -2.603141367435455322e-01 3.327033221721649170e-01 -2.289253287017345428e-02 -1.640328615903854370e-01 -2.309404015541076660e-01 -1.145740970969200134e-01 1.648109108209609985e-01 -2.004973888397216797e-01 -1.560526341199874878e-01 4.036945477128028870e-02 -2.242951989173889160e-01 -9.946767985820770264e-02 -1.483748406171798706e-01 -1.919894367456436157e-01 -1.176004186272621155e-01 5.609348416328430176e-01 -1.459797620773315430e-01 -1.308225989341735840e-01 -1.003780867904424667e-02 -6.069074571132659912e-02 -1.010443940758705139e-01 8.342122286558151245e-02 -3.656464070081710815e-02
-1.155073568224906921e-01 -1.006260737776756287e-01 -8.843819797039031982e-02 7.528903335332870483e-02 -3.736434876918792725e-02 7.057074457406997681e-02 9.105818718671798706e-02 -5.243763700127601624e-02 4.775837436318397522e-02 -2.380700707435607910e-01 -1.079541891813278198e-01 5.626130104064941406e-02 1.416094601154327393e-01 -4.087460041046142578e-01 1.106783747673034668e-01 -2.715260982513427734e-01 -1.005255803465843201e-01 3.989703655242919922e-01 -8.249583654105663300e-03 -1.724460870027542114e-01 3.121831417083740234e-01 -1.168084517121315002e-02 -2.183929085731506348e-01 1.074393168091773987e-01 1.543891727924346924e-01 -8.620368689298629761e-02 -1.412261277437210083e-01 8.762151747941970825e-02 -3.003592789173126221e-01 -1.839611679315567017e-01 2.017859816551208496e-01 -1.384141296148300171e-01
1.142720058560371399e-01 -6.724292039871215820e-02 1.292092949151992798e-01 1.195756942033767700e-01 1.195245832204818726e-01 2.648532390594482422e-01 6.314307451248168945e-02 1.344207972288131714e-01 2.274867594242095947e-01 -2.499597966670989990e-01 -9.622220695018768311e-02 -5.572619661688804626e-02 1.074330955743789673e-01 -4.730764329433441162e-01 1.697475910186767578e-01 1.851006597280502319e-01 2.421568483114242554e-01 -1.396969407796859741e-01 1.678584814071655273e-01 -8.740203827619552612e-02 -6.082359328866004944e-02 -1.997068971395492554e-01 -3.294762074947357178e-01 -5.301579460501670837e-02 2.770057618618011475e-01 1.231865063309669495e-01 8.335026912391185760e-03 2.113121375441551208e-02 -1.499586701393127441e-01 -9.312136471271514893e-02 -1.597058922052383423e-01 4.378335550427436829e-02
-2.339488267898559570e-01 -9.127265959978103638e-02 1.717564649879932404e-02 -1.870343685150146484e-01 -4.018065333366394043e-02 1.095802262425422668e-01 -1.312679052352905273e-01 3.277567401528358459e-02 1.334487348794937134e-01 -1.458470076322555542e-01 3.250429630279541016e-01 -2.483263611793518066e-01 -1.854007989168167114e-01 -3.283838629722595215e-01 -1.569762378931045532e-01 -1.586477607488632202e-01 9.148740768432617188e-02 1.353496611118316650e-01 -3.012650907039642334e-01 7.275170832872390747e-02 -8.917332440614700317e-02 -8.728948980569839478e-02 -3.490111231803894043e-01 4.597192630171775818e-02 3.684576749801635742e-01 2.391459494829177856e-01 3.083268180489540100e-02 3.193243965506553650e-02 1.765340007841587067e-02 8.981401473283767700e-02 7.424469292163848877e-02 -1.626662909984588623e-02
-2.697172760963439941e-01 -6.034181639552116394e-02 -3.132411465048789978e-02 -1.064535677433013916e-01 8.317193016409873962e-03 -8.997660875320434570e-02 -9.299295395612716675e-02 1.988192647695541382e-01 1.172147318720817566e-01 -1.073451563715934753e-01 6.331735104322433472e-02 1.704751141369342804e-02 -1.672143936157226562e-01 -5.197548270225524902e-01 -1.568312793970108032e-01 -6.904951483011245728e-02 1.888885498046875000e-01 2.087258249521255493e-01 -1.103391200304031372e-01 -2.251198440790176392e-01 -1.600680500268936157e-02 -2.949544787406921387e-02 -2.969488501548767090e-01 -6.581893563270568848e-02 2.044067829847335815e-01 1.203318610787391663e-01 -1.764687243849039078e-03 3.925040960311889648e-01 -8.899275958538055420e-02 1.249375101178884506e-02 1.773179918527603149e-01 -1.111151874065399170e-01
-2.127515338361263275e-02 -1.978107094764709473e-01 -2.241408228874206543e-01 1.217765510082244873e-01 -8.978328853845596313e-02 2.929122559726238251e-02 -6.747727841138839722e-02 -1.840943470597267151e-02 1.158420927822589874e-02 -4.141225293278694153e-02 -1.251392662525177002e-01 -2.486394941806793213e-01 -4.907207190990447998e-02 -3.102501630783081055e-01 -3.252687677741050720e-02 2.937984466552734375e-01 -1.950661092996597290e-01 2.005799710750579834e-01 -2.735941708087921143e-01 -2.361445575952529907e-01 7.030706107616424561e-02 4.716275434475392103e-04 -3.566629290580749512e-01 1.385664343833923340e-01 2.045585028827190399e-02 3.039108812808990479e-01 6.088454648852348328e-02 3.682781755924224854e-02 -1.203463152050971985e-01 1.453928947448730469e-01 -6.477767974138259888e-02 -3.438804745674133301e-01
1.128242239356040955e-01 -7.139584422111511230e-02 -1.226551085710525513e-01 9.257378429174423218e-02 -2.058079838752746582e-01 -5.937561392784118652e-02 -7.800718396902084351e-02 -2.176656574010848999e-01 1.136983111500740051e-01 -2.605131864547729492e-01 -2.947510918602347374e-03 6.509008258581161499e-02 -9.269860386848449707e-02 -3.077669143676757812e-01 -5.498610138893127441e-01 -6.478738784790039062e-02 -4.927105829119682312e-02 -4.464068636298179626e-02 -8.504949510097503662e-02 -2.099706977605819702e-01 2.666355483233928680e-02 -2.303187996149063110e-01 -1.445562988519668579e-01 -1.487578544765710831e-02 1.802667677402496338e-01 2.107453644275665283e-01 5.143456906080245972e-02 2.302596867084503174e-01 -2.609220519661903381e-02 4.806004464626312256e-02 2.649195194244384766e-01 -1.671851873397827148e-01
1.252570301294326782e-01 -4.593304991722106934e-01 6.392602622509002686e-02 4.734009038656949997e-03 -1.150462552905082703e-01 -2.336504496634006500e-02 8.027718961238861084e-02 -2.308011651039123535e-01 3.973888158798217773e-01 -8.635798096656799316e-02 2.365712262690067291e-02 -1.722715795040130615e-01 -8.325030095875263214e-03 -2.259908765554428101e-01 1.994302123785018921e-01 9.242480993270874023e-02 1.646619886159896851e-01 1.361061036586761475e-01 9.863768517971038818e-02 -1.290440112352371216e-01 5.858629569411277771e-02 -2.455850839614868164e-01 -2.350972294807434082e-01 3.006768226623535156e-01 9.052210301160812378e-02 2.455941960215568542e-02 7.745881378650665283e-02 -2.107176631689071655e-01 -2.142711132764816284e-01 -7.839172333478927612e-02 -8.453357219696044922e-02 -2.844648808240890503e-02
-1.270107626914978027e-01 -1.332061290740966797e-01 2.021508812904357910e-01 3.719021379947662354e-02 -8.907896280288696289e-02 -1.788404397666454315e-02 -9.377420693635940552e-02 -1.497779935598373413e-01 3.383836941793560982e-03 -1.751769632101058960e-01 -9.951937943696975708e-03 -6.265490781515836716e-03 -1.032128259539604187e-01 -4.815595149993896484e-01 -6.912181526422500610e-02 1.790954172611236572e-01 -9.819981455802917480e-02 1.867513358592987061e-01 7.359714806079864502e-02 -1.554383784532546997e-01 -5.476538091897964478e-02 -3.151411563158035278e-02 7.188469916582107544e-02 2.044342309236526489e-01 4.210411608219146729e-01 -1.611946821212768555e-01 2.924704253673553467e-01 -2.704867422580718994e-01 -1.277023255825042725e-01 4.816929250955581665e-02 2.086380422115325928e-01 1.580596268177032471e-01
1.762282401323318481e-01 -1.140962764620780945e-01 -7.418366521596908569e-02 -1.263601183891296387e-01 1.766772866249084473e-01 -1.032033860683441162e-01 -2.841393053531646729e-01 -2.795957922935485840e-01 1.572206765413284302e-01 -2.076685130596160889e-01 -8.218073099851608276e-02 2.878842949867248535e-01 8.460478484630584717e-02 -3.389764726161956787e-01 -7.391597330570220947e-02 5.405941978096961975e-02 5.423296615481376648e-02 1.835912838578224182e-02 -1.162279918789863586e-01 -2.161491215229034424e-01 -4.541929066181182861e-02 -1.927495449781417847e-01 -1.127107217907905579e-01 -2.113944143056869507e-01 1.631516516208648682e-01 1.041431203484535217e-01 -1.709031760692596436e-01 -2.109974622726440430e-02 -3.621640801429748535e-01 -1.354462206363677979e-01 -1.160978153347969055e-01 2.356634885072708130e-01
-2.928615808486938477e-01 -1.475213211961090565e-03 1.021777838468551636e-02 -2.309927642345428467e-01 2.070470452308654785e-01 2.179950177669525146e-01 -6.871346384286880493e-03 -5.475181713700294495e-02 1.036582142114639282e-01 -2.586450576782226562e-01 1.975343935191631317e-02 -1.406718641519546509e-01 -1.958780437707901001e-01 -4.159243404865264893e-01 -1.406352035701274872e-02 -1.224238201975822449e-01 3.754563629627227783e-01 3.380751311779022217e-01 -4.785734042525291443e-02 -2.172992676496505737e-01 -7.249043881893157959e-02 9.057267569005489349e-03 -9.451594203710556030e-02 1.022509038448333740e-01 5.728071928024291992e-02 8.957671932876110077e-03 1.160505414009094238e-01 -1.245260164141654968e-01 -1.494380086660385132e-01 -1.094406396150588989e-01 -2.086841166019439697e-01 -5.721900239586830139e-02
6.380255520343780518e-02 -2.599384449422359467e-02 -2.334963530302047729e-01 -1.691025495529174805e-01 -1.049614995718002319e-01 -3.490348756313323975e-01 -4.077171683311462402e-01 -5.749013274908065796e-02 -1.602514535188674927e-01 -2.228298038244247437e-01 -1.279759556055068970e-01 -3.057838790118694305e-02 2.690778113901615143e-02 -2.995192706584930420e-01 8.714342117309570312e-02 1.597950160503387451e-01 4.584887996315956116e-02 9.360196441411972046e-02 1.707978099584579468e-01 9.711920469999313354e-02 -3.866634070873260498e-01 -5.766563117504119873e-02 -2.954886853694915771e-01 3.822747617959976196e-02 2.391317859292030334e-02 1.607282906770706177e-01 -1.156369373202323914e-01 5.212796968407928944e-04 -9.900248795747756958e-02 -1.611154079437255859e-01 5.168925970792770386e-02 1.557575017213821411e-01
-1.035679206252098083e-01 -2.666801214218139648e-01 -2.909828722476959229e-01 1.713863164186477661e-01 -9.945525974035263062e-02 -4.506778344511985779e-02 -3.453431427478790283e-01 1.097449436783790588e-01 1.885417997837066650e-01 -2.948032915592193604e-01 -1.075650230050086975e-01 8.776851743459701538e-02 -4.045663475990295410e-01 2.424294874072074890e-02 -2.061536759138107300e-01 9.406916797161102295e-02 -2.082424908876419067e-01 1.794695556163787842e-01 2.253810316324234009e-01 -9.093443304300308228e-02 1.697458028793334961e-01 -6.673843413591384888e-02 -2.807413637638092041e-01 -2.353558689355850220e-02 1.445717364549636841e-01 9.368940442800521851e-02 -6.103294715285301208e-02 -8.812427520751953125e-02 -7.971334457397460938e-02 1.235227007418870926e-02 7.026889175176620483e-02 -6.042309477925300598e-02
-1.597262322902679443e-01 2.332942560315132141e-02 2.197463624179363251e-02 -1.911838948726654053e-01 -6.193963438272476196e-02 3.549035638570785522e-02 -2.946797311305999756e-01 8.681550621986389160e-02 -1.592033654451370239e-01 -1.372783929109573364e-01 1.189986318349838257e-01 5.264749750494956970e-02 1.434465050697326660e-01 -3.851434588432312012e-01 -2.271918654441833496e-01 1.440587639808654785e-01 -4.769884049892425537e-02 1.240723356604576111e-01 1.012770161032676697e-01 -5.520610883831977844e-02 1.017013341188430786e-01 1.461124569177627563e-01 -3.040846288204193115e-01 8.045695722103118896e-02 2.616592347621917725e-01 2.088893055915832520e-01 1.219611465930938721e-01 -2.115477025508880615e-01 -1.267562657594680786e-01 2.028755992650985718e-01 1.195689588785171509e-01 -3.608029782772064209e-01
2.686926722526550293e-01 -2.428293079137802124e-01 -1.514425128698348999e-01 -2.152856141328811646e-01 -1.348157823085784912e-01 -1.056119427084922791e-01 -8.265267312526702881e-02 1.691251099109649658e-01 2.769981324672698975e-01 -4.428106546401977539e-01 -2.528859674930572510e-01 8.805593103170394897e-02 -1.652969270944595337e-01 -3.366520702838897705e-01 1.593829244375228882e-01 3.255926072597503662e-02 -6.922907382249832153e-02 1.707903593778610229e-01 6.215891614556312561e-02 1.004643067717552185e-01 -3.186472132802009583e-02 1.645353287458419800e-01 5.504221189767122269e-03 7.307214289903640747e-02 6.592345982789993286e-02 -7.028397917747497559e-02 2.006666176021099091e-02 -2.643946409225463867e-01 -2.044253796339035034e-01 4.848776012659072876e-02 -4.527726769447326660e-02 -1.264785826206207275e-01
9.561501443386077881e-02 -5.716967862099409103e-03 -1.631586700677871704e-01 5.790118873119354248e-02 -1.017683893442153931e-01 1.122058480978012085e-01 -2.493267804384231567e-01 -1.543381512165069580e-01 -1.558928471058607101e-02 -3.184202611446380615e-01 7.984300702810287476e-02 -3.485140204429626465e-02 3.318725153803825378e-02 -3.850554227828979492e-01 -2.034221589565277100e-02 -1.308346539735794067e-01 -8.049610257148742676e-02 3.184804618358612061e-01 3.452828899025917053e-02 1.186040416359901428e-02 -2.938486337661743164e-01 -8.239944465458393097e-03 -1.842301487922668457e-01 -2.443398833274841309e-01 2.777570784091949463e-01 -4.205701127648353577e-02 2.213376313447952271e-01 -1.440891176462173462e-01 1.650538295507431030e-01 5.473894998431205750e-02 3.252294957637786865e-01 4.258011654019355774e-02
1.454792357981204987e-02 6.159064359962940216e-03 -2.447754144668579102e-01 -1.200283020734786987e-01 2.664377093315124512e-01 -3.573022037744522095e-02 -3.086326643824577332e-02 -9.479621797800064087e-02 1.102755144238471985e-01 -1.536586284637451172e-01 7.149107009172439575e-02 -2.636404931545257568e-01 9.138266742229461670e-02 -3.277704715728759766e-01 1.440860033035278320e-01 1.298634260892868042e-01 4.540882073342800140e-03 2.780887484550476074e-01 2.224380820989608765e-01 -2.503131628036499023e-01 1.353098303079605103e-01 1.095883268862962723e-02 -7.517396658658981323e-02 9.191638976335525513e-02 4.392429590225219727e-01 4.282171279191970825e-02 -9.548517316579818726e-02 8.230853825807571411e-02 -3.143543004989624023e-01 2.105282433331012726e-02 -2.029239386320114136e-02 2.169645279645919800e-01
5.155147239565849304e-02 -2.264454811811447144e-01 -2.010526210069656372e-01 -1.555888205766677856e-01 3.837990164756774902e-01 7.703165709972381592e-02 -3.225858882069587708e-02 -5.087815597653388977e-02 3.556178510189056396e-02 -1.523358076810836792e-01 -3.520412743091583252e-01 1.031075194478034973e-01 -7.864449918270111084e-02 -2.528431117534637451e-01 -8.742972463369369507e-02 7.950040698051452637e-02 -1.886339932680130005e-01 4.828427359461784363e-02 1.370991617441177368e-01 -3.086536936461925507e-02 -3.875648602843284607e-02 -1.391008049249649048e-01 -2.281554937362670898e-01 2.311605215072631836e-01 5.069906637072563171e-02 3.664898872375488281e-02 -1.034237369894981384e-01 3.311619460582733154e-01 -2.698526382446289062e-01 -8.118168264627456665e-02 -3.336445428431034088e-03 3.061887025833129883e-01
2.304119616746902466e-01 2.017697878181934357e-02 -1.372279971837997437e-01 -1.748567074537277222e-01 1.584501415491104126e-01 -1.412509530782699585e-01 1.523375064134597778e-01 -8.521731942892074585e-02 -1.388377994298934937e-01 -2.703156769275665283e-01 1.374060660600662231e-01 2.686932981014251709e-01 -1.317508518695831299e-01 -4.021975398063659668e-01 9.695254266262054443e-03 -7.288379129022359848e-03 7.129057496786117554e-02 2.150950431823730469e-01 1.831417344510555267e-02 -9.981050156056880951e-03 -1.563048362731933594e-02 -9.166808426380157471e-02 -9.851869195699691772e-02 3.130307197570800781e-01 2.827247381210327148e-01 2.589852809906005859e-01 -9.396127611398696899e-02 -5.261775106191635132e-02 -1.480926387012004852e-02 -3.189145028591156006e-01 -9.591127187013626099e-02 -1.450007706880569458e-01
-8.216004818677902222e-02 -5.396842584013938904e-02 -7.808328419923782349e-02 -1.518553644418716431e-01 8.074408769607543945e-02 1.216670405119657516e-02 -2.244103699922561646e-02 -4.664399847388267517e-02 8.120478689670562744e-02 -1.351857483386993408e-01 -2.382640540599822998e-01 -2.813633680343627930e-01 -4.763348028063774109e-02 -3.657744526863098145e-01 1.561322212219238281e-01 4.466932117938995361e-01 -1.439111530780792236e-01 2.362345010042190552e-01 -3.119183331727981567e-02 -8.685081452131271362e-02 6.591838598251342773e-02 4.135732725262641907e-02 -3.524905443191528320e-01 1.755470633506774902e-01 -8.728187531232833862e-02 2.877362966537475586e-01 -1.263060867786407471e-01 -1.788944154977798462e-01 -6.578408181667327881e-02 3.212323412299156189e-02 3.973694518208503723e-02 -1.989882439374923706e-01
2.064072787761688232e-01 -1.473551541566848755e-01 9.065273404121398926e-02 1.291254162788391113e-01 1.698849052190780640e-01 -4.345148801803588867e-02 -2.053656727075576782e-01 -2.535047531127929688e-01 1.884055137634277344e-01 -4.930601418018341064e-01 -7.165256422013044357e-03 -7.824688404798507690e-02 -1.128782331943511963e-01 -3.616175353527069092e-01 4.261219128966331482e-02 2.139585763216018677e-01 -2.205747067928314209e-01 -1.694388389587402344e-01 7.944679260253906250e-02 -2.360983490943908691e-01 -1.205547526478767395e-01 -1.783685013651847839e-02 3.254691883921623230e-02 2.311503142118453979e-01 2.052852325141429901e-02 1.293003708124160767e-01 4.721856489777565002e-02 -8.557718247175216675e-02 1.844876408576965332e-01 1.173355430364608765e-01 1.143172830343246460e-01 -3.738937526941299438e-02
1.062018573284149170e-01 -1.985098123550415039e-01 -5.802941694855690002e-02 1.623599827289581299e-01 -8.116454631090164185e-02 -1.889288872480392456e-01 -8.696375787258148193e-02 -1.514247059822082520e-01 2.409285865724086761e-02 -2.435828000307083130e-01 8.737806230783462524e-02 -3.182028234004974365e-01 -8.895547688007354736e-02 -4.339414536952972412e-01 -2.331292182207107544e-01 1.072054356336593628e-02 -1.041209250688552856e-01 -1.726646535098552704e-02 -3.219794332981109619e-01 -1.566333919763565063e-01 -1.792917549610137939e-01 -1.108584627509117126e-01 -1.576334089040756226e-01 7.633349299430847168e-02 4.894069582223892212e-02 9.591271728277206421e-02 4.489765688776969910e-02 2.329024374485015869e-01 1.082278564572334290e-01 -3.324143588542938232e-01 6.182201579213142395e-02 -1.377935856580734253e-01
-2.123508453369140625e-01 -2.174884974956512451e-01 -1.260038912296295166e-01 -4.265902936458587646e-01 2.730636298656463623e-01 -6.466732174158096313e-02 -1.166534423828125000e-02 -3.416994512081146240e-01 2.280043959617614746e-01 -3.511460497975349426e-02 -5.823718849569559097e-03 3.176688030362129211e-02 -8.666198700666427612e-02 -2.491757571697235107e-01 1.911335065960884094e-02 8.900119364261627197e-02 -2.214051634073257446e-01 -1.200387403368949890e-01 5.981362238526344299e-02 9.437535703182220459e-02 3.128345415461808443e-04 -2.475108802318572998e-01 -2.799608707427978516e-01 2.060060352087020874e-01 1.431672126054763794e-01 1.860437095165252686e-01 -1.131179034709930420e-01 -2.600286900997161865e-02 -1.083935201168060303e-01 -1.366119682788848877e-01 -1.518331170082092285e-01 -4.385702684521675110e-02
7.426450401544570923e-02 -1.817680299282073975e-01 6.443761289119720459e-02 1.193975955247879028e-01 1.543678194284439087e-01 -5.672496184706687927e-02 -2.839235365390777588e-01 -1.736123859882354736e-01 -7.462173700332641602e-02 -5.275744199752807617e-01 6.182958185672760010e-02 -6.381675135344266891e-03 -4.297052323818206787e-02 -2.460157424211502075e-01 -2.908518165349960327e-02 1.171294972300529480e-01 -4.976379871368408203e-02 2.929130494594573975e-01 -8.856370300054550171e-02 8.287875913083553314e-03 -4.296862054616212845e-03 8.579185605049133301e-02 4.527969658374786377e-02 2.902257442474365234e-01 2.930637896060943604e-01 -6.871745735406875610e-02 2.820846438407897949e-01 -7.759064435958862305e-02 5.828498676419258118e-02 3.158913226798176765e-03 2.577735185623168945e-01 -6.806179881095886230e-02
-5.603147670626640320e-02 -7.630842924118041992e-02 -2.302282154560089111e-01 5.242161452770233154e-02 3.177657723426818848e-02 8.497213572263717651e-02 -1.919740997254848480e-02 -2.600143849849700928e-01 1.806195527315139771e-01 -1.038639843463897705e-01 -1.649465709924697876e-01 -8.147922903299331665e-02 -5.511324480175971985e-02 -2.350531220436096191e-01 -3.928021714091300964e-02 1.689050532877445221e-02 1.653842329978942871e-01 4.358823001384735107e-01 2.993976175785064697e-01 -1.593568734824657440e-02 1.645295917987823486e-01 -8.909803628921508789e-02 -4.463979303836822510e-01 -9.496976621448993683e-03 2.174360305070877075e-01 1.537306606769561768e-01 -1.301136463880538940e-01 2.008421868085861206e-01 1.106695309281349182e-01 -1.835945248603820801e-01 3.354332596063613892e-02 -6.956269592046737671e-02
-5.292066931724548340e-02 -4.009014666080474854e-01 1.849583238363265991e-01 -2.551135122776031494e-01 -1.880154162645339966e-01 1.134220361709594727e-01 -3.400711119174957275e-01 5.567441880702972412e-02 2.942631542682647705e-01 -1.693063527345657349e-01 1.085415035486221313e-01 -2.378425151109695435e-01 -2.842751331627368927e-02 -2.630007565021514893e-01 8.059166371822357178e-02 2.113265693187713623e-01 6.500200927257537842e-02 -8.936648815870285034e-02 3.325581550598144531e-02 -1.540554165840148926e-01 7.366261631250381470e-02 -1.139484420418739319e-01 -1.259720027446746826e-01 5.588492006063461304e-02 1.778030991554260254e-01 -1.478122770786285400e-01 6.269550323486328125e-02 2.247254736721515656e-02 -1.555782258510589600e-01 -2.476047910749912262e-02 2.256999313831329346e-01 -2.395327538251876831e-01
-2.211388945579528809e-01 -1.908676177263259888e-01 -1.528116017580032349e-01 2.983367443084716797e-02 -4.570746794342994690e-02 -1.936674863100051880e-01 3.183810710906982422e-01 -1.563492417335510254e-01 -1.662057638168334961e-02 -4.810324311256408691e-01 -1.864778995513916016e-01 3.795395791530609131e-02 -2.157482802867889404e-01 -1.428511887788772583e-01 1.459157746285200119e-02 2.078550495207309723e-02 -1.504652053117752075e-01 -1.001690328121185303e-02 -2.294533252716064453e-01 -1.486912667751312256e-01 -2.118317633867263794e-01 -1.984179019927978516e-01 -1.938025057315826416e-01 -3.874672949314117432e-02 2.507723569869995117e-01 -9.627090394496917725e-02 -2.235380262136459351e-01 9.136629849672317505e-02 -4.374401643872261047e-02 -2.204699441790580750e-02 6.476330012083053589e-02 -1.779584884643554688e-01
-1.649769693613052368e-01 -5.576575174927711487e-02 -6.205882877111434937e-02 -2.545762956142425537e-01 -2.071525305509567261e-01 -6.930087506771087646e-02 3.045634031295776367e-01 -1.010853424668312073e-01 6.185093894600868225e-02 -2.852682769298553467e-01 -2.990025281906127930e-01 -2.390745729207992554e-01 -1.336483955383300781e-01 -3.765703737735748291e-01 -2.558577805757522583e-02 8.957160264253616333e-02 1.907463669776916504e-01 1.926868110895156860e-01 -1.149191409349441528e-01 -7.548716664314270020e-02 -1.069367676973342896e-01 -3.196701407432556152e-01 6.056870892643928528e-02 1.221568956971168518e-01 1.943986564874649048e-01 -1.254125237464904785e-01 -1.162672117352485657e-01 -5.257936194539070129e-03 -1.878142952919006348e-01 -7.223827391862869263e-02 6.648253649473190308e-02 -1.166322901844978333e-01
-5.384266003966331482e-02 1.053500771522521973e-01 -1.173927038908004761e-01 1.890405081212520599e-02 -1.462018489837646484e-01 6.788159161806106567e-02 1.197102591395378113e-01 -3.677612245082855225e-01 2.334180921316146851e-01 -9.210149198770523071e-02 -3.247210979461669922e-01 1.169773843139410019e-02 -1.246151030063629150e-01 -3.280433118343353271e-01 -6.280197203159332275e-02 2.975632995367050171e-02 6.755422800779342651e-02 4.337765574455261230e-01 1.934203803539276123e-01 4.505240824073553085e-03 2.862289175391197205e-02 1.741771697998046875e-01 -3.027552664279937744e-01 2.004044651985168457e-01 2.693466544151306152e-01 -2.945956774055957794e-03 3.356654942035675049e-02 -8.816684596240520477e-03 7.916984707117080688e-02 -1.085911542177200317e-01 5.700068920850753784e-02 1.075971722602844238e-01
3.246870636940002441e-02 6.230273842811584473e-02 -4.192797541618347168e-01 -2.072794437408447266e-01 6.423228234052658081e-02 1.287100911140441895e-01 4.950731620192527771e-02 -1.020895019173622131e-01 1.924356520175933838e-01 -1.009310483932495117e-01 -1.242963001132011414e-01 1.161700934171676636e-01 -1.096265017986297607e-01 -1.640636026859283447e-01 -8.988638222217559814e-02 -2.087664008140563965e-01 -1.614211499691009521e-01 1.772391796112060547e-01 -3.532951325178146362e-02 -2.712752111256122589e-02 8.064254373311996460e-02 -1.507862955331802368e-01 -3.439914584159851074e-01 -7.080736011266708374e-02 1.536260247230529785e-01 3.632297813892364502e-01 -2.616594731807708740e-01 -7.097979635000228882e-02 -2.221753299236297607e-01 3.119396569672971964e-04 2.487565428018569946e-01 1.538072377443313599e-01
-3.733121976256370544e-02 -2.867774069309234619e-01 -3.251444101333618164e-01 -2.814874053001403809e-01 9.243222326040267944e-02 -1.988180540502071381e-02 -2.496099621057510376e-01 4.154141619801521301e-02 -3.100845217704772949e-01 -2.024990469217300415e-01 -6.925009191036224365e-02 1.895465999841690063e-01 1.430666148662567139e-01 -1.371679008007049561e-01 -8.803054690361022949e-02 -2.152317464351654053e-01 1.367070823907852173e-01 1.838663071393966675e-01 1.279874742031097412e-01 -7.403929531574249268e-02 -1.659218370914459229e-01 7.716415077447891235e-02 -2.747731804847717285e-01 1.258988380432128906e-01 2.177937924861907959e-01 -2.917997352778911591e-02 -8.146292530000209808e-03 -1.084172204136848450e-01 -6.956937909126281738e-02 -3.275014758110046387e-01 1.131795793771743774e-01 5.473268032073974609e-02
3.068198566325008869e-04 -2.234016209840774536e-01 -3.189899921417236328e-01 -2.521334886550903320e-01 2.066944539546966553e-01 -1.083107814192771912e-01 -1.268409639596939087e-01 -5.438154190778732300e-02 1.810231208801269531e-01 -2.518830299377441406e-01 -1.555847525596618652e-01 1.853987760841846466e-02 9.262429550290107727e-03 -4.632574617862701416e-01 1.937141269445419312e-01 3.599474132061004639e-01 8.220323175191879272e-02 6.596127059310674667e-03 -6.870062649250030518e-02 8.355423063039779663e-02 2.714944817125797272e-02 3.715527430176734924e-02 -1.172173097729682922e-01 -7.476991042494773865e-03 1.837851554155349731e-01 -1.088231876492500305e-01 -1.239556372165679932e-01 -1.878925710916519165e-01 -1.760575026273727417e-01 -8.034851402044296265e-02 -1.734806150197982788e-01 -1.023196727037429810e-01
-4.087756872177124023e-01 2.896996587514877319e-02 -3.117087483406066895e-01 -2.769568376243114471e-02 1.276732981204986572e-01 1.854645758867263794e-01 -1.408697217702865601e-01 -2.247573584318161011e-01 9.554465115070343018e-02 -7.307881116867065430e-02 -1.162309199571609497e-01 6.063585635274648666e-03 -3.356474936008453369e-01 -1.774626076221466064e-01 -1.013212278485298157e-01 2.024776935577392578e-01 -1.293298304080963135e-01 5.331357195973396301e-02 -6.332611665129661560e-03 -1.609146744012832642e-01 1.615397334098815918e-01 -2.581985592842102051e-01 -2.503742277622222900e-01 2.412636876106262207e-01 2.742070555686950684e-01 -1.924923509359359741e-01 -5.576714873313903809e-03 1.205710247159004211e-01 -3.406356275081634521e-02 -2.255857177078723907e-02 -2.408936247229576111e-02 -3.774866834282875061e-02
3.582140058279037476e-02 -2.963551580905914307e-01 -1.928138732910156250e-01 -2.050224542617797852e-01 -8.296844363212585449e-02 -3.236500620841979980e-01 -5.828608572483062744e-02 -7.772455364465713501e-02 -1.776061058044433594e-01 -1.691150665283203125e-01 8.756081014871597290e-02 -2.693153172731399536e-02 2.482040040194988251e-02 -2.579363584518432617e-01 -2.216174155473709106e-01 3.772785514593124390e-02 3.037570603191852570e-02 2.879247665405273438e-01 -2.257511913776397705e-01 -1.562866717576980591e-01 -2.225956916809082031e-01 -1.198115125298500061e-01 2.031115815043449402e-02 1.209748089313507080e-01 3.224230706691741943e-01 2.051199823617935181e-01 3.144872933626174927e-02 1.647352427244186401e-01 1.910178214311599731e-01 2.359594702720642090e-01 1.160578876733779907e-01 8.019518852233886719e-02
1.268256604671478271e-01 -3.500465676188468933e-02 -1.267940998077392578e-01 -1.128384619951248169e-01 -1.409798767417669296e-02 2.401647567749023438e-01 -7.686934620141983032e-02 -2.126674801111221313e-01 -9.743068367242813110e-02 -1.027903333306312561e-01 -5.199907720088958740e-02 1.032375171780586243e-01 -6.262870132923126221e-02 -4.736954271793365479e-01 -2.734812200069427490e-01 5.997386574745178223e-02 1.227485984563827515e-01 1.779411286115646362e-01 1.378874182701110840e-01 -1.374664455652236938e-01 -4.988954588770866394e-02 -8.299536257982254028e-02 -1.413966417312622070e-01 1.324919797480106354e-02 3.170076608657836914e-01 2.317342311143875122e-01 -3.241943418979644775e-01 1.469696313142776489e-01 -7.342639565467834473e-02 -8.689016103744506836e-02 -1.330297887325286865e-01 -2.811166048049926758e-01
-1.753573566675186157e-01 -2.801735699176788330e-01 -3.056714497506618500e-02 -1.585539197549223900e-03 1.645311117172241211e-01 1.025685295462608337e-01 -2.201196700334548950e-01 5.903322994709014893e-02 2.371929138898849487e-01 -2.904669754207134247e-02 -8.861760050058364868e-02 4.475962836295366287e-03 8.516330271959304810e-03 -2.145265489816665649e-01 -5.133133530616760254e-01 -1.603430360555648804e-01 4.540282487869262695e-02 -4.051856696605682373e-02 -8.534705638885498047e-02 4.553554952144622803e-02 -1.572872698307037354e-01 -2.013031840324401855e-01 -1.200008690357208252e-01 -1.078555658459663391e-01 4.550159871578216553e-01 4.326485842466354370e-02 1.321706920862197876e-01 5.646020546555519104e-02 -2.069241255521774292e-01 -1.442071199417114258e-01 2.982375212013721466e-03 4.968946427106857300e-02
9.524454176425933838e-02 -6.751837581396102905e-02 -2.131121307611465454e-01 -2.851760089397430420e-01 1.677633821964263916e-01 -1.395593136548995972e-01 -1.289075762033462524e-01 -9.829293936491012573e-02 -4.767528176307678223e-02 -2.948093414306640625e-01 -2.189323604106903076e-01 2.057278603315353394e-01 -1.478666514158248901e-01 -3.968644142150878906e-01 3.981042280793190002e-02 8.691973239183425903e-02 -2.081166952848434448e-03 2.053483873605728149e-01 1.356503516435623169e-01 -1.339389532804489136e-01 -2.092899233102798462e-01 -1.713603585958480835e-01 5.767913535237312317e-02 3.978697583079338074e-02 2.437814138829708099e-02 1.030285209417343140e-01 -1.201232522726058960e-01 1.465159058570861816e-01 -1.408026963472366333e-01 -1.473594307899475098e-01 -3.793145716190338135e-01 1.693108677864074707e-01
-1.242161989212036133e-01 -4.982780292630195618e-02 -1.918304711580276489e-01 -8.559415489435195923e-02 -8.230999857187271118e-02 -1.888841837644577026e-01 1.046764105558395386e-02 3.051796555519104004e-01 2.727340161800384521e-01 -2.629988081753253937e-02 -2.466577887535095215e-01 -1.763189733028411865e-01 -2.913731932640075684e-01 -3.355061411857604980e-01 -1.556557565927505493e-01 4.733459558337926865e-03 -3.827096819877624512e-01 1.823996901512145996e-01 2.256019860506057739e-01 1.712996396236121655e-03 4.397003352642059326e-02 -1.293733716011047363e-01 -1.351557523012161255e-01 1.191809549927711487e-01 9.524295479059219360e-02 -2.776150940917432308e-04 -1.245224028825759888e-01 1.770453453063964844e-01 -1.784357875585556030e-01 -1.161809712648391724e-01 3.449233248829841614e-02 -1.712342798709869385e-01
-6.711776554584503174e-02 -3.410840034484863281e-01 -2.579689621925354004e-01 5.296732299029827118e-03 -8.397962898015975952e-02 1.496630012989044189e-01 -1.221110299229621887e-01 -1.342432200908660889e-01 3.364265561103820801e-01 -7.245413213968276978e-02 -3.336101770401000977e-02 6.513470411300659180e-02 -1.227003615349531174e-02 -1.778732091188430786e-01 2.282111644744873047e-01 7.918578386306762695e-02 8.313754806295037270e-04 1.776281744241714478e-01 1.214967146515846252e-01 1.168435737490653992e-01 2.716532945632934570e-01 -2.121202051639556885e-01 -1.213262826204299927e-01 3.989104628562927246e-01 3.469443023204803467e-01 1.678810417652130127e-01 5.182527005672454834e-03 -7.312010973691940308e-02 -2.855416573584079742e-02 -1.096891537308692932e-01 -1.057351157069206238e-01 -7.554936408996582031e-02
-6.679938733577728271e-02 -5.495667085051536560e-02 -2.186415344476699829e-02 2.312798947095870972e-01 -7.778195291757583618e-02 1.473009288311004639e-01 -1.958349496126174927e-01 -3.494289889931678772e-02 2.278801351785659790e-01 -9.461168944835662842e-02 -1.730649918317794800e-02 5.516950786113739014e-02 -3.793162107467651367e-01 -2.450338900089263916e-01 -1.055324450135231018e-01 -1.394231151789426804e-02 -3.724211156368255615e-01 4.949779808521270752e-02 -5.405978485941886902e-02 -1.686897426843643188e-01 -1.687912195920944214e-01 1.493133008480072021e-01 -1.237270757555961609e-01 3.124264068901538849e-02 4.039502739906311035e-01 -1.204087883234024048e-01 2.770128250122070312e-01 8.635228872299194336e-02 -2.378943413496017456e-01 2.761995606124401093e-02 1.748463213443756104e-01 -4.859010130167007446e-02
7.054650038480758667e-02 7.010068744421005249e-02 -1.931801885366439819e-01 -1.229024454951286316e-01 1.672182530164718628e-01 -2.619457244873046875e-01 -1.426013112068176270e-01 -1.745805591344833374e-01 -8.889736235141754150e-02 -4.636332988739013672e-01 3.935891669243574142e-03 1.072214096784591675e-01 -4.488296061754226685e-02 -1.773051023483276367e-01 -3.831631690263748169e-02 1.393693983554840088e-01 1.393495202064514160e-01 1.589686870574951172e-01 -5.854919552803039551e-02 -1.846297085285186768e-01 -2.569686174392700195e-01 -6.047534942626953125e-02 4.755978286266326904e-02 2.774733901023864746e-01 2.044126391410827637e-01 1.241949722170829773e-01 -5.044148303568363190e-03 3.142816573381423950e-02 -4.359461367130279541e-01 -1.420565694570541382e-01 -3.641011565923690796e-02 -2.558180689811706543e-02
-9.827090799808502197e-02 -2.846018075942993164e-01 6.036083027720451355e-02 -1.084894463419914246e-01 7.194714993238449097e-02 -8.754113689064979553e-03 -2.147089838981628418e-01 -4.723563790321350098e-02 1.036717444658279419e-01 3.888840600848197937e-02 8.968020230531692505e-02 -2.371221333742141724e-01 3.650976344943046570e-03 -2.459667474031448364e-01 2.553896903991699219e-01 2.482370734214782715e-01 -1.888573020696640015e-01 1.337101459503173828e-01 1.919544339179992676e-01 -4.190474376082420349e-02 -1.794341951608657837e-01 -1.284695714712142944e-01 -2.624967396259307861e-01 -4.649503901600837708e-02 3.311831057071685791e-01 1.183827742934226990e-01 2.546331286430358887e-01 -1.238681226968765259e-01 -3.789619505405426025e-01 -6.467185169458389282e-02 -1.092786341905593872e-01 -3.048029355704784393e-02
-3.606036007404327393e-01 -1.212541311979293823e-01 7.654183357954025269e-02 5.418628826737403870e-02 -8.128258632495999336e-04 -4.317406564950942993e-03 -5.416185036301612854e-02 -1.805306226015090942e-01 1.109593287110328674e-01 -3.112804591655731201e-01 7.261338829994201660e-02 -8.040954917669296265e-02 -2.107361108064651489e-01 -2.310439348220825195e-01 -2.693302631378173828e-01 9.458397515118122101e-03 2.645592950284481049e-02 -2.608114480972290039e-01 1.478601396083831787e-01 -2.387860864400863647e-01 -6.185706704854965210e-02 -2.106936872005462646e-01 -2.722162008285522461e-01 3.650188073515892029e-02 4.971653595566749573e-02 2.811008691787719727e-01 1.262596547603607178e-01 1.010303497314453125e-01 -3.381392061710357666e-01 2.358880266547203064e-02 1.242454200983047485e-01 1.016507744789123535e-01
-1.924975961446762085e-01 -1.964891254901885986e-01 2.163276523351669312e-01 6.813649088144302368e-02 -7.990303635597229004e-02 1.023322250694036484e-02 -7.988647371530532837e-02 7.426736410707235336e-03 -6.256659328937530518e-02 -3.295861482620239258e-01 2.209093868732452393e-01 5.254849418997764587e-02 2.818153053522109985e-02 -2.697839140892028809e-01 -7.863714545965194702e-02 -1.315033063292503357e-02 -1.025947779417037964e-01 1.151444911956787109e-01 1.167339235544204712e-01 -3.373750746250152588e-01 1.092904061079025269e-02 -9.889607131481170654e-02 -2.195613384246826172e-01 -7.313536107540130615e-02 4.128308892250061035e-01 -1.702362000942230225e-01 -5.004235729575157166e-02 1.876063048839569092e-01 -7.867640256881713867e-02 -3.543154001235961914e-01 1.331481784582138062e-01 -1.211432442069053650e-01
8.078210800886154175e-02 -2.800763845443725586e-01 -2.961951196193695068e-01 -1.501153558492660522e-01 1.312205642461776733e-01 1.822870224714279175e-02 -1.758855730295181274e-01 4.216111078858375549e-02 -1.129692420363426208e-01 -1.617681831121444702e-01 -1.330734044313430786e-01 -3.329205140471458435e-02 1.115452498197555542e-01 -4.759962558746337891e-01 1.423807591199874878e-01 3.317883014678955078e-01 1.067226156592369080e-01 1.336058676242828369e-01 -1.931774616241455078e-01 -4.878211766481399536e-02 -1.830986887216567993e-01 -9.857052564620971680e-02 -1.819320917129516602e-01 1.645539402961730957e-01 1.806380599737167358e-01 -1.920217722654342651e-01 -2.423122674226760864e-01 -8.496802300214767456e-02 -4.830922931432723999e-02 -1.168261021375656128e-01 -2.253987640142440796e-02 -5.566780641674995422e-02
-5.467206612229347229e-02 -1.686549931764602661e-01 -7.140105962753295898e-02 -2.664535343647003174e-01 2.337981611490249634e-01 6.653217971324920654e-02 -1.269885301589965820e-01 -2.860032953321933746e-03 -1.083231642842292786e-01 -1.290456354618072510e-01 2.430824935436248779e-01 -2.858029119670391083e-02 -1.661871671676635742e-01 -3.725290596485137939e-01 -1.186020597815513611e-01 -8.400242030620574951e-02 2.430887669324874878e-01 -1.284094005823135376e-01 -1.895361691713333130e-01 5.731112509965896606e-02 -2.367214858531951904e-02 3.764494881033897400e-02 -5.191360712051391602e-01 -1.154593527317047119e-01 2.321010828018188477e-01 7.573718577623367310e-02 -2.231896854937076569e-02 2.401848435401916504e-01 -1.166404783725738525e-01 -7.170756161212921143e-02 -5.375730618834495544e-02 -4.905182868242263794e-02
-5.877658352255821228e-02 -1.898064166307449341e-01 -2.553766667842864990e-01 -8.327866345643997192e-02 -5.075462907552719116e-02 -5.822167173027992249e-02 -1.152103394269943237e-01 -3.793456405401229858e-02 2.339511364698410034e-01 -3.643682599067687988e-02 -2.180524021387100220e-01 9.584572166204452515e-03 -1.350373327732086182e-01 -3.813177049160003662e-01 1.198955997824668884e-01 -1.697454303503036499e-01 -4.148042201995849609e-01 -9.639451652765274048e-02 1.095848903059959412e-01 -2.373084239661693573e-02 -3.684164956212043762e-02 -4.250077158212661743e-02 -2.522602379322052002e-01 3.932165801525115967e-01 -1.622226648032665253e-02 3.190555796027183533e-02 -8.631364256143569946e-02 1.441152840852737427e-01 -2.289928048849105835e-01 -7.006529718637466431e-02 -4.571060836315155029e-02 -2.299580723047256470e-01
1.185309812426567078e-01 -1.076437681913375854e-01 -2.602376937866210938e-01 1.491530984640121460e-01 1.925017237663269043e-01 1.753248721361160278e-01 -1.008442416787147522e-01 -1.522312909364700317e-01 2.281438708305358887e-01 -3.172971308231353760e-01 -3.389123827219009399e-02 -2.212033867835998535e-01 -1.196467801928520203e-01 -1.134004592895507812e-01 2.412053048610687256e-01 2.574296593666076660e-01 5.085436999797821045e-02 2.016993761062622070e-01 1.743713617324829102e-01 -2.062872648239135742e-01 1.270498931407928467e-01 1.692728325724601746e-02 -2.614188790321350098e-01 2.181726843118667603e-01 1.512805521488189697e-01 1.986909955739974976e-01 -5.399916321039199829e-02 2.258174121379852295e-01 -1.300539225339889526e-01 -2.137987762689590454e-01 -2.587849833071231842e-02 -2.566500939428806305e-02
2.085869759321212769e-01 -3.631999483332037926e-03 2.414972148835659027e-02 -7.221236079931259155e-02 -1.105173751711845398e-01 -3.754608035087585449e-01 -2.804480493068695068e-02 -2.356444448232650757e-01 6.948901712894439697e-02 -3.916724622249603271e-01 -1.917189452797174454e-03 -6.841885298490524292e-02 -2.713265717029571533e-01 -3.043983876705169678e-01 -7.845323532819747925e-02 -8.410551398992538452e-02 9.438546001911163330e-02 8.666463196277618408e-02 6.883439142256975174e-03 1.156050190329551697e-01 7.531741261482238770e-02 -3.911477923393249512e-01 -1.734008938074111938e-01 -3.697572275996208191e-02 1.540573537349700928e-01 1.425322294235229492e-01 1.869959980249404907e-01 2.033163048326969147e-02 -1.691775955259799957e-02 4.455721378326416016e-02 3.110849559307098389e-01 -1.853919960558414459e-02
9.572218358516693115e-02 -1.380594670772552490e-01 4.709609225392341614e-02 -1.866656355559825897e-02 -3.441477417945861816e-01 1.381375342607498169e-01 -7.487118989229202271e-02 1.420894265174865723e-01 -3.086719103157520294e-02 -4.980063736438751221e-01 -1.768902875483036041e-02 -5.819521471858024597e-02 -1.156546249985694885e-01 -2.044453918933868408e-01 6.705671548843383789e-02 -3.768946975469589233e-02 3.029026091098785400e-02 1.521487385034561157e-01 1.243533864617347717e-01 6.516842544078826904e-02 -1.314360797405242920e-01 5.112808570265769958e-02 -2.917911708354949951e-01 -3.750065341591835022e-02 2.617887854576110840e-01 1.654206588864326477e-02 5.874289199709892273e-02 -3.093811571598052979e-01 -2.928782701492309570e-01 1.487057842314243317e-02 -5.459507554769515991e-02 -2.915008664131164551e-01
2.748261988162994385e-01 -1.027246471494436264e-02 -4.430140927433967590e-02 4.362139105796813965e-02 -6.866507232189178467e-02 -9.146212786436080933e-02 -1.229163631796836853e-01 -1.604337543249130249e-01 9.569828957319259644e-02 -2.358583956956863403e-01 -2.175727337598800659e-01 9.526466578245162964e-02 -6.891053169965744019e-02 -4.117747843265533447e-01 -1.372769176959991455e-01 3.973424062132835388e-02 -1.337324082851409912e-01 1.660511046648025513e-01 -2.518788538873195648e-02 -2.023231424391269684e-02 -2.522718906402587891e-01 -3.141741454601287842e-01 2.374239638447761536e-02 9.592141211032867432e-02 2.216089665889739990e-01 1.354869306087493896e-01 -3.957303464412689209e-01 -3.052352182567119598e-02 -1.907253414392471313e-01 -1.008907854557037354e-01 -2.436611503362655640e-01 3.318262472748756409e-02
8.611650019884109497e-02 -1.539642959833145142e-01 -2.214727848768234253e-01 -1.583869457244873047e-01 -2.057740539312362671e-01 -9.942600131034851074e-02 -2.370503097772598267e-01 -2.414342015981674194e-01 1.338116675615310669e-01 -4.362343549728393555e-01 -5.646192654967308044e-02 -1.690401434898376465e-01 -1.366240382194519043e-01 -2.755596637725830078e-01 -2.381785213947296143e-01 -7.313938438892364502e-02 -1.396871358156204224e-01 6.954998522996902466e-02 3.976978361606597900e-02 1.650691181421279907e-01 1.505721360445022583e-01 -1.832621246576309204e-01 3.967352584004402161e-02 1.057400107383728027e-01 8.743283897638320923e-02 2.251428812742233276e-01 2.095729708671569824e-01 3.893155232071876526e-02 -8.697546087205410004e-03 -2.194504719227552414e-03 3.232661783695220947e-01 2.901080250740051270e-02
-3.117448687553405762e-01 8.243146352469921112e-03 -1.648082956671714783e-02 -1.695502102375030518e-01 -1.711634360253810883e-02 -4.975663498044013977e-02 -1.427185088396072388e-01 3.782216925173997879e-03 1.396081447601318359e-01 -8.420882746577262878e-03 -2.387849092483520508e-01 3.161106407642364502e-01 -1.110438480973243713e-01 -3.992092311382293701e-01 8.283761888742446899e-02 5.788980517536401749e-03 -2.698527872562408447e-01 3.286554664373397827e-02 2.489681690931320190e-01 -2.064621299505233765e-01 8.005550503730773926e-02 -2.344656586647033691e-01 -2.142456471920013428e-01 2.325111441314220428e-02 9.354773908853530884e-02 -2.321325428783893585e-02 4.571666195988655090e-02 -2.158745750784873962e-02 -3.175670504570007324e-01 -1.722802221775054932e-02 3.476914763450622559e-02 -3.081216514110565186e-01
-1.699499338865280151e-01 -1.175396889448165894e-01 -2.750114202499389648e-01 8.417716249823570251e-03 9.370744228363037109e-03 1.291884332895278931e-01 -3.485186398029327393e-01 -1.226300150156021118e-01 3.142787218093872070e-01 -5.260364413261413574e-01 8.667539060115814209e-02 -2.361915260553359985e-02 -5.081693083047866821e-02 -2.896554470062255859e-01 8.366470038890838623e-02 -2.096115611493587494e-02 -1.142938211560249329e-01 2.451001107692718506e-02 -2.048796415328979492e-01 1.187002137303352356e-01 -1.395602524280548096e-01 6.323099136352539062e-02 -1.434693038463592529e-01 -5.830440297722816467e-02 -3.790573030710220337e-02 -7.653474807739257812e-02 7.340057287365198135e-03 2.587032318115234375e-01 -1.306116133928298950e-01 8.604482561349868774e-02 1.202399954199790955e-01 1.430278569459915161e-01
-2.840392291545867920e-01 -8.320898562669754028e-02 -1.631616614758968353e-02 -1.197795034386217594e-03 -2.385818958282470703e-01 -1.140001192688941956e-01 -2.229725271463394165e-01 -1.115155667066574097e-01 1.236127018928527832e-01 6.660590320825576782e-02 -2.409338653087615967e-01 9.671380370855331421e-02 -2.984243035316467285e-01 -4.362284243106842041e-01 -3.933165222406387329e-02 -7.697091251611709595e-02 -2.739549279212951660e-01 1.507022678852081299e-01 1.200197711586952209e-01 -1.101538762450218201e-01 -1.275001317262649536e-01 1.923722177743911743e-01 -2.484492361545562744e-01 2.624327838420867920e-01 5.633639544248580933e-02 -6.909501552581787109e-02 -4.238823056221008301e-02 -4.072902724146842957e-03 -2.597395479679107666e-01 -5.105094611644744873e-02 -1.111568361520767212e-01 -7.594064623117446899e-02
-1.051158532500267029e-01 -2.084021717309951782e-01 -5.527920648455619812e-02 -3.008326888084411621e-01 9.005958586931228638e-02 6.212765350937843323e-02 -1.554762870073318481e-01 -2.417704612016677856e-01 9.555575996637344360e-02 -1.810626834630966187e-01 1.083652675151824951e-01 2.542511224746704102e-01 -6.863147020339965820e-02 -1.503361910581588745e-01 -5.365792289376258850e-02 1.199984475970268250e-01 -3.472644090652465820e-01 -8.541299030184745789e-03 4.164853319525718689e-02 -3.862661868333816528e-02 5.064493045210838318e-02 -2.196170687675476074e-01 -2.419071644544601440e-01 3.367913961410522461e-01 1.028800606727600098e-01 9.260223060846328735e-02 5.320098996162414551e-02 8.893857151269912720e-02 -3.442744612693786621e-01 -2.289231270551681519e-01 -1.985227018594741821e-01 8.716253936290740967e-02
3.386664688587188721e-01 -7.821910083293914795e-02 -3.865353763103485107e-02 4.723385348916053772e-02 -7.764978706836700439e-02 -2.010871917009353638e-01 -3.896067291498184204e-02 -3.385304212570190430e-01 2.124454677104949951e-01 -1.666922867298126221e-01 -8.409896492958068848e-02 4.647984728217124939e-02 -2.258731871843338013e-01 -7.576940208673477173e-02 -3.829067200422286987e-02 -9.296207875013351440e-02 4.071641713380813599e-02 -1.155341640114784241e-01 2.141336165368556976e-02 5.439198762178421021e-02 -4.770125821232795715e-02 -4.557961523532867432e-01 -2.420780956745147705e-01 1.116708815097808838e-01 2.989084422588348389e-01 -3.759092837572097778e-02 1.630055159330368042e-01 4.471676051616668701e-02 -2.655518352985382080e-01 7.692488282918930054e-02 2.615630626678466797e-01 -1.241632271558046341e-02
-1.356210708618164062e-01 -2.071663737297058105e-02 -1.993418931961059570e-01 -6.145623326301574707e-02 2.913300991058349609e-01 8.697143197059631348e-02 -2.878670692443847656e-01 2.107042223215103149e-01 3.128426969051361084e-01 -1.890111118555068970e-01 6.989400088787078857e-02 1.263912916183471680e-01 -1.213750094175338745e-01 -2.906901240348815918e-01 1.070875003933906555e-01 -4.309875890612602234e-02 -1.029721722006797791e-01 6.999517232179641724e-02 -1.013750880956649780e-01 8.073270320892333984e-02 -1.538968235254287720e-01 -1.824016869068145752e-01 -3.064608573913574219e-01 -1.103274077177047729e-01 9.610273689031600952e-02 1.213708221912384033e-01 2.700215578079223633e-01 1.527824848890304565e-01 4.052788764238357544e-02 -2.388622313737869263e-01 2.699642479419708252e-01 6.170709058642387390e-02
4.763725027441978455e-02 1.930722780525684357e-02 1.949191242456436157e-01 9.258569777011871338e-02 2.007232010364532471e-01 -3.466920852661132812e-01 -5.581006035208702087e-02 -1.881036721169948578e-02 2.253330647945404053e-01 -2.506952583789825439e-01 1.268517225980758667e-01 -7.341010123491287231e-02 -9.523881599307060242e-03 -2.381313592195510864e-01 8.913792669773101807e-02 -1.601663529872894287e-01 -1.962905377149581909e-02 -2.424073368310928345e-01 9.965134412050247192e-02 -2.673759758472442627e-01 -1.393879503011703491e-01 -1.711548268795013428e-01 -2.664418220520019531e-01 7.190790493041276932e-03 3.295894861221313477e-01 1.996149122714996338e-01 2.364174574613571167e-01 1.266685277223587036e-01 -2.819186151027679443e-01 1.983240991830825806e-02 1.780662126839160919e-02 2.010323852300643921e-02
8.500882983207702637e-02 -3.187355995178222656e-01 -3.495206534862518311e-01 -2.822843492031097412e-01 1.413666903972625732e-01 6.285019963979721069e-02 -3.234810531139373779e-01 -1.551678329706192017e-01 1.517898589372634888e-01 -4.144739732146263123e-02 -5.244201049208641052e-02 6.149573251605033875e-02 3.971812874078750610e-02 -2.316035479307174683e-01 4.438132047653198242e-02 7.343747466802597046e-02 -1.856590956449508667e-01 -6.229579448699951172e-02 -4.893272742629051208e-02 -2.704101800918579102e-01 2.610584720969200134e-03 -2.469508536159992218e-02 -1.368235498666763306e-01 2.992101609706878662e-01 3.481574729084968567e-02 3.806910663843154907e-02 7.187803089618682861e-02 1.883824169635772705e-01 -3.445808589458465576e-01 -1.910212486982345581e-01 -1.463806331157684326e-01 1.055397000163793564e-02
-3.575919196009635925e-02 -4.086013510823249817e-02 -3.227916061878204346e-01 -2.258713245391845703e-01 -1.132497116923332214e-01 -8.627381920814514160e-02 -1.139989942312240601e-01 -3.135541975498199463e-01 3.593161329627037048e-02 -2.882874608039855957e-01 -5.109691619873046875e-02 -8.091778308153152466e-02 -3.310014605522155762e-01 -3.201610147953033447e-01 -1.683097928762435913e-01 -1.243461817502975464e-01 -9.697882831096649170e-02 -6.967358291149139404e-02 2.342347428202629089e-02 4.791733995079994202e-02 -1.430178582668304443e-01 -2.213415950536727905e-01 -6.336824968457221985e-03 2.511003613471984863e-02 1.844566166400909424e-01 2.232187837362289429e-01 1.943451464176177979e-01 -8.744575828313827515e-02 9.056697785854339600e-02 -8.638287335634231567e-02 3.029266893863677979e-01 1.921627968549728394e-01
1.991475224494934082e-01 -4.355795681476593018e-02 -1.953382492065429688e-01 -2.733027637004852295e-01 8.812196552753448486e-02 -2.760232985019683838e-01 -8.087727427482604980e-02 -3.911880031228065491e-02 5.232074484229087830e-02 -2.529006898403167725e-01 -2.205257713794708252e-01 2.137857675552368164e-01 -9.505336172878742218e-03 -1.672904789447784424e-01 -1.626289337873458862e-01 4.942323267459869385e-02 2.963863871991634369e-02 7.631945610046386719e-02 5.446434020996093750e-03 -1.455493271350860596e-01 -2.796344757080078125e-01 -2.998208701610565186e-01 -2.285518795251846313e-01 -1.348819881677627563e-01 3.365014865994453430e-02 2.486766725778579712e-01 -1.554034948348999023e-01 4.826129227876663208e-02 -3.470415472984313965e-01 -8.385124057531356812e-02 -2.199366390705108643e-01 6.195921078324317932e-02
9.015301614999771118e-02 -2.135382741689682007e-01 -5.635444819927215576e-02 -1.027288939803838730e-02 -3.802673518657684326e-01 -1.993462592363357544e-01 -1.526385452598333359e-02 4.518461599946022034e-02 3.783567845821380615e-01 -2.444752901792526245e-01 -1.648255437612533569e-01 1.400736533105373383e-02 -5.151567235589027405e-02 -4.217797219753265381e-01 7.152135670185089111e-02 1.141765788197517395e-01 -1.719953268766403198e-01 1.329782009124755859e-01 -7.009649276733398438e-02 5.038134381175041199e-02 -2.883869707584381104e-01 7.451593875885009766e-02 -1.327042728662490845e-01 2.067681215703487396e-02 9.895855933427810669e-02 1.259851604700088501e-01 3.780777752399444580e-02 -2.164335846900939941e-01 -7.553264498710632324e-02 2.766233980655670166e-01 5.309156142175197601e-03 -9.858727455139160156e-02
-2.259958535432815552e-01 -3.667350113391876221e-01 3.340815426781773567e-03 -2.568026483058929443e-01 -6.777195632457733154e-02 9.456851333379745483e-02 1.534627936780452728e-02 -2.919643521308898926e-01 2.635013163089752197e-01 2.443221211433410645e-02 -1.128794923424720764e-01 -8.229084312915802002e-03 -2.760844528675079346e-01 -5.108704790472984314e-02 -7.845560461282730103e-02 2.658851444721221924e-02 -2.067141532897949219e-01 3.277752399444580078e-01 -3.652819246053695679e-02 -2.021216750144958496e-01 -3.452659398317337036e-02 -1.559381783008575439e-01 -2.446940690279006958e-01 1.276670992374420166e-01 1.070803031325340271e-01 3.188468813896179199e-01 -1.835369467735290527e-01 2.476674132049083710e-02 -2.845349907875061035e-02 -7.514119893312454224e-02 -1.267021745443344116e-01 1.301839649677276611e-01
5.856151878833770752e-02 -1.165136545896530151e-01 -3.452277481555938721e-01 -1.669478565454483032e-01 2.663057744503021240e-01 -2.510100007057189941e-01 -1.207789033651351929e-01 -2.445679754018783569e-01 7.826820015907287598e-02 -1.799797713756561279e-01 1.268169879913330078e-01 -6.487084925174713135e-02 5.120133236050605774e-02 -2.747111320495605469e-01 1.164357364177703857e-01 5.197258666157722473e-02 2.355682253837585449e-01 1.003989502787590027e-01 1.141166388988494873e-01 1.352518349885940552e-01 -1.639816015958786011e-01 1.215370148420333862e-01 -7.454153150320053101e-02 1.907622665166854858e-01 3.188374638557434082e-01 1.272599995136260986e-01 8.560634218156337738e-03 8.528574556112289429e-02 -3.863835632801055908e-01 -3.896313160657882690e-02 8.987642824649810791e-02 -9.938047826290130615e-02
-1.454927921295166016e-01 -2.467996329069137573e-01 6.914103031158447266e-02 1.076750457286834717e-02 -3.748115897178649902e-02 -2.418416589498519897e-01 -1.916237622499465942e-01 -9.772610664367675781e-02 1.522508449852466583e-03 -1.199501752853393555e-01 -7.006429135799407959e-02 -1.852766573429107666e-01 -9.699249267578125000e-02 -2.333589494228363037e-01 1.262859851121902466e-01 3.379071652889251709e-01 -1.613388359546661377e-01 2.398503869771957397e-01 -1.840454787015914917e-01 -8.428648114204406738e-02 4.166493564844131470e-02 1.351640373468399048e-01 -3.810525238513946533e-01 -1.303106695413589478e-01 1.027653738856315613e-01 7.713008671998977661e-02 6.414341926574707031e-02 2.877590060234069824e-02 -1.755055189132690430e-01 7.818118669092655182e-03 2.322451621294021606e-01 -3.824488818645477295e-01
1.460734158754348755e-01 -2.766232788562774658e-01 -1.974953711032867432e-01 -1.866105049848556519e-01 1.411748379468917847e-01 9.279836714267730713e-02 -1.992035806179046631e-01 1.026149168610572815e-01 1.700101494789123535e-01 -2.246962189674377441e-01 -1.060866852640174329e-04 1.550079286098480225e-01 5.540502257645130157e-03 -5.384373664855957031e-01 1.082870960235595703e-01 4.627925455570220947e-01 -1.229376345872879028e-01 5.142954364418983459e-02 -2.209041826426982880e-02 3.046562895178794861e-02 -9.310512989759445190e-02 5.262492224574089050e-02 -1.272359788417816162e-01 1.199731081724166870e-01 1.409585922956466675e-01 9.956343099474906921e-03 -3.914524614810943604e-02 -1.261260733008384705e-02 -1.758240163326263428e-01 -5.353326722979545593e-02 -1.039296537637710571e-01 5.344468727707862854e-02
-2.561961114406585693e-01 -1.314318478107452393e-01 -1.696189790964126587e-01 -1.471984237432479858e-01 -2.758739590644836426e-01 -7.662408053874969482e-02 -6.361772865056991577e-02 -2.460758760571479797e-02 4.203617274761199951e-01 -7.673071324825286865e-02 -4.343108274042606354e-03 -7.409431040287017822e-02 -3.313618600368499756e-01 -1.594925373792648315e-01 2.078188117593526840e-03 4.430902600288391113e-01 1.744241267442703247e-01 1.122617870569229126e-01 2.337413579225540161e-01 -8.787413686513900757e-02 -5.963186174631118774e-02 -5.731380730867385864e-02 -1.647935807704925537e-01 -8.750109374523162842e-02 1.015556007623672485e-01 1.083578839898109436e-01 7.104177772998809814e-02 6.852544844150543213e-02 -2.295758109539747238e-03 -1.265750676393508911e-01 -8.767420426011085510e-03 -2.557536065578460693e-01
1.195176616311073303e-01 -7.314629852771759033e-02 -1.876797080039978027e-01 -1.560576707124710083e-01 4.579424392431974411e-03 2.823670208454132080e-02 -6.050083041191101074e-02 -2.125004231929779053e-01 1.940363198518753052e-01 -2.469677329063415527e-01 -2.008252739906311035e-01 1.253095716238021851e-01 -3.025519847869873047e-01 -2.518221437931060791e-01 -1.107175424695014954e-01 2.552899122238159180e-01 -4.309809301048517227e-04 1.143528148531913757e-01 7.407835125923156738e-02 7.987119257450103760e-02 -6.332157552242279053e-02 -3.767042607069015503e-02 7.850851863622665405e-02 7.063253223896026611e-02 2.683563344180583954e-02 3.523372411727905273e-01 -1.472162455320358276e-01 -1.442451924085617065e-01 -4.530157148838043213e-01 1.107409745454788208e-01 5.521738901734352112e-02 -2.338609248399734497e-01
1.888204365968704224e-01 1.453490108251571655e-01 -9.270161390304565430e-02 -1.300294548273086548e-01 -1.048867702484130859e-01 -1.012452691793441772e-01 -1.226063594222068787e-01 -5.917952582240104675e-02 -1.834330707788467407e-01 -2.953634858131408691e-01 1.773183494806289673e-01 -2.317803204059600830e-01 -3.243817687034606934e-01 -1.225953176617622375e-01 -1.792441755533218384e-01 -1.020616292953491211e-01 -8.123040944337844849e-02 5.950834602117538452e-02 -8.385825902223587036e-02 -4.055509269237518311e-01 -1.828305125236511230e-01 -1.662846803665161133e-01 -4.640066921710968018e-01 1.345901042222976685e-01 1.380711346864700317e-01 5.632480140775442123e-03 -7.572507951408624649e-03 2.000816911458969116e-02 -5.694811791181564331e-02 9.771661832928657532e-03 1.002584770321846008e-01 1.628531725145876408e-03
1.867982298135757446e-01 -3.106997720897197723e-02 7.088893651962280273e-02 -8.717140555381774902e-02 -7.267552614212036133e-02 -1.512855887413024902e-01 4.038874059915542603e-02 -1.865518838167190552e-01 2.526629567146301270e-01 -1.048602461814880371e-01 7.342813163995742798e-02 1.968771815299987793e-01 -3.239872157573699951e-01 -2.912200689315795898e-01 2.697014424484223127e-04 -1.104470267891883850e-01 -8.491001278162002563e-02 -1.300093829631805420e-01 1.569456458091735840e-01 -2.373246401548385620e-01 5.315422266721725464e-02 -2.863453030586242676e-01 -1.172548159956932068e-01 1.022218763828277588e-01 1.144671216607093811e-01 -7.478339970111846924e-02 -7.822480052709579468e-03 -2.025829106569290161e-01 -3.462661206722259521e-01 -4.104785248637199402e-02 3.792946934700012207e-01 -1.631651967763900757e-01
8.264914155006408691e-02 2.117179892957210541e-02 -1.596661210060119629e-01 -1.552409082651138306e-01 1.691831797361373901e-01 -2.334319055080413818e-01 -2.031514346599578857e-01 -1.713115423917770386e-01 -1.334168761968612671e-01 -2.757689356803894043e-01 1.503893435001373291e-01 2.572930157184600830e-01 -4.605053737759590149e-02 -2.477099746465682983e-01 3.689100965857505798e-02 5.901133641600608826e-02 1.840857118368148804e-01 2.077613584697246552e-02 -1.055211871862411499e-01 -1.368207186460494995e-01 -8.500821143388748169e-02 1.421277783811092377e-02 -1.860921829938888550e-01 2.581844627857208252e-01 1.915166676044464111e-01 3.284754753112792969e-01 -1.531036347150802612e-01 -2.710390649735927582e-02 -3.616589605808258057e-01 -1.396981477737426758e-01 2.089211046695709229e-01 -5.295592918992042542e-02
1.142717078328132629e-01 -1.442692428827285767e-01 1.192278414964675903e-01 1.149282380938529968e-01 -1.182324737310409546e-01 6.810995191335678101e-02 -1.538778394460678101e-01 -3.719263970851898193e-01 1.833581179380416870e-01 -2.913708984851837158e-01 3.351944312453269958e-02 8.078583329916000366e-02 -1.039266735315322876e-01 -1.981306225061416626e-01 -1.868168711662292480e-01 4.517811536788940430e-02 -2.855636477470397949e-01 2.669959962368011475e-01 -1.103516668081283569e-01 -4.298466816544532776e-02 -2.047748714685440063e-01 -1.417995095252990723e-01 -4.406506568193435669e-02 2.803218066692352295e-01 2.901849448680877686e-01 3.555709496140480042e-02 2.032415717840194702e-01 -5.561676621437072754e-02 -9.717543423175811768e-02 2.224814891815185547e-01 2.160268723964691162e-01 3.573126159608364105e-03
2.662680745124816895e-01 5.330488085746765137e-02 -2.191241234540939331e-01 -7.175816595554351807e-02 5.363954603672027588e-02 7.321242988109588623e-02 1.536581069231033325e-01 -9.760037809610366821e-02 2.228462696075439453e-01 -2.669323384761810303e-01 -4.900324717164039612e-02 2.516410946846008301e-01 -7.386931777000427246e-02 -4.018255174160003662e-01 -1.071276366710662842e-01 2.010515481233596802e-01 9.961594641208648682e-02 5.769251659512519836e-02 2.358165532350540161e-01 1.674638688564300537e-01 -1.492738276720046997e-01 -1.190699040889739990e-01 -2.113725692033767700e-01 -3.376666083931922913e-02 2.377585172653198242e-01 2.493487298488616943e-01 -4.207821562886238098e-02 2.943984568119049072e-01 -1.184724271297454834e-01 1.110042557120323181e-01 -5.231554806232452393e-02 -1.041209474205970764e-01
1.311791837215423584e-01 -5.561887845396995544e-02 3.600321337580680847e-02 -1.144325882196426392e-01 -1.110711172223091125e-01 -2.266998440027236938e-01 3.491255640983581543e-02 -4.957909882068634033e-02 2.934518754482269287e-01 -1.706586927175521851e-01 -3.008477985858917236e-01 -1.243957430124282837e-01 -3.631958365440368652e-01 -1.732189804315567017e-01 -1.027075201272964478e-01 1.797670572996139526e-01 -7.388839125633239746e-02 -1.266430765390396118e-01 -5.556648224592208862e-02 -2.322840094566345215e-01 -1.043943986296653748e-01 -4.390813708305358887e-01 -3.009323775768280029e-01 1.350031346082687378e-01 -1.287783868610858917e-02 8.699245750904083252e-02 2.563096284866333008e-01 5.570125207304954529e-02 -4.709226079285144806e-03 2.434189198538661003e-03 -7.422105991281569004e-04 -6.572698056697845459e-02
9.089357405900955200e-02 -1.756140440702438354e-01 -1.301455199718475342e-01 3.267939016222953796e-02 -2.462070733308792114e-01 2.281640842556953430e-02 1.638747155666351318e-01 5.573400482535362244e-02 1.197281032800674438e-01 -3.129790723323822021e-01 -2.097977250814437866e-01 -1.260446105152368546e-02 -1.959248036146163940e-01 -4.077383577823638916e-01 -3.144552111625671387e-01 -5.120391771197319031e-02 -7.520562410354614258e-02 3.972727060317993164e-02 7.466392219066619873e-02 -2.873396575450897217e-01 -1.380886584520339966e-01 -1.444509923458099365e-01 -2.165081799030303955e-01 -6.222249940037727356e-02 9.325772523880004883e-02 -2.479713559150695801e-01 -1.376694291830062866e-01 2.492812871932983398e-01 -7.221544533967971802e-02 2.118492424488067627e-01 -3.914337977766990662e-02 1.495697908103466034e-02
7.706050574779510498e-02 -2.954846024513244629e-01 -1.475564837455749512e-01 -2.257972955703735352e-01 3.674086555838584900e-02 1.466608941555023193e-01 -2.370201498270034790e-01 7.403683662414550781e-02 1.142956465482711792e-01 -2.416429817676544189e-01 1.726020686328411102e-02 2.645516768097877502e-02 -2.165714055299758911e-01 -1.049655452370643616e-01 4.606742411851882935e-02 -6.950072944164276123e-02 9.573011659085750580e-03 -1.428969949483871460e-01 2.220476120710372925e-01 -2.381468936800956726e-02 3.317177295684814453e-02 -7.945821434259414673e-02 -2.552077770233154297e-01 4.205160737037658691e-01 2.484095245599746704e-01 3.237230330705642700e-02 6.405726820230484009e-02 2.123519629240036011e-01 -3.361415565013885498e-01 2.014375329017639160e-01 -1.632762402296066284e-01 -1.436193380504846573e-02
-6.105412915349006653e-02 -1.239890456199645996e-01 -1.798219829797744751e-01 -1.911474615335464478e-01 -3.749783337116241455e-02 1.488520503044128418e-01 -2.244501113891601562e-01 -2.622797787189483643e-01 -3.147124350070953369e-01 -1.081126034259796143e-01 2.342884615063667297e-02 8.407160639762878418e-02 5.421546474099159241e-02 -3.497828841209411621e-01 -1.064888611435890198e-01 -4.799107834696769714e-02 1.766093522310256958e-01 1.592745035886764526e-01 2.432131618261337280e-01 -1.329621374607086182e-01 -1.228525862097740173e-01 1.304747164249420166e-01 -1.217282414436340332e-01 2.040642350912094116e-01 2.404503524303436279e-01 1.640683971345424652e-02 -2.462301701307296753e-01 -7.306038588285446167e-02 -1.677242964506149292e-01 -2.245489358901977539e-01 2.788164019584655762e-01 9.850133955478668213e-02
1.962036639451980591e-01 -5.712394416332244873e-02 -1.192075684666633606e-01 -1.784173548221588135e-01 -1.119684725999832153e-01 -2.099057137966156006e-01 -8.571716025471687317e-03 -1.777118593454360962e-01 2.100576311349868774e-01 -1.325349658727645874e-01 -3.608087450265884399e-02 -1.851960718631744385e-01 -1.313901543617248535e-01 -4.999669194221496582e-01 1.993274390697479248e-01 -2.191473543643951416e-02 -1.293267458677291870e-01 1.810903698205947876e-01 3.636797890067100525e-03 -9.248603135347366333e-02 -3.261402249336242676e-01 1.781501770019531250e-01 -2.039994746446609497e-01 1.470677256584167480e-01 1.166344285011291504e-01 -1.407510191202163696e-01 -6.228707358241081238e-02 9.364361315965652466e-02 1.472842097282409668e-01 2.171204537153244019e-01 1.543351113796234131e-01 -1.451281607151031494e-01
3.080763220787048340e-01 -8.012028411030769348e-03 9.395717829465866089e-02 3.184423968195915222e-02 -1.862182319164276123e-01 -3.874244689941406250e-01 -6.190032511949539185e-02 -2.871360182762145996e-01 4.554595798254013062e-02 -1.139547750353813171e-01 -3.326154500246047974e-02 -6.105829402804374695e-02 -2.177372723817825317e-01 -2.682982981204986572e-01 -1.005178913474082947e-01 -3.473286284133791924e-03 -6.296911090612411499e-02 1.379372272640466690e-02 -6.445384770631790161e-02 -1.069381684064865112e-01 -3.020595200359821320e-02 -3.661523461341857910e-01 -2.036993056535720825e-01 1.280949860811233521e-01 2.720867395401000977e-01 2.307564169168472290e-01 8.344134688377380371e-02 -7.231049239635467529e-02 4.656690731644630432e-02 -1.705970764160156250e-01 2.742137014865875244e-01 -1.271296888589859009e-01
-7.208941876888275146e-02 -2.265276163816452026e-01 -1.034502238035202026e-01 1.128170453011989594e-02 1.365585178136825562e-01 5.140097439289093018e-02 -1.882143318653106689e-02 -2.027334868907928467e-01 3.503571748733520508e-01 -3.779681622982025146e-01 1.614088416099548340e-01 1.116120889782905579e-01 6.988742947578430176e-02 -3.951815664768218994e-01 2.053407877683639526e-01 6.907679885625839233e-02 -2.375508397817611694e-01 9.372838586568832397e-02 -1.357536762952804565e-01 1.550076007843017578e-01 -1.493858546018600464e-01 -5.471645854413509369e-03 -1.806858628988265991e-01 4.265437275171279907e-02 1.245704665780067444e-01 1.326836347579956055e-01 7.968847453594207764e-02 -2.220641076564788818e-02 8.925560116767883301e-02 -2.917712554335594177e-02 1.946908533573150635e-01 3.265444040298461914e-01
-2.922977209091186523e-01 -1.700433045625686646e-01 -2.493590563535690308e-01 -1.010086461901664734e-01 -2.907363474369049072e-01 -1.183800399303436279e-01 1.289201676845550537e-01 -2.371130585670471191e-01 1.203622743487358093e-01 -6.634019315242767334e-03 -1.256789267063140869e-01 -1.373335160315036774e-02 -2.920656800270080566e-01 -1.623071879148483276e-01 8.508954197168350220e-02 8.973456174135208130e-02 5.100490897893905640e-02 -1.264043152332305908e-02 4.622420296072959900e-02 -6.590969860553741455e-02 -3.610913082957267761e-02 -1.322281807661056519e-01 -4.484648704528808594e-01 2.374091744422912598e-02 9.850718080997467041e-02 1.425459831953048706e-01 -8.591175079345703125e-02 3.242429196834564209e-01 -3.342890441417694092e-01 1.823805645108222961e-02 6.766336038708686829e-03 -6.889816373586654663e-03
-1.718495339155197144e-01 -6.997431814670562744e-02 -6.177315488457679749e-02 -2.037323117256164551e-01 7.124248892068862915e-02 4.582174122333526611e-03 1.336504518985748291e-01 -1.855169534683227539e-01 7.556101679801940918e-02 -2.575118541717529297e-01 -2.005764394998550415e-01 -2.619775384664535522e-02 1.686971485614776611e-01 -3.705422878265380859e-01 -1.763444393873214722e-01 -1.640892177820205688e-01 3.619827702641487122e-02 2.129319757223129272e-01 7.365546375513076782e-02 -1.701525300741195679e-01 3.169603347778320312e-01 6.699766963720321655e-02 -2.305542528629302979e-01 9.701678901910781860e-02 1.908298134803771973e-01 -1.056776642799377441e-01 -1.669769883155822754e-01 8.427200466394424438e-02 -2.579923272132873535e-01 -1.445799916982650757e-01 -1.540805399417877197e-01 -2.895386815071105957e-01
-1.431709676980972290e-01 -3.264587372541427612e-02 -7.352030277252197266e-02 -1.808536648750305176e-01 8.273053169250488281e-02 -2.013528943061828613e-01 -7.712512277066707611e-03 5.610432103276252747e-02 2.968909442424774170e-01 -3.645620495080947876e-02 -1.716725528240203857e-01 1.936080604791641235e-01 -3.087334930896759033e-01 -3.768467903137207031e-01 -2.332382602617144585e-03 2.000955045223236084e-01 -2.670184969902038574e-01 -1.896363496780395508e-02 2.838529050350189209e-01 -1.440129280090332031e-01 -7.556214928627014160e-02 1.011810302734375000e-01 -2.660893797874450684e-01 8.865305781364440918e-02 9.535681456327438354e-02 2.439303249120712280e-01 -1.427201554179191589e-02 2.292565256357192993e-01 -5.645262077450752258e-02 -1.120171844959259033e-01 -2.156995236873626709e-01 -6.875302642583847046e-02
-7.600762695074081421e-02 -4.231829941272735596e-02 -7.607778906822204590e-02 3.112561814486980438e-02 -2.224071770906448364e-01 9.747192263603210449e-02 -2.084703892469406128e-01 -6.157771497964859009e-02 2.491220459342002869e-02 -2.263759374618530273e-01 1.072828546166419983e-01 -6.413945555686950684e-02 -1.594820618629455566e-01 -3.336319923400878906e-01 -9.746072441339492798e-02 -1.122272163629531860e-01 -6.096679344773292542e-02 -1.272803917527198792e-02 -1.197273880243301392e-01 -4.266624450683593750e-01 -1.360371150076389313e-02 -2.820742726325988770e-01 -3.738968670368194580e-01 1.678358465433120728e-01 -1.899914145469665527e-01 2.330913841724395752e-01 1.770969331264495850e-01 6.120554730296134949e-02 -1.942413151264190674e-01 -1.158391907811164856e-01 1.218119636178016663e-01 -1.167562380433082581e-01
-7.892146706581115723e-02 -3.513474762439727783e-01 -2.404649406671524048e-01 -8.982933312654495239e-02 1.312767565250396729e-01 1.504126638174057007e-01 -1.626159846782684326e-01 -4.787494987249374390e-02 2.667704820632934570e-01 -1.546175926923751831e-01 1.706262677907943726e-02 9.480714797973632812e-02 -1.481086462736129761e-01 -5.368525534868240356e-02 -2.027630573138594627e-03 -1.497077569365501404e-02 4.922069981694221497e-02 3.339356556534767151e-02 2.225712984800338745e-01 -8.953255414962768555e-02 1.376755982637405396e-01 -8.960521966218948364e-02 -3.590044677257537842e-01 3.489143252372741699e-01 2.658134400844573975e-01 1.543004214763641357e-01 1.743928901851177216e-02 1.024600863456726074e-01 -2.145649939775466919e-01 2.586513459682464600e-01 -2.222335934638977051e-01 1.208765804767608643e-02
1.363838613033294678e-01 -3.416342437267303467e-01 -1.011492237448692322e-01 1.411190479993820190e-01 -3.406069055199623108e-02 2.317502945661544800e-01 -1.293044835329055786e-01 -1.846955120563507080e-01 -5.790513008832931519e-02 -1.350806653499603271e-01 -1.416407078504562378e-01 4.562181886285543442e-03 -1.636364758014678955e-01 -3.264801502227783203e-01 1.442339569330215454e-01 1.570207178592681885e-01 -1.870138198137283325e-02 -4.636039957404136658e-02 8.127930015325546265e-02 9.900853037834167480e-02 4.870428517460823059e-02 1.295383553951978683e-02 -4.223350584506988525e-01 -2.147810012102127075e-01 1.589661985635757446e-01 1.927102208137512207e-01 -6.031101569533348083e-02 -1.196861341595649719e-01 -9.080348908901214600e-02 -3.499624431133270264e-01 2.013506889343261719e-01 -1.037058383226394653e-01
9.384851157665252686e-02 -6.458925199694931507e-04 -1.037511155009269714e-01 -2.059862315654754639e-01 2.237118333578109741e-01 -8.421429991722106934e-02 -2.699456214904785156e-01 -2.148811370134353638e-01 -8.099050261080265045e-03 -2.883373796939849854e-01 5.527565628290176392e-02 9.047547355294227600e-03 -7.043208181858062744e-02 -1.875746548175811768e-01 2.379700839519500732e-01 -9.059254080057144165e-03 -3.091660514473915100e-02 1.617770344018936157e-01 6.977030634880065918e-02 -1.383511871099472046e-01 -1.956164538860321045e-01 -5.716611072421073914e-02 1.758914440870285034e-01 1.453916132450103760e-01 7.938946038484573364e-02 3.206313848495483398e-01 2.872609347105026245e-02 3.262577652931213379e-01 -2.808054685592651367e-01 -1.530035585165023804e-01 6.088482216000556946e-02 -3.339515626430511475e-01
1.501437425613403320e-01 -1.531474571675062180e-02 2.065609097480773926e-01 2.566117793321609497e-02 -1.136639639735221863e-01 -2.168637365102767944e-01 -1.561138331890106201e-01 -3.013172447681427002e-01 2.709674835205078125e-02 -1.871361136436462402e-01 -6.678408011794090271e-03 2.320884168148040771e-01 -1.583900749683380127e-01 -3.233359754085540771e-01 -1.764330081641674042e-02 -2.073688656091690063e-01 -1.948413206264376640e-03 7.654976099729537964e-02 6.964148581027984619e-02 4.503465071320533752e-02 8.912584185600280762e-02 -3.264890909194946289e-01 -1.750990003347396851e-01 -3.178201615810394287e-02 4.360326826572418213e-01 2.053237855434417725e-01 1.145635619759559631e-01 3.373896330595016479e-02 -3.881484642624855042e-02 -5.203722417354583740e-02 2.870154976844787598e-01 -6.391406804323196411e-02
-1.573858857154846191e-01 -2.181132733821868896e-01 -1.270119398832321167e-01 -1.743032485246658325e-01 -6.442862004041671753e-02 -1.163194477558135986e-01 -1.887323558330535889e-01 -6.807580590248107910e-02 6.535798311233520508e-02 -3.296930193901062012e-01 -1.770756691694259644e-01 1.563692837953567505e-01 -1.764267981052398682e-01 1.607085764408111572e-01 -2.315391898155212402e-01 2.308755815029144287e-01 -1.570790559053421021e-01 8.965413272380828857e-02 8.072536438703536987e-02 7.203053683042526245e-02 -8.377151191234588623e-02 4.864507354795932770e-03 -1.044413521885871887e-01 1.533987075090408325e-01 3.580343723297119141e-01 2.347945719957351685e-01 2.360341548919677734e-01 -4.666981101036071777e-02 -2.044579982757568359e-01 8.116237074136734009e-02 -6.300341337919235229e-04 -3.392167985439300537e-01
3.222142755985260010e-01 -1.309292167425155640e-01 -1.467876229435205460e-02 -6.048507522791624069e-03 1.951606422662734985e-01 1.271958090364933014e-02 2.249502539634704590e-01 1.286753416061401367e-01 8.481462299823760986e-02 -3.421320617198944092e-01 -1.167995557188987732e-01 -5.212315823882818222e-03 -2.890934944152832031e-01 -3.137198388576507568e-01 -1.720780432224273682e-01 -1.478527188301086426e-01 7.226879149675369263e-02 1.772726476192474365e-01 1.294693648815155029e-01 -1.545611768960952759e-01 1.825061067938804626e-02 -1.142133101820945740e-01 -1.085099875926971436e-01 2.321999520063400269e-01 3.964880704879760742e-01 9.737910330295562744e-02 -1.797828264534473419e-02 1.564980447292327881e-01 1.675289124250411987e-02 -3.160550724714994431e-03 -8.107751607894897461e-02 -2.173866033554077148e-01
2.133582346141338348e-02 6.352802366018295288e-02 -2.287346720695495605e-01 6.293512135744094849e-02 1.402269676327705383e-02 -3.945264592766761780e-02 1.211228221654891968e-01 -2.098726779222488403e-01 2.345857918262481689e-01 -2.078449875116348267e-01 -1.466021686792373657e-02 -2.682726681232452393e-01 -4.328182712197303772e-02 -3.948906958103179932e-01 1.149516180157661438e-01 -2.924312278628349304e-02 2.128116935491561890e-01 3.100503683090209961e-01 1.695548892021179199e-01 -1.882213503122329712e-01 2.379180490970611572e-01 -8.439929224550724030e-03 -2.693704664707183838e-01 1.612262427806854248e-01 3.011667430400848389e-01 5.798888858407735825e-03 -1.630191057920455933e-01 7.230355590581893921e-02 -5.866084247827529907e-02 -1.908291578292846680e-01 2.841113507747650146e-02 1.115036159753799438e-01
1.660514175891876221e-01 -1.033736243844032288e-01 -1.510075386613607407e-02 -8.945524692535400391e-02 -4.280162230134010315e-02 -4.630410671234130859e-02 7.560993731021881104e-02 -1.297228783369064331e-01 -7.483614142984151840e-03 -2.976277768611907959e-01 3.278537988662719727e-01 2.025002539157867432e-01 -2.867773473262786865e-01 -2.010536938905715942e-01 -1.564749926328659058e-01 1.188360974192619324e-01 -1.556660979986190796e-01 4.361466690897941589e-02 -1.373750716447830200e-02 -2.874265015125274658e-01 -2.143784910440444946e-01 1.236334722489118576e-02 -1.360187232494354248e-01 1.683583250269293785e-03 4.445279240608215332e-01 -8.483251929283142090e-02 1.992065692320466042e-03 -1.847674697637557983e-01 9.018065780401229858e-02 -7.288637012243270874e-02 2.595715522766113281e-01 -1.877975314855575562e-01
5.755689367651939392e-02 -3.306021392345428467e-01 8.000244945287704468e-02 -9.083749353885650635e-02 3.226099908351898193e-01 2.604033052921295166e-02 -2.836088836193084717e-02 -1.158856153488159180e-01 2.079252898693084717e-01 -2.579308748245239258e-01 -2.728827297687530518e-01 -6.568367779254913330e-02 -2.413748390972614288e-02 -2.232429683208465576e-01 1.599924266338348389e-01 -8.879181742668151855e-02 2.895931005477905273e-01 9.750098735094070435e-02 2.796453833580017090e-01 2.549528330564498901e-02 -8.967024832963943481e-02 -1.550791263580322266e-01 -3.691219687461853027e-01 1.805844455957412720e-01 7.026959210634231567e-02 7.513998448848724365e-02 -4.513343423604965210e-02 2.997485399246215820e-01 -5.061366781592369080e-02 -1.863676356151700020e-03 1.612880825996398926e-02 5.326087400317192078e-02
-2.537624165415763855e-02 -4.016205668449401855e-01 8.704477548599243164e-02 -2.308650165796279907e-01 4.013104438781738281e-01 1.330670267343521118e-01 9.524043649435043335e-03 -5.597772821784019470e-02 1.652204543352127075e-01 -2.184960991144180298e-01 -8.858559280633926392e-02 -2.384162694215774536e-02 1.203563287854194641e-01 -2.943218350410461426e-01 -1.947487145662307739e-02 1.752782762050628662e-01 -8.630384504795074463e-02 1.552993506193161011e-01 2.767650187015533447e-01 -1.213932931423187256e-01 -3.659085929393768311e-01 2.129283919930458069e-02 -1.334715932607650757e-01 9.751017391681671143e-02 1.704137921333312988e-01 4.681259393692016602e-02 -6.273515522480010986e-02 -4.714570567011833191e-02 -5.484293401241302490e-02 2.329049408435821533e-01 -1.692576706409454346e-02 6.105618551373481750e-03
4.393008351325988770e-02 -1.397338509559631348e-01 -7.628799229860305786e-02 1.322068367153406143e-02 1.464506685733795166e-01 2.041121274232864380e-01 -2.005174905061721802e-01 -5.560435727238655090e-02 2.949085831642150879e-01 -3.608154952526092529e-01 -1.711474508047103882e-01 -5.105457827448844910e-02 -1.117632612586021423e-01 -2.258229255676269531e-01 -5.819783732295036316e-02 6.655987352132797241e-02 -2.241545319557189941e-01 4.173678755760192871e-01 -6.325733661651611328e-02 1.880978941917419434e-01 -2.225642949342727661e-01 -7.732415199279785156e-02 -1.348505765199661255e-01 -1.828691512346267700e-01 -2.888177707791328430e-02 9.395407140254974365e-02 8.768750727176666260e-02 1.672914028167724609e-01 -4.148918390274047852e-02 -2.719242572784423828e-01 2.194623500108718872e-01 -7.518031448125839233e-02
[truncated: 3,284,005 more chars]
