# Supplementary material for: The Language of Innovation
Source: PLoS One. 2020 Apr 30;15(4):e0230107. doi: 10.1371/journal.pone.0230107 (PMC7194493; doi:10.1371/journal.pone.0230107)
Supplement: S11 File — (GZ) [file pone.0230107.s011.tar.gz › 1989-1993/V2Run_8_VS_4500_embeddings1989-1993ED32.txt]

2.015760913491249084e-02 4.040834903717041016e-01 2.879714071750640869e-01 -1.068578213453292847e-01 -2.119387835264205933e-01 3.127918839454650879e-01 -1.616537384688854218e-02 7.944629341363906860e-02 -6.899020075798034668e-02 -7.727984338998794556e-02 9.680341184139251709e-02 -3.990193903446197510e-01 7.553232461214065552e-02 2.034858912229537964e-01 -5.828285589814186096e-02 1.466321498155593872e-01 -5.350504070520401001e-02 3.995304182171821594e-02 -1.023416370153427124e-01 5.375931411981582642e-02 2.203009277582168579e-02 9.148667752742767334e-02 -3.571364283561706543e-02 1.506692320108413696e-01 1.458955705165863037e-01 4.564753919839859009e-02 1.116280350834131241e-02 8.593553304672241211e-02 2.803386747837066650e-02 -1.172654107213020325e-01 -3.111906349658966064e-01 3.852209448814392090e-01
2.581412494182586670e-01 2.449126541614532471e-01 1.779680550098419189e-01 -9.821639955043792725e-02 -7.335593551397323608e-02 -1.044605579227209091e-02 -1.308764070272445679e-01 -2.034346200525760651e-02 -1.482100337743759155e-01 7.456798851490020752e-02 1.267295181751251221e-01 -2.913573980331420898e-01 2.131060464307665825e-03 -1.322712153196334839e-01 3.838296234607696533e-01 1.519697755575180054e-01 1.511129587888717651e-01 2.736222557723522186e-02 9.268480539321899414e-02 2.687680162489414215e-02 3.081178292632102966e-03 2.447342723608016968e-01 1.657886207103729248e-01 3.582558929920196533e-01 -1.163637414574623108e-01 -1.547049731016159058e-02 1.066217646002769470e-01 -2.141948230564594269e-02 -1.892974972724914551e-01 -2.214697748422622681e-01 -1.793930083513259888e-01 3.183196187019348145e-01
3.793938755989074707e-01 2.761509418487548828e-01 6.826323224231600761e-04 -2.775493860244750977e-01 7.941063493490219116e-03 1.306695397943258286e-02 -1.848341971635818481e-01 -2.394475191831588745e-01 -1.007393747568130493e-01 -8.419477939605712891e-02 -1.355727612972259521e-01 -1.653905808925628662e-01 -1.955611258745193481e-01 1.011022999882698059e-01 -5.968260020017623901e-02 1.411888003349304199e-01 -3.494519367814064026e-02 2.310147881507873535e-01 3.933525085449218750e-01 -1.716193929314613342e-02 -1.085358485579490662e-02 2.583014369010925293e-01 2.503198981285095215e-01 1.276661753654479980e-01 -1.838942021131515503e-01 1.902248412370681763e-01 9.752345830202102661e-02 3.987432643771171570e-02 -2.701348997652530670e-02 -2.113025262951850891e-02 1.075854748487472534e-01 1.638317257165908813e-01
4.140920564532279968e-02 1.447814553976058960e-01 -2.662122845649719238e-01 -1.838489770889282227e-01 -1.145386397838592529e-01 -1.463427245616912842e-01 -1.029116064310073853e-01 1.869329959154129028e-01 -5.597853288054466248e-02 -7.157856971025466919e-02 -3.013242483139038086e-01 -1.598921120166778564e-01 4.620742797851562500e-02 2.328454107046127319e-01 1.156960949301719666e-01 2.124242186546325684e-01 -1.122254803776741028e-01 8.775458484888076782e-02 2.617368102073669434e-01 -2.616542764008045197e-02 -1.708342581987380981e-01 1.424962431192398071e-01 3.620358407497406006e-01 -6.293518096208572388e-02 -3.097221851348876953e-01 2.744849026203155518e-01 6.364866346120834351e-02 -1.678804121911525726e-02 -7.717866450548171997e-02 -8.088651299476623535e-02 -1.476958841085433960e-01 2.630220949649810791e-01
3.928818181157112122e-02 4.259802699089050293e-01 -5.295448377728462219e-02 -6.166340783238410950e-02 -3.098907880485057831e-02 1.462504416704177856e-01 4.043210670351982117e-02 -9.649060666561126709e-02 -2.779955863952636719e-01 -1.872346736490726471e-02 -1.284032762050628662e-01 -1.983176022768020630e-01 1.215336471796035767e-01 2.776612639427185059e-01 7.090745866298675537e-02 2.012229114770889282e-01 7.360583543777465820e-02 3.115431666374206543e-01 8.689591288566589355e-02 -5.469274893403053284e-02 -1.882739514112472534e-01 2.098044753074645996e-01 9.220785647630691528e-02 1.057072728872299194e-01 -1.510416716337203979e-01 2.590905427932739258e-01 2.083117216825485229e-01 2.773665487766265869e-01 -5.906314030289649963e-02 3.368875384330749512e-02 6.776723265647888184e-02 2.731631994247436523e-01
3.537150621414184570e-01 1.097745895385742188e-01 2.239524275064468384e-01 -1.057652682065963745e-01 1.185364872217178345e-01 1.219504550099372864e-01 9.350644052028656006e-02 -2.713956534862518311e-01 7.930954545736312866e-02 -8.223114162683486938e-02 -7.953223586082458496e-02 -3.229175209999084473e-01 1.178977936506271362e-01 1.451748907566070557e-01 2.377917319536209106e-01 9.613957256078720093e-02 -1.714104413986206055e-02 1.552141010761260986e-01 1.475509442389011383e-02 -9.782315045595169067e-02 2.757775187492370605e-01 -2.793618105351924896e-02 7.395542412996292114e-02 1.557379364967346191e-01 -1.281845420598983765e-01 2.368598133325576782e-01 1.420617252588272095e-01 -4.273463785648345947e-02 -9.812867641448974609e-02 -1.799936443567276001e-01 -2.915689051151275635e-01 3.216292262077331543e-01
1.753572076559066772e-01 2.553522586822509766e-01 2.710835933685302734e-01 -2.288815677165985107e-01 1.201427578926086426e-01 3.045725077390670776e-02 -9.272081404924392700e-02 -6.112403236329555511e-03 2.255139350891113281e-01 -2.289793640375137329e-01 4.713171161711215973e-03 -1.160028576850891113e-01 1.522950977087020874e-01 2.034815400838851929e-01 1.023422926664352417e-01 4.485043287277221680e-01 1.570415915921330452e-03 3.082918189465999603e-02 1.305657327175140381e-01 1.706036478281021118e-01 -6.504464894533157349e-02 -3.821602165699005127e-01 1.242975294589996338e-01 -3.039357066154479980e-02 8.990058302879333496e-02 2.306591123342514038e-01 -1.032444015145301819e-01 8.792698383331298828e-02 1.061438545584678650e-01 -6.222701445221900940e-02 5.725747719407081604e-02 2.221029698848724365e-01
7.732902467250823975e-02 2.653610706329345703e-01 2.116885036230087280e-02 -4.293196797370910645e-01 1.329595595598220825e-01 2.128595411777496338e-01 1.634639948606491089e-01 -3.249246627092361450e-02 -2.285747230052947998e-01 -1.498455554246902466e-01 -2.239965461194515228e-02 -2.995553910732269287e-01 -1.266557872295379639e-01 2.412269115447998047e-01 1.209806427359580994e-01 1.426040381193161011e-01 -1.527628954499959946e-02 3.942351415753364563e-02 2.995555698871612549e-01 -1.145935431122779846e-01 -2.064836174249649048e-01 2.117243260145187378e-01 -1.911607570946216583e-02 1.260052248835563660e-02 -1.441468298435211182e-01 1.790610402822494507e-01 -2.729646489024162292e-02 5.806439742445945740e-02 -1.522764265537261963e-01 -4.965757578611373901e-02 -2.260594815015792847e-01 2.181346118450164795e-01
2.036489099264144897e-01 6.948828697204589844e-02 1.522556841373443604e-01 -9.397859126329421997e-02 1.969029009342193604e-01 2.434359490871429443e-01 2.831070125102996826e-02 3.867588937282562256e-02 7.420264929533004761e-02 -1.799126565456390381e-01 -1.096509322524070740e-01 -5.280815362930297852e-01 2.452734299004077911e-02 2.189776450395584106e-01 8.171527087688446045e-02 1.086253765970468521e-02 -1.632540673017501831e-01 2.781930267810821533e-01 -4.385020583868026733e-02 2.497114688158035278e-01 -1.553705632686614990e-01 -4.352426528930664062e-02 2.465121597051620483e-01 2.586918175220489502e-01 -6.916952133178710938e-02 8.825683593750000000e-02 2.185996323823928833e-01 8.642326295375823975e-02 -1.088178083300590515e-01 -1.252518594264984131e-01 -6.724110990762710571e-02 1.237505227327346802e-01
2.212707549333572388e-01 1.897393167018890381e-01 2.725093252956867218e-02 -9.250813722610473633e-02 -1.259772926568984985e-01 -4.107490181922912598e-02 6.350397318601608276e-02 -2.612804807722568512e-02 -2.703602313995361328e-01 -3.715895116329193115e-02 2.129043787717819214e-01 -2.395130395889282227e-01 -3.955573216080665588e-02 2.817129194736480713e-01 2.083707302808761597e-01 5.674511194229125977e-02 3.133963346481323242e-01 -9.350252337753772736e-03 2.091465592384338379e-01 1.093393862247467041e-01 4.655237495899200439e-02 1.303652068600058556e-03 1.155579648911952972e-02 2.274384349584579468e-01 -8.910579234361648560e-02 1.627660095691680908e-01 8.323106914758682251e-02 -1.142254769802093506e-01 -3.014659285545349121e-01 -2.268445640802383423e-01 -4.169856011867523193e-01 -8.498220704495906830e-03
1.399266719818115234e-01 2.383490502834320068e-01 -2.759045362472534180e-02 -8.378479629755020142e-02 2.612879872322082520e-01 1.082134842872619629e-01 -3.443372994661331177e-02 8.173260092735290527e-02 7.965805009007453918e-03 -2.418770939111709595e-01 -8.045391738414764404e-02 -3.047802448272705078e-01 -1.616922616958618164e-01 -2.060985751450061798e-02 1.297798007726669312e-01 2.968271374702453613e-01 2.218046635389328003e-01 1.740280538797378540e-01 1.284859925508499146e-01 -2.460328936576843262e-01 2.601291239261627197e-01 1.653348095715045929e-02 -8.400589227676391602e-02 3.109981417655944824e-01 -1.484751403331756592e-01 2.466169595718383789e-01 1.552756279706954956e-01 6.227644532918930054e-02 1.589202694594860077e-02 -1.854260116815567017e-01 -1.776142865419387817e-01 1.823578327894210815e-01
1.862890124320983887e-01 1.720516085624694824e-01 -8.048429340124130249e-02 -1.931744217872619629e-01 -4.327034205198287964e-02 2.388169057667255402e-02 -1.373628340661525726e-02 -4.207901284098625183e-02 -1.489369720220565796e-01 -1.539494544267654419e-01 7.846175134181976318e-02 -3.463996052742004395e-01 3.326640697196125984e-03 1.044589057564735413e-01 2.651976943016052246e-01 4.898419231176376343e-02 1.917670108377933502e-02 2.072818726301193237e-01 1.658678203821182251e-01 1.710752546787261963e-01 6.741989403963088989e-02 -1.444915309548377991e-02 1.521197408437728882e-01 1.954373531043529510e-02 -2.506725192070007324e-01 1.960943043231964111e-01 2.975586950778961182e-01 -1.884888559579849243e-01 -8.457721769809722900e-02 -4.864652752876281738e-01 -1.832774132490158081e-01 -2.597666345536708832e-02
-6.141882762312889099e-02 2.235908955335617065e-01 -1.335696876049041748e-01 -2.655933201313018799e-01 -4.212385043501853943e-02 1.431466490030288696e-01 2.383785396814346313e-01 -1.324008703231811523e-01 -3.736895695328712463e-02 -3.797948062419891357e-01 -1.976273953914642334e-01 -1.364378929138183594e-01 -1.833213306963443756e-02 -1.882492564618587494e-02 2.855294942855834961e-02 1.040200740098953247e-01 -1.058858633041381836e-02 1.774890571832656860e-01 1.483447551727294922e-01 -8.877538144588470459e-02 -1.946956366300582886e-01 1.933292895555496216e-01 5.033359676599502563e-02 3.451015651226043701e-01 -3.598831593990325928e-02 2.442097105085849762e-02 -1.044829264283180237e-01 1.436536163091659546e-01 -1.091986447572708130e-01 -1.404917091131210327e-01 -3.384650647640228271e-01 3.278992176055908203e-01
1.505552604794502258e-02 2.941413521766662598e-01 4.780448228120803833e-02 -8.691736310720443726e-02 2.892694808542728424e-02 -5.518381670117378235e-02 2.317409068346023560e-01 -5.192355066537857056e-02 6.399204581975936890e-02 -3.259710967540740967e-03 -1.475386619567871094e-01 -3.155666589736938477e-01 2.496954947710037231e-01 1.776175647974014282e-01 1.232924982905387878e-01 -9.537959843873977661e-02 1.749020814895629883e-01 1.782800815999507904e-02 2.282482236623764038e-01 1.153436303138732910e-01 -1.484788060188293457e-01 2.591158747673034668e-01 7.790865749120712280e-02 1.757650822401046753e-01 -2.705717086791992188e-01 1.575730443000793457e-01 1.651266068220138550e-01 9.114774875342845917e-03 1.899540051817893982e-02 1.515996605157852173e-01 -2.203670442104339600e-01 4.239448904991149902e-01
2.690907418727874756e-01 2.333559393882751465e-01 1.155787706375122070e-02 -3.391519188880920410e-01 6.184623762965202332e-02 6.616325676441192627e-02 -5.735102295875549316e-02 -2.174867540597915649e-01 -9.747058898210525513e-02 -1.218892037868499756e-01 -2.070026695728302002e-01 -6.510502658784389496e-03 -1.592797040939331055e-01 3.891109228134155273e-01 9.819737821817398071e-02 1.003748178482055664e-01 -1.337948907166719437e-02 3.473152518272399902e-01 9.139590710401535034e-02 1.425247937440872192e-01 -1.875327676534652710e-01 -7.224939018487930298e-02 1.034571230411529541e-01 5.318070575594902039e-02 8.071330189704895020e-02 -1.056317389011383057e-01 1.289024055004119873e-01 2.538363933563232422e-01 2.246667427243664861e-04 -9.054798632860183716e-02 -1.170624718070030212e-01 3.338004648685455322e-01
2.268604189157485962e-01 9.907335042953491211e-02 9.379661083221435547e-02 -3.257175534963607788e-02 -4.320596531033515930e-02 6.305303424596786499e-02 -3.422438725829124451e-02 -9.349951893091201782e-02 -1.678153425455093384e-01 -1.204673275351524353e-01 -3.464469313621520996e-02 -4.036379754543304443e-01 -1.021613329648971558e-01 1.245154067873954773e-01 1.161209121346473694e-01 -1.639692112803459167e-02 1.181452721357345581e-01 3.427504897117614746e-01 3.529291152954101562e-01 -1.709703952074050903e-01 -3.314846754074096680e-02 8.243868499994277954e-02 1.378448754549026489e-01 1.652809530496597290e-01 -6.218002736568450928e-02 8.626572787761688232e-02 4.974985867738723755e-02 -3.311696946620941162e-01 1.228971965610980988e-02 -3.401955068111419678e-01 -2.906048893928527832e-01 5.813994258642196655e-02
8.569475263357162476e-02 5.308583378791809082e-01 -8.457496017217636108e-02 -3.924231529235839844e-01 3.231966868042945862e-02 2.567855417728424072e-01 1.304863244295120239e-01 4.324978962540626526e-02 -2.994779311120510101e-02 4.635838419198989868e-02 -2.088544666767120361e-01 -3.089440464973449707e-01 -1.537193823605775833e-02 -3.653778508305549622e-02 -8.665052801370620728e-02 2.063775062561035156e-01 2.840035781264305115e-02 9.091024100780487061e-02 1.499570608139038086e-01 -2.845681831240653992e-02 -4.365641996264457703e-02 7.377328723669052124e-02 -3.150393068790435791e-02 2.245022207498550415e-01 -2.781049162149429321e-02 6.666523963212966919e-02 3.060737252235412598e-02 1.323464065790176392e-01 -1.113119646906852722e-01 -1.027001589536666870e-01 -3.273543417453765869e-01 1.585985124111175537e-01
2.540100514888763428e-01 8.516772091388702393e-02 1.858261376619338989e-01 -3.032882213592529297e-01 1.631865976378321648e-03 -5.321117490530014038e-02 -1.193822827190160751e-03 1.387672573328018188e-01 4.268129169940948486e-02 -9.162949025630950928e-02 2.424969822168350220e-01 -2.567879259586334229e-01 1.548941880464553833e-01 2.191948443651199341e-01 1.920062489807605743e-02 3.012572526931762695e-01 1.064729839563369751e-01 -2.291636317968368530e-01 7.078280206769704819e-03 1.350710690021514893e-01 -1.412510871887207031e-01 -8.461303263902664185e-02 1.771068722009658813e-01 2.009851038455963135e-01 -4.048823192715644836e-02 -1.411841996014118195e-02 4.185362718999385834e-03 3.870760798454284668e-01 -2.315030246973037720e-02 -1.416205614805221558e-01 -3.466657996177673340e-01 8.955191820859909058e-02
1.810411512851715088e-01 2.502422034740447998e-01 -1.836166083812713623e-01 -2.239370159804821014e-02 -1.052449494600296021e-01 2.086490243673324585e-01 7.759507000446319580e-02 1.114431545138359070e-01 -1.881327480077743530e-01 -5.231479182839393616e-02 -1.839463710784912109e-01 -1.390962898731231689e-01 2.494910210371017456e-01 2.272889018058776855e-01 7.203416898846626282e-03 8.913332223892211914e-02 4.783002287149429321e-02 1.197695955634117126e-01 1.900859624147415161e-01 -2.946235798299312592e-02 -1.653952598571777344e-01 1.963012963533401489e-01 2.791903614997863770e-01 -2.060218155384063721e-01 -5.088502913713455200e-02 1.745675206184387207e-01 -1.772124134004116058e-02 1.153391376137733459e-01 -2.065959200263023376e-02 -4.230275750160217285e-02 -4.290272891521453857e-01 3.335286378860473633e-01
1.253854483366012573e-01 3.477362990379333496e-01 -1.254692971706390381e-01 -3.700258433818817139e-01 -1.049610227346420288e-01 2.915204465389251709e-01 1.338823586702346802e-01 -1.367118656635284424e-01 6.545348092913627625e-03 -1.927853971719741821e-01 -1.417904794216156006e-01 -2.366243004798889160e-01 1.764580011367797852e-01 9.516061097383499146e-02 4.247880075126886368e-03 3.622945845127105713e-01 -1.195942461490631104e-01 -1.032674033194780350e-02 2.366830557584762573e-01 -1.027921959757804871e-01 -7.355721294879913330e-02 5.603973940014839172e-02 2.659473335370421410e-03 1.114810705184936523e-01 -2.064881324768066406e-01 7.417925447225570679e-02 -1.107600256800651550e-01 5.494978278875350952e-02 -2.735185325145721436e-01 -8.033084124326705933e-02 -2.132034748792648315e-01 -3.432992100715637207e-02
-1.133171617984771729e-01 4.030810594558715820e-01 6.406155228614807129e-02 -3.269869983196258545e-01 -8.998391777276992798e-02 1.338258087635040283e-01 2.068419009447097778e-01 -2.514420449733734131e-01 2.201839722692966461e-02 -6.020938232541084290e-02 -2.276428341865539551e-01 -2.445540875196456909e-01 1.755915582180023193e-01 1.798905432224273682e-01 1.033795773983001709e-01 8.931263536214828491e-02 -2.648223638534545898e-01 8.481563627719879150e-02 1.400679200887680054e-01 -5.908729881048202515e-02 -5.781416594982147217e-02 1.715111881494522095e-01 3.759943693876266479e-02 2.506427466869354248e-01 2.645022701472043991e-03 9.242571890354156494e-02 -9.178183227777481079e-02 2.202442102134227753e-02 -2.159004956483840942e-01 -2.289629280567169189e-01 -7.189059257507324219e-02 2.548716664314270020e-01
3.438208401203155518e-01 1.041773706674575806e-01 3.108631968498229980e-01 -4.864266887307167053e-02 -2.355508953332901001e-01 1.301606148481369019e-01 -1.398995816707611084e-01 -1.260789483785629272e-01 -2.871774137020111084e-01 -1.911819428205490112e-01 1.283064931631088257e-01 -1.961499601602554321e-01 -3.935894742608070374e-02 2.159067690372467041e-01 2.942394912242889404e-01 -5.257972702383995056e-02 -2.209330499172210693e-01 3.223843574523925781e-01 1.561176925897598267e-01 1.476298272609710693e-01 -1.658048480749130249e-01 -1.610765159130096436e-01 -2.108124084770679474e-02 1.362611949443817139e-01 -8.570849150419235229e-02 2.446064539253711700e-02 -1.476587653160095215e-01 9.715799242258071899e-02 1.058080140501260757e-02 5.825811624526977539e-02 -1.830468922853469849e-01 7.081945240497589111e-02
8.442635834217071533e-02 2.531077340245246887e-02 -2.185029685497283936e-01 -1.563071906566619873e-01 1.122039407491683960e-01 -7.299580425024032593e-02 -3.156759142875671387e-01 -2.196752466261386871e-02 1.076130429282784462e-03 -2.595802024006843567e-02 -2.476510405540466309e-01 -2.402933835983276367e-01 -6.325633823871612549e-02 1.547678560018539429e-01 1.556539237499237061e-01 2.940206527709960938e-01 2.542155236005783081e-02 5.157746747136116028e-02 6.804551184177398682e-02 1.734260618686676025e-01 2.881247177720069885e-02 -1.228495910763740540e-01 1.933520734310150146e-01 3.581632971763610840e-01 -1.807896643877029419e-01 -2.213600091636180878e-03 1.640179902315139771e-01 -2.119724005460739136e-01 -5.320926010608673096e-02 7.647634483873844147e-03 -1.410275697708129883e-01 4.435341060161590576e-01
2.452946752309799194e-01 4.267147183418273926e-02 -7.367642223834991455e-02 -3.250124752521514893e-01 -4.229604452848434448e-02 1.835934072732925415e-01 -4.270215053111314774e-03 -5.675446242094039917e-02 3.042656742036342621e-02 -6.157103925943374634e-02 -5.935305729508399963e-02 -9.093695133924484253e-02 1.022965461015701294e-01 1.552532762289047241e-01 2.271829918026924133e-02 -2.381433732807636261e-02 5.009402334690093994e-02 3.657377362251281738e-01 2.171944528818130493e-01 2.074425108730792999e-02 -7.816328108310699463e-02 4.829022660851478577e-02 -2.078242786228656769e-02 2.247496247291564941e-01 -9.005148708820343018e-02 8.762223646044731140e-03 -9.300959296524524689e-03 3.250566124916076660e-01 -2.624291777610778809e-01 -4.959250614047050476e-02 -3.452667891979217529e-01 4.339561462402343750e-01
1.017217636108398438e-01 2.009836584329605103e-01 -2.656263113021850586e-01 -4.508140385150909424e-01 -1.506081782281398773e-02 3.446905314922332764e-02 -7.554149720817804337e-03 -1.037328317761421204e-01 1.871908083558082581e-02 -9.931349195539951324e-03 3.430070355534553528e-02 -3.567110300064086914e-01 -2.290006726980209351e-01 1.172719821333885193e-01 1.790706533938646317e-03 9.320381283760070801e-02 -5.405693501234054565e-02 2.080840803682804108e-02 7.657172530889511108e-02 6.790480017662048340e-02 1.610203981399536133e-01 1.873415559530258179e-01 -7.300339639186859131e-02 2.267692536115646362e-01 3.881471604108810425e-02 3.215073049068450928e-01 8.407601714134216309e-02 -1.044974289834499359e-02 2.630803175270557404e-02 -3.471094965934753418e-01 -2.151331305503845215e-01 2.199182212352752686e-01
-8.052334305830299854e-04 2.805137634277343750e-02 1.566064357757568359e-01 -1.311084534972906113e-02 2.875756286084651947e-02 2.931533753871917725e-01 1.221244856715202332e-01 1.267003715038299561e-01 2.506596222519874573e-02 -9.984224289655685425e-02 -9.407588280737400055e-03 -1.891013234853744507e-01 -1.191050708293914795e-01 8.189063519239425659e-02 2.819344997406005859e-01 7.408766448497772217e-02 5.517275631427764893e-02 3.821448981761932373e-01 8.976823091506958008e-02 2.682415843009948730e-01 -2.964621409773826599e-02 1.779298037290573120e-01 1.721282750368118286e-01 9.517175704240798950e-02 -1.916595995426177979e-01 2.761784493923187256e-01 1.425090730190277100e-01 6.441889703273773193e-02 -1.024702657014131546e-02 -1.645759046077728271e-01 -3.908700942993164062e-01 2.944800257682800293e-01
1.255085170269012451e-01 3.570211231708526611e-01 2.516253888607025146e-01 1.681041717529296875e-01 -1.478081047534942627e-01 -5.987525358796119690e-02 -6.720201671123504639e-02 -1.372317820787429810e-01 2.194973230361938477e-01 -2.806234955787658691e-01 3.479507938027381897e-02 -5.418981239199638367e-02 -1.389036327600479126e-01 3.041337728500366211e-01 -6.812715530395507812e-02 -8.658498525619506836e-03 1.253875643014907837e-01 3.756425157189369202e-02 1.638785004615783691e-01 -1.748788654804229736e-01 1.443122476339340210e-01 -2.199411541223526001e-01 1.379186958074569702e-01 2.057498693466186523e-01 -3.508160635828971863e-02 3.506528958678245544e-02 -1.171737387776374817e-01 -3.001932501792907715e-01 -1.151669174432754517e-01 2.184312790632247925e-01 -2.230856716632843018e-01 2.160303443670272827e-01
6.742178648710250854e-02 1.574645042419433594e-01 -1.334211672656238079e-03 1.729361563920974731e-01 -1.441425532102584839e-01 -8.219455927610397339e-02 -1.723163872957229614e-01 7.239981740713119507e-02 2.255858033895492554e-01 -4.261764232069253922e-03 1.307810097932815552e-01 -4.600734636187553406e-02 -2.075078338384628296e-01 -1.826367154717445374e-02 -8.635061234235763550e-02 1.060683876276016235e-01 -2.264679595828056335e-02 -2.479819953441619873e-02 3.029705584049224854e-01 -1.780882626771926880e-01 1.568728238344192505e-01 -7.697656005620956421e-02 7.119562476873397827e-02 1.847239136695861816e-01 -1.372891217470169067e-01 4.156279563903808594e-01 1.276918053627014160e-01 2.207154035568237305e-01 8.822816610336303711e-02 -3.530248105525970459e-01 2.606317214667797089e-02 4.024790525436401367e-01
-1.419256180524826050e-01 2.465616911649703979e-01 1.738139428198337555e-02 5.756450071930885315e-02 -1.696098446846008301e-01 1.929866708815097809e-02 -3.910733759403228760e-01 2.527795732021331787e-01 1.003813967108726501e-01 -2.337536215782165527e-01 -1.404388695955276489e-01 -3.178095221519470215e-01 3.231142461299896240e-02 1.003441512584686279e-01 2.503975033760070801e-01 9.008030593395233154e-02 -1.756969839334487915e-02 1.501760333776473999e-01 2.698799669742584229e-01 1.674258559942245483e-01 1.586271822452545166e-02 -1.103418022394180298e-01 6.733293831348419189e-02 2.225765436887741089e-01 6.965655833482742310e-02 3.673651218414306641e-01 -3.846186771988868713e-02 -5.122062936425209045e-02 -1.470894366502761841e-01 -1.078999489545822144e-01 -1.557417958974838257e-01 1.021230593323707581e-01
1.029910445213317871e-01 -1.003737002611160278e-01 -2.139380276203155518e-01 -1.326352357864379883e-01 -8.243247121572494507e-02 2.237931191921234131e-01 -7.116403430700302124e-02 1.623100042343139648e-01 -1.314586400985717773e-01 -1.663581877946853638e-01 8.078698068857192993e-02 -1.563147902488708496e-01 1.823367178440093994e-02 1.387073844671249390e-01 -1.671265810728073120e-01 2.653023898601531982e-01 -2.207982242107391357e-01 2.114527821540832520e-01 -3.818056359887123108e-02 2.810720168054103851e-02 -1.251842826604843140e-01 1.047436818480491638e-01 1.958080381155014038e-01 2.524692714214324951e-01 -1.481175981462001801e-02 1.726535409688949585e-01 4.143763333559036255e-02 3.124293982982635498e-01 -1.108349561691284180e-01 -9.101318567991256714e-02 -3.569570481777191162e-01 3.634325861930847168e-01
1.752263754606246948e-01 4.532330334186553955e-01 8.243634551763534546e-02 -4.298224449157714844e-01 2.465598471462726593e-02 9.899020940065383911e-02 1.558458954095840454e-01 -1.256286203861236572e-01 -1.611892282962799072e-01 -7.581497728824615479e-02 -1.193795949220657349e-01 -1.991579867899417877e-02 1.050251424312591553e-01 1.754780411720275879e-01 4.197694733738899231e-02 2.342669516801834106e-01 -8.495008945465087891e-02 1.749815195798873901e-01 1.761020421981811523e-01 -2.489628829061985016e-02 4.278424382209777832e-02 2.103646397590637207e-01 -4.642616957426071167e-03 5.557920038700103760e-02 -7.774578034877777100e-02 1.308428794145584106e-01 -2.716262042522430420e-01 -9.172465652227401733e-02 1.732883416116237640e-02 -2.126491814851760864e-01 -2.651834487915039062e-01 1.927409917116165161e-01
-2.061360329389572144e-01 3.543761372566223145e-01 1.519824415445327759e-01 1.117935106158256531e-01 -2.684988379478454590e-01 2.018469423055648804e-01 -1.814734339714050293e-01 1.624064296483993530e-01 -1.893964856863021851e-01 -1.369893103837966919e-01 7.482456415891647339e-02 -1.907512098550796509e-01 -6.226623058319091797e-02 1.199289932847023010e-01 -2.063520699739456177e-01 1.237452682107686996e-02 1.933294534683227539e-02 1.444567739963531494e-01 1.264443248510360718e-01 1.876693367958068848e-01 9.002289921045303345e-02 8.675630390644073486e-02 9.099413454532623291e-02 2.035118341445922852e-01 -4.687280580401420593e-02 3.156227767467498779e-01 -5.160423740744590759e-02 -2.198108285665512085e-01 1.194196194410324097e-01 -9.694170951843261719e-02 -3.634160161018371582e-01 1.423685550689697266e-01
1.313415169715881348e-01 3.552957177162170410e-01 9.401074796915054321e-02 -3.677458763122558594e-01 -2.356278300285339355e-01 2.468633502721786499e-01 1.969130039215087891e-01 -7.804311811923980713e-02 -8.322939276695251465e-02 -1.327867507934570312e-01 -3.244409859180450439e-01 -2.209881544113159180e-01 -1.203443780541419983e-01 1.753661185503005981e-01 2.609926164150238037e-01 1.267153471708297729e-01 -1.112992987036705017e-01 1.080243140459060669e-01 -1.169180776923894882e-02 3.842678666114807129e-02 3.833738621324300766e-03 1.559157222509384155e-01 -7.433794438838958740e-02 6.182514876127243042e-02 4.966520145535469055e-02 1.069631129503250122e-01 -1.612878292798995972e-01 8.406382799148559570e-02 -1.949994415044784546e-01 -1.644906252622604370e-01 -2.156083732843399048e-01 1.585704833269119263e-01
5.152273550629615784e-02 8.267460763454437256e-02 2.359932661056518555e-01 -1.081314906477928162e-01 -9.865503758192062378e-03 -1.067684870213270187e-02 1.673101820051670074e-02 9.737273678183555603e-03 -2.389121204614639282e-01 -2.082753479480743408e-01 1.531858891248703003e-01 -4.198610782623291016e-01 -5.564855039119720459e-02 1.865741983056068420e-02 2.766996324062347412e-01 -2.501652948558330536e-02 -1.353336423635482788e-01 1.570187509059906006e-01 3.645398616790771484e-01 2.451837509870529175e-01 -1.548716574907302856e-01 2.863035071641206741e-03 1.123802661895751953e-01 1.510039120912551880e-01 -1.989446431398391724e-01 1.980214715003967285e-01 -8.440444245934486389e-03 1.641922146081924438e-01 -1.230348795652389526e-01 2.550337910652160645e-01 -2.338214032351970673e-02 2.444403320550918579e-01
-5.630278959870338440e-02 1.482687294483184814e-01 -8.996553719043731689e-02 -1.779280789196491241e-02 6.918291910551488400e-04 9.617391228675842285e-02 -9.073113650083541870e-02 -7.463750243186950684e-02 1.166608650237321854e-02 -4.857321977615356445e-01 -3.752711636479943991e-04 -2.737247049808502197e-01 -1.559760272502899170e-01 -5.266951397061347961e-02 1.681894063949584961e-01 2.223591208457946777e-01 -1.886869966983795166e-01 -3.065751807298511267e-04 3.235677480697631836e-01 1.068092212080955505e-01 7.435362040996551514e-02 1.112367436289787292e-01 1.562373191118240356e-01 1.499070525169372559e-01 4.016357706859707832e-04 -8.647656440734863281e-02 -3.985938429832458496e-02 -2.506355047225952148e-01 1.192437764257192612e-02 -8.459664136171340942e-02 -4.689560234546661377e-01 1.093468293547630310e-01
-1.886836439371109009e-01 3.228268921375274658e-01 -1.479723900556564331e-01 -2.305649779736995697e-02 -2.602000534534454346e-01 2.495223842561244965e-02 -6.526833772659301758e-02 2.356851249933242798e-01 -2.016754355281591415e-03 -2.359245270490646362e-01 1.009067073464393616e-01 -2.551133334636688232e-01 -4.682258516550064087e-02 1.113014072179794312e-01 -1.084142848849296570e-01 2.465270310640335083e-01 -5.991571024060249329e-02 1.373002082109451294e-01 4.411753416061401367e-01 1.189783886075019836e-01 -7.781060785055160522e-02 2.200576961040496826e-01 3.126970678567886353e-02 3.688873946666717529e-01 1.500365436077117920e-01 3.569022938609123230e-02 -4.334064200520515442e-02 -1.074533015489578247e-01 3.420415148138999939e-02 4.594556614756584167e-02 -1.498446464538574219e-01 7.660736888647079468e-02
3.301815688610076904e-02 1.321490406990051270e-01 -1.692154072225093842e-02 2.890114858746528625e-02 -4.704070091247558594e-01 -2.788521163165569305e-02 1.076340302824974060e-02 7.975081354379653931e-02 1.696587502956390381e-01 -4.141306579113006592e-01 -2.106529772281646729e-01 -1.667965799570083618e-01 7.843675464391708374e-02 1.056159436702728271e-01 -3.381701186299324036e-02 -5.311747640371322632e-02 1.033285409212112427e-01 8.625206537544727325e-03 1.453263312578201294e-01 -4.117870237678289413e-03 5.194308701902627945e-03 1.908880472183227539e-01 -5.999526008963584900e-02 3.775146007537841797e-01 -1.110835969448089600e-01 2.515403032302856445e-01 2.510269880294799805e-01 3.965201601386070251e-02 1.590059697628021240e-01 -2.269835472106933594e-01 1.149819046258926392e-02 1.625634580850601196e-01
-7.358089834451675415e-02 1.053259521722793579e-01 5.663023330271244049e-03 3.295586407184600830e-01 -3.709226250648498535e-01 9.966156631708145142e-02 1.778766810894012451e-01 1.484986674040555954e-02 -4.535439610481262207e-02 2.002433501183986664e-02 2.200254425406455994e-02 -2.227609306573867798e-01 -1.136547420173883438e-02 2.927389144897460938e-01 -5.064544081687927246e-02 4.342531412839889526e-02 6.461929529905319214e-02 -1.521728932857513428e-01 9.073280543088912964e-02 -8.265923708677291870e-02 1.456861346960067749e-01 -3.786579146981239319e-02 6.147722154855728149e-02 1.638312637805938721e-01 -2.671816647052764893e-01 1.772792041301727295e-01 -1.754003912210464478e-01 2.230008244514465332e-01 1.987648755311965942e-01 -2.141628116369247437e-01 3.294766694307327271e-02 4.326559305191040039e-01
8.761287480592727661e-02 2.407463788986206055e-01 -2.253612037748098373e-03 -1.520634144544601440e-01 -6.372340023517608643e-02 3.619325757026672363e-01 -6.720154732465744019e-02 -2.566728927195072174e-02 1.136192679405212402e-01 -1.271886080503463745e-01 1.074568927288055420e-01 -1.669701188802719116e-01 2.162165343761444092e-01 -8.196216076612472534e-02 1.527705341577529907e-01 1.663303524255752563e-01 2.262053638696670532e-01 1.345462203025817871e-01 2.559982836246490479e-01 1.933713853359222412e-01 -2.033190131187438965e-01 -1.576608717441558838e-01 2.521919906139373779e-01 -3.048311546444892883e-02 1.535018980503082275e-01 2.299629300832748413e-01 -9.172128140926361084e-02 2.025762349367141724e-01 1.456695646047592163e-01 -3.788167834281921387e-01 -1.430282182991504669e-02 6.538441032171249390e-02
5.456795915961265564e-02 1.774126291275024414e-01 5.787931010127067566e-02 -3.506567478179931641e-01 4.922491312026977539e-02 2.540563941001892090e-01 -3.097063004970550537e-01 -2.443857192993164062e-01 -4.679005593061447144e-02 -1.228452846407890320e-01 -2.093781083822250366e-01 -2.145023643970489502e-01 1.340426653623580933e-01 2.017821818590164185e-01 9.484740346670150757e-02 1.906936168670654297e-01 -5.631250515580177307e-02 9.460954368114471436e-02 3.663665428757667542e-02 -1.500586569309234619e-01 -2.286403924226760864e-01 2.526763975620269775e-01 1.528766304254531860e-01 1.264928430318832397e-01 -1.297721713781356812e-01 2.729211561381816864e-02 -2.051982581615447998e-01 2.169616520404815674e-01 -1.060092374682426453e-01 -7.163231819868087769e-02 -1.186159253120422363e-01 2.770805060863494873e-01
-4.481363296508789062e-02 1.957803517580032349e-01 1.387455910444259644e-01 -1.302044391632080078e-01 -1.042749956250190735e-01 1.812236607074737549e-01 1.254682838916778564e-01 2.922819852828979492e-01 2.688634693622589111e-01 -9.928667545318603516e-02 1.855230033397674561e-01 -3.140142560005187988e-01 -3.572307154536247253e-02 -8.649102598428726196e-02 8.143554627895355225e-02 3.823334574699401855e-01 1.312567740678787231e-01 3.989816457033157349e-02 1.474569886922836304e-01 -1.448558568954467773e-01 1.645444035530090332e-01 -4.428596422076225281e-02 3.938312828540802002e-01 9.497480094432830811e-02 1.561961229890584946e-02 1.644969731569290161e-01 -1.544169932603836060e-01 2.212031185626983643e-01 -3.804351016879081726e-02 3.588113933801651001e-02 -2.078684717416763306e-01 -3.326024860143661499e-02
6.811100989580154419e-02 2.165455520153045654e-01 -1.346310079097747803e-01 -7.839739322662353516e-02 -1.744613796472549438e-01 8.552998304367065430e-02 1.241825520992279053e-01 -3.032325021922588348e-02 1.304136514663696289e-01 -2.245051711797714233e-01 2.199183255434036255e-01 2.534902468323707581e-02 3.655191138386726379e-02 9.737508744001388550e-02 3.875377178192138672e-01 1.424886584281921387e-01 -1.451880037784576416e-01 4.740580618381500244e-01 -1.028504688292741776e-02 -7.664016634225845337e-02 6.755305081605911255e-02 -7.118341326713562012e-02 1.726316809654235840e-01 1.405856688506901264e-03 1.411101520061492920e-01 -2.483358792960643768e-02 -3.630301728844642639e-02 -8.134680986404418945e-02 -2.025798261165618896e-01 5.749075859785079956e-02 -2.309346348047256470e-01 3.937235474586486816e-01
2.995015978813171387e-01 2.357365339994430542e-01 -7.285992056131362915e-02 -3.975620493292808533e-02 -2.665602602064609528e-02 -4.909512773156166077e-02 2.234231233596801758e-01 7.098790258169174194e-03 5.046541988849639893e-02 -1.929246932268142700e-01 2.868446707725524902e-02 -1.017203107476234436e-01 -1.070282906293869019e-01 2.011015564203262329e-01 -4.991273954510688782e-02 1.128710806369781494e-01 -2.064519226551055908e-01 2.684421241283416748e-01 -2.764930017292499542e-02 3.001545369625091553e-01 1.039662435650825500e-01 2.428115010261535645e-01 8.797981590032577515e-02 2.545127570629119873e-01 -1.595600694417953491e-02 2.693184465169906616e-02 -4.212531447410583496e-02 2.718858420848846436e-01 -1.086956709623336792e-01 3.157652169466018677e-02 -2.251774221658706665e-01 4.343580007553100586e-01
1.150724664330482483e-01 2.510948181152343750e-01 -1.814405918121337891e-01 -3.323406279087066650e-01 -5.886611342430114746e-02 1.844861060380935669e-01 3.059779666364192963e-02 -2.496362179517745972e-01 -2.939354628324508667e-02 -1.466021593660116196e-02 -2.569957971572875977e-01 -2.238331139087677002e-01 7.881222665309906006e-02 1.709137856960296631e-01 1.666706055402755737e-01 3.084625601768493652e-01 -1.052127629518508911e-01 1.302306354045867920e-01 3.901316225528717041e-01 -2.746608853340148926e-02 4.409261420369148254e-02 -2.728208713233470917e-02 -3.670637309551239014e-02 -1.481611728668212891e-01 1.354412883520126343e-01 8.333249390125274658e-02 1.496536470949649811e-02 -9.667237848043441772e-02 -2.415362596511840820e-01 -9.643024951219558716e-02 -1.746054179966449738e-02 3.069687783718109131e-01
-7.611009478569030762e-02 2.739529013633728027e-01 2.115828730165958405e-02 -2.423526197671890259e-01 3.435672819614410400e-02 1.826831512153148651e-02 -9.816512465476989746e-02 2.410488277673721313e-01 1.971231251955032349e-01 -1.138380318880081177e-01 2.138631492853164673e-01 -2.867324948310852051e-01 8.203905075788497925e-02 1.940580010414123535e-01 7.937410473823547363e-02 2.694585919380187988e-01 8.306190371513366699e-02 -4.388836398720741272e-02 -1.192659419029951096e-02 7.236907631158828735e-02 7.976622879505157471e-02 -2.123082429170608521e-01 -8.381567895412445068e-02 1.494498103857040405e-01 1.544671803712844849e-01 1.743283718824386597e-01 3.129024207592010498e-01 2.387787997722625732e-01 1.300306320190429688e-01 -9.029546380043029785e-02 -1.739933788776397705e-01 3.579683601856231689e-01
9.577696770429611206e-02 2.477091699838638306e-01 6.423282623291015625e-02 -4.118103384971618652e-01 -2.999141216278076172e-01 1.593925803899765015e-01 4.244637489318847656e-02 -1.876509785652160645e-01 4.691261274274438620e-04 -8.378047496080398560e-03 -1.503006368875503540e-01 -2.932424843311309814e-01 -2.097494006156921387e-01 2.562007904052734375e-01 8.565341681241989136e-02 -6.007388234138488770e-02 1.413255091756582260e-02 2.246139347553253174e-01 2.011181861162185669e-01 -1.657818406820297241e-01 1.513882577419281006e-01 -4.848757386207580566e-02 5.654024705290794373e-02 3.826790675520896912e-02 2.693677246570587158e-01 1.024182736873626709e-01 1.967713981866836548e-01 1.499702036380767822e-01 -1.046204194426536560e-01 -1.793180964887142181e-02 8.405154198408126831e-02 2.510963380336761475e-01
6.891813874244689941e-02 3.328242599964141846e-01 -4.881931841373443604e-02 -6.195716932415962219e-02 -1.709892153739929199e-01 1.462508291006088257e-01 -3.879540017805993557e-04 1.661847084760665894e-01 2.398407906293869019e-01 -5.655989423394203186e-02 8.381406217813491821e-02 -2.875721454620361328e-01 9.024029225111007690e-02 1.031864583492279053e-01 -6.045663356781005859e-02 3.704624176025390625e-01 -1.025621313601732254e-02 -1.694988012313842773e-01 1.381586790084838867e-01 -2.239184826612472534e-02 -3.716450557112693787e-02 -2.413556426763534546e-01 -3.094433993101119995e-02 -9.039564989507198334e-03 1.133246794342994690e-01 2.554739713668823242e-01 2.285209894180297852e-01 4.162034392356872559e-01 3.579309955239295959e-02 -1.792479753494262695e-01 -6.385026127099990845e-02 1.993416100740432739e-01
1.142628192901611328e-01 3.542549908161163330e-01 -3.605102887377142906e-03 -1.476914733648300171e-01 9.052886627614498138e-03 1.748846024274826050e-01 -2.734001278877258301e-01 -2.947295308113098145e-01 -4.769975692033767700e-02 -2.689291536808013916e-01 -1.812077015638351440e-01 -2.029792070388793945e-01 3.593783453106880188e-02 -6.179580464959144592e-02 6.652820855379104614e-02 2.331710904836654663e-01 -2.870149612426757812e-01 2.935674488544464111e-01 2.926849424839019775e-01 -5.775862559676170349e-02 -8.065637946128845215e-02 -5.086097493767738342e-02 -8.365865051746368408e-02 7.659326493740081787e-02 -8.133160322904586792e-02 1.426439285278320312e-01 -1.498446315526962280e-01 1.764205396175384521e-01 1.555442810058593750e-01 3.664833679795265198e-02 -1.824717223644256592e-01 1.261409521102905273e-01
5.905586108565330505e-02 4.397197365760803223e-01 -1.236511766910552979e-02 -2.441245466470718384e-01 -4.166466742753982544e-02 -7.839097827672958374e-02 -1.179569214582443237e-01 -9.089747071266174316e-02 -7.559405267238616943e-02 -4.118283092975616455e-02 -1.530177444219589233e-01 -2.352306544780731201e-01 2.851531207561492920e-01 3.535224497318267822e-01 2.242316007614135742e-01 -4.243745282292366028e-02 -3.664020821452140808e-02 -1.299990266561508179e-01 1.247423961758613586e-01 -8.628299832344055176e-02 -2.633931338787078857e-01 2.573945224285125732e-01 2.258170545101165771e-01 6.950232386589050293e-02 -2.937081754207611084e-01 3.846188262104988098e-02 9.676918387413024902e-02 4.805637523531913757e-02 2.209408953785896301e-02 -3.047982230782508850e-02 -1.377838104963302612e-01 1.276867389678955078e-01
1.148628666996955872e-01 3.786288201808929443e-01 2.060663551092147827e-01 -1.073444485664367676e-01 -4.118837416172027588e-02 1.433277428150177002e-01 4.791991785168647766e-02 2.726638913154602051e-01 1.399299204349517822e-01 -2.137476801872253418e-01 2.260396033525466919e-01 -8.733042329549789429e-02 2.708768844604492188e-01 1.368132531642913818e-01 -4.222663119435310364e-02 3.386454880237579346e-01 -1.646297425031661987e-02 -2.440048754215240479e-02 2.138855010271072388e-01 2.108985036611557007e-01 -1.048839464783668518e-01 -1.784068197011947632e-01 -8.830060064792633057e-02 6.286372244358062744e-02 1.442336291074752808e-01 1.107867881655693054e-01 1.689122617244720459e-01 2.476231604814529419e-01 1.567976325750350952e-01 -2.133824303746223450e-02 -1.887041181325912476e-01 1.696722954511642456e-01
-1.433517225086688995e-02 3.215958178043365479e-01 -2.055298238992691040e-01 -2.064310908317565918e-01 -5.138427391648292542e-02 4.540325403213500977e-01 2.095296978950500488e-01 -4.918374493718147278e-02 -7.617814838886260986e-02 -4.253412410616874695e-02 1.499078124761581421e-01 -2.041322290897369385e-01 -1.788364201784133911e-01 2.150721848011016846e-01 2.730310857295989990e-01 9.978159517049789429e-02 -6.773138791322708130e-02 1.774748414754867554e-01 2.348771393299102783e-01 -4.812225326895713806e-02 1.071342006325721741e-01 2.257800996303558350e-01 -6.171124055981636047e-03 1.748595237731933594e-01 -9.380070865154266357e-02 -1.360115855932235718e-01 5.297372117638587952e-02 1.977569311857223511e-01 -4.627979546785354614e-02 -1.733697652816772461e-01 -1.796984225511550903e-01 3.966004028916358948e-02
1.080246642231941223e-01 4.115411639213562012e-01 2.826930582523345947e-01 -2.132110297679901123e-01 -7.623570412397384644e-02 2.213093340396881104e-01 -2.092827111482620239e-01 9.325288981199264526e-02 2.173676639795303345e-01 -1.798104643821716309e-01 6.653657555580139160e-02 -2.283774502575397491e-02 8.965701609849929810e-02 4.501494020223617554e-02 2.871504239737987518e-02 3.962645828723907471e-01 7.442289590835571289e-02 -1.175582036375999451e-01 3.250694647431373596e-02 3.609124571084976196e-02 1.325171557255089283e-03 -2.348272651433944702e-01 1.842155121266841888e-02 1.235036253929138184e-01 2.383650392293930054e-01 2.680128626525402069e-02 1.266911476850509644e-01 1.003997996449470520e-01 8.724772930145263672e-02 -1.678601354360580444e-01 -2.600269913673400879e-01 2.330979406833648682e-01
9.093055129051208496e-02 2.030978798866271973e-01 -8.484561927616596222e-03 -2.832916080951690674e-01 -3.937550261616706848e-02 6.230370141565799713e-03 -7.572456449270248413e-02 -3.338865339756011963e-01 -1.464948505163192749e-01 -2.935454845428466797e-01 -1.350998431444168091e-01 -2.418550252914428711e-01 -1.487808674573898315e-01 2.812741398811340332e-01 -1.382565707899630070e-03 1.308944225311279297e-01 -1.728758215904235840e-01 3.609714806079864502e-01 1.614450663328170776e-01 -1.948173642158508301e-01 1.103722453117370605e-01 -2.165713012218475342e-01 -1.733854226768016815e-02 1.962942443788051605e-02 2.710467949509620667e-02 1.095855161547660828e-01 1.845574975013732910e-01 -7.294890284538269043e-02 -8.823028206825256348e-02 -9.207658469676971436e-02 8.615935593843460083e-02 2.979976832866668701e-01
-8.340844511985778809e-02 3.037594258785247803e-01 1.308073252439498901e-01 1.057350262999534607e-01 -3.390675485134124756e-01 -2.295396290719509125e-02 -3.774650096893310547e-01 -3.588507324457168579e-02 1.155280768871307373e-01 -5.008491501212120056e-02 -2.306611537933349609e-01 -3.600208163261413574e-01 6.444323062896728516e-02 8.753380924463272095e-02 2.169525474309921265e-01 1.448814570903778076e-01 5.440847203135490417e-02 1.719979569315910339e-02 7.869119942188262939e-02 -1.482706237584352493e-02 -1.560081541538238525e-01 -8.825545758008956909e-02 1.739124059677124023e-01 2.558371424674987793e-01 -6.436196714639663696e-02 1.502681374549865723e-01 -2.255870588123798370e-02 -9.576155245304107666e-02 3.578469529747962952e-02 -1.496365517377853394e-01 -3.597585260868072510e-01 8.762782067060470581e-02
-2.043752223253250122e-01 1.985328495502471924e-01 1.537582427263259888e-01 1.627847999334335327e-01 -3.113722801208496094e-01 1.729400455951690674e-01 -2.089328020811080933e-01 1.992842853069305420e-01 -1.350233145058155060e-02 -1.384046226739883423e-01 -3.514856472611427307e-02 -2.920066714286804199e-01 3.890904411673545837e-02 2.298797816038131714e-01 1.115487217903137207e-01 1.189746931195259094e-01 -3.628288581967353821e-02 1.745861321687698364e-01 2.608462274074554443e-01 2.956944704055786133e-01 9.539752453565597534e-02 -2.367025241255760193e-02 8.661015331745147705e-02 2.416044920682907104e-01 -7.158715277910232544e-03 2.230935096740722656e-01 1.268789470195770264e-01 -2.143681794404983521e-01 1.505826711654663086e-01 -1.721504926681518555e-01 -1.848980784416198730e-01 1.023176759481430054e-01
3.853563964366912842e-02 4.729803800582885742e-01 -1.624246835708618164e-01 -2.898980081081390381e-01 5.983750894665718079e-02 3.114574030041694641e-02 -3.408395498991012573e-02 -2.923223674297332764e-01 -8.163028955459594727e-02 -7.418140023946762085e-02 -2.718786895275115967e-01 -2.330688238143920898e-01 -1.952712424099445343e-02 1.772682368755340576e-01 6.616662442684173584e-02 -9.200411289930343628e-02 -1.716514304280281067e-02 1.646906435489654541e-01 1.643837392330169678e-01 -1.175991520285606384e-01 1.754171401262283325e-01 -5.546491593122482300e-02 2.798241330310702324e-03 3.710284084081649780e-02 -3.117713928222656250e-01 1.860799640417098999e-01 -5.213803425431251526e-02 -5.997588485479354858e-02 -6.743575632572174072e-02 -3.379446268081665039e-01 -1.246656104922294617e-01 1.105635315179824829e-01
1.940679103136062622e-01 2.356002181768417358e-01 1.588358581066131592e-01 1.398824006319046021e-01 -3.010075092315673828e-01 3.641507774591445923e-02 -1.592239290475845337e-01 8.965867571532726288e-03 1.678850054740905762e-01 -1.295797377824783325e-01 -2.775970846414566040e-02 -1.286489814519882202e-01 -1.348542515188455582e-02 2.027253806591033936e-01 -7.373732049018144608e-03 7.125134766101837158e-02 -1.748166233301162720e-01 1.844873875379562378e-01 9.929886460304260254e-02 2.395128905773162842e-01 -8.427416533231735229e-02 -1.864447817206382751e-02 1.407765895128250122e-01 2.592283785343170166e-01 -6.379868835210800171e-02 5.353438854217529297e-01 -1.247204616665840149e-01 -1.561859101057052612e-01 -1.791274845600128174e-01 -1.903888285160064697e-01 -7.283473759889602661e-02 7.361830025911331177e-02
2.434938848018646240e-01 3.488230109214782715e-01 -9.493239223957061768e-03 9.383483789861202240e-03 -9.019364416599273682e-02 -8.071168512105941772e-02 1.396154016256332397e-01 1.689525693655014038e-02 -1.423426717519760132e-01 1.264050900936126709e-01 -1.103404238820075989e-01 -4.207761585712432861e-01 -1.645403951406478882e-01 3.594523966312408447e-01 -3.349027037620544434e-02 -1.372448652982711792e-01 -8.705049753189086914e-02 3.836973384022712708e-02 1.780497729778289795e-01 -1.591473668813705444e-01 2.253088355064392090e-01 6.959503144025802612e-02 1.249290928244590759e-01 6.012033298611640930e-02 5.463087186217308044e-02 3.477929532527923584e-02 3.245869651436805725e-02 -2.763798236846923828e-01 -1.510853320360183716e-01 -6.630955636501312256e-02 -3.016000092029571533e-01 2.049259096384048462e-01
9.447772055864334106e-02 3.421669602394104004e-01 -7.840873301029205322e-02 -3.606653213500976562e-01 -8.873121440410614014e-02 -4.284293577075004578e-02 -1.934540644288063049e-02 -3.914893269538879395e-01 2.975861914455890656e-02 -1.724475473165512085e-01 -1.124440059065818787e-01 -2.293828278779983521e-01 -3.220090409740805626e-03 2.466179728507995605e-01 -1.379500329494476318e-01 -9.353305213153362274e-03 -8.463635109364986420e-03 -7.989806681871414185e-02 2.924548387527465820e-01 -3.024196997284889221e-02 -2.609409093856811523e-01 -5.549294874072074890e-02 3.692658990621566772e-02 -7.829790934920310974e-03 5.265337601304054260e-02 2.037729322910308838e-01 2.855189740657806396e-01 -9.468800574541091919e-02 -1.910060942173004150e-01 -1.193979531526565552e-01 -3.537055104970932007e-02 2.152251452207565308e-01
1.150897890329360962e-01 1.801949888467788696e-01 -6.652253866195678711e-02 -3.753961920738220215e-01 -1.528610885143280029e-01 2.397111803293228149e-01 5.568769946694374084e-02 -1.812547147274017334e-01 -7.132691890001296997e-02 -4.991153255105018616e-02 -1.945374011993408203e-01 -6.860972195863723755e-02 1.332988888025283813e-01 3.926391601562500000e-01 -4.722808673977851868e-02 8.465006202459335327e-02 -1.191110536456108093e-01 2.053405195474624634e-01 2.597714662551879883e-01 -1.967516690492630005e-01 -3.829169319942593575e-03 7.776359468698501587e-02 6.050353869795799255e-02 -2.573983930051326752e-02 3.577727377414703369e-01 1.459745168685913086e-01 1.519471779465675354e-02 -2.394217997789382935e-02 -2.680180594325065613e-02 2.539696916937828064e-02 -1.299422681331634521e-01 3.455446362495422363e-01
3.785517513751983643e-01 3.227994441986083984e-01 -1.417810916900634766e-01 -1.864470988512039185e-01 -9.273044764995574951e-02 1.338776499032974243e-01 3.129808232188224792e-02 6.485167145729064941e-02 -1.977103501558303833e-01 2.792422287166118622e-02 1.532805413007736206e-01 -5.010847449302673340e-01 1.401096433401107788e-01 2.965224385261535645e-01 -1.478827446699142456e-01 -2.819427847862243652e-02 -1.802943274378776550e-02 1.815816760063171387e-01 6.194348260760307312e-02 -1.548045575618743896e-01 -1.036450117826461792e-01 -5.509782955050468445e-02 3.250677511096000671e-02 1.016917377710342407e-01 4.339619539678096771e-03 -2.476419322192668915e-02 2.473668567836284637e-02 -2.331055700778961182e-01 -6.748697254806756973e-03 -1.930770725011825562e-01 -1.800451129674911499e-01 9.828305989503860474e-02
7.994573563337326050e-02 1.609982997179031372e-01 1.468632072210311890e-01 -2.112606316804885864e-01 1.557695269584655762e-01 -1.006357744336128235e-01 -2.110394686460494995e-01 -2.497885227203369141e-01 2.477934584021568298e-02 -3.318007588386535645e-01 -2.050682008266448975e-01 -1.320981681346893311e-01 -2.845044732093811035e-01 2.002105861902236938e-01 2.375031448900699615e-02 8.115838468074798584e-02 -9.957716614007949829e-02 2.621916234493255615e-01 1.306863427162170410e-01 -3.780101984739303589e-02 -1.026358678936958313e-01 2.868716418743133545e-01 1.496416330337524414e-01 1.379004567861557007e-01 -6.655257940292358398e-02 2.111728787422180176e-01 8.887454867362976074e-02 1.479807794094085693e-01 3.171900287270545959e-02 -9.458708018064498901e-02 1.257417630404233932e-02 3.760857284069061279e-01
2.088751271367073059e-02 2.687972784042358398e-01 1.944224685430526733e-01 -2.293591201305389404e-01 1.315264850854873657e-01 1.907874792814254761e-01 7.681860774755477905e-02 -2.023974955081939697e-01 -1.961335837841033936e-01 -1.611339002847671509e-01 -1.801917552947998047e-01 -4.772984981536865234e-01 -1.307185888290405273e-01 1.656024605035781860e-01 -1.125639751553535461e-01 -9.094632230699062347e-03 1.345898658037185669e-01 1.291754543781280518e-01 9.970115497708320618e-03 1.291323453187942505e-01 8.130607195198535919e-03 2.878310382366180420e-01 2.145548611879348755e-01 1.079085003584623337e-02 -1.153876259922981262e-01 1.509492099285125732e-01 7.596645504236221313e-02 -9.865570813417434692e-02 -5.004592612385749817e-02 -1.073428913950920105e-01 -1.566628217697143555e-01 2.890472412109375000e-01
2.591812014579772949e-01 1.115378141403198242e-01 8.138225972652435303e-02 1.713549941778182983e-01 -1.532418727874755859e-01 1.987973153591156006e-01 -1.421200931072235107e-01 -1.145638246089220047e-02 -1.185260266065597534e-01 -3.373595774173736572e-01 -6.100929901003837585e-02 -1.342888921499252319e-01 -1.511433906853199005e-02 -1.170851215720176697e-01 1.806329190731048584e-02 2.042427361011505127e-01 1.282471269369125366e-01 1.815715134143829346e-01 5.099135637283325195e-02 1.622849106788635254e-01 2.018560767173767090e-01 2.134523838758468628e-01 1.210986375808715820e-01 1.588642150163650513e-01 -1.694726347923278809e-01 1.906136274337768555e-01 3.281744942069053650e-02 -1.039026826620101929e-01 2.402292042970657349e-01 -3.076148331165313721e-01 -2.865329086780548096e-01 2.820351719856262207e-01
2.345527857542037964e-01 1.715189069509506226e-01 1.140556558966636658e-01 -3.466869890689849854e-01 1.906106024980545044e-01 1.410505771636962891e-01 8.748547732830047607e-02 -1.584624201059341431e-01 -2.587693631649017334e-01 -2.013501226902008057e-01 1.188778951764106750e-01 7.683108001947402954e-02 2.572489082813262939e-01 2.162753343582153320e-01 -7.283854647539556026e-04 1.919668465852737427e-01 -6.130778696388006210e-03 -9.473092854022979736e-02 1.488997191190719604e-01 1.758063882589340210e-01 6.903343647718429565e-02 -1.387914419174194336e-01 5.196819081902503967e-02 3.169139623641967773e-01 2.406883426010608673e-02 -7.537436485290527344e-02 -2.827937155961990356e-02 3.505218401551246643e-02 1.115241497755050659e-01 -2.394858375191688538e-02 -1.790462434291839600e-01 4.164367914199829102e-01
1.504598706960678101e-01 2.285616099834442139e-01 -1.367609798908233643e-01 -3.572668135166168213e-01 -2.818863987922668457e-01 2.474414259195327759e-01 4.490232467651367188e-02 -2.910603582859039307e-01 -9.500870853662490845e-02 6.149003654718399048e-02 -1.818835362792015076e-02 -2.249044179916381836e-01 1.993747204542160034e-01 2.364896684885025024e-01 3.571192920207977295e-02 1.407399922609329224e-01 -6.647463887929916382e-02 1.817430704832077026e-01 2.229010164737701416e-01 -1.424379497766494751e-01 -3.201280236244201660e-01 -1.119972020387649536e-01 9.956099092960357666e-02 1.203239858150482178e-01 1.772082895040512085e-01 9.641324728727340698e-02 1.779529452323913574e-02 -2.478313073515892029e-02 -1.060708016157150269e-01 -1.501104235649108887e-01 -1.190306525677442551e-02 2.201910316944122314e-01
-2.530073933303356171e-02 4.745160415768623352e-02 2.716417610645294189e-01 1.136262416839599609e-01 -1.199742257595062256e-01 1.125190686434507370e-02 1.792879402637481689e-01 -3.009078279137611389e-02 1.217894107103347778e-01 -2.908314764499664307e-01 -1.135835051536560059e-01 -2.926444113254547119e-01 5.332010611891746521e-02 3.937641382217407227e-01 2.881477475166320801e-01 3.078976273536682129e-02 -5.176281929016113281e-02 1.882587186992168427e-02 2.397024333477020264e-01 7.210224866867065430e-02 -3.262966871261596680e-02 -2.378788590431213379e-01 -9.647967666387557983e-02 2.492040954530239105e-02 2.019536308944225311e-02 1.561230868101119995e-01 -1.115582138299942017e-01 3.352249264717102051e-01 -9.425940364599227905e-02 -1.199229434132575989e-01 -4.597775638103485107e-02 3.387569785118103027e-01
-7.465958595275878906e-02 2.154552787542343140e-01 1.624004989862442017e-01 -1.676858514547348022e-01 -2.383992671966552734e-01 3.693800270557403564e-01 1.450594514608383179e-01 -3.113002283498644829e-03 3.119598031044006348e-01 -3.364505991339683533e-02 4.649351909756660461e-02 -1.788082420825958252e-01 1.557038873434066772e-01 1.195830330252647400e-01 1.261489689350128174e-01 3.479914367198944092e-01 -2.724708430469036102e-02 -1.805322170257568359e-01 6.856464594602584839e-02 3.221482038497924805e-01 -3.656602650880813599e-02 -1.285367757081985474e-01 2.046245932579040527e-01 2.064223289489746094e-01 5.469837039709091187e-02 1.898677498102188110e-01 -5.686916783452033997e-02 4.723152145743370056e-03 2.212241291999816895e-01 -1.104253083467483521e-01 -1.245461925864219666e-01 8.913910388946533203e-02
-2.489847540855407715e-01 2.538449466228485107e-01 -1.855676323175430298e-01 4.994086548686027527e-02 -1.024907976388931274e-01 6.761100888252258301e-02 1.650538891553878784e-01 1.366265714168548584e-01 -1.071889847517013550e-01 -3.339022696018218994e-01 2.582893706858158112e-02 -2.179270535707473755e-01 -1.397784501314163208e-01 1.349553465843200684e-01 -2.682846272364258766e-03 2.212157286703586578e-02 2.867676317691802979e-02 1.143004000186920166e-01 3.766165971755981445e-01 1.946244090795516968e-01 9.341942518949508667e-02 3.565575927495956421e-02 -7.855099625885486603e-03 1.153721213340759277e-01 -3.146008029580116272e-02 6.805283576250076294e-02 4.115603491663932800e-02 -2.790602147579193115e-01 2.201290130615234375e-01 -2.268840186297893524e-02 -3.582088053226470947e-01 2.946467697620391846e-01
-1.023016944527626038e-01 2.869729697704315186e-01 2.483787760138511658e-02 -1.272628605365753174e-01 -1.864999979734420776e-01 -1.084599718451499939e-01 -1.432177051901817322e-02 -6.872062385082244873e-02 -1.642136485315859318e-03 -1.366808712482452393e-01 2.424041181802749634e-01 -2.168388068675994873e-01 -2.330915331840515137e-01 9.998469054698944092e-02 -1.666983403265476227e-02 -6.572142988443374634e-02 -3.319193422794342041e-01 3.316661715507507324e-01 1.764410920441150665e-02 2.265993319451808929e-02 1.640069186687469482e-01 -1.657348424196243286e-01 2.509015500545501709e-01 6.105187907814979553e-02 9.785059094429016113e-02 3.683440983295440674e-01 -8.901385217905044556e-02 3.800289705395698547e-02 1.655831933021545410e-01 -6.363211572170257568e-02 -2.545477449893951416e-01 2.293071001768112183e-01
-9.777534753084182739e-02 2.500048577785491943e-01 1.459130346775054932e-01 -7.970557361841201782e-02 -2.655810415744781494e-01 -1.235200744122266769e-02 -3.737063705921173096e-01 2.613174021244049072e-01 1.307323276996612549e-01 -5.081746727228164673e-02 5.056314915418624878e-02 -4.441775679588317871e-01 -1.113278120756149292e-01 2.955427467823028564e-01 1.398189961910247803e-01 1.268820017576217651e-01 -3.914636746048927307e-02 5.961072444915771484e-02 1.181487143039703369e-01 1.942252367734909058e-01 -1.062935218214988708e-01 8.556849509477615356e-02 5.387353897094726562e-02 2.107500135898590088e-01 5.974368751049041748e-02 9.896279126405715942e-02 -1.228088736534118652e-01 1.318087615072727203e-02 1.541278213262557983e-01 -4.346267133951187134e-02 -2.988492846488952637e-01 2.174070477485656738e-02
4.338425695896148682e-01 9.904344379901885986e-02 -1.027807034552097321e-02 -2.130255550146102905e-01 -2.831815741956233978e-02 2.795944809913635254e-01 1.177942976355552673e-01 2.416251897811889648e-01 1.721546798944473267e-01 1.104207262396812439e-01 -7.594317942857742310e-02 -3.187162280082702637e-01 8.810190111398696899e-02 4.889907315373420715e-02 -1.203078851103782654e-01 1.661686152219772339e-01 -9.966789186000823975e-02 -4.941653460264205933e-02 3.337988257408142090e-01 7.650664448738098145e-02 4.599981009960174561e-02 1.579101756215095520e-02 2.274923212826251984e-02 -3.915735706686973572e-02 -1.758643686771392822e-01 -1.643291711807250977e-01 -2.131398171186447144e-01 1.194531247019767761e-01 -2.417331933975219727e-02 -1.805778741836547852e-01 9.025773406028747559e-02 3.328662514686584473e-01
2.282786369323730469e-01 2.190898954868316650e-01 -6.007034797221422195e-03 5.466110259294509888e-02 9.731678664684295654e-02 1.541222035884857178e-01 -3.560455441474914551e-01 -1.361240893602371216e-01 -6.617915630340576172e-02 -6.119570881128311157e-02 -1.713521480560302734e-01 -1.284526139497756958e-01 -9.282683022320270538e-03 3.285959362983703613e-01 -5.386430025100708008e-02 1.192082315683364868e-01 -2.020805627107620239e-01 2.797742486000061035e-01 -7.182970643043518066e-03 2.420121580362319946e-01 1.464029848575592041e-01 1.825852990150451660e-01 2.168390899896621704e-01 5.037894472479820251e-02 -1.293595135211944580e-01 -1.251741964370012283e-02 1.636274605989456177e-01 8.226805925369262695e-02 1.365582197904586792e-01 -3.141161054372787476e-02 -2.416692823171615601e-01 3.586796522140502930e-01
1.750269234180450439e-01 2.064498364925384521e-01 8.046692609786987305e-02 8.863922953605651855e-02 1.676827371120452881e-01 2.000602483749389648e-01 -2.065684497356414795e-01 1.097186468541622162e-02 -1.529719531536102295e-01 -5.414156615734100342e-02 -1.510895043611526489e-01 -3.606957495212554932e-01 2.597434073686599731e-02 2.162068039178848267e-01 9.552018344402313232e-02 7.841303199529647827e-02 1.764106750488281250e-01 1.260193735361099243e-01 1.079708859324455261e-01 4.247606098651885986e-01 -1.927204616367816925e-02 1.508232057094573975e-01 3.367657959461212158e-01 2.345693111419677734e-01 -5.536478385329246521e-02 1.077949181199073792e-01 -1.791633851826190948e-02 9.349985420703887939e-02 -1.024993583559989929e-01 8.407809585332870483e-02 -1.535582542419433594e-01 2.529588937759399414e-01
1.998405670747160912e-03 3.472893536090850830e-01 -1.078459918498992920e-01 8.870181441307067871e-02 -1.339359134435653687e-01 1.120117381215095520e-01 9.534337371587753296e-02 -1.001844741404056549e-02 -1.670788079500198364e-01 -2.612372636795043945e-01 2.987275831401348114e-02 -9.424015134572982788e-02 1.360679976642131805e-02 1.540125459432601929e-01 3.071896135807037354e-01 1.811180412769317627e-01 -9.012137353420257568e-02 -6.293429434299468994e-02 3.831271529197692871e-01 3.757148981094360352e-01 -1.313556730747222900e-01 -3.519358485937118530e-02 -4.298932384699583054e-03 2.167380750179290771e-01 8.500883728265762329e-02 -5.979213863611221313e-02 6.535638589411973953e-03 -2.842372953891754150e-01 1.052935421466827393e-01 -2.660781145095825195e-02 -2.287486642599105835e-01 2.047680318355560303e-01
2.864057719707489014e-01 4.974427074193954468e-02 -1.066753268241882324e-02 -2.263056300580501556e-02 -1.700054407119750977e-01 6.449443101882934570e-02 5.286076664924621582e-02 1.211644411087036133e-01 1.807345263659954071e-02 -2.338522523641586304e-01 -2.504775114357471466e-02 -1.964062452316284180e-01 -6.049127876758575439e-02 1.737524420022964478e-01 -1.978484243154525757e-01 5.804053694009780884e-02 -1.590358912944793701e-01 -9.506315737962722778e-02 -8.700563758611679077e-02 -2.425322681665420532e-02 -1.572958379983901978e-01 8.418878167867660522e-02 2.741090022027492523e-03 2.606870532035827637e-01 1.251793354749679565e-01 6.290373206138610840e-02 -7.094615139067173004e-03 2.664265334606170654e-01 1.382938474416732788e-01 -2.472779750823974609e-01 -5.245645642280578613e-01 3.246142566204071045e-01
1.501723676919937134e-01 3.527701497077941895e-01 1.626079231500625610e-01 -1.016020327806472778e-01 2.783010900020599365e-01 1.501412093639373779e-01 1.140361558645963669e-02 -1.590609997510910034e-01 -4.577489197254180908e-02 -1.587179750204086304e-01 -3.250726461410522461e-01 -3.601055741310119629e-01 -1.309510022401809692e-01 1.894053816795349121e-01 5.952138453722000122e-02 5.321114510297775269e-02 1.685370802879333496e-01 4.672060161828994751e-02 1.493051797151565552e-01 4.160007834434509277e-02 1.286747306585311890e-01 3.129079341888427734e-01 9.509762376546859741e-02 4.763019084930419922e-02 -7.476534694433212280e-02 1.755993813276290894e-01 -1.382049024105072021e-01 1.999679766595363617e-02 -1.664863079786300659e-01 -4.789282381534576416e-02 -8.104428648948669434e-02 3.096533715724945068e-01
1.329387426376342773e-01 2.513714730739593506e-01 3.207363784313201904e-01 1.980907050892710686e-03 1.468076258897781372e-01 1.692702323198318481e-01 -9.293504804372787476e-02 2.219827324151992798e-01 -6.982858479022979736e-02 -1.517173349857330322e-01 -1.286556571722030640e-01 -2.331067062914371490e-02 2.653254568576812744e-01 3.094755411148071289e-01 2.457188218832015991e-01 -8.683129400014877319e-02 -1.526601314544677734e-01 7.394894026219844818e-03 3.097001612186431885e-01 1.754678040742874146e-01 -1.057805344462394714e-01 1.254179626703262329e-01 6.653506308794021606e-02 1.472897231578826904e-01 -4.376164823770523071e-02 2.967284023761749268e-01 9.565311670303344727e-02 1.614701701328158379e-03 -1.348884701728820801e-01 -6.382508575916290283e-02 -3.095968067646026611e-01 9.342822432518005371e-02
3.173728287220001221e-01 1.390220820903778076e-01 -6.538359448313713074e-03 -6.852528080344200134e-03 -3.453594446182250977e-01 -4.259985312819480896e-02 -1.371671706438064575e-01 1.461195349693298340e-01 2.086011320352554321e-01 -4.437717497348785400e-01 -2.802472710609436035e-01 -3.147074580192565918e-02 3.077620826661586761e-02 8.827236481010913849e-03 5.751918628811836243e-02 6.694638729095458984e-02 2.296173013746738434e-02 3.027969300746917725e-01 1.250747889280319214e-01 4.401395842432975769e-02 3.426081538200378418e-01 -4.465060308575630188e-02 1.791543215513229370e-01 1.332265528617426753e-04 -2.103481441736221313e-01 -1.808596588671207428e-02 -1.180552691221237183e-01 -3.485041437670588493e-03 -6.500244140625000000e-02 -2.002180814743041992e-01 4.645309410989284515e-03 1.602829694747924805e-01
5.927864089608192444e-02 2.869426906108856201e-01 1.072632968425750732e-01 1.963534653186798096e-01 -3.191666305065155029e-01 -4.865773767232894897e-02 1.692957617342472076e-02 2.065174579620361328e-01 -4.457454383373260498e-02 -3.068974018096923828e-01 1.203593537211418152e-01 -2.976302206516265869e-01 4.447593528311699629e-04 3.192748129367828369e-01 -8.122147619724273682e-02 -1.150343343615531921e-01 -6.777472794055938721e-02 1.863513886928558350e-01 7.568256556987762451e-02 2.352241128683090210e-01 1.242786198854446411e-01 6.648408621549606323e-02 2.763381302356719971e-01 1.607185155153274536e-01 -1.071424037218093872e-01 2.104353159666061401e-02 -8.065717667341232300e-02 -2.611505687236785889e-01 8.198505640029907227e-02 -1.561989635229110718e-01 -2.337071001529693604e-01 3.325928002595901489e-02
7.961857318878173828e-02 3.041765093803405762e-01 -7.746143639087677002e-02 2.612147480249404907e-02 7.303013652563095093e-02 -4.893079027533531189e-02 -7.810752093791961670e-02 -2.243123799562454224e-01 4.586780071258544922e-02 -3.096668235957622528e-02 9.496786445379257202e-02 -1.904372423887252808e-01 3.226738423109054565e-02 3.288996517658233643e-01 1.043057441711425781e-01 -1.362482458353042603e-02 -1.607808172702789307e-01 1.377342939376831055e-01 9.225580841302871704e-03 1.455419957637786865e-01 -2.262017726898193359e-01 2.922904789447784424e-01 2.401374280452728271e-01 -3.593513742089271545e-02 -2.021044790744781494e-01 3.865695595741271973e-01 1.045970544219017029e-01 2.910594083368778229e-02 -1.484777312725782394e-04 -6.140850950032472610e-03 -1.919048279523849487e-01 4.013709723949432373e-01
6.277670711278915405e-02 1.580327451229095459e-01 9.993035346269607544e-02 1.620880514383316040e-01 -7.550197094678878784e-02 1.496632993221282959e-01 -1.423708498477935791e-01 3.093799352645874023e-01 4.213946522213518620e-04 -1.317745149135589600e-01 9.817873686552047729e-02 -1.388388723134994507e-01 -1.896371096372604370e-01 3.067518174648284912e-01 -6.991645693778991699e-02 4.607487097382545471e-02 2.120889872312545776e-01 -4.727093875408172607e-02 1.719389408826828003e-01 2.717714607715606689e-01 -3.133935332298278809e-01 -6.804660707712173462e-02 4.390190169215202332e-02 1.762030422687530518e-01 -2.011778205633163452e-01 2.990757226943969727e-01 -1.617939472198486328e-01 -6.858415901660919189e-02 1.533689200878143311e-01 -2.566680908203125000e-01 -1.645102500915527344e-01 2.089671194553375244e-01
-5.574538931250572205e-02 3.497047126293182373e-01 2.800153493881225586e-01 -9.344045072793960571e-03 -1.286511272192001343e-01 9.948928654193878174e-02 -2.192411571741104126e-01 1.215472817420959473e-01 -7.088518887758255005e-02 -1.887990683317184448e-01 1.390302628278732300e-01 -1.339627057313919067e-01 -5.807587131857872009e-02 2.862389981746673584e-01 -1.861752420663833618e-01 -5.789211764931678772e-02 -3.016026131808757782e-02 1.815543621778488159e-01 1.938495635986328125e-01 1.444237083196640015e-01 1.251839101314544678e-01 9.361293911933898926e-02 2.663244307041168213e-01 3.043051362037658691e-01 -5.098989605903625488e-02 2.686092555522918701e-01 3.560257330536842346e-02 -2.935847342014312744e-01 1.138860508799552917e-01 -6.123970076441764832e-02 -2.110000550746917725e-01 4.273120686411857605e-02
6.096298247575759888e-02 3.643786311149597168e-01 -1.685336977243423462e-01 -1.256593316793441772e-01 3.868279978632926941e-02 4.261958003044128418e-01 2.820092439651489258e-02 -3.803813159465789795e-01 -5.951673164963722229e-02 -4.268320277333259583e-02 -1.124534308910369873e-01 -2.314427793025970459e-01 -8.345756679773330688e-02 2.981039881706237793e-01 -1.470443606376647949e-02 -4.076818376779556274e-02 -3.269155621528625488e-01 -1.443253643810749054e-02 1.458770334720611572e-01 -1.148662194609642029e-01 2.369339112192392349e-03 -7.169791311025619507e-02 8.764662593603134155e-02 1.454002857208251953e-01 1.127490624785423279e-01 -5.149147473275661469e-03 -6.508526206016540527e-02 -1.352772815153002739e-03 -3.214223682880401611e-02 -1.243504807353019714e-01 -7.636684179306030273e-02 3.264622092247009277e-01
3.642448037862777710e-02 2.600947320461273193e-01 4.495019558817148209e-03 4.903699457645416260e-02 -3.172111511230468750e-01 6.381698697805404663e-02 -2.823731005191802979e-01 2.558736875653266907e-02 1.913474500179290771e-01 3.438393771648406982e-02 -1.023143623024225235e-02 -3.248467743396759033e-01 -2.214708328247070312e-01 3.464694321155548096e-01 -1.727212369441986084e-01 -1.165760084986686707e-01 -5.517600476741790771e-02 -7.955808192491531372e-02 2.625445723533630371e-01 2.269856184720993042e-01 1.877710372209548950e-01 1.623032689094543457e-01 -9.937898069620132446e-02 3.828749433159828186e-02 -1.496742367744445801e-01 -1.106174737215042114e-01 4.810468852519989014e-02 6.070895120501518250e-02 -1.529031991958618164e-01 1.021260023117065430e-01 -3.073602318763732910e-01 1.260522603988647461e-01
2.127126604318618774e-01 1.204985529184341431e-01 7.899994403123855591e-02 -8.948605507612228394e-02 2.929817438125610352e-01 2.530653178691864014e-01 -2.013029754161834717e-01 -1.155380085110664368e-01 -1.336668431758880615e-01 -1.843677759170532227e-01 -1.201790720224380493e-01 -2.177395820617675781e-01 -6.013593170791864395e-03 3.836516737937927246e-01 2.648792229592800140e-02 8.423546701669692993e-02 1.540760882198810577e-02 1.780491173267364502e-01 1.835204660892486572e-01 3.582416772842407227e-01 9.086720645427703857e-02 4.986656829714775085e-02 2.610802352428436279e-01 4.633506760001182556e-02 -1.821389496326446533e-01 9.169735014438629150e-02 1.318574100732803345e-01 1.289867758750915527e-01 -1.176484376192092896e-01 1.175107061862945557e-02 -2.021168023347854614e-01 2.192076146602630615e-01
5.980003252625465393e-02 3.188712000846862793e-01 1.813655346632003784e-01 -4.056976735591888428e-02 -1.206419691443443298e-01 2.444355748593807220e-02 -7.741264533251523972e-03 2.289493381977081299e-01 1.455721259117126465e-01 2.210222184658050537e-02 2.775317728519439697e-01 -1.813451051712036133e-01 4.656046256422996521e-02 2.923114001750946045e-01 -1.588307768106460571e-01 1.948967128992080688e-01 1.499897390604019165e-01 -2.025990933179855347e-01 7.879692316055297852e-02 -4.046842921525239944e-03 8.132014423608779907e-02 -1.980036646127700806e-01 2.209321036934852600e-02 -1.316160410642623901e-01 1.437274366617202759e-01 3.121387362480163574e-01 7.546018064022064209e-02 2.604971826076507568e-01 2.999948896467685699e-02 -6.447692960500717163e-02 -2.884733974933624268e-01 3.112030029296875000e-01
9.862300753593444824e-02 3.413658142089843750e-01 -1.337686330080032349e-01 -2.772276997566223145e-01 -2.160470783710479736e-01 1.913016438484191895e-01 1.251803189516067505e-01 -3.103986084461212158e-01 -1.079739928245544434e-01 -8.174184709787368774e-03 -3.355257213115692139e-01 -7.580270618200302124e-02 -2.614791737869381905e-03 2.610523700714111328e-01 2.307393550872802734e-01 1.262330561876296997e-01 -4.151755571365356445e-02 1.628916561603546143e-01 3.097882866859436035e-01 -5.554207041859626770e-02 3.223061503376811743e-05 -1.329948157072067261e-01 1.914110779762268066e-01 1.211428344249725342e-01 7.777749001979827881e-02 8.538957685232162476e-02 -1.220338419079780579e-01 -2.432648325338959694e-03 -5.813290178775787354e-02 -1.318478286266326904e-01 -1.271210014820098877e-01 2.342003434896469116e-01
5.475465953350067139e-02 4.890727400779724121e-01 2.996594905853271484e-01 -9.180496633052825928e-02 -2.799524664878845215e-01 3.814267367124557495e-02 -3.350493311882019043e-02 8.659978210926055908e-02 -3.572948649525642395e-02 8.008170127868652344e-02 2.319799214601516724e-01 -2.100953906774520874e-01 -1.122090891003608704e-01 1.333605125546455383e-02 -1.409151311963796616e-02 -7.123221457004547119e-02 -1.123342886567115784e-01 9.489968419075012207e-03 1.214936450123786926e-01 3.640747815370559692e-02 2.868317961692810059e-01 -5.020830407738685608e-02 3.941305577754974365e-01 4.922911524772644043e-02 5.379903316497802734e-02 2.092666774988174438e-01 -2.087729796767234802e-02 -2.448840625584125519e-02 2.546314299106597900e-01 -1.217784807085990906e-01 -1.932210326194763184e-01 1.066531166434288025e-01
3.428628146648406982e-01 3.480003774166107178e-01 -1.053447201848030090e-01 -1.626134514808654785e-01 1.114797592163085938e-01 2.796728610992431641e-01 1.932096853852272034e-02 -1.789682805538177490e-01 -8.357480168342590332e-02 -1.965561062097549438e-01 -2.226721644401550293e-01 -3.382431566715240479e-01 8.469716459512710571e-02 -2.528466098010540009e-02 1.636197715997695923e-01 1.010755002498626709e-01 -1.629706025123596191e-01 5.048961937427520752e-02 4.934716969728469849e-02 -1.688383668661117554e-01 8.016747236251831055e-02 1.562225818634033203e-01 4.147090017795562744e-02 1.873193979263305664e-01 -5.999341607093811035e-03 9.163420647382736206e-02 1.522494852542877197e-01 -2.333532087504863739e-02 2.001338601112365723e-01 -2.149995565414428711e-01 -1.410026699304580688e-01 2.834313213825225830e-01
2.056913673877716064e-01 1.120426431298255920e-01 1.675603389739990234e-01 -3.485918939113616943e-01 -1.429508477449417114e-01 1.761963665485382080e-01 2.632893323898315430e-01 2.177619375288486481e-03 7.848393172025680542e-02 -7.510166033171117306e-04 4.089265316724777222e-02 -3.636578023433685303e-01 -1.298105251044034958e-02 1.286946237087249756e-01 -1.066940575838088989e-01 5.817978456616401672e-02 -1.200381591916084290e-01 -2.078939974308013916e-01 3.180649578571319580e-01 1.580285727977752686e-01 1.253277063369750977e-01 1.052700579166412354e-01 -1.620882302522659302e-01 7.510808855295181274e-02 -1.586701571941375732e-01 -1.501335948705673218e-01 -1.725233793258666992e-01 -9.288028813898563385e-03 -1.539020240306854248e-01 -1.485355794429779053e-01 2.822809480130672455e-02 3.695638775825500488e-01
2.521821260452270508e-01 3.471018373966217041e-01 2.595308125019073486e-01 -2.146221250295639038e-01 1.026160642504692078e-01 1.814035028219223022e-01 -1.962853521108627319e-01 -2.136859297752380371e-01 5.275884270668029785e-02 -2.051779478788375854e-01 -1.011995151638984680e-01 -9.197989851236343384e-02 -1.349883824586868286e-01 8.409807085990905762e-02 3.502664715051651001e-02 1.300756484270095825e-01 -3.536561131477355957e-01 2.210289984941482544e-01 3.498584628105163574e-01 -1.061396747827529907e-01 2.399573847651481628e-02 3.337322175502777100e-02 -8.080988377332687378e-02 1.346185356378555298e-01 -1.989438384771347046e-01 4.393846541643142700e-02 -6.515510380268096924e-02 1.312482804059982300e-01 -8.967328816652297974e-02 1.247250884771347046e-01 -1.680053025484085083e-01 1.382598578929901123e-01
1.521311402320861816e-01 2.030407935380935669e-01 1.634983122348785400e-01 -3.447831273078918457e-01 -1.553005725145339966e-01 2.333415895700454712e-01 4.967758804559707642e-02 -1.086514890193939209e-01 -9.510292671620845795e-03 -4.999732971191406250e-02 -1.885451227426528931e-01 -1.004475280642509460e-01 8.670502156019210815e-02 4.034927189350128174e-01 -3.963515534996986389e-02 2.559325471520423889e-02 8.616238832473754883e-02 2.412206232547760010e-01 8.232833445072174072e-02 4.525164887309074402e-02 -1.783695966005325317e-01 2.540145516395568848e-01 -3.717613639310002327e-03 2.723188400268554688e-01 -1.570262759923934937e-01 -3.720844537019729614e-02 -1.232077553868293762e-01 1.718708574771881104e-01 -2.059516757726669312e-01 9.142302908003330231e-03 -1.710065901279449463e-01 2.982495427131652832e-01
-6.856520660221576691e-03 3.359827697277069092e-01 -1.710556000471115112e-01 -2.378485798835754395e-01 -8.269470930099487305e-02 5.713647603988647461e-02 5.255521088838577271e-02 -3.629034757614135742e-02 -2.050982862710952759e-01 1.178617849946022034e-01 -2.738733291625976562e-01 -2.023695409297943115e-01 1.499913185834884644e-01 2.751379907131195068e-01 4.684250429272651672e-02 6.892412155866622925e-02 1.306273490190505981e-01 1.923728138208389282e-01 3.015536069869995117e-01 1.172680780291557312e-02 7.229345291852951050e-02 -1.313863396644592285e-01 4.046918079257011414e-02 4.088332876563072205e-02 2.210795581340789795e-01 2.001103311777114868e-01 1.626375466585159302e-01 1.389722526073455811e-01 -1.019362807273864746e-01 -2.740389704704284668e-01 -4.201406985521316528e-02 3.422217369079589844e-01
3.919717371463775635e-01 3.576983213424682617e-01 -6.829158216714859009e-02 -2.076061069965362549e-01 4.759257659316062927e-02 1.042234897613525391e-01 1.387391537427902222e-01 -2.934433892369270325e-02 5.684775859117507935e-02 -2.576128244400024414e-01 -1.276029944419860840e-01 -2.813450694084167480e-01 1.037609279155731201e-01 2.209841646254062653e-02 2.831790745258331299e-01 1.687856614589691162e-01 -6.419287621974945068e-02 1.249329224228858948e-01 1.677207499742507935e-01 -9.131428599357604980e-02 8.729750663042068481e-02 -4.337675496935844421e-02 1.080102939158678055e-02 3.058270215988159180e-01 -2.351071126759052277e-02 3.292987048625946045e-01 -4.669032618403434753e-02 2.002499252557754517e-01 -3.721627593040466309e-02 -1.563004553318023682e-01 -1.265261769294738770e-01 -6.853194790892302990e-04
5.199258401989936829e-02 4.018454849720001221e-01 -3.678673505783081055e-02 -2.113231122493743896e-01 -9.384118020534515381e-02 -1.537895202636718750e-01 1.594145447015762329e-01 1.002433989197015762e-02 -1.330834925174713135e-01 -4.048363119363784790e-02 2.081877738237380981e-01 -2.514006793498992920e-01 1.080177798867225647e-01 -5.589898303151130676e-02 4.565015062689781189e-02 1.824634075164794922e-01 8.354199677705764771e-02 2.241801917552947998e-01 -1.137548312544822693e-01 1.025724783539772034e-01 2.124960124492645264e-01 1.306344419717788696e-01 1.084426119923591614e-01 3.128885477781295776e-02 -5.066823959350585938e-02 -7.822376489639282227e-02 2.395687699317932129e-01 -9.286688268184661865e-02 -1.644016802310943604e-01 -2.088313736021518707e-02 -4.004331827163696289e-01 3.709463775157928467e-01
-1.639327965676784515e-02 8.313198387622833252e-02 1.032594870775938034e-02 -2.114569097757339478e-01 -1.348414868116378784e-01 3.077720999717712402e-01 6.071536988019943237e-02 1.312697082757949829e-01 1.051438599824905396e-01 -1.774628311395645142e-01 1.039991155266761780e-01 -1.390039324760437012e-01 -1.306202113628387451e-01 2.733121812343597412e-01 -3.254764154553413391e-02 -4.939250648021697998e-02 -1.606172919273376465e-01 1.090054512023925781e-01 9.482969343662261963e-02 1.889100819826126099e-01 2.416849434375762939e-01 -1.393465697765350342e-01 -6.823729723691940308e-03 -3.863489329814910889e-01 -1.764855682849884033e-01 -1.256380230188369751e-01 -6.371454894542694092e-02 9.131948649883270264e-02 -7.548040151596069336e-02 -1.435557305812835693e-01 -1.226158887147903442e-01 4.858572781085968018e-01
9.644417464733123779e-02 3.857288360595703125e-01 1.221413612365722656e-01 3.147372975945472717e-02 -4.870242252945899963e-02 -8.725186437368392944e-02 -1.590167544782161713e-02 -2.412302494049072266e-01 -1.760892122983932495e-01 -2.884574532508850098e-01 -1.266449838876724243e-01 -2.613726854324340820e-01 -1.314307912252843380e-03 1.830915175378322601e-02 -5.398060381412506104e-02 1.419019997119903564e-01 -4.077748954296112061e-01 2.768744230270385742e-01 1.396897584199905396e-01 -8.819956332445144653e-02 -5.967562645673751831e-02 1.468457430601119995e-01 1.745289750397205353e-02 -2.137321978807449341e-01 -2.066490799188613892e-01 1.545213442295789719e-02 -1.409244835376739502e-01 -1.376721821725368500e-02 -8.392993360757827759e-03 5.046508088707923889e-02 -1.657377928495407104e-02 3.583145141601562500e-01
-1.305026351474225521e-03 4.006552994251251221e-01 4.465598240494728088e-02 -9.241607040166854858e-02 -7.733885198831558228e-02 -2.959775179624557495e-02 -7.506526261568069458e-02 6.222660839557647705e-02 2.896573394536972046e-02 -2.093148976564407349e-01 2.542274594306945801e-01 -1.612113863229751587e-01 -1.151781454682350159e-01 2.152968198060989380e-01 -4.416709393262863159e-02 1.416497975587844849e-01 -1.551675945520401001e-01 1.552360951900482178e-01 2.710373997688293457e-01 1.127478778362274170e-01 -1.275732219219207764e-01 2.555859982967376709e-01 2.081066370010375977e-01 1.882915943861007690e-01 -7.450881600379943848e-02 -2.139129117131233215e-02 1.708120703697204590e-01 -2.211520969867706299e-01 2.861251533031463623e-01 -6.352796684950590134e-03 -3.673565089702606201e-01 2.257368993014097214e-03
-6.116130948066711426e-02 5.359432101249694824e-02 1.979868486523628235e-02 -3.049937486648559570e-01 -2.982079982757568359e-01 2.904948592185974121e-01 -2.165237218141555786e-01 -2.700130939483642578e-01 1.013099923729896545e-01 -3.971607238054275513e-02 1.997084170579910278e-01 -1.899839490652084351e-01 6.806577742099761963e-02 1.938134431838989258e-01 4.853193182498216629e-03 1.073594465851783752e-01 1.668741852045059204e-01 -5.794039368629455566e-02 1.151896193623542786e-01 2.187705188989639282e-01 -9.297041594982147217e-02 -1.548389792442321777e-01 1.097359135746955872e-01 1.803019344806671143e-01 -1.032267212867736816e-01 -1.046227365732192993e-01 2.783536612987518311e-01 4.209977015852928162e-02 1.749576479196548462e-01 2.138035297393798828e-01 -1.883139014244079590e-01 2.883791923522949219e-01
8.309196680784225464e-02 3.217557966709136963e-01 1.522032767534255981e-01 -1.386813968420028687e-01 6.049845367670059204e-02 3.406018316745758057e-01 -5.708829313516616821e-02 2.453469485044479370e-01 1.363419741392135620e-01 -1.644633412361145020e-01 1.988190114498138428e-01 -1.153789609670639038e-01 1.196406856179237366e-01 2.638061642646789551e-01 2.366122230887413025e-02 3.057250976562500000e-01 3.284356743097305298e-02 -1.455388516187667847e-01 3.071677125990390778e-02 -1.114567145705223083e-01 -1.774685382843017578e-01 -1.765312850475311279e-01 -1.542227156460285187e-02 1.196335181593894958e-01 9.349878132343292236e-02 1.502845734357833862e-01 2.537902295589447021e-01 1.182600855827331543e-01 2.443871349096298218e-01 -1.358316745609045029e-02 -2.035495042800903320e-01 2.524549365043640137e-01
1.692651212215423584e-01 1.345464289188385010e-01 5.530867725610733032e-02 2.472174763679504395e-01 -1.293763071298599243e-01 1.718181669712066650e-01 -6.176912039518356323e-02 -3.315871581435203552e-04 -1.709825843572616577e-01 -4.197396636009216309e-01 -2.032076194882392883e-02 -9.389143437147140503e-02 9.088805317878723145e-02 4.973152652382850647e-02 2.342231273651123047e-01 2.745759189128875732e-01 1.920240968465805054e-01 1.859667897224426270e-01 -2.870981208980083466e-02 6.484426558017730713e-02 2.324999123811721802e-01 7.691958546638488770e-02 7.018180191516876221e-02 2.504935860633850098e-01 -3.994061425328254700e-02 2.749673426151275635e-01 7.111423462629318237e-02 -6.181771401315927505e-03 1.579151749610900879e-01 -3.193602859973907471e-01 -4.966009035706520081e-02 2.598869502544403076e-01
2.076490670442581177e-01 1.231505945324897766e-01 -2.356305345892906189e-02 3.475736454129219055e-02 3.469593450427055359e-02 1.960555166006088257e-01 -2.029000967741012573e-01 -7.677792012691497803e-02 -2.104707807302474976e-02 -1.943006068468093872e-01 -1.381853222846984863e-01 -2.824563384056091309e-01 5.962499976158142090e-02 7.082868367433547974e-02 8.451228961348533630e-03 -1.347280740737915039e-01 5.064578144811093807e-04 1.248535234481096268e-02 1.204784512519836426e-01 -1.753740012645721436e-02 2.423227876424789429e-01 2.200252115726470947e-01 1.427996754646301270e-01 3.412617743015289307e-01 1.454772055149078369e-01 3.110485970973968506e-01 3.265492618083953857e-01 5.681801959872245789e-02 -1.073267459869384766e-01 -1.314367055892944336e-01 -2.363336533308029175e-01 3.435010015964508057e-01
-3.424150124192237854e-02 4.489167630672454834e-01 1.792651265859603882e-01 -2.571958899497985840e-01 2.194620482623577118e-02 7.802897691726684570e-02 4.081840068101882935e-02 4.811117798089981079e-02 -1.924146525561809540e-02 -3.476378023624420166e-01 -1.452311687171459198e-02 -1.314786076545715332e-01 8.491714298725128174e-02 1.176348403096199036e-01 8.730896562337875366e-02 -2.369456142187118530e-01 -3.553483784198760986e-01 1.513287425041198730e-01 1.112647131085395813e-01 8.170100301504135132e-02 -7.154586911201477051e-02 9.776425361633300781e-02 1.527053415775299072e-01 3.501921296119689941e-01 -7.909262180328369141e-02 3.031315505504608154e-01 -6.201408803462982178e-02 -1.142532099038362503e-02 -3.060067445039749146e-02 -3.284982964396476746e-02 -1.660444140434265137e-01 6.606788933277130127e-02
-1.964167803525924683e-01 1.845310777425765991e-01 1.449176222085952759e-01 6.434877961874008179e-02 -1.367920041084289551e-01 -1.824834570288658142e-02 -4.702397435903549194e-02 -3.836201876401901245e-02 1.738347858190536499e-01 -2.502951920032501221e-01 -1.081926375627517700e-01 -2.920235097408294678e-01 3.293833136558532715e-02 2.019446939229965210e-01 -1.757213473320007324e-01 5.900008603930473328e-02 -1.952314227819442749e-01 1.605460420250892639e-02 2.782640457153320312e-01 3.507429957389831543e-01 -1.998152434825897217e-01 -6.508555263280868530e-02 -5.011542234569787979e-03 2.996652126312255859e-01 8.374380879104137421e-03 2.219832688570022583e-01 -1.756893843412399292e-01 7.463522255420684814e-02 -9.860882535576820374e-03 -1.990067064762115479e-01 -3.332175910472869873e-01 6.398336589336395264e-02
-1.195350810885429382e-01 3.679771721363067627e-01 8.530801534652709961e-02 1.838293969631195068e-01 -2.311850935220718384e-01 1.650128960609436035e-01 -1.838276386260986328e-01 1.636923104524612427e-02 -6.076973304152488708e-02 -2.446433156728744507e-01 -1.501997187733650208e-02 -2.232232093811035156e-01 3.432810306549072266e-02 2.883728742599487305e-01 -2.480487823486328125e-01 2.139777643606066704e-03 -6.934511661529541016e-02 4.190165549516677856e-02 3.193639516830444336e-01 1.422687768936157227e-01 1.512669175863265991e-01 4.359113797545433044e-02 2.467721104621887207e-01 3.390589654445648193e-01 -8.024855516850948334e-03 3.279229276813566685e-04 -3.373278677463531494e-02 -1.533277481794357300e-01 2.075659334659576416e-01 -1.169970631599426270e-01 -1.545004993677139282e-01 -1.541573274880647659e-02
9.758261591196060181e-02 4.951444268226623535e-01 3.938033580780029297e-01 9.354313462972640991e-02 7.203695923089981079e-02 6.325217336416244507e-02 3.028638847172260284e-02 9.504161030054092407e-02 2.107920125126838684e-02 -3.538358211517333984e-02 -4.918647184967994690e-02 -6.770425289869308472e-02 1.963015645742416382e-02 1.279787570238113403e-01 1.364414989948272705e-01 3.684705868363380432e-02 -1.589177548885345459e-01 3.840047400444746017e-03 6.495834887027740479e-02 3.854448795318603516e-01 -1.520701050758361816e-01 1.858122199773788452e-01 2.236137539148330688e-01 1.727440357208251953e-01 -5.936359614133834839e-02 2.979081571102142334e-01 1.017400324344635010e-01 2.263273447751998901e-01 9.480217844247817993e-02 -1.168202459812164307e-01 -1.093134284019470215e-01 1.136497482657432556e-01
4.011374339461326599e-02 -4.427715390920639038e-02 3.486963212490081787e-01 -8.512978255748748779e-02 -2.115148454904556274e-01 5.120110884308815002e-02 4.510634765028953552e-02 1.143889874219894409e-01 -6.901613622903823853e-02 -2.518399953842163086e-01 -1.782243400812149048e-01 -2.894576489925384521e-01 -1.657774150371551514e-01 2.363345474004745483e-01 -2.415089868009090424e-02 5.372965708374977112e-02 1.230174526572227478e-01 -1.094801351428031921e-02 3.250367045402526855e-01 -2.801710925996303558e-02 -9.629611857235431671e-03 -1.720439493656158447e-01 1.156238019466400146e-01 1.620380133390426636e-01 5.160533264279365540e-02 6.546837091445922852e-02 -3.397327363491058350e-01 1.968218088150024414e-01 -8.432617038488388062e-02 -2.543514668941497803e-01 6.755105406045913696e-02 3.257193863391876221e-01
2.336138635873794556e-01 3.113154172897338867e-01 -4.425619542598724365e-02 -1.230934560298919678e-01 -7.450562715530395508e-02 1.621572822332382202e-01 1.803742349147796631e-01 -1.016234531998634338e-01 -2.189892530441284180e-01 3.445474058389663696e-02 -2.282021939754486084e-01 -2.868970632553100586e-01 -9.489046037197113037e-02 2.343834489583969116e-01 7.871501892805099487e-02 2.374652922153472900e-01 -4.795056954026222229e-02 1.096307933330535889e-01 1.890732347965240479e-01 6.801605969667434692e-02 3.046285808086395264e-01 -1.386151742190122604e-02 1.832964122295379639e-01 2.170472890138626099e-01 2.901043556630611420e-02 1.864061355590820312e-01 2.192248702049255371e-01 -3.210956975817680359e-02 -1.080927103757858276e-01 1.764346957206726074e-01 1.732919216156005859e-01 2.464134693145751953e-01
2.743798494338989258e-01 4.636106789112091064e-01 2.082548737525939941e-01 -7.923648506402969360e-02 -1.082114204764366150e-01 4.161234945058822632e-02 -5.896208807826042175e-02 -5.270702531561255455e-04 -2.554370760917663574e-01 -1.419264227151870728e-01 -1.651104390621185303e-01 -1.857713311910629272e-01 7.116568833589553833e-02 -7.888959720730781555e-03 3.897061944007873535e-02 1.448339968919754028e-02 -2.906760275363922119e-01 1.462886482477188110e-01 2.665455341339111328e-01 5.310624465346336365e-02 3.403455391526222229e-02 1.174285635352134705e-01 -1.109819635748863220e-01 -1.079605445265769958e-01 7.457377854734659195e-03 3.293402120471000671e-02 -1.456738412380218506e-01 -3.735230490565299988e-02 -1.440253574401140213e-03 1.981528103351593018e-01 -1.937665343284606934e-01 4.122460782527923584e-01
-8.835725486278533936e-02 2.262921631336212158e-02 2.029785066843032837e-01 1.467703878879547119e-01 1.159445289522409439e-02 -1.139291897416114807e-01 -8.889269828796386719e-02 9.293306618928909302e-02 1.715398728847503662e-01 -1.347147971391677856e-01 7.198424637317657471e-02 -2.725152969360351562e-01 -5.419567599892616272e-02 3.382127583026885986e-01 1.444348245859146118e-01 2.261798232793807983e-01 -6.348838657140731812e-02 1.996987760066986084e-01 2.685681283473968506e-01 1.815132349729537964e-01 -1.248261332511901855e-01 1.086334884166717529e-01 2.980549260973930359e-02 2.598597407341003418e-01 1.701521426439285278e-01 3.685267865657806396e-01 -4.443540424108505249e-02 4.192595928907394409e-02 -5.157887190580368042e-02 -1.965021193027496338e-01 -2.092056572437286377e-01 2.908625602722167969e-01
1.087344735860824585e-01 3.515699505805969238e-01 3.044007718563079834e-01 -2.717958390712738037e-01 -1.074504200369119644e-02 2.115359008312225342e-01 3.634405508637428284e-02 4.545482993125915527e-02 2.598237693309783936e-01 -1.895845681428909302e-01 3.361852839589118958e-02 -8.335073292255401611e-02 4.455553740262985229e-02 1.828072518110275269e-01 2.672682106494903564e-01 3.068752586841583252e-01 1.453796178102493286e-01 -6.770104169845581055e-02 2.404633909463882446e-01 1.252114623785018921e-01 6.935554090887308121e-03 -3.124210536479949951e-01 -9.739020466804504395e-02 -4.073545336723327637e-02 1.273872889578342438e-02 2.333971858024597168e-01 5.714666470885276794e-02 8.154048770666122437e-02 8.828330039978027344e-02 -1.668097674846649170e-01 -3.255463205277919769e-03 1.704591214656829834e-01
1.875067353248596191e-01 2.917447686195373535e-01 -1.072218641638755798e-01 -6.393545866012573242e-02 1.286273356527090073e-02 -5.110786110162734985e-02 -7.087665796279907227e-02 -1.038510501384735107e-01 -1.401088982820510864e-01 -2.332861572504043579e-01 3.209726139903068542e-02 -3.863441944122314453e-01 -1.511096805334091187e-01 2.171994186937808990e-02 3.695026934146881104e-01 -1.212094202637672424e-01 -3.629178926348686218e-02 -1.859803497791290283e-01 1.915177404880523682e-01 -1.272445917129516602e-01 1.253126002848148346e-02 1.733078658580780029e-01 3.127731010317802429e-02 -1.006164625287055969e-01 -3.570633009076118469e-02 3.414716422557830811e-01 -8.469925075769424438e-02 -1.210876461118459702e-02 6.647401303052902222e-02 -2.466771006584167480e-01 6.409210711717605591e-02 3.493362963199615479e-01
-4.678276553750038147e-02 4.768553376197814941e-02 2.198858559131622314e-01 -1.015323624014854431e-01 -5.528547987341880798e-02 -1.246659606695175171e-01 -5.647174268960952759e-02 1.153957620263099670e-01 1.176891401410102844e-01 -1.178612634539604187e-01 -8.128680288791656494e-03 -4.537100791931152344e-01 -6.818051636219024658e-02 1.886307895183563232e-01 1.541334390640258789e-01 1.865404844284057617e-01 -3.750925138592720032e-02 1.843780726194381714e-01 3.341924250125885010e-01 9.164606034755706787e-02 6.138372421264648438e-02 -1.401605457067489624e-01 5.272867530584335327e-02 3.862531781196594238e-01 -3.793472796678543091e-02 1.404889822006225586e-01 -6.747172772884368896e-02 -6.773632764816284180e-02 -3.337929844856262207e-01 -2.750335037708282471e-01 -1.438403427600860596e-01 -1.978582516312599182e-02
4.001835361123085022e-02 3.195647001266479492e-01 -6.581075955182313919e-03 1.460396349430084229e-01 -2.150910943746566772e-01 5.710918921977281570e-03 -1.205886155366897583e-01 1.378177702426910400e-01 -3.150293231010437012e-02 -2.170472741127014160e-01 1.876425296068191528e-01 -3.047437667846679688e-01 2.243215963244438171e-02 1.335644125938415527e-01 6.305395811796188354e-02 2.102199494838714600e-01 -4.364671558141708374e-02 3.773559629917144775e-02 2.533520162105560303e-01 2.262559086084365845e-01 -1.043705716729164124e-01 1.802876293659210205e-01 9.521986544132232666e-02 1.291134804487228394e-01 3.205188810825347900e-01 1.105656400322914124e-01 1.446761190891265869e-01 -1.687284260988235474e-01 2.918097376823425293e-01 -9.350243955850601196e-03 -3.323105871677398682e-01 6.717552989721298218e-02
7.753942161798477173e-02 8.853818476200103760e-02 -5.992706492543220520e-02 -2.607155442237854004e-01 -8.782469481229782104e-02 -1.811457984149456024e-02 5.578389391303062439e-02 -1.045064330101013184e-01 -1.631571054458618164e-01 -1.540750861167907715e-01 -1.819837279617786407e-02 -1.138959154486656189e-01 -3.483784943819046021e-02 2.517627477645874023e-01 -3.168652579188346863e-02 1.886108815670013428e-01 -1.170647051185369492e-02 3.680795133113861084e-01 2.042409479618072510e-01 1.087700799107551575e-01 4.263003543019294739e-02 4.714629799127578735e-02 1.489160507917404175e-01 2.203284651041030884e-01 -3.219019994139671326e-02 6.399291008710861206e-02 -1.392678618431091309e-01 3.953457176685333252e-01 -2.712750732898712158e-01 7.993458956480026245e-02 -3.264782726764678955e-01 3.104070127010345459e-01
2.893887162208557129e-01 3.441734313964843750e-01 -1.214231848716735840e-01 4.920115694403648376e-02 2.383482605218887329e-01 4.902683198451995850e-02 1.027641743421554565e-01 -6.373692303895950317e-02 2.987070381641387939e-01 -1.497324705123901367e-01 -8.792163431644439697e-02 -1.349373906850814819e-01 1.744298338890075684e-01 7.909037917852401733e-02 -2.685110829770565033e-02 1.628923714160919189e-01 -1.669960767030715942e-01 -2.321138828992843628e-01 1.337279826402664185e-01 1.794312447309494019e-01 -1.288715153932571411e-01 1.449444591999053955e-01 1.428075134754180908e-01 -1.567989885807037354e-01 -5.765840038657188416e-02 -8.256296068429946899e-02 -2.562276832759380341e-02 -1.045215204358100891e-01 1.474354118108749390e-01 -2.548216581344604492e-01 -1.003513112664222717e-01 4.151795804500579834e-01
3.087966144084930420e-01 -8.256484568119049072e-02 1.318597495555877686e-01 -1.464786529541015625e-01 -8.368381112813949585e-02 -2.675884030759334564e-02 -2.142508625984191895e-01 5.569413304328918457e-02 2.255450235679745674e-03 -3.556610643863677979e-01 2.742881774902343750e-01 -2.383366376161575317e-01 -1.487770080566406250e-01 1.899841278791427612e-01 3.274820744991302490e-01 1.972606927156448364e-01 -1.443965733051300049e-01 2.131927609443664551e-01 -1.420247852802276611e-01 -7.180046290159225464e-02 4.633020237088203430e-02 1.358059942722320557e-01 3.972449526190757751e-02 1.178963780403137207e-01 -1.376383155584335327e-01 2.856177985668182373e-01 8.407997339963912964e-02 1.235459893941879272e-01 6.523038446903228760e-02 -4.681462422013282776e-02 -1.299356520175933838e-01 2.558465003967285156e-01
2.105514854192733765e-01 1.333518773317337036e-01 7.217928022146224976e-02 8.030159771442413330e-02 -5.323483794927597046e-02 3.192591667175292969e-01 -2.646712213754653931e-02 -1.129620894789695740e-02 -1.266100555658340454e-01 -1.107156351208686829e-01 -3.032089769840240479e-01 -1.662709414958953857e-01 8.213980495929718018e-02 2.281412184238433838e-01 1.186061426997184753e-01 1.931119337677955627e-02 -6.444106996059417725e-02 7.105270773172378540e-02 7.738141715526580811e-02 1.790858209133148193e-01 2.672925293445587158e-01 1.214273273944854736e-01 7.262755930423736572e-02 2.512431442737579346e-01 4.280385002493858337e-02 1.887882053852081299e-01 3.595827817916870117e-01 -3.837325423955917358e-02 -1.168762221932411194e-01 -3.425907343626022339e-02 -1.167378798127174377e-01 4.483053386211395264e-01
1.387707795947790146e-02 3.105495572090148926e-01 7.813596725463867188e-02 -1.592616587877273560e-01 -5.844899639487266541e-02 2.073504775762557983e-01 2.894469350576400757e-02 4.232158958911895752e-01 4.131818190217018127e-02 -5.037513375282287598e-02 1.688922345638275146e-01 -1.925583332777023315e-01 -7.618889957666397095e-02 2.567850649356842041e-01 -3.274561092257499695e-02 3.007921576499938965e-01 1.582750678062438965e-01 -2.856682054698467255e-02 2.168193757534027100e-01 3.871482238173484802e-02 -1.713211238384246826e-01 -3.929637074470520020e-01 1.135817449539899826e-02 6.873535364866256714e-02 -4.313557408750057220e-03 1.282284855842590332e-01 1.440345048904418945e-01 2.032099664211273193e-01 4.054839164018630981e-02 -9.293662756681442261e-02 -1.412422209978103638e-01 2.016521245241165161e-01
3.026411533355712891e-01 1.154542565345764160e-01 -2.202838659286499023e-01 -1.589907109737396240e-01 -2.783449888229370117e-01 -1.824155300855636597e-01 -2.361030876636505127e-01 -1.949188736034557223e-04 -7.944755256175994873e-02 -9.291303902864456177e-02 9.085956960916519165e-02 -2.553851306438446045e-01 1.128002703189849854e-01 7.412774115800857544e-02 6.458222121000289917e-02 2.315028309822082520e-01 2.115229219198226929e-01 2.545138895511627197e-01 5.425104871392250061e-02 6.880965828895568848e-02 -1.330408006906509399e-01 -1.613840162754058838e-01 2.502359747886657715e-01 3.771820664405822754e-01 -1.585360169410705566e-01 3.643350303173065186e-02 5.699369683861732483e-02 -1.479999721050262451e-01 1.338173747062683105e-01 -9.845566004514694214e-02 -1.074197217822074890e-01 1.838354617357254028e-01
8.409756422042846680e-02 3.557906448841094971e-01 -7.054101675748825073e-02 -3.998170420527458191e-02 -2.053624540567398071e-01 5.588187649846076965e-02 -7.429328560829162598e-02 5.206881836056709290e-02 2.833364009857177734e-01 -9.839257597923278809e-02 2.479333430528640747e-02 -1.400672942399978638e-01 1.082654073834419250e-01 2.837793231010437012e-01 3.169499337673187256e-01 -7.915657758712768555e-02 -3.759670630097389221e-02 3.161316514015197754e-01 1.022392064332962036e-01 -3.216962143778800964e-02 3.820599988102912903e-02 2.091040164232254028e-01 1.290425956249237061e-01 -2.554433047771453857e-02 -1.529925316572189331e-01 2.397883385419845581e-01 2.988221645355224609e-01 1.510527729988098145e-01 -1.382789164781570435e-01 1.939648836851119995e-01 -2.600833177566528320e-01 6.585367023944854736e-02
1.357742547988891602e-01 2.102117389440536499e-01 7.228592038154602051e-02 -1.443675011396408081e-01 -3.956747651100158691e-01 5.312868207693099976e-02 -2.727416753768920898e-01 -2.181826345622539520e-02 -2.105948179960250854e-01 5.763957649469375610e-02 -1.633536964654922485e-01 -3.390531539916992188e-01 -2.426180839538574219e-01 9.954516589641571045e-02 -2.388532273471355438e-02 -5.660566501319408417e-03 -1.901439507491886616e-03 -1.185601130127906799e-01 3.117906115949153900e-02 9.409199655055999756e-02 -1.636740863323211670e-01 -6.316456943750381470e-02 1.792145669460296631e-01 8.411015570163726807e-02 -7.158934324979782104e-02 3.740600496530532837e-02 -1.807254552841186523e-02 -4.701441898941993713e-02 -2.159160673618316650e-01 -4.524852633476257324e-01 4.438438266515731812e-02 2.492465227842330933e-01
4.960651695728302002e-02 1.177294328808784485e-01 2.400453239679336548e-01 -1.723159700632095337e-01 -1.128979995846748352e-01 2.204698026180267334e-01 -3.135520219802856445e-02 -4.907632246613502502e-02 3.197946548461914062e-01 -1.959180831909179688e-01 1.883581429719924927e-01 -2.411262840032577515e-01 1.380319744348526001e-01 -2.471626922488212585e-02 9.145900607109069824e-03 3.204402327537536621e-01 7.807310670614242554e-02 -8.089354261755943298e-03 2.105076760053634644e-01 3.761690855026245117e-02 -9.424035996198654175e-02 -2.760949730873107910e-01 -6.512485444545745850e-02 1.111458614468574524e-02 9.907618165016174316e-02 2.697927355766296387e-01 4.945786669850349426e-02 -5.154357850551605225e-02 2.373646050691604614e-01 -1.182083189487457275e-01 -3.336744308471679688e-01 2.533628940582275391e-01
1.042221784591674805e-01 3.207757771015167236e-01 1.238197237253189087e-01 -9.814683347940444946e-02 -7.276730984449386597e-02 -7.541447132825851440e-02 -2.615104019641876221e-01 -1.524991691112518311e-01 -1.984566450119018555e-01 5.388906225562095642e-02 -1.113282591104507446e-01 -3.885200619697570801e-02 -2.250774502754211426e-01 2.567280530929565430e-01 -2.292399527505040169e-03 -1.044322475790977478e-01 -7.471353560686111450e-02 3.419936895370483398e-01 9.387111291289329529e-03 3.079721145331859589e-02 1.319885700941085815e-01 1.297201961278915405e-02 1.492408365011215210e-01 -1.678940951824188232e-01 -2.342542111873626709e-01 1.918618381023406982e-01 1.802945435047149658e-01 1.169475391507148743e-01 5.509507283568382263e-02 -1.106680482625961304e-01 -1.473005022853612900e-02 4.795619845390319824e-01
2.018237411975860596e-01 4.257672429084777832e-01 -1.305556893348693848e-01 -7.734695076942443848e-02 -1.422833949327468872e-01 8.783984929323196411e-02 1.541832089424133301e-01 -3.790818853303790092e-03 2.106554657220840454e-01 3.036240860819816589e-02 1.009206697344779968e-01 -1.479786485433578491e-01 8.177521079778671265e-02 1.242627725005149841e-01 3.344464600086212158e-01 2.238939702510833740e-02 4.716962203383445740e-02 1.303596943616867065e-01 2.780145406723022461e-01 5.537747591733932495e-02 -5.561444163322448730e-02 2.259624004364013672e-01 2.095069885253906250e-01 -1.145816743373870850e-01 -1.171022802591323853e-01 2.614526748657226562e-01 1.366140991449356079e-01 7.803124189376831055e-02 -9.513301402330398560e-02 2.099208235740661621e-01 -3.036437332630157471e-01 1.687000244855880737e-01
5.801045149564743042e-02 2.817015349864959717e-01 1.163456067442893982e-01 -3.128450214862823486e-01 -1.413880288600921631e-01 1.563561111688613892e-01 1.838876307010650635e-02 -4.694530274718999863e-03 -2.942874431610107422e-01 -3.021564185619354248e-01 -6.948157399892807007e-02 -1.860492825508117676e-01 1.955515146255493164e-01 -6.442844867706298828e-02 4.910660907626152039e-02 -2.878034487366676331e-02 -2.651438713073730469e-01 2.406874746084213257e-01 1.320838481187820435e-01 -5.133273452520370483e-02 2.690656669437885284e-02 -1.142606735229492188e-01 1.283050030469894409e-01 2.069979608058929443e-01 -3.472856432199478149e-02 2.523759305477142334e-01 -4.093928635120391846e-02 -1.421567350625991821e-01 -2.786849141120910645e-01 2.859841845929622650e-02 -2.662022411823272705e-01 2.014007419347763062e-01
-7.629402726888656616e-02 3.200479149818420410e-01 -1.864754855632781982e-01 -4.122177064418792725e-01 -2.104717940092086792e-01 3.046074807643890381e-01 1.039448231458663940e-01 -2.220751494169235229e-01 -1.004371494054794312e-01 -2.000270634889602661e-01 -9.866118431091308594e-02 1.399035602807998657e-01 -1.382810324430465698e-01 1.452030539512634277e-01 7.680433243513107300e-02 -1.531536690890789032e-02 6.997493095695972443e-03 1.426779944449663162e-02 5.220637843012809753e-02 1.289639025926589966e-01 1.279137879610061646e-01 -1.336580365896224976e-01 6.115878373384475708e-02 1.954889893531799316e-01 -1.239907145500183105e-01 1.303451657295227051e-01 -7.218009233474731445e-02 8.584688603878021240e-02 -1.704438030719757080e-01 2.907909639179706573e-02 -2.430508285760879517e-01 3.666001558303833008e-01
8.629443496465682983e-02 1.821102946996688843e-01 1.681587398052215576e-01 -1.518096923828125000e-01 -1.803278028964996338e-01 1.596583276987075806e-01 -7.837144285440444946e-02 7.699385285377502441e-02 1.176732182502746582e-01 -2.750666141510009766e-01 1.299499571323394775e-01 -2.148108184337615967e-01 2.219341397285461426e-01 1.325640380382537842e-01 3.284232616424560547e-01 2.500182390213012695e-01 6.904234737157821655e-02 -1.222678571939468384e-01 4.895358532667160034e-02 8.487993478775024414e-02 7.292808592319488525e-02 -4.830336868762969971e-01 5.109029635787010193e-02 -1.108612716197967529e-01 -6.755852699279785156e-02 2.486818432807922363e-01 1.046132966876029968e-01 1.269324123859405518e-01 6.851794570684432983e-02 -8.777329325675964355e-02 -1.325296461582183838e-01 2.048527002334594727e-01
-1.249995306134223938e-01 2.552759051322937012e-01 1.531908959150314331e-01 2.932741120457649231e-02 -2.810052335262298584e-01 8.204177953302860260e-03 -3.393152654170989990e-01 1.046144887804985046e-01 1.036130562424659729e-01 -9.328958392143249512e-02 -5.503192916512489319e-02 -4.447317719459533691e-01 3.733588755130767822e-02 1.359737217426300049e-01 -4.003676399588584900e-02 1.572382748126983643e-01 1.123354807496070862e-01 1.123459860682487488e-01 2.167442291975021362e-01 2.018180042505264282e-01 -1.997556723654270172e-02 6.884075235575437546e-03 1.257586032152175903e-01 1.996467262506484985e-01 -6.282883137464523315e-02 3.823679685592651367e-01 -1.552287936210632324e-01 -2.245579659938812256e-02 1.220316141843795776e-01 -1.388954967260360718e-01 -2.107060402631759644e-01 3.008045069873332977e-02
3.710563853383064270e-02 4.112244546413421631e-01 -8.993841707706451416e-03 -1.498424857854843140e-01 -1.092308461666107178e-01 1.802282780408859253e-01 7.238445430994033813e-02 1.237368285655975342e-01 9.827514737844467163e-02 -1.101023927330970764e-01 -1.398898214101791382e-01 -3.929815068840980530e-02 2.330593168735504150e-01 3.858634829521179199e-01 1.898526251316070557e-01 8.264943212270736694e-02 -1.883474290370941162e-01 9.288527816534042358e-02 5.778812989592552185e-02 -1.035582646727561951e-01 -3.135637044906616211e-01 3.250538371503353119e-03 1.073686182498931885e-01 -8.280517160892486572e-02 -3.156469464302062988e-01 6.939771771430969238e-02 1.352714598178863525e-01 7.875628024339675903e-02 -1.003865711390972137e-02 1.190938949584960938e-01 -2.253851443529129028e-01 2.900474071502685547e-01
3.667539358139038086e-01 1.817104518413543701e-01 1.271390765905380249e-01 1.087735313922166824e-02 -3.403727412223815918e-01 -9.405979514122009277e-02 8.144154399633407593e-02 3.499779999256134033e-01 1.366455852985382080e-01 -2.889696061611175537e-01 -2.881537191569805145e-02 -1.701028943061828613e-01 1.573197394609451294e-01 1.780096441507339478e-01 3.802104294300079346e-02 2.882465124130249023e-01 -8.808439597487449646e-03 1.596865952014923096e-01 1.190690472722053528e-01 8.284319192171096802e-02 2.441476136445999146e-01 1.363706141710281372e-01 2.910771667957305908e-01 2.081374451518058777e-02 -3.289062762632966042e-03 -1.506534665822982788e-01 5.131436139345169067e-02 9.835851192474365234e-02 -1.038753241300582886e-01 -1.172984987497329712e-01 -1.395431011915206909e-01 -2.108459547162055969e-02
2.923361659049987793e-01 9.043024480342864990e-02 1.367221921682357788e-01 -2.792324423789978027e-01 -9.608716517686843872e-02 1.800067871809005737e-01 -1.339205354452133179e-01 3.362197577953338623e-01 1.383287757635116577e-01 -3.641067445278167725e-02 9.964241087436676025e-02 -7.094669342041015625e-02 8.404459804296493530e-02 2.672307789325714111e-01 1.108771190047264099e-01 2.776204943656921387e-01 2.656092867255210876e-02 -8.258935809135437012e-02 1.270343512296676636e-01 1.269992347806692123e-02 1.345053315162658691e-01 -1.495235264301300049e-01 1.175117939710617065e-01 9.130202978849411011e-02 5.260469764471054077e-02 2.399825453758239746e-01 1.888814717531204224e-01 4.064798355102539062e-01 6.024103611707687378e-02 -6.134670600295066833e-02 -1.795900017023086548e-01 2.156243920326232910e-01
1.500030457973480225e-01 1.924973875284194946e-01 -5.611957237124443054e-02 2.702904045581817627e-01 -2.183010727167129517e-01 1.315611451864242554e-01 1.497491002082824707e-01 -5.858117714524269104e-02 -1.147685423493385315e-01 -1.547234058380126953e-01 -3.892868757247924805e-02 -4.677404761314392090e-01 -1.444888021796941757e-02 2.344304323196411133e-01 -1.791802942752838135e-01 1.422486305236816406e-01 7.868899405002593994e-02 2.413778007030487061e-02 -9.354083240032196045e-02 -1.037665978074073792e-01 -4.606918618083000183e-02 2.654683291912078857e-01 3.544852137565612793e-01 -2.181797288358211517e-03 -6.162035465240478516e-02 7.198805361986160278e-02 -2.897350490093231201e-02 2.527316845953464508e-02 2.893187999725341797e-01 -1.581510752439498901e-01 -2.370535731315612793e-01 9.263598918914794922e-02
-9.647634625434875488e-02 3.722228407859802246e-01 2.447164356708526611e-01 -3.908428177237510681e-02 -1.843474507331848145e-01 -2.736022509634494781e-02 -3.447726368904113770e-01 -2.771399542689323425e-02 2.943409048020839691e-02 -9.109112620353698730e-02 -5.689851567149162292e-02 -3.847733438014984131e-01 2.477866783738136292e-02 1.410907059907913208e-01 7.664839923381805420e-02 3.024801611900329590e-01 -9.934128820896148682e-02 -1.254226826131343842e-02 2.831951379776000977e-01 1.221677064895629883e-01 -7.304868660867214203e-03 1.059869751334190369e-01 4.108279943466186523e-02 1.075955331325531006e-01 -1.003811806440353394e-01 3.361161947250366211e-01 -6.128858402371406555e-02 -8.181659132242202759e-02 9.479474276304244995e-02 -1.513083577156066895e-01 -2.222549170255661011e-01 -1.163550913333892822e-01
2.144944071769714355e-01 -5.600069835782051086e-02 7.208096235990524292e-02 -4.983314871788024902e-02 -6.365069001913070679e-02 2.947225570678710938e-01 -2.212900966405868530e-01 -1.381071507930755615e-01 -1.239282935857772827e-01 -1.921512186527252197e-01 -8.467416465282440186e-02 -2.628348171710968018e-01 1.160206943750381470e-01 4.443156421184539795e-01 6.523553282022476196e-02 -7.149887084960937500e-02 -9.166974574327468872e-02 3.564622253179550171e-02 9.052578359842300415e-02 1.653043180704116821e-01 7.107327133417129517e-02 1.719518005847930908e-01 1.831163614988327026e-01 5.178367719054222107e-02 -1.903605014085769653e-01 1.675533354282379150e-01 2.128197848796844482e-01 9.622880071401596069e-02 -1.828030496835708618e-01 1.711967587471008301e-01 -2.110849171876907349e-01 3.054050207138061523e-01
9.153396636247634888e-02 5.853446125984191895e-01 -1.280201077461242676e-01 1.461229026317596436e-01 -1.819262653589248657e-01 1.654329448938369751e-01 2.510350011289119720e-02 -2.715580761432647705e-01 1.911622583866119385e-01 -3.078300058841705322e-01 1.403295546770095825e-01 1.736263185739517212e-01 -4.006268456578254700e-02 2.695381045341491699e-01 -6.032020226120948792e-02 -3.549236571416258812e-03 2.030447721481323242e-01 8.351570367813110352e-02 -6.339354813098907471e-02 3.164553642272949219e-02 1.899076811969280243e-02 -5.603725090622901917e-02 9.610427916049957275e-02 5.527574941515922546e-02 3.219719231128692627e-02 -8.713295683264732361e-03 -3.848364576697349548e-02 9.647165238857269287e-02 -7.669978588819503784e-02 -9.707137197256088257e-02 -3.039088547229766846e-01 1.696585565805435181e-01
3.001567125320434570e-01 -9.124306589365005493e-02 -5.894493684172630310e-02 -2.503797113895416260e-01 -8.039197325706481934e-02 9.775475412607192993e-02 3.888631984591484070e-02 1.434739381074905396e-01 1.632695645093917847e-01 -2.885776162147521973e-01 1.990619301795959473e-01 6.672673672437667847e-02 -5.205082893371582031e-02 1.104209423065185547e-01 6.979442387819290161e-02 2.186965346336364746e-01 -8.695901930332183838e-02 -1.333328336477279663e-01 1.371511369943618774e-01 5.809737741947174072e-02 -1.773793250322341919e-02 1.021291464567184448e-01 1.801609545946121216e-01 2.059866786003112793e-01 -1.490984261035919189e-01 1.995509266853332520e-01 -1.458840910345315933e-02 2.743476927280426025e-01 6.587202847003936768e-02 -1.378260701894760132e-01 -3.319466114044189453e-01 4.140939414501190186e-01
-9.263601154088973999e-02 4.093175530433654785e-01 -1.202728226780891418e-01 -1.654600165784358978e-02 -7.483576983213424683e-02 -5.376297235488891602e-02 -2.149963676929473877e-01 -3.299211710691452026e-02 1.591005623340606689e-01 -3.224555253982543945e-01 -1.758628785610198975e-01 2.421325305476784706e-03 -1.227625533938407898e-01 3.176691830158233643e-01 -4.486706852912902832e-02 -3.300435841083526611e-02 2.666235268115997314e-01 -8.809123933315277100e-02 1.239617317914962769e-01 -2.484009712934494019e-01 -5.811015143990516663e-02 -7.871492207050323486e-02 3.109954595565795898e-01 2.175956219434738159e-01 -3.029668703675270081e-02 4.119156301021575928e-02 4.836624860763549805e-02 -8.096679300069808960e-02 1.609677821397781372e-02 4.180044308304786682e-02 -2.879116237163543701e-01 2.608810067176818848e-01
1.027794480323791504e-01 2.207091152667999268e-01 2.862314879894256592e-01 -2.514621615409851074e-01 -5.758256465196609497e-02 2.375066876411437988e-01 -9.292266331613063812e-03 1.457002311944961548e-01 2.183442860841751099e-01 -3.725181221961975098e-01 8.203729242086410522e-02 -1.999718695878982544e-01 -2.472428232431411743e-02 1.107190176844596863e-01 1.949727982282638550e-01 3.300712108612060547e-01 2.242850661277770996e-01 -1.366785019636154175e-01 2.862552702426910400e-01 1.283107846975326538e-01 1.142923384904861450e-01 -2.292864620685577393e-01 1.564116589725017548e-02 -9.278478473424911499e-02 8.805496245622634888e-02 2.352142930030822754e-01 -1.427105534821748734e-02 4.416787996888160706e-02 -2.843523211777210236e-02 -7.722689956426620483e-02 -5.779983103275299072e-02 6.558602303266525269e-02
4.348059743642807007e-02 -2.430495992302894592e-02 -5.487147346138954163e-02 -5.124416202306747437e-02 -5.493341013789176941e-02 1.248986944556236267e-01 -1.980063319206237793e-01 -2.215478867292404175e-01 -6.096399575471878052e-02 -1.261192858219146729e-01 -1.935811191797256470e-01 -4.220645427703857422e-01 7.494468986988067627e-02 2.543717026710510254e-01 1.895137280225753784e-01 1.388928443193435669e-01 1.680318713188171387e-01 1.591741852462291718e-02 5.510895699262619019e-02 3.305752277374267578e-01 3.000843226909637451e-01 1.950180679559707642e-01 1.305486559867858887e-01 1.990340203046798706e-01 -4.415982961654663086e-02 1.843602657318115234e-01 1.287765800952911377e-01 3.918120637536048889e-02 -2.751878462731838226e-02 -3.359897062182426453e-02 -1.141391694545745850e-01 3.601317405700683594e-01
1.420721113681793213e-01 1.432155966758728027e-01 -1.854411512613296509e-01 8.901359140872955322e-02 -3.508878499269485474e-02 3.223815560340881348e-01 4.071023722644895315e-04 -1.167723163962364197e-01 -4.452204704284667969e-02 -2.424250990152359009e-01 1.377265304327011108e-01 2.924833446741104126e-02 1.317904889583587646e-02 4.516192078590393066e-01 -1.018402874469757080e-01 1.805488169193267822e-01 -5.083801969885826111e-02 -1.033793464303016663e-01 2.403867393732070923e-01 -1.503182202577590942e-01 1.689767539501190186e-01 -1.853295564651489258e-01 1.535393744707107544e-01 -7.157901674509048462e-02 -8.366188406944274902e-02 1.344046443700790405e-01 -3.056360483169555664e-01 -2.280815541744232178e-01 1.187213044613599777e-02 8.197307586669921875e-02 -2.178150117397308350e-01 2.458929717540740967e-01
2.993376255035400391e-01 5.461399257183074951e-02 -1.158957555890083313e-01 -4.584276080131530762e-01 -1.350035071372985840e-01 2.774691581726074219e-02 -1.792774498462677002e-01 -4.901798907667398453e-03 -6.328807771205902100e-02 -3.042156994342803955e-01 -1.407139599323272705e-01 -1.744464337825775146e-01 -5.236852914094924927e-03 1.148166507482528687e-02 -1.532976329326629639e-01 2.359772175550460815e-01 2.909514866769313812e-02 1.602025888860225677e-02 3.469644114375114441e-02 1.880639791488647461e-01 4.476454854011535645e-02 -9.780537337064743042e-02 -3.242385759949684143e-02 1.499308198690414429e-01 -2.775606513023376465e-01 2.556430995464324951e-01 -6.340636406093835831e-03 1.456343382596969604e-01 2.244572639465332031e-01 -9.347711503505706787e-02 -1.602740138769149780e-01 2.920824885368347168e-01
2.584809064865112305e-01 4.795396625995635986e-01 1.472683101892471313e-01 -1.461381465196609497e-01 3.447186574339866638e-02 6.205302104353904724e-02 -2.012972831726074219e-01 -1.269670575857162476e-01 -1.535722464323043823e-01 -3.122545778751373291e-01 -2.348239533603191376e-02 -3.579660654067993164e-01 -1.505534648895263672e-01 3.901283198501914740e-04 -1.186577826738357544e-01 5.049635097384452820e-02 -2.729768157005310059e-01 2.738082036375999451e-02 1.027334108948707581e-01 -7.225102931261062622e-02 -1.538024395704269409e-01 -1.077819336205720901e-02 1.220444738864898682e-01 -1.113445237278938293e-01 -2.300265133380889893e-01 3.841385990381240845e-02 2.450053580105304718e-02 -1.263106763362884521e-01 4.067578539252281189e-02 1.304182261228561401e-01 -2.614964544773101807e-01 9.664256870746612549e-02
5.716288834810256958e-02 1.190849840641021729e-01 1.462826281785964966e-01 2.427797168493270874e-01 -3.448591530323028564e-01 2.880277298390865326e-02 -1.508003026247024536e-01 -1.183681786060333252e-01 2.031264826655387878e-03 -3.882395029067993164e-01 3.527910634875297546e-02 -1.287945955991744995e-01 1.240592896938323975e-01 2.271433472633361816e-01 -5.508206412196159363e-02 -2.743090875446796417e-02 2.076675146818161011e-01 8.608482778072357178e-02 4.310702905058860779e-02 6.150270625948905945e-02 -1.216229125857353210e-01 4.381241649389266968e-02 1.293187886476516724e-01 4.256052076816558838e-01 -2.088676542043685913e-01 1.055712848901748657e-01 9.160080552101135254e-02 -1.090055480599403381e-01 -5.829262360930442810e-02 -2.838505506515502930e-01 -1.294492483139038086e-01 2.446244060993194580e-01
2.505856752395629883e-01 3.520738184452056885e-01 8.009175956249237061e-02 -3.651559725403785706e-02 -8.426546305418014526e-02 1.875781565904617310e-01 -1.408541649580001831e-01 -2.946140803396701813e-02 -1.822805851697921753e-01 -1.662391275167465210e-01 -6.375583261251449585e-02 -1.601283699274063110e-01 -7.564451545476913452e-02 -7.727810740470886230e-02 1.283922344446182251e-01 1.242254823446273804e-01 -3.529981076717376709e-01 1.206717863678932190e-01 2.247153222560882568e-01 2.632193565368652344e-01 -1.978490948677062988e-01 -2.101520821452140808e-02 -9.045530110597610474e-02 -2.263111621141433716e-02 -3.381071090698242188e-01 2.200735732913017273e-02 -5.549461022019386292e-02 -7.333872374147176743e-03 1.264470396563410759e-03 6.910554319620132446e-02 -1.691459119319915771e-02 4.220215678215026855e-01
2.596049010753631592e-01 1.491855680942535400e-01 -1.534999310970306396e-01 -3.166350126266479492e-01 -1.646999567747116089e-01 -9.721431136131286621e-02 -9.495895355939865112e-02 3.807556629180908203e-02 -5.443983897566795349e-02 -2.946731634438037872e-02 8.739553391933441162e-03 -4.331157803535461426e-01 4.698973521590232849e-02 1.639237701892852783e-01 -2.214223146438598633e-01 7.626112550497055054e-02 1.620567888021469116e-01 1.356153190135955811e-01 3.473159298300743103e-02 -1.093796119093894958e-01 -2.845505811274051666e-02 -1.628317497670650482e-02 2.032818645238876343e-01 1.133174896240234375e-01 -7.581141591072082520e-02 5.629692971706390381e-02 4.567859321832656860e-02 -4.125356078147888184e-01 -3.640622273087501526e-02 -1.750443130731582642e-01 -2.811248004436492920e-01 2.425201982259750366e-01
-1.976170763373374939e-02 9.966659545898437500e-02 -2.609152905642986298e-02 -1.919589787721633911e-01 7.618475705385208130e-02 1.644169688224792480e-01 4.568723589181900024e-02 1.111129969358444214e-01 -5.153073742985725403e-02 -1.342762112617492676e-01 8.323346823453903198e-02 -3.537359833717346191e-01 -8.968928456306457520e-02 4.130170941352844238e-01 8.421104401350021362e-02 -9.268432110548019409e-02 1.007658913731575012e-01 1.903090178966522217e-01 8.573204278945922852e-02 6.523761898279190063e-02 -7.639544457197189331e-02 1.041439920663833618e-01 4.654035568237304688e-01 6.423816084861755371e-02 8.264651149511337280e-02 -6.453060358762741089e-02 -1.835246756672859192e-02 -1.607259511947631836e-01 8.458871394395828247e-02 6.398078054189682007e-02 2.012019455432891846e-01 4.165849685668945312e-01
9.499224275350570679e-02 2.626125216484069824e-01 -2.627389505505561829e-02 1.901020705699920654e-01 -1.904545277357101440e-01 1.177235320210456848e-02 -1.889002472162246704e-01 1.519743502140045166e-01 1.117782592773437500e-01 -2.950427532196044922e-01 3.454956412315368652e-02 -1.042889356613159180e-01 3.721341257914900780e-03 1.608375608921051025e-01 -1.528095174580812454e-02 -1.475245952606201172e-01 6.684973090887069702e-02 -1.057700663805007935e-01 2.790018916130065918e-01 8.213788270950317383e-02 1.505989581346511841e-01 1.490763723850250244e-01 -1.136866509914398193e-01 -1.499573588371276855e-01 -9.446292370557785034e-02 -3.695695102214813232e-02 9.001871198415756226e-02 -2.106165885925292969e-01 9.931468218564987183e-02 -2.758161127567291260e-01 -4.219523072242736816e-01 3.510027229785919189e-01
2.090487629175186157e-01 1.375561505556106567e-01 -4.877249523997306824e-02 -2.614006400108337402e-01 -1.397892236709594727e-01 6.657254695892333984e-02 -2.461994625627994537e-02 9.417948871850967407e-02 -2.609111368656158447e-01 -1.674489378929138184e-01 1.150447949767112732e-01 -3.296877443790435791e-01 4.723701626062393188e-02 2.792535126209259033e-01 -1.987264305353164673e-02 1.408284753561019897e-01 -3.155689835548400879e-01 2.353183738887310028e-02 1.200308799743652344e-01 4.500586539506912231e-02 2.739351689815521240e-01 1.880427598953247070e-01 -2.072119712829589844e-01 1.913087964057922363e-01 -2.355201244354248047e-01 5.890879780054092407e-03 1.237082928419113159e-01 1.492646038532257080e-01 8.769549429416656494e-02 1.752448454499244690e-02 -8.663596212863922119e-02 3.156522512435913086e-01
3.736617565155029297e-01 2.259716391563415527e-01 -9.030344337224960327e-02 -1.136105358600616455e-01 6.495715677738189697e-02 1.627731509506702423e-02 4.742717742919921875e-02 1.239973455667495728e-01 -6.351184099912643433e-02 -2.887598574161529541e-01 9.519869834184646606e-02 -1.845324933528900146e-01 6.729208864271640778e-03 1.484794467687606812e-01 6.111136451363563538e-02 2.048270702362060547e-01 -9.325151145458221436e-02 1.910047978162765503e-01 1.243834570050239563e-02 1.293936669826507568e-01 1.331156641244888306e-01 1.506614238023757935e-01 -2.543375790119171143e-01 9.944008290767669678e-02 -2.191378772258758545e-01 -9.668276458978652954e-02 -1.494745016098022461e-01 2.724111974239349365e-01 1.603245735168457031e-01 -1.309073269367218018e-01 -2.566444575786590576e-01 3.579579591751098633e-01
3.025784492492675781e-01 9.180710464715957642e-02 1.830677241086959839e-01 9.662604890763759613e-03 -2.283794432878494263e-01 -2.288204580545425415e-01 -1.239877101033926010e-02 -6.376759707927703857e-02 -1.685039550065994263e-01 -3.842256069183349609e-01 -1.041494756937026978e-01 -1.425393521785736084e-01 1.733988225460052490e-01 1.663652211427688599e-01 6.494683027267456055e-02 2.936184704303741455e-01 -3.106929920613765717e-02 3.027159273624420166e-01 7.232724875211715698e-02 1.657204777002334595e-01 -1.149301677942276001e-01 -1.492427736520767212e-01 8.094646781682968140e-02 -6.059481948614120483e-02 -1.348046064376831055e-01 1.565529406070709229e-01 -2.226063609123229980e-01 -1.460720896720886230e-01 2.138904929161071777e-01 -1.159244924783706665e-01 -1.001231558620929718e-02 2.417642027139663696e-01
1.360111981630325317e-01 3.971684575080871582e-01 1.314077973365783691e-01 5.374470353126525879e-02 -1.037333160638809204e-01 1.176013499498367310e-01 -1.494821161031723022e-01 -8.127447962760925293e-02 8.558759838342666626e-02 -4.121918976306915283e-01 2.226792573928833008e-01 -4.892268404364585876e-02 -1.558970473706722260e-02 2.726021111011505127e-01 -9.276897646486759186e-03 -1.141802296042442322e-01 2.879885733127593994e-01 8.137729018926620483e-03 2.424489855766296387e-01 -1.232882291078567505e-01 1.479878090322017670e-02 2.829370275139808655e-02 2.718966901302337646e-01 2.937270998954772949e-01 -1.684535294771194458e-01 2.146313488483428955e-01 -6.519065052270889282e-02 -1.401108801364898682e-01 -6.832892447710037231e-02 3.431278467178344727e-02 -6.983737647533416748e-02 -7.694073766469955444e-02
4.240985959768295288e-02 1.888032108545303345e-01 1.733819097280502319e-01 -3.052211403846740723e-01 -2.597103118896484375e-01 2.236194014549255371e-01 -1.640539914369583130e-01 1.598466485738754272e-01 2.047583647072315216e-02 -1.437291800975799561e-01 1.311077624559402466e-01 -1.981080472469329834e-01 2.227927148342132568e-01 2.372494190931320190e-01 1.762197166681289673e-01 9.293455630540847778e-02 1.393407434225082397e-01 5.915168207138776779e-03 9.126616641879081726e-03 -4.522382095456123352e-02 -1.112750917673110962e-01 -3.228598833084106445e-01 7.826479524374008179e-02 1.711727678775787354e-02 -1.441334839910268784e-02 2.774119973182678223e-01 -2.733055055141448975e-01 1.314572095870971680e-01 -3.341547548770904541e-01 -8.647523075342178345e-02 8.112938702106475830e-02 8.250313252210617065e-02
1.799416989088058472e-01 7.656501978635787964e-02 1.667114496231079102e-01 -2.185463309288024902e-01 -1.938449442386627197e-01 2.562957704067230225e-01 -1.869952306151390076e-02 5.210749804973602295e-02 3.821229636669158936e-01 1.886611804366111755e-02 -1.871121525764465332e-01 -1.919506788253784180e-01 -2.063898444175720215e-01 1.789544969797134399e-01 1.082911714911460876e-01 -7.222185842692852020e-03 -1.809999495744705200e-01 1.001070290803909302e-01 3.209392428398132324e-01 -1.481442600488662720e-01 5.207984521985054016e-02 1.071049571037292480e-01 -2.329424023628234863e-01 5.217840895056724548e-02 -1.983542144298553467e-01 -4.221597686409950256e-02 5.891557410359382629e-02 -1.363832056522369385e-01 -5.796488001942634583e-02 -2.283568382263183594e-01 -2.177781052887439728e-02 3.422952890396118164e-01
1.480298489332199097e-01 -1.349357366561889648e-01 6.468652188777923584e-02 -4.247894510626792908e-02 -2.424439638853073120e-01 1.530946195125579834e-01 -1.214891150593757629e-01 -7.893803715705871582e-02 -3.825104609131813049e-02 -2.347538769245147705e-01 -1.437622755765914917e-01 -1.167334541678428650e-01 1.828205734491348267e-01 -6.003982573747634888e-02 8.544668555259704590e-02 2.796834409236907959e-01 3.013631403446197510e-01 2.616806030273437500e-01 1.648248136043548584e-01 1.000278219580650330e-01 1.807732731103897095e-01 -8.270089514553546906e-03 5.358140170574188232e-02 1.421358436346054077e-01 -1.083827540278434753e-01 2.009293735027313232e-01 3.592432439327239990e-01 1.148112304508686066e-02 9.318596567027270794e-04 -2.149638682603836060e-01 -1.366466730833053589e-01 3.725373744964599609e-01
-1.659637242555618286e-01 1.179569438099861145e-01 2.670879960060119629e-01 -3.617619350552558899e-02 4.617859423160552979e-02 2.000480741262435913e-01 -1.224051117897033691e-01 -5.270943045616149902e-02 1.089111641049385071e-01 -1.470080316066741943e-01 -1.664314270019531250e-01 -4.640697240829467773e-01 -2.004122436046600342e-01 6.179075315594673157e-02 1.732852756977081299e-01 2.231938093900680542e-01 1.189395114779472351e-01 1.339254379272460938e-01 1.514066159725189209e-01 8.765958994626998901e-02 -1.864253282546997070e-01 -2.448599189519882202e-01 1.235126927495002747e-01 -6.321962177753448486e-02 -5.596266314387321472e-02 3.095162212848663330e-01 -3.020635992288589478e-02 1.732884198427200317e-01 9.697335213422775269e-02 -1.365825384855270386e-01 4.048031941056251526e-02 2.989994585514068604e-01
5.608819052577018738e-02 2.904700934886932373e-01 9.216412156820297241e-02 -2.532450854778289795e-01 -1.362465471029281616e-01 9.466107189655303955e-02 -3.217665851116180420e-02 2.162654697895050049e-01 4.164066910743713379e-02 -1.363982409238815308e-01 4.795120283961296082e-02 -3.706684336066246033e-02 3.075595200061798096e-01 2.208653688430786133e-01 3.571356087923049927e-02 4.106811881065368652e-01 1.144131347537040710e-01 -1.733600795269012451e-01 1.502141505479812622e-01 -4.822206124663352966e-02 1.718495041131973267e-02 -3.407203257083892822e-01 -1.621599681675434113e-02 1.835401356220245361e-01 1.018269807100296021e-01 5.782330036163330078e-02 1.935845911502838135e-01 8.789092302322387695e-02 2.086183130741119385e-01 -8.668204396963119507e-02 -2.062849998474121094e-01 2.373463809490203857e-01
1.043833717703819275e-01 2.313588559627532959e-02 -6.376749277114868164e-02 8.275645785033702850e-03 1.187443509697914124e-01 2.015160471200942993e-01 9.057309478521347046e-02 -2.596360445022583008e-02 -4.077770560979843140e-02 -3.243480622768402100e-01 -1.166937649250030518e-01 -5.346220135688781738e-01 1.884165406227111816e-01 2.226613610982894897e-01 2.408048361539840698e-01 -8.830716833472251892e-04 -5.894611403346061707e-02 6.699275970458984375e-02 2.785998955368995667e-02 -2.718168497085571289e-02 1.290858909487724304e-02 6.805262714624404907e-02 3.526304364204406738e-01 2.592053115367889404e-01 -3.219923749566078186e-02 1.451632976531982422e-01 2.249480038881301880e-01 -7.879564911127090454e-02 -2.096702158451080322e-01 -7.086540013551712036e-02 -7.953087240457534790e-02 1.773103475570678711e-01
2.071253359317779541e-01 1.482657194137573242e-01 1.914217323064804077e-01 -1.311802119016647339e-01 -9.575471282005310059e-02 7.122980803251266479e-02 -1.484493911266326904e-01 2.632681429386138916e-01 -3.292659819126129150e-01 -3.332605659961700439e-01 -8.853258192539215088e-02 -1.816496849060058594e-01 -1.022476255893707275e-01 7.467667013406753540e-02 1.213578879833221436e-01 1.874446570873260498e-01 -3.130145668983459473e-01 2.943174242973327637e-01 1.256930083036422729e-01 1.354306489229202271e-01 -1.445762664079666138e-01 -2.527722902595996857e-02 3.424079343676567078e-02 2.328822612762451172e-01 -8.987443149089813232e-02 1.855367422103881836e-01 -3.734935447573661804e-02 -1.556926965713500977e-02 5.896982178092002869e-02 1.947456896305084229e-01 -3.687349334359169006e-02 2.586070895195007324e-01
-7.972941733896732330e-03 4.540106654167175293e-01 -2.628235816955566406e-01 -1.959671527147293091e-01 2.730472187977284193e-04 1.329203397035598755e-01 2.756883576512336731e-02 -3.019579648971557617e-01 1.050230264663696289e-01 -2.792694866657257080e-01 2.399121075868606567e-01 -1.397905498743057251e-01 -1.394017934799194336e-01 7.504773139953613281e-02 2.298122644424438477e-01 1.190131679177284241e-01 -6.539754569530487061e-02 6.128131970763206482e-02 1.293949875980615616e-02 6.235212832689285278e-02 1.133656874299049377e-01 2.209354750812053680e-02 2.684659063816070557e-01 -1.260386556386947632e-01 5.472509935498237610e-02 1.755030453205108643e-01 -8.811499178409576416e-02 4.641867242753505707e-03 -2.344914972782135010e-01 1.458110511302947998e-01 -2.218064516782760620e-01 1.953132152557373047e-01
1.787139922380447388e-01 3.322026133537292480e-01 -1.155518069863319397e-01 -2.461935728788375854e-01 -6.140615418553352356e-02 3.833780810236930847e-02 -8.285197615623474121e-02 -1.067381203174591064e-01 -2.111269682645797729e-01 -1.873585730791091919e-01 -1.651269495487213135e-01 -3.055449724197387695e-01 2.452161312103271484e-01 -8.694288320839405060e-03 2.255410999059677124e-01 2.484868615865707397e-01 -4.846465587615966797e-02 1.336745619773864746e-01 2.753926999866962433e-02 -8.737034350633621216e-02 3.120849728584289551e-01 -1.132033467292785645e-01 -3.523926809430122375e-02 1.650768518447875977e-01 -4.684438463300466537e-03 2.851561903953552246e-01 -5.686717573553323746e-03 1.628957390785217285e-01 -5.202197469770908356e-03 -2.126159667968750000e-01 -2.193250805139541626e-01 1.362507343292236328e-01
4.084196686744689941e-02 3.813823163509368896e-01 -3.368461132049560547e-02 -2.881085276603698730e-01 -2.196381539106369019e-01 1.508861929178237915e-01 -9.626413881778717041e-02 -3.465521335601806641e-01 -1.448363363742828369e-01 -2.499398589134216309e-01 -2.409541606903076172e-01 -2.275433093309402466e-01 1.217519119381904602e-01 4.452305659651756287e-02 -9.086629748344421387e-02 1.158894672989845276e-01 1.559413224458694458e-01 1.741959601640701294e-01 1.579687148332595825e-01 -2.690833434462547302e-02 -7.135074585676193237e-02 -1.524109840393066406e-01 4.597715660929679871e-02 -9.050935506820678711e-02 1.757723689079284668e-01 1.436049770563840866e-02 2.116113901138305664e-01 2.758809551596641541e-02 -1.209138557314872742e-01 -8.384277671575546265e-02 -4.843180254101753235e-02 3.420324027538299561e-01
-4.641611501574516296e-02 2.703958153724670410e-01 8.658558130264282227e-03 1.075667515397071838e-01 -2.376256138086318970e-01 1.365917026996612549e-01 -4.117331001907587051e-03 5.846854671835899353e-02 1.283795386552810669e-01 -2.312071919441223145e-01 -9.447674453258514404e-02 -2.728650569915771484e-01 7.221563905477523804e-02 1.846547275781631470e-01 -5.144583433866500854e-02 2.112224698066711426e-01 3.592968732118606567e-02 1.816297024488449097e-01 4.357392787933349609e-01 8.273614197969436646e-02 7.528574019670486450e-02 9.550419449806213379e-02 9.984719008207321167e-02 2.487910091876983643e-01 5.112476646900177002e-02 -1.988114714622497559e-01 1.040126290172338486e-02 -3.302791416645050049e-01 1.137071102857589722e-01 9.621237218379974365e-02 -3.109541833400726318e-01 8.230180293321609497e-02
2.774824500083923340e-01 -1.464732177555561066e-02 1.810648590326309204e-01 -4.071006178855895996e-02 -2.573091387748718262e-01 2.612110674381256104e-01 2.255545109510421753e-01 2.430969327688217163e-01 2.241509705781936646e-01 4.255605861544609070e-03 -7.874428480863571167e-02 -3.070015907287597656e-01 -1.723432689905166626e-01 2.884697020053863525e-01 -2.121139084920287132e-03 -2.189944870769977570e-02 -4.129631444811820984e-02 -4.685648903250694275e-02 2.208097726106643677e-01 4.346602782607078552e-02 6.073145195841789246e-03 1.390170902013778687e-01 4.352005571126937866e-02 3.727219253778457642e-02 -2.974758297204971313e-02 -2.173539251089096069e-01 -1.252233386039733887e-01 8.505259454250335693e-02 1.422970443964004517e-01 -1.642308980226516724e-01 3.400645777583122253e-02 4.280320405960083008e-01
1.269929111003875732e-01 2.685243189334869385e-01 1.522049158811569214e-01 2.442076504230499268e-01 -1.210572272539138794e-01 2.181016951799392700e-01 -1.982283741235733032e-01 -6.286142766475677490e-02 -1.304084956645965576e-01 -1.930948793888092041e-01 2.134202122688293457e-01 8.282215893268585205e-02 6.624691188335418701e-02 2.260291725397109985e-01 -4.218691494315862656e-03 2.360842525959014893e-01 -3.637050837278366089e-02 2.421088367700576782e-01 1.319371759891510010e-01 2.081118971109390259e-01 -4.357702285051345825e-02 -1.405033469200134277e-01 2.590981721878051758e-01 1.996975094079971313e-01 -8.588207513093948364e-02 1.043496727943420410e-01 -3.286618739366531372e-02 -1.979018747806549072e-01 -1.859274804592132568e-01 -2.644554078578948975e-01 -3.024745583534240723e-01 4.181196913123130798e-02
1.152238026261329651e-01 3.678556382656097412e-01 -6.478409469127655029e-02 1.078957808203995228e-03 5.102040595375001431e-04 -4.051832854747772217e-02 3.527680644765496254e-03 -1.392648965120315552e-01 -2.531929612159729004e-01 -1.224067956209182739e-01 -1.053515747189521790e-01 -3.892724215984344482e-01 -2.114738523960113525e-01 2.411867827177047729e-01 -1.161357834935188293e-01 -1.501032412052154541e-01 -4.718539491295814514e-02 1.226333454251289368e-01 2.682994902133941650e-01 -2.120939344167709351e-01 7.670369744300842285e-02 -1.432763189077377319e-01 2.369648814201354980e-01 -5.204449966549873352e-02 -1.113736331462860107e-01 -3.804734349250793457e-02 3.926288709044456482e-02 -1.765788793563842773e-01 -9.847675263881683350e-02 -1.775546073913574219e-01 -3.571312427520751953e-01 1.033425629138946533e-01
4.368824660778045654e-01 3.065711557865142822e-01 4.560122638940811157e-02 -5.311549082398414612e-02 -3.395909070968627930e-01 -1.546208858489990234e-01 1.024206727743148804e-01 1.041991561651229858e-01 -4.161712154746055603e-02 -2.714081108570098877e-01 2.141600288450717926e-02 -5.131122469902038574e-01 1.212730854749679565e-01 1.544263563118875027e-03 9.985253959894180298e-02 8.229987695813179016e-03 -5.421272292733192444e-02 7.566855102777481079e-02 6.418691575527191162e-02 -1.969225257635116577e-01 5.087260901927947998e-02 3.563504666090011597e-02 3.151214495301246643e-02 7.127156853675842285e-02 -8.317231200635433197e-03 2.407539337873458862e-01 1.266676466912031174e-02 -1.901308596134185791e-01 1.394916623830795288e-01 5.101275164633989334e-03 -3.722980618476867676e-02 9.528683871030807495e-02
-4.902645945549011230e-02 2.643806934356689453e-01 -6.426572054624557495e-02 -2.591785192489624023e-01 -1.360232532024383545e-01 1.301562786102294922e-01 3.640578314661979675e-02 -2.040430456399917603e-01 -8.081146329641342163e-02 -1.800777018070220947e-01 -3.054520487785339355e-01 -2.270278036594390869e-01 4.387303441762924194e-02 1.394899338483810425e-01 1.690432578325271606e-01 3.020382225513458252e-01 -1.086841225624084473e-01 1.830743104219436646e-01 4.246339201927185059e-01 -4.823131859302520752e-02 5.687827244400978088e-02 -3.530959412455558777e-02 1.014993041753768921e-01 2.117703109979629517e-01 2.057814449071884155e-01 1.678065359592437744e-01 1.930111795663833618e-01 9.691652655601501465e-02 -8.126355707645416260e-02 -4.693984612822532654e-02 1.113073751330375671e-01 1.645006686449050903e-01
8.249614387750625610e-02 3.117922507226467133e-02 -7.822639495134353638e-02 -4.222340881824493408e-02 -2.522024810314178467e-01 1.278564184904098511e-01 9.973496198654174805e-02 -6.928551942110061646e-02 -2.852170355618000031e-02 -7.357911020517349243e-02 3.284516558051109314e-02 -1.459461599588394165e-01 6.281869858503341675e-02 2.874430716037750244e-01 9.239104390144348145e-02 1.039307788014411926e-01 -8.968358486890792847e-02 2.789195477962493896e-01 2.055817283689975739e-02 1.576893478631973267e-01 2.467551827430725098e-01 1.785245984792709351e-01 2.729649245738983154e-01 3.361089229583740234e-01 -4.703328907489776611e-01 -1.804313436150550842e-02 3.694926947355270386e-02 -1.556012034416198730e-01 -1.555849239230155945e-02 -1.154867745935916901e-02 5.611596256494522095e-02 3.363025784492492676e-01
2.839124500751495361e-01 1.186182945966720581e-01 8.902324736118316650e-02 -2.186836600303649902e-01 -8.051968365907669067e-02 -1.162549015134572983e-02 -8.135157078504562378e-02 -2.635132670402526855e-01 1.200527790933847427e-02 -3.966631293296813965e-01 -5.486480891704559326e-02 -3.719831407070159912e-01 -3.270802646875381470e-02 1.416159570217132568e-01 5.891884490847587585e-02 1.928317844867706299e-01 -1.135141495615243912e-02 -1.180469766259193420e-01 1.569896191358566284e-01 8.707120269536972046e-02 2.114441245794296265e-01 9.297291189432144165e-02 1.352807283401489258e-01 8.924316614866256714e-02 2.376989834010601044e-02 -1.179598420858383179e-01 9.278618544340133667e-02 2.497511506080627441e-01 -2.750481367111206055e-01 2.483097761869430542e-01 6.523928791284561157e-02 2.308968007564544678e-01
1.901583373546600342e-01 2.040930539369583130e-01 3.254577517509460449e-01 -2.355981320142745972e-01 -1.000566408038139343e-01 2.222956418991088867e-01 6.724104285240173340e-02 7.881186902523040771e-02 8.356914669275283813e-02 -3.104186952114105225e-01 5.151047557592391968e-02 -2.055169343948364258e-01 5.269614979624748230e-02 1.673144400119781494e-01 1.461165696382522583e-01 3.415677547454833984e-01 2.071637362241744995e-01 -1.310434043407440186e-01 3.082526028156280518e-01 8.952943980693817139e-02 -2.707962878048419952e-02 -3.319512307643890381e-01 3.130594640970230103e-02 -1.193542405962944031e-01 2.799437195062637329e-02 1.709744483232498169e-01 1.477411109954118729e-02 -7.369002699851989746e-02 -5.116841942071914673e-02 -1.774349510669708252e-01 1.868312992155551910e-02 1.190962120890617371e-01
1.970612704753875732e-01 3.024356961250305176e-01 7.868786156177520752e-02 -3.774080872535705566e-01 9.583006799221038818e-02 3.131344616413116455e-01 -1.477345526218414307e-01 -1.265959888696670532e-01 -9.052352607250213623e-02 -3.517057299613952637e-01 1.104467958211898804e-01 -1.463572829961776733e-01 -2.857634238898754120e-02 4.784756898880004883e-02 -7.505176961421966553e-02 1.806693822145462036e-01 -2.996135503053665161e-02 6.919895298779010773e-03 1.086854636669158936e-01 1.828055530786514282e-01 -5.730697140097618103e-02 1.470593065023422241e-01 5.945431068539619446e-02 7.502838224172592163e-02 3.675028309226036072e-02 -7.378762215375900269e-02 3.559099882841110229e-02 5.516161024570465088e-02 -3.776124715805053711e-01 -1.923413760960102081e-02 2.753004431724548340e-01 2.428680956363677979e-01
1.311137080192565918e-01 -2.576475776731967926e-02 1.069930121302604675e-01 7.840558886528015137e-02 -2.590805888175964355e-01 2.431663274765014648e-01 1.748777478933334351e-01 5.524495989084243774e-02 -4.898872226476669312e-02 -2.229622155427932739e-01 -1.481791436672210693e-01 -9.065194986760616302e-03 -1.263970136642456055e-01 2.033045291900634766e-01 -3.612070977687835693e-01 1.067997049540281296e-02 8.128423988819122314e-02 2.932963892817497253e-02 3.924756348133087158e-01 -6.503085792064666748e-02 1.219379343092441559e-02 5.305247846990823746e-03 -2.747203223407268524e-02 -2.224814333021640778e-02 -1.409310847520828247e-01 -5.930084362626075745e-02 1.716156117618083954e-02 4.969053715467453003e-02 -4.291798174381256104e-02 -3.042722344398498535e-01 -7.418599724769592285e-02 4.993892908096313477e-01
1.897500269114971161e-02 2.745410203933715820e-01 6.391077488660812378e-02 -2.134620845317840576e-01 -5.708814039826393127e-02 1.542058736085891724e-01 -5.828058719635009766e-02 2.424541264772415161e-01 2.254745811223983765e-01 -1.810623109340667725e-01 1.959487348794937134e-01 -7.389578223228454590e-02 2.690148353576660156e-01 1.432989239692687988e-01 -5.445886775851249695e-02 1.387687176465988159e-01 1.442615687847137451e-01 -4.633368924260139465e-03 1.482219994068145752e-01 7.968369871377944946e-02 5.727164447307586670e-02 -2.405927032232284546e-01 1.402904242277145386e-01 1.314751897007226944e-02 2.394024282693862915e-01 1.153020709753036499e-01 2.847480475902557373e-01 2.885917723178863525e-01 1.213814839720726013e-01 -1.866526156663894653e-02 -3.030887246131896973e-01 2.658982276916503906e-01
9.904785454273223877e-02 3.532337248325347900e-01 8.178360015153884888e-02 4.174405708909034729e-03 -3.228839337825775146e-01 -2.782652899622917175e-02 -2.142011672258377075e-01 -1.565844267606735229e-01 -1.855482310056686401e-01 -2.939509153366088867e-01 -6.596698891371488571e-03 -1.256152093410491943e-01 -8.393321186304092407e-02 2.026708871126174927e-01 1.030989065766334534e-01 4.393846262246370316e-03 4.551187530159950256e-02 2.441549301147460938e-02 2.410109341144561768e-02 1.448405683040618896e-01 -6.526704132556915283e-02 -4.303064942359924316e-02 1.722815632820129395e-02 1.843868382275104523e-02 4.589039087295532227e-02 1.298149079084396362e-01 -1.464988887310028076e-01 2.023426890373229980e-01 -1.268664724193513393e-03 -6.124998927116394043e-01 1.495323982089757919e-02 -1.159505266696214676e-02
1.594881266355514526e-01 4.242485761642456055e-01 -2.270200401544570923e-01 -2.016797512769699097e-01 1.021529175341129303e-02 1.547618210315704346e-01 -6.365057826042175293e-02 6.278198957443237305e-02 -8.057457208633422852e-02 -5.572124570608139038e-02 -1.655412018299102783e-01 -4.105991423130035400e-01 -2.372692674398422241e-01 2.422967553138732910e-01 -2.125526517629623413e-01 6.512106955051422119e-02 -1.774644553661346436e-01 4.521772265434265137e-03 1.060647219419479370e-01 4.307642579078674316e-02 -1.348820179700851440e-01 5.447719246149063110e-02 -2.428196929395198822e-02 8.056021481752395630e-02 1.407260894775390625e-01 -2.083721011877059937e-01 -4.537103697657585144e-02 -1.632639318704605103e-01 -4.049999639391899109e-02 -2.782135009765625000e-01 -1.262388080358505249e-01 2.013037502765655518e-01
1.026773154735565186e-01 4.912464320659637451e-01 -1.879126429557800293e-01 1.298527270555496216e-01 5.743245780467987061e-02 1.280771847814321518e-02 -1.503554582595825195e-01 3.343626856803894043e-02 8.003547042608261108e-02 -4.828043878078460693e-01 -8.632533252239227295e-02 -8.221072703599929810e-02 -2.073090709745883942e-02 2.031304687261581421e-01 9.706256538629531860e-02 -4.728682339191436768e-02 1.325440406799316406e-01 2.013307362794876099e-01 1.994007527828216553e-01 3.853541240096092224e-02 1.585754305124282837e-01 -8.054506033658981323e-02 3.858087658882141113e-01 6.899057328701019287e-02 1.206386275589466095e-02 1.013642027974128723e-01 -2.302325889468193054e-02 -7.269720733165740967e-02 1.289819478988647461e-01 1.852375268936157227e-01 5.120747955515980721e-04 9.967228025197982788e-02
2.287370264530181885e-01 3.227419406175613403e-02 -1.047139540314674377e-01 1.518332958221435547e-01 2.027646638453006744e-02 8.708481490612030029e-02 -1.065937206149101257e-01 -2.715100646018981934e-01 -4.368611611425876617e-03 -2.658728957176208496e-01 1.511712074279785156e-01 -2.195127308368682861e-01 -4.070357978343963623e-02 3.915424644947052002e-01 1.249612346291542053e-01 1.528058946132659912e-02 6.896163523197174072e-02 -8.122318983078002930e-02 4.119853377342224121e-01 -1.129098236560821533e-01 -2.543793246150016785e-02 -1.106268912553787231e-01 3.455494642257690430e-01 -2.165631055831909180e-01 -1.033491939306259155e-01 6.711994111537933350e-02 -2.207114994525909424e-01 -2.496864460408687592e-02 1.085198000073432922e-01 -5.481227114796638489e-02 4.382815212011337280e-02 2.296511828899383545e-01
2.318526059389114380e-01 1.735075116157531738e-01 2.750842459499835968e-02 -1.900718957185745239e-01 -1.586638540029525757e-01 -7.663999497890472412e-02 -2.152361720800399780e-01 3.023456037044525146e-02 6.111920997500419617e-02 -1.771518141031265259e-01 6.314404308795928955e-02 -4.141573607921600342e-01 7.994519919157028198e-02 2.453055381774902344e-01 2.460904717445373535e-01 -1.586104631423950195e-01 -6.428381055593490601e-02 -6.232816353440284729e-02 2.835251688957214355e-01 7.906775176525115967e-02 6.792135536670684814e-02 2.067311406135559082e-01 -6.720864772796630859e-02 -1.300093084573745728e-01 -4.007248952984809875e-02 8.426084369421005249e-02 -1.460509151220321655e-01 -2.192608714103698730e-01 8.769751340150833130e-02 2.542890906333923340e-01 8.651031553745269775e-02 3.415777981281280518e-01
-5.769360810518264771e-02 2.427957057952880859e-01 1.382679641246795654e-01 2.906494028866291046e-02 -2.360590100288391113e-01 8.300831541419029236e-03 -2.040963619947433472e-01 8.847024291753768921e-02 2.886770665645599365e-01 -1.596413403749465942e-01 -6.000710651278495789e-02 -4.029482901096343994e-01 1.357322279363870621e-02 5.803615972399711609e-02 1.781751811504364014e-01 -9.904580563306808472e-02 1.296214293688535690e-02 2.203461229801177979e-01 3.013059496879577637e-01 1.239019930362701416e-01 1.224893480539321899e-01 1.188180316239595413e-02 -1.207888275384902954e-01 2.747779488563537598e-01 -3.261697664856910706e-02 2.018863856792449951e-01 -8.322754874825477600e-03 1.423741457983851433e-03 -2.286691069602966309e-01 -2.434025257825851440e-01 -2.803867757320404053e-01 2.115598879754543304e-02
3.041715621948242188e-01 3.212828636169433594e-01 -2.506860494613647461e-01 -1.447280943393707275e-01 -1.199996173381805420e-01 3.493477124720811844e-03 -1.508019268512725830e-01 -1.190777495503425598e-01 1.704690163023769855e-03 -1.191657185554504395e-01 2.396132200956344604e-01 -3.327935039997100830e-01 8.745744824409484863e-02 2.537091672420501709e-01 -1.444608569145202637e-01 6.201354786753654480e-03 9.011272341012954712e-02 -1.068859845399856567e-01 1.081873998045921326e-01 -5.764515325427055359e-02 9.437555074691772461e-02 -5.847531929612159729e-02 1.691644340753555298e-01 1.527021825313568115e-01 1.552491486072540283e-01 2.529441937804222107e-02 -2.116793990135192871e-01 -3.972761929035186768e-01 -1.628651916980743408e-01 6.956582888960838318e-03 -9.656503796577453613e-02 1.781311035156250000e-01
2.177412807941436768e-02 1.184531152248382568e-01 1.537960022687911987e-01 -2.795070111751556396e-01 -6.934058666229248047e-02 2.626891434192657471e-01 2.260751463472843170e-02 3.717240318655967712e-02 1.015435233712196350e-01 -2.411998361349105835e-01 8.607553690671920776e-02 -2.124882787466049194e-01 1.050436794757843018e-01 2.424095124006271362e-01 2.050070911645889282e-01 3.674569129943847656e-01 1.978033483028411865e-01 -1.125643327832221985e-01 2.139514684677124023e-01 1.186420395970344543e-01 -3.433683887124061584e-02 -4.152825176715850830e-01 1.998735591769218445e-02 1.307024434208869934e-02 1.224846486002206802e-02 1.842255741357803345e-01 2.151452302932739258e-01 1.939637064933776855e-01 4.651311319321393967e-03 -1.150783449411392212e-01 -5.660589411854743958e-02 1.406719982624053955e-01
-1.726636849343776703e-02 3.321258127689361572e-01 -8.441887795925140381e-03 -1.017785631120204926e-02 -8.529652655124664307e-02 1.992722451686859131e-01 -6.657186895608901978e-02 1.753872931003570557e-01 1.853905618190765381e-01 -3.910708054900169373e-02 1.756133884191513062e-02 -1.768354475498199463e-01 7.565224170684814453e-02 -1.722049564123153687e-01 1.663960516452789307e-01 2.395658195018768311e-01 1.918061971664428711e-01 1.089006662368774414e-01 2.233841717243194580e-01 2.545675933361053467e-01 5.545891076326370239e-02 -3.317927718162536621e-01 7.614742964506149292e-02 6.534184329211711884e-03 4.820209369063377380e-02 2.303499728441238403e-01 -1.896426081657409668e-01 5.772216245532035828e-02 1.984400898218154907e-01 -2.202450633049011230e-01 -1.573552042245864868e-01 3.597521185874938965e-01
-8.545747399330139160e-02 2.942302823066711426e-01 3.468681871891021729e-02 1.655162572860717773e-01 -2.276624441146850586e-01 8.728374540805816650e-02 2.864158712327480316e-03 -9.498513489961624146e-02 1.401629298925399780e-02 -2.819683849811553955e-01 2.989582903683185577e-02 -2.513715922832489014e-01 -3.426018729805946350e-02 1.592418849468231201e-01 1.597263067960739136e-01 1.615411192178726196e-01 -5.118604376912117004e-02 2.531550824642181396e-01 4.287083148956298828e-01 2.387729436159133911e-01 2.804921474307775497e-03 2.586123347282409668e-01 1.622831523418426514e-01 2.327931523323059082e-01 8.776418119668960571e-02 -3.191711381077766418e-02 -7.620918750762939453e-02 -2.282999604940414429e-01 6.476607173681259155e-02 8.759669959545135498e-02 -2.135773599147796631e-01 8.979574590921401978e-02
-1.424786299467086792e-01 2.457157671451568604e-01 1.326609700918197632e-01 2.293162047863006592e-01 -2.157700061798095703e-01 2.981335520744323730e-01 -2.424191683530807495e-01 3.016451559960842133e-02 -1.811722107231616974e-02 -9.455625712871551514e-02 -1.633846312761306763e-01 -3.631477057933807373e-01 2.760112881660461426e-01 8.689310401678085327e-02 -1.344712916761636734e-02 3.631295263767242432e-01 -2.376057803630828857e-01 1.287138611078262329e-01 1.996015757322311401e-01 -2.516671642661094666e-02 -2.866211347281932831e-02 5.852686613798141479e-02 -2.042863517999649048e-02 1.927383840084075928e-01 1.192120555788278580e-02 9.302674233913421631e-02 -1.758014708757400513e-01 -4.535208456218242645e-03 1.996352076530456543e-01 -1.607262343168258667e-01 4.902077093720436096e-02 8.533296734094619751e-02
-4.350301995873451233e-02 1.486443579196929932e-01 7.288096100091934204e-02 1.460107564926147461e-01 -2.504412829875946045e-01 -8.616201579570770264e-02 -6.976219266653060913e-02 2.852255403995513916e-01 4.768293350934982300e-02 7.370677310973405838e-03 1.221692636609077454e-01 -5.684981122612953186e-02 -1.301970034837722778e-01 1.167394518852233887e-01 -9.949000179767608643e-02 2.631417810916900635e-01 1.075186356902122498e-01 1.881365105509757996e-02 2.048831135034561157e-01 -1.117917001247406006e-01 -1.751781553030014038e-01 -8.668196946382522583e-02 2.966415584087371826e-01 3.923879005014896393e-03 -1.194996088743209839e-01 4.841522127389907837e-02 1.070284396409988403e-01 3.255483508110046387e-01 1.804124563932418823e-01 -9.598591923713684082e-02 -1.456505805253982544e-01 5.226579904556274414e-01
3.706634640693664551e-01 2.469095438718795776e-01 4.203879088163375854e-02 5.904648452997207642e-02 -4.159512519836425781e-01 9.702027589082717896e-02 3.695735335350036621e-02 8.207669854164123535e-02 2.993884868919849396e-02 -3.237274289131164551e-01 -1.993293613195419312e-01 -8.152157068252563477e-02 1.848894655704498291e-01 2.104508876800537109e-01 -4.043250158429145813e-02 1.737086027860641479e-01 2.185935825109481812e-01 2.075243592262268066e-01 2.451699040830135345e-02 1.117333024740219116e-01 2.367262095212936401e-01 1.617573015391826630e-02 1.911311149597167969e-01 -2.929872646927833557e-02 9.385930746793746948e-02 -1.723761707544326782e-01 -1.202072203159332275e-01 1.413417756557464600e-01 3.129593655467033386e-02 -8.631438016891479492e-02 -2.448120713233947754e-01 6.756167113780975342e-02
4.672004282474517822e-01 2.098751068115234375e-01 -1.867796853184700012e-02 -1.179036572575569153e-01 -2.421995699405670166e-01 -1.073522940278053284e-01 1.255736052989959717e-01 6.131047848612070084e-03 -2.782050892710685730e-02 -4.062578380107879639e-01 1.093919947743415833e-01 -3.634538650512695312e-01 1.505173891782760620e-01 3.676297515630722046e-02 2.704741992056369781e-02 7.179487496614456177e-02 -6.236749887466430664e-02 1.977732181549072266e-01 1.327001750469207764e-01 3.150435686111450195e-01 -1.644924432039260864e-01 3.962576761841773987e-02 1.257455050945281982e-01 4.003059864044189453e-02 -7.358597964048385620e-02 2.037465125322341919e-01 -9.098281711339950562e-02 -6.734129786491394043e-02 1.544637382030487061e-01 6.861255504190921783e-03 5.402128025889396667e-02 7.200030982494354248e-02
3.401232957839965820e-01 1.353471875190734863e-01 1.331296265125274658e-01 7.255237549543380737e-02 -2.901193201541900635e-01 5.426816642284393311e-02 -4.158166050910949707e-01 1.062925383448600769e-01 -6.175931543111801147e-02 -2.122907638549804688e-01 -2.089383266866207123e-02 1.331698149442672729e-02 1.524031460285186768e-01 3.095186650753021240e-01 1.842452883720397949e-01 -3.640319686383008957e-03 2.314745262265205383e-02 1.126251965761184692e-01 3.075336813926696777e-01 2.554706931114196777e-01 1.786066219210624695e-02 1.269622296094894409e-01 -8.392423391342163086e-02 -1.099562570452690125e-01 -2.824567854404449463e-01 -4.568506404757499695e-02 9.891512803733348846e-03 -1.313423365354537964e-01 -2.405938133597373962e-02 -2.859023027122020721e-02 -3.917785827070474625e-03 2.448404878377914429e-01
-2.992073893547058105e-01 2.356085926294326782e-01 8.104249089956283569e-02 2.707859277725219727e-01 -3.031230866909027100e-01 1.908855140209197998e-01 -2.667650580406188965e-01 -3.546630591154098511e-02 3.274653851985931396e-02 -2.482040375471115112e-01 1.160453073680400848e-02 -2.464932948350906372e-01 -3.626767545938491821e-02 1.478418707847595215e-01 1.302564740180969238e-01 5.611926317214965820e-02 -5.298222531564533710e-04 -1.442743837833404541e-01 3.362036943435668945e-01 1.481655389070510864e-01 -1.402098089456558228e-01 -1.025128290057182312e-01 4.668567702174186707e-02 1.671226769685745239e-01 3.731358423829078674e-02 2.817048728466033936e-01 -6.952137500047683716e-02 -1.841769218444824219e-01 1.133149862289428711e-01 -1.052295789122581482e-01 -1.195027828216552734e-01 1.835517436265945435e-01
-1.492316368967294693e-02 1.425246149301528931e-01 9.304346144199371338e-02 -2.189020812511444092e-01 -1.067498698830604553e-01 2.465455383062362671e-01 9.403253905475139618e-03 1.645720303058624268e-01 -8.643215149641036987e-02 -1.971907019615173340e-01 -4.352431744337081909e-02 -1.843740940093994141e-01 1.288142055273056030e-01 3.199618458747863770e-01 -1.578266322612762451e-01 1.427085399627685547e-01 -2.762081623077392578e-01 1.433687359094619751e-01 -5.647164210677146912e-02 1.019274294376373291e-01 1.923619359731674194e-01 7.517393678426742554e-02 8.479815721511840820e-02 -2.902609407901763916e-01 -1.709548532962799072e-01 -1.219479739665985107e-01 -1.046249046921730042e-01 -1.123667657375335693e-01 -3.233951330184936523e-02 -2.805237174034118652e-01 9.582303464412689209e-02 4.194503128528594971e-01
-7.631546258926391602e-02 3.925516903400421143e-01 -1.142464056611061096e-01 -2.679555863142013550e-02 -3.350133895874023438e-01 1.223974600434303284e-01 8.637826889753341675e-02 -6.147045269608497620e-02 7.947342097759246826e-02 -5.013429373502731323e-02 3.871248289942741394e-02 -2.603659406304359436e-03 1.806326359510421753e-01 1.209176331758499146e-01 3.127979636192321777e-01 1.794143579900264740e-02 -6.999500095844268799e-02 2.520263195037841797e-01 2.059391885995864868e-01 -7.547596096992492676e-02 -3.399210050702095032e-02 2.861001491546630859e-01 2.305222153663635254e-01 -1.365163773298263550e-01 -1.093667075037956238e-01 2.155842334032058716e-01 3.693480789661407471e-02 9.538657218217849731e-02 -8.415429294109344482e-02 1.221564784646034241e-01 -3.116618394851684570e-01 2.697362005710601807e-01
-2.793313190340995789e-02 1.350524127483367920e-01 3.635231554508209229e-01 -9.044118970632553101e-02 -1.366918534040451050e-01 -2.419992908835411072e-02 9.061483666300773621e-03 5.620331689715385437e-02 4.040360916405916214e-03 -1.626664102077484131e-01 -2.161569446325302124e-01 -2.507667839527130127e-01 -2.129196822643280029e-01 2.629540264606475830e-01 8.560189604759216309e-02 2.318919897079467773e-01 2.657524310052394867e-02 1.023927554488182068e-01 2.049556225538253784e-01 1.314989924430847168e-01 -6.606446206569671631e-02 -2.766696810722351074e-01 -2.380318567156791687e-02 1.584697514772415161e-01 1.552671194076538086e-01 1.225135773420333862e-01 -1.690507233142852783e-01 2.563768029212951660e-01 -9.820554405450820923e-02 -2.692843079566955566e-01 2.821915596723556519e-02 3.361789584159851074e-01
2.642605900764465332e-01 7.740207761526107788e-02 1.348209232091903687e-01 -9.041937440633773804e-02 -1.770740300416946411e-01 -3.249818682670593262e-01 6.231718882918357849e-02 -1.143441796302795410e-01 -7.745843380689620972e-02 -3.113595247268676758e-01 7.687371224164962769e-02 -4.861903786659240723e-01 -7.324797660112380981e-02 9.514050185680389404e-02 1.209824085235595703e-01 -5.019634217023849487e-02 2.142163068056106567e-01 6.051209196448326111e-02 3.634093701839447021e-01 7.200643420219421387e-02 -1.032481938600540161e-01 1.750044673681259155e-01 1.668624393641948700e-02 1.454672515392303467e-01 -4.681544844061136246e-03 1.492130309343338013e-01 1.364808082580566406e-01 -3.364598006010055542e-02 2.259522490203380585e-02 -2.017863839864730835e-01 -1.346683502197265625e-01 1.270866841077804565e-01
-1.131717339158058167e-01 -1.562766730785369873e-01 2.836185097694396973e-01 9.832492796704173088e-04 -3.584258556365966797e-01 1.216216087341308594e-01 -9.621047973632812500e-02 1.479977369308471680e-01 4.218974616378545761e-03 -1.968464702367782593e-01 1.173687204718589783e-01 -2.346573024988174438e-01 -3.248827159404754639e-02 2.841002643108367920e-01 -1.180687323212623596e-01 4.986331984400749207e-02 4.085966199636459351e-02 -4.206862673163414001e-02 2.212769687175750732e-01 -7.462322711944580078e-02 -8.086610585451126099e-02 -2.405029907822608948e-02 2.439541518688201904e-01 1.019857674837112427e-01 5.638538394123315811e-03 1.806064993143081665e-01 -5.488407798111438751e-03 2.530259490013122559e-01 3.216872215270996094e-01 -2.863334417343139648e-01 -1.538277566432952881e-01 2.475253343582153320e-01
3.112489581108093262e-01 9.836410731077194214e-02 -6.373280286788940430e-02 3.694326430559158325e-02 1.628868877887725830e-01 8.070133626461029053e-02 -9.064856916666030884e-02 2.040427550673484802e-02 -1.656975150108337402e-01 -9.847337007522583008e-02 -2.112859189510345459e-01 -1.487209945917129517e-01 -2.128193713724613190e-02 3.538863956928253174e-01 3.667688369750976562e-02 9.744048118591308594e-03 -3.037504665553569794e-02 4.871614649891853333e-02 8.428806811571121216e-02 4.634797945618629456e-02 2.092400640249252319e-01 2.530561760067939758e-02 2.765868902206420898e-01 2.578820288181304932e-01 1.745998486876487732e-02 6.650444865226745605e-02 1.870970427989959717e-01 3.220662474632263184e-01 4.069368168711662292e-02 -1.716119349002838135e-01 -1.962318569421768188e-01 4.497285485267639160e-01
2.756828069686889648e-01 4.740954935550689697e-01 1.791393160820007324e-01 -1.393622159957885742e-01 -6.783708184957504272e-02 1.982057094573974609e-01 -2.473385930061340332e-01 2.893093228340148926e-02 -1.326760649681091309e-01 -2.641909196972846985e-02 4.868266358971595764e-02 -1.900693178176879883e-01 -1.243481263518333435e-01 -1.780039072036743164e-01 3.815353661775588989e-02 -1.859509036876261234e-03 -2.126442939043045044e-01 2.705655395984649658e-01 2.012338489294052124e-01 1.627662032842636108e-02 -2.350692898035049438e-01 -9.028228372335433960e-02 8.951128274202346802e-02 1.078272014856338501e-01 -1.970300525426864624e-01 5.687389150261878967e-02 -7.200728356838226318e-02 -1.410983502864837646e-01 9.148745797574520111e-03 1.853998750448226929e-01 -2.061384320259094238e-01 2.237964868545532227e-01
-6.077664718031883240e-02 2.003755867481231689e-01 4.644930735230445862e-02 -1.289918553084135056e-02 -1.876877844333648682e-01 6.095356121659278870e-02 -1.533560752868652344e-01 2.860608696937561035e-01 3.818154707551002502e-02 -7.403240352869033813e-02 9.110806137323379517e-02 -1.035970225930213928e-01 1.955593936145305634e-03 3.245361149311065674e-01 1.163393035531044006e-01 -2.614801935851573944e-02 -3.160403370857238770e-01 1.540072560310363770e-01 2.241878509521484375e-01 1.714325249195098877e-01 1.518568247556686401e-01 -3.421905636787414551e-02 -1.201189085841178894e-01 -1.648095846176147461e-01 7.628586888313293457e-02 -1.744522601366043091e-01 -2.079590223729610443e-02 -1.477220505475997925e-01 -2.775119245052337646e-01 -1.337457746267318726e-01 6.736505031585693359e-02 4.868324697017669678e-01
-9.743782132863998413e-02 2.382106781005859375e-01 -5.479141324758529663e-02 -8.440680056810379028e-02 -5.923303216695785522e-02 2.610376179218292236e-01 -2.014458626508712769e-01 9.997840225696563721e-02 -2.112751901149749756e-01 -3.531143069267272949e-01 1.674250066280364990e-01 -1.456566303968429565e-01 -1.085260212421417236e-01 3.867380619049072266e-01 -1.581202149391174316e-01 1.143598109483718872e-01 1.734407395124435425e-01 8.335434645414352417e-02 3.830785155296325684e-01 1.778259426355361938e-01 -4.006672650575637817e-02 7.128424197435379028e-02 1.685239970684051514e-01 -6.307527888566255569e-03 1.365554630756378174e-01 -3.522079065442085266e-02 -6.573449075222015381e-02 -2.530532479286193848e-01 -1.862125247716903687e-01 7.424168288707733154e-02 -3.794053569436073303e-02 5.488537251949310303e-02
1.409485191106796265e-01 2.237025499343872070e-01 1.005062386393547058e-01 1.743775457143783569e-01 -3.038088977336883545e-01 7.990426570177078247e-02 -1.850504875183105469e-01 -1.145050898194313049e-01 2.968672513961791992e-01 -2.533713877201080322e-01 -1.237049922347068787e-01 2.357297949492931366e-02 -8.565153926610946655e-02 2.005122452974319458e-01 -2.965711057186126709e-01 1.836238801479339600e-01 2.531024515628814697e-01 2.124388366937637329e-01 2.083274126052856445e-01 -1.184224430471658707e-02 -2.532494664192199707e-01 9.529806673526763916e-02 2.664408087730407715e-01 1.430490761995315552e-01 7.741244882345199585e-02 1.541289836168289185e-01 9.889569878578186035e-02 1.239948626607656479e-02 6.982884556055068970e-02 -9.379693120718002319e-02 -8.117876201868057251e-02 1.696874797344207764e-01
1.465117186307907104e-01 1.488807946443557739e-01 1.465259939432144165e-01 8.372928947210311890e-02 -2.810826338827610016e-02 3.730855286121368408e-01 -1.545964032411575317e-01 3.090721964836120605e-01 1.699468679726123810e-02 9.053356200456619263e-02 6.445156782865524292e-02 -2.488584667444229126e-01 -2.111985161900520325e-02 -8.955211937427520752e-02 1.765353381633758545e-01 8.739632368087768555e-02 1.923233568668365479e-01 3.080494701862335205e-01 1.589888185262680054e-01 -5.124621558934450150e-03 -1.501943916082382202e-01 -2.576577365398406982e-01 9.619086980819702148e-02 1.713888347148895264e-01 1.065192073583602905e-01 5.967125296592712402e-02 -3.139407932758331299e-02 1.571557521820068359e-01 8.410393446683883667e-02 -2.348151057958602905e-01 -2.381457835435867310e-01 3.199486732482910156e-01
1.293111741542816162e-01 3.619655370712280273e-01 1.992760896682739258e-01 -2.685852348804473877e-01 1.375384279526770115e-03 2.890004031360149384e-02 1.378511637449264526e-01 -2.675056159496307373e-01 -2.085544727742671967e-02 6.256897002458572388e-02 -2.611710429191589355e-01 -3.161599934101104736e-01 8.680032938718795776e-02 1.740905269980430603e-02 2.024192959070205688e-01 2.718507945537567139e-01 -2.184502035379409790e-01 1.163462027907371521e-01 1.934681534767150879e-01 -4.558689892292022705e-02 4.343508929014205933e-02 -6.941334903240203857e-02 1.217739507555961609e-01 -4.053500667214393616e-02 1.813176274299621582e-01 1.521019488573074341e-01 2.947906777262687683e-02 1.641950011253356934e-02 9.048027568496763706e-04 -9.992199391126632690e-02 1.077922061085700989e-01 3.886954188346862793e-01
-5.842415615916252136e-02 5.004847645759582520e-01 -5.384768545627593994e-02 1.274033039808273315e-01 -7.592315971851348877e-02 1.984147727489471436e-01 -1.159660965204238892e-01 1.187625750899314880e-01 -2.180252075195312500e-01 -7.471438497304916382e-02 8.280508965253829956e-02 -1.656601577997207642e-01 -1.491326689720153809e-01 4.477283060550689697e-01 -1.924260705709457397e-01 1.356160342693328857e-01 9.965146891772747040e-03 -7.766304910182952881e-02 2.343091517686843872e-01 1.563468277454376221e-01 3.847085312008857727e-02 -1.118371784687042236e-01 3.014534153044223785e-02 -3.872703760862350464e-02 6.276765465736389160e-02 -2.592040002346038818e-01 1.346467137336730957e-01 -1.688692569732666016e-01 -1.507009267807006836e-01 -1.558659672737121582e-01 -8.727966248989105225e-02 1.203305572271347046e-01
7.645967602729797363e-02 1.721375137567520142e-01 -1.883286796510219574e-02 -2.783861942589282990e-02 6.205042824149131775e-02 1.247701421380043030e-01 -1.746181994676589966e-01 5.080811306834220886e-02 -1.796265691518783569e-01 -3.253778517246246338e-01 1.016998961567878723e-01 -3.773569464683532715e-01 -3.719500824809074402e-02 1.932237297296524048e-01 -1.474330276250839233e-01 3.691012561321258545e-01 -1.791289001703262329e-01 2.726629972457885742e-01 1.177617311477661133e-01 -2.041630074381828308e-02 1.653151959180831909e-01 1.308218538761138916e-01 5.608053132891654968e-02 5.272390693426132202e-02 1.828176528215408325e-01 -2.727359533309936523e-01 -3.466426730155944824e-01 5.938844755291938782e-02 -8.660908788442611694e-02 -8.310133963823318481e-02 2.928974479436874390e-02 7.408205419778823853e-02
1.758436262607574463e-01 2.029408700764179230e-02 -1.519095450639724731e-01 -1.115818545222282410e-01 6.718279793858528137e-03 1.491725444793701172e-01 -3.135830461978912354e-01 -4.650567471981048584e-01 2.076065167784690857e-02 -1.538059562444686890e-01 2.007859349250793457e-01 -2.249691039323806763e-01 1.558697372674942017e-01 1.145459562540054321e-01 2.102541923522949219e-02 1.224185600876808167e-01 1.259676832705736160e-02 1.926244050264358521e-01 8.949500322341918945e-02 2.185471355915069580e-01 4.380482807755470276e-02 -1.289609670639038086e-01 2.641379535198211670e-01 1.571114510297775269e-01 -4.715913906693458557e-02 -2.888569608330726624e-02 -1.865797787904739380e-01 1.694570034742355347e-01 1.535463631153106689e-01 4.048493504524230957e-02 -1.179849132895469666e-01 3.414863944053649902e-01
3.566290438175201416e-01 1.152396127581596375e-01 2.358133532106876373e-02 -1.697784215211868286e-01 -3.677706792950630188e-02 7.435317337512969971e-02 -2.418266236782073975e-02 -1.929842680692672729e-01 9.744415991008281708e-03 -3.949301540851593018e-01 9.951628744602203369e-02 -3.740982711315155029e-02 -2.399244606494903564e-01 1.436128467321395874e-01 -1.249388884752988815e-02 2.905746102333068848e-01 -6.039297953248023987e-02 -2.457287013530731201e-01 1.771239042282104492e-01 1.044946387410163879e-01 -1.476885974407196045e-01 1.776206493377685547e-02 2.160506695508956909e-02 3.481625914573669434e-01 -9.668800234794616699e-02 -1.224310994148254395e-01 6.178146600723266602e-02 1.468828767538070679e-01 -1.198049709200859070e-01 5.031648278236389160e-02 -2.087871730327606201e-01 3.081560134887695312e-01
2.729481458663940430e-01 2.689962387084960938e-01 -1.536488533020019531e-01 -9.789705276489257812e-02 -3.710221499204635620e-02 9.090856462717056274e-02 -7.892657071352005005e-02 1.341925263404846191e-01 -1.096818447113037109e-01 -2.473492771387100220e-01 1.137260794639587402e-01 -5.858759954571723938e-02 -7.111957669258117676e-02 2.010473310947418213e-01 1.076728943735361099e-02 2.710480093955993652e-01 -2.078372985124588013e-01 2.680694758892059326e-01 3.236788325011730194e-03 1.226053014397621155e-01 8.211863040924072266e-02 1.193408146500587463e-01 -2.733905315399169922e-01 1.008580997586250305e-01 -2.231724411249160767e-01 -4.653179273009300232e-02 -4.560818895697593689e-02 2.817850708961486816e-01 -2.427706960588693619e-03 -1.313344538211822510e-01 -3.496783375740051270e-01 2.616249918937683105e-01
-8.275592699646949768e-04 -6.908810138702392578e-02 1.697663217782974243e-01 2.099990993738174438e-01 -1.060168221592903137e-01 4.831728339195251465e-02 4.909073561429977417e-02 1.462160497903823853e-01 -2.283752411603927612e-01 -3.766489028930664062e-01 2.150158733129501343e-01 -2.555058300495147705e-01 -5.614186823368072510e-02 7.607598602771759033e-02 8.441714942455291748e-02 2.127421498298645020e-01 1.694463938474655151e-01 -8.947864174842834473e-03 7.839407026767730713e-02 1.140436306595802307e-01 -3.080836869776248932e-02 8.584947884082794189e-02 2.473456412553787231e-01 1.385499089956283569e-01 1.129077654331922531e-02 2.576952874660491943e-01 3.121555224061012268e-02 1.052923128008842468e-01 1.202133297920227051e-01 -3.404728174209594727e-01 -1.918809562921524048e-01 3.683174550533294678e-01
1.952215582132339478e-01 3.413145840167999268e-01 1.097813155502080917e-02 -4.459613859653472900e-01 -8.501645922660827637e-02 1.393140852451324463e-01 4.319150373339653015e-02 -9.997185319662094116e-02 -8.557806722819805145e-03 -1.357868015766143799e-01 -9.367903321981430054e-02 -4.210458323359489441e-02 1.957830637693405151e-01 2.352611422538757324e-01 -1.725073307752609253e-01 4.645316302776336670e-02 -6.532360613346099854e-02 2.074924111366271973e-01 1.222346127033233643e-01 7.962221652269363403e-02 1.493826210498809814e-01 1.199935302138328552e-01 3.495020046830177307e-02 6.950742751359939575e-02 -1.771196126937866211e-01 1.363746672868728638e-01 2.065291851758956909e-01 2.381001710891723633e-01 -2.272431403398513794e-01 3.670894727110862732e-02 -3.007667958736419678e-01 2.216048985719680786e-01
4.991609975695610046e-02 3.239391148090362549e-01 -1.117890849709510803e-01 -5.755254998803138733e-03 2.314767241477966309e-01 1.640291959047317505e-01 -5.182634666562080383e-02 2.164110392332077026e-01 1.936942785978317261e-01 -2.231322675943374634e-01 1.432363986968994141e-01 -1.442900300025939941e-01 -9.620808809995651245e-02 3.139206767082214355e-01 -1.055531129240989685e-01 1.677519530057907104e-01 1.295091062784194946e-01 -9.636096656322479248e-02 9.943857789039611816e-02 1.242737472057342529e-01 6.734899431467056274e-02 2.106334418058395386e-01 5.872720386832952499e-03 -1.367754489183425903e-01 -1.195942088961601257e-01 -1.949347406625747681e-01 1.262630969285964966e-01 1.582778617739677429e-02 -2.685458362102508545e-01 -1.614386439323425293e-01 1.133968532085418701e-01 4.192151427268981934e-01
2.190640866756439209e-01 3.188935294747352600e-02 -2.210419857874512672e-03 -4.677822068333625793e-02 -2.705580294132232666e-01 2.190326005220413208e-01 -2.563191056251525879e-01 1.484327018260955811e-01 -2.859313040971755981e-02 -2.495260536670684814e-01 1.600897014141082764e-01 -1.554407924413681030e-01 7.311742287129163742e-03 1.026298254728317261e-01 7.053281366825103760e-02 9.853053838014602661e-02 1.406261324882507324e-01 -2.542286217212677002e-01 3.752147257328033447e-01 -4.607463255524635315e-02 6.343456357717514038e-02 2.342715263366699219e-01 1.345452070236206055e-01 -2.481889277696609497e-01 -2.218410521745681763e-01 4.577095806598663330e-02 -1.172163933515548706e-01 -1.577860116958618164e-01 3.150578588247299194e-03 1.617708355188369751e-01 -1.021855548024177551e-01 3.305467367172241211e-01
1.096771955490112305e-01 1.599742919206619263e-01 2.676865756511688232e-01 2.213318794965744019e-01 -1.561048179864883423e-01 1.140560805797576904e-01 -2.539385557174682617e-01 1.475490331649780273e-01 -1.354599744081497192e-01 -2.201983332633972168e-01 1.592128127813339233e-01 -3.143655657768249512e-01 9.030931442975997925e-02 1.107276380062103271e-01 7.436028867959976196e-02 1.040308251976966858e-01 -8.913182467222213745e-02 2.109422981739044189e-01 2.175934463739395142e-01 2.654005289077758789e-01 5.973840015940368176e-04 1.644500158727169037e-02 1.947930008172988892e-01 2.792730629444122314e-01 6.251960992813110352e-02 2.721984088420867920e-01 6.755153089761734009e-02 -7.781602442264556885e-02 9.870676696300506592e-02 -1.143197715282440186e-01 -2.816367149353027344e-01 1.146227121353149414e-01
-1.091456338763237000e-01 3.115741312503814697e-01 3.162702172994613647e-02 -4.882740229368209839e-02 -1.922936290502548218e-01 1.050122268497943878e-02 -1.086375936865806580e-01 6.088018044829368591e-02 -1.502920985221862793e-01 -2.285758554935455322e-01 2.455753237009048462e-01 -1.750836670398712158e-01 2.211883477866649628e-02 2.285706847906112671e-01 1.052809432148933411e-01 1.710093915462493896e-01 -6.213281676173210144e-02 1.583684384822845459e-01 3.923723399639129639e-01 2.332787662744522095e-01 8.944909274578094482e-02 7.800958305597305298e-02 2.278027832508087158e-01 1.790707856416702271e-01 -4.993588104844093323e-02 8.818227052688598633e-02 -1.268119215965270996e-01 -3.359575867652893066e-01 1.585580706596374512e-01 5.593829229474067688e-02 -2.665004134178161621e-01 4.792249202728271484e-02
2.750965356826782227e-01 4.331858456134796143e-01 -5.373300984501838684e-02 4.665107280015945435e-02 -4.134369269013404846e-02 1.296387910842895508e-01 -2.510567381978034973e-02 -1.953251808881759644e-01 -5.539182573556900024e-02 -1.053034439682960510e-01 -1.328165233135223389e-01 -5.031556487083435059e-01 6.143187358975410461e-02 -7.181753963232040405e-02 -3.865404799580574036e-02 -1.013333648443222046e-01 -1.397417038679122925e-01 7.966611534357070923e-03 -3.914624452590942383e-02 -6.856399029493331909e-02 -1.330793052911758423e-01 8.754801005125045776e-03 1.470887213945388794e-01 -6.915982812643051147e-02 1.056257709860801697e-01 -1.020734570920467377e-02 -2.933375537395477295e-01 -3.990306332707405090e-02 -1.430107355117797852e-01 -2.862172424793243408e-01 1.049741432070732117e-01 2.938225865364074707e-01
2.646140754222869873e-01 2.364943325519561768e-01 1.384328156709671021e-01 -2.174787372350692749e-01 -9.263734333217144012e-03 -3.037397749722003937e-02 3.546526655554771423e-02 -3.454013168811798096e-01 2.365620993077754974e-02 -1.861763894557952881e-01 2.540938369929790497e-02 -4.437888041138648987e-02 2.092988193035125732e-01 1.996153444051742554e-01 1.726657897233963013e-01 1.543690562248229980e-01 2.349014580249786377e-02 3.041916191577911377e-01 3.321471512317657471e-01 3.271767497062683105e-02 -1.598322987556457520e-01 2.641444802284240723e-01 -3.505688533186912537e-02 1.611627340316772461e-01 1.264238357543945312e-01 5.118832737207412720e-02 3.682972490787506104e-02 1.585660576820373535e-01 -9.515766799449920654e-02 6.846807152032852173e-02 -1.051839664578437805e-01 3.376124501228332520e-01
1.892877072095870972e-01 1.448327600955963135e-01 1.490676254034042358e-01 9.065285325050354004e-02 -1.989515125751495361e-01 -9.483534097671508789e-02 -3.004271984100341797e-01 -2.441074699163436890e-01 -2.617161953821778297e-03 -1.420102417469024658e-01 7.703867554664611816e-02 -4.300834834575653076e-01 -4.953574389219284058e-02 2.667083442211151123e-01 2.114505767822265625e-01 4.237229749560356140e-02 8.382376283407211304e-02 2.589203417301177979e-01 1.225169152021408081e-01 7.683470845222473145e-02 -1.408539414405822754e-01 -1.055180877447128296e-01 -9.994234144687652588e-02 1.189241185784339905e-01 1.317007839679718018e-01 2.427143752574920654e-01 5.994159728288650513e-02 -2.236916124820709229e-01 1.916944980621337891e-01 -2.231900840997695923e-01 -8.265728503465652466e-02 9.897025674581527710e-02
2.123885005712509155e-01 2.054974287748336792e-01 -2.187574468553066254e-02 -6.024268269538879395e-02 -2.648743391036987305e-01 1.141154859215021133e-02 -1.753979474306106567e-01 -1.508025377988815308e-01 -2.306324988603591919e-01 -3.299913704395294189e-01 -7.089517265558242798e-02 -3.766961991786956787e-01 -3.343053162097930908e-02 1.744007319211959839e-01 -5.542025342583656311e-02 -3.087157905101776123e-01 -8.780862204730510712e-03 6.952338665723800659e-02 1.367196142673492432e-01 -4.683260992169380188e-02 -4.418846219778060913e-02 -1.334258764982223511e-01 2.522576153278350830e-01 2.668470442295074463e-01 -8.670997619628906250e-02 -5.581228993833065033e-03 3.064625896513462067e-02 -1.269036382436752319e-01 1.321057230234146118e-01 -1.874145567417144775e-01 -2.921713292598724365e-01 5.396015942096710205e-02
4.497089609503746033e-02 9.518734365701675415e-02 -3.420304507017135620e-02 -2.071332931518554688e-01 1.495433896780014038e-01 1.907659880816936493e-02 -2.338125341339036822e-05 -8.008620887994766235e-02 -7.245007902383804321e-03 -5.984116718173027039e-02 1.778919249773025513e-01 -7.728870213031768799e-02 1.341339647769927979e-01 1.743857264518737793e-01 2.116608619689941406e-01 1.332509666681289673e-01 9.159668534994125366e-02 2.179835587739944458e-01 8.775566518306732178e-02 2.237720787525177002e-01 -1.605100347660481930e-03 1.832961738109588623e-01 7.133500277996063232e-02 1.882522851228713989e-01 -1.977428793907165527e-01 3.160295188426971436e-01 5.164441093802452087e-02 2.108711190521717072e-02 -1.500998735427856445e-01 -1.722855120897293091e-01 -4.462338387966156006e-01 4.269145429134368896e-01
9.301231801509857178e-02 4.084427356719970703e-01 -1.287259757518768311e-01 -2.432089149951934814e-01 -1.813376098871231079e-01 -7.052711211144924164e-03 9.430638700723648071e-02 1.377946585416793823e-01 2.953323721885681152e-01 -1.543565988540649414e-01 9.218426793813705444e-02 -1.513714939355850220e-01 -3.637405931949615479e-01 2.191866785287857056e-01 1.934301853179931641e-01 1.515530943870544434e-01 1.912757754325866699e-02 1.738322228193283081e-01 -2.760712057352066040e-02 1.376470271497964859e-02 2.024373710155487061e-01 1.840831786394119263e-01 1.909108646214008331e-02 7.546763122081756592e-02 -9.197058528661727905e-02 -5.985384806990623474e-02 1.770603507757186890e-01 -1.160864755511283875e-01 -1.081363856792449951e-01 5.645193904638290405e-02 -3.282232582569122314e-01 1.133813485503196716e-01
-1.394907981157302856e-01 1.914599090814590454e-01 1.689313650131225586e-01 1.502088606357574463e-01 -2.751317620277404785e-01 1.417163666337728500e-02 -2.320741117000579834e-01 1.375398784875869751e-01 9.511450678110122681e-02 -1.174548640847206116e-01 5.228023976087570190e-02 -3.053264319896697998e-01 1.940747536718845367e-02 1.479459106922149658e-01 1.423539072275161743e-01 3.129705786705017090e-01 6.537384539842605591e-02 1.064692810177803040e-01 2.877759933471679688e-01 1.331787258386611938e-01 -2.402103394269943237e-01 -2.736658230423927307e-02 1.277005225419998169e-01 2.173995226621627808e-01 7.973176985979080200e-02 3.340490758419036865e-01 -1.767752319574356079e-02 -9.693761914968490601e-02 3.388766944408416748e-02 -2.154992967844009399e-01 -2.184396535158157349e-01 1.539178937673568726e-01
2.188743650913238525e-01 1.585047245025634766e-01 -1.428436785936355591e-01 1.501297354698181152e-01 2.326863817870616913e-03 2.928591370582580566e-01 -6.952770054340362549e-02 -8.322577923536300659e-02 -1.218638047575950623e-01 -2.849893644452095032e-02 8.495200425386428833e-02 -4.048638343811035156e-01 -2.192028462886810303e-01 3.672284781932830811e-01 -8.683256804943084717e-02 1.836334317922592163e-01 1.757880114018917084e-02 -1.248512789607048035e-01 3.865326046943664551e-01 6.066702678799629211e-02 6.238760054111480713e-02 1.370707899332046509e-01 1.887620389461517334e-01 -2.455365955829620361e-01 -1.693954877555370331e-02 -8.723303675651550293e-02 -1.580269187688827515e-01 6.672062445431947708e-03 4.809790849685668945e-02 -1.140948981046676636e-01 4.505344107747077942e-02 1.940956413745880127e-01
3.570628166198730469e-02 2.306118160486221313e-01 1.958765387535095215e-01 3.341146409511566162e-01 -7.241988927125930786e-02 9.651578962802886963e-02 7.987877726554870605e-02 5.415355786681175232e-02 -3.894639015197753906e-02 -2.330281883478164673e-01 9.877384454011917114e-02 -4.133856669068336487e-02 1.122001111507415771e-01 1.170261129736900330e-01 -1.935884952545166016e-01 2.057692557573318481e-01 -1.094335615634918213e-01 1.215716749429702759e-01 1.314719021320343018e-01 1.996235847473144531e-01 -6.750310212373733521e-02 -5.087254568934440613e-02 2.744242548942565918e-01 3.155792951583862305e-01 -1.850540935993194580e-01 1.379838585853576660e-01 1.016110628843307495e-01 -1.505154818296432495e-01 -2.098122984170913696e-01 -2.451278418302536011e-01 -3.251744210720062256e-01 1.903659701347351074e-01
-6.297405064105987549e-02 5.241749286651611328e-01 -1.639296561479568481e-01 -3.631531447172164917e-02 7.137536257505416870e-02 1.099760085344314575e-01 -1.451583504676818848e-01 -4.118700698018074036e-02 7.744597643613815308e-02 9.203183650970458984e-02 9.525581449270248413e-02 -6.256491690874099731e-02 -1.068550124764442444e-01 2.144500464200973511e-01 2.032905220985412598e-01 1.109576821327209473e-01 4.235671460628509521e-02 1.563584953546524048e-01 4.433669522404670715e-02 -8.572864532470703125e-02 2.430326789617538452e-01 4.079480096697807312e-02 1.619568094611167908e-02 -5.267598852515220642e-02 -7.227376848459243774e-02 -2.391309440135955811e-01 -8.193586021661758423e-02 -8.859317004680633545e-02 -2.479109764099121094e-01 -2.180556952953338623e-01 1.164727956056594849e-01 4.644981622695922852e-01
1.703426539897918701e-01 3.175556361675262451e-01 1.908869445323944092e-01 -1.110637858510017395e-01 -5.139599367976188660e-02 6.992997229099273682e-02 2.655697986483573914e-03 2.351983338594436646e-01 2.176300734281539917e-01 -2.642719745635986328e-01 2.162044942378997803e-01 -9.273476153612136841e-02 1.501439362764358521e-01 2.943797111511230469e-01 6.321928463876247406e-03 2.087306082248687744e-01 -4.695698991417884827e-02 -2.317927479743957520e-01 8.184584975242614746e-02 1.171029955148696899e-01 4.486127570271492004e-02 -2.557092905044555664e-01 -6.450760364532470703e-02 1.842747330665588379e-01 6.288629025220870972e-02 8.250984549522399902e-02 1.954334378242492676e-01 2.017882466316223145e-01 2.462173849344253540e-01 -1.226259917020797729e-01 -1.967514455318450928e-01 2.173584401607513428e-01
3.389830291271209717e-01 5.133810043334960938e-01 -6.337206065654754639e-02 -4.071584716439247131e-02 5.935229826718568802e-03 1.457602381706237793e-01 -2.183547616004943848e-02 -1.496514379978179932e-01 -8.864406496286392212e-02 -1.173677146434783936e-01 -1.681043356657028198e-01 -3.541518151760101318e-01 -3.187286481261253357e-02 1.162801533937454224e-01 1.110557019710540771e-01 -1.462915390729904175e-01 1.886085979640483856e-02 -1.291708350181579590e-01 6.314505822956562042e-03 -7.200788706541061401e-02 -1.186741422861814499e-02 -2.478640293702483177e-03 -8.450051397085189819e-02 1.558030117303133011e-02 -1.537851542234420776e-01 3.705059587955474854e-01 4.876908659934997559e-02 9.569340944290161133e-02 1.211647391319274902e-01 -2.358913272619247437e-01 -8.662342280149459839e-02 2.608268558979034424e-01
1.409572213888168335e-01 3.136259615421295166e-01 -3.338699042797088623e-01 -6.895557790994644165e-02 -1.198514550924301147e-01 5.185072124004364014e-02 -8.127378672361373901e-02 3.956076875329017639e-02 3.042838573455810547e-01 -1.239595040678977966e-01 -1.106030773371458054e-03 8.356674015522003174e-02 1.591650843620300293e-01 3.157677128911018372e-02 -4.330862779170274734e-03 5.033183697378262877e-05 -1.689594937488436699e-03 -1.373188793659210205e-01 2.284820079803466797e-01 -2.410496771335601807e-02 -5.471223965287208557e-02 1.500637829303741455e-01 4.536409974098205566e-01 1.177347898483276367e-01 2.327671460807323456e-02 9.301868826150894165e-02 -7.888002693653106689e-02 -8.487989008426666260e-02 2.927773594856262207e-01 -1.762254349887371063e-02 -3.121922723948955536e-03 4.166120886802673340e-01
7.777705043554306030e-02 1.975907087326049805e-01 -2.461628988385200500e-02 7.798787951469421387e-02 1.073067914694547653e-02 9.929445385932922363e-02 -1.614136099815368652e-01 1.189252883195877075e-01 1.635983735322952271e-01 -4.733262956142425537e-02 -9.392527490854263306e-02 -2.965359985828399658e-01 1.939956285059452057e-02 1.214029937982559204e-01 4.112330079078674316e-02 1.985218524932861328e-01 2.738665044307708740e-01 2.360139787197113037e-01 1.027465835213661194e-01 1.902114599943161011e-01 -1.584441810846328735e-01 -1.707034558057785034e-01 2.326314710080623627e-02 1.531501710414886475e-01 -2.074524164199829102e-01 2.385977059602737427e-01 -2.073171585798263550e-01 1.183505635708570480e-02 1.927860677242279053e-01 -3.390070199966430664e-01 -4.006186425685882568e-01 6.866326183080673218e-02
4.840845465660095215e-01 1.426934450864791870e-01 1.094035059213638306e-01 -1.031150519847869873e-01 -1.497354209423065186e-01 1.416635513305664062e-01 -6.678501516580581665e-02 -1.590310484170913696e-01 -1.031038537621498108e-01 -1.750931739807128906e-01 1.294169574975967407e-01 -1.397175192832946777e-01 2.471475303173065186e-01 2.353585138916969299e-02 4.073805734515190125e-02 2.558783814311027527e-02 1.586566567420959473e-01 1.087263971567153931e-01 9.420053660869598389e-02 -5.823495611548423767e-02 6.164998933672904968e-02 4.435143992304801941e-02 -1.858149655163288116e-02 3.884920179843902588e-01 9.652015566825866699e-02 1.415768265724182129e-01 1.535475403070449829e-01 -1.260102391242980957e-01 2.679123282432556152e-01 -2.321689128875732422e-01 -7.027734816074371338e-02 3.212775290012359619e-01
-1.248648539185523987e-01 3.167605400085449219e-01 1.478980481624603271e-01 -7.945696264505386353e-02 -9.734331071376800537e-02 -1.453331485390663147e-02 -7.449442893266677856e-02 1.311632394790649414e-01 -3.566568344831466675e-02 -5.977680534124374390e-02 -1.492044329643249512e-01 -1.135407388210296631e-01 8.268667757511138916e-02 3.363069593906402588e-01 3.802506625652313232e-01 1.572079211473464966e-01 -3.814199194312095642e-02 1.408568322658538818e-01 1.707198768854141235e-01 -2.141508311033248901e-01 -1.351222991943359375e-01 2.552637457847595215e-01 9.143245406448841095e-03 -8.991383761167526245e-02 -2.696483433246612549e-01 3.924078866839408875e-02 -4.291401803493499756e-02 1.311519593000411987e-01 -1.723743416368961334e-02 1.874310076236724854e-01 -2.977963685989379883e-01 2.981800138950347900e-01
-8.295502513647079468e-02 2.105981111526489258e-01 1.663383543491363525e-01 2.392111867666244507e-01 -2.804061211645603180e-02 -9.114587679505348206e-03 -3.319523334503173828e-01 4.258746653795242310e-02 1.727358847856521606e-01 -1.755524575710296631e-01 9.233084321022033691e-02 -3.648275732994079590e-01 1.589691191911697388e-01 2.836109995841979980e-01 1.042481139302253723e-01 1.972879171371459961e-01 -2.634960785508155823e-02 1.185112297534942627e-01 2.213993221521377563e-01 1.353846490383148193e-01 -1.634828001260757446e-01 -2.932831121142953634e-04 1.226027235388755798e-01 1.385356038808822632e-01 -9.178612381219863892e-02 2.846581935882568359e-01 -9.050294011831283569e-02 -6.974449753761291504e-02 1.621765829622745514e-02 -2.499321997165679932e-01 -2.866868078708648682e-01 5.253008380532264709e-02
3.417068421840667725e-01 3.359901905059814453e-01 -1.440946310758590698e-01 7.014579325914382935e-02 1.593344658613204956e-02 1.576972752809524536e-01 2.393670678138732910e-01 -1.031903997063636780e-01 -2.069412618875503540e-01 -7.482925429940223694e-03 -1.082833409309387207e-01 -9.870786964893341064e-02 -1.257786005735397339e-01 3.031410276889801025e-01 1.038580611348152161e-01 1.894631981849670410e-01 8.492954820394515991e-02 -2.121674269437789917e-01 3.654605150222778320e-01 -4.707732796669006348e-02 1.359297037124633789e-01 4.959822073578834534e-02 1.352945417165756226e-01 -1.111520156264305115e-01 3.868190571665763855e-02 5.726330354809761047e-02 -1.560609787702560425e-01 1.021424978971481323e-01 1.737216860055923462e-01 7.362089585512876511e-03 -1.002018079161643982e-01 3.367641866207122803e-01
-4.062903299927711487e-02 2.691638469696044922e-01 5.575541779398918152e-02 -6.638655811548233032e-02 4.454929730854928493e-04 1.974485963582992554e-01 -8.686991035938262939e-02 1.381335556507110596e-01 3.201758563518524170e-01 4.387336596846580505e-02 1.000005826354026794e-01 -2.653852403163909912e-01 2.037846744060516357e-01 -7.081465423107147217e-02 2.932511270046234131e-01 1.528392285108566284e-01 2.595332562923431396e-01 1.736616343259811401e-01 2.411774545907974243e-01 2.668305933475494385e-01 -1.457924246788024902e-01 -2.391022890806198120e-01 1.375495940446853638e-01 1.329765319824218750e-01 -1.548113301396369934e-02 7.548338919878005981e-02 -1.880416721105575562e-01 8.333229273557662964e-02 5.454507842659950256e-02 -1.079283207654953003e-01 -4.591150954365730286e-02 3.242270350456237793e-01
-8.336797356605529785e-02 3.080243766307830811e-01 -5.548250675201416016e-02 6.302986294031143188e-02 6.900181621313095093e-02 -8.542268723249435425e-02 -2.741228044033050537e-01 -1.724754720926284790e-01 1.018299236893653870e-01 -1.902934312820434570e-01 1.901227533817291260e-01 -2.202902287244796753e-01 2.201521247625350952e-01 3.636401146650314331e-02 1.363396942615509033e-01 5.758146941661834717e-02 6.658100336790084839e-02 -2.965533137321472168e-01 2.107252031564712524e-01 -2.465205639600753784e-01 -2.643155120313167572e-02 1.108579896390438080e-02 4.187434911727905273e-01 1.338451206684112549e-01 -1.581162810325622559e-01 -1.486598700284957886e-01 5.111206695437431335e-02 -3.187831118702888489e-02 2.071895897388458252e-01 -1.357544213533401489e-01 -1.534796319901943207e-02 2.593518495559692383e-01
2.972306311130523682e-02 2.577480077743530273e-01 -3.584865629673004150e-01 -1.299193054437637329e-01 -1.744595356285572052e-02 3.048644661903381348e-01 7.474131882190704346e-02 -1.144843623042106628e-01 1.553798764944076538e-01 -1.956277042627334595e-01 8.594206720590591431e-02 -2.229289561510086060e-01 -1.319949477910995483e-01 7.161301374435424805e-02 1.553689092397689819e-01 2.534920275211334229e-01 -5.881552770733833313e-02 2.491410076618194580e-01 3.265436738729476929e-02 1.680634021759033203e-01 -3.552533313632011414e-02 8.528846502304077148e-02 1.839929670095443726e-01 6.706097722053527832e-02 -3.187890648841857910e-01 -2.674509286880493164e-01 6.883417814970016479e-02 9.170459955930709839e-02 -2.675316669046878815e-02 -4.387557134032249451e-02 -1.266514062881469727e-01 3.133547008037567139e-01
-6.688043475151062012e-02 4.767157435417175293e-01 6.046706065535545349e-02 -4.247519373893737793e-02 -8.113213628530502319e-02 6.506235152482986450e-02 -1.347627192735671997e-01 -4.732373729348182678e-02 5.180386826395988464e-02 -1.424273941665887833e-02 3.166710138320922852e-01 -2.069828808307647705e-01 -1.376810073852539062e-01 -5.481810867786407471e-02 2.226856769993901253e-03 -2.660293318331241608e-02 -3.759828507900238037e-01 1.378663331270217896e-01 3.121386170387268066e-01 -2.630865573883056641e-02 2.186554372310638428e-01 -1.076334342360496521e-01 3.333774805068969727e-01 5.886092036962509155e-02 -1.344885230064392090e-01 1.359463632106781006e-01 7.774262875318527222e-02 -1.611918359994888306e-01 6.330771744251251221e-02 -6.606467813253402710e-02 -1.597210168838500977e-01 1.671471893787384033e-01
2.471942007541656494e-01 -2.624896168708801270e-02 -8.072514086961746216e-02 -2.070960253477096558e-01 -2.514378130435943604e-01 1.181768625974655151e-01 -3.169659674167633057e-01 1.574633866548538208e-01 -1.194097772240638733e-01 -1.039616167545318604e-01 -1.000778051093220711e-03 -3.439633548259735107e-01 9.891678392887115479e-02 2.428370118141174316e-01 -7.279241830110549927e-02 8.797721564769744873e-02 1.200071424245834351e-01 1.536781042814254761e-01 1.391685456037521362e-01 7.263986021280288696e-02 -1.870380789041519165e-01 -7.338248938322067261e-02 -1.028910726308822632e-01 2.016651481389999390e-01 1.228420063853263855e-01 1.505733281373977661e-01 -4.308738559484481812e-02 -3.737271130084991455e-01 -1.604546457529067993e-01 -5.112989619374275208e-02 -2.326608151197433472e-01 2.123945802450180054e-01
1.256895214319229126e-01 -2.877126447856426239e-02 -2.762604355812072754e-01 2.206719964742660522e-01 -2.646310720592737198e-03 2.286154329776763916e-01 8.865667134523391724e-02 -1.272737681865692139e-01 1.039783377200365067e-02 -4.475144743919372559e-01 2.161910980939865112e-01 -1.743631064891815186e-01 -2.948872372508049011e-02 2.928927242755889893e-01 -4.407697170972824097e-02 -6.955978274345397949e-02 2.545818686485290527e-03 -9.469105303287506104e-02 2.510260641574859619e-01 -2.312747091054916382e-01 -5.381205677986145020e-02 -1.174553632736206055e-01 2.824221849441528320e-01 -8.657909929752349854e-02 -1.584705263376235962e-01 1.877218782901763916e-01 -1.981660723686218262e-01 1.047786208800971508e-03 -5.437831208109855652e-02 -2.764430455863475800e-02 -7.522323727607727051e-02 2.695265710353851318e-01
9.942445904016494751e-02 1.976473778486251831e-01 -4.150394797325134277e-01 1.221754029393196106e-02 -3.102492690086364746e-01 1.730865687131881714e-01 -1.369350850582122803e-01 3.899608552455902100e-02 -4.231717437505722046e-02 -1.582392454147338867e-01 -7.654219120740890503e-02 -4.828133154660463333e-03 -4.791180044412612915e-02 2.751751542091369629e-01 6.265601515769958496e-02 1.030948236584663391e-01 1.464393455535173416e-02 1.904598623514175415e-01 -4.052524641156196594e-02 -7.489358633756637573e-02 2.731169462203979492e-01 -2.432897873222827911e-02 1.031883284449577332e-01 2.118137478828430176e-01 -3.602271676063537598e-01 -1.912185996770858765e-01 -3.267967328429222107e-02 -8.330485224723815918e-02 7.856845855712890625e-03 -2.651848196983337402e-01 -8.155524730682373047e-02 2.847172319889068604e-01
8.218125253915786743e-02 3.150334656238555908e-01 1.414689421653747559e-01 1.628951430320739746e-01 -9.697212278842926025e-02 3.316944241523742676e-01 -9.222367405891418457e-02 9.856141358613967896e-02 -2.753964252769947052e-02 9.173060953617095947e-02 -6.910140812397003174e-02 -2.916864156723022461e-01 2.050604224205017090e-01 2.317607402801513672e-01 -9.594015032052993774e-02 1.781096160411834717e-01 3.173454478383064270e-02 2.959341108798980713e-01 2.796985507011413574e-01 -2.354083769023418427e-02 -6.751254945993423462e-02 -1.560887247323989868e-01 -4.064415581524372101e-03 3.844732046127319336e-01 1.680726371705532074e-02 6.264568120241165161e-02 -1.481323987245559692e-01 -2.892761304974555969e-02 1.614639312028884888e-01 -2.351846992969512939e-01 2.770573459565639496e-02 1.443047523498535156e-01
1.341577768325805664e-01 4.714113175868988037e-01 2.043555080890655518e-01 8.087804168462753296e-02 1.316015608608722687e-02 1.340862661600112915e-01 -1.392559558153152466e-01 -1.569174416363239288e-02 2.560753822326660156e-01 -6.422875821590423584e-02 -6.983106583356857300e-02 -1.274773329496383667e-01 -1.074856817722320557e-01 2.723885178565979004e-01 -1.419049799442291260e-01 6.187158077955245972e-02 1.137366220355033875e-01 -1.206538081169128418e-01 4.063587263226509094e-02 -8.329217135906219482e-02 -5.421762913465499878e-02 4.151007160544395447e-02 2.815311849117279053e-01 3.711869120597839355e-01 -1.608530245721340179e-02 2.764877490699291229e-02 -1.419737637042999268e-01 -3.205865025520324707e-01 1.582247763872146606e-01 -3.122710250318050385e-02 -2.502125203609466553e-01 5.275232344865798950e-02
9.834811836481094360e-02 5.133094787597656250e-01 1.112835202366113663e-02 -3.192036226391792297e-02 -1.564421653747558594e-01 -2.314022369682788849e-02 -1.395743042230606079e-01 -1.951966285705566406e-01 -2.584093809127807617e-01 -5.435629934072494507e-02 -3.168240562081336975e-02 -2.781926095485687256e-01 1.823300123214721680e-02 2.316928654909133911e-02 -2.306032329797744751e-01 -6.527771055698394775e-02 -2.857229299843311310e-02 5.452594161033630371e-02 1.782860457897186279e-01 -1.222265977412462234e-02 -3.496715053915977478e-02 8.372748643159866333e-02 9.429134428501129150e-02 -2.564782835543155670e-02 2.183682098984718323e-02 -5.281703546643257141e-03 -1.229794472455978394e-01 -1.498621553182601929e-01 -6.929883360862731934e-02 -5.470746159553527832e-01 -1.516990810632705688e-01 1.340651214122772217e-01
1.184580847620964050e-01 3.217852413654327393e-01 -2.043062299489974976e-01 -9.884823858737945557e-02 -1.932098865509033203e-01 1.273054480552673340e-01 8.250121027231216431e-02 1.245310530066490173e-01 7.075881958007812500e-02 -1.244936212897300720e-01 1.335372216999530792e-02 -1.006549820303916931e-01 2.187888137996196747e-02 2.223611623048782349e-01 2.294272631406784058e-01 -1.142277009785175323e-02 -1.905659288167953491e-01 1.152665317058563232e-01 9.266828000545501709e-02 -1.493204534053802490e-01 -1.008815094828605652e-01 4.547655954957008362e-02 1.728924661874771118e-01 4.093700274825096130e-02 -2.443600744009017944e-01 1.879453957080841064e-01 2.289637327194213867e-01 2.943105995655059814e-01 -6.369838863611221313e-02 2.432936877012252808e-01 -3.475591540336608887e-01 2.812989354133605957e-01
1.262904405593872070e-01 2.665129303932189941e-01 -2.730160206556320190e-02 1.450159400701522827e-01 -2.028726488351821899e-01 1.661671549081802368e-01 -2.411628365516662598e-01 -3.042261302471160889e-01 -9.421011060476303101e-02 -5.455521866679191589e-02 -2.438289485871791840e-02 -2.460195422172546387e-01 -2.346949279308319092e-01 3.334808945655822754e-01 -1.378380805253982544e-01 2.652456611394882202e-02 2.233523130416870117e-02 -1.343298256397247314e-01 3.713438510894775391e-01 -7.757896929979324341e-02 4.721317440271377563e-02 -3.878979186993092299e-04 -1.291590481996536255e-01 2.872334718704223633e-01 -3.123691678047180176e-02 -2.207842916250228882e-01 -1.155122444033622742e-01 1.056638807058334351e-01 7.939811050891876221e-02 3.370448574423789978e-02 -2.253655940294265747e-01 1.283239871263504028e-01
9.561751782894134521e-02 4.313502609729766846e-01 9.649606794118881226e-02 5.416499450802803040e-02 -7.451361045241355896e-03 9.467292577028274536e-03 -2.381166256964206696e-02 -4.154232144355773926e-02 2.428557574748992920e-01 -1.777323335409164429e-01 -4.911452531814575195e-02 -1.038169041275978088e-01 -3.462030291557312012e-01 4.391591250896453857e-01 -1.104116961359977722e-01 -7.862400379963219166e-04 -2.063830047845840454e-01 8.642727881669998169e-02 1.483333855867385864e-01 2.192427963018417358e-01 1.227283552289009094e-01 2.075551748275756836e-01 -1.445370465517044067e-01 -3.649960458278656006e-02 -3.234274685382843018e-02 -1.093668639659881592e-01 -1.378915458917617798e-01 6.452030688524246216e-02 2.562377452850341797e-01 4.953591898083686829e-02 -1.582893729209899902e-01 1.777494847774505615e-01
6.941089034080505371e-02 1.181125491857528687e-01 8.120841532945632935e-02 -3.975982218980789185e-02 -1.119407415390014648e-01 9.446624666452407837e-02 -1.360477954149246216e-01 -2.925434112548828125e-01 2.242035865783691406e-01 -1.684475243091583252e-01 1.833315342664718628e-01 -1.420057117938995361e-01 1.284262686967849731e-01 1.731005609035491943e-01 -1.162124201655387878e-01 3.771521747112274170e-01 1.380366384983062744e-01 1.650489270687103271e-01 2.464259862899780273e-01 4.323401153087615967e-01 6.038054823875427246e-02 -2.182724140584468842e-02 8.401907235383987427e-02 2.506785392761230469e-01 -1.234780848026275635e-01 -6.958049535751342773e-02 4.009977355599403381e-02 1.056633219122886658e-01 2.492643743753433228e-01 8.980652689933776855e-02 -1.078602448105812073e-01 1.738785803318023682e-01
-2.239155210554599762e-02 3.182292580604553223e-01 -2.090154886245727539e-01 -1.796641349792480469e-01 -1.592007726430892944e-01 1.286630332469940186e-01 1.672530733048915863e-02 -3.587406128644943237e-02 2.064726650714874268e-01 -3.251813948154449463e-01 8.477206528186798096e-02 -1.006061062216758728e-01 -9.787274152040481567e-02 3.400330245494842529e-01 1.013299599289894104e-01 -4.253805056214332581e-02 -2.164337188005447388e-01 1.702973693609237671e-01 -9.986614435911178589e-02 7.037966698408126831e-02 8.231583237648010254e-02 2.011182010173797607e-01 1.365700960159301758e-01 1.244329437613487244e-01 1.434145087841898203e-04 -1.720677763223648071e-01 1.324616521596908569e-01 -1.123451739549636841e-01 -2.913330793380737305e-01 -7.342626154422760010e-02 -3.546631932258605957e-01 1.669670492410659790e-01
-1.426842361688613892e-01 9.904476255178451538e-02 3.195360302925109863e-01 9.724563360214233398e-02 -8.843222260475158691e-02 -7.221676874905824661e-03 -1.229854747653007507e-01 1.683526635169982910e-01 1.130513474345207214e-01 -1.083689555525779724e-01 -9.232292324304580688e-02 -2.167172580957412720e-01 -2.713251113891601562e-01 3.954339325428009033e-01 2.278136909008026123e-01 1.881837844848632812e-01 6.180633231997489929e-02 1.733576804399490356e-01 2.235530465841293335e-01 1.651147007942199707e-02 -6.475090235471725464e-02 2.005244940519332886e-01 -1.524075269699096680e-01 6.376343220472335815e-02 1.899913996458053589e-01 2.793629467487335205e-01 1.529208123683929443e-01 8.644185215234756470e-02 -2.935322746634483337e-02 -1.373514086008071899e-01 -1.248001381754875183e-01 2.711116075515747070e-01
2.425904124975204468e-01 1.777053475379943848e-01 1.520744562149047852e-01 3.901949152350425720e-02 -4.192416369915008545e-01 -1.199726667255163193e-02 8.372683823108673096e-02 -1.916161775588989258e-01 1.721982359886169434e-01 -3.843950033187866211e-01 -1.681314781308174133e-02 -1.862391084432601929e-01 1.404492706060409546e-01 1.140344049781560898e-02 2.681553363800048828e-01 1.005913466215133667e-01 1.477815359830856323e-01 1.322641968727111816e-01 1.540009528398513794e-01 1.097952574491500854e-01 8.273488283157348633e-02 1.699654906988143921e-01 1.960350573062896729e-01 1.192759871482849121e-01 -6.188680231571197510e-02 -7.459868490695953369e-02 -1.681805253028869629e-01 -1.475553065538406372e-01 2.486739754676818848e-01 -2.140291482210159302e-01 -2.521560760214924812e-03 1.429189145565032959e-01
-1.024441048502922058e-01 3.365736901760101318e-01 2.346223890781402588e-01 -2.838358581066131592e-01 -1.976916342973709106e-01 -7.025896571576595306e-03 -8.125706017017364502e-02 -1.108255609869956970e-01 1.704649329185485840e-01 -3.975940495729446411e-02 1.061806306242942810e-01 -2.767913341522216797e-01 -1.062510907649993896e-01 -1.021363958716392517e-01 -9.208849631249904633e-03 -2.911969460546970367e-02 -1.614406704902648926e-01 2.726953327655792236e-01 2.521537244319915771e-01 2.913265861570835114e-02 2.980521135032176971e-02 -2.529235556721687317e-02 5.072392225265502930e-01 5.340249277651309967e-03 6.191495060920715332e-02 6.316647678613662720e-02 4.976779222488403320e-02 -1.354703754186630249e-01 1.047052070498466492e-01 1.159735396504402161e-01 -1.659699529409408569e-01 1.926138252019882202e-01
1.702103465795516968e-01 4.406987726688385010e-01 3.366561233997344971e-02 -4.246614575386047363e-01 -2.101648412644863129e-02 6.329382956027984619e-02 -3.531830012798309326e-02 -3.972124680876731873e-02 -1.959418654441833496e-01 -3.696863949298858643e-01 -3.966424614191055298e-02 -1.037391796708106995e-01 1.665348708629608154e-01 1.065174862742424011e-01 1.839864999055862427e-01 -9.062246233224868774e-02 -1.641020774841308594e-01 1.982989609241485596e-01 4.530760645866394043e-02 -2.890185685828328133e-03 -1.154452189803123474e-01 -3.988518938422203064e-02 2.594782598316669464e-02 -5.904597789049148560e-02 2.329280413687229156e-02 1.605290621519088745e-01 -3.179500252008438110e-02 -5.861711129546165466e-02 -2.855140864849090576e-01 -3.159232065081596375e-02 -2.736396193504333496e-01 2.097247391939163208e-01
4.142798110842704773e-02 5.549551844596862793e-01 -2.009062916040420532e-01 8.085013180971145630e-02 6.776267290115356445e-02 9.403907507658004761e-02 -1.866242736577987671e-01 4.313078522682189941e-02 -2.093480974435806274e-01 -1.949545890092849731e-01 2.379979565739631653e-02 -7.740925997495651245e-02 3.609601408243179321e-02 2.926613092422485352e-01 -1.047817543148994446e-01 5.744301155209541321e-02 1.082299202680587769e-01 1.557812392711639404e-01 3.273314535617828369e-01 1.554402112960815430e-01 1.804865896701812744e-01 -5.666911229491233826e-02 6.078090891242027283e-02 -9.140839800238609314e-03 1.733099222183227539e-01 -2.112976163625717163e-01 2.432551681995391846e-01 -1.263324022293090820e-01 9.530501812696456909e-02 -1.059802174568176270e-01 -4.512314125895500183e-02 1.569668054580688477e-01
-1.919083744287490845e-01 6.016419082880020142e-02 2.057744562625885010e-01 -1.010744422674179077e-01 -5.406405776739120483e-02 7.941725105047225952e-02 7.282346487045288086e-02 1.708254776895046234e-02 2.671979367733001709e-01 -3.076756745576858521e-02 -1.768865138292312622e-01 -3.357474505901336670e-01 -1.401210576295852661e-01 3.245242834091186523e-01 1.313810050487518311e-01 1.236992105841636658e-01 2.333101816475391388e-02 -2.905454114079475403e-02 2.579943835735321045e-01 7.354325801134109497e-02 5.219011753797531128e-02 -3.934220373630523682e-01 5.823291838169097900e-02 1.463851332664489746e-01 8.115154504776000977e-02 1.876027137041091919e-01 -6.511044502258300781e-02 1.014324054121971130e-01 -1.141722425818443298e-01 -1.137294024229049683e-01 -6.134364381432533264e-02 4.202079474925994873e-01
2.066061198711395264e-01 2.974405288696289062e-01 -1.539575010538101196e-01 -1.256492882966995239e-01 -1.409970670938491821e-01 2.164215445518493652e-01 -1.862503886222839355e-01 -1.310825645923614502e-01 -1.552518606185913086e-01 -1.904230564832687378e-01 -1.730709820985794067e-01 -3.418490588665008545e-01 5.801923200488090515e-02 -7.606348395347595215e-02 2.404558211565017700e-01 -7.944945245981216431e-02 -1.713436245918273926e-01 -1.409274190664291382e-01 7.257625460624694824e-02 -2.584114670753479004e-01 5.397394672036170959e-02 1.078303977847099304e-01 1.326007023453712463e-02 1.122265532612800598e-01 -9.614769369363784790e-02 2.748412787914276123e-01 -4.338961467146873474e-02 -1.690989173948764801e-02 6.379085034132003784e-02 -2.815051078796386719e-01 -1.119123920798301697e-01 3.145422935485839844e-01
2.961836457252502441e-01 8.440247923135757446e-02 6.563529372215270996e-02 -1.527649611234664917e-01 2.247204445302486420e-02 7.529140263795852661e-02 -2.477696239948272705e-01 -2.122308611869812012e-01 -6.226523965597152710e-02 -6.612528860569000244e-02 1.176583692431449890e-01 -1.005876660346984863e-01 -4.040136560797691345e-02 1.287182569503784180e-01 -1.459431499242782593e-01 2.152122110128402710e-01 -2.150513231754302979e-02 2.684156000614166260e-01 1.326806396245956421e-01 8.541714400053024292e-02 -8.019337803125381470e-02 4.594020172953605652e-02 3.376867175102233887e-01 1.719411611557006836e-01 -7.058767229318618774e-02 -1.648046374320983887e-01 2.063848227262496948e-01 2.254889346659183502e-02 1.392585337162017822e-01 1.050482168793678284e-01 -3.985955193638801575e-02 5.385752916336059570e-01
6.836461275815963745e-02 5.037136077880859375e-01 -3.151003420352935791e-01 -2.526719570159912109e-01 -5.170445423573255539e-03 1.582599431276321411e-01 -2.007758170366287231e-01 1.905088722705841064e-01 -1.931983232498168945e-02 -3.195234835147857666e-01 2.309401333332061768e-02 -2.150708734989166260e-01 5.363114178180694580e-02 1.327886581420898438e-01 -2.062192857265472412e-01 5.426397174596786499e-02 -5.612518265843391418e-02 1.197049915790557861e-01 3.074528276920318604e-01 -1.109447330236434937e-02 5.293026566505432129e-02 -1.218270659446716309e-01 2.242538332939147949e-01 -2.139640003442764282e-01 4.801842570304870605e-02 2.419081330299377441e-02 1.960053108632564545e-02 1.112810894846916199e-01 -4.191106185317039490e-02 -7.032547891139984131e-02 1.154152750968933105e-01 5.246929824352264404e-03
8.804061263799667358e-02 1.812914013862609863e-01 -2.414646446704864502e-01 6.681560724973678589e-02 -1.407674252986907959e-01 2.580817639827728271e-01 6.432487815618515015e-02 -1.113810315728187561e-01 -2.642636373639106750e-02 -1.096257418394088745e-01 9.840568155050277710e-02 -3.564968407154083252e-01 1.126744076609611511e-01 1.474718898534774780e-01 1.716833934187889099e-02 1.391410231590270996e-01 -1.830631196498870850e-01 -3.252758383750915527e-01 7.098891586065292358e-02 -3.088126704096794128e-02 1.636667102575302124e-01 3.540580868721008301e-01 3.728272616863250732e-01 2.103742677718400955e-03 -8.172668516635894775e-02 1.958913654088973999e-01 -1.799539849162101746e-02 3.822424262762069702e-02 -2.585135400295257568e-03 -1.655604243278503418e-01 -2.463119775056838989e-01 1.366643011569976807e-01
1.344359945505857468e-02 3.611385524272918701e-01 -1.389387696981430054e-01 -1.918610781431198120e-01 -1.954395622014999390e-01 3.234053030610084534e-03 -4.781665280461311340e-02 -2.369847707450389862e-02 9.648085385560989380e-02 -3.955721110105514526e-02 1.186027526855468750e-01 -8.870790153741836548e-02 5.008267983794212341e-02 2.420992255210876465e-01 3.617588579654693604e-01 -2.074091732501983643e-01 9.294445067644119263e-02 2.736541330814361572e-01 4.540656507015228271e-02 -8.731422573328018188e-02 -8.386128395795822144e-02 1.166340932250022888e-01 1.847193688154220581e-01 -1.768855601549148560e-01 -3.788519185036420822e-03 2.435647547245025635e-01 8.079356700181961060e-02 2.065224349498748779e-01 4.290068056434392929e-03 2.571018040180206299e-02 -3.123095333576202393e-01 3.441226780414581299e-01
1.876038382761180401e-03 1.970492303371429443e-01 8.376307785511016846e-02 -9.458485990762710571e-02 -2.709953486919403076e-01 -2.982897125184535980e-02 -1.569661498069763184e-01 6.591154634952545166e-02 -2.072168290615081787e-01 -2.705733180046081543e-01 -8.376255631446838379e-02 -3.999156057834625244e-01 7.887328416109085083e-02 1.756586730480194092e-01 6.021719891577959061e-03 4.011676460504531860e-02 2.511948347091674805e-01 2.503530383110046387e-01 8.029659092426300049e-02 1.012742444872856140e-01 -9.631452709436416626e-02 2.562169358134269714e-02 2.867429284378886223e-03 1.482285559177398682e-01 8.576190471649169922e-02 2.256931811571121216e-01 -1.228402405977249146e-01 -7.764706015586853027e-02 -7.960615679621696472e-03 -4.838279783725738525e-01 -1.670724004507064819e-01 6.484454870223999023e-02
-6.140004470944404602e-02 -3.257041797041893005e-02 -9.792152047157287598e-02 2.275370508432388306e-01 -2.321219891309738159e-01 3.669414520263671875e-01 -9.427675604820251465e-02 1.156622450798749924e-02 -1.265508383512496948e-01 -9.975172579288482666e-02 8.411777019500732422e-02 -9.223558008670806885e-02 -1.563827544450759888e-01 1.045712828636169434e-01 1.021372526884078979e-01 -3.107698075473308563e-02 -7.197182625532150269e-02 -9.486179053783416748e-02 4.283621311187744141e-01 -1.562367826700210571e-01 8.875568211078643799e-02 1.153983622789382935e-01 2.031311392784118652e-01 2.396367788314819336e-01 -2.255655378103256226e-01 -2.548649348318576813e-02 -2.119648009538650513e-01 6.897971779108047485e-02 3.107564523816108704e-02 -7.329380512237548828e-02 -3.712479025125503540e-03 4.454082548618316650e-01
4.071063101291656494e-01 1.515453606843948364e-01 2.574608922004699707e-01 -9.920693188905715942e-02 9.684760868549346924e-02 -3.914098814129829407e-02 -9.950263798236846924e-02 1.109310891479253769e-02 -8.486443758010864258e-02 -2.690590918064117432e-01 -1.648923307657241821e-01 -2.639660537242889404e-01 -5.788195133209228516e-02 3.209237456321716309e-01 6.660631299018859863e-02 2.764939069747924805e-01 2.605268955230712891e-01 3.300997316837310791e-01 -6.584780663251876831e-02 4.003041982650756836e-02 -1.102137193083763123e-01 1.339266896247863770e-01 2.302143871784210205e-01 -8.280760794878005981e-02 -1.340820174664258957e-02 5.709440633654594421e-02 -8.002975583076477051e-02 5.220195651054382324e-02 1.207498833537101746e-01 -7.697895169258117676e-02 -2.113124728202819824e-01 9.942566975951194763e-03
-1.004975065588951111e-01 9.453796595335006714e-02 3.273987770080566406e-01 1.973496824502944946e-01 -1.342184096574783325e-01 3.140398114919662476e-02 -2.078965902328491211e-01 1.215552315115928650e-01 1.768999546766281128e-01 7.071008533239364624e-02 -6.559404730796813965e-02 -2.673525512218475342e-01 -1.070695519447326660e-01 3.769485056400299072e-01 1.122943311929702759e-01 2.117390036582946777e-01 -1.843401044607162476e-02 1.741464436054229736e-01 1.728178858757019043e-01 1.395958513021469116e-01 -2.044222876429557800e-02 1.145727373659610748e-02 -7.431534677743911743e-02 9.685823321342468262e-02 1.178488805890083313e-01 2.980794906616210938e-01 -4.755695816129446030e-03 -2.084232307970523834e-02 8.965748548507690430e-02 -1.760674268007278442e-01 -3.468465507030487061e-01 2.770322859287261963e-01
2.264777421951293945e-01 1.271200031042098999e-01 -1.383315324783325195e-01 -1.101174973882734776e-03 -2.367060482501983643e-01 -8.411936461925506592e-02 1.556154936552047729e-01 1.679746955633163452e-01 -9.845797717571258545e-02 4.934674501419067383e-02 1.487988531589508057e-01 -1.030653268098831177e-01 -2.000858634710311890e-01 3.500098884105682373e-01 6.477987021207809448e-02 1.312280423007905483e-03 1.284734010696411133e-01 2.314596772193908691e-01 2.254206985235214233e-01 -2.572680823504924774e-03 2.220112830400466919e-01 1.088390350341796875e-01 1.880819201469421387e-01 2.032915204763412476e-01 -1.333289295434951782e-01 2.020885422825813293e-02 9.063173830509185791e-02 -1.190043240785598755e-01 3.340869769454002380e-02 -4.256545901298522949e-01 -1.303942799568176270e-01 2.960451245307922363e-01
3.194994032382965088e-01 1.913688331842422485e-01 3.275812417268753052e-02 -1.780242025852203369e-01 -7.751349359750747681e-02 7.737486809492111206e-02 -2.946754693984985352e-01 -2.294465303421020508e-01 2.789352647960186005e-02 -1.420728713274002075e-01 -1.269678622484207153e-01 -3.135103285312652588e-01 1.487237168475985527e-03 2.334672771394252777e-02 1.627220064401626587e-01 2.902868762612342834e-02 -2.342681586742401123e-01 1.344038825482130051e-02 2.565290331840515137e-01 -1.941675692796707153e-01 1.998064368963241577e-01 -1.069011632353067398e-03 -6.094092875719070435e-02 2.019215375185012817e-01 7.469520717859268188e-02 1.240149438381195068e-01 3.256063759326934814e-01 2.901821024715900421e-02 1.186425313353538513e-01 -1.307549923658370972e-01 -2.538246512413024902e-01 2.177531123161315918e-01
-3.224897757172584534e-02 1.586202234029769897e-01 -5.218689143657684326e-02 6.275863945484161377e-02 -1.608055382966995239e-01 -1.174615025520324707e-01 7.512030005455017090e-02 3.310828506946563721e-01 1.628698706626892090e-01 -3.275716304779052734e-02 1.090149804949760437e-01 -1.068613957613706589e-02 8.865672349929809570e-02 1.083669960498809814e-01 1.142722833901643753e-02 1.075673848390579224e-01 -1.708714514970779419e-01 -4.215957224369049072e-02 3.965699076652526855e-01 -1.475859135389328003e-01 1.247383877635002136e-01 4.753230139613151550e-02 2.173999845981597900e-01 4.539231956005096436e-02 -7.765915989875793457e-02 -7.970190793275833130e-02 1.219969913363456726e-01 4.315528552979230881e-03 2.501120269298553467e-01 -1.728767007589340210e-01 4.922181740403175354e-02 5.848109722137451172e-01
-1.994914263486862183e-01 3.642530441284179688e-01 2.041944116353988647e-02 -9.844622574746608734e-03 1.668597944080829620e-02 9.039533883333206177e-02 -2.172570228576660156e-01 1.482430659234523773e-02 -2.261836677789688110e-01 -3.026629090309143066e-01 3.777560591697692871e-02 -3.274727761745452881e-01 -9.454693645238876343e-02 1.465234253555536270e-02 -2.378095388412475586e-01 2.598308324813842773e-01 1.665336340665817261e-01 1.177169531583786011e-01 2.293497473001480103e-01 4.048581421375274658e-02 -4.255838226526975632e-03 -6.735823303461074829e-02 -1.109863668680191040e-01 -1.815950423479080200e-01 -4.757555201649665833e-02 -2.437417954206466675e-01 -5.749331787228584290e-02 -4.698031768202781677e-02 9.621700644493103027e-02 1.393900997936725616e-02 -1.668026447296142578e-01 3.692530989646911621e-01
1.851194649934768677e-01 1.847527325153350830e-01 -1.356070190668106079e-01 -2.615304589271545410e-01 -1.172721236944198608e-01 -2.604810893535614014e-01 -5.276577547192573547e-03 8.430691063404083252e-02 -4.919784143567085266e-02 -1.152580976486206055e-01 2.023500800132751465e-01 -4.144268929958343506e-01 2.848466858267784119e-02 1.581482142210006714e-01 6.098417192697525024e-02 3.671610727906227112e-02 1.683785170316696167e-01 2.546146512031555176e-01 -2.595983631908893585e-02 1.687336415052413940e-01 7.131128013134002686e-02 -1.526866480708122253e-02 8.060536533594131470e-02 9.584522992372512817e-02 2.630393952131271362e-02 -4.055765643715858459e-02 -3.801278397440910339e-02 -3.477753400802612305e-01 -1.060503721237182617e-01 -1.227682977914810181e-01 -2.187609076499938965e-01 3.931287527084350586e-01
1.092081218957901001e-01 2.766224145889282227e-01 -5.758763849735260010e-02 -2.010426223278045654e-01 -1.175054460763931274e-01 -6.674776226282119751e-02 -2.706332132220268250e-02 -3.070600330829620361e-01 -1.786929070949554443e-01 -5.886417254805564880e-02 -2.456141412258148193e-01 -2.743458151817321777e-01 -1.391699761152267456e-01 1.524788290262222290e-01 1.644581705331802368e-01 2.659429609775543213e-01 -1.033565551042556763e-01 -8.812599815428256989e-03 2.398627102375030518e-01 -2.236459590494632721e-02 -6.302194297313690186e-02 6.800336390733718872e-02 -1.964870467782020569e-02 1.827500760555267334e-01 2.437321096658706665e-01 -2.919210493564605713e-02 6.786041706800460815e-02 -1.281474828720092773e-01 3.037031739950180054e-02 4.545836150646209717e-02 -5.987396836280822754e-02 4.940924048423767090e-01
-5.841107293963432312e-02 2.687777876853942871e-01 1.510608643293380737e-01 8.920871466398239136e-02 -1.623900681734085083e-01 7.183661311864852905e-02 -3.564023971557617188e-01 7.618213444948196411e-02 1.275005042552947998e-01 -2.221796959638595581e-01 6.635841727256774902e-02 -4.135986864566802979e-01 -2.684068866074085236e-02 2.564122676849365234e-01 8.592229336500167847e-02 1.966133266687393188e-01 1.740290597081184387e-02 9.790827333927154541e-02 1.157582998275756836e-01 2.593487203121185303e-01 -3.105294704437255859e-01 5.305564403533935547e-02 1.185969561338424683e-01 4.345716536045074463e-02 -6.815367937088012695e-02 2.234301567077636719e-01 -2.158449143171310425e-01 -7.579641044139862061e-02 1.255964934825897217e-01 -8.702529221773147583e-02 -1.947658956050872803e-01 -4.107659682631492615e-02
1.301011443138122559e-01 3.416845798492431641e-01 -2.683177888393402100e-01 2.637936361134052277e-02 -3.824816644191741943e-02 3.146000206470489502e-01 3.809067979454994202e-02 -1.908470988273620605e-01 3.007065132260322571e-02 -1.116608381271362305e-01 3.706485405564308167e-02 -3.391881585121154785e-01 -2.154268473386764526e-01 2.908729389309883118e-02 3.646127134561538696e-02 1.485066264867782593e-01 -1.581727415323257446e-01 1.220302209258079529e-01 1.146639809012413025e-01 1.402136236429214478e-01 1.440865546464920044e-01 2.714501321315765381e-01 -4.755232855677604675e-02 4.333449900150299072e-02 -1.822394281625747681e-01 -6.794261932373046875e-02 7.581674307584762573e-02 2.036932259798049927e-01 -8.871749043464660645e-02 1.040062606334686279e-01 -2.705026268959045410e-01 3.265933096408843994e-01
8.099133521318435669e-02 3.899419903755187988e-01 -9.311886876821517944e-02 -1.305690705776214600e-01 -1.379029750823974609e-01 3.304101824760437012e-01 -2.755861580371856689e-01 -8.045704453252255917e-04 1.663627102971076965e-02 -1.809927970170974731e-01 9.268742799758911133e-02 -2.302958816289901733e-01 4.100391641259193420e-02 -1.200596690177917480e-01 -1.540257632732391357e-01 2.231176644563674927e-01 -2.387098073959350586e-01 -1.567389233969151974e-03 -1.200698763132095337e-01 1.262320876121520996e-01 1.283025927841663361e-02 1.900448352098464966e-01 7.409401237964630127e-02 7.866867631673812866e-02 1.023185476660728455e-01 -1.073945239186286926e-01 -1.417482364922761917e-02 1.767704188823699951e-01 -3.775424361228942871e-01 3.557067736983299255e-02 -3.999483585357666016e-02 3.051480948925018311e-01
-1.984862796962261200e-02 3.551027476787567139e-01 6.096847727894783020e-02 -2.995076477527618408e-01 1.095242276787757874e-01 1.812694221735000610e-01 -2.009908109903335571e-02 2.191004715859889984e-02 3.078179433941841125e-02 -1.032865494489669800e-01 -2.096464335918426514e-01 -1.023581922054290771e-01 2.541987001895904541e-01 4.289721250534057617e-01 7.664962112903594971e-02 2.407601103186607361e-02 -3.030657768249511719e-02 1.478520482778549194e-01 8.830659091472625732e-02 -2.114774733781814575e-01 -5.954726040363311768e-02 1.851224005222320557e-01 -6.732818484306335449e-02 1.465086489915847778e-01 -2.483043372631072998e-01 9.375174343585968018e-02 -6.161717325448989868e-02 -3.712470829486846924e-02 -1.630145758390426636e-01 6.519939005374908447e-02 -2.517937123775482178e-01 3.228881657123565674e-01
-2.869715355336666107e-02 2.066471129655838013e-01 1.206224132329225540e-02 -5.860738083720207214e-02 -5.685299634933471680e-02 1.948422640562057495e-01 -1.360722184181213379e-01 -1.977670043706893921e-01 -1.577583551406860352e-01 -1.653361618518829346e-01 3.483391925692558289e-02 -4.663653075695037842e-01 -2.081438601016998291e-01 1.677419990301132202e-01 -2.088063508272171021e-01 1.242265254259109497e-01 -4.752054437994956970e-02 3.547094389796257019e-02 2.134138643741607666e-01 -2.691186964511871338e-01 -3.016009032726287842e-01 -1.929448395967483521e-01 1.150063574314117432e-01 2.487034797668457031e-01 -9.515992552042007446e-02 -1.600869596004486084e-01 8.418942242860794067e-02 6.655979901552200317e-02 1.073148027062416077e-01 1.605746597051620483e-01 -1.019847169518470764e-01 1.843430995941162109e-01
2.251896262168884277e-02 3.490143120288848877e-01 2.655894160270690918e-01 -1.938929110765457153e-01 -1.934974640607833862e-01 1.193359047174453735e-01 1.100408956408500671e-01 2.128613293170928955e-01 2.380263209342956543e-01 -2.723103761672973633e-01 -1.471085101366043091e-01 -2.164353877305984497e-01 1.585131287574768066e-01 6.375582516193389893e-02 -6.703891605138778687e-02 2.415405064821243286e-01 1.257095485925674438e-01 -6.605979055166244507e-02 3.921815752983093262e-02 1.767188459634780884e-01 -9.949896484613418579e-02 -1.806217133998870850e-01 -3.571847453713417053e-02 -4.359519481658935547e-02 -7.545179873704910278e-02 3.545059859752655029e-01 -4.958034306764602661e-02 -1.597819328308105469e-01 -2.235484123229980469e-01 -1.285565644502639771e-01 -3.518353914842009544e-03 2.112403213977813721e-01
2.104492187500000000e-01 2.273187488317489624e-01 -1.630969345569610596e-01 4.834070801734924316e-02 -4.546633958816528320e-01 2.425266802310943604e-01 1.744192540645599365e-01 5.006200820207595825e-02 -1.679353713989257812e-01 -9.764412790536880493e-02 -5.551656708121299744e-02 -2.253906130790710449e-01 -1.657573580741882324e-01 1.177841350436210632e-01 3.362289071083068848e-02 2.548744976520538330e-01 1.071582213044166565e-01 1.797385811805725098e-01 3.122461773455142975e-02 -1.707924157381057739e-01 4.756037145853042603e-02 1.011894941329956055e-01 4.056436717510223389e-01 2.603848837316036224e-02 8.053914457559585571e-02 1.190975308418273926e-01 2.649676427245140076e-02 1.199507899582386017e-02 2.737130224704742432e-01 -1.601476371288299561e-01 -6.174716725945472717e-02 4.285392817109823227e-03
1.655858159065246582e-01 5.383051633834838867e-01 6.400502473115921021e-02 -3.514766991138458252e-01 -5.225580930709838867e-02 2.886950373649597168e-01 2.572887949645519257e-02 6.614816933870315552e-02 -7.353545725345611572e-02 -1.073743104934692383e-01 4.107657447457313538e-02 9.693172574043273926e-02 1.201311126351356506e-01 1.494326293468475342e-01 1.454113721847534180e-01 -1.107754260301589966e-01 -2.691155970096588135e-01 1.424959450960159302e-01 1.385406851768493652e-01 -4.407760873436927795e-02 2.248310949653387070e-03 4.698850959539413452e-02 7.171039283275604248e-02 -3.824637271463871002e-03 -3.357733786106109619e-02 3.367390632629394531e-01 -9.828712791204452515e-02 -2.102650888264179230e-02 -2.253388166427612305e-01 1.219437923282384872e-02 3.422189503908157349e-02 2.605974674224853516e-01
1.394716054201126099e-01 1.960254758596420288e-01 4.118404537439346313e-02 2.345598489046096802e-02 8.426901698112487793e-02 -1.295338869094848633e-01 -2.462438493967056274e-01 -1.361972689628601074e-01 2.225608751177787781e-02 4.236745834350585938e-02 7.106685638427734375e-02 -2.579648792743682861e-01 -2.579635940492153168e-02 2.321811169385910034e-01 -1.837654858827590942e-01 -4.304032772779464722e-03 6.862869486212730408e-03 3.833473622798919678e-01 1.536214202642440796e-01 8.397521823644638062e-02 2.476601451635360718e-01 7.660846412181854248e-02 1.497313678264617920e-01 -7.977792061865329742e-03 -2.613996565341949463e-01 4.178055003285408020e-02 -9.176816046237945557e-02 2.574424743652343750e-01 7.051479071378707886e-02 2.259467262774705887e-03 -3.590207546949386597e-02 5.061420798301696777e-01
2.036672979593276978e-01 1.992498934268951416e-01 -6.016444042325019836e-02 -1.994438320398330688e-01 -1.420933604240417480e-01 -1.523463279008865356e-01 -3.667502850294113159e-02 4.943161457777023315e-02 -8.291953802108764648e-02 -2.131266295909881592e-01 7.354853302240371704e-02 -1.300590485334396362e-01 3.132855594158172607e-01 1.731964647769927979e-01 8.005720376968383789e-02 6.986930221319198608e-02 4.207192659378051758e-01 1.716487854719161987e-01 1.051386073231697083e-01 6.593491137027740479e-02 1.880106702446937561e-02 -5.416436120867729187e-02 -5.389102920889854431e-02 2.464561462402343750e-01 -3.613959066569805145e-03 4.231438785791397095e-02 8.148387074470520020e-02 -1.710290014743804932e-01 2.270326167345046997e-01 -2.477290481328964233e-01 1.248078793287277222e-01 3.989831805229187012e-01
2.587836980819702148e-01 2.783041596412658691e-01 -2.884915098547935486e-02 1.224839761853218079e-01 -3.422688245773315430e-01 -2.055484242737293243e-02 3.667113184928894043e-02 2.200582027435302734e-01 8.909099549055099487e-02 -3.288490176200866699e-01 -2.479063570499420166e-01 -3.151723742485046387e-02 1.379702240228652954e-01 1.987555176019668579e-01 2.177000343799591064e-01 2.456913888454437256e-01 7.210372388362884521e-02 -1.420131325721740723e-02 -1.647920534014701843e-02 1.032076925039291382e-01 3.802075684070587158e-01 6.548833101987838745e-02 2.391088753938674927e-01 3.319391608238220215e-02 -8.875951915979385376e-02 -2.970954403281211853e-02 1.400226354598999023e-01 -1.748109422624111176e-02 -7.419099658727645874e-02 -1.989112198352813721e-01 -7.344096153974533081e-02 1.580933630466461182e-01
8.251103013753890991e-02 2.186325341463088989e-01 1.888162642717361450e-01 -2.667900919914245605e-01 -2.203233912587165833e-02 1.784954518079757690e-01 6.754138320684432983e-02 1.522147059440612793e-01 1.871608495712280273e-01 -2.896182835102081299e-01 1.223580092191696167e-01 -1.472485810518264771e-01 4.929771181195974350e-03 1.630001962184906006e-01 2.206090688705444336e-01 3.392921090126037598e-01 1.832856833934783936e-01 -7.313761115074157715e-02 2.141910195350646973e-01 1.571347415447235107e-01 -8.464089035987854004e-02 -4.051405489444732666e-01 1.155974790453910828e-01 -9.980319440364837646e-02 6.647376716136932373e-02 1.533725261688232422e-01 1.350867748260498047e-01 5.434347689151763916e-02 3.534360602498054504e-02 -1.868551671504974365e-01 7.962686941027641296e-03 2.074472308158874512e-01
3.305029869079589844e-01 3.934690728783607483e-02 8.158233948051929474e-03 -1.138167902827262878e-01 7.116373628377914429e-02 -1.169021576642990112e-01 -5.496210977435112000e-02 1.348041146993637085e-01 7.432878017425537109e-02 -1.875256150960922241e-01 -1.084867790341377258e-01 -2.221686094999313354e-01 -7.574436068534851074e-02 2.284310460090637207e-01 2.829276323318481445e-01 2.414450049400329590e-01 2.201099693775177002e-01 3.793277144432067871e-01 7.270743697881698608e-02 1.183528453111648560e-01 6.361985951662063599e-02 3.014386892318725586e-01 2.592100203037261963e-01 7.653243839740753174e-02 6.534607708454132080e-02 2.375796735286712646e-01 -1.617589890956878662e-01 -1.417133770883083344e-02 1.847810856997966766e-02 -1.018790975213050842e-01 -4.103668406605720520e-02 2.431408464908599854e-01
-1.279461383819580078e-01 1.640242040157318115e-01 1.621165871620178223e-01 -4.312188178300857544e-02 -3.246712982654571533e-01 6.708783656358718872e-02 -1.082494258880615234e-01 2.032327204942703247e-01 -1.053586378693580627e-01 -1.206177398562431335e-01 -3.143110871315002441e-02 -2.419097423553466797e-01 1.607848890125751495e-02 2.144735306501388550e-01 7.621318101882934570e-02 3.749158680438995361e-01 -1.590423136949539185e-01 2.194185703992843628e-01 3.830442428588867188e-01 1.077064499258995056e-01 -5.156405735760927200e-03 1.325693279504776001e-01 2.632347345352172852e-01 6.300368905067443848e-02 -1.004272326827049255e-01 1.209818720817565918e-01 -8.694090694189071655e-02 -2.027906179428100586e-01 7.630547136068344116e-02 1.097314879298210144e-01 -2.706780135631561279e-01 2.655055187642574310e-02
2.318473309278488159e-01 1.635424559935927391e-03 9.219960868358612061e-02 -7.702900096774101257e-03 -1.229280382394790649e-01 4.559319838881492615e-02 5.176158994436264038e-02 9.935431927442550659e-02 1.031857803463935852e-01 -1.838401257991790771e-01 -2.244651690125465393e-02 -3.984930217266082764e-01 2.723980247974395752e-01 1.325444281101226807e-01 1.969741880893707275e-01 1.335205137729644775e-02 -1.144710462540388107e-02 5.676966160535812378e-02 1.883190125226974487e-01 1.773269325494766235e-01 -2.953329384326934814e-01 -2.996224910020828247e-02 3.273842632770538330e-01 5.075501650571823120e-02 -1.046500727534294128e-01 3.113840818405151367e-01 1.821710318326950073e-01 1.938721686601638794e-01 -2.618795335292816162e-01 3.678007423877716064e-02 -2.376677542924880981e-01 1.449265331029891968e-02
1.665657609701156616e-01 3.945160210132598877e-01 1.604974865913391113e-01 5.763714388012886047e-02 -2.823503315448760986e-01 1.637741625308990479e-01 -4.423732403665781021e-03 1.879307180643081665e-01 -2.038794104009866714e-03 -9.401832520961761475e-02 2.097826898097991943e-01 -1.361357122659683228e-01 -1.352727711200714111e-01 -9.692347608506679535e-03 1.473170667886734009e-01 1.394342184066772461e-01 -1.107375845313072205e-01 -1.531760543584823608e-01 5.439257249236106873e-02 5.750513821840286255e-02 1.771613657474517822e-01 -1.390721052885055542e-01 3.048624992370605469e-01 2.783089317381381989e-02 1.978026777505874634e-01 3.648752272129058838e-01 -2.740207910537719727e-01 1.780597716569900513e-01 1.490830481052398682e-01 -1.272283345460891724e-01 -9.103213995695114136e-02 5.041597411036491394e-02
1.524731330573558807e-02 2.414670735597610474e-01 3.058794140815734863e-01 -1.316558122634887695e-01 -1.854667961597442627e-01 1.700644493103027344e-01 3.833061829209327698e-02 7.103452831506729126e-02 1.365083158016204834e-01 -2.316931039094924927e-01 8.101497590541839600e-02 -2.504770755767822266e-01 1.411597989499568939e-02 1.281084567308425903e-01 2.580398321151733398e-01 4.589535295963287354e-01 9.573154151439666748e-02 -9.307311475276947021e-02 1.873640716075897217e-01 9.771700948476791382e-02 7.157877087593078613e-02 -3.843809962272644043e-01 -1.529954257421195507e-03 -1.907067596912384033e-01 1.198098883032798767e-01 1.688235402107238770e-01 -8.943099528551101685e-02 4.477608203887939453e-02 3.306086361408233643e-02 -5.969927832484245300e-02 -3.931424766778945923e-02 1.203842759132385254e-01
-1.204657629132270813e-01 2.654924094676971436e-01 1.158479154109954834e-01 1.069068685173988342e-01 4.019100591540336609e-02 1.334048658609390259e-01 8.575018495321273804e-03 -1.350704878568649292e-01 5.822033807635307312e-02 -3.558200001716613770e-01 2.449318999424576759e-03 -2.460904121398925781e-01 -2.286950945854187012e-01 8.252541720867156982e-02 5.239316076040267944e-02 2.111033797264099121e-01 -1.516647078096866608e-02 4.807174950838088989e-02 4.443111717700958252e-01 2.013384550809860229e-01 -1.454329937696456909e-01 2.111026346683502197e-01 2.158198654651641846e-01 1.457825601100921631e-01 5.884763225913047791e-02 -1.027772054076194763e-01 1.703642681241035461e-02 -2.738196253776550293e-01 1.344926804304122925e-01 -1.986552495509386063e-03 -2.147512137889862061e-01 1.670220047235488892e-01
1.689134985208511353e-01 1.189616844058036804e-01 1.454021781682968140e-01 -3.973381817340850830e-01 -3.597856312990188599e-02 -1.044735088944435120e-01 4.720831289887428284e-02 -3.221882581710815430e-01 -7.440100423991680145e-03 -8.539702743291854858e-02 -7.946099340915679932e-02 -1.240836903452873230e-01 1.787305325269699097e-01 6.805315613746643066e-02 1.589228510856628418e-01 2.991082966327667236e-01 -1.955736577510833740e-01 2.878776490688323975e-01 2.905617654323577881e-01 -1.939682811498641968e-01 -1.917157322168350220e-02 3.900571493431925774e-03 1.088268682360649109e-01 1.855001747608184814e-01 -2.398957498371601105e-02 -7.405014242976903915e-03 8.766356855630874634e-02 7.566681504249572754e-02 -5.592289939522743225e-02 1.752858236432075500e-02 -5.949442833662033081e-02 4.109420180320739746e-01
2.307524085044860840e-01 1.258884519338607788e-01 2.216157270595431328e-03 -1.222127303481101990e-01 -4.425185620784759521e-01 -1.240207180380821228e-01 8.215527236461639404e-02 -8.531343936920166016e-02 -1.045202761888504028e-01 -2.468326836824417114e-01 -1.322330813854932785e-02 -3.011995367705821991e-02 2.050774097442626953e-01 1.405435502529144287e-01 8.169128000736236572e-02 1.466238200664520264e-01 -4.232269420754164457e-04 4.862313345074653625e-02 3.608326017856597900e-01 2.149551361799240112e-01 1.632801815867424011e-02 8.071745187044143677e-02 1.159187778830528259e-01 1.241166517138481140e-01 -1.778273880481719971e-01 -2.873916029930114746e-01 7.553473860025405884e-02 1.437365263700485229e-01 -1.120390966534614563e-01 -3.344853520393371582e-01 9.273340553045272827e-02 1.995235383510589600e-01
2.042936533689498901e-01 2.980567216873168945e-01 7.948175817728042603e-02 -8.319657295942306519e-02 1.463754922151565552e-01 3.758067190647125244e-01 -2.498890087008476257e-02 1.703777909278869629e-01 -3.042737245559692383e-01 -2.459086328744888306e-01 -1.020799055695533752e-01 -2.317140996456146240e-01 -1.749377995729446411e-01 4.033463001251220703e-01 -2.069444507360458374e-01 1.403270959854125977e-01 5.464165657758712769e-02 3.423019126057624817e-02 -1.391667425632476807e-01 1.499715000391006470e-01 2.112510986626148224e-02 1.118594110012054443e-01 9.976395219564437866e-02 -1.323564201593399048e-01 7.403565943241119385e-02 -2.995678782463073730e-02 1.025751382112503052e-01 -8.261884748935699463e-02 3.399357199668884277e-02 -7.353506237268447876e-02 1.608384959399700165e-02 2.718629240989685059e-01
3.127590417861938477e-01 1.440147608518600464e-01 1.012801080942153931e-01 -2.048590332269668579e-01 -6.463227793574333191e-03 1.443364024162292480e-01 3.605394810438156128e-02 -1.758619397878646851e-01 1.501521188765764236e-02 -2.023308426141738892e-01 -1.546683162450790405e-01 -1.064719259738922119e-02 1.030259802937507629e-01 3.171974122524261475e-01 7.753898948431015015e-02 2.020178586244583130e-01 9.048430621623992920e-02 2.340148389339447021e-01 1.505598574876785278e-01 -6.182072311639785767e-02 -1.771292537450790405e-01 2.321098893880844116e-01 1.479946970939636230e-01 1.886895149946212769e-01 -8.631738275289535522e-02 1.605226285755634308e-02 3.431707620620727539e-03 2.937161922454833984e-01 -1.401783972978591919e-01 6.693661212921142578e-02 -2.713862657546997070e-01 3.590219616889953613e-01
-5.196416378021240234e-02 1.771913766860961914e-01 2.098920792341232300e-01 6.977641582489013672e-02 -3.309745490550994873e-01 6.005457788705825806e-02 -1.361734569072723389e-01 1.125091016292572021e-01 1.545580010861158371e-02 -1.473833024501800537e-01 2.162562161684036255e-01 -4.117324948310852051e-02 -1.780946701765060425e-01 2.025449275970458984e-01 6.404154747724533081e-02 2.393973916769027710e-01 3.837880194187164307e-01 -4.781487956643104553e-02 2.205448448657989502e-01 -9.134199470281600952e-02 -1.083406209945678711e-01 1.901910901069641113e-01 2.962904274463653564e-01 1.533347666263580322e-01 2.172159999608993530e-01 8.947612345218658447e-02 7.768422365188598633e-02 -5.662836879491806030e-02 5.213804170489311218e-02 -5.729808472096920013e-03 1.358505040407180786e-01 3.415265083312988281e-01
1.384169012308120728e-01 2.630268335342407227e-01 3.603181540966033936e-01 -1.754594743251800537e-01 -1.498012337833642960e-02 3.210405260324478149e-02 -3.235699981451034546e-02 2.622590363025665283e-01 6.810038536787033081e-02 -1.154073476791381836e-01 1.192672625184059143e-01 -2.465042471885681152e-01 1.050448864698410034e-01 1.693162024021148682e-01 3.944765403866767883e-02 3.515680432319641113e-01 3.335668891668319702e-02 -2.659482955932617188e-01 2.098414599895477295e-01 -4.161565098911523819e-03 8.335583657026290894e-02 -1.457006484270095825e-01 -9.285648912191390991e-02 1.883755028247833252e-01 2.305990308523178101e-01 2.044332921504974365e-01 6.133067235350608826e-02 2.092711180448532104e-01 1.454428434371948242e-01 -6.427392363548278809e-02 -1.634353846311569214e-01 1.986442804336547852e-01
2.073209136724472046e-01 3.299939632415771484e-01 -3.586699664592742920e-01 -1.592979580163955688e-01 -1.350639611482620239e-01 1.437866389751434326e-01 -6.816993653774261475e-02 -2.797435782849788666e-02 -1.049414053559303284e-01 -2.311534993350505829e-02 -6.034115701913833618e-02 -4.753233790397644043e-01 -7.746474444866180420e-02 3.467053920030593872e-02 1.829183250665664673e-01 1.293096784502267838e-02 -7.119136303663253784e-02 -1.227362379431724548e-01 8.323414623737335205e-02 -1.421501636505126953e-01 3.554099053144454956e-02 2.961868233978748322e-02 -8.834885805845260620e-02 5.751483514904975891e-02 4.725982993841171265e-02 1.651653498411178589e-01 -6.301151216030120850e-02 2.741144225001335144e-02 1.220779716968536377e-01 -1.784107089042663574e-01 -1.482396423816680908e-01 4.520418643951416016e-01
1.446975767612457275e-01 2.009658217430114746e-01 5.503566935658454895e-02 -3.272324800491333008e-01 6.484367698431015015e-02 1.845184713602066040e-01 -1.857125083915889263e-03 -1.119672954082489014e-01 1.285434961318969727e-01 -1.789658963680267334e-01 -8.844080567359924316e-02 -1.543304026126861572e-01 9.743191301822662354e-02 3.905479311943054199e-01 3.041627071797847748e-02 1.703500747680664062e-01 -5.923926364630460739e-03 3.611629009246826172e-01 9.928216040134429932e-02 -6.016784533858299255e-02 -2.038544863462448120e-01 2.130604833364486694e-01 9.814470075070858002e-03 2.485847920179367065e-01 -1.069419905543327332e-01 3.426402062177658081e-02 8.732773363590240479e-03 1.988880187273025513e-01 -1.590310782194137573e-01 9.820344299077987671e-02 -1.866617649793624878e-01 3.013350963592529297e-01
4.904800280928611755e-02 4.119006991386413574e-01 -1.799776591360569000e-02 8.482696115970611572e-02 1.500226855278015137e-01 2.292705923318862915e-01 -2.574529051780700684e-01 -9.707918763160705566e-02 1.344441324472427368e-01 -3.868385851383209229e-01 -1.997378841042518616e-02 -5.541360378265380859e-02 4.075354710221290588e-02 1.842978000640869141e-01 -3.218592330813407898e-02 -7.398161292076110840e-02 9.758768975734710693e-02 -1.929118782281875610e-01 9.391105175018310547e-02 -2.780621647834777832e-01 1.304549816995859146e-02 -4.857003223150968552e-03 3.250894546508789062e-01 1.831175833940505981e-01 -8.244872093200683594e-02 5.524436943233013153e-03 -2.648340538144111633e-02 9.672494605183601379e-03 8.473136276006698608e-02 1.762565225362777710e-01 -1.047626659274101257e-01 3.566233515739440918e-01
1.267058402299880981e-01 1.614060103893280029e-01 -1.588940471410751343e-01 3.166287243366241455e-01 -1.259797960519790649e-01 2.206820547580718994e-01 1.159644275903701782e-01 1.246625185012817383e-01 7.918944954872131348e-02 -5.066772177815437317e-02 2.248088717460632324e-01 -1.573390513658523560e-01 -7.394086569547653198e-02 -1.705032736063003540e-01 3.834586217999458313e-02 1.168627850711345673e-02 -7.251014560461044312e-02 1.024890840053558350e-01 4.668469354510307312e-02 1.773849688470363617e-02 2.321326732635498047e-02 -1.163436472415924072e-01 2.291687726974487305e-01 1.905274540185928345e-01 -9.924688935279846191e-02 1.251666694879531860e-01 1.199548617005348206e-01 7.991787279024720192e-04 -1.289159506559371948e-01 -1.758311390876770020e-01 -3.329355120658874512e-01 5.469153523445129395e-01
-1.503086090087890625e-01 2.387415021657943726e-01 1.808160692453384399e-01 -9.917771816253662109e-02 6.800086796283721924e-02 1.916528195142745972e-01 -1.557558178901672363e-01 2.773494273424148560e-02 1.424227952957153320e-01 -2.030220627784729004e-01 2.708819508552551270e-01 -2.823973000049591064e-01 1.893564760684967041e-01 1.238569617271423340e-01 -8.366893976926803589e-02 1.083371415734291077e-02 -4.483799915760755539e-03 2.092501670122146606e-01 1.215432211756706238e-01 1.075642649084329605e-03 -6.332260370254516602e-02 1.097044721245765686e-01 2.370202243328094482e-01 2.465980648994445801e-01 1.356296241283416748e-02 2.438470423221588135e-01 1.266431212425231934e-01 -2.798965275287628174e-01 1.666692458093166351e-02 -3.220221698284149170e-01 -2.976974546909332275e-01 1.771658100187778473e-02
8.359600603580474854e-02 2.707835137844085693e-01 -7.531260699033737183e-02 1.058491617441177368e-01 1.622321456670761108e-02 2.053760550916194916e-02 -6.197427585721015930e-02 -3.062028065323829651e-02 1.280012726783752441e-01 -1.591347455978393555e-01 -8.147650212049484253e-02 -2.398199439048767090e-01 -6.117505487054586411e-03 1.365311592817306519e-01 6.847815960645675659e-02 2.647306621074676514e-01 -1.636560708284378052e-01 -2.579071819782257080e-01 3.100467920303344727e-01 -2.315813302993774414e-01 2.550124228000640869e-01 1.127005368471145630e-01 4.912930428981781006e-01 -2.102302759885787964e-02 4.923420771956443787e-02 -4.374257475137710571e-02 1.109651103615760803e-01 2.406653389334678650e-02 1.239742264151573181e-01 -2.346847206354141235e-01 1.220494508743286133e-01 1.812852919101715088e-01
-7.202067226171493530e-02 4.401378035545349121e-01 7.187517732381820679e-02 -1.736916601657867432e-01 -5.601402372121810913e-02 -7.681363821029663086e-02 4.464574903249740601e-02 -2.547291219234466553e-01 2.025140821933746338e-01 1.105109229683876038e-02 2.189937680959701538e-01 -1.030372604727745056e-01 1.230006292462348938e-01 -2.663929946720600128e-02 -1.456237882375717163e-01 1.738733649253845215e-01 -1.670202016830444336e-01 5.251912772655487061e-02 1.891384571790695190e-01 7.436189800500869751e-02 4.716261103749275208e-02 -7.316801697015762329e-02 4.050430059432983398e-01 -6.951885670423507690e-02 -2.735724449157714844e-01 2.171014100313186646e-01 8.991747349500656128e-02 -7.628381252288818359e-02 1.538274735212326050e-01 -2.738134860992431641e-01 -1.797298640012741089e-01 8.721358329057693481e-02
1.024616602808237076e-02 3.442007899284362793e-01 -5.194737110286951065e-03 -3.064364492893218994e-01 -9.790427237749099731e-02 1.240209341049194336e-01 2.723582684993743896e-01 -2.785467207431793213e-01 2.919680811464786530e-02 -1.245766803622245789e-01 -2.070872932672500610e-01 -2.085719853639602661e-01 -4.494828358292579651e-02 -2.379276230931282043e-02 7.073436677455902100e-02 2.471117228269577026e-01 -2.680503427982330322e-01 1.065692901611328125e-01 3.846531212329864502e-01 2.808910049498081207e-02 7.271667569875717163e-02 -4.159363452345132828e-03 6.441155076026916504e-02 3.330829739570617676e-02 1.526872962713241577e-01 1.135064810514450073e-01 2.274720519781112671e-01 4.169816896319389343e-02 3.442850336432456970e-02 -4.510588943958282471e-02 -7.419665902853012085e-02 3.137210309505462646e-01
3.474598005414009094e-02 4.269909560680389404e-01 2.648259885609149933e-02 -2.143642306327819824e-01 -5.870720371603965759e-02 2.041590660810470581e-01 -1.665628328919410706e-02 -2.998866140842437744e-01 3.599191829562187195e-02 2.035247087478637695e-01 -2.418022602796554565e-01 -1.385084837675094604e-01 8.947559632360935211e-03 2.477638125419616699e-01 3.494082018733024597e-02 2.507480978965759277e-01 3.501795604825019836e-02 2.193143367767333984e-01 2.572898566722869873e-01 3.293612273409962654e-03 6.041275709867477417e-02 -3.583910316228866577e-02 4.937191680073738098e-02 2.113042175769805908e-01 2.535433471202850342e-01 2.050563544034957886e-01 1.891392469406127930e-01 -2.682761847972869873e-02 -9.214834123849868774e-02 -1.387040019035339355e-01 -1.858430542051792145e-02 2.238118499517440796e-01
-2.280882932245731354e-02 2.191178798675537109e-01 1.255538314580917358e-01 1.924104541540145874e-01 -2.031998150050640106e-02 4.237900972366333008e-01 -2.106953114271163940e-01 7.670566439628601074e-02 4.158387705683708191e-02 5.062728002667427063e-02 2.295014075934886932e-02 -2.867014110088348389e-01 3.085678517818450928e-01 2.119070589542388916e-01 9.879804402589797974e-02 1.086858958005905151e-01 -1.003814209252595901e-02 1.916417777538299561e-01 2.658106982707977295e-01 1.105283275246620178e-01 -7.344218343496322632e-02 -1.972073689103126526e-02 2.067116647958755493e-02 3.462592065334320068e-01 1.353733092546463013e-01 1.257224678993225098e-01 -2.187782227993011475e-01 -1.115313619375228882e-01 3.881904855370521545e-02 -2.204696238040924072e-01 1.703278906643390656e-02 1.704155504703521729e-01
9.598728269338607788e-02 4.649024307727813721e-01 1.527877599000930786e-01 1.491851806640625000e-01 -9.072819352149963379e-02 6.153054069727659225e-03 -8.341018855571746826e-02 -1.487699300050735474e-01 2.231711596250534058e-01 -2.690642774105072021e-01 -8.034639060497283936e-03 -2.955664508044719696e-02 -9.935883432626724243e-02 3.742630779743194580e-01 -3.573301061987876892e-02 4.884722176939249039e-03 3.035599887371063232e-01 -2.139715105295181274e-02 2.329534292221069336e-01 -5.441687256097793579e-02 8.402100205421447754e-02 9.593152254819869995e-02 2.555694580078125000e-01 3.054928481578826904e-01 -8.115788921713829041e-03 9.549797326326370239e-02 -1.123493239283561707e-01 -1.474288702011108398e-01 1.699265241622924805e-01 6.726445280946791172e-05 -1.198259145021438599e-01 7.610716670751571655e-02
7.183245569467544556e-02 3.370149731636047363e-01 5.383289232850074768e-02 5.187919829040765762e-03 -1.931836456060409546e-01 3.838978707790374756e-02 1.503463983535766602e-01 3.095151111483573914e-02 -2.567838132381439209e-01 -9.944236278533935547e-02 1.038299873471260071e-01 -1.206549555063247681e-01 -1.690287739038467407e-01 3.065168857574462891e-03 -1.519185602664947510e-01 3.679452836513519287e-01 -9.873080253601074219e-02 1.422504149377346039e-02 -1.327261328697204590e-02 -2.120608240365982056e-01 2.288263291120529175e-01 -1.626836322247982025e-02 3.364351689815521240e-01 -1.206055656075477600e-01 -1.210008487105369568e-01 2.954179346561431885e-01 -1.634754836559295654e-01 -1.479338854551315308e-01 -3.699336666613817215e-03 -3.115984201431274414e-01 -8.508656173944473267e-04 2.113910168409347534e-01
-6.659902632236480713e-02 7.174607366323471069e-02 3.548948764801025391e-01 -5.459103360772132874e-02 -1.537874042987823486e-01 2.992475777864456177e-02 4.218194261193275452e-02 8.198125287890434265e-03 -6.152405869215726852e-03 -2.177486568689346313e-01 -1.654779911041259766e-01 -2.204728722572326660e-01 -2.419304251670837402e-01 3.717891871929168701e-01 8.426395058631896973e-02 1.830736175179481506e-02 -8.153759874403476715e-03 -2.813889272511005402e-02 2.277634292840957642e-01 4.657391831278800964e-02 -8.042213320732116699e-02 -2.207172363996505737e-01 7.662845402956008911e-02 9.099584072828292847e-02 9.405576437711715698e-02 1.701682060956954956e-01 -1.769880205392837524e-01 1.374531090259552002e-01 -8.221332728862762451e-02 -3.264108002185821533e-01 1.182299926877021790e-01 4.097737073898315430e-01
2.164020687341690063e-01 3.783511519432067871e-01 -4.015755280852317810e-02 -1.246893033385276794e-01 -1.606961339712142944e-01 3.761240094900131226e-02 -1.968523263931274414e-01 5.530818551778793335e-02 -9.565199911594390869e-02 -2.432246506214141846e-01 -1.008440740406513214e-02 -1.679225265979766846e-01 1.303636748343706131e-02 -8.672098070383071899e-02 -8.276355266571044922e-02 -7.772996276617050171e-02 -3.842337131500244141e-01 1.966449618339538574e-01 3.453684449195861816e-01 1.534740673378109932e-03 -1.874724589288234711e-02 -7.245178334414958954e-03 -6.300885230302810669e-02 -8.919370919466018677e-02 -1.705864518880844116e-01 9.372185170650482178e-02 -1.382340192794799805e-01 1.467288583517074585e-01 -8.421210199594497681e-02 1.518750041723251343e-01 -2.981622219085693359e-01 3.018728196620941162e-01
-1.451044082641601562e-01 2.178884744644165039e-01 2.582580745220184326e-01 7.999179512262344360e-02 -2.104173004627227783e-01 8.726303279399871826e-02 -8.156411349773406982e-02 1.461553126573562622e-01 -1.730163395404815674e-02 -6.851590424776077271e-02 -1.017054170370101929e-01 -3.158851861953735352e-01 -9.529929608106613159e-02 8.645719289779663086e-02 -7.044828683137893677e-02 2.211498618125915527e-01 -9.975400567054748535e-02 2.126340866088867188e-01 3.983548879623413086e-01 1.886611804366111755e-02 -4.481317102909088135e-02 -2.118461281061172485e-01 -3.238599002361297607e-02 2.988540828227996826e-01 -1.125479489564895630e-01 3.913303017616271973e-01 1.696267277002334595e-01 4.744632542133331299e-02 4.163460433483123779e-02 -2.274727635085582733e-02 -2.053110450506210327e-01 1.517201494425535202e-02
1.058305203914642334e-01 2.867227494716644287e-01 -7.814926095306873322e-03 -5.206238627433776855e-01 -1.010823622345924377e-01 4.294350743293762207e-01 1.729375272989273071e-01 -1.739507466554641724e-01 -6.299575790762901306e-03 -5.445450916886329651e-02 2.663069404661655426e-02 -5.994301661849021912e-02 1.391736268997192383e-01 1.118345409631729126e-01 1.234677359461784363e-01 -3.824803233146667480e-02 5.871800705790519714e-02 3.809318318963050842e-02 1.635491549968719482e-01 -3.853642940521240234e-02 1.166305169463157654e-01 6.092945858836174011e-02 1.628606617450714111e-01 1.891069561243057251e-01 -1.610078066587448120e-01 -2.130406349897384644e-02 -4.071269929409027100e-02 2.539419233798980713e-01 -1.346226036548614502e-01 7.029104512184858322e-03 -1.989895403385162354e-01 2.485298365354537964e-01
-1.987717151641845703e-01 1.116128638386726379e-01 2.702542543411254883e-01 -1.444614976644515991e-01 -1.142693981528282166e-01 1.937108635902404785e-01 -1.582875698804855347e-01 -1.373836249113082886e-01 1.242888644337654114e-01 -1.058198437094688416e-01 1.631348133087158203e-01 -3.290200233459472656e-01 3.249848783016204834e-01 1.115373894572257996e-01 -2.105449587106704712e-01 1.676685512065887451e-01 -1.408771276473999023e-01 1.391341686248779297e-01 1.101515293121337891e-01 5.418502911925315857e-02 9.639668278396129608e-03 -4.228277131915092468e-02 2.018269896507263184e-01 2.441570609807968140e-01 1.742900609970092773e-01 2.163042873144149780e-02 -9.155074506998062134e-02 -3.366107866168022156e-02 3.182772397994995117e-01 -7.741752266883850098e-02 -2.882298827171325684e-01 1.427358686923980713e-01
7.474071346223354340e-03 2.120448499917984009e-01 4.529295954853296280e-03 -2.533066272735595703e-01 1.699029952287673950e-01 2.154793143272399902e-01 -1.939615160226821899e-01 -3.341973423957824707e-01 6.046452745795249939e-02 -6.957022100687026978e-02 1.049219667911529541e-01 -5.350962281227111816e-02 -7.598707079887390137e-02 1.853943765163421631e-01 -2.238101698458194733e-02 8.242186903953552246e-02 1.831169873476028442e-01 7.999999076128005981e-02 9.422052651643753052e-02 4.585406929254531860e-02 4.710664507001638412e-03 2.843421697616577148e-01 1.565805226564407349e-01 2.821796238422393799e-01 9.886170178651809692e-02 9.008645266294479370e-02 -1.106493845582008362e-01 2.956348657608032227e-01 2.071591317653656006e-01 -4.419744387269020081e-02 -3.312121033668518066e-01 2.972408831119537354e-01
-8.163854479789733887e-02 3.568408191204071045e-01 9.596844017505645752e-02 8.868871629238128662e-02 -2.574887573719024658e-01 1.042942628264427185e-01 -9.038813412189483643e-02 3.559200093150138855e-02 1.851269789040088654e-02 -2.559823691844940186e-01 1.753563135862350464e-01 -1.575080305337905884e-01 -1.313659548759460449e-02 3.511556386947631836e-01 -2.509330213069915771e-01 -5.086463317275047302e-02 9.111189283430576324e-03 1.531326323747634888e-01 2.545365393161773682e-01 1.735250949859619141e-01 1.787583380937576294e-01 1.540115177631378174e-01 3.447447717189788818e-01 2.465295642614364624e-01 -8.164890855550765991e-02 5.411749705672264099e-02 -1.000989601016044617e-01 -1.546847075223922729e-01 1.339550167322158813e-01 5.047525838017463684e-02 -1.809534281492233276e-01 3.651401028037071228e-02
2.403527349233627319e-01 2.913723886013031006e-01 -7.680735737085342407e-02 -3.102945089340209961e-01 -2.096640765666961670e-01 1.416436880826950073e-01 -1.110860183835029602e-01 -1.710743904113769531e-01 -1.531147956848144531e-01 -1.047080904245376587e-01 -1.373314410448074341e-01 -4.140332043170928955e-01 -1.507523953914642334e-01 6.928007304668426514e-02 5.477020889520645142e-02 7.461153715848922729e-02 -9.651879221200942993e-02 -1.334557831287384033e-01 -1.368037015199661255e-01 -3.587860241532325745e-02 7.197592407464981079e-02 1.087377686053514481e-02 -7.675500959157943726e-02 2.447572350502014160e-01 9.216960519552230835e-03 2.925752103328704834e-01 -1.303429305553436279e-01 1.489400118589401245e-01 6.204634159803390503e-02 -1.530154198408126831e-01 -1.954905092716217041e-01 2.831527292728424072e-01
1.259713172912597656e-01 2.276446372270584106e-01 8.462255448102951050e-02 -1.099998801946640015e-01 -1.556416898965835571e-01 1.372842770069837570e-02 2.191893436247482896e-04 -8.271580189466476440e-02 4.932905361056327820e-02 -3.515262901782989502e-01 -1.108383610844612122e-01 -3.738270103931427002e-01 -1.921173930168151855e-01 1.371727436780929565e-01 -5.145486071705818176e-02 -1.834160536527633667e-01 1.671693660318851471e-02 1.993914246559143066e-01 1.920044720172882080e-01 -1.670559197664260864e-01 1.420689281076192856e-02 -1.987944543361663818e-01 8.108887821435928345e-02 1.972855031490325928e-01 2.005229443311691284e-01 -2.764867246150970459e-01 3.037064075469970703e-01 -3.935784474015235901e-02 -1.915204823017120361e-01 -6.364849861711263657e-03 -5.185776203870773315e-02 2.680755853652954102e-01
2.026072442531585693e-01 3.852005004882812500e-01 -7.344228029251098633e-02 -3.946925699710845947e-01 8.939920365810394287e-02 -1.503774244338274002e-02 8.305965363979339600e-02 -1.332864351570606232e-02 -1.034906059503555298e-01 -2.975894808769226074e-01 9.875262156128883362e-03 -1.357802450656890869e-01 1.377437114715576172e-01 1.129055246710777283e-01 1.253948062658309937e-01 -3.269789740443229675e-02 -2.566203474998474121e-01 1.454295217990875244e-01 1.647334247827529907e-01 2.240059971809387207e-01 7.931578904390335083e-02 1.719305850565433502e-02 1.744882315397262573e-01 1.217697560787200928e-01 -3.504523634910583496e-02 1.686645746231079102e-01 3.969889506697654724e-02 -1.662104949355125427e-02 -2.313177436590194702e-01 2.228442877531051636e-01 -1.526927053928375244e-01 3.059274554252624512e-01
1.833210289478302002e-01 2.540931999683380127e-01 6.158103048801422119e-02 -2.523563504219055176e-01 1.163866966962814331e-01 -7.268368732184171677e-03 -1.002242323011159897e-02 -1.749395281076431274e-01 -9.781750291585922241e-02 -2.093429863452911377e-01 -2.753300964832305908e-01 -4.082634150981903076e-01 2.845839597284793854e-02 7.000540196895599365e-02 3.355395793914794922e-01 2.440831363201141357e-01 -3.022737503051757812e-01 -1.672042161226272583e-02 1.214757263660430908e-01 -3.895249217748641968e-02 9.859024733304977417e-02 -2.840362302958965302e-02 7.535659521818161011e-02 1.053614914417266846e-01 -5.796276777982711792e-02 1.250191628932952881e-01 -1.516063348390161991e-03 1.271556168794631958e-01 1.349813193082809448e-01 -2.113358378410339355e-01 -2.252294719219207764e-01 1.797170639038085938e-01
2.168886363506317139e-01 1.897125393152236938e-01 5.069893598556518555e-02 -2.315536886453628540e-01 -9.582351893186569214e-02 2.171166539192199707e-01 -1.589949727058410645e-01 -3.743484318256378174e-01 1.820556819438934326e-01 -6.529977917671203613e-02 7.082501053810119629e-02 -2.016569674015045166e-01 -9.497280418872833252e-02 5.091423541307449341e-02 -2.140173614025115967e-01 4.335299730300903320e-01 3.241166099905967712e-02 -1.592857390642166138e-01 3.591194748878479004e-02 2.231998741626739502e-02 2.501454949378967285e-02 1.380873378366231918e-02 1.329073756933212280e-01 4.590648114681243896e-01 -7.783029973506927490e-02 -4.823777824640274048e-02 4.715031478554010391e-03 1.547823101282119751e-01 -5.284729599952697754e-02 2.620304189622402191e-02 -5.931224301457405090e-02 1.174574866890907288e-01
-1.521493345499038696e-01 4.781678915023803711e-01 4.052736610174179077e-02 -4.551582038402557373e-02 -2.884791232645511627e-02 9.819620847702026367e-02 -1.377222836017608643e-01 -2.022929638624191284e-01 -1.907283514738082886e-01 -1.622937470674514771e-01 1.574174314737319946e-01 -2.732948958873748779e-01 -1.660854667425155640e-01 6.887508928775787354e-02 -2.430583834648132324e-01 3.189450502395629883e-01 2.731801867485046387e-01 -7.503482978790998459e-03 2.982023954391479492e-01 -3.667841851711273193e-02 -1.637887582182884216e-02 1.329411864280700684e-01 4.047545418143272400e-02 -7.278145104646682739e-02 -1.134083196520805359e-01 -6.729619950056076050e-02 -3.160598501563072205e-02 -6.247216463088989258e-02 2.953909039497375488e-01 2.724992670118808746e-02 -5.411448702216148376e-02 1.255369633436203003e-01
3.235740065574645996e-01 1.780993938446044922e-01 2.226106524467468262e-01 -1.937766075134277344e-01 -2.065185308456420898e-01 -3.455396369099617004e-02 -9.274049103260040283e-02 -1.834690272808074951e-01 -1.216553151607513428e-01 -2.442071884870529175e-01 -7.317594438791275024e-02 -3.801116943359375000e-01 -1.065906658768653870e-01 2.862666249275207520e-01 2.943606674671173096e-01 -1.290094703435897827e-01 1.830701157450675964e-02 1.047126650810241699e-01 9.116294234991073608e-02 1.706990972161293030e-02 1.739914864301681519e-01 -1.227724403142929077e-01 1.279872842133045197e-02 9.139267355203628540e-02 9.420133382081985474e-02 -2.154669351875782013e-02 3.207891583442687988e-01 -3.054292872548103333e-02 6.799365580081939697e-02 -1.188100650906562805e-01 -2.207139581441879272e-01 1.228680759668350220e-01
-3.175498172640800476e-02 3.994833230972290039e-01 1.859378367662429810e-01 -2.015452980995178223e-01 -7.142116874456405640e-02 2.000307291746139526e-01 1.399195492267608643e-01 -2.080712839961051941e-02 4.190759956836700439e-01 -1.043778359889984131e-01 7.487240247428417206e-03 -9.257636964321136475e-02 1.484371870756149292e-01 2.259878255426883698e-02 5.770624056458473206e-02 3.525601625442504883e-01 1.388851106166839600e-01 3.811778128147125244e-02 1.349578946828842163e-01 -7.959813810884952545e-03 -9.418224915862083435e-03 -2.171486318111419678e-01 1.616708487272262573e-01 -9.991783648729324341e-02 1.636049896478652954e-01 1.336198002099990845e-01 -1.390085816383361816e-01 1.211574971675872803e-01 2.632561028003692627e-01 -1.728491783142089844e-01 -6.465409696102142334e-02 2.222661375999450684e-01
2.510276734828948975e-01 1.036072671413421631e-01 3.240118622779846191e-01 -1.193591803312301636e-01 -2.557366490364074707e-01 1.936144568026065826e-02 -9.829419851303100586e-02 -2.147611975669860840e-01 1.670455783605575562e-01 -1.906156539916992188e-01 9.872692823410034180e-02 -1.029172837734222412e-01 -8.611416816711425781e-02 2.163783758878707886e-01 3.353563845157623291e-01 1.217146664857864380e-01 -1.086625382304191589e-01 -1.321890950202941895e-01 2.849755585193634033e-01 -4.393869079649448395e-03 -7.039267569780349731e-02 2.068617343902587891e-01 -8.857890218496322632e-02 -2.609355747699737549e-01 -4.417267814278602600e-02 1.996089145541191101e-02 1.491514593362808228e-01 -8.430296182632446289e-02 2.093650847673416138e-01 -2.254105061292648315e-01 -1.875630468130111694e-01 1.537868529558181763e-01
-3.697812929749488831e-02 2.802439928054809570e-01 9.689076244831085205e-02 9.498033672571182251e-03 2.910228669643402100e-01 1.805018037557601929e-01 -4.249535501003265381e-02 -1.446296423673629761e-01 -6.841865926980972290e-02 1.369141880422830582e-02 -1.262020766735076904e-01 -3.743646144866943359e-01 -9.673381596803665161e-02 2.563183307647705078e-01 6.411051005125045776e-02 6.713733822107315063e-02 7.663109153509140015e-02 3.274814188480377197e-01 2.284112274646759033e-01 3.922021016478538513e-02 4.351765662431716919e-02 1.441328376531600952e-01 3.889708220958709717e-01 2.015390805900096893e-02 -2.199526280164718628e-01 1.897113472223281860e-01 -8.082896471023559570e-02 1.118066683411598206e-01 -1.386343240737915039e-01 5.866186693310737610e-02 -1.465865522623062134e-01 1.930018663406372070e-01
1.126080751419067383e-01 3.120028674602508545e-01 -6.806138902902603149e-02 -2.648928165435791016e-01 1.780639402568340302e-02 1.066758260130882263e-01 5.396751686930656433e-02 5.580498650670051575e-02 -1.710554361343383789e-01 -1.726353019475936890e-01 2.274289727210998535e-02 -5.430236458778381348e-01 -5.716174468398094177e-02 8.075512200593948364e-02 2.227936685085296631e-02 -2.625626884400844574e-02 2.941137738525867462e-02 -7.752221077680587769e-02 4.626843705773353577e-02 -2.216677367687225342e-01 5.636433511972427368e-02 1.977094560861587524e-01 2.020174264907836914e-01 1.089381147176027298e-02 1.489486098289489746e-01 -1.705424934625625610e-01 1.027444377541542053e-01 -1.022594720125198364e-01 1.609506309032440186e-01 2.474405989050865173e-02 -2.241134494543075562e-01 3.763566911220550537e-01
1.412827819585800171e-01 1.966616511344909668e-01 -7.662724703550338745e-02 1.175094544887542725e-01 -1.583609133958816528e-01 1.649912446737289429e-01 -6.396980583667755127e-02 -1.652469672262668610e-02 9.195766597986221313e-02 -3.337121307849884033e-01 2.775540761649608612e-02 -4.786736369132995605e-01 1.503562182188034058e-01 1.215764358639717102e-01 9.108886867761611938e-02 -1.704695224761962891e-01 -1.309092491865158081e-01 1.989484392106533051e-02 3.250733911991119385e-01 1.050610840320587158e-01 -4.973957315087318420e-02 1.874600499868392944e-01 -6.140641123056411743e-02 -2.464768290519714355e-01 -7.947758585214614868e-02 -1.402506604790687561e-02 1.399117112159729004e-01 1.620699092745780945e-02 -1.320243626832962036e-02 1.264763772487640381e-01 1.520938128232955933e-01 3.721812367439270020e-01
1.220218315720558167e-01 1.884012818336486816e-01 2.244375050067901611e-01 4.417511448264122009e-02 -2.148879021406173706e-01 1.176222264766693115e-01 -1.585273742675781250e-01 -1.762547641992568970e-01 1.029113903641700745e-01 -1.397800594568252563e-01 1.212012395262718201e-01 -2.027532458305358887e-01 1.296676136553287506e-02 9.610880911350250244e-02 -1.039165332913398743e-01 7.641734927892684937e-02 -1.097601130604743958e-01 6.373708695173263550e-02 2.583356499671936035e-01 3.004087805747985840e-01 -1.907035112380981445e-01 -8.411598205566406250e-02 -4.827572405338287354e-02 2.935954034328460693e-01 -3.834751248359680176e-02 3.329854309558868408e-01 -2.390999644994735718e-01 -2.616416811943054199e-01 -2.537623345851898193e-01 -7.399143278598785400e-02 -1.550241112709045410e-01 1.793606281280517578e-01
2.438464015722274780e-02 4.929984509944915771e-01 -1.435475200414657593e-01 -3.666431307792663574e-01 8.647928945720195770e-03 1.141816601157188416e-01 3.648325800895690918e-02 2.107789069414138794e-01 3.858439251780509949e-02 -3.430856168270111084e-01 -5.009095743298530579e-02 2.848680829629302025e-03 2.155130505561828613e-01 5.648220540024340153e-04 2.215491533279418945e-01 6.020243838429450989e-02 -1.243775188922882080e-01 8.111645281314849854e-02 2.424720376729965210e-01 -2.395635694265365601e-01 1.126674003899097443e-02 1.284915059804916382e-01 2.011808156967163086e-01 -7.960222661495208740e-02 -9.289070963859558105e-02 1.496234238147735596e-01 1.973700076341629028e-01 9.408522397279739380e-02 -5.951819196343421936e-02 9.075663238763809204e-02 -1.989322900772094727e-02 1.700225621461868286e-01
4.245021566748619080e-02 2.327229380607604980e-01 7.361917197704315186e-02 -4.001742601394653320e-01 -1.590726524591445923e-01 3.147272467613220215e-01 -2.785578370094299316e-01 -1.040984466671943665e-01 3.130351658910512924e-03 -2.317373156547546387e-01 -1.125816330313682556e-01 -1.804188191890716553e-01 -9.626572579145431519e-02 8.901888132095336914e-02 -2.060411274433135986e-01 2.255691587924957275e-01 3.864930197596549988e-02 1.725746989250183105e-01 -8.202429115772247314e-02 4.413512721657752991e-02 1.965784579515457153e-01 2.463469505310058594e-01 -5.553360655903816223e-02 2.794916555285453796e-02 8.915855735540390015e-02 1.014746055006980896e-01 -8.582349121570587158e-02 1.034445837140083313e-01 -3.079001903533935547e-01 8.104787766933441162e-02 2.115189842879772186e-02 2.737678587436676025e-01
2.520513534545898438e-01 1.332664489746093750e-01 2.583722174167633057e-01 2.148568183183670044e-01 -3.988953232765197754e-01 1.425916105508804321e-01 -2.073633223772048950e-01 -8.485510200262069702e-02 1.871689260005950928e-01 -1.286646425724029541e-01 -1.288300752639770508e-01 -1.319135129451751709e-01 -5.317033082246780396e-02 -4.214785248041152954e-02 5.908077582716941833e-02 1.353138238191604614e-01 -8.189980685710906982e-02 1.411385536193847656e-01 7.501140981912612915e-02 2.847056984901428223e-01 -2.058955281972885132e-01 -1.243429705500602722e-01 7.126653939485549927e-02 -1.729340106248855591e-01 -1.213211715221405029e-01 3.757200669497251511e-03 -1.496302187442779541e-01 1.779040135443210602e-02 2.651390619575977325e-02 -5.160589143633842468e-02 -2.197884321212768555e-01 4.109609723091125488e-01
-6.586598604917526245e-02 2.088659703731536865e-01 4.181520268321037292e-02 2.325760275125503540e-01 -1.457335799932479858e-02 -1.026801764965057373e-02 -2.066248357295989990e-01 1.285335719585418701e-01 2.899070978164672852e-01 -3.826650977134704590e-02 1.250205487012863159e-01 -3.813801705837249756e-01 1.359853893518447876e-01 2.314054220914840698e-01 -1.316827535629272461e-01 -4.156476818025112152e-03 9.554260224103927612e-02 1.779071390628814697e-01 -4.148175939917564392e-02 -1.590843945741653442e-01 2.020339518785476685e-01 -1.802827268838882446e-01 3.524536192417144775e-01 -2.081752941012382507e-02 -8.019812405109405518e-02 9.978137910366058350e-03 -1.842052638530731201e-01 6.099436804652214050e-02 -9.135388582944869995e-02 1.269514709711074829e-01 -3.345429003238677979e-01 2.330787628889083862e-01
1.777354925870895386e-01 1.965072005987167358e-01 9.456141293048858643e-02 -2.305090725421905518e-01 -1.418478190898895264e-01 3.915212154388427734e-01 1.191253438591957092e-01 5.036046355962753296e-02 9.652289003133773804e-02 -1.067973449826240540e-01 -2.524496242403984070e-02 -3.671504259109497070e-01 -8.598978817462921143e-02 1.175661087036132812e-01 -1.660176813602447510e-01 7.749485969543457031e-02 -2.426960319280624390e-01 -7.085291296243667603e-02 1.368252485990524292e-01 1.625356227159500122e-01 1.691196113824844360e-01 -1.761769503355026245e-02 -9.024928323924541473e-03 -2.180661857128143311e-01 -4.284471645951271057e-02 -2.118695974349975586e-01 -1.632696241140365601e-01 3.464984893798828125e-02 -4.477100446820259094e-02 -2.081454992294311523e-01 -2.921637706458568573e-02 4.003352522850036621e-01
3.716458976268768311e-01 1.772181540727615356e-01 6.299217790365219116e-02 -1.509428173303604126e-01 -2.003918290138244629e-01 2.749069333076477051e-01 9.320842474699020386e-02 -8.877423591911792755e-03 8.628945797681808472e-02 -3.563164472579956055e-01 6.726162135601043701e-02 -2.789267897605895996e-01 1.446118503808975220e-01 6.700068712234497070e-02 1.692314818501472473e-02 -1.773731410503387451e-01 -1.678130477666854858e-01 9.231774508953094482e-02 -2.700723893940448761e-02 4.140810295939445496e-02 1.479539722204208374e-01 2.427838146686553955e-01 1.107574924826622009e-01 -4.878306388854980469e-02 -6.238322332501411438e-02 4.351048916578292847e-02 -3.826834261417388916e-02 2.423553168773651123e-02 4.527876675128936768e-01 4.414810612797737122e-02 -2.026847749948501587e-01 1.218621358275413513e-01
1.485735923051834106e-01 2.747914493083953857e-01 -1.381505131721496582e-01 -2.684588730335235596e-01 -5.595830455422401428e-02 -2.011507004499435425e-01 -4.657996445894241333e-02 1.009719893336296082e-01 -2.079807072877883911e-01 -1.891901791095733643e-01 5.676505342125892639e-02 -4.470633566379547119e-01 1.336480528116226196e-01 1.770998835563659668e-01 -6.213705241680145264e-02 -7.555667310953140259e-02 -1.886369846761226654e-02 1.850060373544692993e-01 1.246540248394012451e-01 1.135654188692569733e-02 -1.017392501235008240e-01 -4.671927541494369507e-02 1.522108316421508789e-01 1.074742674827575684e-01 -1.809415072202682495e-01 -4.019076377153396606e-02 1.959506794810295105e-02 -2.759226560592651367e-01 -1.192189529538154602e-01 -2.575842142105102539e-01 -2.562368810176849365e-01 2.444858700037002563e-01
5.767583474516868591e-02 1.852755695581436157e-01 6.662873923778533936e-02 1.556820571422576904e-01 -1.399983465671539307e-01 1.725942790508270264e-01 -4.127913415431976318e-01 1.599645018577575684e-01 1.816708147525787354e-01 -1.197919473052024841e-01 2.892451547086238861e-02 -4.364444017410278320e-01 -2.852574456483125687e-03 2.973215878009796143e-01 1.801070570945739746e-01 1.705153286457061768e-01 -1.088572591543197632e-01 3.436018526554107666e-02 1.966665238142013550e-01 -1.324223913252353668e-02 -1.133369505405426025e-01 -4.730893671512603760e-02 1.348254084587097168e-01 -3.880693018436431885e-02 -1.049293437972664833e-03 2.264161556959152222e-01 1.192031800746917725e-01 -9.281461685895919800e-02 -1.061805263161659241e-01 -1.954797208309173584e-01 -2.833082079887390137e-01 -9.596396237611770630e-02
5.182938650250434875e-02 2.237356603145599365e-01 -1.298500001430511475e-01 3.164792433381080627e-02 -2.842102944850921631e-01 5.078751966357231140e-02 1.103533580899238586e-01 2.348041906952857971e-02 -1.491686403751373291e-01 -3.688243329524993896e-01 -1.017035916447639465e-01 -2.623538970947265625e-01 -1.750773787498474121e-01 1.494876891374588013e-01 -1.004303470253944397e-01 3.200810253620147705e-01 -3.689939901232719421e-02 1.529171690344810486e-02 -8.728634566068649292e-02 -2.017088383436203003e-01 1.051472648978233337e-01 6.221789494156837463e-02 3.966261148452758789e-01 -2.206082642078399658e-01 -2.346807159483432770e-02 3.392220139503479004e-01 -3.441991657018661499e-02 7.084059715270996094e-02 3.826279938220977783e-02 -8.501086384057998657e-02 8.348702453076839447e-03 1.700667738914489746e-01
-8.639545738697052002e-02 -4.356144741177558899e-02 2.565478980541229248e-01 9.795005619525909424e-02 1.701621413230895996e-01 1.262512803077697754e-01 -1.791294664144515991e-01 3.470547497272491455e-03 2.114982903003692627e-01 -9.344240278005599976e-02 -2.636112272739410400e-02 -2.630093395709991455e-01 1.209853887557983398e-01 3.683629035949707031e-01 2.767735347151756287e-02 2.613595724105834961e-01 -2.010663598775863647e-02 1.993861049413681030e-01 2.979007363319396973e-01 2.822880446910858154e-01 -1.354460120201110840e-01 7.615432143211364746e-02 1.215848401188850403e-01 1.400519758462905884e-01 1.058526486158370972e-01 2.574317455291748047e-01 4.555026069283485413e-02 -1.838758587837219238e-03 -7.441033422946929932e-02 -2.675550282001495361e-01 -1.741417944431304932e-01 2.033781409263610840e-01
2.188091725111007690e-01 3.996750414371490479e-01 9.032667428255081177e-02 1.498196087777614594e-02 1.083133742213249207e-02 7.045999169349670410e-02 -2.106082737445831299e-01 -1.161642745137214661e-01 1.938024610280990601e-01 -1.835564821958541870e-01 4.590339958667755127e-02 -1.482936888933181763e-01 -1.626181006431579590e-01 1.737015992403030396e-01 -1.277407109737396240e-01 2.321098297834396362e-01 -3.742534816265106201e-01 -7.264546304941177368e-02 1.693790778517723083e-02 1.939078122377395630e-01 2.488241344690322876e-01 -1.406007409095764160e-01 -1.936199963092803955e-01 -2.128477953374385834e-02 4.006247036159038544e-03 -2.410871088504791260e-01 7.181916385889053345e-02 5.516394227743148804e-02 1.597396843135356903e-02 -2.191379368305206299e-01 -9.843718260526657104e-02 2.678558230400085449e-01
1.457918882369995117e-01 2.136663347482681274e-01 2.760051488876342773e-01 -2.439262717962265015e-01 -1.247497573494911194e-01 1.696639955043792725e-01 3.393872082233428955e-02 1.069567054510116577e-01 2.321882247924804688e-01 -1.291048973798751831e-01 1.227236390113830566e-01 -1.849392205476760864e-01 -2.736049704253673553e-02 1.572079956531524658e-01 1.798968464136123657e-01 4.430752098560333252e-01 1.336580961942672729e-01 -4.871708527207374573e-02 2.409630566835403442e-01 1.332321166992187500e-01 1.504202336072921753e-01 -4.048636555671691895e-01 -1.769594661891460419e-02 -8.950967341661453247e-02 1.760500296950340271e-02 1.954400092363357544e-01 -1.068504899740219116e-02 2.259325236082077026e-02 5.311523750424385071e-02 -1.362388879060745239e-01 -4.650600999593734741e-02 1.135521382093429565e-01
-9.119625389575958252e-02 2.706610858440399170e-01 5.402969196438789368e-02 1.047536507248878479e-01 -3.813228011131286621e-01 2.132646739482879639e-02 -3.673715293407440186e-01 4.199305549263954163e-02 -5.899663083255290985e-03 -2.059162408113479614e-01 -1.526980847120285034e-01 -4.100799560546875000e-01 -2.178030647337436676e-02 1.655290275812149048e-01 1.604177206754684448e-01 1.423169821500778198e-01 4.717873409390449524e-03 1.897979676723480225e-01 3.112785220146179199e-01 -4.811577871441841125e-02 -3.559403121471405029e-02 -2.799186669290065765e-02 2.011263929307460785e-02 2.105822265148162842e-01 -6.627368927001953125e-02 1.548519283533096313e-01 -7.164724916219711304e-02 -9.629682451486587524e-02 9.557455778121948242e-02 -1.953545957803726196e-01 -1.997290253639221191e-01 -4.629503190517425537e-02
-1.426205486059188843e-01 1.834780909121036530e-02 1.464548110961914062e-01 7.091783732175827026e-02 -3.936812654137611389e-02 1.090108305215835571e-01 -2.022607773542404175e-01 -8.716657012701034546e-02 1.564899235963821411e-01 -2.845725975930690765e-03 -7.137440890073776245e-02 -2.625365555286407471e-01 1.001497358083724976e-01 2.314612716436386108e-01 -1.137466281652450562e-01 2.897064089775085449e-01 -7.549518346786499023e-02 2.198565155267715454e-01 3.037704527378082275e-01 2.715878486633300781e-01 -3.705302625894546509e-02 2.876510471105575562e-02 1.595867238938808441e-02 1.715816855430603027e-01 1.419492159038782120e-02 2.635185122489929199e-01 1.861928962171077728e-02 -4.890567064285278320e-02 -2.394208610057830811e-01 -2.737810909748077393e-01 -3.470066487789154053e-01 2.342483103275299072e-01
-1.512098759412765503e-01 2.280926331877708435e-02 -1.329702325165271759e-02 4.418005794286727905e-02 -1.731031835079193115e-01 -3.700296208262443542e-02 6.432294100522994995e-02 1.915072947740554810e-01 2.547588646411895752e-01 -2.525911629199981689e-01 3.453574180603027344e-01 -5.585616081953048706e-02 -8.194633573293685913e-02 1.708564609289169312e-01 7.213880866765975952e-02 1.980478614568710327e-01 -8.061964064836502075e-02 -4.767787642776966095e-03 4.655982255935668945e-01 -1.869875341653823853e-01 -7.624239474534988403e-02 5.095985159277915955e-02 2.248991578817367554e-01 1.102632880210876465e-01 -2.091724425554275513e-01 1.152760256081819534e-02 1.044040196575224400e-03 1.849202439188957214e-02 1.822472214698791504e-01 -9.916751086711883545e-02 3.224989771842956543e-02 3.913785219192504883e-01
3.866659477353096008e-02 1.849852800369262695e-01 3.720683753490447998e-01 -2.211802899837493896e-01 -8.904970437288284302e-02 2.571174502372741699e-01 -8.575302781537175179e-04 2.197206318378448486e-01 2.022896409034729004e-01 -1.485819965600967407e-01 -1.713821142911911011e-01 -2.296030670404434204e-01 -5.876894295215606689e-02 2.405747026205062866e-02 1.229722127318382263e-01 2.160768657922744751e-01 4.935412481427192688e-02 7.280797511339187622e-02 1.868396550416946411e-01 8.162136375904083252e-02 -1.165993511676788330e-01 -3.135664165019989014e-01 9.305189549922943115e-02 1.132769063115119934e-01 -1.187618151307106018e-01 2.865817546844482422e-01 8.487924188375473022e-02 -3.462044149637222290e-02 -1.839689463376998901e-01 -8.265682309865951538e-02 5.246407911181449890e-02 3.360036015510559082e-01
1.393364369869232178e-02 6.763412803411483765e-02 -1.539658010005950928e-01 -1.315583735704421997e-01 -2.187009751796722412e-01 1.754305958747863770e-01 1.185721531510353088e-01 -5.314630642533302307e-02 2.403410524129867554e-01 -3.973506093025207520e-01 3.339457213878631592e-01 -2.609009742736816406e-01 -4.651350528001785278e-02 2.267229408025741577e-01 3.100202381610870361e-01 2.494658716022968292e-02 1.478258520364761353e-02 1.802864074707031250e-01 -1.920497976243495941e-02 8.972179144620895386e-02 3.816610947251319885e-02 5.549701675772666931e-02 2.961735054850578308e-02 1.366586685180664062e-01 -3.131105005741119385e-01 -8.265126496553421021e-03 1.508589386940002441e-01 -1.860392391681671143e-01 -6.724169850349426270e-02 8.671057969331741333e-02 -1.455291509628295898e-01 2.434381395578384399e-01
2.150627970695495605e-01 5.272402614355087280e-02 8.583089709281921387e-02 -1.722464114427566528e-01 -3.734325468540191650e-01 1.431300491094589233e-01 -1.797692663967609406e-02 6.933064758777618408e-02 2.758554182946681976e-02 -4.875741302967071533e-01 -1.563146412372589111e-01 -1.328140199184417725e-01 -2.718387171626091003e-02 9.599881619215011597e-02 1.835868507623672485e-01 2.813130058348178864e-02 2.156373858451843262e-01 1.638527661561965942e-01 1.116680502891540527e-01 8.072435855865478516e-02 3.505111113190650940e-02 1.547610461711883545e-01 1.461962908506393433e-01 1.636467874050140381e-01 -6.048494204878807068e-02 -1.002933681011199951e-01 -1.442469954490661621e-01 -5.648021399974822998e-02 2.198632359504699707e-01 -3.820832669734954834e-01 3.435074165463447571e-02 1.579947620630264282e-01
3.308560252189636230e-01 3.319383859634399414e-01 -6.100101396441459656e-03 -3.448598682880401611e-01 -7.274875044822692871e-02 1.345325261354446411e-01 1.195374727249145508e-01 2.982867136597633362e-02 1.043212264776229858e-01 -1.972477436065673828e-01 -1.513642668724060059e-01 -1.260572671890258789e-01 9.296948462724685669e-02 -1.139195710420608521e-01 3.581213578581809998e-02 7.639172673225402832e-02 -6.135137379169464111e-02 1.913750171661376953e-01 1.437205821275711060e-01 -2.173917293548583984e-01 2.141046673059463501e-01 5.044909194111824036e-02 1.290960609912872314e-01 2.170252799987792969e-01 -1.137663125991821289e-01 3.262328803539276123e-01 7.092394679784774780e-02 3.997503221035003662e-02 -9.479937702417373657e-02 -3.225580155849456787e-01 -1.527409255504608154e-01 1.505684703588485718e-01
-9.625811129808425903e-02 9.174510091543197632e-02 1.131681650876998901e-01 -1.312373578548431396e-01 -4.167673289775848389e-01 1.431695818901062012e-01 -1.035219505429267883e-01 1.143300384283065796e-01 1.648578941822052002e-01 -1.152452528476715088e-01 2.226204425096511841e-01 -3.399358391761779785e-01 2.206641435623168945e-01 8.234894275665283203e-02 -1.694656759500503540e-01 6.697224080562591553e-02 -4.431452602148056030e-02 1.860757768154144287e-01 3.486384078860282898e-02 -2.623145701363682747e-03 -1.941088289022445679e-01 -3.994865119457244873e-01 2.224151641130447388e-01 2.234359532594680786e-01 1.047414168715476990e-02 1.546159386634826660e-01 -1.754249781370162964e-01 9.699623286724090576e-02 5.838406085968017578e-02 -4.482444003224372864e-02 -3.132394701242446899e-02 1.870437860488891602e-01
1.079524233937263489e-01 1.400953382253646851e-01 5.096002668142318726e-02 -2.329430282115936279e-01 2.067702710628509521e-01 1.250915974378585815e-01 -1.691861897706985474e-01 -8.900967240333557129e-02 5.294802412390708923e-02 -2.899600267410278320e-01 1.919116526842117310e-01 -2.942376434803009033e-01 -8.426868915557861328e-02 1.942722797393798828e-01 9.623322635889053345e-02 -3.433411195874214172e-02 -2.852676212787628174e-01 -1.509472820907831192e-02 2.586896717548370361e-01 9.226454049348831177e-02 7.637105882167816162e-02 1.164180636405944824e-01 -1.644258052110671997e-01 -1.141004487872123718e-01 -7.014822214841842651e-02 -2.248387336730957031e-01 -9.565995633602142334e-02 6.342972815036773682e-02 1.338946819305419922e-02 -3.984221518039703369e-01 4.751283675432205200e-02 3.240979611873626709e-01
-1.171598061919212341e-01 3.370451331138610840e-01 7.083316147327423096e-02 5.441339313983917236e-02 -2.000233083963394165e-01 7.262422144412994385e-02 -4.052108824253082275e-01 1.960330307483673096e-01 1.445510238409042358e-01 -1.628220677375793457e-01 -6.155246496200561523e-02 -5.116183757781982422e-01 -4.166036844253540039e-03 4.507038276642560959e-03 7.941838353872299194e-02 2.064541727304458618e-01 -3.428160399198532104e-02 1.245274618268013000e-01 2.027179300785064697e-01 -2.485479041934013367e-02 -3.135050460696220398e-02 -1.446139905601739883e-02 1.663212291896343231e-02 1.282811015844345093e-01 -7.099208980798721313e-02 1.764318197965621948e-01 6.376326829195022583e-02 -1.064464915543794632e-02 1.461283415555953979e-01 -2.039563357830047607e-01 -2.591172158718109131e-01 -9.006396681070327759e-02
3.584969043731689453e-02 3.448297381401062012e-01 -1.642552614212036133e-01 -2.787950634956359863e-02 -2.197692692279815674e-01 3.151458501815795898e-01 1.030957400798797607e-01 -8.170937001705169678e-02 -1.310649514198303223e-01 3.284731134772300720e-02 -3.876018745359033346e-04 -2.475698739290237427e-01 -1.091189756989479065e-01 1.444731745868921280e-02 -5.365434102714061737e-03 2.221089154481887817e-01 -4.552741348743438721e-02 -8.136496692895889282e-02 1.971848011016845703e-01 7.029371708631515503e-02 8.627609908580780029e-02 2.948662936687469482e-01 3.824944421648979187e-02 -1.717171072959899902e-02 -2.630048245191574097e-02 -6.067632883787155151e-02 -1.385577917098999023e-01 4.084871411323547363e-01 -1.556642949581146240e-01 -2.056453377008438110e-01 -3.454873859882354736e-01 1.453444808721542358e-01
6.405051797628402710e-02 7.397554814815521240e-02 2.159935981035232544e-01 1.713544428348541260e-01 4.785784333944320679e-02 1.410059779882431030e-01 -1.135394349694252014e-01 -9.501656144857406616e-02 3.069550991058349609e-01 -1.124790161848068237e-01 -7.231476902961730957e-02 -3.509406149387359619e-01 4.647072777152061462e-02 1.905516386032104492e-01 7.319980114698410034e-02 2.344037890434265137e-01 -2.783279679715633392e-02 1.775194555521011353e-01 3.088229596614837646e-01 1.594523787498474121e-01 -1.839167475700378418e-01 1.343917846679687500e-01 3.871250152587890625e-02 2.702540457248687744e-01 3.553206101059913635e-02 3.055615723133087158e-01 -1.374491141177713871e-03 -4.283384606242179871e-02 -1.422509998083114624e-01 -1.832384020090103149e-01 -2.859190702438354492e-01 1.573126018047332764e-01
1.617665402591228485e-03 2.694607973098754883e-01 2.708370983600616455e-01 -1.452102512121200562e-01 -8.987095206975936890e-02 1.719542294740676880e-01 3.451672568917274475e-02 6.800456345081329346e-02 2.819058001041412354e-01 -2.802158594131469727e-01 6.906472146511077881e-02 -2.320051640272140503e-01 1.389658004045486450e-01 1.072543561458587646e-01 2.877303063869476318e-01 3.895210027694702148e-01 1.500578075647354126e-01 -1.048332303762435913e-01 2.018135488033294678e-01 1.055277511477470398e-01 -1.317739337682723999e-01 -3.584031462669372559e-01 1.932429149746894836e-02 5.290732369758188725e-04 1.114348620176315308e-01 1.233011260628700256e-01 -6.496087298728525639e-04 2.249059453606605530e-02 -5.757551640272140503e-02 -3.447748720645904541e-02 -6.815811246633529663e-02 1.968008279800415039e-01
3.163411840796470642e-02 2.184322029352188110e-01 2.573752403259277344e-01 -2.385131828486919403e-02 -3.048550188541412354e-01 8.509276062250137329e-02 -2.698999643325805664e-01 1.924530863761901855e-01 -1.942976564168930054e-02 -2.988524362444877625e-02 6.673840433359146118e-02 -2.388359010219573975e-01 -2.598781324923038483e-02 1.910209506750106812e-01 4.063455387949943542e-02 2.685878276824951172e-01 -1.841622591018676758e-01 1.134559214115142822e-01 3.692718744277954102e-01 1.124996095895767212e-01 9.596542268991470337e-02 1.650904417037963867e-01 8.450774103403091431e-02 1.574192345142364502e-01 -1.378550827503204346e-01 1.993088126182556152e-01 9.082497656345367432e-02 -1.427347213029861450e-01 2.283830046653747559e-01 1.768637448549270630e-01 -2.562518715858459473e-01 -6.679505575448274612e-03
-3.076739236712455750e-02 8.783093839883804321e-02 2.965103089809417725e-01 -8.448211103677749634e-02 1.820350438356399536e-01 2.098832875490188599e-01 -1.317860186100006104e-01 7.353647053241729736e-02 1.348148584365844727e-01 -2.491041086614131927e-02 -1.737192571163177490e-01 -4.110674560070037842e-01 8.999987621791660786e-04 7.716117426753044128e-03 1.548729985952377319e-01 1.484742015600204468e-01 1.049228161573410034e-01 2.065731585025787354e-01 1.890747845172882080e-01 2.414177507162094116e-01 1.654386371374130249e-01 -2.084938138723373413e-01 1.851933747529983521e-01 5.153153091669082642e-02 -5.818744748830795288e-02 1.859180331230163574e-01 -2.219890803098678589e-01 4.054377600550651550e-02 -3.304843604564666748e-01 -9.324555844068527222e-02 -3.922748938202857971e-02 2.616239190101623535e-01
1.001207306981086731e-01 3.418422043323516846e-01 -1.003778353333473206e-02 -3.123209178447723389e-01 -9.772095084190368652e-02 4.489360004663467407e-02 4.355783760547637939e-02 -2.995815277099609375e-01 -4.384859278798103333e-02 -1.174473017454147339e-01 -3.105719983577728271e-01 -1.761936992406845093e-01 -4.618891701102256775e-02 1.261428445577621460e-01 2.894557118415832520e-01 1.690386086702346802e-01 -2.905569970607757568e-01 9.089976549148559570e-02 2.302237898111343384e-01 4.893582314252853394e-02 1.241211146116256714e-01 -3.452324122190475464e-02 -2.221870422363281250e-02 1.680277287960052490e-01 2.031436748802661896e-02 3.778142482042312622e-02 1.549734026193618774e-01 -1.972342282533645630e-02 1.252544820308685303e-01 -8.572218567132949829e-02 8.866146951913833618e-02 3.848263025283813477e-01
-1.981831155717372894e-02 1.587960124015808105e-01 -1.604164987802505493e-01 9.944138675928115845e-02 -6.237958371639251709e-02 2.198296785354614258e-01 3.697162866592407227e-02 1.685451269149780273e-01 -6.988270580768585205e-02 -1.555493772029876709e-01 9.165299683809280396e-02 -1.317157298326492310e-01 -1.194259449839591980e-01 2.241217344999313354e-01 2.745780646800994873e-01 3.430600762367248535e-01 -3.030000813305377960e-02 6.243133917450904846e-02 3.654420673847198486e-01 1.170004904270172119e-01 -1.551565993577241898e-02 1.500809192657470703e-01 1.635867953300476074e-01 2.690187692642211914e-01 6.991003453731536865e-02 5.530768632888793945e-02 -1.150013655424118042e-01 -2.457612007856369019e-01 4.102689772844314575e-02 4.375977441668510437e-02 -3.908151090145111084e-01 1.803304553031921387e-01
-6.538812816143035889e-02 3.330597877502441406e-01 -4.817443341016769409e-02 -2.285789400339126587e-01 -1.725310832262039185e-02 9.777610003948211670e-02 -1.108099147677421570e-01 1.150278523564338684e-01 -2.771281599998474121e-01 -2.027273029088973999e-01 -2.561000585556030273e-01 -3.909593820571899414e-01 1.184173971414566040e-01 2.338856905698776245e-01 -6.972987204790115356e-02 -5.501617211848497391e-03 -2.475122176110744476e-02 2.212301269173622131e-02 2.951213903725147247e-02 -2.064627707004547119e-01 1.346175968647003174e-01 2.508766651153564453e-01 1.124423071742057800e-01 7.575508952140808105e-02 3.337344527244567871e-02 -1.377063840627670288e-01 4.244823474436998367e-03 -1.206810548901557922e-01 1.250739395618438721e-01 -2.375997975468635559e-02 -3.286400437355041504e-01 2.863419353961944580e-01
-1.069668829441070557e-01 3.365335166454315186e-01 -1.695062266662716866e-03 -1.897895336151123047e-01 -2.788054943084716797e-01 1.602284982800483704e-02 -2.669923305511474609e-01 1.314004659652709961e-01 5.002762004733085632e-02 -8.839759230613708496e-02 1.043727807700634003e-02 -1.456140726804733276e-01 -8.937357366085052490e-02 -1.069496870040893555e-01 1.934703439474105835e-01 1.874213069677352905e-01 -1.065582707524299622e-01 2.476041205227375031e-02 5.033124089241027832e-01 1.453958004713058472e-01 1.919725984334945679e-01 -6.536404043436050415e-02 6.764180958271026611e-02 1.803300380706787109e-01 5.746958032250404358e-02 -2.763502113521099091e-02 1.125894337892532349e-01 -1.840111017227172852e-01 5.629535298794507980e-03 7.955439388751983643e-02 -3.414460122585296631e-01 1.045325323939323425e-01
3.043678104877471924e-01 3.148953616619110107e-01 1.666205078363418579e-01 -3.228014707565307617e-01 -1.451887041330337524e-01 2.305919975042343140e-01 -1.191142275929450989e-01 -9.218916296958923340e-03 -1.424360424280166626e-01 -3.036246299743652344e-01 -1.114351581782102585e-02 -2.219744920730590820e-01 5.102403461933135986e-02 9.074386209249496460e-02 -6.394950300455093384e-02 1.138660162687301636e-01 -1.668482273817062378e-01 3.570439666509628296e-02 -7.386678457260131836e-02 7.060277462005615234e-02 9.663406014442443848e-02 -8.857087790966033936e-02 1.803239993751049042e-02 2.352253943681716919e-01 1.644743531942367554e-01 -2.279046177864074707e-01 2.038896828889846802e-01 2.013770043849945068e-01 -2.328586429357528687e-01 8.928725868463516235e-02 1.707114838063716888e-02 2.488986402750015259e-01
2.619240060448646545e-02 1.253627687692642212e-01 2.968108355998992920e-01 -1.706365197896957397e-01 -1.324127465486526489e-01 6.136941723525524139e-03 -2.270974516868591309e-01 5.165553465485572815e-02 2.569690048694610596e-01 -1.688154339790344238e-01 9.418802335858345032e-03 -2.799415588378906250e-01 -2.932513132691383362e-02 7.905376702547073364e-02 1.032148674130439758e-02 2.089592665433883667e-01 2.430405318737030029e-01 -1.789220795035362244e-02 -3.346003824844956398e-03 2.097863107919692993e-01 -2.362268418073654175e-01 -2.331016510725021362e-01 -1.233378499746322632e-01 3.333968296647071838e-02 -4.002095013856887817e-02 2.723717987537384033e-01 -1.461583841592073441e-02 1.938816905021667480e-02 4.512122366577386856e-03 -2.953732013702392578e-01 -1.823911368846893311e-01 3.793695271015167236e-01
7.349850982427597046e-02 3.883931040763854980e-01 -3.689720928668975830e-01 -9.921041131019592285e-02 -1.090051513165235519e-02 1.936109513044357300e-01 6.430528312921524048e-02 1.234707981348037720e-01 2.963005602359771729e-01 -2.645807564258575439e-01 2.191578000783920288e-01 -1.802959144115447998e-01 -1.112399399280548096e-01 -4.216131754219532013e-03 2.180304080247879028e-01 9.738893806934356689e-02 6.027755793184041977e-03 2.870659232139587402e-01 -9.038316458463668823e-02 1.130087226629257202e-01 -1.194260865449905396e-01 5.588005483150482178e-02 1.692650020122528076e-01 -5.107932724058628082e-03 -8.559471368789672852e-02 -5.353087931871414185e-02 1.188064962625503540e-01 6.445746868848800659e-02 -4.335001111030578613e-02 -1.199558079242706299e-01 -3.221811652183532715e-01 1.872362494468688965e-01
8.762253075838088989e-02 3.008126318454742432e-01 3.201371803879737854e-02 -1.325431615114212036e-01 5.883946549147367477e-03 7.217445969581604004e-02 -1.616719961166381836e-01 -2.226115763187408447e-01 -2.753809094429016113e-01 -1.752345561981201172e-01 -5.473160743713378906e-02 -3.780977427959442139e-01 -3.572492599487304688e-01 3.055979609489440918e-01 -2.115032225847244263e-01 1.387230753898620605e-01 -1.473722141236066818e-02 1.270544677972793579e-01 3.187251091003417969e-01 -1.226432099938392639e-01 -6.680634617805480957e-02 -1.094886064529418945e-01 1.685884222388267517e-02 -3.314258530735969543e-02 2.463037148118019104e-02 -1.064661368727684021e-01 1.062065269798040390e-02 -7.130853831768035889e-02 -2.163907438516616821e-01 7.918334752321243286e-02 -2.627936564385890961e-02 2.075291574001312256e-01
-5.265253782272338867e-02 3.161541521549224854e-01 2.916610240936279297e-01 -2.051577121019363403e-01 -9.770454466342926025e-02 1.742800325155258179e-01 -6.228913087397813797e-03 1.038817986845970154e-01 2.703984677791595459e-01 -3.091032505035400391e-01 -1.630741059780120850e-01 -1.168183609843254089e-01 -1.564931683242321014e-02 1.971074491739273071e-01 1.009374111890792847e-01 3.084813952445983887e-01 1.730281412601470947e-01 3.638275712728500366e-02 3.541553765535354614e-02 9.817619621753692627e-02 -1.445118188858032227e-01 -2.483005821704864502e-01 9.447430819272994995e-02 -1.090626418590545654e-01 -2.293505966663360596e-01 3.067839741706848145e-01 7.885754108428955078e-02 1.144800614565610886e-02 -1.311459392309188843e-01 -1.787971854209899902e-01 7.536815851926803589e-02 1.122287884354591370e-01
2.321951240301132202e-01 1.155308783054351807e-01 1.489452123641967773e-01 3.136753439903259277e-01 -2.914043068885803223e-01 1.343598365783691406e-01 -1.280429065227508545e-01 -9.492763131856918335e-02 -1.205878704786300659e-02 -1.968163996934890747e-01 1.074372325092554092e-02 -2.863565981388092041e-01 4.733870923519134521e-02 9.254500269889831543e-02 -5.145647376775741577e-02 1.625419706106185913e-01 1.471484452486038208e-01 -3.484753426164388657e-03 8.307266980409622192e-02 8.589943498373031616e-02 7.188924401998519897e-02 1.551250219345092773e-01 1.955117844045162201e-02 2.906491160392761230e-01 6.918167322874069214e-02 2.039518207311630249e-01 -1.937677562236785889e-01 1.113998889923095703e-01 1.326263397932052612e-01 -4.168349802494049072e-01 1.502530425786972046e-01 2.502481341361999512e-01
-2.199651896953582764e-01 2.475201487541198730e-01 -2.717470563948154449e-02 4.881773889064788818e-02 -2.170620411634445190e-01 3.030396103858947754e-01 -1.014555022120475769e-01 -9.780655615031719208e-03 8.777711540460586548e-02 -5.724080279469490051e-02 2.003725804388523102e-02 -2.433631271123886108e-01 1.573626995086669922e-01 2.828077971935272217e-01 -2.651821374893188477e-01 1.551575958728790283e-01 -1.553831249475479126e-01 7.368295639753341675e-02 2.768908739089965820e-01 -7.777610421180725098e-02 -3.118452429771423340e-02 -1.991518028080463409e-02 1.889797598123550415e-01 3.950998485088348389e-01 -1.022669225931167603e-01 3.387573361396789551e-02 -4.154492542147636414e-02 -1.234703809022903442e-01 3.013335168361663818e-01 -1.997793316841125488e-01 -1.194522343575954437e-02 5.685082077980041504e-02
2.772984802722930908e-01 -9.113261848688125610e-02 -9.127102792263031006e-02 -6.806348264217376709e-02 -2.494309693574905396e-01 -1.434745341539382935e-01 -1.676759570837020874e-01 -1.234479770064353943e-01 -6.909714639186859131e-02 -9.401471912860870361e-02 -4.861863702535629272e-02 -5.231036543846130371e-01 7.934878021478652954e-02 1.495688706636428833e-01 -1.027110740542411804e-01 2.605718672275543213e-01 1.691749840974807739e-01 7.659475505352020264e-02 2.241206616163253784e-01 -2.180540561676025391e-01 5.382107198238372803e-02 1.466051042079925537e-01 1.052813306450843811e-01 6.194328144192695618e-02 -1.980771124362945557e-01 2.576589286327362061e-01 4.532645642757415771e-02 5.938525777310132980e-03 -6.645403802394866943e-02 -2.981507182121276855e-01 -7.381387054920196533e-02 3.011436574161052704e-02
-1.023682802915573120e-01 3.192090094089508057e-01 -6.457030773162841797e-02 -1.773083657026290894e-01 -2.438254654407501221e-01 1.007209867238998413e-01 -9.343097358942031860e-02 9.171184897422790527e-02 -1.315921694040298462e-01 4.777390509843826294e-02 9.292781352996826172e-02 -2.227391302585601807e-01 -1.234941780567169189e-01 6.180135998874902725e-03 2.619177401065826416e-01 1.049035713076591492e-01 -3.834770992398262024e-02 7.014037668704986572e-02 6.290199160575866699e-01 6.193120777606964111e-02 2.298805303871631622e-02 -6.328071653842926025e-02 1.992105841636657715e-01 8.806215971708297729e-02 2.005536668002605438e-02 1.239600684493780136e-02 3.636601381003856659e-03 -1.775345057249069214e-01 1.941916346549987793e-01 -6.167412549257278442e-02 -2.448522895574569702e-01 3.350071236491203308e-02
3.295746073126792908e-02 3.889587223529815674e-01 -1.033326983451843262e-01 -8.557923138141632080e-02 -8.116943761706352234e-03 2.566435635089874268e-01 -2.113446444272994995e-01 3.163655102252960205e-02 4.512068629264831543e-02 -2.722070515155792236e-01 -4.089968279004096985e-02 -2.124530375003814697e-01 -1.906206458806991577e-01 4.540947079658508301e-01 -1.002717204391956329e-02 3.088185377418994904e-02 2.091942876577377319e-01 6.793083995580673218e-02 1.335161775350570679e-01 -8.390869945287704468e-02 8.355757594108581543e-02 2.428322844207286835e-02 2.326126247644424438e-01 -7.140941917896270752e-02 -1.205548495054244995e-01 -2.041015475988388062e-01 6.226344406604766846e-02 -3.108819723129272461e-01 -5.441978201270103455e-02 -4.989597201347351074e-02 -2.214572727680206299e-01 -1.602990552783012390e-02
-8.405490219593048096e-02 2.472416609525680542e-01 2.199835479259490967e-01 -1.661015450954437256e-01 -1.253614276647567749e-01 1.266063898801803589e-01 4.188144579529762268e-02 -4.686051979660987854e-02 3.314420580863952637e-01 -8.096177130937576294e-02 2.130611836910247803e-01 -1.310044527053833008e-01 1.516307443380355835e-01 1.430642753839492798e-01 7.258286327123641968e-02 4.530453979969024658e-01 1.927344687283039093e-02 -1.321733742952346802e-01 1.346812993288040161e-01 4.101783409714698792e-02 2.278983220458030701e-02 -2.992190122604370117e-01 3.481682389974594116e-02 2.866592817008495331e-02 1.859671622514724731e-02 4.929969087243080139e-02 2.277909219264984131e-02 2.165952920913696289e-01 3.178722858428955078e-01 -6.388659030199050903e-02 -1.595131009817123413e-01 2.768754363059997559e-01
-2.099762856960296631e-01 3.596364259719848633e-01 -2.543449401855468750e-01 -2.526831030845642090e-01 -5.483926832675933838e-02 3.527816832065582275e-01 1.293872296810150146e-01 -1.496898084878921509e-01 -9.481075406074523926e-02 -3.148956894874572754e-01 4.644398763775825500e-02 -8.855941891670227051e-02 7.023876160383224487e-02 3.628026321530342102e-02 2.581853866577148438e-01 1.315618157386779785e-01 7.730437815189361572e-02 2.248677909374237061e-01 6.542951613664627075e-02 1.196038676425814629e-03 1.413768529891967773e-01 -1.120303198695182800e-01 1.673936694860458374e-01 8.411954343318939209e-02 -1.170689985156059265e-01 -1.074772253632545471e-01 -3.729034587740898132e-02 9.792414307594299316e-02 -2.897086739540100098e-01 -6.844548135995864868e-02 -1.441493779420852661e-01 2.212796509265899658e-01
-1.963482350111007690e-01 1.849657893180847168e-01 5.638023465871810913e-02 1.306151300668716431e-01 -1.800014227628707886e-01 9.418668225407600403e-03 -3.697483241558074951e-01 3.953698650002479553e-02 5.971743911504745483e-02 -1.495030671358108521e-01 5.125221982598304749e-02 -5.408827662467956543e-01 1.557106617838144302e-02 2.846125066280364990e-01 2.780593633651733398e-01 1.634235531091690063e-01 1.800465583801269531e-02 1.073500663042068481e-01 2.030162215232849121e-01 3.620153293013572693e-02 -1.386100649833679199e-01 2.321368455886840820e-02 2.174782007932662964e-01 -1.104647014290094376e-02 2.935134433209896088e-02 1.465603709220886230e-01 -3.475065901875495911e-02 9.683527052402496338e-02 1.170608494430780411e-02 -1.970109492540359497e-01 -1.786527782678604126e-01 -6.724942475557327271e-02
8.377831429243087769e-02 2.957842648029327393e-01 1.541586965322494507e-01 -2.988324463367462158e-01 8.824874460697174072e-02 -1.014547944068908691e-01 -2.327926903963088989e-01 -2.299484424293041229e-02 -6.069845706224441528e-02 -1.035442128777503967e-01 -1.718221791088581085e-02 -2.700265049934387207e-01 -4.195721447467803955e-02 1.053112968802452087e-01 2.195487171411514282e-01 5.487268790602684021e-02 1.732957735657691956e-02 1.395416259765625000e-01 4.060802161693572998e-01 -3.673405647277832031e-01 2.369547821581363678e-02 2.151827365159988403e-01 -1.038512140512466431e-01 1.982856541872024536e-01 -4.563242197036743164e-02 -1.266847699880599976e-01 -2.391089946031570435e-01 7.139389961957931519e-02 -7.732930779457092285e-02 3.752702847123146057e-02 6.797164678573608398e-02 2.428100705146789551e-01
3.173236548900604248e-01 8.882550150156021118e-02 1.190565526485443115e-01 -1.395254284143447876e-01 -8.241835236549377441e-02 1.609871536493301392e-01 9.230837970972061157e-02 2.755267024040222168e-01 3.695713877677917480e-01 -2.252210527658462524e-01 -8.609261363744735718e-02 -1.812337934970855713e-01 -1.306414157152175903e-01 1.937911659479141235e-01 1.219360679388046265e-01 4.118821769952774048e-02 1.309376209974288940e-01 1.243830844759941101e-01 2.712616324424743652e-01 -4.434968344867229462e-03 7.166351377964019775e-02 1.464901566505432129e-01 4.565716162323951721e-02 -8.209884166717529297e-02 -2.787304818630218506e-01 -2.575725615024566650e-01 5.090021714568138123e-02 -1.889808624982833862e-01 -2.348985075950622559e-01 -7.641491293907165527e-02 -8.009631931781768799e-02 2.246489524841308594e-01
-3.999268636107444763e-02 -1.736896671354770660e-02 2.460205405950546265e-01 1.668898463249206543e-01 2.128082960844039917e-01 7.060833275318145752e-02 -1.307830661535263062e-01 -5.115252733230590820e-02 3.033393323421478271e-01 -1.018598526716232300e-01 3.115659952163696289e-02 -2.934000790119171143e-01 1.500263959169387817e-01 3.041473925113677979e-01 2.677500247955322266e-02 2.135600149631500244e-01 7.773731648921966553e-02 1.532384753227233887e-01 2.698798477649688721e-01 8.326461911201477051e-02 -6.532758474349975586e-02 1.193420290946960449e-01 1.345160454511642456e-01 7.167195528745651245e-02 1.375303417444229126e-01 3.233575224876403809e-01 -1.315887868404388428e-01 -3.349951701238751411e-03 -1.118318736553192139e-02 -2.505370080471038818e-01 -2.580134570598602295e-01 2.600825726985931396e-01
-1.876469701528549194e-02 1.186181530356407166e-01 2.260171622037887573e-02 6.518441438674926758e-02 -1.336207538843154907e-01 2.621564269065856934e-01 -1.084348931908607483e-01 4.264979064464569092e-02 -1.324452012777328491e-01 -2.135505713522434235e-02 4.303085431456565857e-02 -8.847269415855407715e-02 1.265977323055267334e-01 1.318808048963546753e-01 -2.207683622837066650e-01 -1.211884897202253342e-02 1.337002962827682495e-01 8.171620778739452362e-03 2.477542906999588013e-01 -2.904912829399108887e-02 2.157290875911712646e-01 -3.365141153335571289e-01 3.458454608917236328e-01 -2.577985078096389771e-02 9.037441760301589966e-02 2.477565705776214600e-01 -3.085187375545501709e-01 5.581096559762954712e-02 1.919900476932525635e-01 -1.572646051645278931e-01 -1.347794681787490845e-01 4.035440087318420410e-01
8.793061226606369019e-02 3.776429295539855957e-01 2.041376829147338867e-01 -1.321164816617965698e-01 -1.685203313827514648e-01 1.532281041145324707e-01 -1.204368919134140015e-01 6.740144640207290649e-02 1.705139428377151489e-01 5.245764181017875671e-02 3.087266981601715088e-01 -4.994719102978706360e-02 -1.917598694562911987e-01 2.904778346419334412e-02 1.644066870212554932e-01 -6.564840674400329590e-02 -1.489662230014801025e-01 2.772013843059539795e-01 2.427527755498886108e-01 9.190496057271957397e-02 1.673914939165115356e-01 -5.275589227676391602e-02 4.019079208374023438e-01 -6.746029853820800781e-02 4.254509508609771729e-02 1.422605812549591064e-01 5.393661558628082275e-02 -1.185301393270492554e-01 2.241357862949371338e-01 -2.105819880962371826e-01 -9.367898851633071899e-02 1.239251345396041870e-01
-1.079971119761466980e-01 2.190595269203186035e-01 2.279431819915771484e-01 8.025589399039745331e-03 -4.543302953243255615e-02 6.533610820770263672e-02 -8.121615648269653320e-02 1.074096485972404480e-01 1.062630414962768555e-01 -1.549110710620880127e-01 -1.923520267009735107e-01 -2.424554526805877686e-01 -2.344543673098087311e-02 9.456913918256759644e-02 6.188238784670829773e-02 2.627918720245361328e-01 2.831172049045562744e-01 2.033972740173339844e-01 7.609525322914123535e-02 2.636247277259826660e-01 -1.339467018842697144e-01 -2.280462980270385742e-01 -7.646053098142147064e-03 2.056169807910919189e-01 -9.437146782875061035e-02 2.601733803749084473e-01 1.013150289654731750e-01 1.434120088815689087e-01 -1.049656495451927185e-01 -3.681993484497070312e-01 -6.523657124489545822e-03 2.953795194625854492e-01
2.315741777420043945e-01 2.676429450511932373e-01 -1.225137412548065186e-01 2.397747635841369629e-01 -3.260683268308639526e-02 1.589259803295135498e-01 -3.504951894283294678e-01 7.738261669874191284e-02 1.700180470943450928e-01 -2.232567816972732544e-01 -3.754873946309089661e-02 -1.175093185156583786e-02 -2.482348531484603882e-01 1.945368498563766479e-01 8.474158495664596558e-02 -1.326903607696294785e-02 7.919303327798843384e-02 1.015943735837936401e-01 2.154108881950378418e-01 -2.209976017475128174e-01 1.957433670759201050e-01 -2.586040794849395752e-01 2.124708741903305054e-01 2.902865707874298096e-01 -1.359841078519821167e-01 5.855150148272514343e-02 9.138335287570953369e-02 -8.911126106977462769e-02 -1.360706537961959839e-01 1.085385382175445557e-01 -1.305533498525619507e-01 1.672583222389221191e-01
1.319293379783630371e-01 3.317530453205108643e-01 -2.380294203758239746e-01 -2.208093106746673584e-01 -9.247330576181411743e-02 -9.481435641646385193e-03 2.487973868846893311e-02 -9.533427655696868896e-02 4.114051163196563721e-02 -1.671042144298553467e-01 -1.730574071407318115e-01 -5.182737112045288086e-01 -1.411032676696777344e-01 -2.053866535425186157e-02 2.248907536268234253e-01 4.997233673930168152e-02 -6.555669009685516357e-03 -2.603415846824645996e-01 -2.571965567767620087e-02 -1.099942773580551147e-01 -6.564465910196304321e-02 8.854806423187255859e-02 1.029422506690025330e-01 7.991279661655426025e-02 1.023413240909576416e-01 1.429581642150878906e-01 -8.864949643611907959e-02 -5.964676849544048309e-03 1.485482454299926758e-01 -1.422684639692306519e-01 -9.172093123197555542e-02 3.846482634544372559e-01
-1.454785652458667755e-02 1.623362861573696136e-02 1.389248520135879517e-01 -1.269953697919845581e-01 -1.536658406257629395e-01 2.606832087039947510e-01 -1.988535225391387939e-01 -6.374621391296386719e-02 1.446164697408676147e-01 -4.688819497823715210e-02 1.456717699766159058e-01 1.736757718026638031e-02 1.044676899909973145e-01 1.902841217815876007e-02 -7.127498835325241089e-02 2.276393175125122070e-01 5.362240225076675415e-02 -2.960333824157714844e-01 3.052111268043518066e-01 2.632502913475036621e-01 2.526093125343322754e-01 -5.136647447943687439e-02 1.022069826722145081e-01 2.574526667594909668e-01 -2.285932153463363647e-01 6.000928580760955811e-02 1.318234484642744064e-02 5.256859585642814636e-02 1.890665590763092041e-01 -1.279446780681610107e-01 -1.481961011886596680e-01 4.325470924377441406e-01
-1.223489269614219666e-01 4.008047878742218018e-01 1.440224498510360718e-01 -8.490962535142898560e-02 -2.306067198514938354e-01 -3.452587127685546875e-02 -1.564583331346511841e-01 8.455530554056167603e-02 2.343021705746650696e-02 4.184724390506744385e-02 2.478486001491546631e-01 -2.695600390434265137e-01 -1.242279037833213806e-01 -9.408151358366012573e-02 9.843581169843673706e-02 1.292683742940425873e-02 -7.717879861593246460e-02 1.123394668102264404e-01 4.754873216152191162e-01 1.182124465703964233e-01 2.961288988590240479e-01 -7.266854494810104370e-02 3.369356393814086914e-01 -1.631460036151111126e-03 -1.304998528212308884e-03 1.117541491985321045e-01 -6.274731457233428955e-02 -2.333992905914783478e-02 -2.534441649913787842e-02 -5.328488722443580627e-02 -2.164750397205352783e-01 8.628712594509124756e-02
1.213181018829345703e-01 1.484570354223251343e-01 -1.429340541362762451e-01 2.909924834966659546e-02 -4.162357375025749207e-02 2.694029808044433594e-01 3.496402129530906677e-02 3.492735028266906738e-01 2.406364679336547852e-01 2.526423148810863495e-02 -6.222002953290939331e-02 -2.703736424446105957e-01 5.683812871575355530e-02 4.656276665627956390e-03 1.506306380033493042e-01 5.552316457033157349e-02 9.412492811679840088e-02 1.504523456096649170e-01 1.514656096696853638e-01 1.123161241412162781e-02 -2.152810394763946533e-01 -2.000182121992111206e-01 1.215476542711257935e-02 2.052888423204421997e-01 2.062124609947204590e-01 9.064739942550659180e-02 -2.108190506696701050e-01 6.013116240501403809e-02 -1.058483263477683067e-03 -3.497574627399444580e-01 -2.295030057430267334e-01 3.505519926548004150e-01
3.923647850751876831e-02 1.440464556217193604e-01 4.228215664625167847e-02 -2.783566713333129883e-01 -1.541074067354202271e-01 3.687890768051147461e-01 -2.041447162628173828e-01 -2.246626466512680054e-01 -2.437173575162887573e-02 1.352381985634565353e-02 2.944753766059875488e-01 -4.400781914591789246e-02 -3.536347299814224243e-02 1.520154774188995361e-01 -1.286089718341827393e-01 1.176177337765693665e-01 3.851757198572158813e-02 1.301473677158355713e-01 1.517461091279983521e-01 2.590195536613464355e-01 2.250664085149765015e-01 -1.494628787040710449e-01 2.091070115566253662e-01 2.258814871311187744e-01 -6.199746206402778625e-02 2.143446356058120728e-02 -3.316122293472290039e-02 6.672268360853195190e-02 2.013462185859680176e-01 1.605058312416076660e-01 -1.602013260126113892e-01 3.525216877460479736e-01
8.074226230382919312e-02 2.650052905082702637e-01 1.482573598623275757e-01 1.840605586767196655e-01 -8.083743602037429810e-02 3.587734997272491455e-01 -1.048771515488624573e-01 2.001816630363464355e-01 5.986938625574111938e-02 3.503858298063278198e-02 3.076649270951747894e-02 -2.867898046970367432e-01 3.172643780708312988e-01 2.211440503597259521e-01 1.236373409628868103e-01 -1.461357623338699341e-02 -8.072028867900371552e-03 2.289485186338424683e-01 3.104392886161804199e-01 1.335983276367187500e-01 -1.749752461910247803e-02 -2.107905596494674683e-01 -2.016301266849040985e-02 2.699917256832122803e-01 1.352345198392868042e-01 1.122214496135711670e-01 -1.650501191616058350e-01 2.937106788158416748e-02 8.833272755146026611e-02 -2.123663872480392456e-01 1.182275786995887756e-01 1.318733841180801392e-01
1.970073878765106201e-01 1.160151064395904541e-01 4.531747996807098389e-01 -8.558026701211929321e-02 3.758346289396286011e-02 1.456060111522674561e-01 3.900825977325439453e-02 4.059285670518875122e-02 2.349775880575180054e-01 -7.434412837028503418e-02 1.224042400717735291e-01 1.472283247858285904e-02 -9.683285653591156006e-02 2.325249910354614258e-01 1.482032090425491333e-01 -6.554601341485977173e-02 -1.199486926198005676e-01 2.686526998877525330e-02 2.607125341892242432e-01 1.673133224248886108e-01 -1.006120890378952026e-01 5.040957406163215637e-02 2.637368440628051758e-01 -6.803044676780700684e-02 -1.947774738073348999e-01 4.620759785175323486e-01 6.030189618468284607e-02 1.469385176897048950e-01 -7.369109243154525757e-02 -8.691993355751037598e-02 -1.389671415090560913e-01 1.915925890207290649e-01
2.391401380300521851e-01 9.283576160669326782e-02 -1.062673777341842651e-01 -1.940858066082000732e-01 -4.662110283970832825e-02 -9.987205703509971499e-05 1.605764776468276978e-02 -1.403411030769348145e-01 1.956903040409088135e-01 -1.951949000358581543e-01 -2.734783664345741272e-02 -1.401019990444183350e-01 1.487643569707870483e-01 4.704350605607032776e-02 -2.094122916460037231e-01 3.118674755096435547e-01 -2.627463042736053467e-01 -2.534409165382385254e-01 4.978788644075393677e-02 -8.334566652774810791e-02 1.382821798324584961e-01 4.523453116416931152e-02 9.260907024145126343e-02 2.478767782449722290e-01 -1.865970492362976074e-01 -1.492834538221359253e-01 -5.458158999681472778e-02 3.771256282925605774e-02 4.037104919552803040e-02 -2.471140772104263306e-01 -2.712101340293884277e-01 4.113844633102416992e-01
2.885744273662567139e-01 3.179759085178375244e-01 -1.104900762438774109e-01 -1.362879276275634766e-01 -4.956443980336189270e-02 2.636740505695343018e-01 4.873584583401679993e-02 -9.266854263842105865e-03 -1.709124147891998291e-01 3.662191331386566162e-02 -2.027394026517868042e-01 -3.342892825603485107e-01 -4.418403282761573792e-02 2.509161233901977539e-01 2.119792103767395020e-01 -2.161815464496612549e-01 2.108891904354095459e-01 9.972507506608963013e-02 -4.736897349357604980e-02 6.882354617118835449e-02 2.567171305418014526e-02 5.998051166534423828e-02 2.634479403495788574e-01 5.073560774326324463e-02 -1.730939187109470367e-02 1.861022114753723145e-01 -1.442342847585678101e-01 1.029277313500642776e-02 1.611567586660385132e-01 -1.313098371028900146e-01 1.273192614316940308e-01 3.427880108356475830e-01
2.347050048410892487e-02 1.521489322185516357e-01 1.896809339523315430e-01 -1.703978925943374634e-01 2.679879665374755859e-01 3.312623798847198486e-01 -1.517160888761281967e-02 -5.012677982449531555e-02 -1.258615404367446899e-01 -2.486653923988342285e-01 3.956594690680503845e-02 -3.258939981460571289e-01 -6.023593991994857788e-02 3.769939839839935303e-01 -2.687000855803489685e-02 -1.567344218492507935e-01 1.478755921125411987e-01 -7.365679834038019180e-03 1.267240047454833984e-01 9.774971753358840942e-02 5.656100343912839890e-03 1.319993734359741211e-01 2.923655509948730469e-01 1.231404766440391541e-01 1.220297217369079590e-01 7.663617283105850220e-02 4.723102971911430359e-02 -2.447547912597656250e-01 -2.135238796472549438e-01 -2.822623355314135551e-03 -1.263265609741210938e-01 2.457857578992843628e-01
1.910243928432464600e-01 4.491856098175048828e-01 -5.622447351925075054e-04 -1.581723392009735107e-01 -2.121849171817302704e-02 -2.409776486456394196e-02 1.449578553438186646e-01 -9.523134678602218628e-02 -1.149054914712905884e-01 -1.530026197433471680e-01 -7.056916505098342896e-02 -1.899356544017791748e-01 9.755458682775497437e-02 -4.430841282010078430e-02 3.102970868349075317e-02 3.037477135658264160e-01 -1.031796634197235107e-01 1.267347186803817749e-01 -4.330219328403472900e-02 -2.069014012813568115e-01 -8.463934808969497681e-02 -1.396434605121612549e-01 -5.573319736868143082e-03 3.462212383747100830e-01 -1.162675097584724426e-01 2.193229198455810547e-01 -1.852504536509513855e-02 1.770422793924808502e-02 -1.270728260278701782e-01 -3.146184384822845459e-01 -2.090103924274444580e-01 2.901479899883270264e-01
-2.593429014086723328e-02 2.723785638809204102e-01 1.765359379351139069e-02 1.867101043462753296e-01 -1.735432446002960205e-01 1.614143103361129761e-01 -3.414244353771209717e-01 9.686131030321121216e-02 1.390240639448165894e-01 -7.736251503229141235e-02 -1.084415242075920105e-02 -5.249605178833007812e-01 6.242722645401954651e-02 8.706712722778320312e-02 9.256590157747268677e-02 1.798836737871170044e-01 3.718428686261177063e-02 9.191788733005523682e-03 1.464399993419647217e-01 1.435043811798095703e-01 -6.045347824692726135e-02 -1.337105780839920044e-01 6.126876547932624817e-02 7.543767988681793213e-02 -1.050073187798261642e-02 1.411361098289489746e-01 -1.398200988769531250e-01 -2.510718302801251411e-03 -6.322449445724487305e-02 -3.628187179565429688e-01 -3.219344913959503174e-01 -3.281462192535400391e-02
3.043297827243804932e-01 2.069204002618789673e-01 -1.349724233150482178e-01 1.053406447172164917e-01 -2.496797591447830200e-02 7.463542371988296509e-02 -1.308217644691467285e-01 1.110820844769477844e-02 1.867996901273727417e-01 -5.185752734541893005e-02 3.509878814220428467e-01 7.461121678352355957e-02 -4.882634431123733521e-02 1.727303713560104370e-01 -1.396257132291793823e-01 1.918308138847351074e-01 -1.733437925577163696e-01 3.012573113664984703e-03 2.768284380435943604e-01 7.901349663734436035e-02 6.445312500000000000e-02 1.010313853621482849e-01 -7.296495605260133743e-03 2.095876783132553101e-01 4.805696010589599609e-02 -2.682761102914810181e-02 -1.829616427421569824e-01 -2.532241940498352051e-01 1.090620271861553192e-02 -9.990189224481582642e-02 -2.956937849521636963e-01 4.330446720123291016e-01
3.858823776245117188e-01 1.870466917753219604e-01 8.724753744900226593e-03 2.000050693750381470e-01 -4.073896259069442749e-02 8.508120477199554443e-02 -5.168960615992546082e-02 -1.930851340293884277e-01 4.216737870592623949e-04 -2.359097152948379517e-01 3.704217448830604553e-02 -2.763881385326385498e-01 5.069869570434093475e-03 2.825167477130889893e-01 2.914776466786861420e-02 1.368041634559631348e-01 -7.136990129947662354e-02 3.743608668446540833e-02 1.188040822744369507e-01 -7.138872984796762466e-03 -1.808913052082061768e-01 3.165731728076934814e-01 -1.182458773255348206e-01 1.923132538795471191e-01 -2.661407589912414551e-01 7.918621599674224854e-02 3.365037739276885986e-01 4.883866012096405029e-02 1.974353641271591187e-01 -1.556296497583389282e-01 4.330250248312950134e-02 1.788588464260101318e-01
-4.480937868356704712e-02 1.946272701025009155e-01 5.112084373831748962e-02 -5.646410584449768066e-02 -2.942764163017272949e-01 5.164386704564094543e-02 -1.331396773457527161e-02 -2.023119926452636719e-01 -3.843273967504501343e-03 -1.191801503300666809e-01 3.399677276611328125e-01 -9.379900991916656494e-02 7.629376649856567383e-02 1.006754189729690552e-01 2.707758545875549316e-01 2.541908323764801025e-01 -2.236066386103630066e-02 3.829346895217895508e-01 2.185142189264297485e-01 -2.457530051469802856e-01 -6.313418038189411163e-03 2.036137729883193970e-01 7.193028926849365234e-02 6.054785847663879395e-02 -2.969110310077667236e-01 1.032970845699310303e-01 -1.364656835794448853e-01 4.678413644433021545e-02 1.175606623291969299e-01 -1.658716984093189240e-02 -2.885634899139404297e-01 9.397272020578384399e-02
1.279834061861038208e-01 2.440394014120101929e-01 -2.294354587793350220e-01 -6.086185947060585022e-02 -2.562888562679290771e-01 1.347184032201766968e-01 8.407676964998245239e-02 1.277116537094116211e-01 7.450791541486978531e-03 -1.779936105012893677e-01 -4.186146706342697144e-02 -1.349403560161590576e-01 -6.152445077896118164e-02 -9.906975924968719482e-02 2.926709651947021484e-01 2.463071607053279877e-02 9.810402244329452515e-02 -3.063695691525936127e-02 4.273316562175750732e-01 2.752871513366699219e-01 -1.279101967811584473e-01 1.593864522874355316e-02 2.229933738708496094e-01 1.731651425361633301e-01 -1.961139589548110962e-01 -3.074078857898712158e-01 7.463218271732330322e-02 -8.391065895557403564e-02 3.865240514278411865e-02 -1.253927946090698242e-01 3.848734870553016663e-02 2.817639112472534180e-01
4.189421888440847397e-03 4.081891477108001709e-01 -2.058284878730773926e-01 1.228693574666976929e-01 1.750136464834213257e-01 4.448077827692031860e-02 -2.313162945210933685e-02 7.567595690488815308e-02 1.110045686364173889e-01 -2.589061558246612549e-01 -8.137570321559906006e-02 -2.542511224746704102e-01 -1.335789263248443604e-01 4.051209688186645508e-01 8.632581681013107300e-03 -1.344724148511886597e-01 2.218360453844070435e-02 1.758999079465866089e-01 1.774019598960876465e-01 1.001322939991950989e-01 3.135131001472473145e-01 -5.641894415020942688e-02 2.527527809143066406e-01 1.321879178285598755e-01 7.727531343698501587e-02 1.582669615745544434e-01 5.835278704762458801e-02 5.270709842443466187e-02 -5.764605477452278137e-02 2.140594720840454102e-01 6.223959103226661682e-02 2.007600814104080200e-01
2.692491114139556885e-01 1.267255842685699463e-01 1.200982928276062012e-01 -5.045143514871597290e-02 -3.103511333465576172e-01 -1.006185114383697510e-01 -1.181869581341743469e-01 9.014029055833816528e-02 -6.410027295351028442e-02 -1.329039186239242554e-01 -1.415884774178266525e-02 -1.397559642791748047e-01 1.746130734682083130e-01 1.518847346305847168e-01 1.359714847058057785e-02 6.719082128256559372e-03 4.189784824848175049e-01 1.902269721031188965e-01 1.940313130617141724e-01 4.928280413150787354e-02 4.380178079009056091e-02 2.512120176106691360e-03 -4.526076465845108032e-02 2.451488077640533447e-01 1.967235095798969269e-02 1.435088813304901123e-01 2.392072975635528564e-01 6.550911068916320801e-02 3.061354756355285645e-01 -1.253590434789657593e-01 3.557022288441658020e-02 4.019675552845001221e-01
-1.286239027976989746e-01 2.539384365081787109e-01 -2.752633690834045410e-01 -4.075103625655174255e-02 -3.552530109882354736e-01 -5.091488733887672424e-02 2.834126353263854980e-01 -1.425458192825317383e-01 2.591514587402343750e-01 -2.434234470129013062e-01 1.420476436614990234e-01 -2.490117847919464111e-01 6.368803232908248901e-02 1.268610805273056030e-01 1.886963844299316406e-01 1.058673933148384094e-01 -2.485091425478458405e-02 5.901958420872688293e-02 2.391858100891113281e-01 2.785087525844573975e-01 7.221105694770812988e-02 1.331447660923004150e-01 6.047585234045982361e-02 1.535417437553405762e-01 -1.576513797044754028e-01 -2.323044463992118835e-02 -2.070938348770141602e-01 -1.014161556959152222e-01 2.118427865207195282e-02 1.254894305020570755e-02 -2.075349725782871246e-02 2.605429887771606445e-01
3.180908858776092529e-01 3.054137229919433594e-01 -1.909544616937637329e-01 -4.343559592962265015e-02 -4.043729603290557861e-02 -5.552024021744728088e-02 6.886310130357742310e-02 -1.014757826924324036e-01 -4.201637580990791321e-03 2.467554807662963867e-01 2.108648866415023804e-01 -2.836613953113555908e-01 -6.706344336271286011e-02 3.037936985492706299e-01 -1.283164173364639282e-01 3.494782447814941406e-01 1.428883224725723267e-01 2.590578794479370117e-01 -2.815110050141811371e-02 1.411551684141159058e-01 -8.478078059852123260e-03 -1.237874999642372131e-01 -2.837225794792175293e-02 1.290013790130615234e-01 5.425083637237548828e-02 -7.555084675550460815e-02 -6.622082740068435669e-02 -1.754788756370544434e-01 -3.212199779227375984e-03 9.538410604000091553e-02 -1.878485083580017090e-01 3.112874329090118408e-01
-2.291240915656089783e-02 4.481340348720550537e-01 3.747041821479797363e-01 1.768429391086101532e-02 -1.507644802331924438e-01 1.605556607246398926e-01 -1.653492599725723267e-01 1.142086312174797058e-01 2.266336604952812195e-02 -3.099776990711688995e-02 2.663249969482421875e-01 -2.406028360128402710e-01 -7.921887934207916260e-02 1.361906807869672775e-02 7.194099575281143188e-02 5.170211195945739746e-02 -4.696718975901603699e-02 3.057366311550140381e-01 1.307868659496307373e-01 1.646541655063629150e-01 8.393164724111557007e-02 7.991639524698257446e-02 3.176179230213165283e-01 1.067852824926376343e-01 1.900154054164886475e-01 2.080320566892623901e-01 -3.895610198378562927e-02 -5.398963019251823425e-02 2.458492666482925415e-01 -5.046373233199119568e-02 -1.089824587106704712e-01 -1.209535822272300720e-02
-1.100536361336708069e-01 2.391048818826675415e-01 1.281671822071075439e-01 -3.145388973280205391e-06 -2.176934927701950073e-01 3.289694711565971375e-02 2.040522545576095581e-02 1.139609515666961670e-01 -5.288178473711013794e-02 -1.822858750820159912e-01 1.813165694475173950e-01 -1.817222833633422852e-01 5.494334921240806580e-02 3.085641860961914062e-01 -3.866234794259071350e-02 1.757842488586902618e-02 4.260364919900894165e-02 2.777844965457916260e-01 3.296371102333068848e-01 1.791418939828872681e-01 1.465810388326644897e-01 1.530128270387649536e-01 2.991082370281219482e-01 2.789089679718017578e-01 -1.117944568395614624e-01 1.305214762687683105e-01 -5.830775573849678040e-02 -2.777957916259765625e-01 3.684288263320922852e-02 2.930881455540657043e-02 -3.204696178436279297e-01 5.956910178065299988e-02
1.099294424057006836e-02 3.274210691452026367e-01 -1.607902348041534424e-01 1.430141180753707886e-01 1.501792520284652710e-01 1.473921351134777069e-02 -3.174071609973907471e-01 1.023444682359695435e-01 -1.944798529148101807e-01 -4.284990727901458740e-01 8.178853243589401245e-02 -2.649253606796264648e-01 3.893390297889709473e-02 2.938271164894104004e-01 6.625622510910034180e-02 1.145866215229034424e-01 8.158655464649200439e-02 1.878775060176849365e-01 1.593537777662277222e-01 8.224667608737945557e-02 4.646607115864753723e-02 4.168403521180152893e-02 1.113345921039581299e-01 8.145397529006004333e-03 1.583027839660644531e-01 -2.064013183116912842e-01 2.101601958274841309e-01 -9.654251486063003540e-02 -1.479543243476655334e-05 6.430348008871078491e-02 -1.192183941602706909e-01 2.805865108966827393e-01
-3.437134623527526855e-02 1.311856657266616821e-01 2.136712819337844849e-01 -2.876858599483966827e-02 1.212250534445047379e-02 5.632708221673965454e-02 -2.327917516231536865e-02 2.820614576339721680e-01 1.161403954029083252e-02 -1.032491326332092285e-01 -1.214082017540931702e-01 -4.411424100399017334e-01 9.485813789069652557e-03 -3.055807389318943024e-02 3.732820227742195129e-02 1.507388055324554443e-01 -4.028976894915103912e-03 -1.953754946589469910e-02 2.863869667053222656e-01 3.043237626552581787e-01 7.801727950572967529e-02 7.968486845493316650e-02 -2.420546021312475204e-03 3.051420748233795166e-01 1.034082472324371338e-01 3.516551852226257324e-01 -4.526484385132789612e-02 -2.527537010610103607e-02 -1.135882139205932617e-01 -3.618063628673553467e-01 -1.449425071477890015e-01 1.548715680837631226e-01
8.561266958713531494e-02 5.006732940673828125e-01 8.028306812047958374e-02 -2.351155132055282593e-02 -1.059131622314453125e-01 1.237039566040039062e-01 1.117334589362144470e-01 4.224905744194984436e-02 1.706830561161041260e-01 -4.015623405575752258e-02 2.151999026536941528e-01 5.841562151908874512e-02 2.775854468345642090e-01 2.969485521316528320e-01 -1.469521671533584595e-01 2.295954823493957520e-01 1.907816082239151001e-01 -2.986240014433860779e-02 -4.587525501847267151e-02 1.124117970466613770e-01 4.404741898179054260e-02 9.177394956350326538e-02 3.526912629604339600e-02 -4.693219810724258423e-02 -1.089727655053138733e-01 -2.836247086524963379e-01 -3.114449791610240936e-02 -2.501771226525306702e-02 -1.548708826303482056e-01 6.872943043708801270e-02 1.082573831081390381e-01 4.171538949012756348e-01
-2.914697676897048950e-02 1.752794533967971802e-01 1.369967311620712280e-01 6.797184050083160400e-02 -1.632049977779388428e-01 -5.480810627341270447e-02 -6.129429116845130920e-02 2.487637549638748169e-01 2.462229430675506592e-01 -1.172408908605575562e-01 2.718341648578643799e-01 -6.956546753644943237e-02 -6.728037446737289429e-02 1.149446293711662292e-01 1.043415367603302002e-01 1.734883785247802734e-01 2.465087771415710449e-01 -9.648585319519042969e-02 3.211125433444976807e-01 -2.058357298374176025e-01 -4.449459910392761230e-02 2.244715690612792969e-01 2.250872701406478882e-01 1.841347962617874146e-01 -1.084135565906763077e-02 2.366270273923873901e-01 -4.345401749014854431e-02 2.060143202543258667e-01 -2.349133975803852081e-02 -1.052965298295021057e-01 2.120200395584106445e-01 3.583347499370574951e-01
2.087293267250061035e-01 2.955213785171508789e-01 4.575694911181926727e-03 -2.242012321949005127e-01 -2.247212678194046021e-01 -9.922642260789871216e-02 -6.608403474092483521e-02 -2.355953305959701538e-01 6.221834197640419006e-02 -1.307043880224227905e-01 -3.094201683998107910e-01 -2.960009276866912842e-01 -5.060834437608718872e-02 1.004303619265556335e-01 1.272224634885787964e-01 2.600468993186950684e-01 -3.172866404056549072e-01 1.962222009897232056e-01 2.309538722038269043e-01 -1.897552236914634705e-02 3.848754800856113434e-03 -8.723656088113784790e-02 8.682263642549514771e-02 7.564246654510498047e-02 2.212002873420715332e-01 7.487821392714977264e-03 2.078186571598052979e-01 1.723477393388748169e-01 2.202723920345306396e-02 -5.505470931529998779e-02 3.862516954541206360e-02 2.391230016946792603e-01
3.594168275594711304e-02 2.090910822153091431e-01 1.635622084140777588e-01 -7.211764901876449585e-02 -3.504297733306884766e-01 -1.539849181426689029e-04 6.753735244274139404e-02 -1.180360019207000732e-01 1.405654847621917725e-01 -1.254674196243286133e-01 2.719697952270507812e-01 -1.981467008590698242e-01 1.212885752320289612e-01 1.222612038254737854e-01 1.822587996721267700e-01 1.437340527772903442e-01 -1.796197295188903809e-01 2.063209712505340576e-01 1.609155237674713135e-01 -3.318259716033935547e-01 -2.493443898856639862e-02 2.736856937408447266e-01 6.233865767717361450e-02 1.824651509523391724e-01 -1.778640598058700562e-01 4.373707622289657593e-02 -8.706261962652206421e-02 2.238394878804683685e-02 1.632184386253356934e-01 1.283075958490371704e-01 -3.711717128753662109e-01 5.859882757067680359e-02
4.123914614319801331e-02 3.886963725090026855e-01 1.395632922649383545e-01 -2.889754474163055420e-01 2.413031086325645447e-02 1.845635324716567993e-01 -2.261084765195846558e-01 -2.371937185525894165e-01 -1.917425692081451416e-01 -2.074704319238662720e-01 -8.752346038818359375e-02 -4.906295612454414368e-02 -1.601938605308532715e-01 1.709423661231994629e-01 -7.552175968885421753e-02 5.788220837712287903e-02 -1.737089157104492188e-01 2.621068619191646576e-02 2.811375856399536133e-01 -2.871188819408416748e-01 -9.893526136875152588e-02 8.983021252788603306e-04 4.950449615716934204e-02 3.207201957702636719e-01 -1.100847497582435608e-01 5.031469464302062988e-02 -1.443803310394287109e-01 3.467683866620063782e-02 5.328560620546340942e-02 7.825208455324172974e-02 4.964539036154747009e-02 3.046628832817077637e-01
2.454859465360641479e-01 7.129543274641036987e-02 2.806116938591003418e-01 -7.535345107316970825e-02 -2.646294534206390381e-01 3.251288086175918579e-02 -4.961324390023946762e-03 -1.146751269698143005e-01 -1.358611602336168289e-02 -9.713718295097351074e-02 1.719695180654525757e-01 -1.150647774338722229e-01 -5.634929402731359005e-04 4.054200053215026855e-01 1.571115553379058838e-01 1.648214161396026611e-01 -1.940252780914306641e-01 -2.265850007534027100e-01 2.002528607845306396e-01 6.871300935745239258e-02 9.003957360982894897e-02 9.127737581729888916e-02 -1.118301041424274445e-02 -2.179054617881774902e-01 -9.134145081043243408e-02 9.770967066287994385e-02 2.285617589950561523e-01 -2.892808318138122559e-01 1.638902276754379272e-01 -7.471197843551635742e-02 -1.756717115640640259e-01 2.869663238525390625e-01
8.694006502628326416e-02 2.383191585540771484e-01 3.162669390439987183e-02 2.313756151124835014e-03 -4.684012383222579956e-02 4.329046607017517090e-02 -2.595610320568084717e-01 7.644274830818176270e-02 -1.344534456729888916e-01 -2.325950562953948975e-01 9.028356522321701050e-02 -1.771176159381866455e-01 -2.481365650892257690e-01 3.084072172641754150e-01 1.872061640024185181e-01 6.340210139751434326e-02 -1.725563853979110718e-01 -1.583106815814971924e-01 1.854280680418014526e-01 -8.398880809545516968e-02 6.930518150329589844e-02 -1.896151453256607056e-01 5.163085460662841797e-01 -9.245341271162033081e-02 1.369626820087432861e-01 9.890086948871612549e-03 -2.646220326423645020e-01 1.460363902151584625e-02 5.905744060873985291e-02 -5.954616889357566833e-02 -2.037785947322845459e-01 -9.715379215776920319e-03
2.793197929859161377e-01 2.313383072614669800e-01 -1.160699725151062012e-01 4.128218069672584534e-02 1.412829384207725525e-02 1.840657293796539307e-01 3.359216079115867615e-02 -1.243118345737457275e-01 1.308681517839431763e-01 -1.679867357015609741e-01 -9.726602584123611450e-02 -2.938841581344604492e-01 9.070854634046554565e-02 4.460113868117332458e-02 -1.379741355776786804e-03 4.099612236022949219e-01 -1.164217740297317505e-01 -9.023218601942062378e-02 1.215330362319946289e-01 -3.694870769977569580e-01 1.415091305971145630e-01 1.446280926465988159e-01 3.049218952655792236e-01 -4.503236338496208191e-02 1.587128043174743652e-01 -9.186340123414993286e-02 -1.657622456550598145e-01 7.757290452718734741e-02 -1.169339567422866821e-01 -2.218486964702606201e-01 -2.091445401310920715e-02 2.092303931713104248e-01
1.529020518064498901e-01 1.763683930039405823e-02 8.794621378183364868e-02 -7.326401025056838989e-02 -8.964648097753524780e-02 2.594054639339447021e-01 -2.497040778398513794e-01 1.002396121621131897e-01 1.823985390365123749e-02 3.088168427348136902e-02 3.762702345848083496e-01 -2.855069637298583984e-01 2.374841272830963135e-02 4.225613176822662354e-02 1.431427057832479477e-02 9.749147295951843262e-02 3.321617841720581055e-02 -8.416220545768737793e-02 1.314996778964996338e-01 1.030743587762117386e-02 -3.564382717013359070e-02 -2.769939899444580078e-01 4.613367319107055664e-01 2.410658597946166992e-01 5.109702795743942261e-02 1.878177225589752197e-01 5.219857394695281982e-02 2.567144669592380524e-02 2.574238181114196777e-01 -6.513068079948425293e-02 2.856821520254015923e-03 3.045134246349334717e-01
-6.781276315450668335e-02 3.173717856407165527e-01 -1.697276830673217773e-01 -1.403652131557464600e-01 -1.658362448215484619e-01 3.334232792258262634e-02 4.224720597267150879e-02 -3.507864847779273987e-02 1.678981781005859375e-01 -2.007882744073867798e-01 9.457194805145263672e-02 -1.226774826645851135e-01 -8.111315965652465820e-02 9.858074039220809937e-02 2.756910324096679688e-01 2.278835028409957886e-01 -2.614732086658477783e-01 2.476689666509628296e-01 -9.215768426656723022e-02 -4.390828683972358704e-02 2.202510535717010498e-01 1.978758126497268677e-01 1.437118798494338989e-01 4.000116884708404541e-02 3.024042770266532898e-02 6.911007314920425415e-02 6.794611364603042603e-02 8.987710624933242798e-02 -3.620543777942657471e-01 -4.934485536068677902e-03 -1.779213249683380127e-01 3.828943669795989990e-01
2.509408891201019287e-01 2.027315050363540649e-01 -4.266674816608428955e-02 -1.509596109390258789e-01 -6.870551407337188721e-02 1.027544066309928894e-01 -1.258590668439865112e-01 1.124547515064477921e-02 -6.498914211988449097e-02 -3.470885455608367920e-01 -6.844376772642135620e-02 -3.199118375778198242e-01 9.138212352991104126e-02 1.579235494136810303e-01 -1.180112641304731369e-02 4.640616476535797119e-02 -3.504020869731903076e-01 5.558674782514572144e-02 9.060294181108474731e-02 2.138311117887496948e-01 3.398738503456115723e-01 1.436784863471984863e-01 -1.721236556768417358e-01 4.481548815965652466e-02 -1.746592670679092407e-01 -7.309528440237045288e-02 -7.143262028694152832e-02 2.486519068479537964e-01 -6.249532848596572876e-02 -4.063461348414421082e-02 -1.180514618754386902e-01 3.207783997058868408e-01
2.245172262191772461e-01 4.154264628887176514e-01 -6.923010200262069702e-02 -2.792948484420776367e-01 9.096188843250274658e-02 -5.591495428234338760e-03 1.462191641330718994e-01 -2.174490503966808319e-02 8.116713166236877441e-02 -2.366964966058731079e-01 -5.078320950269699097e-02 -2.203043699264526367e-01 2.260431200265884399e-01 1.921756565570831299e-02 1.855719089508056641e-01 6.419841200113296509e-02 -6.812278926372528076e-02 2.346499860286712646e-01 1.871727593243122101e-02 -8.079738169908523560e-02 1.126386001706123352e-01 2.890293672680854797e-02 -4.206437617540359497e-02 2.236084640026092529e-01 -8.470556885004043579e-02 3.350688219070434570e-01 -4.297952353954315186e-02 -2.904362976551055908e-02 -1.069421693682670593e-01 -3.666445016860961914e-01 8.856910467147827148e-02 2.293202131986618042e-01
1.447871979326009750e-02 3.613279759883880615e-01 -3.318135440349578857e-01 4.513994976878166199e-02 9.694073349237442017e-02 2.008963078260421753e-01 3.184504434466362000e-02 4.952343180775642395e-02 5.756672471761703491e-02 -5.070225000381469727e-01 -3.421030566096305847e-02 -2.535759806632995605e-01 -9.953773766756057739e-02 3.593820035457611084e-01 1.435658931732177734e-01 -1.666083037853240967e-01 -1.482241451740264893e-01 1.757115125656127930e-02 1.076274663209915161e-01 5.104655772447586060e-02 4.831591248512268066e-02 4.486092366278171539e-03 9.792968630790710449e-03 -5.411825701594352722e-02 1.304968297481536865e-01 -5.022476986050605774e-02 1.070151999592781067e-01 7.850625365972518921e-02 1.151786148548126221e-01 1.078307777643203735e-01 -3.360744332894682884e-03 2.943834066390991211e-01
8.173114061355590820e-02 2.243073191493749619e-03 2.073941975831985474e-01 -1.574971675872802734e-01 -1.229507029056549072e-01 -9.816564619541168213e-02 -3.797008469700813293e-02 1.616818457841873169e-02 9.407693892717361450e-02 -6.021501868963241577e-02 4.879036545753479004e-02 2.809555269777774811e-02 1.293470151722431183e-02 3.390730619430541992e-01 6.404915452003479004e-02 3.267702162265777588e-01 7.554069743491709232e-04 -2.257604897022247314e-01 4.078881070017814636e-02 8.531368523836135864e-02 1.102019473910331726e-01 4.233308508992195129e-02 -3.887383965775370598e-03 1.718272268772125244e-01 7.487051188945770264e-02 9.537705034017562866e-02 -6.620665639638900757e-02 3.199291527271270752e-01 6.665062159299850464e-02 -4.134692847728729248e-01 -4.117676019668579102e-01 2.959678173065185547e-01
3.710254281759262085e-02 -6.654435396194458008e-02 1.420740932226181030e-01 1.011697575449943542e-01 8.666443079710006714e-02 2.193568944931030273e-01 -2.819896638393402100e-01 7.456980645656585693e-02 1.130591053515672684e-02 -2.314696311950683594e-01 1.410108245909214020e-02 -3.613407611846923828e-01 -2.749610319733619690e-02 1.122024059295654297e-01 5.712969973683357239e-02 1.971616894006729126e-01 1.191494688391685486e-01 3.765036165714263916e-01 3.143995404243469238e-01 2.862987518310546875e-01 -7.593072950839996338e-02 7.531221956014633179e-02 2.056599408388137817e-01 2.255135625600814819e-01 -4.572195559740066528e-02 2.129201591014862061e-01 1.555338054895401001e-01 1.183693408966064453e-01 -1.412013173103332520e-02 5.819451436400413513e-02 -7.362858951091766357e-02 2.170804142951965332e-01
-1.142948120832443237e-01 4.109773784875869751e-02 9.446698427200317383e-02 -2.333742827177047729e-01 -2.012660950422286987e-01 3.207828700542449951e-01 -9.873781353235244751e-02 1.730292737483978271e-01 3.407787531614303589e-02 -2.458292245864868164e-01 2.426671417197212577e-04 -1.856476813554763794e-01 4.790716245770454407e-02 1.800684481859207153e-01 -6.316483020782470703e-02 3.201618418097496033e-02 -3.124466836452484131e-01 1.891840547323226929e-01 1.541762351989746094e-01 2.209904640913009644e-01 1.275233626365661621e-01 1.735501140356063843e-01 7.496792078018188477e-02 -3.444995582103729248e-01 -1.546791195869445801e-01 -1.245292350649833679e-01 5.268803983926773071e-02 5.723099410533905029e-02 -1.057279482483863831e-01 -2.707140743732452393e-01 -5.219544842839241028e-02 3.059297502040863037e-01
7.955653592944145203e-03 1.820696443319320679e-01 -1.014951169490814209e-01 2.456447482109069824e-02 -4.639481380581855774e-02 1.444395445287227631e-02 -7.567571103572845459e-02 1.301782280206680298e-01 -6.936695426702499390e-02 -1.132222041487693787e-01 2.734053730964660645e-01 -9.545912593603134155e-02 -3.084771148860454559e-02 1.322960853576660156e-01 -1.041544303297996521e-01 3.954024910926818848e-01 1.010788381099700928e-01 -1.082635968923568726e-01 5.973051488399505615e-02 3.453600779175758362e-02 7.134943455457687378e-02 -1.006804779171943665e-01 2.514068782329559326e-01 2.523952163755893707e-02 -5.366221070289611816e-02 1.732112616300582886e-01 1.504320651292800903e-01 4.898582696914672852e-01 1.442047953605651855e-01 -1.149440780282020569e-01 -2.092283815145492554e-01 4.058136641979217529e-01
-2.631980180740356445e-02 1.630275398492813110e-01 -1.764569729566574097e-01 3.317077085375785828e-02 -3.134237527847290039e-01 1.240731999278068542e-01 -3.981371223926544189e-02 -1.387726962566375732e-01 1.172880083322525024e-01 -2.727416157722473145e-01 2.512982785701751709e-01 -1.544506996870040894e-01 -1.122278198599815369e-01 2.978377640247344971e-01 2.750528454780578613e-01 3.209044039249420166e-02 -3.003433719277381897e-02 1.995207071304321289e-01 3.942771628499031067e-02 1.110298633575439453e-01 -2.405341155827045441e-02 7.729133218526840210e-02 -1.953238397836685181e-01 6.872852146625518799e-02 -3.228574097156524658e-01 1.516875578090548515e-03 2.165366858243942261e-01 -7.216866314411163330e-02 -4.687533900141716003e-02 9.522240608930587769e-02 -8.353798836469650269e-02 4.174742996692657471e-01
1.102412715554237366e-01 6.154053211212158203e-01 -1.012602001428604126e-01 3.471007570624351501e-02 -7.104550302028656006e-02 -2.490547671914100647e-02 -1.628688041819259524e-04 1.184665635228157043e-01 2.505627572536468506e-01 -1.482899934053421021e-01 5.611753091216087341e-02 1.515385508537292480e-01 -2.108579874038696289e-02 1.815111190080642700e-01 -1.779454350471496582e-01 -1.215674057602882385e-01 3.844043910503387451e-01 -1.119669247418642044e-02 2.141926884651184082e-01 -2.237352356314659119e-02 6.020594388246536255e-02 1.459413021802902222e-02 -4.725356400012969971e-02 1.751035451889038086e-01 -4.117982462048530579e-02 1.791232079267501831e-01 3.249919041991233826e-02 3.404802083969116211e-02 -3.509766235947608948e-02 4.684854671359062195e-02 -4.912176355719566345e-02 3.382378518581390381e-01
3.151344656944274902e-01 1.862538605928421021e-01 1.778197847306728363e-02 -1.775378435850143433e-01 -4.030987024307250977e-01 2.976928837597370148e-03 -9.317228198051452637e-02 9.166328608989715576e-02 3.043235652148723602e-02 -1.011267527937889099e-01 -2.156407535076141357e-01 -8.853714168071746826e-02 -2.983497828245162964e-02 1.606767773628234863e-01 2.065983861684799194e-01 -1.921354269143193960e-04 2.569434344768524170e-01 3.134177327156066895e-01 2.127849459648132324e-01 2.309891581535339355e-01 2.540046870708465576e-01 1.462023556232452393e-01 1.207614764571189880e-01 1.957451701164245605e-01 3.287851810455322266e-02 -1.293965727090835571e-01 -9.482572972774505615e-02 1.103961374610662460e-02 1.091301888227462769e-01 -2.481291890144348145e-01 -3.081068396568298340e-02 1.290677934885025024e-01
1.805607080459594727e-01 1.719999760389328003e-01 -1.712285354733467102e-02 6.744480878114700317e-02 -2.871854603290557861e-01 -9.351430833339691162e-02 5.787196755409240723e-02 4.394229501485824585e-02 1.411538124084472656e-01 -2.441725432872772217e-01 -2.124649584293365479e-01 -1.439892947673797607e-01 -2.214517258107662201e-02 2.754668593406677246e-01 8.043426275253295898e-02 2.761346399784088135e-01 2.305364608764648438e-01 3.143075704574584961e-01 1.010907366871833801e-01 2.409555464982986450e-01 5.071284621953964233e-02 -4.397748783230781555e-02 2.402653098106384277e-01 -3.464505821466445923e-02 -2.541573047637939453e-01 -1.964116990566253662e-01 -6.085693370550870895e-03 2.055463343858718872e-01 -1.701392233371734619e-01 -1.560532748699188232e-01 -2.173061817884445190e-01 4.826580733060836792e-02
-1.204907000064849854e-01 1.041053533554077148e-01 -2.299880683422088623e-01 1.526050567626953125e-01 -3.323729932308197021e-01 1.785834431648254395e-01 5.758823826909065247e-02 2.783254161477088928e-02 1.777180656790733337e-02 -2.333923131227493286e-01 4.426261484622955322e-01 -1.769610047340393066e-01 5.004006251692771912e-02 1.922100931406021118e-01 2.596842646598815918e-01 -4.332590103149414062e-02 -5.198329314589500427e-02 2.117924205958843231e-02 6.958297640085220337e-02 -1.573975011706352234e-02 -2.793133631348609924e-02 7.420390099287033081e-02 -9.264016896486282349e-02 9.981806576251983643e-02 -3.613995611667633057e-01 1.256288401782512665e-02 3.290994837880134583e-02 -4.149649292230606079e-02 -1.579608768224716187e-02 -7.151687145233154297e-02 4.211357608437538147e-02 4.329446852207183838e-01
1.910800635814666748e-01 8.133943378925323486e-02 -8.572341501712799072e-02 -3.969682008028030396e-02 -2.263697683811187744e-01 1.531379371881484985e-01 3.178760036826133728e-02 9.710748493671417236e-02 1.416876614093780518e-01 -2.494733035564422607e-01 -1.264248937368392944e-01 -3.919958472251892090e-01 1.035427153110504150e-01 1.948645859956741333e-01 8.488646149635314941e-02 -7.641016691923141479e-02 -3.488612920045852661e-02 1.295715123414993286e-01 4.112336933612823486e-01 1.733323782682418823e-01 2.029513567686080933e-01 -1.114377304911613464e-01 -1.545101851224899292e-01 -1.045044139027595520e-01 -1.103951260447502136e-01 4.308280348777770996e-02 6.172822322696447372e-04 -2.109604701399803162e-02 1.575646400451660156e-01 2.897703349590301514e-01 7.522793859243392944e-02 3.385448157787322998e-01
3.704517334699630737e-02 3.617828786373138428e-01 3.394944667816162109e-01 -3.401996195316314697e-01 7.847615517675876617e-03 2.395997345447540283e-01 7.715038955211639404e-02 1.271601319313049316e-01 9.844354540109634399e-02 -2.796958982944488525e-01 -2.734334208071231842e-02 1.018929481506347656e-01 -1.272524613887071609e-02 1.817258447408676147e-01 -1.278216540813446045e-01 -1.071669161319732666e-01 -8.460628241300582886e-02 3.290276527404785156e-01 4.077471420168876648e-02 -1.534876674413681030e-01 1.518769711256027222e-01 1.986040025949478149e-01 2.307560741901397705e-01 5.576197057962417603e-02 -9.217919409275054932e-02 6.875442340970039368e-03 -1.737022846937179565e-01 1.471215039491653442e-01 2.945574698969721794e-03 1.530668605118989944e-02 -1.415859609842300415e-01 2.386200129985809326e-01
2.005576342344284058e-01 3.020825088024139404e-01 -2.288318276405334473e-01 -2.305332124233245850e-01 3.053965047001838684e-02 1.776305884122848511e-01 -1.483119130134582520e-01 -1.263967901468276978e-01 -2.121198177337646484e-02 -2.321918457746505737e-01 -1.459391564130783081e-01 -1.674233190715312958e-02 1.042287237942218781e-02 3.795400857925415039e-01 2.876836247742176056e-02 3.573466092348098755e-02 -1.913755238056182861e-01 -6.670080125331878662e-02 1.816011965274810791e-01 -1.113085746765136719e-01 -5.255166441202163696e-02 -4.032131284475326538e-02 1.106995642185211182e-01 1.801909953355789185e-01 2.780213654041290283e-01 -1.183370407670736313e-02 -9.036535769701004028e-02 1.815807074308395386e-01 -2.751718163490295410e-01 -1.392533034086227417e-01 9.313391894102096558e-02 3.353188931941986084e-01
2.519908547401428223e-01 1.475925743579864502e-01 8.493287861347198486e-02 4.651376605033874512e-02 -4.367353022098541260e-02 2.776834368705749512e-01 -1.628524959087371826e-01 -1.975321210920810699e-02 4.117705300450325012e-02 -2.298411577939987183e-01 2.232958525419235229e-01 -2.413212358951568604e-01 4.915368929505348206e-02 3.499679565429687500e-01 1.700124442577362061e-01 -8.124799281358718872e-02 -1.068405210971832275e-01 1.597755551338195801e-01 2.799875140190124512e-01 2.912030220031738281e-01 -7.159771025180816650e-02 -4.932183027267456055e-02 -5.522822216153144836e-02 -2.427401542663574219e-01 -1.523005515336990356e-01 -1.872067600488662720e-01 5.450319871306419373e-02 9.068744629621505737e-02 1.547214537858963013e-01 -3.305565416812896729e-01 -5.787847191095352173e-02 -2.710331231355667114e-02
2.268526852130889893e-01 1.916974186897277832e-01 3.908758163452148438e-01 -9.116891771554946899e-02 -7.207094132900238037e-02 4.830256476998329163e-02 -7.512772828340530396e-02 -9.198701940476894379e-03 -1.047699823975563049e-01 8.088690787553787231e-02 8.877621591091156006e-02 1.829679869115352631e-02 6.189255043864250183e-02 6.443452090024948120e-02 1.450272090733051300e-02 2.864247001707553864e-02 -7.626204192638397217e-02 3.701071068644523621e-02 1.201796680688858032e-01 9.212382882833480835e-02 -1.905983090400695801e-01 2.276735752820968628e-01 3.293263018131256104e-01 -2.324406756088137627e-03 -7.882508635520935059e-02 4.370209872722625732e-01 9.112188220024108887e-02 1.281168609857559204e-01 1.062373816967010498e-01 -1.816082745790481567e-01 -1.694926172494888306e-01 4.254835844039916992e-01
2.114138156175613403e-01 2.898567616939544678e-01 1.250269915908575058e-02 -6.285466998815536499e-02 -2.299702167510986328e-02 1.331817209720611572e-01 1.147149596363306046e-02 -3.120142733678221703e-03 -1.234894096851348877e-01 -1.209215894341468811e-01 -3.148686513304710388e-02 -4.469459950923919678e-01 -5.574231222271919250e-02 2.566210031509399414e-01 2.340000569820404053e-01 -2.272245436906814575e-01 -2.802205272018909454e-02 1.018335744738578796e-01 9.472075849771499634e-02 -1.533175259828567505e-01 2.303473651409149170e-01 1.254406478255987167e-02 2.597727812826633453e-02 2.939040362834930420e-01 -6.983572244644165039e-02 1.545705944299697876e-01 2.742798328399658203e-01 -1.661268472671508789e-01 -1.129795163869857788e-01 -2.476469427347183228e-01 -1.616172641515731812e-01 1.645749360322952271e-01
3.204536437988281250e-02 3.292847275733947754e-01 8.436465263366699219e-02 1.477049738168716431e-01 -4.871657118201255798e-02 2.760896980762481689e-01 -1.911372244358062744e-01 2.613628804683685303e-01 4.891521483659744263e-02 -8.852382004261016846e-02 -2.314070314168930054e-01 -1.313209533691406250e-01 2.574613094329833984e-01 9.652914106845855713e-02 8.657079190015792847e-02 2.097576409578323364e-01 -2.214698791503906250e-01 3.609589040279388428e-01 2.116111814975738525e-01 -1.229840740561485291e-01 2.232777476310729980e-01 -1.031041815876960754e-01 9.060971438884735107e-02 3.113439381122589111e-01 -5.674742534756660461e-02 -7.065144181251525879e-02 -6.016898155212402344e-02 -1.341622881591320038e-02 1.855402290821075439e-01 -1.122671738266944885e-01 -2.994204871356487274e-03 7.825374603271484375e-02
2.111625522375106812e-01 1.824835985898971558e-01 -8.283676207065582275e-02 -2.928974628448486328e-01 -1.774629950523376465e-02 -5.338893458247184753e-02 -1.426546834409236908e-02 -2.739079892635345459e-01 -8.957965672016143799e-02 -2.051453292369842529e-01 -2.410854250192642212e-01 -2.798643410205841064e-01 5.982927512377500534e-03 1.570684611797332764e-01 1.780034005641937256e-01 8.686651289463043213e-02 -2.151740193367004395e-01 1.574870496988296509e-01 1.780927330255508423e-01 -8.401549607515335083e-02 3.808120638132095337e-02 1.075674314051866531e-02 -1.253094822168350220e-01 1.119230762124061584e-01 -2.317749857902526855e-01 9.015888907015323639e-03 1.108882874250411987e-01 2.760336697101593018e-01 6.843081861734390259e-02 -1.813832074403762817e-01 -1.414032578468322754e-01 4.012858271598815918e-01
2.540331780910491943e-01 1.808351427316665649e-01 -2.033556438982486725e-02 -1.122825965285301208e-01 -3.074232935905456543e-01 2.327691763639450073e-01 4.754091799259185791e-02 2.297704368829727173e-01 2.570033669471740723e-01 -8.922449499368667603e-02 -1.224128901958465576e-01 -3.317329660058021545e-02 -3.285986185073852539e-01 1.038357615470886230e-01 -7.687999308109283447e-02 2.261375337839126587e-01 1.287582665681838989e-01 7.111494243144989014e-02 2.010654062032699585e-01 1.881333999335765839e-02 8.401928469538688660e-03 2.859091386198997498e-03 -1.142482608556747437e-01 1.451537758111953735e-02 -3.273434937000274658e-01 -8.030780404806137085e-02 2.018165141344070435e-01 -1.472553759813308716e-01 9.062054753303527832e-02 -3.408823311328887939e-01 -1.249231491237878799e-02 2.091642320156097412e-01
1.462545841932296753e-01 4.142934679985046387e-01 -3.363652154803276062e-02 -1.517894864082336426e-02 -9.899296611547470093e-02 2.908375561237335205e-01 2.179591357707977295e-01 -1.855096593499183655e-02 1.039028316736221313e-01 5.768725275993347168e-02 2.508953213691711426e-01 -4.429641366004943848e-02 1.606450974941253662e-01 2.043275833129882812e-01 4.954190552234649658e-02 1.808957904577255249e-01 9.787578135728836060e-03 -9.735289216041564941e-02 8.046142011880874634e-02 3.455331623554229736e-01 -4.235320538282394409e-02 1.861139386892318726e-01 -2.177774440497159958e-03 -1.599009186029434204e-01 7.462143152952194214e-02 -2.703944146633148193e-01 -3.424040973186492920e-02 -4.241674765944480896e-02 -2.424136921763420105e-02 -6.296133995056152344e-02 -8.500142395496368408e-02 4.367240369319915771e-01
-1.047738492488861084e-01 4.484926536679267883e-02 -2.856210572645068169e-03 1.997605413198471069e-01 -2.817441225051879883e-01 2.040112465620040894e-01 3.115613944828510284e-04 1.226784363389015198e-01 -9.401386976242065430e-02 -2.154280245304107666e-01 1.750546544790267944e-01 -7.736196741461753845e-03 4.660943895578384399e-02 2.015658318996429443e-01 -7.933196425437927246e-02 1.160787865519523621e-01 -7.969934493303298950e-02 1.369538996368646622e-02 4.055127799510955811e-01 -1.901160776615142822e-01 -1.014848146587610245e-02 1.054477039724588394e-02 3.398776799440383911e-02 2.804316282272338867e-01 -1.680626720190048218e-01 4.215026646852493286e-02 -1.987436562776565552e-01 -5.064460262656211853e-02 3.376423716545104980e-01 -2.767679989337921143e-01 5.846723541617393494e-02 3.305823802947998047e-01
5.950707569718360901e-02 4.107654988765716553e-01 1.216807290911674500e-01 -4.387663900852203369e-01 -4.253848642110824585e-02 1.617409288883209229e-02 2.125234305858612061e-01 -3.060038983821868896e-01 -4.374421015381813049e-02 -3.359502181410789490e-02 -8.357845246791839600e-02 -2.465801388025283813e-01 1.570090204477310181e-01 2.605910599231719971e-02 2.046546339988708496e-01 2.428650259971618652e-01 3.783501312136650085e-02 2.312526106834411621e-02 1.577388942241668701e-01 5.820047110319137573e-02 -1.111906673759222031e-02 6.030012294650077820e-02 -8.441267162561416626e-02 1.561985164880752563e-01 -1.127844080328941345e-01 9.450400620698928833e-02 -2.840873040258884430e-02 2.796010673046112061e-01 -8.967242389917373657e-02 -1.667381525039672852e-01 -1.873783916234970093e-01 2.130700349807739258e-01
-1.180402934551239014e-01 5.063394308090209961e-01 -5.767067894339561462e-03 9.710402041673660278e-02 2.478895150125026703e-02 5.648688971996307373e-02 -3.029482364654541016e-01 -1.361692994832992554e-01 4.992894455790519714e-02 -4.741859808564186096e-02 1.798039674758911133e-01 -1.158702075481414795e-01 -1.242133975028991699e-01 2.994651198387145996e-01 -7.442598789930343628e-02 2.665314972400665283e-01 6.473163515329360962e-02 -1.213612034916877747e-01 6.924939900636672974e-02 4.613057896494865417e-02 8.702614158391952515e-02 5.627501010894775391e-02 2.854788601398468018e-01 -1.089039817452430725e-01 2.440061271190643311e-01 -1.876480877399444580e-01 1.602922379970550537e-02 1.324321329593658447e-01 -1.670792847871780396e-01 -4.710635170340538025e-02 -5.624278262257575989e-02 3.132594823837280273e-01
-1.658105701208114624e-01 3.086206018924713135e-01 4.247346520423889160e-02 1.342749129980802536e-02 -1.923816353082656860e-01 8.350467681884765625e-02 -3.037419319152832031e-01 3.496159315109252930e-01 1.507160067558288574e-01 8.419013582170009613e-03 -4.399295151233673096e-02 -2.528664171695709229e-01 -6.802204996347427368e-02 3.854124546051025391e-01 2.012276947498321533e-01 1.874125897884368896e-01 5.362123623490333557e-02 1.467990875244140625e-01 2.151780277490615845e-01 1.270857304334640503e-01 -2.019311338663101196e-01 -1.078708320856094360e-01 -2.185370074585080147e-03 2.448479384183883667e-01 -1.220766082406044006e-01 1.080506853759288788e-02 -1.005944013595581055e-01 -5.552932620048522949e-02 -1.460207700729370117e-01 -1.574244648218154907e-01 -1.584437191486358643e-01 -2.601604163646697998e-02
3.257794305682182312e-02 3.429566025733947754e-01 4.157936573028564453e-02 1.143605336546897888e-01 -4.450413882732391357e-01 -6.283251196146011353e-02 8.367423713207244873e-02 -2.360557913780212402e-01 1.359941959381103516e-01 -2.548307776451110840e-01 -1.122297793626785278e-01 6.499816477298736572e-02 7.115450501441955566e-02 1.027044504880905151e-01 -1.410588473081588745e-01 6.988552957773208618e-02 3.161675333976745605e-01 1.483289599418640137e-01 2.563307285308837891e-01 4.475906118750572205e-02 -1.322552412748336792e-01 1.929339021444320679e-02 9.689101576805114746e-02 3.247164785861968994e-01 -1.141838431358337402e-01 1.706542819738388062e-02 1.047704294323921204e-01 -1.803329586982727051e-01 5.399790406227111816e-02 -8.562294393777847290e-02 -5.331721901893615723e-02 2.623974084854125977e-01
2.700428068637847900e-01 2.501955926418304443e-01 -1.379051804542541504e-01 -2.604408562183380127e-01 8.719356358051300049e-02 -2.091216109693050385e-02 -1.278633624315261841e-01 -3.090022318065166473e-02 -1.228950470685958862e-01 -3.331942558288574219e-01 5.904478952288627625e-02 -1.666286438703536987e-01 8.729894459247589111e-02 2.954666614532470703e-01 -2.060393244028091431e-01 -1.387859135866165161e-01 -2.801576554775238037e-01 9.583602100610733032e-02 2.304216921329498291e-01 -9.674727916717529297e-02 1.464899927377700806e-01 3.546797204762697220e-03 2.035562396049499512e-01 1.584635078907012939e-01 1.596263647079467773e-01 1.112789809703826904e-01 5.063248053193092346e-02 1.865941137075424194e-01 -1.944557130336761475e-01 -2.878595888614654541e-02 -4.021694883704185486e-02 2.909142076969146729e-01
-1.235266923904418945e-01 4.170917570590972900e-01 1.988983899354934692e-01 -3.590710461139678955e-01 5.845245718955993652e-02 -4.262755392119288445e-04 -1.242199614644050598e-01 1.166096329689025879e-02 -1.709177196025848389e-01 -1.651018857955932617e-01 2.689097523689270020e-01 -2.503101825714111328e-01 1.757335513830184937e-01 2.550094723701477051e-01 -1.335742417722940445e-02 -1.953186839818954468e-01 -1.849120259284973145e-01 1.012335941195487976e-01 1.181440502405166626e-01 1.342406272888183594e-01 -6.079250201582908630e-02 5.556710064411163330e-02 1.918518245220184326e-01 2.326879948377609253e-01 2.066321857273578644e-02 1.146445572376251221e-01 -2.632838673889636993e-02 -1.618580520153045654e-01 1.556270662695169449e-02 -3.922034054994583130e-02 -2.532333731651306152e-01 1.307589560747146606e-01
2.568513453006744385e-01 1.656073927879333496e-01 1.709730327129364014e-01 -1.462412476539611816e-01 -7.920593023300170898e-02 3.940082490444183350e-01 7.070082426071166992e-02 -4.601234570145606995e-02 2.741784751415252686e-01 -4.556265845894813538e-02 -7.114017754793167114e-02 -1.118137463927268982e-01 3.874595835804939270e-02 1.807091385126113892e-02 -1.746067404747009277e-01 7.031748443841934204e-02 -1.324673593044281006e-01 8.618580549955368042e-02 3.677099943161010742e-01 1.256846487522125244e-01 1.248100772500038147e-01 7.076153159141540527e-02 -1.647222489118576050e-01 -3.321980684995651245e-02 -1.422336548566818237e-01 -2.488698512315750122e-01 -1.373906433582305908e-01 -6.777486205101013184e-02 -1.488985717296600342e-01 -1.611806303262710571e-01 -1.689584404230117798e-01 3.848906159400939941e-01
1.046871989965438843e-01 3.758460581302642822e-01 -4.240835905075073242e-01 -1.058116704225540161e-01 6.826177239418029785e-02 1.468109041452407837e-01 -1.507126167416572571e-02 -2.248171158134937286e-02 2.153894454240798950e-01 -1.304856687784194946e-01 5.959368497133255005e-02 -2.555277049541473389e-01 -1.745724827051162720e-01 1.029816865921020508e-01 2.078446149826049805e-01 1.759631931781768799e-01 -3.685826063156127930e-02 2.212793081998825073e-01 3.523584827780723572e-02 9.988153725862503052e-02 -2.468294091522693634e-02 1.233950033783912659e-01 4.672954604029655457e-02 1.784955412149429321e-01 -1.792637556791305542e-01 -2.979320883750915527e-01 9.889335930347442627e-02 1.074110642075538635e-01 -4.830862581729888916e-02 -9.539012797176837921e-03 -8.323708176612854004e-02 3.453890383243560791e-01
-1.028084531426429749e-01 3.022984266281127930e-01 3.087364137172698975e-01 -8.289295434951782227e-02 -1.371481418609619141e-01 1.704481989145278931e-01 1.394646018743515015e-01 1.817776411771774292e-01 9.518963098526000977e-02 -1.476536095142364502e-01 -1.876790076494216919e-01 -1.930058449506759644e-01 -7.454450428485870361e-02 1.342968791723251343e-01 2.025823146104812622e-01 2.675113976001739502e-01 1.568541526794433594e-01 9.756080061197280884e-02 1.684952676296234131e-01 1.733630895614624023e-01 3.067492693662643433e-02 -3.853209018707275391e-01 6.062424555420875549e-02 5.041731148958206177e-02 5.150357261300086975e-03 3.224811255931854248e-01 2.550388313829898834e-02 9.003733098506927490e-02 -6.772508472204208374e-02 -1.197888478636741638e-01 5.408361554145812988e-02 2.704319059848785400e-01
4.709304869174957275e-02 2.729929387569427490e-01 -1.122008115053176880e-01 2.797490954399108887e-01 -2.122061103582382202e-01 3.049568235874176025e-01 1.217263266444206238e-01 -6.257073581218719482e-02 -1.947406530380249023e-01 -2.938414812088012695e-01 1.029916256666183472e-01 -2.744886577129364014e-01 -1.979023069143295288e-01 2.459422498941421509e-02 -1.244763806462287903e-01 1.623143255710601807e-01 2.193817943334579468e-01 -1.033165864646434784e-02 1.308466941118240356e-01 -2.103869765996932983e-01 8.233332075178623199e-03 2.597653307020664215e-02 3.875153958797454834e-01 -1.319266259670257568e-01 -6.302744150161743164e-02 1.834130883216857910e-01 -1.226323992013931274e-01 -1.850725337862968445e-02 -9.312235563993453979e-02 -7.327768206596374512e-02 -3.189244866371154785e-02 1.945020109415054321e-01
2.638709843158721924e-01 2.627896666526794434e-01 -6.085579283535480499e-03 -6.734584271907806396e-02 -1.473953425884246826e-01 -3.303527086973190308e-02 -1.346217095851898193e-01 -2.483606636524200439e-01 -5.783688649535179138e-02 -2.475833743810653687e-01 -1.438094079494476318e-01 -3.409075736999511719e-01 -2.736421860754489899e-02 1.069145053625106812e-01 2.744412720203399658e-01 3.780402243137359619e-02 -3.421443998813629150e-01 -6.023523211479187012e-02 1.728271245956420898e-01 -1.747355759143829346e-01 6.061990559101104736e-02 -1.581410020589828491e-01 -8.493288420140743256e-03 1.698484271764755249e-01 -1.388588249683380127e-01 1.023066341876983643e-01 2.942293584346771240e-01 1.713318973779678345e-01 -2.390657737851142883e-02 -1.901134252548217773e-01 -4.446936771273612976e-02 2.014620900154113770e-01
5.028348416090011597e-02 2.666624188423156738e-01 3.301548361778259277e-01 -2.393613606691360474e-01 -9.052748978137969971e-02 1.716471761465072632e-01 -2.033596672117710114e-02 1.021426320075988770e-01 1.686172038316726685e-01 -2.597507536411285400e-01 1.609931290149688721e-01 -1.140336096286773682e-01 -3.813268989324569702e-02 2.413356155157089233e-01 1.164672374725341797e-01 3.582033216953277588e-01 1.617300212383270264e-01 -1.309767514467239380e-01 3.160156607627868652e-01 1.341340392827987671e-01 6.829089485108852386e-03 -2.778530120849609375e-01 -4.548124596476554871e-02 4.919799044728279114e-02 2.216584607958793640e-02 2.171060740947723389e-01 1.508989930152893066e-01 1.612294316291809082e-01 6.548804789781570435e-02 -1.702946275472640991e-01 3.253542119637131691e-03 5.067254602909088135e-02
3.153623938560485840e-01 1.400008499622344971e-01 1.441449373960494995e-01 -4.716843366622924805e-02 -4.077927768230438232e-01 2.456918954849243164e-01 4.806807637214660645e-02 -1.055066008120775223e-02 1.243554148823022842e-02 -1.203229054808616638e-01 1.439008116722106934e-01 3.343006223440170288e-02 -1.897644698619842529e-01 1.494716405868530273e-01 -2.306821495294570923e-01 1.118033379316329956e-01 2.204577438533306122e-02 1.236442476511001587e-01 4.347262084484100342e-01 -1.297901421785354614e-01 7.474219799041748047e-02 -4.119609668850898743e-02 -1.374894380569458008e-01 -8.942990005016326904e-02 -7.599262893199920654e-02 -1.098937913775444031e-01 -3.317361474037170410e-01 -1.308870911598205566e-01 -2.932879142463207245e-03 -1.498824357986450195e-01 -9.616909176111221313e-02 1.891930699348449707e-01
8.443812280893325806e-02 1.324633210897445679e-01 1.742267981171607971e-02 -2.725373506546020508e-01 -1.978945732116699219e-01 1.948801130056381226e-01 -2.165204435586929321e-01 -3.193430006504058838e-01 1.101433336734771729e-01 -2.946888655424118042e-02 2.032050639390945435e-01 -8.323366194963455200e-02 1.018208730965852737e-02 6.427586078643798828e-02 -1.561630666255950928e-01 1.127902604639530182e-02 9.831196814775466919e-02 -2.825041674077510834e-02 2.799287438392639160e-01 2.825131118297576904e-01 1.092533171176910400e-01 -1.315774768590927124e-01 -9.391323663294315338e-03 3.265960812568664551e-01 5.684034153819084167e-02 -6.192007660865783691e-02 3.395975753664970398e-02 -1.770394295454025269e-02 2.479714900255203247e-01 5.656927824020385742e-02 -2.118881344795227051e-01 4.025113284587860107e-01
1.385385096073150635e-01 2.129813581705093384e-01 6.465449184179306030e-02 -3.785629943013191223e-02 -2.068886607885360718e-01 3.140261173248291016e-01 1.657069623470306396e-01 2.505626678466796875e-01 -6.821506470441818237e-02 -1.093684658408164978e-01 1.100198104977607727e-01 -4.402535408735275269e-02 -1.297458410263061523e-01 1.158868744969367981e-01 -2.061379849910736084e-01 2.891353070735931396e-01 -8.661016821861267090e-02 -3.889759629964828491e-02 4.741926491260528564e-01 -1.703616529703140259e-01 -1.393405050039291382e-01 -9.051520377397537231e-02 -1.559929549694061279e-01 -4.108150675892829895e-02 -1.093290299177169800e-01 -1.365988254547119141e-01 2.252255566418170929e-02 -2.666126787662506104e-01 3.542068973183631897e-02 -1.789159029722213745e-01 -1.417299956083297729e-01 1.976939141750335693e-01
-6.035821139812469482e-02 1.161094531416893005e-01 7.790737599134445190e-02 -2.093207240104675293e-01 -1.626013666391372681e-01 2.629956901073455811e-01 -1.097101569175720215e-01 6.835861504077911377e-02 1.929366961121559143e-02 1.843810267746448517e-02 -8.431285619735717773e-02 -4.136612415313720703e-01 -3.031805902719497681e-02 8.266829699277877808e-02 -1.172730475664138794e-01 8.916628360748291016e-02 -2.580465674400329590e-01 1.215990856289863586e-01 7.479587942361831665e-02 2.436904162168502808e-01 5.712702497839927673e-02 2.871038950979709625e-02 1.041941251605749130e-02 -2.449501901865005493e-01 -1.304184645414352417e-01 -2.018054276704788208e-01 -9.773710370063781738e-02 5.406407266855239868e-02 -1.721789687871932983e-01 -3.156639635562896729e-01 -4.868937656283378601e-03 4.496761858463287354e-01
-2.388519048690795898e-01 8.643445372581481934e-02 1.662204265594482422e-01 -1.063196659088134766e-01 -1.286047101020812988e-01 3.392264619469642639e-02 2.255730703473091125e-02 4.990133270621299744e-02 2.543447017669677734e-01 -1.521132737398147583e-01 -2.140688747167587280e-01 -3.216126263141632080e-01 -2.253164649009704590e-01 3.117372095584869385e-01 3.022892177104949951e-01 1.477048993110656738e-01 2.162736840546131134e-02 -3.739960491657257080e-02 8.356858789920806885e-02 1.214394462294876575e-03 -1.943132728338241577e-01 -1.358565241098403931e-01 1.298280954360961914e-01 1.296542584896087646e-01 3.920164424926042557e-03 1.040472313761711121e-01 -1.707160919904708862e-01 2.371683269739151001e-01 1.975643485784530640e-01 -1.897585242986679077e-01 6.885004788637161255e-02 3.207455575466156006e-01
-2.060911059379577637e-01 2.246025353670120239e-01 3.177486062049865723e-01 -1.359439492225646973e-01 -9.454995393753051758e-02 2.781575322151184082e-01 -6.674387305974960327e-02 -2.556407749652862549e-01 -1.223007068037986755e-01 1.205748133361339569e-02 1.266894489526748657e-01 -1.901609823107719421e-02 1.259748935699462891e-01 2.843159735202789307e-01 -2.052345722913742065e-01 1.514062881469726562e-01 6.355684250593185425e-02 1.234884634613990784e-01 2.815886735916137695e-01 2.131215184926986694e-01 1.432250887155532837e-01 -4.953414946794509888e-02 5.909502133727073669e-02 8.997347950935363770e-02 -9.453071979805827141e-04 -7.381498813629150391e-02 1.524268556386232376e-02 2.174819260835647583e-02 3.843296468257904053e-01 -1.241586506366729736e-01 -1.432832032442092896e-01 2.643595933914184570e-01
-1.884651780128479004e-01 1.518148630857467651e-01 3.477205038070678711e-01 2.376490235328674316e-01 -1.131733730435371399e-01 -1.503440141677856445e-01 -1.119751716032624245e-03 1.186118498444557190e-01 -6.392240524291992188e-02 -9.548564255237579346e-02 -1.002614349126815796e-01 -2.873550951480865479e-01 -2.707719616591930389e-02 2.441722899675369263e-01 9.778803586959838867e-02 3.385979533195495605e-01 5.450111627578735352e-02 1.388090252876281738e-01 1.981323957443237305e-01 9.992305189371109009e-02 -2.058397531509399414e-01 -5.429060757160186768e-02 2.927217818796634674e-02 4.859607666730880737e-02 2.542710304260253906e-01 -7.862362265586853027e-02 1.572669595479965210e-01 -4.030181467533111572e-02 -1.288686990737915039e-01 -6.346933543682098389e-02 -1.953521817922592163e-01 3.849232792854309082e-01
9.447731822729110718e-02 1.048157513141632080e-01 5.434106662869453430e-02 -1.697292178869247437e-01 -1.445843279361724854e-01 4.020652472972869873e-01 -2.784048765897750854e-02 -8.776952326297760010e-02 -1.926608383655548096e-01 -1.369304507970809937e-01 4.476783797144889832e-02 -2.665928602218627930e-01 6.943111121654510498e-02 1.484729349613189697e-01 -3.176492750644683838e-01 1.616586297750473022e-01 -1.429063081741333008e-01 1.899291574954986572e-01 1.546088308095932007e-01 1.662597358226776123e-01 1.981844604015350342e-01 1.618296056985855103e-01 1.058847084641456604e-02 -5.915044248104095459e-02 1.444097235798835754e-02 -2.296565622091293335e-01 -1.493081543594598770e-02 2.739908695220947266e-01 -8.151688426733016968e-02 -1.966575235128402710e-01 9.511784464120864868e-02 3.386950492858886719e-01
7.793118059635162354e-02 2.655510306358337402e-01 1.535625755786895752e-01 -7.116233557462692261e-02 -1.017547994852066040e-01 2.043896019458770752e-01 2.927754633128643036e-02 3.312320634722709656e-02 3.055483102798461914e-01 -2.578959465026855469e-01 4.004441574215888977e-02 -1.267925053834915161e-01 1.088432818651199341e-01 1.120907068252563477e-01 2.798096239566802979e-01 2.844377756118774414e-01 3.171111941337585449e-01 -2.653443999588489532e-02 1.856565922498703003e-01 2.123308479785919189e-01 -8.760622143745422363e-02 -3.034149110317230225e-01 2.773512899875640869e-02 -8.195485174655914307e-02 1.183182001113891602e-01 8.312082290649414062e-02 -1.736347675323486328e-01 1.749397069215774536e-02 2.402176111936569214e-01 -1.031301021575927734e-01 -1.148463562130928040e-01 2.420537471771240234e-01
1.719247549772262573e-01 3.583355545997619629e-01 2.321831285953521729e-01 -2.169467210769653320e-01 1.628188639879226685e-01 -7.007846981287002563e-02 6.108235567808151245e-02 -2.385577559471130371e-01 -4.472393169999122620e-02 -7.183242589235305786e-02 -1.381680816411972046e-01 -5.044786334037780762e-01 -3.760085627436637878e-02 1.656128764152526855e-01 2.706349194049835205e-01 6.394866853952407837e-02 -1.979906260967254639e-01 1.129931733012199402e-01 2.945902943611145020e-01 -1.792736165225505829e-02 6.582975387573242188e-02 -1.152477506548166275e-02 3.600280359387397766e-02 8.801870793104171753e-02 -4.377039894461631775e-02 -3.497002879157662392e-03 1.186260581016540527e-01 2.179296910762786865e-01 7.642451673746109009e-02 -1.707489937543869019e-01 7.654051482677459717e-02 7.174277305603027344e-02
8.763962984085083008e-02 2.798198759555816650e-01 -1.949322074651718140e-01 1.588858962059020996e-01 -1.256423145532608032e-01 -5.672357231378555298e-02 -1.681222021579742432e-02 -6.449943780899047852e-02 1.753498613834381104e-01 -3.402020782232284546e-02 4.639135207980871201e-03 -2.210015952587127686e-01 -4.883948713541030884e-02 9.929624944925308228e-02 -9.921547025442123413e-02 2.233857661485671997e-01 6.364067643880844116e-02 -1.964264661073684692e-01 2.908363342285156250e-01 -2.773289978504180908e-01 1.837846636772155762e-01 1.563296765089035034e-01 3.754457533359527588e-01 -5.473644658923149109e-02 2.089118817821145058e-03 -2.747630141675472260e-02 8.704172819852828979e-02 3.957622218877077103e-03 2.122500538825988770e-01 -3.236504793167114258e-01 -1.265538781881332397e-01 3.067628145217895508e-01
6.694968789815902710e-02 2.074354290962219238e-01 -7.471169531345367432e-02 -7.370899617671966553e-02 -3.519826531410217285e-01 6.006928905844688416e-02 -9.513589739799499512e-02 2.601198554039001465e-01 1.286986470222473145e-01 -1.960795372724533081e-01 2.466335594654083252e-01 -1.324390619993209839e-01 8.073496073484420776e-02 3.738620579242706299e-01 -1.021390259265899658e-01 -8.693147450685501099e-02 -2.653218209743499756e-01 6.192919239401817322e-02 1.918730586767196655e-01 1.048338487744331360e-01 4.743225127458572388e-02 1.957356035709381104e-01 -4.999763146042823792e-02 -3.133631050586700439e-01 -1.880944520235061646e-01 1.014499589800834656e-01 1.242264136672019958e-01 3.418698161840438843e-02 -9.028703719377517700e-02 -1.354835182428359985e-01 -8.101657731458544731e-04 2.958468198776245117e-01
1.665540598332881927e-02 4.556446373462677002e-01 -8.757679164409637451e-02 -4.181634485721588135e-01 -7.407745718955993652e-02 3.521967828273773193e-01 3.928477317094802856e-02 -1.754128038883209229e-01 -8.317030221223831177e-02 -1.911370605230331421e-01 -1.190926432609558105e-01 -7.644193246960639954e-03 1.388496607542037964e-01 1.959691494703292847e-01 2.016182839870452881e-01 4.785041883587837219e-02 6.172566115856170654e-02 1.289679110050201416e-02 1.760317534208297729e-01 -8.327888697385787964e-02 1.061291173100471497e-01 1.182130631059408188e-02 6.840123236179351807e-02 1.278895288705825806e-01 -8.269119262695312500e-02 -3.882636502385139465e-02 -1.199420541524887085e-01 1.014061570167541504e-01 -3.048091530799865723e-01 -8.467617444694042206e-03 -2.567199468612670898e-01 1.522683799266815186e-01
6.083403155207633972e-02 3.632642030715942383e-01 -2.056224346160888672e-01 8.672698587179183960e-02 1.572218537330627441e-01 3.934840857982635498e-02 -1.581325381994247437e-01 -3.295010700821876526e-02 8.795200847089290619e-03 -3.649255335330963135e-01 -3.770562633872032166e-02 -9.252455085515975952e-02 -1.130224540829658508e-01 4.583944678306579590e-01 6.331130117177963257e-02 -1.001397371292114258e-01 7.635302841663360596e-02 7.970546931028366089e-02 3.020243048667907715e-01 1.820630021393299103e-02 1.832571625709533691e-01 -8.180021494626998901e-02 3.378915190696716309e-01 3.130054101347923279e-02 1.950288861989974976e-01 1.509237736463546753e-01 -1.052415221929550171e-01 3.938107937574386597e-02 1.114484891295433044e-01 5.625237151980400085e-02 -3.688148409128189087e-02 1.801865398883819580e-01
2.563145756721496582e-01 2.344653308391571045e-01 -1.889811158180236816e-01 -3.021263778209686279e-01 2.748202998191118240e-03 1.353967338800430298e-01 -1.048518121242523193e-01 -1.310004889965057373e-01 -2.475146502256393433e-01 -1.550104618072509766e-01 5.448061972856521606e-02 -1.827060729265213013e-01 -7.610905449837446213e-03 2.458826452493667603e-01 -1.897569596767425537e-01 3.900037263520061970e-04 -1.138740405440330505e-01 -1.809602230787277222e-01 1.118697449564933777e-01 -3.253410756587982178e-02 1.073654443025588989e-01 -8.097635209560394287e-02 1.471353322267532349e-01 1.618491858243942261e-01 1.709447950124740601e-01 -9.287976473569869995e-02 -1.511017680168151855e-01 1.170673966407775879e-01 -1.370619535446166992e-01 -1.701235175132751465e-01 -4.020288959145545959e-02 4.885993897914886475e-01
1.818715184926986694e-01 3.213840126991271973e-01 -2.634851634502410889e-02 2.711615562438964844e-01 -1.839188933372497559e-01 4.984958842396736145e-02 -4.765048250555992126e-02 -1.451417356729507446e-01 3.456683158874511719e-01 -3.470696508884429932e-01 5.792815610766410828e-02 -2.510771751403808594e-01 -8.685561269521713257e-02 3.436972200870513916e-01 -1.287443339824676514e-01 -2.355162650346755981e-01 -1.305807679891586304e-01 -1.024029552936553955e-01 1.236258149147033691e-01 -4.533945769071578979e-02 5.651978403329849243e-02 -1.682202816009521484e-01 -3.953611478209495544e-02 1.352080851793289185e-01 -1.584493368864059448e-01 6.142411753535270691e-02 -1.259805113077163696e-01 -1.079013198614120483e-01 -2.112780660390853882e-01 1.799874752759933472e-02 -1.269661784172058105e-01 1.096408963203430176e-01
3.046648204326629639e-01 4.086105227470397949e-01 -3.674760758876800537e-01 -1.474316120147705078e-01 -1.176962479948997498e-01 1.245582923293113708e-01 1.142781600356101990e-01 -1.282563656568527222e-01 6.199909374117851257e-02 -1.035713031888008118e-01 -1.464862078428268433e-01 -3.704515397548675537e-01 5.781674757599830627e-02 -6.485021859407424927e-02 1.527584344148635864e-01 -1.148453727364540100e-01 9.497693181037902832e-02 -1.792040616273880005e-01 1.797199994325637817e-01 -8.509543538093566895e-02 -3.109931945800781250e-02 -1.253259927034378052e-02 3.060062974691390991e-02 -1.102661434561014175e-02 4.040078073740005493e-02 1.258732974529266357e-01 -1.858944594860076904e-01 1.417994201183319092e-01 -1.025251857936382294e-02 -1.755536347627639771e-01 -8.356764167547225952e-02 3.381184935569763184e-01
1.849387735128402710e-01 1.777976304292678833e-01 2.560192644596099854e-01 -7.796524465084075928e-02 -3.355979919433593750e-01 4.772380460053682327e-03 -1.226561740040779114e-01 4.111719503998756409e-02 -2.410485967993736267e-02 -1.121760085225105286e-01 4.366290569305419922e-02 -8.683831244707107544e-02 1.452647596597671509e-01 -3.078974783420562744e-02 -5.510958284139633179e-02 1.019614934921264648e-01 -1.209757849574089050e-01 1.725183874368667603e-01 1.979515701532363892e-01 1.808997839689254761e-01 -2.030950784683227539e-01 3.514861315488815308e-02 1.063656434416770935e-01 2.101523727178573608e-01 -4.980915039777755737e-02 4.272207021713256836e-01 -3.698939681053161621e-01 -9.944798052310943604e-02 -7.325831800699234009e-02 -2.060796916484832764e-01 -2.090549319982528687e-01 1.938165724277496338e-01
-3.194413334131240845e-02 5.655192211270332336e-02 4.683314561843872070e-01 7.813961058855056763e-02 -2.339351028203964233e-01 1.690075695514678955e-01 -4.098908510059118271e-03 3.517961129546165466e-02 -4.164829850196838379e-03 -2.599647939205169678e-01 -2.160361856222152710e-01 -2.024933546781539917e-01 -1.144746690988540649e-01 8.931665867567062378e-02 -1.066484376788139343e-01 -1.435195095837116241e-02 -7.664235681295394897e-02 9.364010393619537354e-02 1.575552374124526978e-01 -1.587864160537719727e-01 2.066506817936897278e-02 -5.376281216740608215e-02 8.254305273294448853e-02 1.842685341835021973e-01 9.051129221916198730e-02 1.077378094196319580e-01 -2.299441695213317871e-01 3.777392804622650146e-01 -7.523056119680404663e-02 -1.423066258430480957e-01 -1.163424476981163025e-01 3.664550483226776123e-01
1.238576695322990417e-01 5.164899230003356934e-01 9.878793358802795410e-02 -4.719469845294952393e-01 1.684781536459922791e-02 1.153016984462738037e-01 3.025818169116973877e-01 -1.238289102911949158e-01 3.210116922855377197e-02 -2.067264914512634277e-01 -1.049444973468780518e-01 -1.997348964214324951e-01 1.093253716826438904e-01 -4.202097654342651367e-02 -1.005177292972803116e-02 -9.260465949773788452e-02 -4.793879389762878418e-02 1.464843750000000000e-01 1.805503368377685547e-01 -1.664239354431629181e-02 -6.680848449468612671e-02 -2.402640134096145630e-02 6.251754611730575562e-02 5.562396347522735596e-02 -6.253513693809509277e-02 2.145065516233444214e-01 -3.550801053643226624e-02 1.054932251572608948e-01 -1.735329478979110718e-01 -1.716015636920928955e-01 -1.028260663151741028e-01 2.162101566791534424e-01
-1.492713838815689087e-01 4.916709661483764648e-02 2.246410846710205078e-01 4.606006294488906860e-02 -8.565635979175567627e-02 -4.541726782917976379e-02 -2.035517394542694092e-01 2.451421022415161133e-01 9.136186912655830383e-03 -1.561604589223861694e-01 1.724366545677185059e-01 -1.109973788261413574e-01 -7.935836166143417358e-02 -5.783970654010772705e-02 1.497673690319061279e-01 3.180714547634124756e-01 -1.103174835443496704e-01 -5.629131570458412170e-02 1.595847010612487793e-01 -6.536463648080825806e-02 8.666301518678665161e-02 -1.117524206638336182e-01 8.572049438953399658e-02 1.634010374546051025e-01 -6.405960023403167725e-02 9.688679873943328857e-02 -1.065165102481842041e-01 1.794183403253555298e-01 1.927919685840606689e-01 -3.343302011489868164e-01 -1.393799632787704468e-01 5.361860990524291992e-01
1.343014985322952271e-01 9.568072110414505005e-02 1.540186000056564808e-03 -2.467749863862991333e-01 -9.930241852998733521e-02 -1.084714103490114212e-02 1.091339960694313049e-01 -1.391943246126174927e-01 -2.179636806249618530e-01 -1.886497586965560913e-01 9.074994176626205444e-02 -4.375292062759399414e-01 -2.133140861988067627e-01 2.841444313526153564e-01 3.007201664149761200e-02 1.488950103521347046e-01 -2.140858769416809082e-01 2.088636532425880432e-02 -2.496933639049530029e-01 9.716411121189594269e-03 1.146488822996616364e-02 -7.450161874294281006e-02 3.662817925214767456e-02 1.026120781898498535e-01 -8.122386038303375244e-02 1.864981353282928467e-01 -9.996379911899566650e-02 -1.091424301266670227e-01 1.227154303342103958e-02 -3.218455910682678223e-01 -2.904393076896667480e-01 2.468362152576446533e-01
1.310474127531051636e-01 1.462013721466064453e-01 1.462411582469940186e-01 1.586074680089950562e-01 -4.110644459724426270e-01 2.432395517826080322e-01 -1.002164036035537720e-01 -4.120578616857528687e-02 2.666406333446502686e-01 -5.753128975629806519e-02 -2.205428630113601685e-01 -2.791382372379302979e-01 1.507629640400409698e-02 1.506101638078689575e-01 1.426956504583358765e-01 1.263436079025268555e-01 3.251690044999122620e-02 8.411803841590881348e-02 -1.476964261382818222e-02 3.159167766571044922e-01 -1.519488990306854248e-01 -2.475876174867153168e-02 7.188311219215393066e-02 -9.031388908624649048e-02 3.080051764845848083e-02 5.726136267185211182e-02 -2.845229506492614746e-01 -6.139345839619636536e-02 -4.943452402949333191e-02 -1.681440137326717377e-02 -1.389542222023010254e-01 3.983258903026580811e-01
4.714671075344085693e-01 2.057477980852127075e-01 1.073238849639892578e-01 1.653034090995788574e-01 -2.047707140445709229e-01 7.641343772411346436e-02 7.771473377943038940e-03 3.204623460769653320e-01 -9.493267536163330078e-02 -2.239124327898025513e-01 1.289725899696350098e-01 -2.583198249340057373e-01 -2.232449799776077271e-01 9.530710428953170776e-02 6.805007904767990112e-02 1.312500387430191040e-01 3.422424942255020142e-02 2.657846510410308838e-01 3.454098850488662720e-02 1.218844503164291382e-01 2.651593089103698730e-02 -1.001907289028167725e-01 1.121781840920448303e-01 1.551613062620162964e-01 -1.422276049852371216e-01 -3.182118013501167297e-02 9.478969499468803406e-03 -1.667144894599914551e-01 -1.020804271101951599e-01 -2.667899131774902344e-01 -2.267735302448272705e-01 7.290317118167877197e-02
1.032047122716903687e-01 4.331372082233428955e-01 -5.433469638228416443e-02 -2.598879337310791016e-01 -6.621447205543518066e-02 1.824012249708175659e-01 -2.285389751195907593e-01 5.304966121912002563e-02 5.846699327230453491e-02 -8.887983858585357666e-02 -7.202680222690105438e-03 -8.554043620824813843e-02 1.715014725923538208e-01 1.443022489547729492e-01 9.302563220262527466e-02 6.192192435264587402e-02 -1.781862974166870117e-01 -1.230843830853700638e-02 5.695223808288574219e-02 1.046704649925231934e-01 1.070597022771835327e-02 -1.082109939306974411e-02 -2.589318156242370605e-01 -8.882004767656326294e-02 9.121209383010864258e-03 -2.442489713430404663e-01 9.406867623329162598e-02 2.935060262680053711e-01 7.025488466024398804e-02 -3.002883195877075195e-01 2.239060401916503906e-02 4.307247102260589600e-01
9.895435720682144165e-02 4.408149421215057373e-01 1.150693595409393311e-01 -1.837395429611206055e-01 4.803851991891860962e-02 3.664620816707611084e-01 8.732968568801879883e-02 2.697602808475494385e-01 -1.740141957998275757e-01 -4.221915900707244873e-01 -7.821200788021087646e-02 1.207416318356990814e-02 1.066188793629407883e-03 -6.073500961065292358e-02 -2.095357142388820648e-02 3.015505522489547729e-02 1.261569093912839890e-02 2.831031382083892822e-01 1.547191850841045380e-02 -1.079134121537208557e-01 -3.935555741190910339e-02 7.695689331740140915e-03 2.734556198120117188e-01 -1.015022918581962585e-01 -1.438510566949844360e-01 -1.441901270300149918e-02 1.328862365335226059e-02 1.351077258586883545e-01 -6.144820153713226318e-02 2.093610353767871857e-02 -2.348919510841369629e-01 1.856383383274078369e-01
1.776926815509796143e-01 2.094824910163879395e-01 -3.725124523043632507e-02 2.836323976516723633e-01 1.118216887116432190e-01 8.286619186401367188e-02 9.236200153827667236e-02 -2.323444373905658722e-02 1.404340714216232300e-01 -2.241206616163253784e-01 1.945308595895767212e-01 -1.108868494629859924e-01 2.345638871192932129e-01 -5.762253701686859131e-02 -2.503720223903656006e-01 1.248050406575202942e-01 -1.117479279637336731e-01 5.103380605578422546e-02 3.122167289257049561e-01 -9.271011501550674438e-02 -6.627380847930908203e-02 -6.766735017299652100e-02 2.959040701389312744e-01 6.072047352790832520e-02 -1.173413768410682678e-01 -1.188004463911056519e-01 1.944639831781387329e-01 8.406389504671096802e-02 2.512292750179767609e-02 -3.189989626407623291e-01 -3.221539855003356934e-01 2.392680644989013672e-01
-9.699952602386474609e-02 3.005512431263923645e-02 2.333679199218750000e-01 -7.149715721607208252e-02 7.970974594354629517e-02 2.921259701251983643e-01 3.455935418605804443e-02 -4.970152303576469421e-02 1.244371235370635986e-01 -2.384192124009132385e-02 -2.099632471799850464e-01 -3.376740217208862305e-01 -8.687952160835266113e-02 2.308051586151123047e-01 1.787975430488586426e-01 6.737899035215377808e-02 6.852108240127563477e-02 1.150486320257186890e-01 2.667083442211151123e-01 3.315003216266632080e-02 1.768840663135051727e-02 -3.759960532188415527e-01 7.031676918268203735e-02 1.700485348701477051e-01 -3.210450336337089539e-02 2.577951848506927490e-01 -9.775014966726303101e-02 1.357839554548263550e-01 -1.674179136753082275e-01 -3.021388947963714600e-01 -1.428300738334655762e-01 2.497231215238571167e-01
8.866799622774124146e-02 1.418515592813491821e-01 -3.203387930989265442e-02 -4.796027541160583496e-01 -2.458017319440841675e-01 1.223931387066841125e-01 -1.145982742309570312e-01 -1.305989772081375122e-01 7.585974037647247314e-02 -7.512617111206054688e-02 2.210960835218429565e-01 -1.359794754534959793e-02 -9.672459214925765991e-02 1.070132851600646973e-02 -1.618962436914443970e-01 2.573603093624114990e-01 8.242484182119369507e-02 -2.237873375415802002e-01 2.336413860321044922e-01 2.933329939842224121e-01 1.871884055435657501e-02 -9.941193461418151855e-02 2.760909795761108398e-01 1.124646440148353577e-01 -9.676963090896606445e-02 -4.630314186215400696e-02 -6.186169385910034180e-02 -7.357714697718620300e-03 1.983092278242111206e-01 -1.119318068958818913e-03 -1.476836502552032471e-01 3.160052001476287842e-01
5.695333331823348999e-02 3.389458656311035156e-01 1.343886088579893112e-02 1.144072413444519043e-01 -2.294798493385314941e-01 8.815696462988853455e-03 -2.734281420707702637e-01 -1.225989311933517456e-01 1.074402704834938049e-01 -1.930854767560958862e-01 -9.773822128772735596e-02 -8.321201056241989136e-02 -2.151768207550048828e-01 4.659649431705474854e-01 -1.597597450017929077e-01 -1.850579306483268738e-02 -2.071176171302795410e-01 2.319694459438323975e-01 1.794166415929794312e-01 1.905434429645538330e-01 5.648600310087203979e-02 -2.726974897086620331e-02 -1.036439016461372375e-01 -4.572064150124788284e-03 -1.643485724925994873e-01 -2.408018857240676880e-01 -1.037050317972898483e-02 -1.370714455842971802e-01 1.032926961779594421e-01 -1.142092570662498474e-01 -1.651608198881149292e-01 1.915529966354370117e-01
1.152366679161787033e-02 2.847352027893066406e-01 -9.618207067251205444e-02 5.136722698807716370e-02 -3.038054704666137695e-01 -1.467763539403676987e-02 2.106176614761352539e-01 -1.568082422018051147e-01 1.934031844139099121e-01 -9.133612737059593201e-03 1.782085895538330078e-01 -2.601547539234161377e-01 1.773762553930282593e-01 2.315932959318161011e-01 2.766909003257751465e-01 -4.208910092711448669e-02 -6.062358245253562927e-02 1.390848308801651001e-01 1.640294939279556274e-01 1.065478771924972534e-01 3.625918626785278320e-01 1.173030957579612732e-01 -1.276664435863494873e-01 1.964003443717956543e-01 -2.588786780834197998e-01 -1.156873628497123718e-01 -1.552774012088775635e-01 -3.568592295050621033e-02 7.419677823781967163e-02 -1.176423802971839905e-01 -1.830337047576904297e-01 1.583430022001266479e-01
1.380956768989562988e-01 1.771124452352523804e-01 -3.808670490980148315e-02 -8.699582889676094055e-03 -1.133423596620559692e-01 1.454078108072280884e-01 2.468313276767730713e-02 1.645400375127792358e-01 2.153382152318954468e-01 -2.353590875864028931e-01 -9.802748262882232666e-02 -3.579158186912536621e-01 -2.118611484766006470e-01 2.314754873514175415e-01 -1.776756495237350464e-01 1.752993836998939514e-02 -2.555394470691680908e-01 -9.175189584493637085e-02 2.433452159166336060e-01 -9.033035486936569214e-02 -3.159428015351295471e-02 3.595323115587234497e-02 -2.907454594969749451e-02 7.960389554500579834e-02 -2.948616147041320801e-01 -1.290375739336013794e-01 -1.030364483594894409e-01 -2.013562172651290894e-01 -2.405356913805007935e-01 -1.914927661418914795e-01 -2.727928757667541504e-02 3.405116796493530273e-01
-1.938899010419845581e-01 1.849546879529953003e-01 7.316577713936567307e-03 1.456906497478485107e-01 -2.908765673637390137e-01 2.565917074680328369e-01 -2.718466222286224365e-01 -7.386682927608489990e-02 1.682306975126266479e-01 -2.294051051139831543e-01 -7.976540178060531616e-02 -3.921975791454315186e-01 -3.607750986702740192e-04 1.592938601970672607e-01 -6.755625456571578979e-02 1.064406558871269226e-01 -1.084973961114883423e-01 -3.501335531473159790e-02 2.122578918933868408e-01 2.363741099834442139e-01 -1.978725194931030273e-01 2.772380411624908447e-02 5.087178573012351990e-02 2.484419643878936768e-01 1.166367903351783752e-03 2.456086874008178711e-01 -1.937403082847595215e-01 -8.420048654079437256e-02 -8.296555280685424805e-02 -1.366897970438003540e-01 -2.118858695030212402e-01 3.414327278733253479e-02
1.251402427442371845e-03 3.995477855205535889e-01 -8.237753063440322876e-02 -2.046625018119812012e-01 -8.628814667463302612e-02 1.435257643461227417e-01 -2.498862743377685547e-01 1.683939248323440552e-01 -3.595316084101796150e-03 -1.473174989223480225e-01 1.445197761058807373e-01 -5.297103524208068848e-02 1.191833801567554474e-02 2.980173826217651367e-01 1.223280280828475952e-01 9.831807017326354980e-02 -1.311473399400711060e-01 -2.310789823532104492e-01 2.237877994775772095e-02 7.529668509960174561e-02 6.292927265167236328e-02 1.563113778829574585e-01 -2.279858440160751343e-01 -1.832696348428726196e-01 -5.919494479894638062e-02 -1.746837943792343140e-01 8.654838800430297852e-02 5.909164994955062866e-02 1.316496729850769043e-01 -2.796258926391601562e-01 -7.840006798505783081e-02 4.200621247291564941e-01
1.963477581739425659e-01 2.647130489349365234e-01 -4.238261282444000244e-02 -2.363658249378204346e-01 -1.683785812929272652e-03 1.512935459613800049e-01 7.583123445510864258e-02 3.647997602820396423e-02 4.513349995249882340e-05 -1.158246994018554688e-01 2.020953409373760223e-02 -3.119666278362274170e-01 -1.839404553174972534e-01 3.992783725261688232e-01 -4.715108498930931091e-02 3.294935822486877441e-02 1.353485882282257080e-01 3.718248102813959122e-03 -1.646333783864974976e-01 -7.089704275131225586e-02 -1.732403337955474854e-01 -1.561884731054306030e-01 4.174562096595764160e-01 -1.295582763850688934e-02 -1.058349087834358215e-01 -1.051873490214347839e-01 -1.043026074767112732e-01 -1.685014069080352783e-01 1.050241664052009583e-02 5.975435301661491394e-02 1.658439189195632935e-01 3.521251082420349121e-01
1.792686283588409424e-01 3.723911941051483154e-01 7.168278098106384277e-02 -1.803864091634750366e-01 5.609091371297836304e-02 -3.381405025720596313e-02 4.467765241861343384e-02 -1.200117096304893494e-01 4.069784656167030334e-02 -2.693695127964019775e-01 -1.607140451669692993e-01 -1.052347868680953979e-01 4.546273127198219299e-02 9.912925213575363159e-02 -4.389543458819389343e-02 2.319732904434204102e-01 -1.892590522766113281e-02 -4.861748218536376953e-02 2.801707088947296143e-01 5.556930322200059891e-03 6.206195056438446045e-02 2.382525205612182617e-01 -4.470916092395782471e-02 3.034487366676330566e-02 -2.839775383472442627e-02 -3.753073746338486671e-03 2.899749949574470520e-02 3.427277803421020508e-01 -3.690766394138336182e-01 -2.389363646507263184e-01 -3.627187013626098633e-01 5.735203251242637634e-02
1.780704967677593231e-02 1.656351983547210693e-01 3.206625282764434814e-01 -1.436509341001510620e-01 -8.995249867439270020e-02 -2.821427769958972931e-04 1.643338054418563843e-02 8.097578585147857666e-02 1.919487863779067993e-01 -9.859856963157653809e-02 -1.429709345102310181e-01 -3.660048246383666992e-01 -1.411307901144027710e-01 3.009839951992034912e-01 2.454902678728103638e-01 6.127482652664184570e-02 8.923373371362686157e-02 1.301356405019760132e-01 1.724584102630615234e-01 4.412719234824180603e-02 -6.381029635667800903e-02 -2.532977163791656494e-01 1.203499659895896912e-01 8.820744603872299194e-02 1.967297866940498352e-02 2.075377255678176880e-01 -7.408440113067626953e-02 3.494611084461212158e-01 1.220125630497932434e-01 -2.414825707674026489e-01 1.843879520893096924e-01 1.817146688699722290e-01
1.994224190711975098e-01 6.725942343473434448e-02 8.452315628528594971e-02 -9.231050312519073486e-02 -1.661890745162963867e-01 3.852487802505493164e-01 7.982554286718368530e-02 -1.410838812589645386e-01 -1.029845699667930603e-01 -6.507804244756698608e-02 4.964502900838851929e-02 -5.749050155282020569e-02 -1.445701122283935547e-01 4.305884540081024170e-01 2.096072435379028320e-01 1.153486594557762146e-01 -6.611648947000503540e-02 -2.841143906116485596e-01 2.168567925691604614e-01 9.963361173868179321e-02 -5.837627500295639038e-02 1.216731593012809753e-01 7.107017934322357178e-02 -2.448438853025436401e-01 -4.062351584434509277e-02 2.639256715774536133e-01 -1.795498579740524292e-01 -3.710730001330375671e-02 1.872352659702301025e-01 -5.683406069874763489e-02 -7.202126830816268921e-02 2.826958000659942627e-01
2.966178059577941895e-01 -6.257992237806320190e-02 3.149880096316337585e-02 1.268282681703567505e-01 -1.376081556081771851e-01 2.601660490036010742e-01 -9.003202617168426514e-02 1.098092198371887207e-01 -2.044897526502609253e-02 -3.828465044498443604e-01 1.605951189994812012e-01 -2.128774374723434448e-01 1.481246761977672577e-02 7.603606581687927246e-02 2.480857968330383301e-01 1.779797971248626709e-01 9.325307793915271759e-03 1.771514862775802612e-01 -7.113110739737749100e-03 7.284959405660629272e-02 1.890445500612258911e-01 2.354031652212142944e-01 5.581959709525108337e-02 1.812257170677185059e-01 -5.350707098841667175e-02 2.159214019775390625e-01 7.135204225778579712e-02 6.035237386822700500e-02 -1.309324149042367935e-02 -3.252531290054321289e-01 -1.561844795942306519e-01 3.382375538349151611e-01
-9.923596680164337158e-02 3.117263019084930420e-01 -1.147376373410224915e-01 -7.925272732973098755e-02 -1.665961593389511108e-01 9.674173593521118164e-02 1.263906210660934448e-01 -2.532506920397281647e-02 2.220555841922760010e-01 -2.281278818845748901e-01 2.845320701599121094e-01 -1.965799927711486816e-01 -1.275875419378280640e-02 8.127918094396591187e-02 4.523653388023376465e-01 1.498107314109802246e-01 7.415798492729663849e-03 2.443389147520065308e-01 -1.231181547045707703e-01 -8.422408998012542725e-02 1.452950835227966309e-01 1.534301638603210449e-01 6.171152740716934204e-02 1.072215214371681213e-01 -1.647476702928543091e-01 -1.534880101680755615e-01 1.687583476305007935e-01 -6.386748701333999634e-02 -1.621721684932708740e-01 -5.090484023094177246e-02 -1.375855505466461182e-01 3.032487034797668457e-01
1.979295015335083008e-01 5.454165115952491760e-02 1.096848547458648682e-01 8.654087036848068237e-02 -3.464013040065765381e-01 7.613488286733627319e-02 -9.425438195466995239e-02 8.378987014293670654e-02 -2.711160182952880859e-01 -1.543772518634796143e-01 4.323021322488784790e-02 -7.581323385238647461e-02 1.487815827131271362e-01 2.805660106241703033e-02 -9.978160262107849121e-02 -4.503590613603591919e-02 1.976403743028640747e-01 6.533627212047576904e-02 9.665733575820922852e-02 -5.762498825788497925e-02 -4.159448202699422836e-03 -4.166778922080993652e-02 1.203106194734573364e-01 1.283202767372131348e-01 8.234523981809616089e-02 2.582155168056488037e-01 8.724847435951232910e-02 4.142168909311294556e-02 3.517597913742065430e-01 -2.031967490911483765e-01 -7.228682935237884521e-02 5.612949728965759277e-01
2.265803813934326172e-01 3.155129253864288330e-01 -1.320673227310180664e-01 -1.454946398735046387e-01 -6.733182072639465332e-02 2.030862309038639069e-02 6.053531169891357422e-02 7.184991240501403809e-02 -5.920200422406196594e-02 -1.903892904520034790e-01 2.840364575386047363e-01 2.084602415561676025e-02 -1.557532995939254761e-01 3.964902162551879883e-01 -5.985144898295402527e-02 1.577662378549575806e-01 -1.637821048498153687e-01 2.570384740829467773e-01 2.529331855475902557e-02 8.916148543357849121e-02 1.556355804204940796e-01 -1.113132759928703308e-02 -2.378221303224563599e-01 8.125764131546020508e-02 -3.252606391906738281e-01 2.321695908904075623e-02 -2.367513440549373627e-02 2.723919749259948730e-01 2.026534825563430786e-02 -4.066204652190208435e-02 -1.800536364316940308e-01 2.477158457040786743e-01
2.322485297918319702e-01 1.435130536556243896e-01 -1.049214079976081848e-01 -1.374112367630004883e-01 -2.534371160436421633e-04 -5.393988266587257385e-02 3.274499252438545227e-02 2.977713011205196381e-02 1.628938131034374237e-02 -2.777817249298095703e-01 1.778979748487472534e-01 -1.731027215719223022e-01 -1.811030134558677673e-02 1.866652071475982666e-01 -1.385717242956161499e-01 1.695717126131057739e-01 -3.924934267997741699e-01 -1.629266887903213501e-01 3.036909736692905426e-02 -2.302494049072265625e-01 9.829260408878326416e-02 1.288527548313140869e-01 2.803830504417419434e-01 1.703349053859710693e-01 -1.369250714778900146e-01 -1.587571054697036743e-01 1.131894066929817200e-01 1.535073965787887573e-01 1.912982761859893799e-02 -2.005840688943862915e-01 -1.989440023899078369e-01 3.736352026462554932e-01
1.362840831279754639e-01 2.774578146636486053e-02 9.272705763578414917e-02 -8.817718364298343658e-03 -1.660665273666381836e-01 3.323629200458526611e-01 5.680248886346817017e-02 -2.462861686944961548e-01 4.789540544152259827e-02 -6.326185911893844604e-02 8.414235711097717285e-02 -2.183526456356048584e-01 -3.562689945101737976e-02 1.937022507190704346e-01 -8.677817881107330322e-02 2.365470677614212036e-01 1.039304882287979126e-01 -6.384939700365066528e-02 5.880808830261230469e-02 3.341581523418426514e-01 2.343315035104751587e-01 -1.208492293953895569e-01 1.795875132083892822e-01 2.463727146387100220e-01 -9.684497117996215820e-02 -1.216565594077110291e-01 1.351913064718246460e-01 9.285289794206619263e-02 2.341070175170898438e-01 1.411241888999938965e-01 -1.206001043319702148e-01 4.170325994491577148e-01
-1.699191518127918243e-02 1.225378438830375671e-01 -8.441352099180221558e-02 -1.761533319950103760e-01 -2.833003997802734375e-01 4.169576168060302734e-01 2.128765434026718140e-01 -1.579340547323226929e-01 -1.726231127977371216e-01 -9.340054541826248169e-02 2.031780928373336792e-01 -2.365667223930358887e-01 -1.423880085349082947e-02 2.434664070606231689e-01 3.079009652137756348e-01 1.584669053554534912e-01 -4.613800346851348877e-02 1.040419712662696838e-01 3.745873272418975830e-02 6.214118376374244690e-02 -8.164984732866287231e-02 1.000687107443809509e-01 -7.913284748792648315e-02 8.141186088323593140e-02 -3.676933050155639648e-01 -1.728013008832931519e-01 -1.805292256176471710e-02 4.681571945548057556e-02 -2.347497455775737762e-02 -7.010795921087265015e-02 -2.260724827647209167e-02 2.926855385303497314e-01
1.634245961904525757e-01 1.984182000160217285e-01 2.266649901866912842e-01 3.067878484725952148e-01 -7.349672168493270874e-02 1.623831838369369507e-01 8.613470941781997681e-02 1.516290605068206787e-01 -5.389097705483436584e-02 -1.811425536870956421e-01 2.283914387226104736e-01 -5.313070863485336304e-02 8.414106443524360657e-03 2.007788866758346558e-01 -3.418811038136482239e-02 2.364933490753173828e-01 -8.234219253063201904e-02 1.222253963351249695e-01 1.668033301830291748e-01 1.739175319671630859e-01 -5.024083890020847321e-03 -5.310315266251564026e-02 3.548400402069091797e-01 3.135617971420288086e-01 -1.696621179580688477e-01 8.856353908777236938e-02 -6.249558180570602417e-02 -7.387311011552810669e-02 -1.331885308027267456e-01 -1.798417568206787109e-01 -3.434805274009704590e-01 1.309293955564498901e-01
-1.633440852165222168e-01 3.983358144760131836e-01 2.380395829677581787e-01 -2.678483128547668457e-01 -3.286593854427337646e-01 1.384300291538238525e-01 -2.625152766704559326e-01 1.176463812589645386e-01 -1.530948188155889511e-02 -1.084491312503814697e-01 2.889345586299896240e-01 -6.344590336084365845e-02 5.659334361553192139e-02 -6.349802762269973755e-02 6.646770983934402466e-02 -4.611178487539291382e-02 -1.366129219532012939e-01 1.193937212228775024e-01 2.453481703996658325e-01 1.542520523071289062e-01 3.239811863750219345e-03 6.057936232537031174e-03 4.460767805576324463e-01 -1.700031757354736328e-02 2.609112067148089409e-03 2.357074432075023651e-02 1.366687268018722534e-01 1.569835841655731201e-02 1.017481908202171326e-01 -1.974337175488471985e-02 6.656342744827270508e-02 1.101608574390411377e-01
[truncated: 3,264,312 more chars]
