# Supplementary material for: The Language of Innovation
Source: PLoS One. 2020 Apr 30;15(4):e0230107. doi: 10.1371/journal.pone.0230107 (PMC7194493; doi:10.1371/journal.pone.0230107)
Supplement: S11 File — (GZ) [file pone.0230107.s011.tar.gz › 1989-1993/V2Run_25_VS_4500_embeddings1989-1993ED32.txt]

-1.683727204799652100e-01 7.480523549020290375e-03 9.493861347436904907e-02 -3.954792320728302002e-01 -4.173225164413452148e-02 6.480620056390762329e-02 1.275143702514469624e-03 -9.361579269170761108e-02 -1.132340356707572937e-01 -1.200989112257957458e-01 1.626517176628112793e-01 4.086760058999061584e-02 9.514585137367248535e-02 1.540503054857254028e-01 2.060517817735671997e-01 8.947218954563140869e-02 -1.277240365743637085e-01 -9.826007485389709473e-02 1.342217326164245605e-01 -2.060757428407669067e-01 -3.084898591041564941e-01 -3.426103666424751282e-02 -2.743628025054931641e-01 -2.026897370815277100e-01 7.666141539812088013e-02 -2.515892982482910156e-01 1.953738629817962646e-01 -1.436641439795494080e-03 -3.008245676755905151e-02 1.107851266860961914e-01 -3.106107115745544434e-01 -3.697278499603271484e-01
-2.812783792614936829e-02 8.183231204748153687e-02 8.936057239770889282e-02 -4.046374559402465820e-01 1.527496129274368286e-01 9.736157953739166260e-02 1.619287282228469849e-01 -2.086537778377532959e-01 1.201236918568611145e-01 2.285995148122310638e-02 -2.029026299715042114e-02 1.009204462170600891e-01 2.973945736885070801e-01 -2.675831504166126251e-02 2.655798383057117462e-02 1.876165568828582764e-01 1.768999733030796051e-02 3.882293030619621277e-02 2.368431389331817627e-01 -7.474965602159500122e-02 3.384298086166381836e-02 2.549329698085784912e-01 3.160119056701660156e-01 9.295423328876495361e-02 4.375205934047698975e-02 -3.373423218727111816e-01 -8.595985174179077148e-02 1.804159283638000488e-01 -1.814976334571838379e-02 2.670317143201828003e-02 -2.663280069828033447e-01 -3.191302716732025146e-01
1.216933596879243851e-02 -1.826231628656387329e-01 1.808656752109527588e-01 -3.787322342395782471e-01 -2.301004678010940552e-01 -2.245643883943557739e-01 1.510396897792816162e-01 -3.559586405754089355e-01 2.143135219812393188e-01 -3.814198449254035950e-02 1.430415511131286621e-01 1.079269647598266602e-01 1.270195245742797852e-01 1.706218421459197998e-01 2.109146714210510254e-01 3.296309709548950195e-01 -1.224396377801895142e-01 -2.818002998828887939e-01 -1.481492519378662109e-01 2.452669106423854828e-02 3.493545204401016235e-02 2.288341671228408813e-01 4.281043261289596558e-02 -6.007980927824974060e-02 -5.102340504527091980e-02 -4.988049343228340149e-02 7.356339693069458008e-02 -1.342882513999938965e-01 1.647766306996345520e-02 -9.887836128473281860e-02 -2.121504098176956177e-01 -9.308180888183414936e-04
-2.624908387660980225e-01 -1.657557189464569092e-01 2.282184660434722900e-01 -2.452229112386703491e-01 1.212261766195297241e-01 9.949769824743270874e-02 7.059106230735778809e-02 -1.143019944429397583e-01 6.983563303947448730e-02 1.282666027545928955e-01 -1.863062232732772827e-01 2.559241652488708496e-01 4.511073231697082520e-03 2.046540975570678711e-01 2.714355587959289551e-01 1.991261392831802368e-01 2.996608912944793701e-01 -2.202152609825134277e-01 1.777018308639526367e-01 3.326099216938018799e-01 -8.486230671405792236e-02 4.329167306423187256e-03 1.802134513854980469e-02 1.599652171134948730e-01 -3.124595433473587036e-02 -1.521063148975372314e-01 -3.531732037663459778e-02 -9.750259667634963989e-02 2.469967352226376534e-03 -9.789425879716873169e-02 -1.225808113813400269e-01 -3.144495189189910889e-01
-7.791485637426376343e-02 -1.386706084012985229e-01 2.957893311977386475e-01 -2.923864126205444336e-01 1.431199372746050358e-03 -1.588751375675201416e-02 1.729622930288314819e-01 -1.279200054705142975e-02 -2.278000675141811371e-02 2.014464698731899261e-02 6.073747202754020691e-02 2.859346754848957062e-02 1.085696294903755188e-01 -4.294545948505401611e-02 3.573100864887237549e-01 2.759730219841003418e-01 2.865175306797027588e-01 -2.445862889289855957e-01 2.368669658899307251e-01 1.570108979940414429e-01 1.354603171348571777e-01 3.361187875270843506e-01 -1.837091743946075439e-01 5.416538566350936890e-02 -1.679105125367641449e-02 -1.351313591003417969e-01 2.038585394620895386e-01 -1.565395854413509369e-02 -1.584590077400207520e-01 1.447452008724212646e-01 -1.820496320724487305e-01 -1.351296454668045044e-01
1.199858188629150391e-01 -1.431938707828521729e-01 4.070853069424629211e-02 -1.457139998674392700e-01 -1.134869735687971115e-02 1.222285777330398560e-01 7.703904062509536743e-02 -2.841233909130096436e-01 2.159875035285949707e-01 1.969512104988098145e-01 1.273042112588882446e-01 1.143363565206527710e-01 1.060742661356925964e-01 -5.949687957763671875e-02 1.926425844430923462e-01 1.924038380384445190e-01 1.814564764499664307e-01 -5.196150392293930054e-02 -3.550035506486892700e-02 -2.586342990398406982e-01 -2.940427064895629883e-01 1.165929958224296570e-01 6.318765878677368164e-02 4.638683050870895386e-02 -2.524743080139160156e-01 -2.319410890340805054e-01 -1.540953218936920166e-01 7.801555097103118896e-02 -2.525453567504882812e-01 -9.365146607160568237e-02 -3.978388607501983643e-01 -2.205964028835296631e-01
1.905188411474227905e-01 -6.165409833192825317e-02 3.645251393318176270e-01 -6.030060350894927979e-02 -5.814584717154502869e-02 1.914815157651901245e-01 1.950413733720779419e-01 7.477414608001708984e-02 7.009263336658477783e-02 2.075965851545333862e-01 -1.061703637242317200e-01 -8.567594736814498901e-02 1.393114775419235229e-01 2.120262384414672852e-01 2.882365584373474121e-01 -1.329783052206039429e-01 2.319534681737422943e-02 -7.075225561857223511e-02 -3.954779729247093201e-02 -8.814062178134918213e-02 -3.627654612064361572e-01 3.519205152988433838e-01 9.015205502510070801e-02 4.306819289922714233e-02 8.753916621208190918e-02 -2.452936470508575439e-01 2.135984003543853760e-01 -1.626154035329818726e-01 3.566952049732208252e-02 3.270312026143074036e-02 -2.338557541370391846e-01 -1.752819418907165527e-01
-8.315765112638473511e-02 4.961318895220756531e-02 4.636335000395774841e-02 -1.776708662509918213e-01 -8.794403821229934692e-02 -1.844585090875625610e-01 4.195426404476165771e-01 -3.211661875247955322e-01 5.624669045209884644e-02 1.452899128198623657e-01 -1.337036788463592529e-01 2.537167966365814209e-01 6.094495952129364014e-02 -3.834976814687252045e-03 2.426385283470153809e-01 1.425850242376327515e-01 1.389229446649551392e-01 -9.204477071762084961e-02 -9.748616255819797516e-03 -1.193625759333372116e-02 -3.586522117257118225e-02 4.787142276763916016e-01 6.714930385351181030e-02 -5.876555293798446655e-02 -9.144432842731475830e-02 -1.557191759347915649e-01 2.262183576822280884e-01 2.907788567245006561e-02 -1.202429905533790588e-01 1.276911888271570206e-02 -1.730556786060333252e-01 -2.256183028221130371e-01
-2.146121114492416382e-01 -1.196754798293113708e-01 3.165828287601470947e-01 -1.334497034549713135e-01 8.728507161140441895e-02 2.390501648187637329e-01 -2.408381700515747070e-01 -3.125878870487213135e-01 1.361981183290481567e-01 4.225281998515129089e-02 1.192005276679992676e-01 -2.127342373132705688e-01 1.162342131137847900e-01 7.300044596195220947e-02 2.046870440244674683e-01 2.337847948074340820e-01 3.045884333550930023e-02 -2.914388477802276611e-01 1.411054283380508423e-03 -1.591292023658752441e-01 -2.234830856323242188e-01 3.345283865928649902e-01 1.499177142977714539e-02 3.066430799663066864e-02 -4.835415631532669067e-03 -1.928957998752593994e-01 7.796787470579147339e-02 1.087742596864700317e-01 -1.177774518728256226e-01 -4.685407131910324097e-02 -2.112669646739959717e-01 -1.259585171937942505e-01
-1.648752093315124512e-01 -3.072513639926910400e-01 2.271628081798553467e-01 -3.150106072425842285e-01 -1.328369677066802979e-01 -1.635509729385375977e-01 1.200090423226356506e-01 -1.641916334629058838e-01 1.593271642923355103e-01 -1.291482299566268921e-01 -3.874991834163665771e-02 4.251151904463768005e-02 1.871527284383773804e-01 4.699767753481864929e-02 8.217985741794109344e-03 1.336356848478317261e-01 1.381495594978332520e-01 4.759141430258750916e-02 1.904788315296173096e-01 -5.018461495637893677e-02 -1.349154561758041382e-01 1.024188101291656494e-01 3.916728198528289795e-01 -9.249919652938842773e-02 4.744603484869003296e-02 -1.637483537197113037e-01 -6.325279176235198975e-02 -4.268867522478103638e-02 -7.390885055065155029e-02 1.134236436337232590e-02 -4.997615516185760498e-01 -1.552698016166687012e-02
9.165393561124801636e-02 -1.923891603946685791e-01 -6.499304622411727905e-02 -7.731778919696807861e-02 -1.166756227612495422e-01 5.097650736570358276e-02 8.619728684425354004e-02 -2.160927057266235352e-01 2.027853876352310181e-01 9.543853253126144409e-02 -5.381194129586219788e-02 1.663370877504348755e-01 3.482900857925415039e-01 -4.394222423434257507e-02 1.265599764883518219e-02 9.075485169887542725e-02 2.805472016334533691e-01 -4.515157043933868408e-01 1.078465860337018967e-02 -1.977350413799285889e-01 -6.949463486671447754e-02 1.059774979948997498e-01 -1.504570059478282928e-02 2.461622804403305054e-01 -1.105144992470741272e-01 -3.040232956409454346e-01 -9.090281277894973755e-02 2.311412245035171509e-02 -8.203004300594329834e-02 -9.197960793972015381e-02 -3.612531125545501709e-01 -6.174676865339279175e-02
-3.319990038871765137e-01 -1.112642660737037659e-01 -7.326513295993208885e-04 -9.698842465877532959e-02 -2.048268467187881470e-01 -3.465361148118972778e-02 2.713509649038314819e-02 -6.559429690241813660e-03 1.127006113529205322e-01 -8.475056849420070648e-03 1.077650412917137146e-01 2.932967804372310638e-02 1.659859120845794678e-01 1.756504178047180176e-01 2.286235690116882324e-01 2.584383189678192139e-01 3.364339470863342285e-02 -5.786438658833503723e-02 1.515440940856933594e-01 -2.964878380298614502e-01 -1.370340734720230103e-01 1.278199702501296997e-01 9.261300414800643921e-02 -1.311359405517578125e-01 -2.766173519194126129e-02 -3.020547926425933838e-01 -5.496039614081382751e-02 1.791313886642456055e-01 1.398746073246002197e-01 -1.629848331212997437e-01 -5.079297423362731934e-01 -1.177779585123062134e-01
-9.333129972219467163e-02 -1.545839160680770874e-01 -5.216670408844947815e-02 1.002595499157905579e-01 -9.227427840232849121e-02 6.386081222444772720e-03 2.319886535406112671e-01 -2.899818420410156250e-01 9.757805615663528442e-02 -6.189517304301261902e-02 -1.981829553842544556e-01 -7.051783800125122070e-02 4.889715462923049927e-02 1.169754937291145325e-01 2.542960941791534424e-01 2.433019131422042847e-01 1.025486737489700317e-01 -8.939761668443679810e-02 3.539221128448843956e-03 -3.201290592551231384e-02 4.037594795227050781e-02 3.946925997734069824e-01 -1.207875832915306091e-01 5.604243651032447815e-02 -1.550434343516826630e-02 -4.128951728343963623e-01 1.951900124549865723e-02 -1.708571016788482666e-01 -2.181703597307205200e-01 -1.193659380078315735e-01 -3.109581172466278076e-01 -2.389399558305740356e-01
-3.670434057712554932e-01 -8.987894281744956970e-03 2.642390131950378418e-01 -1.628551185131072998e-01 4.293645918369293213e-02 1.435130462050437927e-02 9.414896368980407715e-02 -1.318370401859283447e-01 -1.078778356313705444e-01 3.697073459625244141e-01 6.422417610883712769e-02 1.447447575628757477e-02 -2.622660994529724121e-02 1.155919283628463745e-01 -1.271861046552658081e-02 2.204031497240066528e-01 1.833109110593795776e-01 -2.573237121105194092e-01 8.335811644792556763e-02 -1.446823310106992722e-02 2.638740278780460358e-02 6.701911240816116333e-02 -7.618924975395202637e-02 -5.491485074162483215e-02 -1.106201410293579102e-01 -2.940537929534912109e-01 2.354500293731689453e-01 -1.278658956289291382e-01 -2.342962771654129028e-01 4.488550126552581787e-02 -3.183543086051940918e-01 -2.745567262172698975e-01
-1.214626356959342957e-01 -1.033973023295402527e-01 1.155487895011901855e-01 -3.694090247154235840e-01 -9.649147093296051025e-02 -6.501872092485427856e-02 3.105040192604064941e-01 -2.332032769918441772e-01 6.061492860317230225e-02 5.361822620034217834e-02 -5.073497816920280457e-02 -2.607481181621551514e-01 6.100419536232948303e-02 7.487695664167404175e-02 2.105826586484909058e-01 1.001257821917533875e-01 2.093998938798904419e-01 -3.875581920146942139e-01 4.843899235129356384e-02 3.534128144383430481e-02 -2.027480304241180420e-01 3.138508796691894531e-01 1.414212435483932495e-01 -2.112865000963211060e-01 -6.706485152244567871e-02 3.951605781912803650e-02 -1.017445996403694153e-01 -1.795102804899215698e-01 -1.381302177906036377e-01 4.443265497684478760e-02 -1.033628955483436584e-01 -1.932008266448974609e-01
-2.375716716051101685e-01 -1.630331426858901978e-01 6.501521915197372437e-02 -9.521789103746414185e-02 -2.376992255449295044e-02 1.067434623837471008e-01 4.376197233796119690e-02 -4.540748596191406250e-01 1.957924216985702515e-01 7.610531896352767944e-02 -1.389533579349517822e-01 -4.808363318443298340e-02 1.797717213630676270e-01 1.281350553035736084e-01 2.132652848958969116e-01 2.537774741649627686e-01 3.946723043918609619e-02 -4.821838811039924622e-03 2.353366017341613770e-01 -1.217816844582557678e-01 -1.743255704641342163e-01 4.426596313714981079e-02 -4.826956614851951599e-02 1.361694484949111938e-01 2.322999536991119385e-01 -1.573198437690734863e-01 4.129398614168167114e-02 6.899698171764612198e-03 9.091307967901229858e-02 -1.928658187389373779e-01 -4.564127922058105469e-01 1.803612569347023964e-03
-1.276603434234857559e-03 -1.545191556215286255e-01 -1.272999942302703857e-01 -9.671223163604736328e-02 3.280608216300606728e-03 -9.585825353860855103e-02 2.994436621665954590e-01 -1.127360165119171143e-01 -1.217462029308080673e-02 -3.093745373189449310e-02 -2.371142208576202393e-01 1.115922257304191589e-01 6.372591108083724976e-02 -8.866694569587707520e-02 3.739283978939056396e-01 2.025733143091201782e-01 -7.010918855667114258e-02 -2.124942541122436523e-01 2.134673595428466797e-01 -8.468021452426910400e-02 -1.884918063879013062e-01 3.021911382675170898e-01 -2.775144577026367188e-01 1.209518220275640488e-02 -1.232242733240127563e-01 -3.531097173690795898e-01 4.622752778232097626e-03 -5.349909886717796326e-02 -7.775476574897766113e-02 7.821893319487571716e-03 -2.475703954696655273e-01 -2.438360154628753662e-01
1.681357026100158691e-01 -9.546257555484771729e-02 -1.390731483697891235e-01 -2.214414924383163452e-01 -1.272236555814743042e-01 8.903825655579566956e-03 -3.228225186467170715e-02 3.426237963140010834e-03 -2.994686663150787354e-01 7.813923805952072144e-02 -4.615285247564315796e-02 -1.837280541658401489e-01 -1.061236634850502014e-01 1.970346570014953613e-01 2.586251199245452881e-01 -5.279361084103584290e-02 2.066121064126491547e-02 -1.826295703649520874e-01 1.501980423927307129e-01 4.034036025404930115e-02 -1.507800165563821793e-02 2.923705577850341797e-01 2.552772164344787598e-01 -8.757632225751876831e-02 5.615872517228126526e-02 -3.670884370803833008e-01 1.116148605942726135e-01 6.882491707801818848e-02 -8.488819748163223267e-02 2.430302947759628296e-01 -2.254073172807693481e-01 -3.698602020740509033e-01
-2.131384313106536865e-01 8.187843114137649536e-02 9.431734681129455566e-02 -4.085448682308197021e-01 3.507462516427040100e-02 -3.092650137841701508e-02 1.125999018549919128e-01 -3.896168898791074753e-03 9.698341786861419678e-02 9.195994585752487183e-02 -8.154191076755523682e-02 -1.587321422994136810e-02 1.423020288348197937e-02 9.442124515771865845e-02 3.958775699138641357e-01 2.615730166435241699e-01 1.440782845020294189e-01 -4.995734244585037231e-02 2.149327546358108521e-01 1.533019691705703735e-01 9.471691399812698364e-02 -8.856842294335365295e-03 -2.179568819701671600e-02 -2.523499540984630585e-02 -8.532698266208171844e-03 -1.580347865819931030e-01 2.301902025938034058e-01 -2.378660887479782104e-01 -2.011039704084396362e-01 -7.124928385019302368e-02 -1.473028510808944702e-01 -4.395626187324523926e-01
-1.276178937405347824e-02 -2.151095122098922729e-01 7.639083545655012131e-03 1.679645269177854061e-03 -7.129488140344619751e-02 1.226216107606887817e-01 3.143389225006103516e-01 -7.986461371183395386e-02 -1.210857480764389038e-01 3.686587885022163391e-02 -1.788312941789627075e-01 1.959792971611022949e-01 1.069644615054130554e-01 1.335041970014572144e-01 2.544505000114440918e-01 2.489958852529525757e-01 -1.211049407720565796e-01 -3.098508343100547791e-02 1.526379287242889404e-01 -1.760602146387100220e-01 -2.023367434740066528e-01 3.478713631629943848e-01 -4.406907036900520325e-02 -1.913671791553497314e-01 -3.439211472868919373e-02 -2.206014245748519897e-01 1.816701591014862061e-01 -9.468017960898578167e-04 -3.612755537033081055e-01 8.847820013761520386e-02 -9.779563546180725098e-02 -2.908161580562591553e-01
-1.315583139657974243e-01 -1.568035781383514404e-01 3.857878223061561584e-02 -2.503670454025268555e-01 -6.599590927362442017e-02 1.018523126840591431e-01 3.338820934295654297e-01 -2.942755222320556641e-01 1.595320403575897217e-01 3.312839567661285400e-02 -2.387439161539077759e-01 1.395236104726791382e-01 4.527129977941513062e-02 2.143818885087966919e-01 2.249865829944610596e-01 3.002467453479766846e-01 -7.735170423984527588e-03 -7.080888003110885620e-02 8.842124789953231812e-02 -9.618309885263442993e-02 -1.914757639169692993e-01 3.261756896972656250e-01 -1.570740342140197754e-01 -7.195889204740524292e-02 -2.353896386921405792e-02 -1.995114237070083618e-01 1.122007030062377453e-03 -2.847762107849121094e-01 -2.232582420110702515e-01 1.371857523918151855e-01 -5.941124260425567627e-02 -2.529997192323207855e-02
-1.691899597644805908e-01 -1.704035997390747070e-01 3.738796338438987732e-02 -2.256260663270950317e-01 -2.438616454601287842e-01 1.897858381271362305e-01 -8.772619999945163727e-03 -1.813332289457321167e-01 -1.027036905288696289e-01 2.262565046548843384e-01 1.412796974182128906e-01 1.594925299286842346e-02 2.328608334064483643e-01 2.778291702270507812e-01 1.199152693152427673e-01 -2.855808008462190628e-03 1.310303360223770142e-01 -1.895900517702102661e-01 1.475622951984405518e-01 -9.149926481768488884e-04 1.683241724967956543e-01 2.291144430637359619e-01 -5.340591445565223694e-02 -2.582590878009796143e-01 2.500678598880767822e-01 -1.837988197803497314e-01 -1.808152049779891968e-01 2.466044574975967407e-01 -9.627804160118103027e-02 -8.601892739534378052e-02 -1.743408441543579102e-01 -2.677285671234130859e-01
-2.173482775688171387e-01 -1.406225115060806274e-01 1.094851046800613403e-01 -2.947266697883605957e-01 1.062084063887596130e-01 -3.037313222885131836e-01 9.784737601876258850e-03 -1.484166234731674194e-01 1.753848642110824585e-01 -3.806396946310997009e-02 7.639957964420318604e-02 -1.135751903057098389e-01 6.148382276296615601e-02 2.268373817205429077e-01 -3.013801388442516327e-02 4.697109758853912354e-02 1.626702100038528442e-01 -2.603096365928649902e-01 1.118008047342300415e-02 -4.502252489328384399e-02 -2.607867717742919922e-01 2.060950398445129395e-01 8.916942775249481201e-02 2.872241735458374023e-01 1.011709570884704590e-01 1.409723311662673950e-01 -1.847746223211288452e-01 -8.057433366775512695e-02 -1.032049134373664856e-01 -9.160191565752029419e-02 -3.646163642406463623e-01 -2.813264131546020508e-01
1.535265147686004639e-02 -2.081253379583358765e-01 1.503690183162689209e-01 -1.941154599189758301e-01 -6.546323746442794800e-02 -2.259630896151065826e-02 2.072925120592117310e-01 -3.502207696437835693e-01 -1.477070804685354233e-02 -1.205576285719871521e-01 -6.497036665678024292e-02 -1.247609332203865051e-01 -1.688477247953414917e-01 -4.292687866836786270e-03 1.849238127470016479e-01 3.205311596393585205e-01 9.809295646846294403e-03 -1.440723687410354614e-01 -5.770924314856529236e-02 -1.254147291183471680e-01 -3.778140246868133545e-02 2.164558768272399902e-01 8.968917280435562134e-02 -2.119928747415542603e-01 -6.789635121822357178e-02 -1.878868043422698975e-01 1.692911051213741302e-02 -3.562181815505027771e-02 -9.740202128887176514e-02 -5.775944143533706665e-02 -2.716785669326782227e-01 -5.064134597778320312e-01
6.190855428576469421e-02 7.602643221616744995e-02 -2.024748176336288452e-01 -1.311262845993041992e-01 6.091902777552604675e-02 -1.413471698760986328e-01 1.332554072141647339e-01 -1.500449925661087036e-01 2.591366320848464966e-02 -1.900028437376022339e-01 7.305676490068435669e-02 3.276313841342926025e-01 -6.920481473207473755e-02 4.992631450295448303e-02 2.033026516437530518e-01 3.771122694015502930e-01 -3.520883992314338684e-02 -1.736876964569091797e-01 1.158211529254913330e-01 -2.144478261470794678e-01 -7.322405278682708740e-02 3.308229446411132812e-01 1.420832611620426178e-02 1.071889419108629227e-02 -1.260603815317153931e-01 -1.171462908387184143e-01 -1.807715743780136108e-02 -1.025905534625053406e-01 -1.888182014226913452e-01 5.994917824864387512e-02 -4.916450977325439453e-01 2.444684691727161407e-02
7.002751529216766357e-02 -9.969990700483322144e-02 2.164832651615142822e-01 -1.503440439701080322e-01 -9.507349133491516113e-02 8.905151486396789551e-02 -2.393428981304168701e-01 -3.708184361457824707e-01 8.867618441581726074e-02 -8.434633165597915649e-02 1.416338235139846802e-01 1.495015323162078857e-01 2.176626399159431458e-02 2.341250143945217133e-02 -4.468441754579544067e-02 1.499412208795547485e-01 2.840691506862640381e-01 -7.389959692955017090e-02 1.085669994354248047e-01 -1.536689419299364090e-02 1.139126718044281006e-01 1.486855149269104004e-01 3.332814946770668030e-02 -2.384329214692115784e-03 -2.433447688817977905e-01 -2.205566316843032837e-01 1.616089493036270142e-01 8.032984286546707153e-02 5.769533291459083557e-02 -4.451313987374305725e-03 -4.620253443717956543e-01 -3.597361445426940918e-01
1.550239920616149902e-01 -1.411620080471038818e-01 2.032963633537292480e-01 1.130451783537864685e-01 9.977184236049652100e-03 -2.426157891750335693e-01 6.438939273357391357e-02 -2.949652373790740967e-01 -9.026329219341278076e-02 1.220232471823692322e-01 1.826111376285552979e-01 -1.631906330585479736e-01 2.103353142738342285e-01 7.664667814970016479e-02 2.753109633922576904e-01 -5.434831976890563965e-02 2.035005539655685425e-01 -6.662539392709732056e-02 5.308315902948379517e-02 -3.214013278484344482e-01 -2.259320765733718872e-01 -1.249272897839546204e-01 2.360929697751998901e-01 -9.612890332937240601e-02 1.181763038039207458e-01 -3.008903264999389648e-01 2.122140079736709595e-01 -5.427714437246322632e-02 1.398122757673263550e-01 -2.273924350738525391e-01 -1.611741334199905396e-01 -8.139419555664062500e-02
1.926645636558532715e-01 -1.535891741514205933e-01 1.555712614208459854e-02 -2.943102121353149414e-01 -1.248488575220108032e-01 1.792159527540206909e-01 -2.181847393512725830e-01 -1.432959288358688354e-01 -1.098574995994567871e-01 7.272101193666458130e-02 -6.687950342893600464e-02 1.801505312323570251e-02 1.095063611865043640e-01 2.077793776988983154e-01 -8.711072057485580444e-02 -1.250306423753499985e-02 -1.099248826503753662e-01 -1.730184108018875122e-01 2.703840732574462891e-01 1.264673322439193726e-01 -4.950774013996124268e-01 4.464671388268470764e-02 1.137461662292480469e-01 8.496160153299570084e-04 -1.549524068832397461e-01 -1.833852678537368774e-01 1.268170624971389771e-01 -2.677587568759918213e-01 1.013171076774597168e-01 -1.479212492704391479e-01 1.875806972384452820e-02 -2.871474325656890869e-01
9.708516299724578857e-02 -1.447807103395462036e-01 3.428401350975036621e-01 -1.835160329937934875e-02 -3.201728165149688721e-01 2.867173217236995697e-02 3.027198091149330139e-02 -3.110911250114440918e-01 1.468387991189956665e-01 1.215724647045135498e-01 4.564511775970458984e-02 7.912266999483108521e-03 1.350551992654800415e-01 2.202131450176239014e-01 9.332528337836265564e-03 1.900300979614257812e-01 -2.780032530426979065e-02 -1.000626012682914734e-01 1.118187457323074341e-01 -3.649155050516128540e-02 -3.320935666561126709e-01 1.434014737606048584e-01 6.475700438022613525e-02 3.110288083553314209e-01 2.473991513252258301e-01 -2.986664175987243652e-01 -1.403251737356185913e-01 -3.885228186845779419e-02 2.974209934473037720e-02 5.176116898655891418e-02 -1.196129694581031799e-01 -2.518089711666107178e-01
-1.957227475941181183e-02 -4.389853402972221375e-02 -4.760039970278739929e-02 -8.522572368383407593e-02 5.915164947509765625e-03 -2.520674169063568115e-01 -1.567100882530212402e-01 -2.254984080791473389e-01 -1.317401528358459473e-01 -2.401049584150314331e-01 1.675831079483032227e-01 -4.229632019996643066e-02 -1.419387459754943848e-01 3.262897953391075134e-02 1.592765152454376221e-01 7.613032311201095581e-02 5.593423545360565186e-02 -2.664005160331726074e-01 7.745388150215148926e-02 7.497400511056184769e-03 1.284227669239044189e-01 2.613893747329711914e-01 1.838316172361373901e-01 9.277270734310150146e-02 -9.528575092554092407e-02 -2.734674215316772461e-01 2.271810024976730347e-01 -1.689581274986267090e-01 -2.049371153116226196e-01 5.746921524405479431e-02 -4.294533133506774902e-01 -3.013311624526977539e-01
-6.108338758349418640e-02 -1.586329340934753418e-01 -8.516707271337509155e-02 -3.094829022884368896e-01 -1.281495392322540283e-01 -2.746201585978269577e-03 3.024308979511260986e-01 -2.851175069808959961e-01 3.975426405668258667e-02 1.078968569636344910e-01 -1.157732754945755005e-01 3.204934000968933105e-01 1.047608107328414917e-01 1.256118901073932648e-02 1.244459226727485657e-01 4.935453832149505615e-02 -1.862199604511260986e-01 -2.021402120590209961e-01 9.741152822971343994e-02 -9.205186367034912109e-02 -9.268809109926223755e-02 3.326430916786193848e-01 -1.424770653247833252e-01 3.879716992378234863e-02 -1.781152337789535522e-01 -3.631051182746887207e-01 1.653792262077331543e-01 -1.229656040668487549e-01 -2.105733454227447510e-01 2.042740769684314728e-02 -1.359142065048217773e-01 -1.291012167930603027e-01
-3.288821130990982056e-02 6.419768184423446655e-02 2.825633287429809570e-01 -1.945873349905014038e-01 -2.175993770360946655e-01 -1.999668329954147339e-01 -2.047796845436096191e-01 -2.950131893157958984e-01 -3.311450779438018799e-02 1.569130867719650269e-01 1.206052117049694061e-02 9.872744977474212646e-02 2.199829928576946259e-02 3.219450116157531738e-01 2.014978826045989990e-01 9.318576753139495850e-02 2.217464298009872437e-01 2.149803638458251953e-01 7.794376462697982788e-02 -1.852781772613525391e-01 -3.693120181560516357e-01 8.205617219209671021e-02 -6.605429202318191528e-02 3.381308168172836304e-02 -8.187236636877059937e-02 -3.383044004440307617e-01 -2.595793455839157104e-02 -1.925724372267723083e-02 -2.385713756084442139e-01 -7.975840009748935699e-03 -1.828555576503276825e-02 -8.845743536949157715e-02
-2.204341739416122437e-01 1.162542123347520828e-02 -5.074607953429222107e-02 -1.996470987796783447e-01 1.014759689569473267e-01 8.451099693775177002e-02 3.220964372158050537e-01 -1.702348887920379639e-01 2.305894047021865845e-01 -8.432967960834503174e-02 -1.100118979811668396e-01 -4.056178964674472809e-03 6.019398197531700134e-02 1.070769652724266052e-01 8.395764976739883423e-02 1.492439955472946167e-01 -5.143709853291511536e-02 -1.775688529014587402e-01 1.670059114694595337e-01 -1.886967569589614868e-01 -7.653392851352691650e-02 2.109059989452362061e-01 -9.321097284555435181e-02 -2.305522114038467407e-01 -1.888364851474761963e-01 -3.490602374076843262e-01 2.103752493858337402e-01 -1.019256785511970520e-01 -2.654689550399780273e-01 2.196336388587951660e-01 -2.546403110027313232e-01 -1.905304044485092163e-01
-8.959176391363143921e-02 2.774017862975597382e-02 2.331491857767105103e-01 -3.276805281639099121e-01 -1.693207770586013794e-01 -5.719499662518501282e-02 2.385239116847515106e-02 -1.060018911957740784e-01 -7.559739053249359131e-02 1.597280353307723999e-01 1.057184711098670959e-01 9.080396592617034912e-02 9.367265552282333374e-02 2.755957841873168945e-01 4.203885421156883240e-02 -4.347301553934812546e-03 6.444241851568222046e-02 -1.799404174089431763e-01 -4.611624404788017273e-02 1.620639488101005554e-02 1.759788244962692261e-01 3.199569582939147949e-01 -2.332984358072280884e-01 -1.053935438394546509e-01 -1.464462187141180038e-02 -3.452518880367279053e-01 -4.588802903890609741e-02 3.782469332218170166e-01 -9.994544088840484619e-02 -6.102595478296279907e-02 -2.631742656230926514e-01 -2.513952553272247314e-01
-6.648745387792587280e-02 -7.588326185941696167e-02 5.131050944328308105e-03 -1.675312817096710205e-01 1.313010007143020630e-01 -3.201434016227722168e-02 -6.880391738377511501e-04 -3.752471208572387695e-01 -2.285291999578475952e-02 1.516064722090959549e-02 2.443754971027374268e-01 1.694613546133041382e-01 1.769691705703735352e-01 3.133637905120849609e-01 -9.004705399274826050e-02 2.130141407251358032e-01 -7.683128118515014648e-03 2.675612568855285645e-01 -1.073795333504676819e-01 -9.490969777107238770e-02 1.353984605520963669e-02 -1.045424416661262512e-01 -2.355797588825225830e-01 1.641208864748477936e-02 2.296744845807552338e-02 -4.108393788337707520e-01 -3.774538263678550720e-02 -1.099504604935646057e-01 -2.203794121742248535e-01 -1.072940602898597717e-01 -2.697083055973052979e-01 -2.361095100641250610e-01
1.278866380453109741e-01 1.099802479147911072e-01 5.226622149348258972e-02 -1.329946964979171753e-01 -7.349659502506256104e-02 -2.041219770908355713e-01 7.025092840194702148e-02 -2.825598120689392090e-01 5.433802679181098938e-02 -4.525193944573402405e-02 1.263578608632087708e-02 6.611909717321395874e-02 1.410188674926757812e-01 3.905019462108612061e-01 8.730719983577728271e-02 1.512725204229354858e-01 1.926214396953582764e-01 3.227092325687408447e-01 2.564950613304972649e-03 5.736452341079711914e-02 -1.699814349412918091e-01 -1.401827484369277954e-01 -2.209648936986923218e-01 -9.325412102043628693e-03 -5.543852224946022034e-02 -3.766785562038421631e-01 -1.512190792709589005e-04 1.862800121307373047e-01 7.446784526109695435e-02 -1.431417018175125122e-01 -2.299234867095947266e-01 -3.260557353496551514e-01
4.395779594779014587e-02 3.142553567886352539e-01 -1.007407605648040771e-01 -5.978722497820854187e-02 -1.076537966728210449e-01 -3.414761647582054138e-02 -1.030254215002059937e-01 -9.122437238693237305e-02 -1.301026344299316406e-01 2.992059886455535889e-01 9.767854958772659302e-02 -1.250745356082916260e-01 2.051254063844680786e-01 2.240417748689651489e-01 -7.424885407090187073e-03 2.265784144401550293e-01 2.085717171430587769e-01 -8.863966166973114014e-02 3.663592934608459473e-01 -8.720579743385314941e-02 -1.635471880435943604e-01 1.224527359008789062e-01 -1.170149166136980057e-02 1.366979330778121948e-01 -3.209825232625007629e-02 -1.744423806667327881e-01 3.783105686306953430e-02 -1.858308464288711548e-01 -1.931557804346084595e-01 3.405006825923919678e-01 -3.216468393802642822e-01 -2.677320688962936401e-02
3.075555860996246338e-01 2.227896451950073242e-01 -5.038949102163314819e-02 2.977613918483257294e-02 -7.869961112737655640e-02 -3.443166241049766541e-02 -2.737965583801269531e-01 -4.447144642472267151e-02 -2.081474661827087402e-01 9.526763856410980225e-02 1.186331659555435181e-01 2.421304583549499512e-01 2.107854187488555908e-01 -5.687638744711875916e-02 2.542886137962341309e-01 1.789397299289703369e-01 7.433249801397323608e-02 1.579622924327850342e-02 1.819486171007156372e-01 1.093334704637527466e-01 -3.435052931308746338e-01 1.051526889204978943e-01 8.653058856725692749e-02 -1.309100091457366943e-01 -1.675739437341690063e-01 -3.362843990325927734e-01 1.435342729091644287e-01 -2.842240631580352783e-01 1.070266356691718102e-03 6.606951355934143066e-02 -1.705852448940277100e-01 -1.343357563018798828e-01
2.844033539295196533e-01 7.504530996084213257e-02 -3.943446651101112366e-02 -6.217413395643234253e-02 -1.981837451457977295e-01 -2.580187469720840454e-02 -6.560957990586757660e-03 -1.341456919908523560e-01 1.544788777828216553e-01 -8.536958694458007812e-02 -4.207439348101615906e-02 -4.687217995524406433e-02 -2.463248185813426971e-02 4.444395601749420166e-01 2.182868570089340210e-01 -2.359429597854614258e-01 7.873265445232391357e-02 -2.005305141210556030e-01 -5.018836259841918945e-02 -6.172995269298553467e-02 -1.721383631229400635e-01 2.474921941757202148e-01 -6.040640547871589661e-02 2.405106276273727417e-01 2.766586244106292725e-01 -1.567941457033157349e-01 8.876989781856536865e-02 -6.169627606868743896e-02 2.778712213039398193e-01 -6.826943159103393555e-02 -2.550562322139739990e-01 -2.205774337053298950e-01
-7.406575977802276611e-02 -2.500149309635162354e-01 4.165979474782943726e-02 -1.201343461871147156e-01 2.904426679015159607e-02 1.155796460807323456e-02 2.404036074876785278e-01 -3.135166764259338379e-01 -6.200658529996871948e-02 1.720741391181945801e-01 5.634458735585212708e-02 -3.912555798888206482e-02 1.061746105551719666e-01 -2.329017035663127899e-02 4.201629459857940674e-01 1.090120971202850342e-01 -1.295489817857742310e-02 -1.110908016562461853e-01 -2.288241088390350342e-01 5.080820992588996887e-02 -2.060399949550628662e-01 3.738415539264678955e-01 -4.234086349606513977e-02 -6.192116439342498779e-02 -2.014379054307937622e-01 -2.445913404226303101e-01 2.237652987241744995e-01 -1.340307444334030151e-01 -1.718473434448242188e-01 -1.062220707535743713e-01 -1.978252232074737549e-01 -1.292473971843719482e-01
1.840689182281494141e-01 1.075965445488691330e-02 2.688450217247009277e-01 -2.268390953540802002e-01 4.181328415870666504e-02 7.589347660541534424e-02 7.259079813957214355e-02 -7.443208713084459305e-03 -2.526638284325599670e-02 -8.858943730592727661e-02 1.120853126049041748e-01 5.165035277605056763e-02 -1.946464627981185913e-01 4.723697006702423096e-01 2.943040430545806885e-01 -6.907092034816741943e-02 -2.603243887424468994e-01 6.662937253713607788e-02 1.767260432243347168e-01 2.172548621892929077e-01 -2.032150477170944214e-01 6.562668830156326294e-02 2.917770296335220337e-02 -6.647125631570816040e-02 -7.638545334339141846e-02 -3.114571273326873779e-01 2.686429917812347412e-01 5.777442082762718201e-02 1.319729238748550415e-01 2.134857885539531708e-02 -1.448395401239395142e-01 -1.860144287347793579e-01
-1.639091037213802338e-02 -2.794552780687808990e-02 8.124492317438125610e-02 -1.427195034921169281e-02 8.199040591716766357e-02 2.210769802331924438e-01 2.026229053735733032e-01 -2.370063662528991699e-01 -7.097315788269042969e-02 -4.341486394405364990e-01 1.192168667912483215e-01 -8.302958309650421143e-02 1.489216685295104980e-01 1.838632822036743164e-01 2.049890458583831787e-01 2.282019704580307007e-02 4.378678649663925171e-02 8.679054677486419678e-02 2.484734505414962769e-01 -1.407245546579360962e-01 1.579639315605163574e-01 2.032538689672946930e-02 1.583654806017875671e-02 5.428048968315124512e-02 1.081683561205863953e-01 -4.612417891621589661e-02 1.707645803689956665e-01 -2.211677581071853638e-01 -1.294467747211456299e-01 -2.564457952976226807e-01 -3.172423541545867920e-01 -3.626909554004669189e-01
-1.270850747823715210e-01 -1.621175855398178101e-01 -9.843797981739044189e-02 -2.209755629301071167e-01 -3.016776964068412781e-02 -1.593785919249057770e-02 1.636044005863368511e-03 -3.531898260116577148e-01 -9.251627326011657715e-02 -3.318395912647247314e-01 3.577106446027755737e-02 -2.211620807647705078e-01 5.163641646504402161e-02 3.400242924690246582e-01 1.151563003659248352e-01 2.467978596687316895e-01 1.257434189319610596e-01 -2.637411952018737793e-01 -1.183807011693716049e-02 9.024173766374588013e-02 3.898816183209419250e-02 2.043161988258361816e-01 1.050162538886070251e-01 9.677383303642272949e-02 -1.856654435396194458e-01 -2.636247575283050537e-01 1.903157681226730347e-02 -2.415377413854002953e-03 -1.998928636312484741e-01 -1.092424541711807251e-01 -6.109476834535598755e-02 -3.074744343757629395e-01
-1.471836864948272705e-01 -2.602062374353408813e-02 -7.538442313671112061e-02 -2.106645852327346802e-01 8.753197640180587769e-02 1.188637912273406982e-01 4.528394043445587158e-01 -2.051822841167449951e-01 2.625270187854766846e-02 1.725730746984481812e-01 1.105123981833457947e-01 3.625169768929481506e-02 -1.965497136116027832e-01 3.035903573036193848e-01 1.938887834548950195e-01 2.151160091161727905e-01 -1.781339943408966064e-01 -1.283303499221801758e-01 1.175294816493988037e-01 -1.659871079027652740e-02 -3.257441818714141846e-01 2.937265932559967041e-01 -9.786120057106018066e-02 -1.377391908317804337e-02 5.494193732738494873e-02 -1.137410402297973633e-01 1.180332526564598083e-01 -1.413098443299531937e-02 -2.024129331111907959e-01 1.875076591968536377e-01 -4.068223014473915100e-02 -1.663329303264617920e-01
2.618792355060577393e-01 2.370257675647735596e-02 7.684568315744400024e-02 -1.855281442403793335e-01 -1.146279647946357727e-01 2.869920730590820312e-01 1.407325118780136108e-01 -6.672842055559158325e-02 -1.713826954364776611e-01 -4.028998687863349915e-02 1.382977515459060669e-01 -2.832834795117378235e-02 -8.553422987461090088e-02 6.558658927679061890e-02 2.077390253543853760e-01 -4.084225371479988098e-02 -5.973072722554206848e-02 -9.597565978765487671e-02 -1.001829355955123901e-01 -2.158285677433013916e-01 -2.937208116054534912e-01 8.216625452041625977e-02 -1.973012834787368774e-02 -2.544272840023040771e-01 1.167842000722885132e-01 -2.525459229946136475e-01 7.278645411133766174e-03 -4.852687008678913116e-03 -5.483394861221313477e-02 2.138694673776626587e-01 -4.703050255775451660e-01 -2.973754107952117920e-01
-4.312404990196228027e-02 -9.898734837770462036e-02 -1.468100845813751221e-01 -3.712448775768280029e-01 4.244785010814666748e-02 -7.800213992595672607e-02 3.607926666736602783e-01 -9.027516841888427734e-02 1.683539450168609619e-01 1.157449278980493546e-02 1.119349747896194458e-01 4.865486174821853638e-02 -2.266786247491836548e-01 2.514418363571166992e-01 2.890122532844543457e-01 8.843391388654708862e-02 1.977162212133407593e-01 -1.832472831010818481e-01 1.239127144217491150e-01 6.501977145671844482e-02 -2.608224451541900635e-01 2.242530733346939087e-01 -3.015730679035186768e-01 -1.326844394207000732e-01 4.612419381737709045e-02 -7.365375757217407227e-02 -2.376768887042999268e-01 -6.433521048165857792e-04 -2.658996544778347015e-02 4.850944504141807556e-02 -1.680570393800735474e-01 -1.376998424530029297e-01
3.508197367191314697e-01 6.174386292695999146e-02 2.283156216144561768e-01 -6.066993996500968933e-02 9.853804484009742737e-03 2.138497829437255859e-01 1.855541020631790161e-02 -1.479038596153259277e-01 -2.147916331887245178e-02 -4.852075129747390747e-02 3.261353820562362671e-02 -7.311103492975234985e-02 -4.970359429717063904e-02 2.584844231605529785e-01 1.117173805832862854e-01 -2.620104253292083740e-01 3.897724673151969910e-02 -2.496272027492523193e-01 3.152922540903091431e-02 -5.411111935973167419e-02 -2.470294386148452759e-01 5.505044385790824890e-02 -9.547524899244308472e-02 -1.000800207257270813e-01 -2.124267816543579102e-02 -6.805640459060668945e-02 1.469001024961471558e-01 -1.419138759374618530e-01 -3.632046654820442200e-02 3.260973095893859863e-01 -5.075520873069763184e-01 -1.631121337413787842e-01
1.522761881351470947e-01 -4.381429404020309448e-02 -2.926247753202915192e-02 -4.262143671512603760e-01 -2.530959248542785645e-01 2.200842276215553284e-02 1.968135088682174683e-01 -2.512594461441040039e-01 -8.339111506938934326e-02 1.748368889093399048e-01 9.718621522188186646e-02 7.526830583810806274e-02 1.011449322104454041e-01 9.305164217948913574e-02 9.931994229555130005e-02 1.764575242996215820e-01 6.600109487771987915e-02 -2.168275862932205200e-01 3.019398078322410583e-02 -1.130424141883850098e-01 4.468081519007682800e-03 2.555565237998962402e-01 -3.593715429306030273e-01 -2.278738915920257568e-01 -6.617230921983718872e-02 -8.580263704061508179e-02 -1.722341030836105347e-01 -2.254425138235092163e-01 -2.383366227149963379e-01 -1.081657037138938904e-01 -1.574732214212417603e-01 -1.282563358545303345e-01
-1.807895451784133911e-01 -2.355383932590484619e-01 2.957644164562225342e-01 -1.058492437005043030e-01 4.450235143303871155e-02 5.236118286848068237e-02 1.451305747032165527e-01 -2.397334873676300049e-01 -1.512538790702819824e-01 1.006203964352607727e-01 -1.010440364480018616e-01 1.357721090316772461e-01 8.868673443794250488e-02 5.728265643119812012e-02 3.105508983135223389e-01 3.112455010414123535e-01 1.965274661779403687e-02 -1.853968203067779541e-01 1.676725894212722778e-01 1.795242130756378174e-01 -2.216689884662628174e-01 1.846126094460487366e-02 -1.607299409806728363e-02 -5.636858195066452026e-02 1.987026259303092957e-02 -1.472727954387664795e-01 3.387767374515533447e-01 -2.983239293098449707e-02 -3.646475970745086670e-01 -6.295087933540344238e-02 -1.195855513215065002e-01 -1.637084037065505981e-01
2.504678070545196533e-01 7.611609995365142822e-02 1.225567087531089783e-01 -2.514152228832244873e-01 -8.721297979354858398e-02 2.211036384105682373e-01 3.058610297739505768e-02 -8.941292762756347656e-02 -1.443430595099925995e-02 1.029154881834983826e-01 8.535264432430267334e-02 -1.016085073351860046e-01 -1.845131218433380127e-01 2.230817675590515137e-01 1.466506421566009521e-01 -9.426826238632202148e-02 1.814563572406768799e-01 -1.609840393066406250e-01 -1.302146613597869873e-01 -5.228349938988685608e-02 -3.225499689579010010e-01 1.848339587450027466e-01 6.809656322002410889e-02 -2.397368699312210083e-01 3.227025270462036133e-03 -3.740047216415405273e-01 1.407762169837951660e-01 -1.920325607061386108e-01 -1.553074568510055542e-01 1.810914278030395508e-01 -3.358701765537261963e-01 7.388145662844181061e-03
-3.036602959036827087e-02 -2.923161089420318604e-01 1.076239254325628281e-02 -1.404086202383041382e-01 9.994985908269882202e-02 1.126669626682996750e-02 3.884392976760864258e-01 -1.094518527388572693e-01 2.409453690052032471e-02 -1.656282991170883179e-01 -3.395877406001091003e-02 4.211807623505592346e-02 8.520234376192092896e-02 2.912887334823608398e-01 -5.579990521073341370e-02 3.862776756286621094e-01 1.952197551727294922e-01 1.070084571838378906e-01 2.773971259593963623e-01 5.072278901934623718e-02 -7.084316760301589966e-02 3.961073756217956543e-01 -2.751378342509269714e-02 -1.383167952299118042e-01 -1.599012315273284912e-01 -1.727141886949539185e-01 1.166080459952354431e-01 -1.480650529265403748e-02 7.604690268635749817e-03 -1.947617679834365845e-01 -1.556055694818496704e-01 -5.598095431923866272e-02
2.063760608434677124e-01 6.457156687974929810e-02 1.056057065725326538e-01 -1.042215153574943542e-01 -1.568747758865356445e-01 2.596684396266937256e-01 1.741490960121154785e-01 -1.314684865064918995e-03 6.717000622302293777e-03 -9.927459992468357086e-03 1.455527096986770630e-01 -1.349169611930847168e-01 -2.756140753626823425e-02 3.084280490875244141e-01 1.349144726991653442e-01 -2.218205034732818604e-01 -7.592808455228805542e-03 -2.452363967895507812e-01 3.646166995167732239e-02 -4.124654456973075867e-02 -1.656069755554199219e-01 3.372935652732849121e-01 -3.108043409883975983e-02 6.861149333417415619e-03 1.808049678802490234e-01 -4.094176292419433594e-01 -7.452791929244995117e-02 -2.589161992073059082e-01 -1.762687563896179199e-01 1.004186272621154785e-01 -2.838281095027923584e-01 -7.732392847537994385e-02
5.881386250257492065e-02 -1.238306164741516113e-01 -2.018474787473678589e-02 -1.492647975683212280e-01 -8.903833478689193726e-02 1.455699354410171509e-01 2.897489368915557861e-01 -3.472896516323089600e-01 2.690161466598510742e-01 -4.430937767028808594e-02 5.487819761037826538e-02 -8.796927332878112793e-02 -1.192050501704216003e-01 2.493546158075332642e-01 3.729426264762878418e-01 2.304474413394927979e-01 1.052610799670219421e-01 -3.415149748325347900e-01 1.261892616748809814e-01 -1.341758221387863159e-01 -9.268275648355484009e-02 1.309602707624435425e-01 -1.858409047126770020e-01 -1.456550061702728271e-01 1.953227370977401733e-01 -9.684070199728012085e-02 -1.861231923103332520e-01 1.778401806950569153e-02 1.084759831428527832e-01 -9.009565412998199463e-02 -1.592034846544265747e-01 -1.800628378987312317e-02
1.258681863546371460e-01 1.284803748130798340e-01 2.480445206165313721e-01 -9.272162802517414093e-03 -3.330825865268707275e-01 -9.049884974956512451e-03 -1.078985929489135742e-01 -3.054245710372924805e-01 1.244237720966339111e-01 1.214705109596252441e-01 2.687934637069702148e-01 1.361649036407470703e-01 1.534787118434906006e-01 1.539341807365417480e-01 1.908040344715118408e-01 3.497818112373352051e-01 1.314641535282135010e-01 -3.237222135066986084e-02 9.289360791444778442e-02 -2.588703669607639313e-02 -1.449620276689529419e-01 -5.612915009260177612e-02 -7.387335598468780518e-02 2.291029244661331177e-01 3.138554990291595459e-01 -2.951117157936096191e-01 1.117310486733913422e-02 -1.151832267642021179e-01 -6.356365233659744263e-02 4.866344481706619263e-02 -1.892582029104232788e-01 -1.099926903843879700e-01
-1.210671570152044296e-02 1.672364920377731323e-01 1.812526136636734009e-01 -2.165571600198745728e-01 -2.870698571205139160e-01 -2.488029301166534424e-01 -1.130221933126449585e-01 -3.899893462657928467e-01 4.791973531246185303e-02 1.335376501083374023e-02 1.426244825124740601e-01 1.229152977466583252e-01 4.088027402758598328e-02 2.238550782203674316e-01 7.671573013067245483e-02 5.118770897388458252e-02 1.909011453390121460e-01 7.025832682847976685e-02 1.308264583349227905e-01 8.479881286621093750e-02 -2.739501595497131348e-01 -8.788882754743099213e-03 -1.338357478380203247e-01 2.019569575786590576e-01 1.154324188828468323e-01 -3.308332264423370361e-01 -1.817374229431152344e-01 -5.726983770728111267e-02 5.423741042613983154e-02 1.870040446519851685e-01 -2.857353687286376953e-01 -8.120947331190109253e-02
-6.864425539970397949e-02 1.473693456500768661e-02 -1.903448998928070068e-02 -3.317848145961761475e-01 2.786921150982379913e-02 1.377337872982025146e-01 2.035940140485763550e-01 -3.696393370628356934e-01 2.188621088862419128e-02 3.591910749673843384e-02 -4.486166685819625854e-02 2.784360945224761963e-01 -1.158434301614761353e-01 -4.150947555899620056e-02 2.117549479007720947e-01 3.070444166660308838e-01 -1.525727957487106323e-01 -2.094755917787551880e-01 1.568708717823028564e-01 8.578823506832122803e-02 -7.565432041883468628e-02 2.337277829647064209e-01 -4.615627229213714600e-02 -1.807648688554763794e-01 8.779630810022354126e-02 -3.697284460067749023e-01 -2.027955278754234314e-02 -2.043540328741073608e-01 -1.428608745336532593e-01 -3.460619971156120300e-02 -1.906415373086929321e-01 1.114149540662765503e-01
-8.803633600473403931e-02 1.092585399746894836e-01 6.127358600497245789e-02 -2.803813517093658447e-01 -3.987458944320678711e-01 5.827786028385162354e-02 -1.561141908168792725e-01 -3.493835926055908203e-01 -1.748303649947047234e-03 1.955583542585372925e-01 2.737386524677276611e-01 -7.845284417271614075e-03 5.511065572500228882e-02 3.531431257724761963e-01 -3.953315690159797668e-02 7.439744658768177032e-03 1.459916085004806519e-01 -8.017458766698837280e-02 2.034161537885665894e-01 -7.443199306726455688e-02 -2.265256047248840332e-01 9.915415197610855103e-02 1.213301494717597961e-01 9.654961759224534035e-04 1.866068840026855469e-01 -7.417930662631988525e-02 2.076639086008071899e-01 5.753666162490844727e-02 -2.895374894142150879e-01 1.246937736868858337e-01 -9.742653369903564453e-02 -1.854553073644638062e-02
-6.415577977895736694e-02 9.959752857685089111e-02 -6.753148976713418961e-03 -2.025974988937377930e-01 1.580355316400527954e-01 -2.657478451728820801e-01 8.824874460697174072e-02 -3.402684330940246582e-01 1.571318060159683228e-01 4.967341572046279907e-02 9.643011540174484253e-02 2.109477519989013672e-01 6.023610755801200867e-02 1.680209487676620483e-01 3.395876288414001465e-01 1.616993546485900879e-01 1.719301640987396240e-01 -1.666593104600906372e-01 3.125945031642913818e-01 -1.576989144086837769e-01 3.697175765410065651e-03 -5.799527093768119812e-02 9.164455533027648926e-02 -5.393432825803756714e-02 4.757194314152002335e-03 -2.786263823509216309e-01 1.253004223108291626e-01 1.648311316967010498e-01 -2.968662679195404053e-01 -8.071514219045639038e-02 -1.998287737369537354e-01 1.473727673292160034e-01
-1.554614007472991943e-01 -3.918918967247009277e-02 -2.970331721007823944e-02 -3.369359970092773438e-01 -4.343001171946525574e-02 -7.673758268356323242e-02 3.154607415199279785e-01 -3.149317502975463867e-01 2.093570530414581299e-01 1.152346581220626831e-01 -2.117984741926193237e-02 -3.024512901902198792e-02 -1.113537475466728210e-01 2.873287796974182129e-01 6.191515326499938965e-01 6.920479983091354370e-02 -1.103613302111625671e-01 -7.362527400255203247e-02 1.035454347729682922e-01 -7.264041900634765625e-02 -7.006190717220306396e-02 7.364755123853683472e-02 -7.960347086191177368e-02 7.694031577557325363e-03 5.658153071999549866e-02 -2.935632690787315369e-02 1.385610550642013550e-01 -4.955892264842987061e-02 9.307616273872554302e-04 1.037012636661529541e-01 -9.819054603576660156e-02 -1.241187453269958496e-01
-3.010117821395397186e-02 -3.580482304096221924e-01 -5.598427727818489075e-02 -1.483975648880004883e-01 -1.189792156219482422e-01 -2.113630622625350952e-02 3.823878467082977295e-01 -2.313350737094879150e-01 1.086606681346893311e-01 2.291205376386642456e-01 9.068357944488525391e-02 9.712572395801544189e-02 -2.584730386734008789e-01 2.360951155424118042e-01 2.131991237401962280e-01 1.886140555143356323e-01 1.010235622525215149e-01 -2.434289157390594482e-01 2.478759735822677612e-01 2.671376056969165802e-02 -2.958686649799346924e-01 1.205433979630470276e-01 -9.769328683614730835e-02 -5.452397093176841736e-02 4.784058779478073120e-02 -2.722209319472312927e-02 1.383631378412246704e-01 -1.166256293654441833e-01 -1.377932876348495483e-01 -4.889688268303871155e-02 -4.341986961662769318e-03 -2.061160355806350708e-01
-2.021345347166061401e-01 1.773894391953945160e-02 -1.290087252855300903e-01 -2.581664025783538818e-01 7.834917306900024414e-02 -1.577525585889816284e-01 5.812746658921241760e-02 -3.655674457550048828e-01 3.340474143624305725e-02 -5.012682825326919556e-02 3.072377666831016541e-02 -1.666227914392948151e-02 1.001832336187362671e-01 4.750353842973709106e-02 3.265683054924011230e-01 1.994596570730209351e-01 3.117357566952705383e-02 -2.002817690372467041e-01 2.116593122482299805e-01 -6.309707462787628174e-02 -2.800410389900207520e-01 8.848949521780014038e-02 8.570938557386398315e-02 -1.725642532110214233e-01 3.364715278148651123e-01 -3.283149376511573792e-02 1.295679956674575806e-01 1.784610301256179810e-01 -2.363515496253967285e-01 2.226696535944938660e-02 -3.337462842464447021e-01 -1.323612290434539318e-03
3.135593608021736145e-02 -5.571835860610008240e-02 2.006209343671798706e-01 -1.194843798875808716e-01 -1.375439465045928955e-01 1.089175194501876831e-01 2.540465593338012695e-01 -4.093960523605346680e-01 -1.393456663936376572e-02 1.699230819940567017e-01 2.383001446723937988e-01 -8.980139344930648804e-02 5.967449024319648743e-02 8.474358916282653809e-02 1.732196211814880371e-01 1.819946765899658203e-01 1.291783154010772705e-01 -3.636957108974456787e-01 7.565013598650693893e-03 1.501876711845397949e-01 1.471618935465812683e-02 4.336116611957550049e-01 -1.538425311446189880e-02 4.354303702712059021e-02 -2.034600824117660522e-02 -9.568235278129577637e-02 -6.411897391080856323e-02 -1.331660151481628418e-01 6.267245113849639893e-02 -1.894859522581100464e-01 -2.783203423023223877e-01 -4.485525190830230713e-03
-1.392916291952133179e-01 8.131300657987594604e-02 1.425842046737670898e-01 -1.703790426254272461e-01 9.767244756221771240e-02 -1.038534343242645264e-01 -2.007451606914401054e-03 -3.048557937145233154e-01 2.333784699440002441e-01 8.452327549457550049e-02 7.976128160953521729e-02 2.312952652573585510e-02 -1.070626266300678253e-02 9.430041909217834473e-02 3.915626108646392822e-01 1.464083492755889893e-01 2.939885258674621582e-01 -1.126537993550300598e-01 -1.197944022715091705e-02 -2.329474687576293945e-01 3.111789748072624207e-02 3.978452682495117188e-01 -5.198741331696510315e-02 1.095253899693489075e-01 -1.782480478286743164e-01 -2.729870676994323730e-01 1.392251849174499512e-01 -1.020068153738975525e-01 -7.213595509529113770e-02 -1.428014934062957764e-01 -2.449887990951538086e-01 9.957606345415115356e-02
4.577930644154548645e-02 2.019836567342281342e-02 -2.727768942713737488e-02 -2.569375634193420410e-01 -3.280293568968772888e-02 1.758014596998691559e-02 -3.433917760848999023e-01 -2.318908721208572388e-01 -1.633666455745697021e-01 2.339022159576416016e-01 6.456217169761657715e-02 6.370472908020019531e-02 4.682279229164123535e-01 2.143616676330566406e-01 1.029888764023780823e-01 2.271244525909423828e-01 1.261995881795883179e-01 5.156200495548546314e-04 1.711959950625896454e-02 -5.849376693367958069e-02 -2.138312608003616333e-01 1.021389812231063843e-01 9.404158219695091248e-03 6.645041704177856445e-02 -1.724399030208587646e-01 -1.890835464000701904e-01 -1.344313621520996094e-01 -1.246770098805427551e-02 -3.164820075035095215e-01 -4.895032942295074463e-02 -2.680143415927886963e-01 -4.740869253873825073e-02
1.441778093576431274e-01 -4.367923736572265625e-01 -1.032208055257797241e-01 -3.660436868667602539e-01 -1.394896185956895351e-03 1.407748758792877197e-01 1.046005412936210632e-01 -1.271141171455383301e-01 -4.260111972689628601e-02 -1.107965558767318726e-01 -1.564881056547164917e-01 2.270076796412467957e-02 3.595357760787010193e-02 4.238037019968032837e-02 3.165034651756286621e-01 3.016208857297897339e-02 2.457273006439208984e-01 -3.276517987251281738e-02 -1.629385501146316528e-01 -2.440820187330245972e-01 8.601638488471508026e-03 2.433267086744308472e-01 1.433508843183517456e-01 1.088437810540199280e-01 1.260688751935958862e-01 -7.013209164142608643e-02 -8.728414028882980347e-02 -2.755565643310546875e-01 -7.723868638277053833e-02 3.181248530745506287e-02 -2.397573888301849365e-01 -2.133405655622482300e-01
-2.641090191900730133e-02 -2.195831090211868286e-01 -1.183367222547531128e-01 -2.270463705062866211e-01 -1.450179666280746460e-01 2.853626199066638947e-02 4.368834793567657471e-01 -2.229325287044048309e-02 2.308467477560043335e-01 5.710232257843017578e-02 6.933768838644027710e-02 1.763893961906433105e-01 -1.364138275384902954e-01 1.668995469808578491e-01 4.117183685302734375e-01 1.048275679349899292e-01 1.558201313018798828e-01 -1.317577064037322998e-01 2.896375581622123718e-02 -4.199474677443504333e-02 -2.261594831943511963e-01 2.194122523069381714e-01 -5.643992498517036438e-02 9.609658271074295044e-02 1.889779716730117798e-01 -4.829718917608261108e-02 1.385034322738647461e-01 -4.057317227125167847e-02 -2.694780230522155762e-01 1.367562860250473022e-01 -1.729101687669754028e-01 -1.297732591629028320e-01
1.285841222852468491e-03 -1.020400747656822205e-01 4.673510789871215820e-02 1.038597431033849716e-02 -1.388072073459625244e-01 2.163748741149902344e-01 -6.408634781837463379e-02 -2.508943974971771240e-01 -7.083271443843841553e-02 9.615647792816162109e-02 1.060836240649223328e-01 2.705552577972412109e-01 2.615913450717926025e-01 7.535555958747863770e-02 2.517579197883605957e-01 -1.609966307878494263e-01 -5.600157380104064941e-02 5.341433733701705933e-02 1.147448793053627014e-01 -3.299919143319129944e-02 -2.858337759971618652e-01 3.673471212387084961e-01 2.047806382179260254e-01 8.979176729917526245e-02 -3.919944912195205688e-02 -1.673055738210678101e-01 2.501512169837951660e-01 -1.446104943752288818e-01 2.835114896297454834e-01 4.723116010427474976e-02 -2.798601984977722168e-01 -1.766123771667480469e-01
3.079001605510711670e-01 2.511884272098541260e-01 1.718328297138214111e-01 -1.300364136695861816e-01 -3.274056687951087952e-02 1.308149099349975586e-01 9.221124649047851562e-02 -2.184109576046466827e-02 1.177933290600776672e-01 -7.407428231090307236e-03 2.822984457015991211e-01 -2.800571918487548828e-02 -2.144782841205596924e-01 2.255207896232604980e-01 1.926171779632568359e-01 4.466426372528076172e-02 2.128897756338119507e-01 4.226630181074142456e-02 -5.715765524655580521e-03 5.363550502806901932e-03 -1.292289048433303833e-01 3.113138079643249512e-01 -1.656251549720764160e-01 2.435857430100440979e-02 2.721721529960632324e-01 -2.360743582248687744e-01 1.579024940729141235e-01 -3.154993057250976562e-01 9.497079998254776001e-02 4.281458631157875061e-02 -2.119858860969543457e-01 -1.981256902217864990e-01
-1.143831852823495865e-02 7.567133754491806030e-02 1.392635107040405273e-01 -1.697565466165542603e-01 -3.132459893822669983e-02 -9.331996738910675049e-02 -3.331176936626434326e-02 -2.870154678821563721e-01 7.056704163551330566e-02 -3.557079657912254333e-02 -1.117888465523719788e-01 4.952806606888771057e-02 4.510804265737533569e-02 3.583049476146697998e-01 1.956206746399402618e-03 3.265332281589508057e-01 2.583951354026794434e-01 7.483209669589996338e-02 -1.327655017375946045e-01 -2.957713603973388672e-01 -1.736370325088500977e-01 -2.047739923000335693e-01 -2.826034724712371826e-01 -4.576620832085609436e-02 -4.611509852111339569e-03 -3.934103250503540039e-01 -1.250575184822082520e-01 -7.720009982585906982e-02 -1.188501939177513123e-01 -1.103232130408287048e-01 -1.765651702880859375e-01 -1.706852167844772339e-01
8.453758060932159424e-02 1.624253690242767334e-01 1.450570821762084961e-01 -1.938872784376144409e-02 -9.288394451141357422e-02 5.580001324415206909e-02 -1.999725252389907837e-01 -2.606120407581329346e-01 1.987891644239425659e-02 -2.506006360054016113e-01 1.238302886486053467e-01 2.780259847640991211e-01 -9.508132003247737885e-03 3.001164793968200684e-01 3.525453507900238037e-01 -3.104166686534881592e-02 7.825747877359390259e-02 6.880287826061248779e-02 1.168879345059394836e-01 -2.285796701908111572e-01 -4.329988732933998108e-02 7.141400873661041260e-02 -1.123929768800735474e-02 -3.238945081830024719e-02 2.979859896004199982e-02 -3.573498427867889404e-01 -3.155724704265594482e-02 -1.619806587696075439e-01 -3.824393153190612793e-01 -2.426408976316452026e-01 -7.939860969781875610e-02 4.456454142928123474e-02
-1.354210674762725830e-01 -8.982741832733154297e-02 2.442402392625808716e-01 -1.041584387421607971e-01 -2.497695833444595337e-01 -2.093633860349655151e-01 -4.820853844285011292e-02 -1.395438164472579956e-01 1.279242187738418579e-01 -4.236819595098495483e-02 2.546760439872741699e-01 -2.858703397214412689e-02 2.387924864888191223e-02 4.681253731250762939e-01 2.009787708520889282e-01 2.957774400711059570e-01 -5.364556564018130302e-04 1.674902290105819702e-01 2.285018414258956909e-01 8.758135139942169189e-02 -3.240879178047180176e-01 1.187373399734497070e-01 -1.913019083440303802e-02 1.379453390836715698e-01 1.570039838552474976e-01 -1.505282223224639893e-01 7.635352015495300293e-02 -1.297622174024581909e-01 -3.326744958758354187e-02 6.808710098266601562e-02 -2.382464893162250519e-02 -2.022367864847183228e-01
1.387562751770019531e-01 -9.513253718614578247e-02 -1.237426251173019409e-01 7.082813233137130737e-02 2.196979075670242310e-01 -2.260314226150512695e-01 7.026377320289611816e-02 -3.713478147983551025e-02 -1.986867040395736694e-01 -7.789767533540725708e-02 -6.928750127553939819e-02 1.549447327852249146e-01 3.471475094556808472e-02 2.472218275070190430e-01 2.739142179489135742e-01 2.760431766510009766e-01 1.758282184600830078e-01 -1.033238545060157776e-01 -4.888717085123062134e-02 -4.437234252691268921e-02 -3.239997923374176025e-01 1.871211528778076172e-01 -2.414507418870925903e-02 -7.272443175315856934e-02 -2.734918594360351562e-01 2.961672283709049225e-02 9.931191802024841309e-02 -1.355643570423126221e-01 9.704995155334472656e-02 3.263229727745056152e-01 -2.515786290168762207e-01 -2.878604531288146973e-01
5.547217279672622681e-02 5.658641830086708069e-02 1.563552320003509521e-01 -3.031215071678161621e-01 6.968368589878082275e-02 -1.152477115392684937e-01 -2.946073189377784729e-02 -4.038121700286865234e-01 5.493393167853355408e-03 4.368075728416442871e-02 9.757008403539657593e-02 -2.781633436679840088e-01 2.398052662611007690e-01 1.406257450580596924e-01 3.069472014904022217e-01 1.543985158205032349e-01 8.358525112271308899e-03 -2.601635456085205078e-01 1.944898813962936401e-01 -6.629315763711929321e-02 1.117388484999537468e-03 1.309416443109512329e-01 3.614764660596847534e-02 8.155684918165206909e-02 -2.271152585744857788e-01 8.504038304090499878e-02 4.641259089112281799e-02 -5.558168888092041016e-02 -1.008744984865188599e-01 -2.841088473796844482e-01 -4.162847995758056641e-02 -3.455229103565216064e-01
-1.708957105875015259e-01 1.555271446704864502e-02 1.926490515470504761e-01 -5.019804239273071289e-01 -2.405901439487934113e-02 -2.752928733825683594e-01 -1.039938852190971375e-01 -2.777623832225799561e-01 1.139028444886207581e-01 9.615442901849746704e-02 2.333139032125473022e-01 -1.317775994539260864e-01 4.873196408152580261e-02 9.395823627710342407e-02 1.374830007553100586e-01 1.118957549333572388e-01 7.425168901681900024e-02 -2.176568061113357544e-01 -6.129986420273780823e-02 3.692917758598923683e-03 -8.039821684360504150e-02 1.939050555229187012e-01 -3.200802206993103027e-02 2.122779041528701782e-01 -3.938400372862815857e-02 -2.640755176544189453e-01 5.966085474938154221e-03 -4.694651067256927490e-02 -8.263881504535675049e-02 -2.433974444866180420e-01 -1.645885705947875977e-01 -2.588084042072296143e-01
-8.822076022624969482e-02 1.837375015020370483e-01 -1.611725613474845886e-02 -3.594631552696228027e-01 -5.156528949737548828e-02 -1.450910866260528564e-01 9.457609802484512329e-02 -1.464869827032089233e-01 1.075350195169448853e-01 -9.672296792268753052e-02 7.962318509817123413e-02 1.218248009681701660e-01 5.247694905847311020e-03 3.915898203849792480e-01 -1.152680218219757080e-01 1.740977317094802856e-01 1.690521389245986938e-01 1.831850707530975342e-01 -2.192454598844051361e-02 -1.718744039535522461e-01 9.965310245752334595e-02 7.229496538639068604e-02 -2.805587053298950195e-01 1.433712802827358246e-02 -2.592888288199901581e-02 -3.947398662567138672e-01 -1.831252872943878174e-01 -1.292300224304199219e-01 -9.644174575805664062e-02 4.278343543410301208e-02 -2.264022529125213623e-01 -2.836441099643707275e-01
5.484907305799424648e-04 -3.640041686594486237e-03 -3.118876516819000244e-01 -2.361524105072021484e-01 -5.975358560681343079e-02 2.882407046854496002e-02 -1.888709515333175659e-01 3.523592650890350342e-02 -3.112166374921798706e-02 -8.494795858860015869e-02 7.893527299165725708e-02 1.066061668097972870e-02 -1.143539398908615112e-01 1.406989097595214844e-01 1.327235251665115356e-01 2.715113461017608643e-01 2.104299366474151611e-01 -1.854910552501678467e-01 -9.126426279544830322e-02 -1.326329857110977173e-01 -5.210347846150398254e-02 1.293597370386123657e-01 1.867704838514328003e-01 -2.036038488149642944e-01 1.003899648785591125e-01 -2.764331698417663574e-01 1.463156789541244507e-01 -5.856958031654357910e-02 -3.316566944122314453e-01 1.652480661869049072e-01 -3.435251116752624512e-01 -3.159967958927154541e-01
-6.658692657947540283e-02 4.202615842223167419e-02 1.168143972754478455e-01 -1.823647320270538330e-01 6.651929020881652832e-02 -6.761028617620468140e-02 1.086405068635940552e-01 -2.520208954811096191e-01 2.019986510276794434e-01 9.776663780212402344e-02 5.415260046720504761e-02 1.772734522819519043e-01 9.348516911268234253e-02 -5.416170880198478699e-02 2.952617704868316650e-01 8.230900019407272339e-02 2.570455372333526611e-01 -3.681052923202514648e-01 -3.817791491746902466e-02 -1.732984483242034912e-01 -5.807884037494659424e-02 3.705874383449554443e-01 2.643545903265476227e-02 1.194266229867935181e-01 -1.886411756277084351e-01 -1.911863386631011963e-01 3.001246787607669830e-02 -2.973779737949371338e-01 -1.981166601181030273e-01 -1.289823651313781738e-01 -2.372214198112487793e-01 9.935050457715988159e-02
-1.486316323280334473e-01 1.127717196941375732e-01 2.383843511343002319e-01 -8.229512721300125122e-02 -1.072058305144309998e-01 -1.430560182780027390e-02 -2.275055646896362305e-01 -4.471788108348846436e-01 -1.114224493503570557e-01 2.617118060588836670e-01 1.113930344581604004e-02 4.268518462777137756e-02 1.054968684911727905e-01 1.001715511083602905e-01 2.046408057212829590e-01 -1.245054304599761963e-01 3.800502046942710876e-02 1.023993864655494690e-01 6.923794746398925781e-02 7.281835377216339111e-02 1.788286119699478149e-02 3.067230582237243652e-01 2.828871831297874451e-03 3.349274396896362305e-02 -8.973395824432373047e-02 -9.000065177679061890e-02 1.739131808280944824e-01 -1.543202251195907593e-01 -2.106664031744003296e-01 -3.061938285827636719e-02 -2.812657058238983154e-01 -4.056752622127532959e-01
-1.136276349425315857e-01 1.723966374993324280e-02 -1.330229490995407104e-01 -9.796101599931716919e-02 -1.367151886224746704e-01 2.361490279436111450e-01 1.428571343421936035e-01 -1.223713159561157227e-01 -3.271223902702331543e-01 2.908648550510406494e-01 -4.229550808668136597e-02 1.398420780897140503e-01 3.060966730117797852e-01 2.741362452507019043e-01 2.060869336128234863e-01 4.661015793681144714e-02 3.490865230560302734e-01 -1.796231791377067566e-02 -1.718792021274566650e-01 3.702223673462867737e-02 -2.698140144348144531e-01 -6.767639517784118652e-02 7.674858719110488892e-02 1.488030981272459030e-02 2.053296379745006561e-02 -1.587031930685043335e-01 2.136613801121711731e-02 -1.216682940721511841e-01 -1.913303434848785400e-01 1.046601533889770508e-01 -2.907376885414123535e-01 1.169077530503273010e-01
-1.942832618951797485e-01 1.888084858655929565e-01 8.921016007661819458e-02 -2.782903015613555908e-01 -1.574660837650299072e-01 -4.466247186064720154e-02 -2.424511313438415527e-01 -2.869673371315002441e-01 -1.555105298757553101e-01 1.150237247347831726e-01 9.624638408422470093e-02 -1.077540777623653412e-02 6.814541667699813843e-02 3.111701607704162598e-01 2.309894263744354248e-01 1.843807250261306763e-01 2.314216792583465576e-01 1.604395955801010132e-01 1.793999522924423218e-01 -2.847888767719268799e-01 -1.068033128976821899e-01 -6.996548175811767578e-02 6.487251073122024536e-02 -1.931407600641250610e-01 5.047737061977386475e-02 -3.892493546009063721e-01 6.100978329777717590e-02 2.666801586747169495e-02 -8.381389081478118896e-02 6.052562221884727478e-02 -1.332203745841979980e-01 -1.815999299287796021e-02
-9.657204151153564453e-02 1.161103174090385437e-01 1.136264652013778687e-01 -2.883022725582122803e-01 -1.416253000497817993e-01 6.966421008110046387e-02 8.826214820146560669e-02 -2.366685420274734497e-01 2.888864651322364807e-02 -1.239205431193113327e-02 9.091850370168685913e-02 3.127583861351013184e-02 -2.772785024717450142e-03 1.286288648843765259e-01 2.035882472991943359e-01 1.786763817071914673e-01 2.072806656360626221e-01 -1.821830719709396362e-01 1.474857032299041748e-01 1.916403174400329590e-01 -1.048438549041748047e-01 2.305860817432403564e-01 6.111689377576112747e-03 1.697212308645248413e-01 -4.434175789356231689e-01 -1.389505863189697266e-01 2.973309755325317383e-01 1.684045186266303062e-03 -1.908657699823379517e-01 -2.765264809131622314e-01 -6.654011458158493042e-02 -2.073477804660797119e-01
1.774829924106597900e-01 1.488713175058364868e-01 1.394560337066650391e-01 -2.523979544639587402e-01 -2.060899734497070312e-01 -1.134941577911376953e-01 -2.365294098854064941e-01 -2.561641335487365723e-01 -3.758781403303146362e-02 1.755362600088119507e-01 4.457509145140647888e-02 2.108925133943557739e-01 1.430068165063858032e-01 2.091486901044845581e-01 -1.407511085271835327e-01 4.440255463123321533e-02 -1.777644269168376923e-02 -6.366205960512161255e-02 3.012553043663501740e-02 -1.270049661397933960e-01 -1.421906203031539917e-01 2.182455807924270630e-01 -1.903638429939746857e-02 3.720682263374328613e-01 2.291662096977233887e-01 -3.938035666942596436e-01 2.072145640850067139e-01 -6.329888850450515747e-02 5.030778795480728149e-02 3.469002619385719299e-02 -8.320286124944686890e-02 -1.683625429868698120e-01
-1.487786620855331421e-01 2.004039287567138672e-01 2.646993398666381836e-01 -3.520629405975341797e-01 -7.573508471250534058e-02 -1.469215899705886841e-01 -1.685091108083724976e-01 -4.918321073055267334e-01 -1.360576599836349487e-01 2.398661375045776367e-01 1.154348775744438171e-01 -2.177376532927155495e-03 3.674485906958580017e-02 2.115712612867355347e-01 2.492579668760299683e-01 2.270497754216194153e-02 7.411407679319381714e-02 1.235089153051376343e-01 1.407880634069442749e-01 -6.739509850740432739e-02 -2.593580782413482666e-01 4.291075281798839569e-03 -6.655320059508085251e-03 3.278375789523124695e-02 1.100651323795318604e-01 -3.055218458175659180e-01 -6.270931661128997803e-02 -7.367953658103942871e-02 -6.345803290605545044e-02 -5.010852590203285217e-02 -8.738459646701812744e-02 -7.369178533554077148e-02
-2.415170669555664062e-01 -1.918536871671676636e-01 -1.039160043001174927e-01 -3.096201717853546143e-01 1.676520556211471558e-01 1.100372746586799622e-01 3.497354090213775635e-01 -5.656754598021507263e-02 4.267456009984016418e-02 7.703155279159545898e-02 4.728049784898757935e-02 7.264949381351470947e-02 1.974475532770156860e-01 1.580953299999237061e-01 2.814661860466003418e-01 1.100505068898200989e-01 1.296277642250061035e-01 -4.270939528942108154e-01 1.705330312252044678e-01 -1.467962563037872314e-01 -2.771866023540496826e-01 1.906595677137374878e-01 -4.690998047590255737e-02 -1.590655148029327393e-01 3.881785273551940918e-02 -7.590922713279724121e-02 3.074952773749828339e-02 -2.157023176550865173e-02 -1.713672876358032227e-01 -1.324003338813781738e-01 1.254913657903671265e-01 -5.678335670381784439e-03
-1.059155166149139404e-01 -9.513669461011886597e-02 -1.652663759887218475e-02 6.959884613752365112e-02 -1.603021770715713501e-01 -2.520224452018737793e-01 3.273195028305053711e-02 -5.479431748390197754e-01 -1.719457507133483887e-01 1.019797250628471375e-01 8.815085887908935547e-02 1.449281871318817139e-01 1.719038933515548706e-01 1.945053189992904663e-01 7.202921062707901001e-02 3.868409693241119385e-01 -1.149630360305309296e-02 -1.674358397722244263e-01 1.401483714580535889e-01 -6.994355469942092896e-02 -1.758273839950561523e-01 -2.010881751775741577e-01 -1.088813468813896179e-01 -1.428814828395843506e-01 -1.637965589761734009e-01 -2.362994402647018433e-01 1.384375244379043579e-01 -8.792697638273239136e-02 6.866883486509323120e-02 -4.099439457058906555e-02 7.791341096162796021e-02 -1.215701401233673096e-01
-1.165141314268112183e-01 -3.745738044381141663e-02 2.222270965576171875e-01 -3.019780516624450684e-01 5.583453178405761719e-02 -5.440668668597936630e-03 -2.516150288283824921e-02 -2.749967277050018311e-01 -6.729784607887268066e-02 3.633015975356101990e-02 1.124112159013748169e-01 -1.257194280624389648e-01 1.587382405996322632e-01 1.472321748733520508e-01 4.160414338111877441e-01 -2.833335474133491516e-02 1.266106367111206055e-01 -3.037086427211761475e-01 -1.708365380764007568e-01 -2.051087766885757446e-01 3.895297273993492126e-02 1.640299558639526367e-01 3.759118542075157166e-02 3.048273921012878418e-01 -1.371699422597885132e-01 -2.956045605242252350e-02 -2.237095497548580170e-02 4.513149615377187729e-03 -2.224704325199127197e-01 -2.407484501600265503e-01 -1.359448134899139404e-01 -2.481115758419036865e-01
2.548509836196899414e-01 6.603609770536422729e-03 7.189878076314926147e-02 -1.635867059230804443e-01 -3.708325326442718506e-02 1.958389878273010254e-01 -5.721141025424003601e-02 1.553377415984869003e-02 -7.384998351335525513e-02 2.075843960046768188e-01 6.570481508970260620e-02 3.702393546700477600e-02 -1.626014560461044312e-01 3.147965967655181885e-01 1.836289018392562866e-01 -1.618182510137557983e-01 4.862812161445617676e-02 -4.267951846122741699e-01 1.093231663107872009e-01 -2.050507068634033203e-01 -3.323146700859069824e-01 -7.425165176391601562e-02 -8.066590875387191772e-02 -2.952393703162670135e-02 3.051157481968402863e-02 -2.525314986705780029e-01 5.257567390799522400e-02 9.567737579345703125e-03 6.014349870383739471e-03 1.649589389562606812e-01 -3.195665478706359863e-01 -2.477714717388153076e-01
-8.958513289690017700e-02 -1.117519587278366089e-01 -7.879880070686340332e-02 -3.893313407897949219e-01 1.440776605159044266e-02 1.845882683992385864e-01 4.877600073814392090e-01 -1.583987921476364136e-01 1.050060465931892395e-01 1.958506256341934204e-01 -1.735149919986724854e-01 1.362559758126735687e-02 -1.159584224224090576e-01 2.646429836750030518e-01 1.865075677633285522e-01 7.531200349330902100e-02 9.044774621725082397e-02 -2.807269990444183350e-01 7.954118400812149048e-02 -5.377775803208351135e-02 -1.768104732036590576e-01 1.688366979360580444e-01 -1.702893078327178955e-01 4.240173473954200745e-02 -1.044743228703737259e-03 -1.941584795713424683e-01 1.686508953571319580e-01 4.790547769516706467e-03 -1.609528213739395142e-01 1.060510501265525818e-01 -1.585569977760314941e-01 -7.464835047721862793e-02
1.301772706210613251e-02 -2.341459840536117554e-01 3.094258010387420654e-01 -1.593258827924728394e-01 2.418290823698043823e-02 6.168096885085105896e-02 -3.395770192146301270e-01 -1.311498284339904785e-01 7.037506438791751862e-03 -1.389912068843841553e-01 1.600890308618545532e-01 2.224970906972885132e-01 1.294132973998785019e-02 3.380253911018371582e-01 2.865799367427825928e-01 -1.027789264917373657e-01 8.813944458961486816e-02 9.038639068603515625e-02 2.080455273389816284e-01 -2.760391533374786377e-01 -2.036192417144775391e-01 -2.008134499192237854e-02 -2.160341665148735046e-02 -1.638187766075134277e-01 -8.848848938941955566e-02 -2.387987375259399414e-01 -2.090601436793804169e-02 -2.359228879213333130e-01 -2.400282211601734161e-02 -1.746241450309753418e-01 -9.447401762008666992e-02 -1.407849490642547607e-01
1.427155435085296631e-01 -1.441853642463684082e-01 8.300160989165306091e-03 -2.169149816036224365e-01 2.053606957197189331e-01 2.121498063206672668e-02 8.341898024082183838e-02 -1.351059079170227051e-01 3.355504870414733887e-01 -5.245446041226387024e-02 3.202423453330993652e-02 1.928873211145401001e-01 1.556864231824874878e-01 5.869310349225997925e-02 1.080516129732131958e-01 4.177836775779724121e-01 1.902990341186523438e-01 -2.327812016010284424e-01 -2.428790554404258728e-02 -7.582343369722366333e-02 -1.797038167715072632e-01 2.896106839179992676e-01 -1.559334397315979004e-01 -1.236330866813659668e-01 1.896652975119650364e-03 -7.932338118553161621e-02 -5.499465018510818481e-02 7.093587517738342285e-02 -1.546983569860458374e-01 -1.843448430299758911e-01 -3.488393425941467285e-01 -1.730447709560394287e-01
1.402034461498260498e-01 -1.062929257750511169e-01 -8.543988317251205444e-02 -1.250497251749038696e-01 1.808761209249496460e-01 -1.236025765538215637e-01 8.931767940521240234e-02 -2.147861421108245850e-01 -1.196925267577171326e-01 -4.899562150239944458e-02 -1.459261216223239899e-02 2.589881718158721924e-01 7.986821979284286499e-02 2.077878415584564209e-01 2.186508923768997192e-01 2.442986071109771729e-01 2.357987314462661743e-01 -5.989944562315940857e-02 1.900817453861236572e-02 -2.198839336633682251e-01 -2.256751209497451782e-01 1.156387403607368469e-01 7.374624162912368774e-02 -2.468150556087493896e-01 -2.650856077671051025e-01 1.782264411449432373e-01 1.992974132299423218e-01 -2.237266749143600464e-01 -1.648846566677093506e-01 3.302562534809112549e-01 -1.125565320253372192e-01 -1.537957638502120972e-01
7.194952666759490967e-02 -7.564129680395126343e-02 3.005321323871612549e-02 -2.479014545679092407e-01 -2.419879585504531860e-01 -6.002488359808921814e-02 2.234262079000473022e-01 -4.213863313198089600e-01 6.248310208320617676e-02 1.170433983206748962e-01 1.025015935301780701e-01 4.937196150422096252e-02 9.895680099725723267e-02 6.739250570535659790e-02 1.094483882188796997e-01 -9.035977721214294434e-02 5.346152186393737793e-02 -1.876760274171829224e-01 -1.063428744673728943e-01 -9.083687327802181244e-03 1.031188443303108215e-01 2.956635057926177979e-01 -7.622253894805908203e-02 -4.302479922771453857e-01 -2.769789472222328186e-02 -1.433926671743392944e-01 7.337874919176101685e-02 -1.174417585134506226e-01 -2.396828383207321167e-01 -1.364221721887588501e-01 -2.849586606025695801e-01 -1.893668174743652344e-01
-7.840415835380554199e-02 -2.429689019918441772e-01 2.274710685014724731e-01 -1.143109947443008423e-01 -2.615866437554359436e-02 -2.814137041568756104e-01 2.224297225475311279e-01 -2.877101004123687744e-01 2.007625531405210495e-03 5.604062229394912720e-02 -5.073605850338935852e-02 3.013286367058753967e-02 4.866843298077583313e-02 -9.230347722768783569e-02 1.712418794631958008e-01 2.195023000240325928e-01 -1.701154187321662903e-02 -1.768820583820343018e-01 7.583700865507125854e-02 -2.447674609720706940e-02 -2.179272770881652832e-01 2.947492003440856934e-01 -3.115740837529301643e-03 -5.879227072000503540e-02 -1.430992186069488525e-01 -2.619418203830718994e-01 7.160536944866180420e-02 -3.388374149799346924e-01 -2.131070494651794434e-01 -6.283002346754074097e-02 -9.994220733642578125e-02 -3.445518314838409424e-01
-6.081518903374671936e-02 -1.082938537001609802e-01 -5.865463986992835999e-02 -3.440936207771301270e-01 1.139915809035301208e-01 6.369822472333908081e-02 3.740770816802978516e-01 -8.571418374776840210e-02 3.099239431321620941e-02 3.490941226482391357e-01 -4.212562367320060730e-02 4.566608741879463196e-02 -1.275914460420608521e-01 2.392128854990005493e-01 2.333367466926574707e-01 1.457207351922988892e-01 2.385396361351013184e-01 -1.507637202739715576e-01 3.341824114322662354e-01 -1.766893118619918823e-01 -1.339501738548278809e-01 2.177679240703582764e-01 -8.816294372081756592e-02 2.052214145660400391e-01 -4.764274135231971741e-02 -5.790583416819572449e-02 1.861794851720333099e-02 -1.295750886201858521e-01 -9.532284736633300781e-02 1.910608559846878052e-01 -1.279562860727310181e-01 -5.114189814776182175e-03
-9.685665369033813477e-02 -2.417186833918094635e-02 -9.759759157896041870e-02 -8.046077191829681396e-02 -8.463720977306365967e-02 8.234127610921859741e-02 1.713045984506607056e-01 -2.656066715717315674e-01 2.142593860626220703e-01 6.064159795641899109e-02 -2.311732061207294464e-02 1.480292975902557373e-01 3.222189545631408691e-01 -1.695650368928909302e-01 3.480837121605873108e-02 2.430561929941177368e-01 1.776924706064164639e-03 -2.900320589542388916e-01 5.249591544270515442e-02 -9.587803855538368225e-03 -1.970571428537368774e-01 1.714608967304229736e-01 -1.436574757099151611e-01 -7.063087075948715210e-02 -8.698210865259170532e-02 -3.227939605712890625e-01 -1.657267659902572632e-01 -1.310841292142868042e-01 -2.312477082014083862e-01 1.519983112812042236e-01 -3.729592859745025635e-01 -2.058858722448348999e-01
-8.762693405151367188e-02 -1.916442364454269409e-01 1.890954971313476562e-01 1.308766310103237629e-03 1.278211623430252075e-01 -1.372404396533966064e-01 7.165355235338211060e-02 -2.205136418342590332e-01 -1.167364791035652161e-01 -3.357022404670715332e-01 1.643024384975433350e-01 -3.904750198125839233e-02 1.050354465842247009e-01 7.964775711297988892e-02 2.006555348634719849e-01 2.295272648334503174e-01 3.076961264014244080e-03 -9.164330363273620605e-02 4.326634109020233154e-01 7.554787397384643555e-02 1.123048365116119385e-01 1.793175488710403442e-01 2.212572842836380005e-01 -1.468345671892166138e-01 1.146392747759819031e-01 -2.690521180629730225e-01 -3.668714687228202820e-02 5.644657183438539505e-03 -1.045806705951690674e-01 2.513205632567405701e-02 -3.718061149120330811e-01 -1.114616319537162781e-01
1.481530368328094482e-01 6.617944687604904175e-02 1.002146676182746887e-01 4.130177572369575500e-02 1.301577240228652954e-01 -4.936365038156509399e-02 3.167635798454284668e-01 -3.366490602493286133e-01 1.211534589529037476e-01 1.517167035490274429e-02 -3.385661169886589050e-02 2.398462891578674316e-01 2.516484260559082031e-01 2.569296061992645264e-01 3.021786548197269440e-02 2.671800553798675537e-01 2.920760512351989746e-01 -1.201772093772888184e-01 3.207902982831001282e-02 7.960360497236251831e-02 -2.270845174789428711e-01 1.761406213045120239e-01 -1.002642512321472168e-01 7.667278498411178589e-02 -1.580235213041305542e-01 1.018715575337409973e-01 1.325598806142807007e-01 -2.611231207847595215e-01 7.983922213315963745e-02 1.634054481983184814e-01 1.736973822116851807e-01 -2.523079812526702881e-01
-2.712664008140563965e-02 2.629657983779907227e-01 1.123523805290460587e-02 -2.317727655172348022e-01 -1.525727212429046631e-01 -1.803659647703170776e-02 1.801005750894546509e-01 -2.673086524009704590e-01 -8.353544771671295166e-02 4.271617531776428223e-02 1.686664670705795288e-01 1.726711690425872803e-01 6.919132918119430542e-02 2.914036214351654053e-01 1.885532140731811523e-01 1.327493488788604736e-01 1.349426209926605225e-01 -3.136698901653289795e-01 2.986739389598369598e-02 9.426356106996536255e-02 -7.115615159273147583e-02 3.813132047653198242e-01 -1.996230334043502808e-01 -2.259685844182968140e-01 -6.603699922561645508e-02 -6.801553070545196533e-02 2.651433693245053291e-03 -9.552314877510070801e-03 -3.222552239894866943e-01 -2.328241020441055298e-01 1.013481989502906799e-02 6.193353608250617981e-02
-1.696330904960632324e-01 7.577355206012725830e-02 1.446165144443511963e-01 -2.670095562934875488e-01 3.120168484747409821e-02 -1.859559416770935059e-01 -5.802291259169578552e-02 -3.370843827724456787e-01 -1.433005034923553467e-01 -1.153037771582603455e-01 -5.682850256562232971e-02 2.054331898689270020e-01 -3.724514320492744446e-02 4.007859826087951660e-01 2.257610261440277100e-01 8.929887786507606506e-03 2.240807712078094482e-01 2.523747086524963379e-01 -8.863871544599533081e-02 -1.129770874977111816e-01 -1.288569271564483643e-01 -1.168080419301986694e-01 -4.587696865200996399e-02 9.465561062097549438e-02 7.933349162340164185e-02 -1.851831823587417603e-01 -9.347908198833465576e-02 -1.321144849061965942e-01 -1.371049135923385620e-01 -1.959899663925170898e-01 -2.810550332069396973e-01 -2.226726561784744263e-01
2.562536001205444336e-01 -1.019434705376625061e-01 1.829501837491989136e-01 -2.858521640300750732e-01 3.255108296871185303e-01 5.079388990998268127e-02 1.785824596881866455e-01 -2.011749744415283203e-01 -6.059231236577033997e-02 -5.576262250542640686e-02 -2.168373763561248779e-02 -2.951222956180572510e-01 9.674330055713653564e-02 1.508709937334060669e-01 2.920854091644287109e-01 -1.303428085520863533e-03 2.765300273895263672e-01 1.675996333360671997e-01 -7.815295457839965820e-02 6.343621015548706055e-02 -9.290998429059982300e-02 2.159834057092666626e-01 5.995281040668487549e-02 3.521053493022918701e-02 2.873208820819854736e-01 2.389603527262806892e-03 -3.838262334465980530e-02 -2.070419788360595703e-01 -5.662969127297401428e-02 1.870647519826889038e-01 -1.883154064416885376e-01 -2.017593979835510254e-01
1.386775374412536621e-01 3.937107697129249573e-02 1.025247946381568909e-02 -2.945255041122436523e-01 -1.717841625213623047e-01 2.773457467555999756e-01 1.819454282522201538e-01 -5.694644153118133545e-02 -1.239488422870635986e-01 6.818645447492599487e-02 6.719875335693359375e-02 3.318734094500541687e-02 -1.885637193918228149e-01 1.588938683271408081e-01 2.223093658685684204e-01 -2.328661531209945679e-01 2.546331286430358887e-02 -2.148852497339248657e-01 4.337352886795997620e-02 -1.626072674989700317e-01 -3.482213914394378662e-01 2.134754657745361328e-01 -3.357112407684326172e-02 -8.339627832174301147e-02 1.784051209688186646e-02 -2.744464278221130371e-01 8.240436017513275146e-02 -2.567113041877746582e-01 -1.000961661338806152e-01 2.726371586322784424e-01 -2.757855355739593506e-01 -2.669600397348403931e-02
-1.687622070312500000e-02 2.631430029869079590e-01 -6.345289945602416992e-02 -1.910462081432342529e-01 -6.029824540019035339e-02 4.856780916452407837e-02 -2.668593823909759521e-01 -9.961718320846557617e-02 6.203237920999526978e-02 1.250947266817092896e-01 1.169858649373054504e-01 2.096569389104843140e-01 3.991299569606781006e-01 1.835695207118988037e-01 -1.122973263263702393e-01 1.604971438646316528e-01 3.435137569904327393e-01 -1.555834263563156128e-01 -4.302382841706275940e-02 -1.404702067375183105e-01 -1.979526877403259277e-01 8.497246541082859039e-03 1.228187680244445801e-01 1.432342827320098877e-01 -1.461853086948394775e-01 -2.354371994733810425e-01 -9.739685058593750000e-02 3.189307078719139099e-02 -2.262046784162521362e-01 -2.130550891160964966e-02 -2.773792743682861328e-01 -1.994695961475372314e-01
-1.186753511428833008e-01 3.312535118311643600e-03 -9.848026931285858154e-02 -1.446960270404815674e-01 8.410342782735824585e-02 -1.089989691972732544e-01 -7.436648011207580566e-02 -1.688388437032699585e-01 4.542504251003265381e-02 2.264254242181777954e-01 3.027348518371582031e-01 -1.685316488146781921e-02 1.256008148193359375e-01 -7.967473566532135010e-02 2.289147675037384033e-01 3.503961861133575439e-01 -5.077882111072540283e-02 -2.571119368076324463e-01 8.721882849931716919e-02 -1.165676862001419067e-01 -1.454089432954788208e-01 6.678572297096252441e-02 -8.148941397666931152e-02 2.484853267669677734e-01 -1.133351624011993408e-01 -3.995273113250732422e-01 -8.992952108383178711e-02 -8.934997767210006714e-02 -7.408647984266281128e-02 -1.998684406280517578e-01 -2.710469067096710205e-01 -2.615365982055664062e-01
-1.902005076408386230e-01 -2.004564255475997925e-01 1.563984453678131104e-01 -1.475383490324020386e-01 -1.708098202943801880e-01 -1.248070895671844482e-01 -2.145631238818168640e-02 -4.310160577297210693e-01 5.655281245708465576e-02 -4.740177188068628311e-03 -1.909593492746353149e-01 2.704739570617675781e-01 4.532824829220771790e-02 2.335229888558387756e-02 2.483119815587997437e-01 -1.893917322158813477e-01 2.602358460426330566e-01 -6.148617714643478394e-02 2.303209006786346436e-01 -1.412784606218338013e-01 8.151387423276901245e-02 1.974295824766159058e-01 -2.806123495101928711e-01 -7.876827381551265717e-03 -9.195312112569808960e-02 -1.965029984712600708e-01 4.994560405611991882e-02 5.247530713677406311e-02 -2.059734463691711426e-01 8.256831765174865723e-02 -2.149284482002258301e-01 -1.294674277305603027e-01
-5.400783568620681763e-02 -1.260544359683990479e-01 1.613749265670776367e-01 -3.006188869476318359e-01 -2.739140093326568604e-01 -7.672279141843318939e-03 -3.820280358195304871e-02 -3.127420544624328613e-01 2.491972446441650391e-01 6.736870855093002319e-02 1.678958982229232788e-01 -7.045228034257888794e-02 -6.102165579795837402e-02 2.964989840984344482e-01 -5.498859658837318420e-02 1.838400512933731079e-01 2.121973633766174316e-01 9.642946720123291016e-02 -2.372585833072662354e-01 4.224103689193725586e-02 -2.976087033748626709e-01 6.751028448343276978e-02 8.370731025934219360e-02 -3.673971071839332581e-02 1.614959388971328735e-01 -1.567747294902801514e-01 2.023251801729202271e-01 -1.741287261247634888e-01 9.463803470134735107e-02 1.115087270736694336e-01 -2.851442396640777588e-01 -1.538757979869842529e-01
-7.051359117031097412e-02 7.981196045875549316e-02 6.656462699174880981e-02 -2.277248203754425049e-01 -7.683373987674713135e-02 -3.335548341274261475e-01 -1.441680192947387695e-01 -3.836653530597686768e-01 -8.959744125604629517e-02 1.206639632582664490e-01 4.899453371763229370e-02 -5.558744817972183228e-02 7.113803923130035400e-02 1.514314413070678711e-01 1.133815795183181763e-01 1.616858094930648804e-01 1.041562110185623169e-01 2.370774745941162109e-01 1.016270220279693604e-01 -8.327519148588180542e-02 -3.411808311939239502e-01 -9.599261917173862457e-03 -1.336471438407897949e-01 -2.701156139373779297e-01 5.348155274987220764e-02 -4.242149889469146729e-01 1.111783385276794434e-01 -1.986324489116668701e-01 6.105140317231416702e-03 9.615296870470046997e-02 -8.146762847900390625e-02 -9.981974214315414429e-02
2.561259828507900238e-02 1.647043973207473755e-01 2.757990062236785889e-01 -2.590762376785278320e-01 -2.076848298311233521e-01 6.786816567182540894e-02 -2.362177371978759766e-01 -4.491574168205261230e-01 -3.443280933424830437e-03 1.893224418163299561e-01 -8.717094361782073975e-02 7.804198563098907471e-02 4.391008615493774414e-02 7.305704057216644287e-02 7.707887561991810799e-04 -6.407666206359863281e-02 -3.956006839871406555e-02 -2.050826549530029297e-01 1.142214611172676086e-01 2.371992915868759155e-01 -4.282445460557937622e-02 1.650525927543640137e-01 5.257144570350646973e-02 -2.817375585436820984e-02 -1.322278231382369995e-01 -4.087866544723510742e-01 -7.815089076757431030e-02 -4.937658086419105530e-02 -3.523822873830795288e-02 5.709738284349441528e-02 -7.636386901140213013e-02 -3.373384177684783936e-01
-7.139511406421661377e-02 -7.753930985927581787e-03 -9.689682722091674805e-02 -9.845209121704101562e-02 3.621762245893478394e-02 2.031325101852416992e-01 -1.330797523260116577e-01 4.118678718805313110e-02 -1.947656157426536083e-03 2.246115654706954956e-01 2.282205522060394287e-01 2.332785725593566895e-01 2.854291796684265137e-01 2.343616634607315063e-01 2.043278962373733521e-01 -5.875176563858985901e-02 2.084357440471649170e-01 1.556418649852275848e-02 -5.221839621663093567e-02 -3.269552066922187805e-02 -3.912211656570434570e-01 2.103846669197082520e-01 3.019502460956573486e-01 4.380271583795547485e-02 6.220733001828193665e-02 -1.399612575769424438e-01 2.276930809020996094e-01 -1.246415302157402039e-01 1.289719045162200928e-01 9.434960782527923584e-02 -1.898686289787292480e-01 -2.913917601108551025e-01
1.430605500936508179e-01 -2.684922218322753906e-01 -4.415762796998023987e-02 -4.059856235980987549e-01 2.064172476530075073e-01 -1.069001853466033936e-01 1.915753334760665894e-01 -8.712929487228393555e-02 3.186487555503845215e-01 1.184203475713729858e-01 1.314172893762588501e-01 -2.872086875140666962e-02 -2.415166795253753662e-02 2.850990295410156250e-01 1.027336567640304565e-01 1.376924011856317520e-02 4.629150778055191040e-02 -2.874402403831481934e-01 9.328526258468627930e-02 -4.109189659357070923e-02 -9.348984807729721069e-02 2.750730216503143311e-01 -1.424759477376937866e-01 1.719594895839691162e-01 -3.159255906939506531e-02 -1.595215946435928345e-01 1.222895234823226929e-01 1.261527985334396362e-01 -2.420966625213623047e-01 -1.150880008935928345e-01 -2.366827279329299927e-01 -3.819613531231880188e-02
-1.316338777542114258e-01 8.472295105457305908e-02 -1.371681839227676392e-01 -1.404979377985000610e-01 -1.636097282171249390e-01 8.677061647176742554e-02 6.879965215921401978e-02 -3.376173675060272217e-01 -1.554205268621444702e-01 1.262546777725219727e-01 1.416054964065551758e-01 2.047801315784454346e-01 2.513867616653442383e-01 2.045936584472656250e-01 2.275903224945068359e-01 2.187792584300041199e-02 -1.445934325456619263e-01 -3.465775251388549805e-01 2.032889425754547119e-02 1.849452964961528778e-02 -7.434365339577198029e-03 2.070370614528656006e-01 -2.933550775051116943e-01 -1.876100301742553711e-01 -6.161748990416526794e-02 -6.133335456252098083e-02 4.591002315282821655e-02 1.794133707880973816e-02 -3.634793758392333984e-01 -1.790443807840347290e-01 -1.012732088565826416e-01 -1.847688704729080200e-01
1.288056187331676483e-02 -5.787690356373786926e-02 6.415688991546630859e-02 -4.114349186420440674e-01 -2.245441377162933350e-01 1.440506279468536377e-01 -1.025364995002746582e-01 -2.860632836818695068e-01 1.597630232572555542e-01 -1.833421438932418823e-01 3.310652375221252441e-01 -3.341198898851871490e-03 1.423818618059158325e-01 9.577468037605285645e-02 8.069663494825363159e-02 7.986834645271301270e-02 8.041412569582462311e-03 2.037468403577804565e-01 1.573549211025238037e-01 5.387281998991966248e-02 -7.786031067371368408e-02 1.075570583343505859e-01 1.749209128320217133e-02 1.579867750406265259e-01 6.043844297528266907e-02 -2.060181200504302979e-01 2.305014133453369141e-01 4.697212949395179749e-02 -7.543134503066539764e-03 1.512922644615173340e-01 -1.837053000926971436e-01 -4.221591651439666748e-01
2.313567511737346649e-02 1.940698921680450439e-01 1.647255271673202515e-01 -5.588324368000030518e-02 -4.170077294111251831e-02 1.444923430681228638e-01 1.778475940227508545e-01 5.240638926625251770e-02 1.955098286271095276e-02 3.080940432846546173e-02 -4.749048873782157898e-02 -1.767386309802532196e-02 2.323743887245655060e-02 3.264747560024261475e-01 1.670840680599212646e-01 -1.639223247766494751e-01 2.198194712400436401e-02 -1.072683557868003845e-01 -8.977674692869186401e-02 -1.749212145805358887e-01 -2.204040139913558960e-01 4.974748194217681885e-01 -8.085962384939193726e-02 -2.087109908461570740e-02 7.058494724333286285e-03 -3.298862278461456299e-01 1.186437681317329407e-01 -1.727046966552734375e-01 1.113742887973785400e-01 1.657901704311370850e-01 -3.472926318645477295e-01 -2.043961137533187866e-01
5.657594278454780579e-02 -9.655992686748504639e-02 -2.653392404317855835e-02 -4.808282107114791870e-02 2.941828966140747070e-01 1.983405053615570068e-01 1.838355660438537598e-01 -1.142296269536018372e-01 2.068950682878494263e-01 1.090611815452575684e-01 9.887413680553436279e-02 1.303364783525466919e-01 2.727186977863311768e-01 -9.231368312612175941e-04 3.630502820014953613e-01 2.356750220060348511e-01 1.526581346988677979e-01 -2.589429020881652832e-01 2.040796279907226562e-01 1.025994494557380676e-01 -1.015718802809715271e-01 -2.377045154571533203e-02 -2.194081619381904602e-02 -6.973373889923095703e-02 -4.088936373591423035e-02 -1.357523053884506226e-01 3.860280662775039673e-02 -3.495303690433502197e-01 -4.773530364036560059e-02 -1.546898782253265381e-01 -3.590457737445831299e-01 1.044212952256202698e-01
6.863612681627273560e-02 -6.135315075516700745e-02 2.969105541706085205e-01 4.471997916698455811e-02 -1.820879876613616943e-01 1.127442568540573120e-01 2.401196211576461792e-02 -3.870512843132019043e-01 1.222451701760292053e-01 2.210020720958709717e-01 5.317727103829383850e-02 1.963285356760025024e-02 2.379518449306488037e-01 1.946420818567276001e-01 1.978442966938018799e-01 2.445172145962715149e-02 2.476071268320083618e-01 2.101120352745056152e-01 7.962637394666671753e-02 -1.764020472764968872e-01 -1.888782978057861328e-01 1.154133751988410950e-01 1.611348539590835571e-01 2.539879381656646729e-01 6.653480231761932373e-02 -1.877345442771911621e-01 1.800247132778167725e-01 1.872902810573577881e-01 -4.352740943431854248e-02 1.516806334257125854e-01 -2.411575466394424438e-01 -1.768344491720199585e-01
-1.368184480816125870e-02 7.227580249309539795e-02 2.033408880233764648e-01 -2.024849653244018555e-01 -4.539124295115470886e-02 -2.384971380233764648e-01 -5.565935373306274414e-02 -1.140452921390533447e-01 -3.173556923866271973e-02 -2.611260302364826202e-02 1.521169245243072510e-01 -3.569171577692031860e-02 -1.514178235083818436e-03 4.516430795192718506e-01 2.953742630779743195e-02 3.169932961463928223e-01 1.043094694614410400e-01 1.502561867237091064e-01 7.670256495475769043e-02 2.313656806945800781e-01 -9.331593662500381470e-02 2.526659518480300903e-02 -1.412712931632995605e-01 -7.741940021514892578e-02 2.133376896381378174e-01 -3.712345659732818604e-01 -1.222257465124130249e-01 -1.472757309675216675e-01 -7.359424233436584473e-02 -1.401973366737365723e-01 -2.748639881610870361e-01 -2.387572973966598511e-01
4.142761230468750000e-02 -1.513043940067291260e-01 -1.350993849337100983e-02 -1.983803659677505493e-01 -1.289398819208145142e-01 -1.083089709281921387e-01 2.827696204185485840e-01 -3.401404917240142822e-01 -1.282227933406829834e-01 -1.413498371839523315e-01 -1.848678663372993469e-02 -1.042001545429229736e-01 -6.899608671665191650e-02 -4.932858049869537354e-02 3.766601383686065674e-01 1.576866209506988525e-01 7.759161293506622314e-02 -2.497153431177139282e-01 -1.165516022592782974e-02 2.177453786134719849e-02 1.621053740382194519e-02 1.910671442747116089e-01 1.330791264772415161e-01 1.212083697319030762e-01 -1.371745914220809937e-01 -3.866448402404785156e-01 -1.222439017146825790e-02 -6.903266161680221558e-02 -1.371580362319946289e-01 -9.921235591173171997e-02 -1.965424418449401855e-01 -3.340977132320404053e-01
1.790369600057601929e-01 6.633075326681137085e-02 -1.049664095044136047e-01 -1.572383195161819458e-01 1.846756227314472198e-02 -1.895022392272949219e-01 1.553741991519927979e-01 -2.228091806173324585e-01 -3.283172845840454102e-02 6.815496087074279785e-02 -1.887294650077819824e-01 3.741204738616943359e-01 8.479294180870056152e-02 1.672633886337280273e-01 -1.152313202619552612e-01 3.549221530556678772e-02 3.160685002803802490e-01 -2.912417948246002197e-01 1.783985346555709839e-01 1.228294745087623596e-01 -2.220983803272247314e-01 1.937761753797531128e-01 2.679743468761444092e-01 -2.888043224811553955e-01 -9.338890761137008667e-02 5.013056099414825439e-02 -4.635552316904067993e-02 -2.167617231607437134e-01 1.271317005157470703e-01 8.521962910890579224e-02 -1.128337681293487549e-01 -1.284507811069488525e-01
1.458837985992431641e-01 1.654968857765197754e-01 -2.673406898975372314e-01 -3.069554567337036133e-01 -1.672131866216659546e-01 7.605098187923431396e-02 4.603890702128410339e-02 -1.056041419506072998e-01 -1.429340988397598267e-01 -1.397314816713333130e-01 1.766947358846664429e-01 1.836765855550765991e-01 2.207233160734176636e-01 1.905982568860054016e-02 1.556149274110794067e-01 1.117042899131774902e-01 1.941531598567962646e-01 -5.966211110353469849e-02 -1.202316209673881531e-01 4.212082922458648682e-02 4.453852307051420212e-04 3.284333646297454834e-01 1.345337778329849243e-01 6.488989293575286865e-02 -1.777006536722183228e-01 -2.295529544353485107e-01 -2.734878957271575928e-01 -5.976889282464981079e-02 -3.646818175911903381e-02 -1.285412311553955078e-01 -3.668545186519622803e-01 -2.125853300094604492e-01
3.649936243891716003e-02 -8.152084425091743469e-03 8.720360696315765381e-02 -1.780934035778045654e-01 2.438927292823791504e-01 -6.764984875917434692e-02 -4.734805971384048462e-02 -2.584430873394012451e-01 6.321198493242263794e-02 8.712754398584365845e-02 1.902118921279907227e-01 1.551794912666082382e-02 1.685410290956497192e-01 6.279101222753524780e-02 2.093651592731475830e-01 2.151056677103042603e-01 -1.080838739871978760e-01 -1.267904192209243774e-01 1.271161735057830811e-01 -2.442532330751419067e-01 -1.119256690144538879e-01 2.106540203094482422e-01 -1.335044056177139282e-01 4.057627916336059570e-01 -1.318348199129104614e-01 7.227332144975662231e-02 8.879351429641246796e-03 3.778584301471710205e-03 -1.963445991277694702e-01 -8.712866157293319702e-02 -3.265087008476257324e-01 -3.705812394618988037e-01
1.824040561914443970e-01 -9.256284683942794800e-02 1.417485475540161133e-01 -2.484553605318069458e-01 -1.228725016117095947e-01 2.505397498607635498e-01 2.786635886877775192e-03 -3.360826522111892700e-02 3.224485367536544800e-02 -1.089695692062377930e-01 1.214684639126062393e-02 -1.693179644644260406e-02 -1.349797248840332031e-01 2.065105885267257690e-01 1.725258827209472656e-01 -1.502367407083511353e-01 9.601589292287826538e-02 -2.682646811008453369e-01 2.437843382358551025e-01 -9.360647946596145630e-02 -2.525581121444702148e-01 1.796874105930328369e-01 -4.357559978961944580e-02 -1.836462616920471191e-01 -5.658648442476987839e-03 -3.220553696155548096e-01 2.486155331134796143e-01 -6.791874766349792480e-02 6.405469775199890137e-02 2.951269745826721191e-01 -3.471349775791168213e-01 -8.846672624349594116e-02
-1.373530775308609009e-01 2.306994050741195679e-01 -2.492335289716720581e-01 -2.066188156604766846e-01 -3.650712221860885620e-02 2.409835159778594971e-02 1.142183616757392883e-01 -8.872518688440322876e-02 5.524409189820289612e-02 1.079680174589157104e-01 2.644593454897403717e-02 -1.628314256668090820e-01 1.457372307777404785e-01 2.122091799974441528e-01 2.284379154443740845e-01 2.941507659852504730e-02 1.724033504724502563e-01 2.079026401042938232e-01 1.746718436479568481e-01 -3.719278424978256226e-02 -3.254171907901763916e-01 4.731573536992073059e-02 1.381360888481140137e-01 2.054013609886169434e-01 2.319539338350296021e-01 2.062430791556835175e-02 -1.905795335769653320e-01 -4.089653119444847107e-02 -2.266562879085540771e-01 -1.506887525320053101e-01 -3.644740879535675049e-01 -2.562012672424316406e-01
-1.536921858787536621e-01 1.158449798822402954e-01 3.043301701545715332e-01 -7.713256776332855225e-02 -2.148851305246353149e-01 2.921559214591979980e-01 2.476798593997955322e-01 -1.877270191907882690e-01 -1.864115744829177856e-01 -7.912278920412063599e-02 8.595106005668640137e-02 9.621874243021011353e-02 6.959292292594909668e-02 1.031358093023300171e-01 1.445880532264709473e-01 2.442452311515808105e-01 1.978784799575805664e-01 -1.091528758406639099e-01 1.669068038463592529e-01 2.399698086082935333e-02 -3.389450535178184509e-02 -7.445904426276683807e-03 1.467570103704929352e-02 -1.390330195426940918e-01 6.469536572694778442e-02 9.163170307874679565e-02 2.215889655053615570e-02 -1.071310937404632568e-01 -2.410769611597061157e-01 -1.567798554897308350e-01 -2.725121676921844482e-01 -4.481221139430999756e-01
-2.358452081680297852e-01 8.932074904441833496e-02 -3.865786194801330566e-01 -2.171292006969451904e-01 1.120772808790206909e-01 -1.789455302059650421e-02 -3.986744210124015808e-02 -3.027026057243347168e-01 3.815591335296630859e-01 -5.170765146613121033e-02 1.173429116606712341e-01 9.721112251281738281e-02 1.469293385744094849e-01 1.396472156047821045e-01 2.608270049095153809e-01 8.672112971544265747e-02 7.554759830236434937e-02 3.135150182060897350e-04 1.517359316349029541e-01 3.064754009246826172e-01 -2.508367598056793213e-01 9.612633287906646729e-02 3.390935808420181274e-02 1.201970651745796204e-01 6.743980944156646729e-02 -1.866388171911239624e-01 -6.890553049743175507e-03 -8.408981561660766602e-02 -7.097680121660232544e-02 2.353887259960174561e-01 -9.740884602069854736e-02 -1.368932873010635376e-01
2.328120470046997070e-01 2.061460316181182861e-01 6.280107796192169189e-02 -2.163007557392120361e-01 -2.666267454624176025e-01 1.077711358666419983e-01 1.967114768922328949e-02 -5.036680027842521667e-02 1.606303751468658447e-01 -3.635066002607345581e-02 -2.788669662550091743e-03 2.821066789329051971e-02 -2.373788319528102875e-02 3.926604986190795898e-01 2.946143746376037598e-01 -1.809601485729217529e-01 9.007281064987182617e-02 -1.887526828795671463e-03 -1.456786692142486572e-01 7.231684029102325439e-02 -8.247552067041397095e-02 2.838539183139801025e-01 -8.482037484645843506e-02 3.057174384593963623e-02 2.067581564188003540e-01 -2.992854416370391846e-01 9.163013100624084473e-02 -1.960680037736892700e-01 -1.362133324146270752e-01 1.429848074913024902e-01 -2.942111492156982422e-01 -1.730191260576248169e-01
2.071745991706848145e-01 1.251388937234878540e-01 3.195552229881286621e-01 -2.299711257219314575e-01 -4.353908449411392212e-02 -2.469780445098876953e-01 8.966077119112014771e-02 -2.545138299465179443e-01 5.558312311768531799e-02 -1.749075204133987427e-02 2.423745244741439819e-01 1.668563634157180786e-01 -4.795527458190917969e-02 2.073829472064971924e-01 2.453830838203430176e-01 1.980877369642257690e-01 1.634422689676284790e-01 -2.173357456922531128e-01 2.200181186199188232e-01 1.591140478849411011e-01 1.604924723505973816e-02 3.764509260654449463e-01 8.539669960737228394e-02 -1.758232265710830688e-01 -1.283842474222183228e-01 1.115552186965942383e-01 -6.573810428380966187e-02 -2.994422800838947296e-02 3.196943178772926331e-02 -1.833603531122207642e-01 -5.925691500306129456e-02 -1.257505714893341064e-01
-1.615655571222305298e-01 2.378317862749099731e-01 3.054164946079254150e-01 -5.813654512166976929e-02 -2.025865763425827026e-02 2.422599792480468750e-01 1.938340067863464355e-01 -3.284200727939605713e-01 8.526601642370223999e-02 -1.454689949750900269e-01 -8.527303487062454224e-02 4.256295412778854370e-02 -3.663924988359212875e-03 2.150590866804122925e-01 9.512832015752792358e-02 2.159873396158218384e-01 1.721763461828231812e-01 -6.654664129018783569e-02 2.930444180965423584e-01 -9.069710969924926758e-03 -8.082484453916549683e-02 3.338045254349708557e-02 1.899811998009681702e-02 -7.013075053691864014e-02 -1.354368180036544800e-01 6.371198594570159912e-02 1.466004103422164917e-01 -9.269136935472488403e-02 -3.122792541980743408e-01 4.152802377939224243e-02 -1.166523024439811707e-01 -4.223393201828002930e-01
-1.973854601383209229e-01 -2.044179886579513550e-01 3.971523791551589966e-02 -3.038599789142608643e-01 -9.485840052366256714e-02 3.712496720254421234e-03 9.292296320199966431e-02 -4.963533580303192139e-01 -2.103971876204013824e-02 7.154523581266403198e-02 4.676902294158935547e-02 1.961228251457214355e-01 8.575842529535293579e-02 -8.355683088302612305e-02 1.043426170945167542e-01 9.717205166816711426e-02 -9.501397609710693359e-03 -3.921780735254287720e-02 2.560448050498962402e-01 -1.209331862628459930e-02 -9.050501883029937744e-02 2.152679860591888428e-01 -2.954474091529846191e-01 -8.069807291030883789e-02 1.188893094658851624e-01 -2.587266266345977783e-01 3.637403715401887894e-03 1.304249763488769531e-01 -2.907858490943908691e-01 9.521842002868652344e-02 -1.507476270198822021e-01 -2.243652939796447754e-01
-1.998646706342697144e-01 -1.264961361885070801e-01 -1.654095649719238281e-01 -3.087359853088855743e-02 5.521161854267120361e-02 1.723611056804656982e-01 3.222106099128723145e-01 -3.539229631423950195e-01 -1.720576286315917969e-01 -1.705487519502639771e-01 3.587414696812629700e-02 7.837388664484024048e-02 -4.019498825073242188e-02 6.726989895105361938e-02 3.395960628986358643e-01 -3.201089054346084595e-02 -3.461036458611488342e-02 1.217808723449707031e-01 6.794928759336471558e-02 -7.494404166936874390e-02 -9.504140913486480713e-02 4.617230892181396484e-01 1.904284209012985229e-02 -1.810860931873321533e-01 -1.514015048742294312e-01 -1.534049063920974731e-01 4.776819795370101929e-02 -2.843057513236999512e-01 -4.163741320371627808e-02 -6.213264167308807373e-02 -1.719575822353363037e-01 -1.375559866428375244e-01
2.149439007043838501e-01 1.442448943853378296e-01 6.940141320228576660e-02 -8.777096867561340332e-03 -4.001913592219352722e-02 -3.111843951046466827e-02 3.204825147986412048e-02 4.290294647216796875e-02 8.112114667892456055e-02 1.152278259396553040e-01 1.667216792702674866e-02 6.302930414676666260e-02 -2.445086836814880371e-02 1.128733977675437927e-01 1.898671537637710571e-01 -2.976884841918945312e-01 6.235815212130546570e-02 -1.183699220418930054e-01 4.023541882634162903e-02 -6.216511130332946777e-02 -2.019410729408264160e-01 4.245435893535614014e-01 -1.424772143363952637e-01 -1.082658320665359497e-01 5.149726197123527527e-02 -3.271791636943817139e-01 1.087349429726600647e-01 -9.584870934486389160e-02 7.133702933788299561e-02 1.378144770860671997e-01 -4.680190384387969971e-01 -3.321027755737304688e-01
4.200706630945205688e-02 -5.895853042602539062e-02 2.648275196552276611e-01 -2.132588326930999756e-01 -3.340850472450256348e-01 -7.609203457832336426e-02 -1.336974948644638062e-01 -1.584161221981048584e-01 1.707868874073028564e-01 1.337107270956039429e-01 2.677214443683624268e-01 4.207220673561096191e-02 -4.549485631287097931e-03 3.175358176231384277e-01 1.491789817810058594e-01 1.585775911808013916e-01 5.021036043763160706e-02 -4.060232266783714294e-02 2.486481368541717529e-01 -3.618974983692169189e-02 -2.167754471302032471e-01 1.166632473468780518e-01 -1.111529469490051270e-01 2.554694414138793945e-01 2.070556282997131348e-01 -3.249585926532745361e-01 5.735214799642562866e-02 -2.581953629851341248e-02 4.520105198025703430e-02 1.669509559869766235e-01 -1.812381744384765625e-01 -1.712144315242767334e-01
-1.612263321876525879e-01 9.170128405094146729e-02 2.712174355983734131e-01 -2.601183354854583740e-01 -4.110563918948173523e-02 1.109507456421852112e-01 3.623730838298797607e-01 -2.134700417518615723e-01 -8.502066880464553833e-02 6.074995733797550201e-03 -1.242817044258117676e-01 2.081139832735061646e-01 1.314724981784820557e-01 -5.354879051446914673e-02 1.408007293939590454e-01 1.060836985707283020e-01 2.273877859115600586e-01 -9.181445837020874023e-02 1.621920615434646606e-01 2.600542306900024414e-01 -1.520357131958007812e-01 -4.004829749464988708e-02 -1.352942138910293579e-01 1.154097467660903931e-01 -4.081675410270690918e-02 -7.731537520885467529e-02 2.410979121923446655e-01 -2.351402044296264648e-01 -3.113520145416259766e-01 -5.040293908677995205e-04 -2.196178734302520752e-01 -1.989769190549850464e-01
-2.057704329490661621e-01 -1.055539026856422424e-02 -6.283000856637954712e-02 -4.107235074043273926e-01 -2.356417179107666016e-01 1.233844012022018433e-01 1.073158979415893555e-01 -1.363952457904815674e-01 -2.425358444452285767e-01 -2.517831623554229736e-01 -6.352997571229934692e-02 1.461737453937530518e-01 3.540837466716766357e-01 2.488152980804443359e-01 2.495508939027786255e-01 1.049664616584777832e-01 1.478345841169357300e-01 -5.879968032240867615e-02 -3.058761544525623322e-02 1.658726185560226440e-01 -5.929414927959442139e-02 -3.621971234679222107e-02 9.792757034301757812e-02 9.148142300546169281e-03 1.058718711137771606e-01 -1.158803477883338928e-01 8.567336946725845337e-02 -3.232879042625427246e-01 -4.844009131193161011e-02 -1.646230183541774750e-02 -2.166234552860260010e-01 1.467554122209548950e-01
1.869777441024780273e-01 -1.300686895847320557e-01 3.258550912141799927e-02 -2.689084708690643311e-01 -2.027798630297183990e-02 4.087609052658081055e-02 -2.093124948441982269e-02 -8.675175905227661133e-02 -3.712681680917739868e-02 -4.199213162064552307e-02 7.385199517011642456e-02 -6.275548785924911499e-02 -1.832938939332962036e-01 1.747141629457473755e-01 1.615997552871704102e-01 -2.246722280979156494e-01 -4.744667932391166687e-02 -2.057733833789825439e-01 6.347491592168807983e-02 -1.521864831447601318e-01 -3.047252297401428223e-01 3.069119453430175781e-01 1.588472276926040649e-01 -1.463577384129166603e-03 -1.589485257863998413e-01 -3.073549568653106689e-01 -5.036609763919841498e-06 -7.505424320697784424e-02 -4.545766860246658325e-02 3.181559741497039795e-01 -3.084201216697692871e-01 -3.218787014484405518e-01
-9.919578582048416138e-02 -4.599835723638534546e-02 -3.966556116938591003e-02 -2.581869065761566162e-01 2.477839589118957520e-02 -1.450490355491638184e-01 -2.298964858055114746e-01 1.141309663653373718e-01 1.494756788015365601e-01 -8.291416615247726440e-02 -1.238858178257942200e-01 7.360066752880811691e-03 1.003836318850517273e-01 1.484265029430389404e-01 2.293126583099365234e-01 5.000019073486328125e-01 1.554810255765914917e-01 -2.045394852757453918e-02 1.128257885575294495e-01 -1.208366900682449341e-01 -2.677463293075561523e-01 1.849808497354388237e-03 -9.246039390563964844e-02 3.191027790307998657e-02 6.821663677692413330e-02 -3.277725279331207275e-01 3.722720146179199219e-01 -9.470754861831665039e-02 -1.419268399477005005e-01 -1.480804383754730225e-01 -9.644266963005065918e-02 -9.363121539354324341e-02
-2.767121605575084686e-02 -1.463282704353332520e-01 2.932265698909759521e-01 -4.176106303930282593e-02 -2.962264120578765869e-01 -2.248258329927921295e-02 -9.790511429309844971e-02 -3.410736620426177979e-01 2.635961398482322693e-03 7.114218920469284058e-02 3.169646859169006348e-01 1.017759740352630615e-01 -5.187112838029861450e-02 3.943154215812683105e-01 8.037954568862915039e-02 2.167443186044692993e-01 1.865710169076919556e-01 7.219952344894409180e-02 1.720559149980545044e-01 3.751854971051216125e-02 -1.947191804647445679e-01 1.775921285152435303e-01 -1.970403641462326050e-01 8.967582881450653076e-02 1.236886978149414062e-01 -4.981769993901252747e-02 -9.995370358228683472e-02 -1.870132982730865479e-01 4.818577691912651062e-02 8.879176527261734009e-02 -2.652629315853118896e-01 -1.332208216190338135e-01
-4.546301439404487610e-02 1.454586237668991089e-01 7.642770558595657349e-02 -2.920458614826202393e-01 8.625906705856323242e-02 -2.810714393854141235e-02 6.221444904804229736e-02 -2.845667600631713867e-01 -2.173985689878463745e-01 1.471760571002960205e-01 6.917305290699005127e-02 -4.019571095705032349e-02 1.063264627009630203e-02 1.322659105062484741e-01 3.838822841644287109e-01 2.368558943271636963e-01 -1.084024272859096527e-02 -1.541089117527008057e-01 -1.434653997421264648e-01 5.778519436717033386e-02 -7.896282523870468140e-02 1.778527051210403442e-01 -1.229891628026962280e-01 2.736446559429168701e-01 -1.685505211353302002e-01 7.569595426321029663e-02 1.153659671545028687e-01 1.110736206173896790e-01 -7.837934792041778564e-02 -1.679590046405792236e-01 -2.808397412300109863e-01 -3.840480148792266846e-01
7.692033052444458008e-02 1.115247830748558044e-01 9.247364848852157593e-02 4.104217886924743652e-02 2.562931180000305176e-01 -1.771267205476760864e-01 2.813116312026977539e-01 -1.366981714963912964e-01 -3.118213713169097900e-01 1.406395286321640015e-01 2.586506605148315430e-01 -2.716843485832214355e-01 5.378804355859756470e-02 2.119249850511550903e-01 8.144919574260711670e-02 -9.412992745637893677e-02 2.284695953130722046e-01 -2.439862489700317383e-02 3.467281758785247803e-01 -1.461485773324966431e-01 -1.693700402975082397e-01 2.048681080341339111e-01 -4.007044807076454163e-02 -5.479774437844753265e-03 1.369217038154602051e-01 -1.915569305419921875e-01 1.646071374416351318e-01 -3.846367448568344116e-02 -4.435523971915245056e-02 -1.239171177148818970e-01 -1.096191722899675369e-02 -2.955953478813171387e-01
1.376396566629409790e-01 -1.047543715685606003e-02 -1.579054743051528931e-01 -2.804820239543914795e-01 1.163546219468116760e-01 8.520036935806274414e-02 -5.184402689337730408e-02 -4.385138303041458130e-02 -3.111941218376159668e-01 -1.879689544439315796e-01 6.795587390661239624e-02 4.236675798892974854e-02 -1.155026555061340332e-01 2.169908434152603149e-01 1.027390919625759125e-02 7.370172441005706787e-02 6.351546198129653931e-02 -1.873350329697132111e-02 2.345998398959636688e-02 -1.146401539444923401e-01 -1.992611140012741089e-01 2.346539944410324097e-01 3.294784426689147949e-01 5.988687276840209961e-02 -1.331579834222793579e-01 -3.122714161872863770e-01 5.994530022144317627e-02 -1.100799515843391418e-01 -3.549351394176483154e-01 1.484073549509048462e-01 -2.127949148416519165e-01 -3.132947981357574463e-01
7.141937315464019775e-02 -1.192177459597587585e-01 4.010733962059020996e-02 -7.390869408845901489e-02 1.568146049976348877e-01 -3.304121792316436768e-01 8.539091795682907104e-02 -2.578266859054565430e-01 -5.152612924575805664e-02 2.228314280509948730e-01 -6.749732885509729385e-03 -4.720158874988555908e-03 4.197149351239204407e-02 6.290226429700851440e-02 1.304379701614379883e-01 -2.036263421177864075e-02 2.459508329629898071e-01 4.080773890018463135e-02 2.109166830778121948e-01 -2.732822895050048828e-01 -2.854815125465393066e-01 1.330551654100418091e-01 1.616344898939132690e-01 -1.219134032726287842e-01 1.721439659595489502e-01 -5.172563716769218445e-02 3.584438264369964600e-01 -1.515156626701354980e-01 2.482412010431289673e-01 -2.130879312753677368e-01 -1.600815653800964355e-01 -2.294342219829559326e-01
-6.434781942516565323e-03 5.043170228600502014e-02 1.836098283529281616e-01 2.484419010579586029e-02 -9.012462943792343140e-02 1.955367773771286011e-01 1.436252444982528687e-01 -1.552460808306932449e-02 1.472026407718658447e-01 6.159073114395141602e-02 -1.423276215791702271e-01 1.012625638395547867e-02 -7.596962153911590576e-02 3.130063116550445557e-01 1.355544924736022949e-01 -1.003989949822425842e-01 -9.194546192884445190e-02 -1.723872721195220947e-01 4.764098674058914185e-02 -2.460697665810585022e-02 -2.186764925718307495e-01 3.583246469497680664e-01 1.790252514183521271e-02 -6.113582849502563477e-02 5.467490106821060181e-02 -3.313311040401458740e-01 1.349394917488098145e-01 -3.347280323505401611e-01 1.203479096293449402e-01 1.071336790919303894e-01 -3.455531299114227295e-01 -3.288284540176391602e-01
-6.319243460893630981e-02 9.752995520830154419e-02 5.891536176204681396e-02 -2.278137654066085815e-01 2.998419702053070068e-01 2.235091663897037506e-02 3.685270249843597412e-02 -1.656883507966995239e-01 -7.278593629598617554e-02 1.111570745706558228e-01 2.521826922893524170e-01 -3.833126649260520935e-02 1.435051858425140381e-02 1.959351897239685059e-01 1.211531758308410645e-01 2.304624617099761963e-01 5.638679955154657364e-03 -2.036266773939132690e-01 -4.968416411429643631e-03 6.611837446689605713e-02 -1.788823008537292480e-01 2.157588154077529907e-01 -2.088879607617855072e-02 3.994431197643280029e-01 -1.825785636901855469e-01 -1.558346599340438843e-01 -2.989604175090789795e-01 -1.637870520353317261e-01 -1.430372744798660278e-01 -8.134265244007110596e-02 -3.466219604015350342e-01 -1.316146403551101685e-01
1.047878265380859375e-01 2.755801081657409668e-01 -8.668964728713035583e-03 -2.897664308547973633e-01 6.751710921525955200e-02 -2.755672931671142578e-01 1.540147215127944946e-01 -1.810672320425510406e-02 -3.117408778052777052e-04 1.260243803262710571e-01 8.899234980344772339e-02 3.210332943126559258e-04 7.050178200006484985e-02 8.962554484605789185e-02 2.520819604396820068e-01 6.613462418317794800e-02 5.129136145114898682e-02 -2.272876650094985962e-01 1.007833555340766907e-01 -2.215339094400405884e-01 -7.450563460588455200e-02 -1.293829083442687988e-01 2.747609913349151611e-01 -2.582708597183227539e-01 1.479236334562301636e-01 -4.490754008293151855e-01 1.116088926792144775e-01 -1.586942225694656372e-01 -4.351383075118064880e-02 -1.464642733335494995e-01 2.206783741712570190e-02 -2.381817251443862915e-01
1.587339341640472412e-01 -4.618071764707565308e-02 -1.606307625770568848e-01 2.497148327529430389e-02 1.444502323865890503e-01 8.441030979156494141e-02 -2.223370596766471863e-02 -4.344368577003479004e-01 -9.914378076791763306e-02 1.993844211101531982e-01 5.767975747585296631e-02 1.232170984148979187e-01 2.594019472599029541e-02 8.782980591058731079e-02 9.836379438638687134e-03 3.578399121761322021e-02 2.122812569141387939e-01 -2.747361660003662109e-01 -1.987824589014053345e-02 6.149756535887718201e-02 -4.785446450114250183e-02 3.546934127807617188e-01 1.651202887296676636e-01 8.621501922607421875e-02 1.447097212076187134e-01 -6.513852626085281372e-02 -2.611255943775177002e-01 -1.482297182083129883e-01 -3.182290792465209961e-01 1.432315111160278320e-01 -3.002717792987823486e-01 -1.906851381063461304e-01
9.393750806339085102e-04 1.160880923271179199e-01 6.820355355739593506e-02 -3.128920793533325195e-01 -6.584528088569641113e-02 -1.912904977798461914e-01 2.614750340580940247e-02 -5.607708096504211426e-01 -7.912787050008773804e-02 7.970849424600601196e-02 2.444540522992610931e-02 1.604909449815750122e-01 1.191727742552757263e-01 1.646552830934524536e-01 1.895370185375213623e-01 8.302593231201171875e-02 -1.432629078626632690e-01 -1.454295068979263306e-01 4.835212975740432739e-02 -8.334677666425704956e-02 -7.575196027755737305e-02 2.240126729011535645e-01 -2.991105057299137115e-02 -4.707363843917846680e-01 3.043755656108260155e-03 -4.718968272209167480e-02 -1.251049786806106567e-01 6.255879998207092285e-02 -1.148313656449317932e-01 -1.535844951868057251e-01 -1.223513111472129822e-01 -4.338750243186950684e-02
2.068234421312808990e-02 8.363394439220428467e-02 -5.061223730444908142e-02 -3.151483833789825439e-01 -1.492964327335357666e-01 -2.465705424547195435e-01 -2.003532946109771729e-01 -1.565902084112167358e-01 -9.196845442056655884e-02 2.565397620201110840e-01 5.047322437167167664e-02 -3.903329372406005859e-02 3.498000800609588623e-01 1.094629466533660889e-01 -9.562800824642181396e-02 2.282692492008209229e-01 1.542011797428131104e-01 -1.164515502750873566e-02 3.272946178913116455e-01 -2.131551057100296021e-01 -1.270783394575119019e-01 1.035724580287933350e-01 6.468503922224044800e-02 4.912723973393440247e-02 7.002119719982147217e-02 -2.163168042898178101e-01 1.430538296699523926e-01 -1.230226010084152222e-01 -6.625173240900039673e-02 6.357043981552124023e-02 -3.772705793380737305e-01 -1.449497789144515991e-01
1.661779731512069702e-01 1.044201329350471497e-01 4.064149037003517151e-02 -2.398417443037033081e-01 -6.339998543262481689e-02 -6.806366890668869019e-02 1.954290717840194702e-01 -3.684383332729339600e-01 -1.436655223369598389e-01 1.472718268632888794e-01 1.088659763336181641e-01 1.678576469421386719e-01 3.075039088726043701e-01 2.505304217338562012e-01 -6.576678901910781860e-02 1.726051978766918182e-02 -1.060107424855232239e-01 -2.196339070796966553e-01 1.446799784898757935e-01 1.273040622472763062e-01 1.416769921779632568e-01 2.440620213747024536e-01 -1.135899126529693604e-01 -1.370742470026016235e-01 3.334234654903411865e-02 -9.156175702810287476e-02 4.132245481014251709e-02 -3.355979546904563904e-02 -3.958819508552551270e-01 -2.383262217044830322e-01 -1.426239460706710815e-01 -1.458449512720108032e-01
-2.642175853252410889e-01 1.025891378521919250e-01 -7.473566383123397827e-02 -1.330941021442413330e-01 1.895971745252609253e-01 -1.281432658433914185e-01 -3.538477793335914612e-02 -2.818063497543334961e-01 6.388343125581741333e-02 1.405673101544380188e-02 -5.264105275273323059e-02 6.214964017271995544e-02 2.547880634665489197e-03 1.986624151468276978e-01 3.071162402629852295e-01 9.903947263956069946e-02 9.302380681037902832e-02 -6.279736757278442383e-02 1.533194035291671753e-01 -2.982745170593261719e-01 -2.467050403356552124e-01 5.635523423552513123e-02 6.513186544179916382e-02 -1.096001341938972473e-01 3.189408183097839355e-01 8.152770251035690308e-02 -4.407137632369995117e-02 -1.046042218804359436e-01 -1.710493862628936768e-01 3.672966361045837402e-02 -4.989832639694213867e-01 -5.103816092014312744e-02
-5.646482110023498535e-02 9.619208425283432007e-02 1.624486595392227173e-01 -4.337041079998016357e-01 1.629331260919570923e-01 -4.638847708702087402e-02 2.078076452016830444e-02 -7.175184041261672974e-02 1.302974075078964233e-01 -2.576303780078887939e-01 3.326871693134307861e-01 -4.865781590342521667e-02 4.677972942590713501e-02 2.352665215730667114e-01 2.689346969127655029e-01 1.598351597785949707e-01 2.246765196323394775e-01 -1.295866519212722778e-01 -8.764756843447685242e-03 -2.877832651138305664e-01 -2.199154943227767944e-01 1.057366579771041870e-01 -1.333846598863601685e-01 1.267270147800445557e-01 3.904988244175910950e-02 6.669998914003372192e-02 4.885141924023628235e-02 -1.261298507452011108e-01 1.776845008134841919e-01 -2.520399689674377441e-01 -1.546411216259002686e-01 1.176099013537168503e-02
1.375529617071151733e-01 1.765003502368927002e-01 -1.434128135442733765e-01 -3.775573074817657471e-01 3.528416529297828674e-02 -3.729749843478202820e-02 -1.402087789028882980e-02 -4.331666231155395508e-01 -6.861574947834014893e-02 -3.583657741546630859e-02 1.537370085716247559e-01 1.995856165885925293e-01 1.139104813337326050e-01 4.532584846019744873e-01 -1.310801506042480469e-01 2.109407186508178711e-01 1.404123306274414062e-01 -8.945171535015106201e-02 5.282916128635406494e-02 -1.736710593104362488e-02 -1.061074212193489075e-01 -1.644876152276992798e-01 7.949836552143096924e-02 -1.686464995145797729e-03 2.113665491342544556e-01 3.297863900661468506e-02 2.654739655554294586e-02 5.217176675796508789e-02 2.511363625526428223e-01 1.339472979307174683e-01 -2.474404498934745789e-02 -2.013060897588729858e-01
2.564115524291992188e-01 -8.264204859733581543e-02 -1.097115948796272278e-01 -2.731670439243316650e-01 2.262518405914306641e-01 -6.070804223418235779e-02 1.966948956251144409e-01 -2.189359217882156372e-01 -1.948228329420089722e-01 -2.104975841939449310e-02 2.826710604131221771e-02 1.582683622837066650e-01 1.394260376691818237e-01 1.624631136655807495e-01 1.428563594818115234e-01 2.443760782480239868e-01 2.697857916355133057e-01 -2.958767712116241455e-01 -2.617163956165313721e-02 -2.869683802127838135e-01 1.263362020254135132e-01 2.110693007707595825e-01 -3.070621751248836517e-02 7.269462198019027710e-02 -3.551386296749114990e-02 8.805263042449951172e-02 -3.099733591079711914e-02 9.122824668884277344e-02 -2.029014229774475098e-01 -4.986083600670099258e-03 -2.866588830947875977e-01 -2.393623441457748413e-01
1.914435327053070068e-01 -6.703313440084457397e-02 -1.369661390781402588e-01 -2.397844493389129639e-01 1.071736589074134827e-01 6.569553166627883911e-02 7.012810558080673218e-02 -4.198646247386932373e-01 -2.876400947570800781e-01 -1.526738405227661133e-01 -4.148483276367187500e-02 2.053242176771163940e-02 2.079165875911712646e-01 2.602158188819885254e-01 4.072393849492073059e-02 2.178661376237869263e-01 1.697167605161666870e-01 -1.536465883255004883e-01 -4.056547209620475769e-02 -1.021320894360542297e-01 -2.242641290649771690e-03 1.529554277658462524e-01 8.417706191539764404e-02 -1.281132400035858154e-01 -1.753513813018798828e-01 1.499803736805915833e-02 8.644945919513702393e-02 1.174658387899398804e-01 -3.839818835258483887e-01 1.899455487728118896e-01 -2.293808311223983765e-01 -1.325531154870986938e-01
1.045739948749542236e-01 -2.388278245925903320e-01 -4.249531403183937073e-02 -2.529878318309783936e-01 -2.117731422185897827e-01 2.813693583011627197e-01 -1.536564826965332031e-01 -2.021507322788238525e-01 3.520523756742477417e-02 1.492028087377548218e-01 2.989340387284755707e-02 1.275465339422225952e-01 3.613571822643280029e-01 3.626951873302459717e-01 2.061076611280441284e-01 8.673901110887527466e-02 2.197430580854415894e-01 -1.326592117547988892e-01 1.226649433374404907e-02 4.251122474670410156e-02 1.144049316644668579e-01 -8.980459719896316528e-02 -1.502261310815811157e-01 -7.852832973003387451e-02 2.426069676876068115e-01 -6.293591111898422241e-02 -9.572227485477924347e-03 -1.027877554297447205e-01 -1.111112460494041443e-01 -2.940265694633126259e-03 -3.389347493648529053e-01 8.058075606822967529e-02
3.327350830659270287e-03 1.264275014400482178e-01 4.844222217798233032e-02 -2.054544836282730103e-01 -1.180902719497680664e-01 -3.917141854763031006e-01 8.312284201383590698e-02 -1.561145633459091187e-01 -1.690020710229873657e-01 1.949862688779830933e-01 7.770483195781707764e-02 -4.941916838288307190e-02 1.096772029995918274e-01 -5.513731390237808228e-02 1.166248247027397156e-01 -9.742052108049392700e-02 3.799543678760528564e-01 -5.695918574929237366e-02 2.944662272930145264e-01 -2.631332576274871826e-01 -2.427147179841995239e-01 1.240580752491950989e-01 -5.343872308731079102e-02 -4.525293409824371338e-02 1.964274942874908447e-01 -2.462082952260971069e-01 1.053863856941461563e-02 -9.507244080305099487e-02 1.518000811338424683e-01 -1.587962061166763306e-01 -2.876781821250915527e-01 -7.364504784345626831e-02
1.549423784017562866e-01 -1.264405697584152222e-01 1.725634187459945679e-01 6.148407980799674988e-02 6.024071201682090759e-02 2.870617061853408813e-02 -7.382843643426895142e-03 -9.754005074501037598e-02 3.561041653156280518e-01 5.873520392924547195e-03 -3.051807638257741928e-03 4.761882498860359192e-02 1.100769639015197754e-01 1.556492745876312256e-01 8.408188819885253906e-02 -2.274176627397537231e-01 6.768491119146347046e-02 -1.247580200433731079e-01 2.421574592590332031e-01 6.123603135347366333e-02 -4.363669455051422119e-01 3.781877160072326660e-01 -7.393288542516529560e-04 -6.982293725013732910e-02 1.208641380071640015e-01 -2.253022789955139160e-01 1.067949011921882629e-01 8.425065875053405762e-02 -3.824859112501144409e-02 1.666426360607147217e-01 -1.633357107639312744e-01 -3.571194112300872803e-01
6.605916470289230347e-02 -4.915545135736465454e-02 1.391059160232543945e-01 2.499163150787353516e-03 -9.340941160917282104e-02 -8.172225207090377808e-03 1.166810318827629089e-01 -1.092634722590446472e-01 -2.229698896408081055e-01 1.483889222145080566e-01 2.066635787487030029e-01 2.915564477443695068e-01 2.517772614955902100e-01 2.267286330461502075e-01 1.912826150655746460e-01 2.821723222732543945e-01 1.187111511826515198e-01 -1.233372166752815247e-01 -1.988378614187240601e-01 -1.687893271446228027e-01 5.588997900485992432e-02 1.617159694433212280e-01 -6.549399346113204956e-02 -2.491287589073181152e-01 -9.369712322950363159e-02 -5.769637227058410645e-02 -4.780185967683792114e-02 -3.155032396316528320e-01 9.437882900238037109e-02 2.866844534873962402e-01 -1.512344032526016235e-01 -2.969794869422912598e-01
3.237083926796913147e-02 1.570310890674591064e-01 -1.687251627445220947e-01 -9.530405700206756592e-02 5.206851288676261902e-02 -3.620182722806930542e-02 -1.418052017688751221e-01 -4.517835006117820740e-02 -1.855984330177307129e-03 1.847874820232391357e-01 -8.962264657020568848e-02 3.799962578341364861e-03 2.923863828182220459e-01 9.481522440910339355e-02 2.560385270044207573e-03 7.219655066728591919e-02 2.535500228404998779e-01 -1.202438995242118835e-01 1.667978167533874512e-01 -4.938614368438720703e-02 -3.302925825119018555e-01 3.281537592411041260e-01 -8.885704725980758667e-02 2.726612687110900879e-01 -2.593061029911041260e-01 -1.442699879407882690e-01 -1.746426075696945190e-01 -6.091854721307754517e-02 -1.337780654430389404e-01 1.270516812801361084e-01 -4.185473918914794922e-01 -1.707799881696701050e-01
8.584033697843551636e-02 -2.147383987903594971e-03 7.952196896076202393e-02 -1.019966080784797668e-01 -2.003971338272094727e-01 2.275380194187164307e-01 -1.517198979854583740e-01 -2.498842328786849976e-01 2.723577320575714111e-01 1.182190105319023132e-01 1.945077776908874512e-01 3.078929781913757324e-01 1.791895925998687744e-02 2.948459386825561523e-01 1.224351972341537476e-01 -1.683350056409835815e-01 -5.262631177902221680e-02 -1.259135752916336060e-01 -1.068104058504104614e-01 -8.360714465379714966e-02 -1.594069600105285645e-01 1.966296285390853882e-01 -1.184583678841590881e-01 3.232830464839935303e-01 -6.625103205442428589e-02 -2.571392357349395752e-01 1.940775662660598755e-01 -1.325449049472808838e-01 1.189617533236742020e-02 1.438993066549301147e-01 -2.039179503917694092e-01 -1.982993334531784058e-01
2.588519454002380371e-01 -7.659481465816497803e-02 1.191241070628166199e-01 -1.495466530323028564e-01 -1.317330896854400635e-01 1.265844851732254028e-01 2.790188491344451904e-01 1.411229092627763748e-02 -7.287967205047607422e-02 -3.387153148651123047e-02 7.746444642543792725e-02 -6.435807328671216965e-03 -2.021009027957916260e-01 1.990664750337600708e-01 1.362100094556808472e-01 -2.596915662288665771e-01 1.590147316455841064e-01 -1.068742498755455017e-01 3.251485899090766907e-02 -1.291809082031250000e-01 -2.310692220926284790e-01 2.747714817523956299e-01 6.781188398599624634e-02 -1.013540700078010559e-01 1.888724714517593384e-01 -3.007081747055053711e-01 1.374712884426116943e-01 -2.049209773540496826e-01 -1.876747012138366699e-01 2.715855836868286133e-01 -2.744869589805603027e-01 -1.750755757093429565e-01
-1.177911385893821716e-01 -1.221145763993263245e-01 1.299493610858917236e-01 -2.645853161811828613e-01 1.852746307849884033e-02 -4.911215603351593018e-02 -5.329601466655731201e-02 -1.005418077111244202e-01 2.355954945087432861e-01 -1.564229093492031097e-02 -3.748574852943420410e-02 5.425940081477165222e-02 2.037082761526107788e-01 3.478978946805000305e-02 3.874993920326232910e-01 2.675391435623168945e-01 1.954203993082046509e-01 -1.847592741250991821e-01 1.471273228526115417e-02 -1.405964642763137817e-01 -3.585864007472991943e-01 2.850981615483760834e-02 -3.287556394934654236e-02 2.757536470890045166e-01 -1.486723870038986206e-01 -1.162589490413665771e-01 -2.273999899625778198e-02 2.603405714035034180e-01 -1.912138462066650391e-01 -1.470220535993576050e-01 -2.670568525791168213e-01 -1.088063344359397888e-01
-1.002103015780448914e-01 1.682962775230407715e-01 5.583891645073890686e-02 -3.927197754383087158e-01 -1.427620947360992432e-01 1.060322225093841553e-01 -7.013519108295440674e-02 -3.583031892776489258e-01 -2.751858346164226532e-02 -2.056318521499633789e-02 4.555644933134317398e-03 1.521809697151184082e-01 2.256199717521667480e-01 2.800887227058410645e-01 -1.493428926914930344e-02 1.018528547137975693e-02 9.094063192605972290e-02 -2.246243059635162354e-01 -1.307533532381057739e-01 -3.137788549065589905e-02 2.310584038496017456e-01 4.052700102329254150e-01 -1.829265952110290527e-01 -1.007959693670272827e-01 4.635376855731010437e-02 -3.518085181713104248e-02 -5.936721712350845337e-02 7.531089335680007935e-02 -1.155342161655426025e-01 -4.270525649189949036e-02 -2.766005992889404297e-01 -2.073627114295959473e-01
-1.452190522104501724e-02 2.708993852138519287e-02 8.439219556748867035e-03 1.321472376585006714e-01 1.542822085320949554e-02 -4.946313053369522095e-02 2.283345609903335571e-01 -2.079688310623168945e-01 -9.395360015332698822e-03 -3.792604804039001465e-01 2.184443324804306030e-01 2.297215014696121216e-01 6.928456574678421021e-02 7.467971742153167725e-02 2.288546860218048096e-01 -2.515005320310592651e-02 1.534531861543655396e-01 -6.257832795381546021e-02 3.152933418750762939e-01 -9.922672808170318604e-02 -2.812695689499378204e-02 3.143749237060546875e-01 2.636801451444625854e-02 1.102466583251953125e-01 -5.250961706042289734e-02 -2.393886297941207886e-01 2.329794466495513916e-01 1.172292977571487427e-02 -3.106893897056579590e-01 -2.942743301391601562e-01 -5.135964229702949524e-02 -1.618997752666473389e-01
1.129884794354438782e-01 -2.354165762662887573e-01 -7.568059861660003662e-02 -1.932342350482940674e-01 1.000214144587516785e-01 2.435817867517471313e-01 2.402898222208023071e-01 -2.824449837207794189e-01 1.983928531408309937e-01 5.107758939266204834e-02 2.176996320486068726e-02 1.001742780208587646e-01 3.379748761653900146e-01 7.978044450283050537e-03 -8.590163663029670715e-03 2.359411418437957764e-01 -1.401714980602264404e-01 -3.001294136047363281e-01 1.599604040384292603e-01 -2.098215073347091675e-01 -1.555148661136627197e-01 1.246453896164894104e-01 -1.019968241453170776e-01 -2.824931964278221130e-02 -1.082265153527259827e-01 -1.519797146320343018e-01 -3.087569028139114380e-02 -1.544272601604461670e-01 -2.559140026569366455e-01 -2.445950731635093689e-02 -2.943832278251647949e-01 -1.294609606266021729e-01
1.129309646785259247e-02 -2.194488048553466797e-01 -5.418897420167922974e-02 -6.442595273256301880e-02 6.228000391274690628e-03 -8.165989816188812256e-02 3.209033012390136719e-01 -4.205229878425598145e-01 1.524048745632171631e-01 1.474873907864093781e-02 3.444935008883476257e-02 -4.959003254771232605e-02 -7.634982466697692871e-02 1.142134889960289001e-01 3.852162361145019531e-01 2.169181033968925476e-02 1.655244231224060059e-01 -2.906267940998077393e-01 1.543429344892501831e-01 -1.313672512769699097e-01 -1.797002404928207397e-01 2.838801741600036621e-01 -2.013371139764785767e-01 -1.975451409816741943e-02 7.845401018857955933e-02 -1.017933338880538940e-02 1.244535893201828003e-01 -1.084163505584001541e-02 1.251368969678878784e-01 2.055158019065856934e-01 -2.626414000988006592e-01 -8.823390305042266846e-02
-1.410259902477264404e-01 -1.107241138815879822e-01 1.660588234663009644e-01 -9.675782173871994019e-02 -8.283985778689384460e-03 -2.264582663774490356e-01 1.205354556441307068e-01 -2.790156304836273193e-01 3.267209976911544800e-02 -4.425613582134246826e-02 -4.142444580793380737e-02 -4.998212307691574097e-02 1.808833181858062744e-01 2.980956733226776123e-01 4.359701648354530334e-02 1.264668107032775879e-01 2.921731472015380859e-01 2.187753319740295410e-01 7.972203195095062256e-03 -9.433729946613311768e-02 -2.570304572582244873e-01 -1.729618459939956665e-01 -2.775000929832458496e-01 3.592822700738906860e-02 1.456469148397445679e-01 -2.831505835056304932e-01 -1.019855290651321411e-01 -2.531039416790008545e-01 8.873293548822402954e-02 6.256355345249176025e-02 -3.008387386798858643e-01 -2.141475677490234375e-01
-2.534617856144905090e-02 -1.908649206161499023e-01 -8.062228560447692871e-02 -4.322464019060134888e-02 3.101550973951816559e-02 -2.524774074554443359e-01 -1.778372526168823242e-01 1.675218716263771057e-02 -1.448348313570022583e-01 -1.328326463699340820e-01 1.276392340660095215e-01 2.786247432231903076e-01 3.660672008991241455e-01 1.923107355833053589e-01 2.349666953086853027e-01 1.854910105466842651e-01 1.880342811346054077e-01 -4.043542966246604919e-02 -1.502157375216484070e-02 -1.835378110408782959e-01 -5.885535106062889099e-02 1.121497824788093567e-01 5.180697143077850342e-02 -9.806806594133377075e-02 -1.478941142559051514e-01 -6.477828323841094971e-02 2.512091696262359619e-01 -2.892971038818359375e-01 1.505036652088165283e-01 2.073223888874053955e-01 -1.611310690641403198e-01 -3.179383277893066406e-01
-8.506707847118377686e-02 -8.422096818685531616e-02 1.768011301755905151e-01 -1.691659688949584961e-01 -2.749144434928894043e-01 1.255744993686676025e-01 -1.680682450532913208e-01 -3.345057070255279541e-01 -2.014336884021759033e-01 5.122395232319831848e-02 1.953061297535896301e-02 -1.894479244947433472e-02 1.658293902873992920e-01 2.995510399341583252e-01 -9.997726976871490479e-02 4.881057422608137131e-03 4.634070694446563721e-01 7.281316816806793213e-02 1.188439801335334778e-01 -1.155405640602111816e-01 -2.489927113056182861e-01 1.512139737606048584e-01 1.580405682325363159e-01 -2.109042741358280182e-02 2.561558187007904053e-01 -1.301644146442413330e-01 7.139471173286437988e-02 -3.818105161190032959e-02 -4.017070680856704712e-02 -1.968377232551574707e-01 -1.802403777837753296e-01 -5.790122225880622864e-02
-1.129658967256546021e-01 -3.540028259158134460e-02 1.038708537817001343e-01 -1.926783770322799683e-01 8.174160122871398926e-02 1.454133260995149612e-02 1.691884994506835938e-01 -4.936207830905914307e-01 9.711648523807525635e-02 1.202443540096282959e-01 8.928817510604858398e-02 3.006625473499298096e-01 -1.043305397033691406e-01 1.161857098340988159e-01 2.709398567676544189e-01 3.191812336444854736e-01 1.562474071979522705e-01 -1.155294105410575867e-01 1.543375998735427856e-01 -2.746548652648925781e-01 -1.063259020447731018e-01 -2.617939747869968414e-02 1.528730802237987518e-02 -2.461596429347991943e-01 1.304609775543212891e-01 -1.917977780103683472e-01 -5.413533374667167664e-02 -2.732395194470882416e-03 -1.286435276269912720e-01 -1.622894555330276489e-01 -1.350499987602233887e-01 9.621677547693252563e-02
-2.171402238309383392e-02 -3.481067717075347900e-02 1.655485481023788452e-02 -7.013675570487976074e-02 1.026202216744422913e-01 3.553844690322875977e-01 3.531483933329582214e-02 -2.218942493200302124e-01 -6.302460283041000366e-02 2.134891152381896973e-01 1.342520266771316528e-01 9.967570751905441284e-02 1.172662377357482910e-01 3.353857696056365967e-01 3.092747330665588379e-01 2.665916979312896729e-01 1.377623975276947021e-01 -4.574690014123916626e-02 2.566469013690948486e-01 1.319636702537536621e-01 -3.101325631141662598e-01 1.306867506355047226e-02 1.302023977041244507e-02 -1.483272612094879150e-01 1.566607207059860229e-01 -1.790618710219860077e-02 -1.274036467075347900e-01 2.065637707710266113e-01 -1.079391911625862122e-01 3.927784040570259094e-02 -3.124339878559112549e-01 1.337757408618927002e-01
1.084404215216636658e-01 -2.589346766471862793e-01 -1.160085126757621765e-01 -2.956528663635253906e-01 -6.020143255591392517e-02 2.524024546146392822e-01 3.136743009090423584e-01 -2.347618043422698975e-01 1.756037324666976929e-01 1.814625263214111328e-01 6.068405508995056152e-02 -1.184103488922119141e-01 -1.322122383862733841e-02 3.249195814132690430e-01 2.611475586891174316e-01 1.079660058021545410e-01 -3.216080833226442337e-03 -1.558951586484909058e-01 1.515462696552276611e-01 -1.051013469696044922e-01 -2.167393714189529419e-01 2.669846713542938232e-01 -2.559848427772521973e-01 6.334444135427474976e-02 -9.455970674753189087e-02 -4.398660361766815186e-02 8.644793182611465454e-02 -4.541060701012611389e-02 -1.646864414215087891e-01 1.751599460840225220e-01 -5.729276686906814575e-02 -6.926354765892028809e-02
-2.624247670173645020e-01 -1.681233048439025879e-01 2.198399007320404053e-01 -2.517408132553100586e-01 3.541522622108459473e-01 1.105188485234975815e-02 -9.874980151653289795e-02 -1.631283611059188843e-01 -3.454643487930297852e-01 -7.214093208312988281e-02 2.511202357709407806e-02 -9.207717329263687134e-02 2.450112551450729370e-01 2.486605346202850342e-01 1.890216171741485596e-01 2.481372058391571045e-01 8.733408153057098389e-02 -2.632648497819900513e-02 7.934681139886379242e-03 -3.587922826409339905e-02 -3.978134319186210632e-02 2.021428793668746948e-01 3.750197216868400574e-02 1.810934394598007202e-01 -4.093209654092788696e-02 -2.420810312032699585e-01 3.183954209089279175e-02 -1.396514289081096649e-02 -7.837291061878204346e-02 -9.551543742418289185e-02 -3.361655175685882568e-01 -1.890332251787185669e-02
1.882119774818420410e-01 -2.744985222816467285e-01 -1.363192498683929443e-01 -2.843360006809234619e-01 1.767847090959548950e-01 -1.939012259244918823e-01 2.225986719131469727e-01 -3.489621877670288086e-01 2.034216225147247314e-01 -4.223347175866365433e-03 1.375008225440979004e-01 -3.061388432979583740e-01 1.036653593182563782e-01 1.322388648986816406e-02 5.787507817149162292e-02 1.729685515165328979e-01 -7.276596128940582275e-02 -1.880585551261901855e-01 -1.102660372853279114e-01 4.511415585875511169e-02 -1.734188348054885864e-01 4.745451733469963074e-02 -7.326946407556533813e-02 -1.469724923372268677e-01 2.787840086966753006e-03 -2.491714358329772949e-01 -2.249841578304767609e-03 3.337357938289642334e-02 1.277782674878835678e-02 1.373875513672828674e-02 -2.238237708806991577e-01 -3.515605926513671875e-01
-5.233665928244590759e-02 1.085738539695739746e-01 1.091790497303009033e-01 -5.453092162497341633e-04 -1.073746904730796814e-01 2.177163958549499512e-01 7.888620346784591675e-02 5.228232219815254211e-02 1.418764293193817139e-01 1.148831769824028015e-01 -1.511272937059402466e-01 2.687807939946651459e-02 -1.851363293826580048e-02 3.268688917160034180e-01 1.361445933580398560e-01 -7.796300202608108521e-02 -1.156381238251924515e-02 -1.746302694082260132e-01 4.917161166667938232e-02 -2.586761116981506348e-02 -1.986895203590393066e-01 4.319385290145874023e-01 -6.823632866144180298e-02 -1.368041485548019409e-01 1.380443722009658813e-01 -3.253239393234252930e-01 1.031807214021682739e-01 -2.702048420906066895e-01 1.415106356143951416e-01 -3.521206602454185486e-02 -2.802091836929321289e-01 -3.542736470699310303e-01
-1.796444505453109741e-02 -3.463544845581054688e-01 1.180965229868888855e-01 -1.313195824623107910e-01 2.750380039215087891e-01 -2.297062277793884277e-01 2.138175219297409058e-01 -3.330723941326141357e-01 8.665231615304946899e-02 -2.857848703861236572e-01 1.991892904043197632e-01 1.929997503757476807e-01 2.019226700067520142e-01 -5.884093791246414185e-02 1.645130813121795654e-01 -3.332678601145744324e-02 1.690006852149963379e-01 -1.888005137443542480e-01 -6.571715325117111206e-02 -8.780397474765777588e-02 -5.519881099462509155e-02 3.273374736309051514e-01 -1.668366938829421997e-01 2.416966715827584267e-03 -3.916738927364349365e-02 -8.082595467567443848e-02 1.545161455869674683e-01 -5.841295793652534485e-02 -6.503852456808090210e-02 2.109994590282440186e-01 -2.975091524422168732e-02 -1.602460592985153198e-01
-8.721565827727317810e-03 2.080711722373962402e-01 -1.803911179304122925e-01 -1.232536435127258301e-01 1.395988911390304565e-01 -7.487646490335464478e-02 -1.174712032079696655e-01 -2.284787036478519440e-02 2.978677861392498016e-03 -2.186115533113479614e-01 1.661483347415924072e-01 4.774282872676849365e-02 2.509391307830810547e-01 2.924611270427703857e-01 2.865511476993560791e-01 2.231837660074234009e-01 -6.878268718719482422e-02 7.940537482500076294e-02 7.384570688009262085e-02 -4.632364585995674133e-02 -2.984051108360290527e-01 -1.391283981502056122e-02 2.117085158824920654e-01 -1.548316776752471924e-01 -8.433556556701660156e-02 -1.223710477352142334e-01 -4.584462195634841919e-02 -3.889379501342773438e-01 1.578194051980972290e-01 1.823451071977615356e-01 -1.111676841974258423e-01 -2.978702783584594727e-01
2.251008599996566772e-01 -6.118522584438323975e-02 2.440464943647384644e-01 -3.221130967140197754e-01 -3.888053447008132935e-02 1.121517568826675415e-01 6.247730180621147156e-02 -5.489458329975605011e-03 -5.091970041394233704e-02 2.332334406673908234e-02 2.165838479995727539e-01 -5.713704973459243774e-02 -1.599628478288650513e-01 1.383261084556579590e-01 1.386515051126480103e-01 -1.262092739343643188e-01 6.550871580839157104e-02 -2.964786589145660400e-01 -1.626962982118129730e-02 -2.223598808050155640e-01 -9.506058692932128906e-02 9.253211319446563721e-03 -3.579924628138542175e-02 -1.673932224512100220e-01 1.210450008511543274e-01 -3.975090980529785156e-01 -6.250049918889999390e-02 -2.013350278139114380e-01 -8.050440996885299683e-02 3.451079726219177246e-01 -2.784732878208160400e-01 -1.746503859758377075e-01
-1.327193230390548706e-01 8.212599158287048340e-02 -3.126213550567626953e-01 -1.070606335997581482e-01 9.694011881947517395e-03 2.361965775489807129e-01 -1.540692299604415894e-01 -1.953834891319274902e-01 9.671155363321304321e-02 5.633611232042312622e-02 1.279540061950683594e-01 -4.084476083517074585e-02 1.911442875862121582e-01 2.151199579238891602e-01 3.795410096645355225e-01 5.861135199666023254e-02 1.507949829101562500e-01 -1.412191987037658691e-01 2.606479227542877197e-01 2.274470776319503784e-02 1.371620129793882370e-02 1.250874623656272888e-02 -1.132604554295539856e-01 1.196392402052879333e-01 1.006945073604583740e-01 -4.398050904273986816e-01 8.766975253820419312e-02 -1.533277183771133423e-01 5.595339089632034302e-02 3.227690756320953369e-01 -6.113656610250473022e-02 5.788779258728027344e-02
-1.194384098052978516e-01 8.845259249210357666e-02 -1.227205917239189148e-01 -9.531305730342864990e-02 9.576514363288879395e-02 -2.859133481979370117e-01 1.783002465963363647e-01 -3.717910349369049072e-01 3.070544004440307617e-01 -2.700591385364532471e-01 -7.210525125265121460e-02 2.202067524194717407e-01 5.499157309532165527e-02 2.593107819557189941e-01 2.476406991481781006e-01 3.327892422676086426e-01 1.573229581117630005e-01 -2.030503451824188232e-01 -1.028090044856071472e-01 -2.749845571815967560e-02 -1.316966861486434937e-01 8.752798289060592651e-02 1.147471647709608078e-02 -1.366600953042507172e-02 1.869925558567047119e-01 -1.221188530325889587e-01 -5.740910023450851440e-02 -1.414109617471694946e-01 -2.258544713258743286e-01 -2.600424736738204956e-02 -2.716350741684436798e-02 -3.684450313448905945e-02
2.012258172035217285e-01 7.428441196680068970e-03 1.228283718228340149e-01 -2.237249463796615601e-01 7.979041337966918945e-02 -1.817332655191421509e-01 5.601872876286506653e-02 -2.702110707759857178e-01 -2.074925303459167480e-01 1.109133511781692505e-01 -4.881766065955162048e-02 5.119239911437034607e-02 8.722285181283950806e-02 1.031998842954635620e-01 1.459474712610244751e-01 8.011210593394935131e-04 2.809124588966369629e-01 2.529097720980644226e-03 7.579363882541656494e-02 -3.048960864543914795e-01 3.234263882040977478e-02 1.909769922494888306e-01 -4.488788545131683350e-02 -1.136425286531448364e-01 1.838792562484741211e-01 -3.662450313568115234e-01 2.118389010429382324e-01 -4.270752519369125366e-02 3.318247497081756592e-01 -2.997958958148956299e-01 -1.847417503595352173e-01 -3.977995365858078003e-03
9.866056591272354126e-02 1.299694180488586426e-01 -1.986184865236282349e-01 -2.070369422435760498e-01 9.841252863407135010e-02 -2.048927545547485352e-01 -1.536337006837129593e-02 -2.593301050364971161e-02 1.312329918146133423e-01 8.837659657001495361e-02 2.810674309730529785e-01 8.459848165512084961e-02 4.820316284894943237e-02 1.910896301269531250e-01 4.408562183380126953e-01 1.105155702680349350e-02 1.733959168195724487e-01 -2.409323155879974365e-01 1.055698320269584656e-01 -2.362422086298465729e-02 -2.422169744968414307e-01 -1.747220009565353394e-01 3.151757642626762390e-02 2.604342065751552582e-02 -2.223899587988853455e-02 -4.131332635879516602e-01 -2.160959411412477493e-03 -1.007858589291572571e-01 1.000863015651702881e-01 -2.299934625625610352e-01 1.321184635162353516e-01 -2.039377838373184204e-01
1.684667728841304779e-02 3.594852238893508911e-02 -5.958538502454757690e-03 -2.389815598726272583e-01 1.093523800373077393e-01 -2.311920225620269775e-01 1.494009792804718018e-01 -4.429431259632110596e-01 -2.330971062183380127e-01 1.309035420417785645e-01 1.896075345575809479e-02 2.756106853485107422e-01 2.081300914287567139e-01 1.638838946819305420e-01 2.460034638643264771e-01 5.362591892480850220e-02 -1.376139223575592041e-01 -2.746221423149108887e-01 -1.033244095742702484e-02 2.322278916835784912e-01 5.048584938049316406e-02 -1.423112899065017700e-01 -5.667317658662796021e-02 1.016384437680244446e-01 1.684220880270004272e-01 -7.471427787095308304e-03 5.056749656796455383e-02 3.747748956084251404e-02 8.930052816867828369e-02 -4.988850280642509460e-02 -3.462043404579162598e-01 -1.689665615558624268e-01
-1.482422649860382080e-01 -1.738190650939941406e-01 1.739693880081176758e-01 -9.088784456253051758e-02 -3.185805976390838623e-01 1.031848937273025513e-01 7.706802338361740112e-02 -2.862788438796997070e-01 6.666225939989089966e-02 1.493830233812332153e-01 2.955456078052520752e-01 8.240814507007598877e-02 1.531783640384674072e-01 1.403028815984725952e-01 1.243517175316810608e-01 9.188453108072280884e-02 1.501555740833282471e-01 6.815992295742034912e-02 2.390217036008834839e-01 -3.163952827453613281e-01 -1.223009675741195679e-01 1.623415015637874603e-02 -7.068526465445756912e-03 3.225645422935485840e-01 1.732354313135147095e-01 -3.390767872333526611e-01 1.232028380036354065e-01 -2.733404049649834633e-03 -5.268772598356008530e-03 1.162149980664253235e-01 -2.072497010231018066e-01 -2.987877465784549713e-02
-1.233071386814117432e-01 7.840408384799957275e-02 -7.550369948148727417e-02 -3.206872940063476562e-02 1.167171970009803772e-01 -2.839567065238952637e-01 1.302271336317062378e-01 -3.072001636028289795e-01 -4.981815442442893982e-02 8.048757910728454590e-02 1.957270503044128418e-01 7.781575620174407959e-02 -1.300242543220520020e-01 8.463753759860992432e-02 1.118139997124671936e-01 1.440579295158386230e-01 2.502755820751190186e-02 -1.769573837518692017e-01 3.396689891815185547e-02 3.629080206155776978e-02 -4.847419857978820801e-01 2.991749159991741180e-02 7.234819233417510986e-02 -1.442777961492538452e-01 3.309942483901977539e-01 -3.419449329376220703e-01 -5.826923996210098267e-03 -5.715503543615341187e-02 -2.187256962060928345e-01 -5.546668544411659241e-02 -2.502550780773162842e-01 1.265844702720642090e-01
1.558379977941513062e-01 6.959898769855499268e-02 1.323839426040649414e-01 -1.145550757646560669e-01 -2.356843501329421997e-01 9.606042504310607910e-02 1.436381191015243530e-01 7.396421581506729126e-02 1.330581605434417725e-01 3.131991624832153320e-02 -2.367096208035945892e-02 1.191831827163696289e-01 -1.045250371098518372e-01 1.671844273805618286e-01 2.323382496833801270e-01 -2.284698784351348877e-01 1.287639141082763672e-01 -2.640442252159118652e-01 -8.150460571050643921e-02 2.222301438450813293e-02 -2.618682384490966797e-01 2.645951509475708008e-01 -5.734597146511077881e-02 -8.029124885797500610e-02 7.958636432886123657e-02 -2.637022137641906738e-01 3.502057492733001709e-02 -1.636488437652587891e-01 8.905324339866638184e-02 1.733783185482025146e-01 -4.071350395679473877e-01 -3.484995365142822266e-01
3.207215368747711182e-01 2.250484228134155273e-01 1.169294491410255432e-01 -1.277732253074645996e-01 -1.674140393733978271e-01 2.046174556016921997e-01 2.648477442562580109e-02 -1.194142177700996399e-01 -3.953158110380172729e-02 -7.980314642190933228e-02 5.380019918084144592e-02 -5.529981106519699097e-02 1.738734170794487000e-02 3.714042603969573975e-01 2.152865976095199585e-01 -7.711901515722274780e-02 1.040551438927650452e-01 -9.872198849916458130e-02 4.864010959863662720e-02 4.600472003221511841e-02 -1.141054183244705200e-01 3.161595463752746582e-01 -9.988730400800704956e-02 5.720609053969383240e-02 2.187713831663131714e-01 -4.083438217639923096e-01 1.841000169515609741e-01 1.105107292532920837e-01 2.529845237731933594e-01 -2.213517948985099792e-02 -4.550044983625411987e-02 -2.205839753150939941e-01
-3.720692917704582214e-02 1.249656155705451965e-01 2.045148909091949463e-01 -2.353266179561614990e-01 -2.983419224619865417e-02 -7.577201724052429199e-02 6.769474595785140991e-02 -3.789170980453491211e-01 2.935411408543586731e-02 4.203787073493003845e-02 6.432852894067764282e-02 -1.970334211364388466e-03 9.759492427110671997e-02 3.305638134479522705e-01 4.343057051301002502e-02 8.387845754623413086e-02 2.511167228221893311e-01 2.899681031703948975e-01 4.265191033482551575e-02 2.028509601950645447e-02 -5.847696214914321899e-02 -1.839005202054977417e-01 -2.743861675262451172e-01 2.159861102700233459e-02 6.403831392526626587e-02 -3.409468531608581543e-01 -5.512296035885810852e-02 -1.338015049695968628e-01 -7.930108904838562012e-02 -6.279169768095016479e-02 -3.860118389129638672e-01 -1.833668649196624756e-01
8.536023646593093872e-02 8.688582479953765869e-02 1.588905304670333862e-01 7.117774337530136108e-02 -1.947741061449050903e-01 -1.322249025106430054e-01 -1.129435226321220398e-01 -3.212223351001739502e-01 1.608059406280517578e-01 -3.649678081274032593e-02 1.217824667692184448e-01 -2.399183362722396851e-01 1.280444860458374023e-01 1.006820052862167358e-02 2.218266725540161133e-01 9.131971746683120728e-02 1.934181600809097290e-01 -6.045303866267204285e-02 1.036019399762153625e-01 4.292573779821395874e-02 -3.775724768638610840e-01 6.003115326166152954e-02 -2.031668424606323242e-01 -1.236236840486526489e-01 -5.625788494944572449e-02 -2.273011058568954468e-01 -1.691902875900268555e-01 -2.740574181079864502e-01 9.669531136751174927e-02 2.274643033742904663e-01 -2.044207155704498291e-01 -3.034129142761230469e-01
3.668016791343688965e-01 -1.736093312501907349e-01 -6.196411699056625366e-02 -2.986411154270172119e-01 -7.457840442657470703e-02 1.124539747834205627e-01 -5.160846561193466187e-02 4.277962446212768555e-02 -4.145761579275131226e-02 4.207125306129455566e-02 1.925115734338760376e-01 1.063764989376068115e-01 2.232571505010128021e-02 2.381610497832298279e-02 -1.862627267837524414e-01 -5.358683690428733826e-02 1.200783625245094299e-01 -2.222710251808166504e-01 3.259521126747131348e-01 6.169908493757247925e-02 -3.965266048908233643e-01 2.616415917873382568e-02 -6.185545399785041809e-02 6.832035258412361145e-03 5.225581675767898560e-02 -3.977017998695373535e-01 6.526837497949600220e-02 -9.368622303009033203e-02 -1.305655092000961304e-01 6.858989596366882324e-02 -5.490719527006149292e-02 -3.077757060527801514e-01
-2.037567645311355591e-01 -1.792837306857109070e-02 -8.640527725219726562e-02 -2.544184029102325439e-01 -2.315973788499832153e-01 1.825815439224243164e-01 2.132435888051986694e-01 -3.388694720342755318e-03 -1.171687692403793335e-01 -8.794043213129043579e-02 -3.352350369095802307e-02 4.329101741313934326e-02 3.873714208602905273e-01 2.760932147502899170e-01 2.333160340785980225e-01 1.928952336311340332e-02 4.727383255958557129e-01 1.703034155070781708e-02 -1.295713335275650024e-01 5.457997694611549377e-02 -7.779504358768463135e-02 1.427209675312042236e-01 1.402247101068496704e-01 -1.697717458009719849e-01 1.501657366752624512e-01 -1.354516483843326569e-02 1.329478174448013306e-01 -6.270141899585723877e-02 6.461540609598159790e-02 3.017972968518733978e-02 -2.818016111850738525e-01 2.594556659460067749e-02
-2.458088696002960205e-01 -8.320559561252593994e-02 -1.720066368579864502e-01 -2.655873000621795654e-01 -3.422000259160995483e-02 2.123342454433441162e-01 -3.830890869721770287e-03 -1.857825368642807007e-01 -8.598637580871582031e-02 2.137607783079147339e-01 5.555257946252822876e-02 4.788613691926002502e-02 1.004052385687828064e-01 4.284484088420867920e-01 -3.868344705551862717e-03 6.519173271954059601e-03 1.808012723922729492e-01 -2.076895721256732941e-02 1.996659189462661743e-01 6.705863028764724731e-02 -1.245113909244537354e-01 1.082331165671348572e-01 -1.234328895807266235e-01 -9.735461324453353882e-02 1.018259003758430481e-01 5.874885991215705872e-02 -7.186685502529144287e-02 -1.615288853645324707e-01 -1.637912988662719727e-01 -2.114674001932144165e-01 -4.956287145614624023e-01 8.880779147148132324e-02
-1.326967924833297729e-01 -5.435138568282127380e-02 -1.702629923820495605e-01 -2.458306103944778442e-01 -1.949437558650970459e-01 5.211582779884338379e-02 6.974208354949951172e-02 -3.757038712501525879e-01 -1.527785211801528931e-01 3.795652836561203003e-02 8.244411647319793701e-02 1.273728460073471069e-01 3.849568367004394531e-01 3.362300992012023926e-01 1.185980960726737976e-01 2.723208367824554443e-01 5.571186542510986328e-02 -2.478448450565338135e-01 8.087014406919479370e-02 3.199671208858489990e-02 7.223843783140182495e-02 -1.499906182289123535e-01 -1.884935647249221802e-01 1.691362410783767700e-01 1.944583356380462646e-01 -2.096316218376159668e-01 -7.763162255287170410e-02 2.639048919081687927e-02 1.371892094612121582e-01 -1.080955415964126587e-01 5.940898135304450989e-02 -1.398026794195175171e-01
1.402873396873474121e-01 1.582321524620056152e-01 -8.438852429389953613e-02 -1.399404704570770264e-01 -2.118860036134719849e-01 -1.331955343484878540e-01 -1.326328665018081665e-01 -3.192904591560363770e-01 1.410058289766311646e-01 5.763837695121765137e-02 1.195639595389366150e-01 -1.798897050321102142e-02 -1.217814832925796509e-01 2.906135916709899902e-01 8.337040245532989502e-02 4.816843569278717041e-02 1.300765275955200195e-01 1.707554906606674194e-01 5.423211678862571716e-02 -1.270896643400192261e-01 -2.997249662876129150e-01 -1.136327534914016724e-01 1.969453878700733185e-02 1.863880604505538940e-01 4.395335912704467773e-02 -4.482347369194030762e-01 -8.558247238397598267e-02 -1.874882578849792480e-01 5.595203116536140442e-02 1.274161487817764282e-01 -9.548781812191009521e-02 -3.509544432163238525e-01
8.541904389858245850e-02 1.735168546438217163e-01 -4.237899929285049438e-02 -1.986060887575149536e-01 1.547474563121795654e-01 1.347664892673492432e-01 2.361027598381042480e-01 -2.168240845203399658e-01 -1.596952416002750397e-02 -1.001401618123054504e-01 -1.055466681718826294e-01 3.308147937059402466e-02 8.434469252824783325e-02 2.619868218898773193e-01 1.487499922513961792e-01 4.083661139011383057e-01 1.629713177680969238e-01 -8.859844505786895752e-02 -4.391970857977867126e-02 -1.478674560785293579e-01 -3.479742407798767090e-01 2.027879506349563599e-01 -1.289638131856918335e-01 -7.831819355487823486e-02 -6.719575077295303345e-02 1.632310748100280762e-01 1.878762096166610718e-01 -3.047504425048828125e-01 1.595727056264877319e-01 9.718392044305801392e-03 8.541503548622131348e-02 -2.323146462440490723e-01
-1.685998961329460144e-02 1.470806896686553955e-01 1.842182129621505737e-01 -1.945366896688938141e-02 -1.503781080245971680e-01 8.992557227611541748e-02 3.088665306568145752e-01 -2.427691519260406494e-01 -6.872607022523880005e-02 -1.219459921121597290e-01 -2.051241137087345123e-02 1.189298033714294434e-01 -9.825894236564636230e-02 2.266646474599838257e-01 1.647552996873855591e-01 -3.548358008265495300e-02 3.741639256477355957e-01 -5.490466952323913574e-02 2.723389565944671631e-01 -1.986788958311080933e-02 5.116672441363334656e-02 -7.637429237365722656e-02 -8.978828787803649902e-02 6.044068187475204468e-02 -1.786898523569107056e-01 3.512883931398391724e-02 2.240524739027023315e-01 -5.183686688542366028e-02 -2.525797486305236816e-01 -9.072238206863403320e-02 -3.524770736694335938e-01 -3.392318189144134521e-01
-7.900569587945938110e-02 -8.614092320203781128e-02 5.868337675929069519e-02 8.698542951606214046e-04 -7.747272402048110962e-02 1.637449413537979126e-01 -3.968321904540061951e-02 -1.383633613586425781e-01 4.506910592317581177e-02 2.339916229248046875e-01 2.166296988725662231e-01 2.753722369670867920e-01 2.156628221273422241e-01 2.046005874872207642e-01 2.599560618400573730e-01 -1.865711659193038940e-01 1.081611961126327515e-01 -4.348237812519073486e-02 -7.697575539350509644e-02 -5.285960808396339417e-02 -2.301981747150421143e-01 1.752372682094573975e-01 2.297764569520950317e-01 1.626062393188476562e-01 1.434938982129096985e-02 -2.670179605484008789e-01 1.844411492347717285e-01 -4.910963028669357300e-02 1.452490240335464478e-01 3.449893295764923096e-01 -2.154584378004074097e-01 -2.816775143146514893e-01
2.407011017203330994e-02 -6.857216358184814453e-02 -1.631334424018859863e-02 -1.220640093088150024e-01 -1.194083690643310547e-01 8.023118227720260620e-02 1.094037219882011414e-01 -1.545979231595993042e-01 9.329190850257873535e-02 2.079585343599319458e-01 1.576096117496490479e-01 8.323893696069717407e-02 2.042700201272964478e-01 2.522166073322296143e-01 1.487110555171966553e-01 3.624696433544158936e-01 1.946564391255378723e-02 1.725324541330337524e-01 3.772009909152984619e-01 -3.315142169594764709e-02 -8.014973253011703491e-02 3.001834154129028320e-01 1.094649657607078552e-01 -1.167231705039739609e-02 2.355420738458633423e-01 -1.123333573341369629e-01 5.658945441246032715e-02 4.363285005092620850e-02 7.566540688276290894e-02 -1.075480580329895020e-01 -4.509855210781097412e-01 6.607404351234436035e-02
1.785677522420883179e-01 1.433516740798950195e-01 -1.740314215421676636e-01 -1.377324610948562622e-01 -1.535513550043106079e-01 4.842854663729667664e-02 -8.809085935354232788e-02 -2.912644483149051666e-02 3.474676981568336487e-02 -3.590444847941398621e-02 1.895227879285812378e-01 -2.701224386692047119e-02 8.950178325176239014e-02 6.699127703905105591e-02 1.658969521522521973e-01 -9.423761069774627686e-02 1.453913301229476929e-01 1.371598243713378906e-01 2.589740455150604248e-01 -1.207534447312355042e-01 -4.491344392299652100e-01 1.251837238669395447e-02 2.174393087625503540e-01 1.925139874219894409e-01 1.808257102966308594e-01 -2.665155231952667236e-01 2.045749127864837646e-01 -3.354320228099822998e-01 -1.070632226765155792e-02 2.223996371030807495e-01 -8.112497627735137939e-02 -2.316405922174453735e-01
-2.368131093680858612e-02 -1.176934037357568741e-02 3.407330438494682312e-02 -3.815226554870605469e-01 1.382184177637100220e-01 -1.451825648546218872e-01 -1.349764764308929443e-01 -1.680223345756530762e-01 8.856143802404403687e-02 7.820631563663482666e-02 1.071264371275901794e-01 -1.493864655494689941e-01 -7.582168560475111008e-03 9.697670117020606995e-03 3.525697290897369385e-01 2.446783334016799927e-01 2.203890495002269745e-02 -4.381962120532989502e-01 9.768363833427429199e-02 -9.672348201274871826e-02 -1.062127500772476196e-01 1.026955395936965942e-01 1.551646292209625244e-01 -1.629567705094814301e-02 -2.215875983238220215e-01 -1.377169489860534668e-01 -9.966570651158690453e-04 2.612400241196155548e-02 2.307602204382419586e-02 -6.123142316937446594e-03 -2.595575451850891113e-01 -3.736479282379150391e-01
-1.255597621202468872e-01 -1.653254926204681396e-01 2.267358601093292236e-01 -4.126096665859222412e-01 -2.144058048725128174e-01 -1.165821254253387451e-01 9.121642261743545532e-02 -3.604514598846435547e-01 -6.269344687461853027e-02 1.484170276671648026e-02 9.236195683479309082e-02 1.539652943611145020e-01 1.256363987922668457e-01 3.346649110317230225e-01 -4.081314057111740112e-02 -9.829826653003692627e-02 -1.144965589046478271e-01 -2.781368605792522430e-02 1.095031201839447021e-01 -5.441674590110778809e-02 6.458916515111923218e-02 1.857568472623825073e-01 -2.989428117871284485e-02 -2.710265517234802246e-01 1.039205566048622131e-01 -9.250930696725845337e-02 -4.831882566213607788e-02 3.865420818328857422e-02 -2.074638456106185913e-01 -3.219606280326843262e-01 -1.811931580305099487e-01 -1.317577362060546875e-01
-2.660518884658813477e-02 2.076791822910308838e-01 2.937953360378742218e-02 1.684146970510482788e-01 1.089462265372276306e-01 1.556208729743957520e-01 1.344798207283020020e-01 -4.054220318794250488e-01 1.862267404794692993e-02 -1.462176591157913208e-01 -6.229361146688461304e-02 1.613578200340270996e-01 3.666509091854095459e-01 3.126309216022491455e-01 1.266634464263916016e-01 1.651587486267089844e-01 2.122654169797897339e-01 -3.039558231830596924e-01 -5.030540749430656433e-02 -7.389751076698303223e-02 -1.628401875495910645e-01 -7.996816933155059814e-02 -7.269922643899917603e-02 5.616658926010131836e-02 5.427341535687446594e-02 -4.260795563459396362e-02 3.425057604908943176e-02 -4.046721756458282471e-01 -4.454818367958068848e-02 -3.302136808633804321e-02 9.408456087112426758e-02 -1.133629530668258667e-01
-1.211972758173942566e-01 1.678968966007232666e-01 2.656397223472595215e-01 -2.045634239912033081e-01 1.474724113941192627e-01 -2.721056342124938965e-01 7.317130267620086670e-02 -2.643043100833892822e-01 -3.780018910765647888e-02 -3.344183415174484253e-02 2.450198121368885040e-02 2.677899971604347229e-02 2.345120161771774292e-01 5.801365524530410767e-02 2.881940901279449463e-01 6.690535694360733032e-02 3.969466388225555420e-01 9.863331913948059082e-02 -1.580765247344970703e-01 -1.876152306795120239e-01 -6.264042854309082031e-02 -3.062300384044647217e-03 -3.771969303488731384e-02 -2.652597613632678986e-02 3.194888830184936523e-01 -3.021471798419952393e-01 1.760686188936233521e-01 5.609874054789543152e-02 -4.779427498579025269e-02 -4.821359738707542419e-02 5.188588425517082214e-02 -2.357874214649200439e-01
2.323760688304901123e-01 4.232448991388082504e-03 1.032075881958007812e-01 -1.561673730611801147e-01 -1.329472810029983521e-01 -3.015467822551727295e-01 4.593218490481376648e-02 -1.442739963531494141e-01 1.569915562868118286e-02 1.861143261194229126e-01 2.881899774074554443e-01 -1.431495845317840576e-01 2.127447426319122314e-01 2.679077982902526855e-01 -2.006002664566040039e-01 1.966542601585388184e-01 5.962225794792175293e-02 9.460183791816234589e-04 3.032342493534088135e-01 -5.357285961508750916e-02 -1.191182360053062439e-01 1.756369322538375854e-01 7.073426246643066406e-02 -1.077498495578765869e-01 1.020322144031524658e-01 -1.030797511339187622e-01 2.860409915447235107e-01 -2.862497270107269287e-01 7.687812298536300659e-02 -1.323506422340869904e-02 -3.064957559108734131e-01 -1.369679160416126251e-02
1.989895552396774292e-01 -2.468383684754371643e-02 -2.871161140501499176e-02 -1.606430262327194214e-01 -1.066832095384597778e-01 2.413144260644912720e-01 -1.862388253211975098e-01 -1.398905664682388306e-01 8.630722761154174805e-02 -1.637426763772964478e-01 1.159385293722152710e-01 -2.782191038131713867e-01 1.425821632146835327e-01 4.145675301551818848e-01 -4.898049309849739075e-02 -9.472070634365081787e-02 1.082913428544998169e-01 -1.150334924459457397e-01 1.224911287426948547e-01 -1.600973308086395264e-01 -2.349519431591033936e-01 3.660774827003479004e-01 -5.622427538037300110e-02 6.274203211069107056e-02 -3.015783801674842834e-02 -4.084185063838958740e-01 1.119539514183998108e-01 6.976231932640075684e-02 1.595449894666671753e-01 1.635249145328998566e-02 -6.897134333848953247e-02 -5.583419650793075562e-02
1.554920822381973267e-01 -3.242236003279685974e-02 1.681680530309677124e-01 -3.546311557292938232e-01 5.084522441029548645e-02 5.939130485057830811e-02 3.738582134246826172e-01 -3.064852654933929443e-01 1.289305984973907471e-01 1.644813269376754761e-02 -3.372815670445561409e-03 9.411580115556716919e-02 8.270119130611419678e-02 1.602113544940948486e-01 1.418185681104660034e-01 1.798169612884521484e-01 -9.026231616735458374e-02 -3.951311111450195312e-01 2.028767317533493042e-01 -1.785005629062652588e-02 -1.715172380208969116e-01 2.161014974117279053e-01 -2.827223241329193115e-01 2.267686277627944946e-02 -1.055694743990898132e-02 -1.251153927296400070e-02 -2.235410362482070923e-02 3.061774000525474548e-02 -1.779103428125381470e-01 2.312934249639511108e-01 -1.346319019794464111e-01 -5.383040755987167358e-02
-1.608362942934036255e-01 2.119355052709579468e-01 7.603414356708526611e-02 -1.029161065816879272e-01 6.492096930742263794e-02 -1.525099873542785645e-01 8.128063380718231201e-02 -4.694262146949768066e-01 1.498892437666654587e-02 -1.363348662853240967e-01 9.126790612936019897e-02 1.445394009351730347e-01 2.124028503894805908e-01 2.621825337409973145e-01 -3.093092329800128937e-02 1.015736684203147888e-01 2.654531300067901611e-01 -7.724978774785995483e-02 -1.643178164958953857e-01 -1.678928136825561523e-01 -4.185918718576431274e-02 -2.054863609373569489e-03 1.154800131916999817e-01 -2.577559053897857666e-01 1.613192111253738403e-01 -2.875196635723114014e-01 3.123342990875244141e-01 -1.571076065301895142e-01 -1.530540138483047485e-01 5.668270215392112732e-02 1.100169569253921509e-01 -4.917481914162635803e-02
-1.627283543348312378e-01 -9.744478017091751099e-02 1.024093665182590485e-02 -7.757554948329925537e-02 2.007893174886703491e-01 -1.634370535612106323e-01 1.275104731321334839e-01 -3.584327399730682373e-01 1.421284675598144531e-01 -2.370331287384033203e-01 -5.934819206595420837e-02 -4.362272098660469055e-02 3.674172163009643555e-01 2.418450079858303070e-02 1.650719046592712402e-01 1.515428721904754639e-01 3.072490990161895752e-01 -6.254686415195465088e-02 -2.300723791122436523e-01 7.482644915580749512e-02 -2.420530319213867188e-01 -5.146695766597986221e-03 -1.095527783036231995e-01 4.336665198206901550e-02 8.750034868717193604e-02 -3.251719474792480469e-01 3.550028055906295776e-02 9.126746654510498047e-02 -7.978916168212890625e-02 5.222342535853385925e-02 9.930195659399032593e-02 -3.274949789047241211e-01
2.017330974340438843e-01 -2.536876499652862549e-01 8.456003665924072266e-02 -2.347555309534072876e-01 5.832345411181449890e-02 3.754591196775436401e-02 -2.387150563299655914e-02 -1.727817803621292114e-01 -1.927030831575393677e-01 2.442599646747112274e-02 2.488208115100860596e-01 -2.854712605476379395e-01 1.037358194589614868e-01 1.767767816781997681e-01 3.926760256290435791e-01 2.682442665100097656e-01 2.105371206998825073e-01 -1.994637995958328247e-01 5.783715844154357910e-02 4.926069080829620361e-02 -1.925479620695114136e-02 2.663427889347076416e-01 1.643596589565277100e-02 1.807173192501068115e-01 1.751082390546798706e-01 -9.917477518320083618e-02 -1.609008908271789551e-01 -2.341708391904830933e-01 -1.004273165017366409e-02 -4.125497490167617798e-02 5.305057018995285034e-02 -1.679028719663619995e-01
2.499478310346603394e-01 -2.657623887062072754e-01 -2.929570674896240234e-01 -2.348670214414596558e-01 2.735088765621185303e-02 -1.409104913473129272e-01 2.447582632303237915e-01 -2.346678227186203003e-01 -2.619979716837406158e-02 -1.845885068178176880e-01 1.490221321582794189e-01 -2.998559176921844482e-01 1.939030736684799194e-01 1.788992136716842651e-01 1.222549676895141602e-01 7.301796227693557739e-02 7.922155410051345825e-02 3.165692463517189026e-02 -3.728834167122840881e-02 -1.693148910999298096e-01 7.853703200817108154e-02 1.957342922687530518e-01 2.861629724502563477e-01 6.028836593031883240e-02 9.626476466655731201e-02 -2.526780962944030762e-01 1.382550448179244995e-01 -1.781914532184600830e-01 -1.769389770925045013e-02 1.032046750187873840e-01 -1.890253871679306030e-01 -1.247166022658348083e-01
3.919842466711997986e-02 6.697151809930801392e-03 -1.167405024170875549e-01 -3.192298114299774170e-01 6.542091816663742065e-02 -8.973728120326995850e-02 2.317034006118774414e-01 -3.908060789108276367e-01 -3.220358192920684814e-01 -2.512138485908508301e-01 5.505170673131942749e-02 -2.087943255901336670e-03 1.083120927214622498e-01 1.902148723602294922e-01 2.769586443901062012e-02 1.404246985912322998e-01 2.146535217761993408e-01 -1.391743123531341553e-01 -1.074393168091773987e-01 -3.322402760386466980e-02 2.902179490774869919e-03 1.367976665496826172e-01 6.783535331487655640e-02 -4.490619152784347534e-02 -2.674231231212615967e-01 -1.644857972860336304e-01 4.596865922212600708e-02 3.591199964284896851e-02 -3.757418096065521240e-01 7.439031451940536499e-02 -2.196687757968902588e-01 -1.597111523151397705e-01
2.456006407737731934e-02 3.833705931901931763e-02 -1.726709306240081787e-02 -3.204582631587982178e-01 -6.916805356740951538e-02 1.317794173955917358e-01 -3.708063662052154541e-01 1.187031194567680359e-01 -1.115785390138626099e-01 -1.437752041965723038e-02 3.059220910072326660e-01 2.220230251550674438e-01 1.126138940453529358e-01 7.424686104059219360e-02 3.158120810985565186e-02 9.736521542072296143e-02 2.008865773677825928e-01 -9.223405271768569946e-02 2.086158990859985352e-01 1.016966532915830612e-02 -3.128115534782409668e-01 3.228203579783439636e-02 1.612623631954193115e-01 8.420600555837154388e-03 -6.437259912490844727e-02 -3.055645227432250977e-01 -3.100789897143840790e-02 -3.092673793435096741e-02 -2.045224606990814209e-02 -1.984257716685533524e-03 -3.928659856319427490e-01 -2.556034326553344727e-01
-7.514160871505737305e-02 -3.195061683654785156e-01 2.395276911556720734e-02 -1.339730918407440186e-01 8.796141296625137329e-02 -4.074796661734580994e-02 1.875978857278823853e-01 -4.177621304988861084e-01 -2.090329676866531372e-01 1.004951819777488708e-01 2.528806589543819427e-02 9.483060985803604126e-02 -1.409366428852081299e-01 3.653788007795810699e-03 3.081766664981842041e-01 8.180589228868484497e-02 -3.733655903488397598e-03 -1.411547809839248657e-01 1.251215636730194092e-01 -6.040942296385765076e-02 3.641395270824432373e-02 1.036909595131874084e-01 -1.126904934644699097e-01 4.866437055170536041e-03 -2.437688857316970825e-01 -2.824679911136627197e-01 -4.067136719822883606e-02 -1.819643676280975342e-01 -1.594830900430679321e-01 3.666486591100692749e-02 -2.019485235214233398e-01 -4.050683677196502686e-01
2.444210499525070190e-01 1.601711660623550415e-01 -5.300065502524375916e-02 -2.283674478530883789e-01 2.253461182117462158e-01 -9.986991994082927704e-03 4.602831602096557617e-01 -5.801796540617942810e-02 -1.946976631879806519e-01 -3.437631577253341675e-02 1.910602748394012451e-01 1.392453610897064209e-01 7.222497463226318359e-02 2.455631941556930542e-01 9.997740387916564941e-03 2.444919943809509277e-01 2.176207304000854492e-01 -1.845949888229370117e-01 -1.251987069845199585e-01 1.879141107201576233e-02 -1.670639514923095703e-01 6.135843694210052490e-03 -1.529305279254913330e-01 -7.239673286676406860e-02 1.129933893680572510e-01 -2.507127523422241211e-01 1.678558588027954102e-01 -5.828082934021949768e-02 -1.961105167865753174e-01 4.168644919991493225e-02 1.838016062974929810e-01 -1.947911381721496582e-01
5.321752279996871948e-02 6.412317603826522827e-02 -1.004804298281669617e-01 -1.761087626218795776e-01 2.315908819437026978e-01 -1.340516060590744019e-01 9.728118032217025757e-02 -3.210192918777465820e-01 -3.386963903903961182e-02 1.053018495440483093e-01 -2.842676080763339996e-02 1.794164068996906281e-02 1.909204125404357910e-01 4.383600056171417236e-01 1.443681865930557251e-01 9.956361353397369385e-02 -3.088909983634948730e-01 -1.981069594621658325e-01 -3.196095675230026245e-02 8.749768882989883423e-02 -8.990961313247680664e-02 -2.372808158397674561e-01 2.046609818935394287e-01 1.408967822790145874e-01 1.249298453330993652e-01 -2.173864394426345825e-01 4.267086088657379150e-02 -2.227329313755035400e-01 1.860294342041015625e-01 -5.443059280514717102e-02 -3.592051565647125244e-02 -2.692158520221710205e-01
-1.342859584838151932e-02 6.753375381231307983e-02 1.613121777772903442e-01 -4.096221625804901123e-01 -1.673446595668792725e-01 -3.003091923892498016e-02 -3.785933852195739746e-01 -3.263888359069824219e-01 -4.527423158288002014e-02 -4.256791248917579651e-02 1.940609663724899292e-01 -2.335876598954200745e-02 5.817323550581932068e-02 2.045527994632720947e-01 1.487313359975814819e-01 9.640035033226013184e-02 1.859385818243026733e-01 1.526337862014770508e-01 1.118932515382766724e-01 5.645031854510307312e-02 -1.279997825622558594e-01 7.493930310010910034e-02 -5.435675755143165588e-02 -1.310647744685411453e-02 1.793496757745742798e-01 -3.693191111087799072e-01 -1.024473607540130615e-01 2.304380759596824646e-02 -7.841389626264572144e-02 -6.777015049010515213e-03 -2.437856346368789673e-01 -2.450561970472335815e-01
-1.389201581478118896e-01 3.380134701728820801e-02 2.447845041751861572e-01 -2.016765922307968140e-01 -4.534086585044860840e-02 -1.612011492252349854e-01 2.674640342593193054e-02 -3.438133299350738525e-01 -5.191159993410110474e-02 1.313686091452836990e-02 -1.175767481327056885e-01 5.068815872073173523e-02 4.361651092767715454e-02 4.151004254817962646e-01 1.273861229419708252e-01 1.446831040084362030e-02 3.018914759159088135e-01 2.295104265213012695e-01 3.156692162156105042e-02 -6.507643312215805054e-02 -2.518128454685211182e-01 3.742358833551406860e-02 -1.427856832742691040e-01 -2.946414425969123840e-02 1.472714394330978394e-01 -2.904636859893798828e-01 -2.021717876195907593e-01 2.742839977145195007e-02 -7.701183110475540161e-02 -4.948194697499275208e-02 -1.971038579940795898e-01 -3.034282326698303223e-01
-1.026668176054954529e-01 1.043415665626525879e-01 -1.796264499425888062e-01 -1.285621430724859238e-02 3.655467629432678223e-01 5.104278028011322021e-02 1.604567915201187134e-01 -1.914975643157958984e-01 2.710564732551574707e-01 4.251864925026893616e-02 2.042311429977416992e-01 2.465107440948486328e-01 1.393821239471435547e-01 7.987206429243087769e-02 4.582007229328155518e-01 1.705540567636489868e-01 2.505357265472412109e-01 -1.323948055505752563e-01 1.733374744653701782e-01 -5.328112095594406128e-02 1.039563417434692383e-01 2.049152404069900513e-01 -5.944170430302619934e-02 -5.486553907394409180e-02 1.352520734071731567e-01 -2.210497856140136719e-01 8.989886939525604248e-02 -3.033794090151786804e-02 1.688276790082454681e-02 1.252090781927108765e-01 -9.901251643896102905e-02 -1.744900792837142944e-01
1.181377470493316650e-01 -2.247435897588729858e-01 1.124329268932342529e-01 -2.031016796827316284e-01 -1.181052252650260925e-01 1.004407852888107300e-01 3.480688035488128662e-01 -3.882321417331695557e-01 -9.088576771318912506e-03 6.935829669237136841e-02 8.986171334981918335e-02 4.269498586654663086e-02 -5.837438162416219711e-03 9.095506370067596436e-02 3.302435874938964844e-01 1.363076120615005493e-01 6.973323412239551544e-03 -3.048879504203796387e-01 -7.188463956117630005e-02 6.075018271803855896e-02 5.366402864456176758e-02 1.986632198095321655e-01 -1.504534631967544556e-01 -9.066345542669296265e-02 -2.139045149087905884e-01 -4.562357068061828613e-02 6.822150945663452148e-02 -2.238798737525939941e-01 -1.950566098093986511e-02 8.485187590122222900e-02 -1.551300883293151855e-01 -3.544933795928955078e-01
-4.155115410685539246e-02 -1.152672618627548218e-01 -1.310119330883026123e-01 5.807362124323844910e-02 -1.426824927330017090e-01 -1.197777390480041504e-01 -1.109924167394638062e-01 -2.355935722589492798e-01 1.262462586164474487e-01 8.868391066789627075e-02 2.492531239986419678e-01 2.285975962877273560e-02 1.895546168088912964e-01 3.132147490978240967e-01 2.106186151504516602e-01 7.168925553560256958e-02 1.786563694477081299e-01 -2.212991379201412201e-02 2.955124676227569580e-01 -9.931991249322891235e-02 -6.949847936630249023e-02 7.599081099033355713e-02 7.922651618719100952e-02 2.070391923189163208e-01 3.841299712657928467e-01 -1.441388130187988281e-01 -1.718881577253341675e-01 1.173161156475543976e-02 -1.206626743078231812e-01 2.518164739012718201e-02 -3.873059749603271484e-01 -1.984286159276962280e-01
-8.575975149869918823e-02 4.427738860249519348e-02 -7.961082458496093750e-02 -2.683827877044677734e-01 -7.968585938215255737e-03 -1.067133843898773193e-01 -4.151759669184684753e-02 -3.500757813453674316e-01 -2.586809359490871429e-02 3.199831843376159668e-01 6.908693909645080566e-02 3.794634714722633362e-02 -6.605640053749084473e-02 7.098754495382308960e-02 2.688941061496734619e-01 3.912122845649719238e-01 9.401152282953262329e-02 4.180683568120002747e-02 2.543084025382995605e-01 -1.113035157322883606e-01 -2.545629143714904785e-01 6.309943646192550659e-02 -7.111880928277969360e-02 -2.312833219766616821e-01 1.576873958110809326e-01 -1.509267538785934448e-01 -1.299874931573867798e-01 7.231864333152770996e-02 9.832608699798583984e-02 -1.039488017559051514e-01 -3.565114140510559082e-01 -1.545243244618177414e-02
-1.677601784467697144e-02 -2.382693141698837280e-01 1.923163831233978271e-01 -3.169086575508117676e-01 -1.435061395168304443e-01 6.487238407135009766e-02 3.334498405456542969e-02 -2.476916909217834473e-01 -1.143575385212898254e-01 2.454934827983379364e-02 1.074631065130233765e-01 -2.362392097711563110e-02 -2.972645498812198639e-02 -1.159741543233394623e-02 -2.843803167343139648e-02 2.145964056253433228e-01 6.115561723709106445e-02 -3.973405808210372925e-02 1.209288537502288818e-01 4.855350998695939779e-04 -1.381815075874328613e-01 1.543507575988769531e-01 5.444825440645217896e-02 6.277472525835037231e-02 -2.555843889713287354e-01 -4.383921623229980469e-01 -5.930200591683387756e-02 -9.998007677495479584e-03 -1.351392567157745361e-01 -1.712204366922378540e-01 -4.245121479034423828e-01 -2.931130826473236084e-01
-2.922554314136505127e-01 2.137364149093627930e-01 4.186234250664710999e-02 -5.890639964491128922e-03 -8.920212090015411377e-02 -1.900489181280136108e-01 3.096118867397308350e-01 -3.956668376922607422e-01 -2.183255851268768311e-01 -1.820597350597381592e-01 3.257459402084350586e-02 1.375136524438858032e-01 1.929247826337814331e-01 1.705905348062515259e-01 -7.354152947664260864e-02 5.503691360354423523e-02 2.594505622982978821e-02 -1.194155812263488770e-01 2.804703712463378906e-01 -1.002970412373542786e-01 5.396152660250663757e-02 1.026509776711463928e-01 2.932656109333038330e-01 -7.835193723440170288e-02 1.990021020174026489e-02 -1.117133349180221558e-01 4.511780291795730591e-02 -2.274953871965408325e-01 -1.157433912158012390e-02 -2.638906240463256836e-02 -2.805526256561279297e-01 -1.990787684917449951e-01
1.876086741685867310e-01 3.958661109209060669e-02 1.698153167963027954e-01 -1.297106444835662842e-01 -3.587262332439422607e-01 -6.358364131301641464e-03 -1.406521648168563843e-01 -1.744454056024551392e-01 9.827004373073577881e-02 5.749060772359371185e-03 1.735682785511016846e-01 -2.489233948290348053e-02 2.939244173467159271e-02 3.116291463375091553e-01 9.000169485807418823e-02 1.339544951915740967e-01 1.845675259828567505e-01 7.212375849485397339e-02 1.308532059192657471e-01 8.942162245512008667e-02 -2.191849797964096069e-01 3.847394511103630066e-02 -3.854978084564208984e-02 2.182276248931884766e-01 2.152934074401855469e-01 -3.499568104743957520e-01 6.350065022706985474e-02 -2.557667717337608337e-02 2.795235812664031982e-02 1.176781728863716125e-01 -2.740220725536346436e-01 -3.846240639686584473e-01
-2.892627567052841187e-02 1.690192818641662598e-01 -1.734818220138549805e-01 -1.810389459133148193e-01 1.483214199542999268e-01 -1.346590667963027954e-01 -1.097026839852333069e-02 -1.088774949312210083e-01 2.344683110713958740e-01 1.098049134016036987e-01 1.135292500257492065e-01 3.083309233188629150e-01 1.059159040451049805e-01 3.364658653736114502e-01 3.082128167152404785e-01 2.658385634422302246e-01 1.944265961647033691e-01 -8.233169466257095337e-02 -1.484452933073043823e-01 4.575458168983459473e-02 -1.079874858260154724e-01 -2.175360172986984253e-02 7.243678718805313110e-02 -1.638301014900207520e-01 2.685727551579475403e-02 -3.076598048210144043e-01 2.143590599298477173e-01 -8.639282733201980591e-02 1.069770660251379013e-02 -2.282614558935165405e-01 1.752888411283493042e-01 -2.141747176647186279e-01
2.395150950178503990e-03 1.467550843954086304e-01 1.909291595220565796e-01 -2.825351059436798096e-01 -2.145400792360305786e-01 3.963386639952659607e-02 -2.603214085102081299e-01 -2.174308747053146362e-01 -3.148780018091201782e-02 -3.635035082697868347e-02 -6.227235123515129089e-02 3.516048565506935120e-02 5.335051193833351135e-02 1.669186800718307495e-01 -1.462058275938034058e-01 1.303900182247161865e-01 5.028694272041320801e-01 5.242419987916946411e-02 4.483255371451377869e-02 2.744628116488456726e-03 -2.078993022441864014e-01 2.647737562656402588e-01 1.465957462787628174e-01 -6.074561271816492081e-03 1.784493029117584229e-02 -2.917707264423370361e-01 1.471455246210098267e-01 -1.365381032228469849e-01 -1.420757323503494263e-01 -1.966131627559661865e-01 -2.042500078678131104e-01 -6.497231870889663696e-02
5.574490129947662354e-02 1.781800687313079834e-01 -9.137608855962753296e-02 -9.485135227441787720e-02 3.762439191341400146e-01 8.079525828361511230e-02 4.187090098857879639e-01 -3.881457448005676270e-01 -2.061769925057888031e-02 -2.926359772682189941e-01 2.136367708444595337e-01 1.188450958579778671e-02 7.944146543741226196e-02 1.503186523914337158e-01 7.327411323785781860e-02 2.548564411699771881e-02 1.993368417024612427e-01 -1.119321491569280624e-02 7.648788392543792725e-02 5.603352934122085571e-02 -2.527345716953277588e-01 -9.155286103487014771e-02 1.312731765210628510e-03 -1.752908229827880859e-01 1.329291728325188160e-03 -1.137799769639968872e-01 3.881575912237167358e-02 -2.792281508445739746e-01 -1.366870254278182983e-01 -1.355405151844024658e-01 -7.443158328533172607e-02 -1.418273299932479858e-01
2.599579989910125732e-01 1.546715572476387024e-02 1.443325430154800415e-01 -2.289885729551315308e-01 -2.361664623022079468e-01 2.624335289001464844e-01 4.767931997776031494e-02 2.899153716862201691e-02 -4.986833408474922180e-02 4.093028977513313293e-02 2.666625194251537323e-02 6.171857193112373352e-02 -1.441236585378646851e-01 1.829270869493484497e-01 1.797546297311782837e-01 -1.575432121753692627e-01 1.640028357505798340e-01 -2.179959565401077271e-01 3.784162178635597229e-02 -2.234358936548233032e-01 -2.364098727703094482e-01 3.142910599708557129e-01 1.006005257368087769e-01 -1.471779048442840576e-01 4.027049988508224487e-03 -1.397004574537277222e-01 5.077568348497152328e-03 -1.838864982128143311e-01 -8.632931858301162720e-02 2.101737856864929199e-01 -3.363898396492004395e-01 -2.841229438781738281e-01
1.404174952767789364e-03 8.896164596080780029e-03 -1.036930233240127563e-01 -1.775882244110107422e-01 6.590130180120468140e-02 1.670909523963928223e-01 1.617362201213836670e-01 -1.391438096761703491e-01 2.136042863130569458e-01 2.043745219707489014e-01 3.214529156684875488e-01 3.600836396217346191e-01 1.385869085788726807e-01 2.627875097095966339e-02 2.256741821765899658e-01 3.953860998153686523e-01 2.128023505210876465e-01 -1.649597585201263428e-01 1.175745502114295959e-01 3.753176890313625336e-03 -2.160002887248992920e-01 8.862639963626861572e-02 -3.291073441505432129e-02 -1.901132762432098389e-01 -1.379235833883285522e-01 -8.749704062938690186e-02 5.468540266156196594e-02 -3.086960315704345703e-02 -2.214194238185882568e-01 -6.185880675911903381e-02 -2.564563155174255371e-01 -7.061716169118881226e-02
1.660033613443374634e-01 6.682871282100677490e-02 -2.075485140085220337e-01 -4.061384871602058411e-02 2.193653956055641174e-03 -1.917798966169357300e-01 -9.678805619478225708e-02 -6.013038381934165955e-02 -1.291610598564147949e-01 -5.924054235219955444e-02 -2.493907064199447632e-01 1.835193485021591187e-01 1.044441945850849152e-02 2.503684163093566895e-01 1.454001963138580322e-01 -1.558049321174621582e-01 2.328705638647079468e-01 -1.359030008316040039e-01 2.238751575350761414e-02 6.979335099458694458e-02 -4.583726823329925537e-01 9.398377686738967896e-02 4.508902132511138916e-02 -1.140161678194999695e-01 1.703884005546569824e-01 -1.749721914529800415e-01 8.979795873165130615e-02 5.496401339769363403e-02 -6.286377459764480591e-02 -3.900270760059356689e-01 -1.493096500635147095e-01 -2.967589795589447021e-01
2.715752692893147469e-03 1.367233395576477051e-01 2.441704571247100830e-01 -2.045530527830123901e-01 -2.478184998035430908e-01 -8.169662207365036011e-03 -7.749382406473159790e-02 -8.036191761493682861e-02 3.018470015376806259e-03 -5.266516469419002533e-03 7.282578945159912109e-02 -7.107524573802947998e-02 4.962624609470367432e-02 4.350671470165252686e-01 1.037108376622200012e-01 2.670845091342926025e-01 1.340869069099426270e-01 -6.573158502578735352e-02 3.858295455574989319e-02 -1.674929559230804443e-01 -1.840556710958480835e-01 2.386101335287094116e-01 -8.404639363288879395e-02 3.401765823364257812e-01 3.158131241798400879e-01 -2.350185513496398926e-01 2.131562978029251099e-01 1.164049878716468811e-01 6.020262092351913452e-02 1.226141676306724548e-01 -5.903622880578041077e-02 -1.418691873550415039e-01
1.463169455528259277e-01 1.010816618800163269e-01 -2.329903393983840942e-01 -2.856078147888183594e-01 -8.432930707931518555e-02 -2.679317630827426910e-02 -1.617571264505386353e-01 -9.589999169111251831e-02 1.895176768302917480e-01 1.534069031476974487e-01 -1.447996199131011963e-01 -5.464236810803413391e-02 2.347039580345153809e-01 2.472798079252243042e-01 2.095486521720886230e-01 1.688757538795471191e-01 4.932568594813346863e-02 -5.545608233660459518e-03 2.844696938991546631e-01 -1.964694261550903320e-01 -2.052174806594848633e-01 3.300964534282684326e-01 9.952719509601593018e-02 -9.681662917137145996e-02 -1.347063388675451279e-02 6.896135210990905762e-02 -1.856266558170318604e-01 -8.136494457721710205e-02 -3.686086460947990417e-02 -1.122149303555488586e-01 -3.754076063632965088e-01 -1.549818515777587891e-01
-3.520145267248153687e-02 3.708780184388160706e-02 1.943770051002502441e-01 -4.286862164735794067e-02 7.206457853317260742e-02 -1.017880886793136597e-01 2.991345524787902832e-01 -1.119673475623130798e-01 -1.427474170923233032e-01 1.664118319749832153e-01 -1.135249957442283630e-01 1.594147980213165283e-01 -2.501378208398818970e-02 6.148502603173255920e-02 2.043996900320053101e-01 2.871675230562686920e-02 3.106808662414550781e-01 2.867661602795124054e-02 1.593308597803115845e-01 2.799825966358184814e-01 -2.518467605113983154e-01 1.503989249467849731e-01 -4.059378430247306824e-02 5.192981287837028503e-02 -2.434548176825046539e-02 -1.690073609352111816e-01 1.050792187452316284e-01 2.407699264585971832e-02 -4.562343060970306396e-01 -7.445084862411022186e-03 -2.360335737466812134e-01 -3.325733244419097900e-01
1.569908261299133301e-01 1.385641563683748245e-02 2.847924828529357910e-01 -2.734923064708709717e-01 -3.679687976837158203e-01 -7.226148247718811035e-02 -1.382502317428588867e-01 -2.678431868553161621e-01 1.593092679977416992e-01 1.271090805530548096e-01 2.228652238845825195e-01 -6.779765710234642029e-03 1.052390635013580322e-01 3.062613010406494141e-01 7.892353832721710205e-02 2.618844211101531982e-01 1.242268234491348267e-01 7.324592769145965576e-02 1.536144316196441650e-01 -1.049393862485885620e-01 -1.908645480871200562e-01 1.823794841766357422e-01 4.754349123686552048e-03 1.821506470441818237e-01 1.720890998840332031e-01 -1.105260103940963745e-01 9.975066035985946655e-02 -1.132827624678611755e-01 3.266386315226554871e-02 5.440507456660270691e-02 -6.803694181144237518e-03 -2.997660934925079346e-01
3.213173747062683105e-01 7.571210712194442749e-02 -1.806051135063171387e-01 -1.318782567977905273e-01 2.413461804389953613e-01 -2.168817222118377686e-01 1.992456614971160889e-01 1.429027132689952850e-02 1.122653409838676453e-01 1.732613146305084229e-01 3.612359613180160522e-02 1.830551959574222565e-02 4.014668520539999008e-04 1.865398585796356201e-01 3.346582353115081787e-01 2.551780641078948975e-01 -8.817522227764129639e-02 -2.065120488405227661e-01 2.038637399673461914e-01 1.419810205698013306e-01 -1.794906705617904663e-01 1.938210874795913696e-01 1.501998603343963623e-01 -3.731896355748176575e-02 -4.173773527145385742e-02 -3.426175117492675781e-01 2.542805075645446777e-01 4.005762189626693726e-02 7.694029808044433594e-02 -9.869594871997833252e-02 8.282549679279327393e-03 -1.807019114494323730e-01
2.175019085407257080e-01 3.148991167545318604e-01 2.564387321472167969e-01 -1.043176203966140747e-01 -3.398584425449371338e-01 1.764173060655593872e-01 6.908233463764190674e-02 -7.406046986579895020e-02 1.294971406459808350e-01 -1.788146346807479858e-01 1.352164596319198608e-01 6.254957057535648346e-03 2.041997611522674561e-01 3.655394613742828369e-01 1.911759674549102783e-01 -1.513208895921707153e-01 1.767692714929580688e-01 -1.927104145288467407e-01 -1.110863238573074341e-01 -6.024901568889617920e-02 -1.927209645509719849e-01 2.159065753221511841e-01 1.611448079347610474e-02 1.561049651354551315e-02 1.546903848648071289e-01 -2.153607606887817383e-01 2.793918922543525696e-02 4.604209586977958679e-02 2.214893996715545654e-01 -7.234001159667968750e-02 -8.934556692838668823e-02 -1.186442375183105469e-01
-1.196406316012144089e-02 -1.049718931317329407e-01 -1.532774269580841064e-01 -3.425828516483306885e-01 -8.883253484964370728e-02 -3.547142744064331055e-01 -1.014334149658679962e-02 4.621015861630439758e-02 -1.152080446481704712e-01 -1.899187862873077393e-01 -2.747392281889915466e-02 1.490171700716018677e-01 1.105517297983169556e-01 3.486628830432891846e-02 -4.523580893874168396e-03 -1.076994463801383972e-01 -1.786143053323030472e-03 -6.780416518449783325e-02 -6.467536091804504395e-02 8.683662861585617065e-03 -3.092646896839141846e-01 1.912010014057159424e-01 -1.310579329729080200e-01 -2.433207780122756958e-01 2.049759030342102051e-01 -3.093112707138061523e-01 -2.376610971987247467e-02 -2.243670970201492310e-01 1.913057118654251099e-01 -2.907910346984863281e-01 -1.666333079338073730e-01 -2.443535327911376953e-01
-3.786221891641616821e-02 1.100265979766845703e-01 5.431217327713966370e-02 1.492339838296175003e-02 1.561566293239593506e-01 4.679330438375473022e-02 3.397783041000366211e-01 -2.496029287576675415e-01 -1.795550733804702759e-01 -1.826239526271820068e-01 2.052633091807365417e-02 -1.923672407865524292e-01 3.262910544872283936e-01 3.338629305362701416e-01 6.897705048322677612e-02 1.998458802700042725e-01 1.071268133819103241e-02 -1.811237819492816925e-02 8.385564386844635010e-02 -2.379039302468299866e-02 -1.229612007737159729e-01 3.407572805881500244e-01 6.064578145742416382e-02 -1.210473999381065369e-01 -1.610808074474334717e-01 -1.418730020523071289e-01 -1.294583231210708618e-01 -1.371033489704132080e-01 -1.082946360111236572e-01 -3.019647598266601562e-01 -1.482607722282409668e-01 -2.217847257852554321e-01
1.644401103258132935e-01 -4.436491429805755615e-02 2.342533618211746216e-01 -2.115401774644851685e-01 8.943400532007217407e-02 -6.414249539375305176e-02 -7.300200313329696655e-02 -3.250245153903961182e-01 -7.983218133449554443e-02 -3.046903312206268311e-01 7.098757475614547729e-02 4.244331717491149902e-01 -7.015941292047500610e-02 1.753325015306472778e-01 3.063546121120452881e-01 -2.116820774972438812e-02 1.642249524593353271e-01 6.231438741087913513e-02 2.522806525230407715e-01 -8.149589598178863525e-02 -1.671739071607589722e-01 4.610431939363479614e-02 1.135439202189445496e-01 -1.971028000116348267e-01 8.801237680017948151e-03 -3.277106285095214844e-01 -9.993860125541687012e-02 -6.097820121794939041e-03 -1.135777309536933899e-01 -6.250264495611190796e-02 -1.395289879292249680e-02 -1.283547431230545044e-01
-1.616907268762588501e-01 -4.224116727709770203e-02 -1.119635626673698425e-01 4.389850795269012451e-02 1.780184730887413025e-02 -2.634109258651733398e-01 -8.648393303155899048e-02 -1.690810918807983398e-01 9.830464422702789307e-02 7.667849306017160416e-03 1.039074454456567764e-02 -1.660695821046829224e-01 6.300029158592224121e-02 3.154807686805725098e-01 2.836010456085205078e-01 2.524126470088958740e-01 1.058933660387992859e-01 -7.559119258075952530e-03 1.580792218446731567e-01 1.582558602094650269e-01 -2.717415988445281982e-01 3.220110833644866943e-01 4.113778099417686462e-02 -3.816146031022071838e-02 3.357858061790466309e-01 -2.399084568023681641e-01 2.759855054318904877e-02 2.487658113241195679e-01 -1.576297134160995483e-01 -1.002726983278989792e-02 -1.745261549949645996e-01 -1.908955723047256470e-01
5.663675069808959961e-02 1.074042096734046936e-01 -2.167344987392425537e-01 -3.294207900762557983e-02 2.264896631240844727e-01 -5.639898777008056641e-02 -1.837041527032852173e-01 -1.436309702694416046e-02 -1.314555853605270386e-01 -3.956337645649909973e-02 2.768842577934265137e-01 5.459942668676376343e-02 1.043022722005844116e-01 1.162360459566116333e-01 2.663745880126953125e-01 1.220296248793601990e-01 1.022545397281646729e-01 -2.364703714847564697e-01 1.761008352041244507e-01 -3.071005046367645264e-01 -1.884801983833312988e-01 -3.185109794139862061e-02 4.540830850601196289e-02 -5.801772698760032654e-02 -8.720394968986511230e-02 -4.775938093662261963e-01 6.468254141509532928e-03 -1.649359464645385742e-01 -1.060301996767520905e-02 -3.573272824287414551e-01 -6.677193101495504379e-03 -1.248514577746391296e-01
-2.742916345596313477e-01 -4.383396822959184647e-03 -1.846983432769775391e-01 -1.343632042407989502e-01 2.494127005338668823e-01 -2.125141918659210205e-01 1.748686134815216064e-01 -8.749185130000114441e-03 -3.675390779972076416e-01 -3.111399896442890167e-02 2.065853178501129150e-01 6.630787253379821777e-02 3.080116808414459229e-01 1.576130241155624390e-01 1.981056481599807739e-01 5.445328727364540100e-02 2.317669093608856201e-01 5.487499758601188660e-02 1.168977692723274231e-01 9.113598614931106567e-03 -2.140179127454757690e-01 2.608413100242614746e-01 1.180183142423629761e-01 1.028582081198692322e-02 -1.262376159429550171e-01 -2.216281890869140625e-01 -1.825321651995182037e-02 -1.487855315208435059e-01 -6.727767735719680786e-02 -1.116640418767929077e-01 -2.659683823585510254e-01 1.260607838630676270e-01
-4.097834974527359009e-02 1.120340675115585327e-01 1.263155192136764526e-01 -9.203239530324935913e-02 -1.760748028755187988e-01 -1.160257831215858459e-01 -1.699667423963546753e-01 -3.683749139308929443e-01 1.027100682258605957e-01 -1.823168396949768066e-01 2.823152206838130951e-02 -3.404541611671447754e-01 3.607326447963714600e-01 2.431227713823318481e-01 6.944131851196289062e-02 -3.353922069072723389e-02 6.864795088768005371e-02 -4.846750572323799133e-02 1.830019652843475342e-01 -1.863312534987926483e-02 -2.804416716098785400e-01 1.976515650749206543e-01 -1.943405419588088989e-01 -4.252226278185844421e-02 5.486131459474563599e-02 -2.571692466735839844e-01 1.715456545352935791e-01 -2.154609262943267822e-01 4.536136239767074585e-02 1.996782720088958740e-01 -6.835780292749404907e-02 -8.261028677225112915e-02
-1.118920836597681046e-02 1.350569874048233032e-01 2.122673392295837402e-01 2.855103230103850365e-03 -1.176508492790162563e-03 -3.114107847213745117e-01 2.947843447327613831e-02 -2.351473420858383179e-01 6.374792661517858505e-03 2.480139136314392090e-01 -1.917381435632705688e-01 -1.516980826854705811e-01 2.439626455307006836e-01 1.877768635749816895e-01 2.928058207035064697e-01 -7.802760601043701172e-02 1.188402399420738220e-01 -1.173596382141113281e-01 2.133909612894058228e-01 -1.518468409776687622e-01 -3.343851566314697266e-01 -7.832131534814834595e-02 3.257444873452186584e-02 5.697946622967720032e-02 1.696748584508895874e-01 -2.489808574318885803e-02 2.058629691600799561e-01 -5.124146118760108948e-03 9.816016256809234619e-02 -2.504555284976959229e-01 -4.224902763962745667e-02 -3.328517973423004150e-01
-2.407709509134292603e-01 5.267995595932006836e-02 -1.459052860736846924e-01 -1.086902320384979248e-01 1.417558044195175171e-01 -2.013752013444900513e-01 -1.300815492868423462e-01 -2.609642446041107178e-01 7.345554232597351074e-02 -1.466658562421798706e-01 1.642166376113891602e-01 1.410226672887802124e-01 9.431773424148559570e-02 1.276590488851070404e-02 3.475781381130218506e-01 2.358437329530715942e-01 1.346529722213745117e-01 -3.360114619135856628e-02 2.440838664770126343e-01 1.247131675481796265e-01 -3.957181237637996674e-03 1.873262077569961548e-01 -1.625489890575408936e-01 -1.397833377122879028e-01 1.535093039274215698e-01 -4.369219839572906494e-01 1.267659664154052734e-01 -5.119642987847328186e-02 -4.715341329574584961e-02 2.715439498424530029e-01 -9.973289817571640015e-02 8.189866691827774048e-02
-2.011111229658126831e-01 7.409109175205230713e-02 1.693989187479019165e-01 -2.368959486484527588e-01 -1.006538346409797668e-01 1.638775914907455444e-01 2.821476161479949951e-01 -1.880359351634979248e-01 -1.152314096689224243e-01 -1.718977242708206177e-01 -3.273096680641174316e-02 1.684663146734237671e-01 7.319288328289985657e-03 -6.517595797777175903e-02 2.603003680706024170e-01 1.163723841309547424e-01 3.823806047439575195e-01 -2.684911787509918213e-01 6.228001043200492859e-02 8.950328454375267029e-03 -1.011101342737674713e-02 -7.188218086957931519e-02 4.059682041406631470e-02 -3.418340533971786499e-02 -1.431630551815032959e-01 -9.417843073606491089e-02 2.121927887201309204e-01 -4.313476756215095520e-02 -2.254874557256698608e-01 -2.975444309413433075e-02 -2.522354722023010254e-01 -3.707642257213592529e-01
4.133589973207563162e-04 8.386237174272537231e-02 -1.359109580516815186e-01 -1.723661273717880249e-01 8.588680624961853027e-02 -1.938301920890808105e-01 1.473193913698196411e-01 -2.868053615093231201e-01 3.165207104757428169e-03 3.323920071125030518e-01 1.112687587738037109e-01 -2.963668704032897949e-01 5.006731301546096802e-02 2.811635136604309082e-01 3.189428746700286865e-01 2.920466661453247070e-01 3.086607204750180244e-03 -1.613149791955947876e-02 5.556793883442878723e-02 -1.299139708280563354e-01 -4.384310543537139893e-02 -6.000028178095817566e-02 -6.414389610290527344e-02 -2.356957048177719116e-01 1.277456432580947876e-01 -2.437039166688919067e-01 -1.736371032893657684e-02 -2.666359543800354004e-01 -1.149375177919864655e-02 -1.175186112523078918e-01 8.793026208877563477e-02 -2.497767955064773560e-01
2.417735159397125244e-01 9.185516834259033203e-02 9.481621533632278442e-02 7.126721739768981934e-02 -3.937895968556404114e-02 1.231085136532783508e-01 1.567704230546951294e-01 -5.749333500862121582e-01 -3.394216001033782959e-01 3.663484752178192139e-02 8.627291768789291382e-02 1.905960738658905029e-01 1.987894475460052490e-01 6.120485067367553711e-02 3.904197365045547485e-02 3.048996329307556152e-01 1.266653835773468018e-01 -6.557901855558156967e-03 -1.874533295631408691e-01 -1.566496193408966064e-01 -1.606711000204086304e-01 7.104581594467163086e-02 8.086440153419971466e-03 -1.422368884086608887e-01 -3.160408139228820801e-02 -2.181742787361145020e-01 7.574312388896942139e-02 7.318139821290969849e-02 1.381362676620483398e-01 -9.547823667526245117e-02 1.519912388175725937e-02 -1.846416741609573364e-01
9.391431510448455811e-02 -1.622119098901748657e-01 1.504773199558258057e-01 -3.712071180343627930e-01 1.610980331897735596e-01 1.496839076280593872e-01 2.251217886805534363e-02 -9.724039584398269653e-02 -1.867412030696868896e-01 8.850373327732086182e-02 2.277729213237762451e-01 -2.724172472953796387e-01 9.094898402690887451e-02 2.293162047863006592e-01 2.012469768524169922e-01 7.576799392700195312e-02 7.749751210212707520e-02 7.672046869993209839e-02 8.999212831258773804e-02 -4.288906231522560120e-02 9.896637499332427979e-02 1.984570622444152832e-01 -2.262226939201354980e-01 1.222386304289102554e-02 2.925192117691040039e-01 -2.614400684833526611e-01 -1.598725467920303345e-01 -3.037590682506561279e-01 3.623908618465065956e-03 1.008397117257118225e-01 -1.924162954092025757e-01 -1.700727194547653198e-01
-2.192235141992568970e-01 1.153618618845939636e-01 -3.170112846419215202e-03 -7.994002662599086761e-03 -6.080616638064384460e-02 -4.527048766613006592e-02 3.271571993827819824e-01 -4.091108143329620361e-01 -2.867207527160644531e-01 -2.698373794555664062e-01 1.339819282293319702e-02 1.272287964820861816e-01 1.143829524517059326e-02 2.655234038829803467e-01 6.848721951246261597e-02 2.257632762193679810e-01 9.761624783277511597e-02 -8.694487065076828003e-02 2.789450585842132568e-01 -1.218662187457084656e-01 -1.453998535871505737e-01 2.404947131872177124e-01 2.329972982406616211e-01 2.266436442732810974e-02 3.592165559530258179e-02 -5.152318626642227173e-02 -1.238544192165136337e-02 -1.266189813613891602e-01 -3.262103721499443054e-02 -2.549839615821838379e-01 -6.704690307378768921e-02 -1.627587825059890747e-01
-1.044704169034957886e-01 6.814503669738769531e-02 -6.822070479393005371e-02 -1.062847822904586792e-01 -4.429272413253784180e-01 -4.741948843002319336e-02 -2.940145134925842285e-02 -1.892341673374176025e-01 1.458449065685272217e-01 -1.801515370607376099e-01 2.769399285316467285e-01 9.324353933334350586e-02 2.831913828849792480e-01 2.474219538271427155e-02 2.903718352317810059e-01 -8.220450580120086670e-02 -1.413014344871044159e-02 1.865964382886886597e-01 -3.828177601099014282e-02 2.574745751917362213e-02 -2.285950630903244019e-01 2.423179596662521362e-01 1.250421851873397827e-01 9.874265640974044800e-03 -6.340331584215164185e-02 -2.418981045484542847e-01 1.066599786281585693e-01 -1.186014706036075950e-04 1.634029671549797058e-02 1.323353648185729980e-01 -1.794185787439346313e-01 -3.669486939907073975e-01
6.683424115180969238e-02 9.763682633638381958e-02 -7.198987901210784912e-02 -3.277157247066497803e-01 3.488587960600852966e-02 4.620938748121261597e-02 9.756002575159072876e-02 -3.287906292825937271e-04 -1.799536496400833130e-01 1.954239606857299805e-01 -2.188324462622404099e-03 7.389124482870101929e-02 3.127434253692626953e-01 2.357464432716369629e-01 8.028118312358856201e-02 2.127983421087265015e-01 2.688216269016265869e-01 1.361428499221801758e-01 1.416443586349487305e-01 4.907885938882827759e-02 3.753716498613357544e-02 -3.919094055891036987e-02 -1.945861428976058960e-01 -2.493430301547050476e-02 2.497808933258056641e-01 -1.525624841451644897e-01 1.434265542775392532e-02 -1.246590614318847656e-01 7.939896732568740845e-02 2.106590718030929565e-01 -5.152755975723266602e-01 -8.422658592462539673e-02
-3.545625507831573486e-02 -9.486837685108184814e-02 2.844133377075195312e-01 -1.248158589005470276e-01 -5.322060734033584595e-02 -3.516662493348121643e-02 -7.736872881650924683e-02 -2.395558208227157593e-01 -1.336189657449722290e-01 -1.512786597013473511e-01 1.520672738552093506e-01 2.586631178855895996e-01 -1.495510190725326538e-01 3.645810484886169434e-01 3.373883664608001709e-01 -1.254595667123794556e-01 4.024928063154220581e-02 5.498597025871276855e-02 4.194209873676300049e-01 -2.418644279241561890e-01 -4.473328962922096252e-02 6.484188139438629150e-02 -4.081682115793228149e-02 -2.040723562240600586e-01 1.304173767566680908e-01 -1.265893727540969849e-01 1.484368555247783661e-02 -1.800988614559173584e-01 -1.462826728820800781e-01 1.169750094413757324e-02 -2.034327760338783264e-02 -1.843718141317367554e-01
-3.028731048107147217e-01 -1.814661920070648193e-01 2.675619325600564480e-04 -3.389871418476104736e-01 1.769886538386344910e-02 2.216580510139465332e-02 2.610608637332916260e-01 -4.593608677387237549e-01 -3.373858984559774399e-03 -3.451744094491004944e-02 -8.821955323219299316e-02 2.700214684009552002e-01 1.042540818452835083e-01 5.770247429609298706e-02 2.531422972679138184e-01 -5.812895298004150391e-02 3.961840271949768066e-02 -1.051354408264160156e-01 1.396235823631286621e-01 8.292848616838455200e-02 -7.397010922431945801e-02 1.626575738191604614e-01 -1.110058873891830444e-01 -1.354432702064514160e-01 1.346013695001602173e-01 -1.424458026885986328e-01 -1.039051935076713562e-01 9.381039440631866455e-02 -3.117116689682006836e-01 2.236838638782501221e-02 -1.649595201015472412e-01 -1.800769716501235962e-01
-1.936493963003158569e-01 -4.038752615451812744e-02 1.839352995157241821e-01 -1.948822885751724243e-01 2.100323587656021118e-01 -1.936206519603729248e-01 8.016054332256317139e-02 -3.127383291721343994e-01 -5.059596523642539978e-02 -6.813187152147293091e-02 -2.617079764604568481e-02 8.275005966424942017e-02 2.164044678211212158e-01 3.051114082336425781e-01 -2.307744137942790985e-02 3.755533695220947266e-02 2.622698843479156494e-01 -2.105221524834632874e-02 -1.939560025930404663e-01 -7.575729489326477051e-02 -1.615071669220924377e-02 1.739815473556518555e-01 -7.555888593196868896e-02 -3.167367577552795410e-01 2.817395329475402832e-01 -3.639363646507263184e-01 2.826548516750335693e-01 -2.997330203652381897e-02 3.732242062687873840e-02 4.382552579045295715e-02 -3.866919502615928650e-02 -6.793246604502201080e-03
2.715448103845119476e-02 -3.849899023771286011e-02 1.040757298469543457e-01 -6.881637871265411377e-02 6.119345780462026596e-03 1.442617326974868774e-01 -3.982168808579444885e-02 -2.687022387981414795e-01 8.771453285589814186e-04 2.782487869262695312e-02 2.325160503387451172e-01 1.838326454162597656e-01 1.263580471277236938e-01 3.508059084415435791e-01 8.664498478174209595e-02 -1.080444827675819397e-01 -9.322267770767211914e-02 -4.785967618227005005e-02 -9.603076428174972534e-02 1.374378353357315063e-01 -2.250800579786300659e-01 3.406942188739776611e-01 9.647612273693084717e-02 1.187861114740371704e-01 -3.846725448966026306e-02 -1.918194591999053955e-01 1.195507273077964783e-01 3.787264600396156311e-02 2.936490178108215332e-01 2.378089129924774170e-01 -4.161925017833709717e-01 -2.036875635385513306e-01
3.569424897432327271e-02 -3.959073126316070557e-02 -3.781699016690254211e-02 -6.806442141532897949e-02 1.865539401769638062e-01 1.734389364719390869e-01 1.008532568812370300e-01 3.086214512586593628e-02 2.553534507751464844e-01 9.837132692337036133e-02 2.106643468141555786e-01 3.264584243297576904e-01 2.555950880050659180e-01 5.058528855443000793e-02 3.895842730998992920e-01 2.813166975975036621e-01 1.262507289648056030e-01 -1.579398214817047119e-01 1.782811284065246582e-01 -1.227295249700546265e-01 -4.620998352766036987e-02 1.899641901254653931e-01 -1.292184442281723022e-01 -2.190645933151245117e-01 -1.235789582133293152e-01 -9.070536494255065918e-02 1.841805316507816315e-02 -1.123750880360603333e-01 -1.901585459709167480e-01 -7.371261715888977051e-02 -3.312038481235504150e-01 -1.097860783338546753e-01
1.284942179918289185e-01 -2.012979835271835327e-01 2.631876766681671143e-01 -4.145350754261016846e-01 2.117032855749130249e-01 1.562669724225997925e-01 1.076462492346763611e-01 -2.949416935443878174e-01 -3.321075439453125000e-02 3.649472445249557495e-02 3.025197684764862061e-01 -2.910424768924713135e-01 8.131543546915054321e-02 2.280101776123046875e-01 1.138845011591911316e-01 1.115882024168968201e-01 1.363145262002944946e-01 -2.320202738046646118e-01 -1.332541704177856445e-01 4.072747658938169479e-03 1.173495799303054810e-01 1.624726355075836182e-01 1.448091268539428711e-01 -3.671799972653388977e-02 1.611884236335754395e-01 -4.126201197504997253e-02 9.653418511152267456e-02 -1.158314719796180725e-01 -3.941953182220458984e-02 -7.705345004796981812e-02 -8.768164366483688354e-02 -2.304137051105499268e-01
-3.763439878821372986e-02 -1.064939722418785095e-01 8.107558824121952057e-03 -1.073233336210250854e-01 1.841122508049011230e-01 7.223946601152420044e-02 2.533909678459167480e-01 -4.684795737266540527e-01 5.607828497886657715e-02 7.468702737241983414e-03 -1.020437702536582947e-01 2.640909552574157715e-01 -1.652487367391586304e-01 3.251968622207641602e-01 1.664148420095443726e-01 2.215270698070526123e-02 2.497217953205108643e-01 -1.709490716457366943e-01 -9.980232268571853638e-02 1.511796265840530396e-01 -1.635603159666061401e-01 9.609168395400047302e-03 -7.810827344655990601e-02 4.130889195948839188e-03 1.982472687959671021e-01 -2.794912755489349365e-01 1.888803839683532715e-01 -2.063681334257125854e-01 7.716163992881774902e-02 -2.137099802494049072e-01 5.944659933447837830e-02 7.567800581455230713e-03
-9.530967473983764648e-02 8.122636377811431885e-02 -1.473425179719924927e-01 -3.128755092620849609e-01 2.150558680295944214e-02 -2.858625352382659912e-02 -4.180779308080673218e-02 1.787933856248855591e-01 1.365987211465835571e-01 -1.454032864421606064e-02 -3.221389055252075195e-01 9.596286714076995850e-02 1.506605651229619980e-02 2.782891392707824707e-01 3.867687284946441650e-01 2.496346533298492432e-01 4.987791553139686584e-02 -1.857739239931106567e-01 1.548379957675933838e-01 -1.246431022882461548e-01 -1.743697524070739746e-01 -1.300763934850692749e-01 2.117853239178657532e-02 -1.620300114154815674e-01 -1.635984480381011963e-01 -1.729590296745300293e-01 2.083498239517211914e-01 5.576114356517791748e-02 -1.017610281705856323e-01 -1.570356786251068115e-01 -9.315767884254455566e-02 -3.329578936100006104e-01
-2.901440858840942383e-02 6.118208542466163635e-02 2.694267332553863525e-01 -2.511166632175445557e-01 -3.107967786490917206e-02 3.105808198451995850e-01 2.629568278789520264e-01 -1.297358870506286621e-01 8.363064378499984741e-03 -8.207458257675170898e-02 8.108860254287719727e-02 1.120047271251678467e-01 -6.625019013881683350e-02 9.322068840265274048e-02 1.571128368377685547e-01 9.904054552316665649e-02 2.928954958915710449e-01 -2.636249549686908722e-02 2.873171269893646240e-01 -9.790965914726257324e-02 -1.069722175598144531e-01 -7.589106261730194092e-02 2.352274255827069283e-03 -1.336776167154312134e-01 -1.072498485445976257e-01 -2.810603938996791840e-03 1.822858452796936035e-01 -7.263241708278656006e-02 -3.601064085960388184e-01 -2.150751799345016479e-01 -2.050013244152069092e-01 -3.481232821941375732e-01
-6.437960267066955566e-02 -4.466921463608741760e-02 -3.955072909593582153e-02 -1.617906093597412109e-01 -2.084544599056243896e-01 -1.125169098377227783e-01 -2.138154208660125732e-01 -1.614601165056228638e-01 2.670656442642211914e-01 1.821797937154769897e-01 -9.791128337383270264e-03 -3.203705698251724243e-02 1.222659200429916382e-01 2.264329493045806885e-01 3.662508726119995117e-01 1.891983896493911743e-01 2.626368999481201172e-01 -4.060670733451843262e-03 1.993310302495956421e-01 -4.223044216632843018e-02 -2.392753213644027710e-02 1.871169209480285645e-01 -1.130821462720632553e-02 1.491906046867370605e-01 2.159187793731689453e-01 -3.443496823310852051e-01 8.277271687984466553e-02 -5.215787515044212341e-02 -5.535905435681343079e-02 1.290742307901382446e-01 -3.653037846088409424e-01 -2.138452837243676186e-03
1.470616012811660767e-01 1.105541735887527466e-01 -1.022537052631378174e-02 -2.303229421377182007e-01 1.254266798496246338e-01 -1.918302625417709351e-01 -1.051941886544227600e-01 1.021547242999076843e-03 -2.951882034540176392e-02 -4.628516361117362976e-02 1.809129416942596436e-01 5.021332949399948120e-02 2.448062300682067871e-01 7.284040004014968872e-02 1.215208321809768677e-01 2.948527932167053223e-01 -2.838324755430221558e-02 -1.022387519478797913e-01 5.107532814145088196e-02 9.780947118997573853e-03 -3.656040430068969727e-01 -2.111341804265975952e-01 1.813882440328598022e-01 -1.414093561470508575e-02 -1.190722584724426270e-01 -3.122769296169281006e-01 -1.099700629711151123e-01 -3.743979632854461670e-01 -1.276388317346572876e-01 -1.467841118574142456e-01 2.797466889023780823e-02 -3.410328924655914307e-01
1.417251676321029663e-01 -4.115569964051246643e-02 8.903233706951141357e-02 -3.626796603202819824e-01 -1.977264434099197388e-01 -5.196567624807357788e-02 -3.726924210786819458e-02 -1.071841940283775330e-01 -1.673072725534439087e-01 2.257529795169830322e-01 1.106560453772544861e-01 -8.597666770219802856e-02 1.486636996269226074e-01 2.257829345762729645e-02 3.792739510536193848e-01 2.361233830451965332e-01 2.883213162422180176e-01 -2.464993298053741455e-01 -1.469739675521850586e-01 -2.833371236920356750e-02 -9.348320215940475464e-02 1.722373813390731812e-01 5.840877443552017212e-02 -5.148909240961074829e-02 -1.016867235302925110e-01 -1.966029107570648193e-01 1.704623848199844360e-01 4.253155738115310669e-02 3.792212158441543579e-02 -4.159463569521903992e-03 -3.563240170478820801e-01 2.103152275085449219e-01
9.158180654048919678e-02 -8.758218586444854736e-02 9.998044371604919434e-02 -2.272749394178390503e-01 -3.545921146869659424e-01 3.438742086291313171e-02 -1.273832768201828003e-01 -2.633503377437591553e-01 1.536207348108291626e-01 -2.246741801500320435e-01 1.914435774087905884e-01 3.668431192636489868e-02 1.501172631978988647e-01 1.699149310588836670e-01 2.163983434438705444e-01 -2.219404792413115501e-03 3.225380182266235352e-02 1.250597834587097168e-01 4.004471376538276672e-02 8.131363987922668457e-02 -1.122663095593452454e-01 1.310490369796752930e-01 2.309584617614746094e-02 2.589542567729949951e-01 8.551216125488281250e-02 -2.564998865127563477e-01 1.985138505697250366e-01 -2.444190718233585358e-02 -9.100481122732162476e-02 2.511355578899383545e-01 -1.900079995393753052e-01 -3.957936167716979980e-01
-2.353619188070297241e-01 4.569289088249206543e-02 -4.264630749821662903e-02 -1.430306285619735718e-01 2.028303779661655426e-02 -2.031814455986022949e-01 -1.178979724645614624e-01 -1.459895670413970947e-01 -2.295696735382080078e-01 -7.110167294740676880e-02 -1.292127072811126709e-01 2.278155982494354248e-01 1.156978830695152283e-01 2.645414173603057861e-01 1.519026756286621094e-01 1.201171725988388062e-01 1.382112354040145874e-01 -8.802118152379989624e-02 1.407549828290939331e-01 -2.042027711868286133e-01 1.638063415884971619e-02 1.109748631715774536e-01 3.283509910106658936e-01 1.957646757364273071e-01 -1.936028152704238892e-02 -3.327975571155548096e-01 1.846749633550643921e-01 -1.725894808769226074e-01 5.652782693505287170e-02 5.659014731645584106e-02 -3.960990607738494873e-01 1.035043224692344666e-01
2.397769987583160400e-01 -1.598953902721405029e-01 -2.213649079203605652e-02 3.870120504871010780e-03 3.370152041316032410e-02 -1.616973057389259338e-02 1.339247822761535645e-01 -3.554806113243103027e-01 2.879736423492431641e-01 1.370252519845962524e-01 3.303839266300201416e-01 9.202051907777786255e-02 2.099546343088150024e-01 9.740022569894790649e-02 2.059734165668487549e-01 3.292656540870666504e-01 -1.051702052354812622e-01 -1.827008575201034546e-01 1.288396120071411133e-02 -1.619016677141189575e-01 -1.620079278945922852e-01 1.556886583566665649e-01 -1.150981262326240540e-01 -1.001453213393688202e-02 3.384164348244667053e-02 -1.512027233839035034e-01 -2.918108701705932617e-01 3.065687231719493866e-02 -1.410946696996688843e-01 1.667251810431480408e-02 -2.376012057065963745e-01 -1.600264012813568115e-01
2.462985366582870483e-01 -1.006501466035842896e-01 -6.628645211458206177e-02 -3.054167032241821289e-01 -1.682278513908386230e-02 -6.531656533479690552e-02 -1.423519551753997803e-01 -4.082290828227996826e-02 -3.312870860099792480e-01 -1.064916327595710754e-01 7.546129636466503143e-03 2.956784069538116455e-01 2.593764066696166992e-01 1.516061425209045410e-01 -9.270052425563335419e-03 -4.193189740180969238e-02 1.913506239652633667e-01 -3.356567919254302979e-01 5.779385194182395935e-02 1.307234168052673340e-01 -1.670413762331008911e-01 -7.531876862049102783e-02 -1.255571693181991577e-01 9.374241530895233154e-02 4.245727788656949997e-03 -3.229294419288635254e-01 -2.101826108992099762e-02 -2.491724342107772827e-01 -1.060484573245048523e-01 -1.128272414207458496e-01 9.468759596347808838e-02 -2.770649790763854980e-01
-4.050143435597419739e-02 9.453343600034713745e-02 2.823447994887828827e-02 -9.191481769084930420e-02 2.272307872772216797e-02 3.851297870278358459e-02 2.311055660247802734e-01 -4.269551932811737061e-01 1.276426166296005249e-01 -9.083857387304306030e-02 -1.847163736820220947e-01 1.319292634725570679e-01 3.266255259513854980e-01 2.814584076404571533e-01 2.184498757123947144e-01 -9.071748703718185425e-02 8.412729203701019287e-02 4.311084002256393433e-02 -2.671944200992584229e-01 -2.581181228160858154e-01 -1.685375124216079712e-01 -9.735938161611557007e-02 -2.406382411718368530e-01 -2.057379782199859619e-01 1.099105924367904663e-01 -9.943629056215286255e-02 2.731648087501525879e-01 6.799303740262985229e-02 -8.755613118410110474e-02 -3.757449612021446228e-02 2.203605510294437408e-02 -1.694368273019790649e-01
-1.488274931907653809e-01 -3.292556852102279663e-02 -7.986536622047424316e-02 -1.576170176267623901e-01 1.870830804109573364e-01 -3.009662330150604248e-01 1.738583594560623169e-01 -2.693913877010345459e-01 -2.922339923679828644e-02 -1.664593964815139771e-01 -1.130103319883346558e-01 3.215745091438293457e-02 1.182212755084037781e-01 1.751576513051986694e-01 1.456524133682250977e-01 1.177581921219825745e-01 1.960549205541610718e-01 -7.556698471307754517e-02 1.209191158413887024e-01 -4.709460213780403137e-02 -7.160405069589614868e-02 7.304796576499938965e-02 8.567234873771667480e-02 1.272830814123153687e-01 2.990701496601104736e-01 -1.025073900818824768e-01 -1.241801306605339050e-01 -9.612890332937240601e-02 -8.687993884086608887e-02 1.055456511676311493e-02 -6.047699451446533203e-01 4.527450352907180786e-02
9.400250762701034546e-02 -9.146513789892196655e-02 -1.458528488874435425e-01 -1.809625625610351562e-01 6.367423385381698608e-02 -2.503064461052417755e-02 4.800151586532592773e-01 -3.138531744480133057e-01 1.356420665979385376e-01 1.556007862091064453e-01 1.152422800660133362e-01 -7.062831521034240723e-02 3.453969210386276245e-02 2.990436553955078125e-01 2.334270775318145752e-01 1.904911547899246216e-01 2.954333834350109100e-02 -3.242377340793609619e-01 5.521120876073837280e-02 -3.681573271751403809e-02 -1.281170099973678589e-01 1.882829815149307251e-01 -1.104368921369314194e-02 7.248342037200927734e-02 2.041386067867279053e-01 -1.355640143156051636e-01 -1.474443674087524414e-01 -1.566309034824371338e-01 -2.312033772468566895e-01 -2.393256314098834991e-02 -1.353919208049774170e-01 8.108146488666534424e-02
-1.104653105139732361e-01 -2.609435915946960449e-01 1.959441006183624268e-01 -2.324467711150646210e-02 -2.458683103322982788e-01 -2.799745500087738037e-01 -2.083755433559417725e-01 -2.199929505586624146e-01 5.108148604631423950e-02 -3.708429634571075439e-02 2.077321857213973999e-01 -8.434761315584182739e-02 5.868692696094512939e-02 3.902942538261413574e-01 1.369975507259368896e-01 2.186094224452972412e-01 9.120831638574600220e-02 -6.510034203529357910e-02 1.467061489820480347e-01 -5.074055865406990051e-02 -1.731843203306198120e-01 1.617381274700164795e-01 1.617973856627941132e-02 1.910050958395004272e-01 1.984238177537918091e-01 -2.984549105167388916e-01 8.597262203693389893e-02 -8.612754940986633301e-02 -4.774285107851028442e-02 4.217661172151565552e-02 -4.052305221557617188e-02 -3.082618415355682373e-01
1.555417757481336594e-02 -3.402034193277359009e-02 -2.917572297155857086e-02 -1.761591434478759766e-01 1.333056986331939697e-01 -4.322854056954383850e-02 2.115800976753234863e-01 -2.066789567470550537e-01 -1.365917623043060303e-01 -1.258147805929183960e-01 -2.641016244888305664e-02 -8.753858506679534912e-02 3.216037750244140625e-01 2.963685095310211182e-01 2.878887020051479340e-02 2.397923618555068970e-01 5.853691324591636658e-02 -1.153864264488220215e-01 3.791302442550659180e-02 7.125353440642356873e-03 -6.896967440843582153e-02 3.312346637248992920e-01 -8.905165642499923706e-02 -2.765183150768280029e-01 -3.362861573696136475e-01 -2.308285422623157501e-02 5.992746353149414062e-02 3.549967706203460693e-02 -1.530516296625137329e-01 -3.033414781093597412e-01 -2.283875942230224609e-01 -2.529577314853668213e-01
-2.044562846422195435e-01 -1.411015242338180542e-01 -9.608986228704452515e-02 -1.384724229574203491e-01 1.210394427180290222e-01 -7.014373689889907837e-02 2.295491397380828857e-01 -2.414080351591110229e-01 5.661978572607040405e-02 -3.630552291870117188e-01 3.061855137348175049e-01 6.947236508131027222e-02 1.217393800616264343e-01 1.257032901048660278e-01 -1.282810568809509277e-01 2.105388641357421875e-01 -1.268809884786605835e-01 -2.648948729038238525e-01 1.454212982207536697e-02 1.272511333227157593e-01 -2.673982977867126465e-01 2.104135006666183472e-01 -5.538894981145858765e-02 -1.721234321594238281e-01 -9.328895062208175659e-02 -6.782820820808410645e-02 -5.317884683609008789e-02 -1.987232267856597900e-01 -9.397608041763305664e-02 -4.204297438263893127e-02 -4.246297478675842285e-02 -3.676632344722747803e-01
-1.879090815782546997e-01 -6.243418157100677490e-02 2.897802591323852539e-01 -1.465035378932952881e-01 7.787995785474777222e-02 -1.689237803220748901e-01 2.580534517765045166e-01 -3.116854429244995117e-01 -1.402112692594528198e-01 6.623516976833343506e-02 -1.414758712053298950e-01 1.561542749404907227e-01 -4.075276479125022888e-02 -1.927618868649005890e-02 2.433169633150100708e-01 1.965405791997909546e-01 6.275006383657455444e-02 -3.116902336478233337e-02 2.717068791389465332e-02 1.150531172752380371e-01 -2.299385517835617065e-01 3.444304168224334717e-01 -9.496017545461654663e-02 1.628326624631881714e-02 6.571365054696798325e-03 -1.379387080669403076e-01 1.453280746936798096e-01 -2.763413488864898682e-01 -2.808792889118194580e-01 -6.319244205951690674e-02 -2.125453203916549683e-01 -2.107571065425872803e-01
1.167238652706146240e-01 -1.122451275587081909e-01 -1.035268753767013550e-01 -2.693850994110107422e-01 -3.276952728629112244e-02 -8.200491219758987427e-02 1.618656516075134277e-01 -2.013706713914871216e-01 -8.444512635469436646e-02 1.123272106051445007e-01 1.544314175844192505e-01 -2.623562514781951904e-01 1.321706622838973999e-01 8.120776712894439697e-02 5.670513510704040527e-01 2.586626410484313965e-01 1.456725150346755981e-01 -8.349485695362091064e-02 -1.934276148676872253e-02 -2.099201977252960205e-01 -1.556111574172973633e-01 -3.955085296183824539e-03 -2.196844071149826050e-01 -1.818093061447143555e-01 2.423909902572631836e-01 -1.135384291410446167e-01 -1.846551150083541870e-02 -2.126460894942283630e-02 -5.142273381352424622e-02 -1.797747313976287842e-01 -3.321955353021621704e-02 -6.566952913999557495e-02
-1.055125594139099121e-01 9.898366034030914307e-02 3.438395261764526367e-01 -2.466156333684921265e-02 6.081013754010200500e-02 1.199290081858634949e-01 -6.620621308684349060e-03 -5.588810890913009644e-02 3.552398979663848877e-01 5.755284056067466736e-02 -3.765987977385520935e-02 4.042928293347358704e-02 1.394636183977127075e-01 2.631433308124542236e-01 1.382800489664077759e-01 2.980193682014942169e-02 -5.403397232294082642e-02 -2.128667980432510376e-01 8.192973583936691284e-02 -2.147482894361019135e-02 -3.054629862308502197e-01 3.063991963863372803e-01 1.134421769529581070e-02 -1.219965443015098572e-01 1.261990368366241455e-01 -2.273166179656982422e-01 2.344561368227005005e-01 -1.686804294586181641e-01 -7.931062579154968262e-02 8.507445454597473145e-02 -3.271205723285675049e-01 -2.618392407894134521e-01
-4.410174116492271423e-02 -1.955706328153610229e-01 -8.292580954730510712e-03 -2.389723509550094604e-01 1.800857335329055786e-01 1.164503991603851318e-01 -3.464006353169679642e-03 2.105630934238433838e-01 1.876060813665390015e-01 -2.945457994937896729e-01 4.264102876186370850e-02 5.954723432660102844e-02 1.902911961078643799e-01 2.380446493625640869e-01 2.182606458663940430e-01 3.126699924468994141e-01 1.842744946479797363e-01 1.574539542198181152e-01 1.635085344314575195e-01 -4.118466377258300781e-02 -1.872641295194625854e-01 -9.844190441071987152e-03 -5.496202036738395691e-02 -9.756088256835937500e-02 9.482261538505554199e-02 -3.946871161460876465e-01 2.063015103340148926e-01 -4.722425714135169983e-02 -2.079794853925704956e-01 -2.841380052268505096e-02 -2.054099142551422119e-01 1.264803707599639893e-01
-2.160750478506088257e-01 -1.756817847490310669e-01 -4.543659463524818420e-02 -3.130795657634735107e-01 -1.600529700517654419e-01 5.884221568703651428e-02 2.474270462989807129e-01 -4.207569956779479980e-01 8.049657568335533142e-03 -6.425364315509796143e-02 -6.951653212308883667e-02 2.503632009029388428e-01 6.583903729915618896e-02 -9.205088764429092407e-02 1.710394769906997681e-01 -2.534645199775695801e-01 8.129579573869705200e-02 -2.208284735679626465e-01 2.848535478115081787e-01 1.603991240262985229e-01 -1.361278891563415527e-01 9.361402690410614014e-02 -6.363167613744735718e-02 -1.569540798664093018e-01 9.223929792642593384e-02 -2.341844439506530762e-01 -9.277835488319396973e-02 3.050903044641017914e-02 -2.252211719751358032e-01 3.149445727467536926e-02 -7.803577929735183716e-02 -1.676214635372161865e-01
1.168173179030418396e-01 8.728510886430740356e-02 1.879898607730865479e-01 -2.717526555061340332e-01 6.236697081476449966e-03 -8.121182769536972046e-02 1.613916903734207153e-01 -2.322883605957031250e-01 1.204743608832359314e-01 -1.707860268652439117e-02 1.035536378622055054e-01 -1.078080162405967712e-01 2.586981356143951416e-01 3.272668123245239258e-01 3.462171256542205811e-01 -2.308732084929943085e-02 2.232518047094345093e-01 -2.317906767129898071e-01 -4.807588830590248108e-02 8.024019002914428711e-02 3.421569615602493286e-02 2.562905550003051758e-01 1.618889421224594116e-01 8.284854888916015625e-02 -2.461134493350982666e-01 -1.950689591467380524e-02 -8.380674570798873901e-02 1.109478324651718140e-01 1.552196592092514038e-01 -1.612236201763153076e-01 1.217478886246681213e-01 -3.064099848270416260e-01
-1.436636596918106079e-02 2.232651710510253906e-01 -2.533787488937377930e-01 -1.230018362402915955e-01 -3.968260064721107483e-02 -3.696582838892936707e-02 -5.234385281801223755e-02 -8.591574430465698242e-02 -3.360537812113761902e-02 1.205710172653198242e-01 -1.481185257434844971e-01 -1.133012622594833374e-01 3.575879037380218506e-01 1.460088640451431274e-01 2.900823354721069336e-01 1.508630514144897461e-01 1.642755270004272461e-01 -9.748802334070205688e-02 2.238612473011016846e-01 -1.466709226369857788e-01 -3.150644302368164062e-01 1.465860158205032349e-01 -6.798976659774780273e-02 -6.323502748273313046e-04 1.862584352493286133e-01 8.584129065275192261e-02 -2.734109461307525635e-01 -1.369604617357254028e-01 -4.205930605530738831e-02 -3.174838051199913025e-02 -4.040556252002716064e-01 -1.261440217494964600e-01
-1.181390807032585144e-01 3.260941058397293091e-02 -1.548399031162261963e-01 -1.887873113155364990e-01 -1.653907001018524170e-01 1.450092643499374390e-01 1.130336448550224304e-01 1.117293462157249451e-01 -2.421995252370834351e-01 -1.669789254665374756e-01 -1.962050348520278931e-01 2.695506811141967773e-01 4.207497537136077881e-01 2.630073428153991699e-01 1.182078868150711060e-01 1.242829114198684692e-01 2.114851474761962891e-01 -1.284065395593643188e-01 -6.894730776548385620e-02 -2.774457819759845734e-02 -1.337736994028091431e-01 7.918661087751388550e-02 8.757942914962768555e-02 2.113328501582145691e-02 1.445301026105880737e-01 -1.755379140377044678e-01 1.162221059203147888e-01 -1.440026164054870605e-01 -2.865845151245594025e-02 -2.847430296242237091e-02 -4.322337508201599121e-01 7.055067270994186401e-02
5.782141909003257751e-02 2.585118450224399567e-02 8.623489737510681152e-02 -6.568083912134170532e-02 -1.512068957090377808e-01 1.469060778617858887e-01 6.280108541250228882e-02 -5.960004404187202454e-03 1.222110837697982788e-01 -3.985646367073059082e-02 -1.037821993231773376e-01 1.435222197324037552e-02 -2.699835598468780518e-02 2.228200733661651611e-01 3.274926841259002686e-01 -2.862346470355987549e-01 4.306256398558616638e-02 -2.882587909698486328e-01 5.951349623501300812e-03 -2.641358412802219391e-02 -2.572372257709503174e-01 4.137360155582427979e-01 -6.662994564976543188e-05 -1.399534791707992554e-01 4.828397929668426514e-02 -2.075358331203460693e-01 1.515343040227890015e-01 -1.901814192533493042e-01 1.045817136764526367e-01 4.618944600224494934e-02 -3.971968889236450195e-01 -2.253149896860122681e-01
-1.059621106833219528e-02 1.695120036602020264e-01 3.693108260631561279e-02 -3.760102093219757080e-01 -1.269617229700088501e-01 -1.873278804123401642e-02 1.190280914306640625e-01 -1.934085935354232788e-01 -4.009613022208213806e-02 3.773863986134529114e-02 2.162436991930007935e-01 -1.123708561062812805e-01 2.616618573665618896e-01 -7.994131743907928467e-02 1.469337493181228638e-01 9.059687703847885132e-02 3.127712309360504150e-01 -1.271426975727081299e-01 -1.725806891918182373e-01 1.061579436063766479e-01 -1.545973420143127441e-01 7.311282306909561157e-02 1.907206177711486816e-01 -2.187750302255153656e-02 -1.787260621786117554e-01 -2.183538079261779785e-01 8.277150243520736694e-02 3.775861114263534546e-02 4.753438755869865417e-02 3.491463512182235718e-02 -5.247927308082580566e-01 7.319916784763336182e-02
-1.614005565643310547e-01 -6.365992873907089233e-02 2.600631117820739746e-01 -9.791310131549835205e-02 -7.947516441345214844e-02 -1.416763812303543091e-01 -1.795305870473384857e-02 -1.385314464569091797e-01 -1.199396625161170959e-01 5.407590419054031372e-03 1.003795862197875977e-01 -7.514175772666931152e-02 -1.106198993511497974e-03 2.888281643390655518e-01 1.216902062296867371e-01 2.617987245321273804e-02 2.776129245758056641e-01 1.879013031721115112e-01 1.032069027423858643e-01 9.325197339057922363e-02 -3.046218156814575195e-01 3.145697712898254395e-02 -1.692455559968948364e-01 1.146076023578643799e-01 -4.455610737204551697e-02 -4.219046235084533691e-01 -2.344031184911727905e-01 5.160023272037506104e-02 -1.555778086185455322e-01 1.658102571964263916e-01 -1.752686500549316406e-01 -3.611406385898590088e-01
-1.900771111249923706e-01 1.750669926404953003e-01 1.263441592454910278e-01 -7.948575168848037720e-02 -2.634624242782592773e-01 2.514464259147644043e-01 -5.041987448930740356e-02 -1.053816005587577820e-01 -6.846746057271957397e-02 2.539110779762268066e-01 -1.228301525115966797e-01 5.459048226475715637e-02 -7.212220132350921631e-02 1.257596462965011597e-01 1.390521042048931122e-02 2.411577850580215454e-01 2.343195080757141113e-01 -1.981078386306762695e-01 7.907234877347946167e-02 -5.333759263157844543e-02 -1.568997353315353394e-01 3.310814201831817627e-01 6.724178791046142578e-02 1.334542930126190186e-01 1.443366426974534988e-02 -2.825273200869560242e-02 6.273330003023147583e-02 8.107519708573818207e-03 1.236541494727134705e-01 -1.589253991842269897e-01 -2.450566738843917847e-01 -4.823285639286041260e-01
1.478473991155624390e-01 -2.580828405916690826e-02 9.535693377256393433e-02 -2.360956519842147827e-01 7.206932455301284790e-02 3.918499872088432312e-02 -2.143101245164871216e-01 1.380189359188079834e-01 1.503700911998748779e-01 -1.471619009971618652e-01 -1.235463842749595642e-02 2.129792124032974243e-01 -7.375910878181457520e-02 4.063553512096405029e-01 3.474403321743011475e-01 -5.620686709880828857e-02 -2.483310876414179802e-03 1.614071056246757507e-02 3.524306118488311768e-01 2.195392549037933350e-02 -3.142215609550476074e-01 1.841250509023666382e-01 -1.081748828291893005e-01 5.284589156508445740e-02 6.293562799692153931e-02 -2.924929559230804443e-01 9.778486192226409912e-02 -1.096072420477867126e-01 9.330680221319198608e-02 -8.251459896564483643e-02 -1.992676109075546265e-01 -1.353343129158020020e-01
4.703088104724884033e-02 -8.943618275225162506e-03 1.968444436788558960e-01 -1.089093461632728577e-01 -7.368785887956619263e-02 2.619431614875793457e-01 9.296941757202148438e-02 8.241982012987136841e-02 1.341561228036880493e-01 -1.165084447711706161e-02 -3.773174807429313660e-02 1.082156002521514893e-01 3.529808670282363892e-02 3.006376326084136963e-01 1.135790124535560608e-01 -1.626960337162017822e-01 1.301044132560491562e-02 -1.153442487120628357e-01 -4.146317020058631897e-02 -1.207340285181999207e-01 -2.058649063110351562e-01 3.342990279197692871e-01 -1.627138257026672363e-01 -4.655261337757110596e-02 1.073862984776496887e-01 -3.290891349315643311e-01 7.351678609848022461e-02 -2.702735364437103271e-01 2.347672581672668457e-01 1.688203774392604828e-03 -4.239993095397949219e-01 -2.227674126625061035e-01
2.383014000952243805e-02 2.399583719670772552e-02 1.088959574699401855e-01 -2.746339440345764160e-01 -1.706327870488166809e-02 -1.810102537274360657e-02 1.905069686472415924e-02 -2.644628286361694336e-01 1.862043589353561401e-01 1.254847049713134766e-01 1.304143369197845459e-01 7.405616343021392822e-02 1.027874797582626343e-01 3.029432296752929688e-01 1.288588810712099075e-02 1.145003959536552429e-01 2.934708595275878906e-01 2.946336567401885986e-01 -2.029242068529129028e-01 -2.256003022193908691e-01 -5.560562759637832642e-02 -2.177429497241973877e-01 -2.058907747268676758e-01 -5.292002856731414795e-02 1.507891621440649033e-02 -2.640508413314819336e-01 -4.893679288215935230e-04 -1.903300583362579346e-01 -1.756453514099121094e-01 -1.470711827278137207e-01 -2.687265276908874512e-01 -2.460699379444122314e-01
2.534565627574920654e-01 -1.269387304782867432e-01 1.243907883763313293e-01 -2.354037165641784668e-01 -2.557469308376312256e-01 -1.133802533149719238e-01 4.050881862640380859e-01 -3.985534906387329102e-01 9.979108721017837524e-02 1.024135872721672058e-01 7.812300324440002441e-02 -3.521482273936271667e-02 1.802235783543437719e-04 4.005815088748931885e-02 1.523775458335876465e-01 2.521724402904510498e-01 -1.166393756866455078e-01 -2.913953363895416260e-01 -2.362848632037639618e-02 -7.946579158306121826e-02 -7.315646111965179443e-02 1.267927587032318115e-01 -1.194609925150871277e-01 -1.173916179686784744e-02 -4.662996158003807068e-02 -5.972137302160263062e-02 8.156143128871917725e-03 -1.004868820309638977e-01 -1.522036194801330566e-01 1.442780047655105591e-01 -1.509707123041152954e-01 -3.277885913848876953e-01
6.469228863716125488e-02 -1.731411218643188477e-01 -1.790931820869445801e-01 -3.267241120338439941e-01 -1.223554760217666626e-01 -3.257127106189727783e-02 2.724204957485198975e-01 2.158011198043823242e-01 -1.348866820335388184e-01 6.850206851959228516e-02 -8.623713627457618713e-03 -8.766093850135803223e-02 4.080670177936553955e-01 2.610596716403961182e-01 1.224775984883308411e-01 2.843604683876037598e-01 1.925504356622695923e-01 9.087564051151275635e-02 2.366070635616779327e-02 5.856368690729141235e-02 -3.441876545548439026e-02 7.678812742233276367e-02 -5.934367701411247253e-02 -4.001412540674209595e-02 -7.131069898605346680e-02 -2.952141463756561279e-01 3.783735632896423340e-02 -2.413026690483093262e-01 4.008920863270759583e-02 -5.643519014120101929e-02 -3.289163410663604736e-01 -5.118932202458381653e-02
-3.113012062385678291e-03 3.490911796689033508e-02 5.835486575961112976e-02 -3.212491869926452637e-01 2.686084508895874023e-01 -1.244276463985443115e-01 7.665921002626419067e-02 -4.079975783824920654e-01 1.849692910909652710e-01 -1.848478466272354126e-01 2.112042307853698730e-01 1.691844016313552856e-01 1.855727843940258026e-02 1.870219558477401733e-01 1.879062652587890625e-01 3.221013247966766357e-01 1.222669780254364014e-01 -1.642144471406936646e-01 -2.387554049491882324e-01 -8.294910937547683716e-02 -2.281066328287124634e-01 -5.366754159331321716e-02 -1.318361014127731323e-01 1.859004199504852295e-01 -3.209643810987472534e-02 -3.321442380547523499e-02 2.871164977550506592e-01 8.577288687229156494e-02 4.783833771944046021e-02 2.235797606408596039e-02 -1.723437383770942688e-02 -9.239529818296432495e-02
1.386672407388687134e-01 -1.616172641515731812e-01 9.236720949411392212e-02 -1.564167439937591553e-01 -3.946026787161827087e-02 -1.389845311641693115e-01 2.538834810256958008e-01 -3.761757016181945801e-01 2.255737408995628357e-02 1.378813385963439941e-01 -6.520077586174011230e-02 -4.017146304249763489e-02 2.814506366848945618e-02 4.183689877390861511e-02 3.318985104560852051e-01 2.427361458539962769e-01 1.186658516526222229e-01 -2.079561203718185425e-01 -8.254196494817733765e-02 7.217780500650405884e-02 -4.246486816555261612e-03 1.949499696493148804e-01 1.071442514657974243e-01 3.508672118186950684e-02 -1.665857881307601929e-01 -2.535864412784576416e-01 1.092236489057540894e-01 -2.041090130805969238e-01 -2.257100939750671387e-01 -4.081292450428009033e-02 -9.208124130964279175e-02 -4.135070145130157471e-01
2.341167181730270386e-01 -5.510499328374862671e-02 2.930890619754791260e-01 -1.957320421934127808e-01 -7.423582673072814941e-02 2.545878849923610687e-02 3.880671039223670959e-02 6.596904247999191284e-02 -3.681582165881991386e-03 1.276699155569076538e-01 4.987136647105216980e-02 1.385494768619537354e-01 3.766827583312988281e-01 1.501121968030929565e-01 -1.872378773987293243e-02 -2.765243686735630035e-02 7.283493131399154663e-02 1.028950512409210205e-02 2.910422682762145996e-01 -1.388146169483661652e-02 -3.338233828544616699e-01 -3.096416294574737549e-01 7.448147982358932495e-02 -1.283809691667556763e-01 2.485264688730239868e-01 -7.190471142530441284e-02 7.533802092075347900e-02 -2.219906002283096313e-01 -2.042486071586608887e-01 -3.989632427692413330e-02 -2.950144708156585693e-01 -1.746430844068527222e-01
2.610811293125152588e-01 1.889715157449245453e-02 4.641533643007278442e-02 -2.529976367950439453e-01 -1.272852271795272827e-01 3.902446329593658447e-01 1.436915099620819092e-01 -1.019343361258506775e-01 -9.628538787364959717e-02 8.767152577638626099e-02 -4.766227677464485168e-03 7.585109025239944458e-02 -7.513959705829620361e-02 2.252887785434722900e-01 7.544991374015808105e-02 -2.621174156665802002e-01 6.118871644139289856e-02 -1.244128271937370300e-01 3.793804347515106201e-02 -1.612151712179183960e-01 -1.804631352424621582e-01 2.402455359697341919e-01 1.936983168125152588e-01 9.016695432364940643e-03 6.331095844507217407e-02 -3.113755583763122559e-01 -1.194237452000379562e-02 -1.671299487352371216e-01 2.768283477053046227e-03 2.148216664791107178e-01 -3.396562933921813965e-01 -2.171556949615478516e-01
9.326615929603576660e-02 -1.169731933623552322e-02 -9.707606583833694458e-02 -5.774379149079322815e-02 3.099779486656188965e-01 9.572229534387588501e-02 1.317376792430877686e-01 -5.472752079367637634e-02 1.327250748872756958e-01 2.226429432630538940e-02 1.308923363685607910e-01 2.991959452629089355e-01 2.392377108335494995e-01 1.133281886577606201e-01 3.472188413143157959e-01 3.230946063995361328e-01 9.999966621398925781e-02 -3.061503171920776367e-01 6.132053956389427185e-02 -1.131978817284107208e-02 9.202337823808193207e-03 1.610831767320632935e-01 -4.535610228776931763e-02 -2.050527036190032959e-01 1.589065790176391602e-01 -1.144137382507324219e-01 1.711920350790023804e-01 -2.436782233417034149e-02 -1.045556664466857910e-01 -6.258299946784973145e-02 -4.087395370006561279e-01 -7.144603133201599121e-02
-6.071006879210472107e-02 -2.674998939037322998e-01 1.951968818902969360e-01 -6.083294004201889038e-02 -7.558143883943557739e-02 -1.320538073778152466e-01 2.612864077091217041e-01 -2.914684116840362549e-01 4.786267876625061035e-03 1.377508044242858887e-01 2.638219669461250305e-02 3.033616952598094940e-02 1.084223911166191101e-01 1.230020355433225632e-02 2.121824324131011963e-01 2.044944465160369873e-01 1.501724272966384888e-01 -2.885305881500244141e-01 -1.006425172090530396e-01 2.435664087533950806e-02 -1.165610253810882568e-01 2.584373056888580322e-01 6.971901655197143555e-02 -4.766466096043586731e-02 -9.451973251998424530e-03 -2.182222604751586914e-01 -9.485527407377958298e-04 -1.986910253763198853e-01 -2.959097027778625488e-01 -5.817874148488044739e-02 -1.387666463851928711e-01 -4.310387670993804932e-01
1.373883783817291260e-01 -1.000960171222686768e-02 6.001992523670196533e-02 -1.954609751701354980e-01 8.650173246860504150e-02 -2.788813710212707520e-01 1.514046043157577515e-01 -1.045691147446632385e-01 -8.787294477224349976e-02 1.813079565763473511e-01 -3.004053980112075806e-02 5.278433114290237427e-02 -9.168628603219985962e-02 2.585359849035739899e-02 1.990325301885604858e-01 -5.224306881427764893e-02 1.532867103815078735e-01 -2.103055566549301147e-01 -5.810605827718973160e-03 -3.344510793685913086e-01 -4.663014411926269531e-01 1.517413407564163208e-01 1.989842578768730164e-02 -2.266090214252471924e-01 7.344780862331390381e-02 -1.406595259904861450e-01 3.271481767296791077e-02 -1.770930290222167969e-01 3.288643434643745422e-02 -3.702001869678497314e-01 -7.611350715160369873e-02 -2.259184271097183228e-01
1.563096940517425537e-01 1.064755022525787354e-03 -7.344703376293182373e-02 -2.011584937572479248e-01 1.367820352315902710e-01 1.419003307819366455e-01 -2.856092751026153564e-01 -2.383066415786743164e-01 -7.213509082794189453e-02 -2.981757819652557373e-01 -1.047233268618583679e-01 -3.089335374534130096e-02 1.953298747539520264e-01 2.078115344047546387e-01 -1.647595912218093872e-01 5.594102293252944946e-02 1.409847289323806763e-01 -1.438944935798645020e-01 9.564357995986938477e-02 -1.059740558266639709e-01 -8.077150583267211914e-02 1.028809994459152222e-01 9.932955726981163025e-04 -4.712198395282030106e-03 4.616399109363555908e-02 -4.115872383117675781e-01 8.563657104969024658e-02 -4.471512511372566223e-02 -2.405628003180027008e-02 -3.736839890480041504e-01 -3.310840427875518799e-01 -1.614169329404830933e-01
-1.871165782213211060e-01 1.536263376474380493e-01 1.757192909717559814e-01 -2.160796076059341431e-01 -4.130454063415527344e-01 -1.350560635328292847e-01 -1.118307858705520630e-01 -3.848285973072052002e-01 -3.837870806455612183e-02 -1.214926019310951233e-01 -6.461264938116073608e-02 5.726442486047744751e-02 -2.322527952492237091e-02 5.372616648674011230e-02 1.078779250383377075e-01 6.878072023391723633e-02 1.342021673917770386e-01 1.641285568475723267e-01 1.232959777116775513e-01 -2.566255331039428711e-01 -3.101434111595153809e-01 2.464760243892669678e-01 -2.447183243930339813e-03 6.803626567125320435e-02 2.031537592411041260e-01 -1.088876575231552124e-01 9.425151348114013672e-02 -1.964779049158096313e-01 -4.350350052118301392e-02 6.576423533260822296e-03 -2.082599699497222900e-01 -1.933570653200149536e-01
-2.892792969942092896e-02 -5.706485733389854431e-02 -1.022776961326599121e-01 -2.444072365760803223e-01 -8.457559347152709961e-02 -1.558546870946884155e-01 3.618152067065238953e-02 1.533890366554260254e-01 -6.277797371149063110e-02 -2.866335585713386536e-02 -2.002644240856170654e-01 2.754573523998260498e-01 1.889538615942001343e-01 2.631535232067108154e-01 2.195196300745010376e-01 1.922154799103736877e-02 -1.184469461441040039e-01 -4.741843342781066895e-01 1.369286775588989258e-01 -3.418552875518798828e-02 -2.846919894218444824e-01 2.661657929420471191e-01 5.740797147154808044e-02 -5.584302544593811035e-02 2.755690179765224457e-02 -2.635585367679595947e-01 5.090365186333656311e-02 -2.210221141576766968e-01 1.118660643696784973e-01 -2.069966495037078857e-01 2.207875624299049377e-02 -2.351666614413261414e-02
2.044309079647064209e-01 4.494984075427055359e-02 3.769315779209136963e-01 -1.854369640350341797e-01 -1.188925206661224365e-01 1.031321808695793152e-01 -1.671740598976612091e-02 -1.782677769660949707e-01 -1.242452636361122131e-01 -3.135491013526916504e-01 -8.827233314514160156e-02 3.142672777175903320e-01 -9.793689846992492676e-02 6.574916094541549683e-02 2.574481666088104248e-01 2.603534422814846039e-02 1.580596268177032471e-01 -5.702947452664375305e-02 1.476365923881530762e-01 -2.040886431932449341e-01 -2.012215405702590942e-01 1.115914359688758850e-01 9.853872656822204590e-02 -1.677350103855133057e-01 3.460307046771049500e-02 -1.905343085527420044e-01 -2.391887903213500977e-01 -2.961471080780029297e-01 1.373887155205011368e-02 -1.307349503040313721e-01 -4.825398698449134827e-02 -1.929232925176620483e-01
-2.654351061210036278e-03 5.868874955922365189e-03 -1.526953279972076416e-01 -1.080442294478416443e-01 -1.575116813182830811e-01 8.127665519714355469e-02 3.543651998043060303e-01 -2.440261542797088623e-01 8.285158872604370117e-02 6.140399351716041565e-02 2.969832345843315125e-02 6.586956232786178589e-02 -5.899841338396072388e-02 3.296529650688171387e-01 1.857732534408569336e-01 1.490071862936019897e-01 1.450982503592967987e-02 -3.806109130382537842e-01 1.125657409429550171e-01 -1.665544360876083374e-01 -2.071553766727447510e-01 2.737417221069335938e-01 -3.030543327331542969e-01 2.841395325958728790e-02 -1.769106984138488770e-01 -1.931861229240894318e-02 2.448736224323511124e-03 -1.194767877459526062e-01 -2.387676239013671875e-01 1.982062906026840210e-01 -1.593770384788513184e-01 -8.698211982846260071e-03
8.671634830534458160e-03 -9.170435369014739990e-02 -1.143994182348251343e-02 -4.138911068439483643e-01 -2.754452079534530640e-02 1.203863024711608887e-01 2.599804997444152832e-01 -2.296386361122131348e-01 2.694245576858520508e-01 9.777151048183441162e-02 -8.618426322937011719e-02 8.051362819969654083e-03 -1.461830139160156250e-01 2.626073062419891357e-01 1.397485584020614624e-01 1.661302149295806885e-01 1.566459685564041138e-01 -2.427162230014801025e-01 2.500115633010864258e-01 -2.391809374094009399e-01 -4.017776623368263245e-02 2.660592198371887207e-01 -1.352522075176239014e-01 1.340048909187316895e-01 1.602776497602462769e-01 4.646958410739898682e-02 1.101183444261550903e-01 -3.067666850984096527e-02 -1.286822110414505005e-01 2.024130076169967651e-01 -1.047671511769294739e-01 -1.901697367429733276e-01
6.895038485527038574e-02 6.745508313179016113e-02 2.014191895723342896e-01 -8.931814134120941162e-02 -2.922000288963317871e-01 -5.939001590013504028e-02 -2.298142164945602417e-01 -3.515907227993011475e-01 1.619773954153060913e-01 -1.528988033533096313e-01 -4.240401461720466614e-02 -2.838296294212341309e-01 2.217139899730682373e-01 2.415253371000289917e-01 1.968018561601638794e-01 -2.983706071972846985e-03 2.091725468635559082e-01 -4.488731734454631805e-03 6.762156635522842407e-02 -1.320471316576004028e-01 -3.567831814289093018e-01 1.169189065694808960e-01 -2.025662660598754883e-01 -1.369857043027877808e-01 1.819256506860256195e-02 -9.515543282032012939e-02 1.918672323226928711e-01 -1.364061236381530762e-01 1.309349685907363892e-01 1.917365640401840210e-01 -1.083793789148330688e-01 -4.004013910889625549e-02
1.501096338033676147e-01 9.366600215435028076e-02 1.313289999961853027e-01 -8.404138498008251190e-03 -3.487433120608329773e-02 -4.017499685287475586e-01 2.206447161734104156e-02 -2.838406264781951904e-01 -1.116501763463020325e-01 2.199121862649917603e-01 -1.866326108574867249e-02 -7.625655829906463623e-02 1.335217058658599854e-01 1.945340186357498169e-01 2.297845333814620972e-01 -1.480330526828765869e-01 3.120615482330322266e-01 1.528970245271921158e-02 2.199346125125885010e-01 -1.718107610940933228e-01 -1.714729964733123779e-01 -7.465928792953491211e-02 2.963177976198494434e-04 2.372554317116737366e-02 5.547005310654640198e-02 -2.550296783447265625e-01 1.012182533740997314e-01 -2.413965463638305664e-01 1.396540552377700806e-01 -2.464114874601364136e-01 -2.426917701959609985e-01 -1.533799320459365845e-01
-3.885806724429130554e-02 -2.224453538656234741e-01 -9.639362245798110962e-02 -3.511103987693786621e-01 1.891469359397888184e-01 -7.339217234402894974e-03 2.743862569332122803e-02 6.988207250833511353e-02 1.648608036339282990e-02 -1.481287032365798950e-01 -2.649002373218536377e-01 3.748237490653991699e-01 1.633835956454277039e-02 2.591024339199066162e-01 1.890942901372909546e-01 -1.399895995855331421e-01 -6.457655876874923706e-02 -4.230527207255363464e-03 1.246937885880470276e-01 -1.885708868503570557e-01 -3.439606428146362305e-01 -2.263350971043109894e-02 -3.560595959424972534e-02 2.037778869271278381e-02 -4.482827335596084595e-02 -3.308039903640747070e-01 1.840600520372390747e-01 -1.171318590641021729e-01 -1.004247069358825684e-01 -9.868417866528034210e-03 -2.650346755981445312e-01 6.381865590810775757e-02
3.594796359539031982e-02 -1.311856359243392944e-01 -1.978379115462303162e-02 6.849285215139389038e-02 -2.463753335177898407e-02 2.165464460849761963e-01 -1.286714524030685425e-01 -1.738138794898986816e-01 4.106931388378143311e-02 1.692385673522949219e-01 1.694340705871582031e-01 2.762491106986999512e-01 2.752383053302764893e-01 2.070378959178924561e-01 1.237859874963760376e-01 2.051374875009059906e-02 1.444661151617765427e-02 4.019815102219581604e-02 -4.721281304955482483e-02 -3.273927047848701477e-02 -4.210110902786254883e-01 2.615341246128082275e-01 2.400806248188018799e-01 7.504155486822128296e-02 8.858478814363479614e-02 -2.600598335266113281e-01 1.667851209640502930e-01 -1.293086260557174683e-01 1.510895341634750366e-01 1.744700223207473755e-01 -2.447854876518249512e-01 -2.553112506866455078e-01
-1.568448543548583984e-02 6.020545028150081635e-03 2.419918961822986603e-02 -3.777774274349212646e-01 -1.357841193675994873e-01 -1.313430070877075195e-01 1.689512133598327637e-01 -2.482475638389587402e-01 -2.243427336215972900e-01 -3.626835718750953674e-02 1.662763655185699463e-01 2.717219293117523193e-01 2.002983540296554565e-01 1.649040877819061279e-01 1.124368309974670410e-01 -8.906539529561996460e-02 -6.694191694259643555e-02 -2.173087745904922485e-01 -1.249452307820320129e-02 8.477672934532165527e-02 3.798864036798477173e-02 6.674375385046005249e-02 -2.609243094921112061e-01 -3.031138479709625244e-01 -6.205406971275806427e-03 -1.357696950435638428e-01 -7.882696390151977539e-02 -1.572210714221000671e-02 -2.917246818542480469e-01 -2.784786522388458252e-01 -2.440123707056045532e-01 -1.323262453079223633e-01
-2.642225846648216248e-02 -1.553211361169815063e-01 3.167580962181091309e-01 -1.748175621032714844e-01 -8.641854673624038696e-02 3.289086222648620605e-01 -1.529765874147415161e-01 -3.206675648689270020e-01 2.041039615869522095e-01 5.475217849016189575e-02 2.611927986145019531e-01 1.339806616306304932e-01 2.593574300408363342e-02 2.517870366573333740e-01 6.003755703568458557e-02 -8.027490228414535522e-02 2.348682284355163574e-01 2.890058979392051697e-02 1.907847970724105835e-01 1.033348590135574341e-01 -1.567477434873580933e-01 5.233349651098251343e-02 -2.130091637372970581e-01 2.196806222200393677e-01 1.125276461243629456e-01 -2.556630373001098633e-01 -5.256029590964317322e-02 -6.906964629888534546e-02 -9.384007006883621216e-02 1.795616447925567627e-01 -1.602126657962799072e-01 -1.454751640558242798e-01
-1.059095785021781921e-01 -2.321412563323974609e-01 -1.143418774008750916e-01 -1.130253374576568604e-01 -1.782610081136226654e-02 6.940376758575439453e-02 4.169102311134338379e-01 -1.837984472513198853e-01 -4.441538453102111816e-02 -3.737123683094978333e-02 -4.996405541896820068e-02 8.280096203088760376e-02 -5.379681289196014404e-02 -5.464376881718635559e-02 2.192953228950500488e-01 4.325850307941436768e-02 6.858690083026885986e-02 9.183254092931747437e-03 6.821336597204208374e-02 -1.683416813611984253e-01 -1.892013847827911377e-01 3.398194015026092529e-01 8.099921792745590210e-02 -2.657860890030860901e-02 -7.415627129375934601e-03 -1.890161335468292236e-01 -1.539002358913421631e-01 -3.746161460876464844e-01 -2.603666782379150391e-01 -1.181634739041328430e-01 -1.919154673814773560e-01 -3.362126350402832031e-01
2.386328428983688354e-01 -8.003832772374153137e-03 3.319937586784362793e-01 -2.137740999460220337e-01 -9.157457947731018066e-02 -1.810525208711624146e-01 4.956805706024169922e-02 -1.384069621562957764e-01 6.088404357433319092e-02 -7.823352515697479248e-02 -8.976842463016510010e-02 -1.246049255132675171e-01 1.229914054274559021e-01 9.314458817243576050e-02 3.901083767414093018e-01 -3.159410133957862854e-02 2.121696621179580688e-01 2.205310761928558350e-01 7.603698223829269409e-02 3.583755344152450562e-02 -1.226681023836135864e-01 3.106967508792877197e-01 -5.656329914927482605e-02 5.711262300610542297e-02 1.786944121122360229e-01 -3.359561860561370850e-01 -2.910204231739044189e-02 -3.453597426414489746e-01 1.049078349024057388e-02 1.050188988447189331e-01 -4.415293410420417786e-02 -1.308811008930206299e-01
2.001366615295410156e-01 -2.526896595954895020e-01 6.149760261178016663e-02 -2.207519859075546265e-01 5.688969418406486511e-02 8.615106344223022461e-02 1.384968459606170654e-01 -2.479760050773620605e-01 -1.143438369035720825e-01 1.497568935155868530e-01 2.307698726654052734e-01 1.521213352680206299e-01 2.582975849509239197e-02 -4.188141971826553345e-02 2.747271955013275146e-01 2.121865600347518921e-01 1.293511688709259033e-01 -2.782103978097438812e-02 3.245604783296585083e-02 2.288807481527328491e-01 -6.544511020183563232e-02 3.670590221881866455e-01 1.707027107477188110e-01 1.213374137878417969e-01 5.020640045404434204e-02 -2.236781716346740723e-01 -2.059129625558853149e-01 -1.960972994565963745e-01 -2.127398848533630371e-01 -1.190851330757141113e-01 8.462544530630111694e-03 -2.658762335777282715e-01
-8.470115810632705688e-02 1.607489734888076782e-01 1.596117317676544189e-01 -2.046370804309844971e-01 -9.127813577651977539e-02 -3.038856387138366699e-01 -1.032819002866744995e-01 -3.370378017425537109e-01 -2.184565812349319458e-01 9.471552819013595581e-02 -3.551318868994712830e-02 -5.479921773076057434e-02 4.432881250977516174e-02 2.182568311691284180e-01 1.984627693891525269e-01 7.687819306738674641e-04 9.265205264091491699e-02 2.728123068809509277e-01 7.711490243673324585e-02 -2.000594288110733032e-01 -3.238018751144409180e-01 1.299247704446315765e-02 -6.533371284604072571e-03 -2.874161005020141602e-01 -2.250700071454048157e-02 -3.918850719928741455e-01 9.039087593555450439e-02 -1.556683182716369629e-01 3.757943166419863701e-03 -1.838733674958348274e-03 -1.178179383277893066e-01 -8.783635497093200684e-02
1.059826686978340149e-01 -6.531195715069770813e-03 -6.708923727273941040e-02 -7.373432815074920654e-02 1.972268074750900269e-01 9.220980107784271240e-02 1.043484583497047424e-01 -1.850174069404602051e-01 1.477946192026138306e-01 -6.064962968230247498e-02 2.364251166582107544e-01 2.173920720815658569e-01 9.680556505918502808e-02 1.220092773437500000e-01 3.150488138198852539e-01 2.472400218248367310e-01 1.357671897858381271e-02 -2.884359955787658691e-01 -2.995186671614646912e-02 -1.956101953983306885e-01 9.194065816700458527e-03 1.764637827873229980e-01 5.683298036456108093e-02 -1.595278829336166382e-01 -7.943928241729736328e-02 -6.314513087272644043e-02 3.902670368552207947e-02 -3.192088333889842033e-03 -3.420802950859069824e-01 1.273700445890426636e-01 -4.832285940647125244e-01 -1.091840416193008423e-01
4.751813039183616638e-02 -2.159347087144851685e-01 -2.907579392194747925e-02 -5.848636478185653687e-02 2.060872912406921387e-01 -2.169042080640792847e-01 2.681345939636230469e-01 -3.666730225086212158e-01 1.056822836399078369e-01 5.292039364576339722e-02 2.714459896087646484e-01 -3.686352074146270752e-02 3.226161748170852661e-02 2.171657979488372803e-01 2.308731973171234131e-01 8.614368736743927002e-02 8.421392738819122314e-02 -5.141202732920646667e-02 2.595505304634571075e-02 -1.106112226843833923e-01 -2.535904049873352051e-01 1.363583654165267944e-01 -3.782540857791900635e-01 -6.988430023193359375e-02 7.794395834207534790e-02 -8.161351084709167480e-02 -1.963210701942443848e-01 1.037157475948333740e-01 2.081570774316787720e-01 -7.791058719158172607e-02 -2.967605888843536377e-01 -6.377846933901309967e-03
-2.264537960290908813e-01 -2.309357076883316040e-01 -2.685142494738101959e-02 -4.132155478000640869e-01 5.778994783759117126e-02 -1.205486580729484558e-01 1.516081988811492920e-01 -4.262545406818389893e-01 9.331700950860977173e-02 -1.199839636683464050e-02 -3.663006424903869629e-02 1.286036670207977295e-01 -2.449550107121467590e-02 1.648266911506652832e-01 1.414717137813568115e-01 -1.520892977714538574e-01 1.177108809351921082e-01 -1.713455170392990112e-01 1.959491968154907227e-01 6.967357546091079712e-02 9.829405695199966431e-02 1.537637561559677124e-01 -1.189264282584190369e-01 -2.949471771717071533e-02 -1.165455952286720276e-01 -1.802123337984085083e-01 -4.983830451965332031e-02 4.464594647288322449e-02 -3.471530079841613770e-01 -5.316951498389244080e-02 -2.130256444215774536e-01 -2.228926122188568115e-01
2.491677701473236084e-01 -1.955123990774154663e-02 -8.818157017230987549e-02 -1.299187242984771729e-01 1.507529467344284058e-01 1.554518342018127441e-01 2.089520990848541260e-01 -3.969986736774444580e-01 3.017820119857788086e-01 9.478110820055007935e-02 4.831811040639877319e-02 1.241509616374969482e-01 2.430152744054794312e-01 1.208127811551094055e-01 8.667121827602386475e-02 1.716442108154296875e-01 4.856005311012268066e-02 -3.154357969760894775e-01 6.242189928889274597e-02 -6.677644699811935425e-02 -9.602765738964080811e-02 2.670655548572540283e-01 -1.865697205066680908e-01 -7.200064510107040405e-02 -1.613727360963821411e-01 -9.794866293668746948e-02 -5.030443519353866577e-02 5.106820538640022278e-02 -2.682429552078247070e-01 7.199998362921178341e-04 -2.940935492515563965e-01 -7.948299497365951538e-02
1.069717109203338623e-01 -3.238004446029663086e-01 -2.231879681348800659e-01 -2.666915059089660645e-01 9.703732281923294067e-02 8.343937806785106659e-03 1.382865458726882935e-01 -2.434331178665161133e-01 -1.647453159093856812e-01 1.379985958337783813e-01 1.131218671798706055e-01 -3.201178312301635742e-01 2.212559990584850311e-02 9.292905777692794800e-02 2.004689425230026245e-01 2.624804973602294922e-01 1.862802803516387939e-01 -7.057894952595233917e-03 -1.001794934272766113e-01 -1.492221951484680176e-01 -2.920251153409481049e-02 2.077573090791702271e-01 -1.163314506411552429e-01 8.194860070943832397e-02 1.743875257670879364e-02 -1.779014319181442261e-01 1.189756393432617188e-01 -3.740330934524536133e-01 2.845374494791030884e-02 4.270546138286590576e-02 -1.225513368844985962e-01 -2.454785406589508057e-01
2.284589037299156189e-02 -8.022836595773696899e-02 -1.016439963132143021e-02 -2.682208716869354248e-01 6.249691545963287354e-02 2.222008258104324341e-02 1.266553252935409546e-01 -2.260551303625106812e-01 9.089393168687820435e-02 1.075986176729202271e-01 -1.804853677749633789e-01 1.388840973377227783e-01 1.959763020277023315e-01 1.289204508066177368e-01 2.167515009641647339e-01 2.478805370628833771e-02 1.801578700542449951e-02 1.171707957983016968e-01 -2.970623970031738281e-01 -2.340877056121826172e-01 -3.902720510959625244e-01 -1.648846268653869629e-01 -1.189112067222595215e-01 -2.517007291316986084e-01 2.011979818344116211e-01 -2.229112237691879272e-01 1.881260797381401062e-02 6.942322105169296265e-02 -2.446201145648956299e-01 -1.328085660934448242e-01 -9.464377537369728088e-03 -2.968646585941314697e-01
3.558191657066345215e-02 -9.462989121675491333e-02 -6.074764207005500793e-02 -1.717740148305892944e-01 1.360241919755935669e-01 6.226051133126020432e-03 1.793811619281768799e-01 -3.859096169471740723e-01 2.963876724243164062e-01 1.402723193168640137e-01 2.471414208412170410e-01 3.731191158294677734e-02 1.802351772785186768e-01 2.494047433137893677e-01 1.381103247404098511e-01 -3.806636482477188110e-02 1.363877803087234497e-01 1.138106361031532288e-02 2.075796872377395630e-01 -2.363944351673126221e-01 -1.391250789165496826e-01 1.954462006688117981e-02 4.514986649155616760e-03 -6.869455426931381226e-02 -8.545739948749542236e-02 -1.782005466520786285e-02 -1.885952502489089966e-01 1.793832778930664062e-01 -2.960757352411746979e-02 5.265495181083679199e-02 -4.995737075805664062e-01 3.103928454220294952e-02
2.804973423480987549e-01 1.958684772253036499e-01 1.781902164220809937e-01 -1.918762028217315674e-01 2.849915251135826111e-02 1.794453263282775879e-01 1.586280912160873413e-01 8.708010613918304443e-02 8.184314519166946411e-02 -2.454301575198769569e-03 5.696950852870941162e-02 6.829132884740829468e-02 9.755740873515605927e-03 4.077787697315216064e-01 1.982591897249221802e-01 -2.390837967395782471e-01 -9.163393080234527588e-02 -1.296566426753997803e-01 -2.308902293443679810e-01 -1.128133982419967651e-01 -3.224196732044219971e-01 2.755311131477355957e-01 -1.599731892347335815e-01 4.379167035222053528e-02 9.542170166969299316e-02 -1.865435391664505005e-01 2.305973470211029053e-01 -6.760062277317047119e-02 -6.444147229194641113e-02 -5.101931095123291016e-02 -2.337032556533813477e-01 -9.758280217647552490e-02
-2.426186017692089081e-02 1.737921088933944702e-01 -1.647215485572814941e-01 -1.237310022115707397e-01 -2.023029513657093048e-02 2.289495170116424561e-01 4.178419709205627441e-02 -2.424487918615341187e-01 8.245485834777355194e-03 2.504653036594390869e-01 2.400982528924942017e-01 -2.212987840175628662e-02 1.967078447341918945e-01 3.582108318805694580e-01 -5.452374462038278580e-03 7.106492668390274048e-02 2.041282206773757935e-01 -2.225288152694702148e-01 6.195268034934997559e-02 1.557520776987075806e-01 1.227901950478553772e-01 -6.563744693994522095e-02 1.077478751540184021e-01 -2.366378903388977051e-01 -6.339163333177566528e-02 -1.568139493465423584e-01 4.375103861093521118e-02 -1.867885291576385498e-01 2.179023623466491699e-01 4.307966679334640503e-02 -1.020414307713508606e-01 -4.346768260002136230e-01
-6.979678571224212646e-02 1.053604483604431152e-01 4.936872720718383789e-01 -3.118514120578765869e-01 -6.648697890341281891e-03 -9.674482792615890503e-02 5.969878658652305603e-02 -1.891641914844512939e-01 2.069628611207008362e-02 8.425171673297882080e-02 2.409051209688186646e-01 5.185377225279808044e-02 2.583708055317401886e-02 -1.890510134398937225e-02 3.503872752189636230e-01 -3.400858119130134583e-02 1.861697435379028320e-01 -2.846682071685791016e-01 -9.363200515508651733e-02 -1.069341972470283508e-01 -1.349988766014575958e-02 1.978453993797302246e-01 1.536398194730281830e-03 3.709686174988746643e-02 -8.896171301603317261e-02 -2.307453304529190063e-01 -5.397919937968254089e-02 -1.052780672907829285e-01 -5.597358196973800659e-02 -2.954754829406738281e-01 -2.205401062965393066e-01 -1.013051494956016541e-01
-6.102344393730163574e-02 1.994054205715656281e-02 1.385324746370315552e-01 -3.084577918052673340e-01 3.352914452552795410e-01 3.215252608060836792e-02 9.451690316200256348e-02 -2.956641018390655518e-01 1.924878358840942383e-01 -3.800579160451889038e-02 -1.068755090236663818e-01 2.786491811275482178e-01 4.922122135758399963e-02 2.124575674533843994e-01 1.096199601888656616e-01 2.491970062255859375e-01 6.655005365610122681e-02 -1.854776293039321899e-01 -7.874461822211742401e-03 -2.773279137909412384e-02 -2.378647327423095703e-01 2.694352567195892334e-01 -3.104587830603122711e-02 -2.163808494806289673e-01 2.388712912797927856e-01 6.182057037949562073e-02 1.782134324312210083e-01 -5.743179470300674438e-03 -5.505365133285522461e-02 -1.002603247761726379e-01 -3.118049502372741699e-01 5.380175635218620300e-02
9.824124164879322052e-03 1.415552943944931030e-01 -2.150585949420928955e-01 -1.606785058975219727e-01 1.087186262011528015e-01 -1.494963467121124268e-01 1.335070282220840454e-01 -4.647227823734283447e-01 -2.085927724838256836e-01 1.943667382001876831e-01 7.910443097352981567e-02 2.112505137920379639e-01 2.201450616121292114e-01 3.402851521968841553e-01 1.331829428672790527e-01 1.395401358604431152e-01 5.945036187767982483e-02 -2.761513590812683105e-01 -2.318975515663623810e-03 1.140791401267051697e-01 8.362796902656555176e-02 5.428598821163177490e-02 -2.516483068466186523e-01 5.362970009446144104e-02 -5.629753228276968002e-03 2.493449859321117401e-02 2.008199393749237061e-01 -1.412739604711532593e-01 6.191867589950561523e-02 -1.468171626329421997e-01 -1.958607733249664307e-01 -1.120215058326721191e-01
-5.102057382464408875e-02 -2.234759181737899780e-02 -1.040925383567810059e-01 -2.648650705814361572e-01 -3.716449737548828125e-01 -6.486053764820098877e-02 3.297377377748489380e-02 -4.288870990276336670e-01 1.850308477878570557e-01 1.947107166051864624e-01 1.042609661817550659e-01 -8.367300778627395630e-02 1.449551153928041458e-02 3.986402451992034912e-01 -1.098289564251899719e-01 -1.265978813171386719e-01 2.895325124263763428e-01 4.254793375730514526e-02 6.469063460826873779e-02 9.603775292634963989e-02 -1.284017562866210938e-01 1.806288957595825195e-01 -1.676861569285392761e-02 -3.544887527823448181e-02 1.609350442886352539e-01 -1.808253079652786255e-01 1.345850825309753418e-01 2.183399163186550140e-02 -1.696857362985610962e-01 1.766711659729480743e-02 -1.735415011644363403e-01 -1.587693840265274048e-01
-7.132101804018020630e-02 -3.335373103618621826e-02 7.773162424564361572e-02 -1.684965044260025024e-01 -6.329870969057083130e-02 2.090628147125244141e-01 2.544565796852111816e-01 -3.244211971759796143e-01 -1.742729917168617249e-02 -1.762387603521347046e-01 -1.677929461002349854e-01 1.679399460554122925e-01 -5.803637206554412842e-02 -1.133039891719818115e-01 1.796873211860656738e-01 -2.011637687683105469e-01 3.023689091205596924e-01 -2.323092073202133179e-01 3.331475853919982910e-01 9.201350063085556030e-02 -4.830608516931533813e-02 1.712508499622344971e-01 1.448648795485496521e-02 -1.772249341011047363e-01 -1.453327015042304993e-02 -1.616352945566177368e-01 2.038754224777221680e-01 -2.200002074241638184e-01 -1.954622417688369751e-01 5.997996311634778976e-03 -1.981587857007980347e-01 -2.074509412050247192e-01
-2.280678898096084595e-01 -2.793695926666259766e-01 4.819466918706893921e-02 -8.747508982196450233e-04 1.455350667238235474e-01 -1.677830666303634644e-01 2.921138405799865723e-01 -1.858642846345901489e-01 1.809206791222095490e-02 -1.998162418603897095e-01 2.548284232616424561e-01 2.097667306661605835e-01 2.963415160775184631e-02 9.180431067943572998e-02 1.464190781116485596e-01 3.613488050177693367e-03 5.579188838601112366e-02 -3.181858062744140625e-01 -1.957224160432815552e-01 -1.489616483449935913e-01 -1.179892420768737793e-01 2.269501686096191406e-01 -2.637724578380584717e-01 -3.109180601313710213e-03 -2.249227762222290039e-01 -2.608363628387451172e-01 -3.886044025421142578e-02 -4.585914686322212219e-02 -1.217526011168956757e-02 1.298080086708068848e-01 -1.519578248262405396e-01 -2.371951937675476074e-01
1.187383476644754410e-02 -2.318020164966583252e-01 -9.632883965969085693e-02 -1.567059606313705444e-01 -2.553000152111053467e-01 -1.334228664636611938e-01 1.414657291024923325e-02 -2.055680006742477417e-01 -1.465621590614318848e-01 -2.540881372988224030e-02 5.579256266355514526e-02 2.332920730113983154e-01 2.590417563915252686e-01 4.554689526557922363e-01 8.599489927291870117e-02 -5.111373588442802429e-02 8.409067988395690918e-02 -4.040291160345077515e-02 -2.142945379018783569e-01 2.768236696720123291e-01 -2.195284813642501831e-01 1.560834050178527832e-01 -7.384674996137619019e-02 9.799351543188095093e-02 1.671007126569747925e-01 -1.622031331062316895e-01 2.162182629108428955e-01 2.270953804254531860e-01 -1.098761521279811859e-02 1.645301431417465210e-01 -1.499515324831008911e-01 -3.907554224133491516e-02
4.901413246989250183e-02 -2.016310989856719971e-01 3.412996530532836914e-01 -4.988403618335723877e-02 5.939695239067077637e-02 -2.475691586732864380e-01 -8.076524734497070312e-02 -1.858359873294830322e-01 1.081793978810310364e-01 -1.708235591650009155e-01 1.000536419451236725e-02 -7.460427470505237579e-03 -9.189863502979278564e-02 8.155962452292442322e-03 2.208132669329643250e-02 1.070215702056884766e-01 1.059709815308451653e-03 -2.165612429380416870e-01 3.100798726081848145e-01 -2.943351864814758301e-01 -3.907935023307800293e-01 -3.552735596895217896e-02 1.110479049384593964e-02 -1.083331648260354996e-02 2.473399043083190918e-01 -1.744794845581054688e-01 1.141782328486442566e-01 -2.459840849041938782e-03 1.759691367624327540e-04 -6.251210719347000122e-02 -9.638906270265579224e-02 -4.108933210372924805e-01
1.419510543346405029e-01 4.425708577036857605e-02 -1.633747518062591553e-01 -7.856462895870208740e-02 2.376173287630081177e-01 -1.345522254705429077e-01 2.536393404006958008e-01 -2.659993469715118408e-01 8.536725491285324097e-02 -5.732351914048194885e-02 -2.239798754453659058e-02 2.182154953479766846e-01 1.446902751922607422e-01 1.718527525663375854e-01 1.981243938207626343e-01 3.090389966964721680e-01 1.687321960926055908e-01 -2.028018608689308167e-02 -1.162362843751907349e-01 -1.264580190181732178e-01 -2.158328145742416382e-01 1.126674339175224304e-01 -3.285658732056617737e-02 -1.282290816307067871e-01 -2.234033942222595215e-01 -1.636167801916599274e-02 1.156748682260513306e-01 -3.499019443988800049e-01 1.006695553660392761e-01 2.093257009983062744e-01 -3.208548575639724731e-02 -3.395559191703796387e-01
1.106534376740455627e-01 1.494137197732925415e-01 -9.232619404792785645e-02 -3.666286170482635498e-01 1.484446823596954346e-01 2.264789491891860962e-01 -1.252548396587371826e-01 -2.108135968446731567e-01 -2.672857046127319336e-01 1.608300656080245972e-01 -4.308924451470375061e-02 6.909231096506118774e-02 6.859439611434936523e-02 1.563092917203903198e-01 2.650705575942993164e-01 2.588873505592346191e-01 1.710075438022613525e-01 6.037455797195434570e-02 1.504547894001007080e-01 3.697312623262405396e-02 -8.870336413383483887e-02 1.669545620679855347e-01 -1.167736500501632690e-01 -3.891519010066986084e-01 1.555615067481994629e-01 2.161610871553421021e-01 6.175082176923751831e-02 8.446448296308517456e-02 -4.781389981508255005e-02 -3.858663514256477356e-02 -1.832377761602401733e-01 -2.042946368455886841e-01
-2.670856416225433350e-01 6.579717993736267090e-02 -1.203901506960391998e-02 -2.803649008274078369e-01 6.980518251657485962e-02 -5.027464777231216431e-02 1.415832042694091797e-01 -3.347103595733642578e-01 -4.002919793128967285e-02 -8.078727871179580688e-02 1.222745925188064575e-01 1.664670258760452271e-01 -8.894388377666473389e-02 -6.518183363368734717e-05 3.416732251644134521e-01 1.377802640199661255e-01 1.002976298332214355e-01 -2.802674099802970886e-02 1.824708282947540283e-01 -9.827307611703872681e-02 -1.865056604146957397e-01 6.563277542591094971e-02 1.573028787970542908e-02 -8.966062217950820923e-02 2.477796226739883423e-01 -1.053228676319122314e-01 -5.990765616297721863e-02 1.569833308458328247e-01 -9.835277497768402100e-02 7.332723587751388550e-02 -5.427072048187255859e-01 -1.431226078420877457e-02
5.830343812704086304e-03 -8.563128858804702759e-02 5.749044567346572876e-02 -7.559724897146224976e-02 -3.612689971923828125e-01 -1.558660808950662613e-02 6.130124256014823914e-02 -3.257204890251159668e-01 6.511292606592178345e-02 3.376309294253587723e-03 2.708713412284851074e-01 1.291874647140502930e-01 -1.449701841920614243e-02 9.777292609214782715e-02 1.928404420614242554e-01 2.445279508829116821e-01 2.311344593763351440e-01 7.116319239139556885e-02 2.073588818311691284e-01 9.474360197782516479e-02 -2.320413440465927124e-01 1.010366231203079224e-01 3.412137925624847412e-02 2.464511841535568237e-01 1.275324970483779907e-01 -1.680291593074798584e-01 1.786823850125074387e-03 -1.277759820222854614e-01 2.346222251653671265e-01 2.558724209666252136e-02 -1.723975315690040588e-02 -4.343928098678588867e-01
-1.029370278120040894e-01 9.824682958424091339e-03 -5.782933160662651062e-02 -2.980537116527557373e-01 1.847780048847198486e-01 -3.698739781975746155e-02 7.462415099143981934e-02 -1.357175409793853760e-03 2.323542535305023193e-01 -1.951051801443099976e-01 -2.338145971298217773e-01 1.057804226875305176e-01 7.741817831993103027e-02 3.086593449115753174e-01 2.802428007125854492e-01 1.847437210381031036e-02 -1.570260152220726013e-02 -1.769258975982666016e-01 1.125686764717102051e-01 -2.923879958689212799e-02 -4.464001953601837158e-01 -8.035303652286529541e-02 2.667914330959320068e-02 1.185826435685157776e-01 -1.402851343154907227e-01 -3.611809611320495605e-01 7.341067492961883545e-02 -8.537336438894271851e-02 -2.034101337194442749e-01 2.918640896677970886e-02 -1.067423671483993530e-01 1.896858215332031250e-01
2.038609683513641357e-01 -9.013196825981140137e-02 2.024174034595489502e-01 -3.605671525001525879e-01 -2.469201982021331787e-01 8.680775016546249390e-02 -1.459993571043014526e-01 -2.628426551818847656e-01 1.635416299104690552e-01 -1.517037209123373032e-02 2.678568363189697266e-01 -8.882122486829757690e-02 1.845078766345977783e-01 1.563746333122253418e-01 1.451863199472427368e-01 -6.922079622745513916e-02 3.123618848621845245e-02 8.752996474504470825e-02 7.012034207582473755e-02 -2.231729477643966675e-01 -8.492214232683181763e-02 2.457900047302246094e-01 1.515242736786603928e-02 1.902749687433242798e-01 -1.755536533892154694e-02 -1.729936003684997559e-01 2.233604937791824341e-01 -3.179883211851119995e-02 -7.504730671644210815e-02 2.041992694139480591e-01 -2.534690201282501221e-01 -2.632831931114196777e-01
-1.242987066507339478e-02 -9.264532476663589478e-03 -3.945139050483703613e-02 4.696300998330116272e-02 1.856412440538406372e-01 1.916413009166717529e-01 1.326457709074020386e-01 -4.605204463005065918e-01 -1.690267175436019897e-01 -9.447551518678665161e-02 -1.761589571833610535e-02 1.209958419203758240e-01 1.888501346111297607e-01 1.409680545330047607e-01 -1.644555181264877319e-01 1.091917306184768677e-01 3.588871564716100693e-03 -3.167086839675903320e-01 -9.739340841770172119e-02 -2.138359844684600830e-01 -6.060022860765457153e-02 2.384020574390888214e-02 -1.783772408962249756e-01 -8.526522666215896606e-02 4.449216648936271667e-02 -1.465261280536651611e-01 3.186227381229400635e-01 3.783846646547317505e-02 5.650376901030540466e-02 2.122179716825485229e-01 -6.533055752515792847e-02 -4.128280580043792725e-01
4.156889021396636963e-02 1.750523447990417480e-01 1.515481323003768921e-01 -6.936507672071456909e-02 -9.598878026008605957e-02 1.147007718682289124e-01 1.090949177742004395e-01 1.290792971849441528e-01 9.591252356767654419e-02 8.889437466859817505e-02 -4.907230287790298462e-02 -1.364420168101787567e-02 -3.907298669219017029e-02 4.704480767250061035e-01 2.277312874794006348e-01 -1.822959184646606445e-01 3.747165948152542114e-02 -1.417849212884902954e-01 2.143277972936630249e-02 -7.687956094741821289e-02 -1.685461252927780151e-01 2.988602519035339355e-01 -4.258809983730316162e-02 -2.720200829207897186e-02 3.704049810767173767e-02 -3.451108336448669434e-01 1.586687862873077393e-01 -2.606188654899597168e-01 1.258926540613174438e-01 5.054160952568054199e-02 -2.471701651811599731e-01 -3.464912772178649902e-01
-7.183185219764709473e-02 -1.787033118307590485e-02 1.963666379451751709e-01 -9.554369747638702393e-02 -3.376748859882354736e-01 -1.407433152198791504e-01 -1.368038449436426163e-02 -2.210850864648818970e-01 1.391116082668304443e-01 1.798865497112274170e-01 1.526669412851333618e-01 8.300370723009109497e-02 1.502492725849151611e-01 2.416364997625350952e-01 1.291557550430297852e-01 3.458878099918365479e-01 1.737986505031585693e-01 -4.413534700870513916e-02 2.287779152393341064e-01 4.476251080632209778e-02 -3.287729322910308838e-01 -1.926957257091999054e-02 -1.633258014917373657e-01 2.061570435762405396e-01 1.564313322305679321e-01 -2.872939109802246094e-01 -9.803529083728790283e-02 -5.536588653922080994e-02 1.129579022526741028e-01 1.042876690626144409e-01 -1.177238449454307556e-01 -2.083939015865325928e-01
-3.596994653344154358e-02 9.887158870697021484e-03 5.686955526471138000e-02 -3.239512145519256592e-01 -3.253555893898010254e-01 2.554870396852493286e-02 -3.923995792865753174e-02 -2.745972573757171631e-01 2.275607138872146606e-01 6.370389461517333984e-02 1.500583142042160034e-01 -9.924887865781784058e-02 8.345836400985717773e-02 1.478991508483886719e-01 1.454829871654510498e-01 -4.049536213278770447e-02 2.172661572694778442e-01 3.154101967811584473e-02 1.673394255340099335e-02 -1.441308259963989258e-01 -1.507329642772674561e-01 3.944857418537139893e-02 -8.815626055002212524e-02 2.960911691188812256e-01 5.912980530411005020e-03 -1.250393390655517578e-01 1.733848601579666138e-01 1.789500117301940918e-01 -3.219931200146675110e-02 1.556273400783538818e-01 -2.645383775234222412e-01 -4.529450833797454834e-01
2.403395771980285645e-01 -1.374669671058654785e-01 7.539292424917221069e-02 -1.640629917383193970e-01 9.303056448698043823e-02 -1.519875973463058472e-01 -2.969072759151458740e-02 9.023504704236984253e-02 -2.845703363418579102e-01 -8.260112255811691284e-02 5.825844034552574158e-02 1.269165426492691040e-01 2.216766476631164551e-01 3.498097658157348633e-01 6.234288681298494339e-03 -1.740894168615341187e-01 2.398344129323959351e-01 -1.966030448675155640e-01 2.253437787294387817e-01 9.680087864398956299e-02 -2.765079140663146973e-01 -8.652568608522415161e-02 -9.032297879457473755e-02 1.226874366402626038e-01 -1.746058613061904907e-01 -3.459772765636444092e-01 -1.498166620731353760e-01 -2.835404872894287109e-01 -9.558800607919692993e-03 1.838931441307067871e-02 -1.379487384110689163e-02 -1.538729667663574219e-01
-9.980829805135726929e-02 2.041554152965545654e-01 2.262095063924789429e-01 -9.331887215375900269e-02 -1.223368477076292038e-02 2.467662692070007324e-01 -1.288867834955453873e-02 -2.423327863216400146e-01 2.873337864875793457e-01 6.408195942640304565e-02 6.393063813447952271e-02 8.052280545234680176e-02 8.346874266862869263e-02 1.630719602108001709e-01 -1.678848080337047577e-02 -9.495221823453903198e-02 -4.856188967823982239e-02 -2.700155973434448242e-01 2.973650023341178894e-02 -5.445072054862976074e-02 -2.725657522678375244e-01 3.494531512260437012e-01 1.585519760847091675e-01 1.292039006948471069e-01 1.098775342106819153e-01 -3.168700039386749268e-01 6.545458734035491943e-02 -2.848081290721893311e-01 -1.259426819160580635e-03 1.828358173370361328e-01 -2.303084880113601685e-01 -1.635221242904663086e-01
-1.054888889193534851e-01 -8.178917318582534790e-02 1.128762140870094299e-01 -1.107326373457908630e-01 -1.361237652599811554e-02 1.830673515796661377e-01 3.139319419860839844e-01 -4.226686656475067139e-01 -2.269208133220672607e-01 -1.963507235050201416e-01 7.240770757198333740e-02 1.076144874095916748e-01 1.998021453619003296e-01 3.531619012355804443e-01 -9.203308075666427612e-02 2.131104022264480591e-01 2.876780740916728973e-02 -1.880235224962234497e-02 2.483354806900024414e-01 -2.501554787158966064e-01 -1.546983867883682251e-01 2.671690098941326141e-02 1.176475808024406433e-01 1.082302331924438477e-01 -2.146499007940292358e-01 -2.926237508654594421e-02 -1.211229562759399414e-01 -5.833769962191581726e-02 1.834722049534320831e-02 -5.354463681578636169e-02 -2.775023877620697021e-01 5.697486456483602524e-03
-6.755492836236953735e-02 -1.429262477904558182e-02 -1.992825716733932495e-01 -3.727768063545227051e-01 -2.715125866234302521e-02 -2.064588293433189392e-02 2.513668127357959747e-02 -9.019589424133300781e-02 -1.536049041897058487e-02 2.792285978794097900e-01 -1.106475591659545898e-01 2.334678545594215393e-02 4.018165767192840576e-01 4.291171729564666748e-01 1.174875870347023010e-01 7.475792616605758667e-02 1.298775374889373779e-01 5.127847567200660706e-02 -3.063858859241008759e-02 4.840735346078872681e-02 -9.318828582763671875e-02 6.268427520990371704e-02 -5.965505912899971008e-02 8.234471082687377930e-02 -6.304822862148284912e-02 -1.782888919115066528e-01 1.565621048212051392e-01 -1.128546521067619324e-01 -1.667678356170654297e-02 2.925112843513488770e-01 -3.817717432975769043e-01 -1.760068349540233612e-02
-1.874572336673736572e-01 -1.636368688195943832e-03 -1.670108139514923096e-01 -2.393832057714462280e-02 -1.353391408920288086e-01 9.435676783323287964e-02 5.900764837861061096e-02 -2.973420917987823486e-01 1.718683540821075439e-01 1.329293400049209595e-01 -1.235435064882040024e-02 2.646195590496063232e-01 2.046258002519607544e-01 -5.656402185559272766e-02 1.987302005290985107e-01 1.841471642255783081e-01 -7.520133256912231445e-02 -1.847316026687622070e-01 8.266836404800415039e-02 -1.987917721271514893e-01 -1.244760230183601379e-01 2.418547272682189941e-01 -1.413285881280899048e-01 -8.226848393678665161e-02 -1.491611897945404053e-01 -4.137443602085113525e-01 -1.659725904464721680e-01 3.310773987323045731e-03 1.975075341761112213e-02 5.471763387322425842e-02 -2.614731192588806152e-01 -3.190776705741882324e-01
2.202454954385757446e-01 1.595318168401718140e-01 8.565372228622436523e-02 -2.141054272651672363e-01 8.320327848196029663e-02 -1.084597557783126831e-01 -1.027741134166717529e-01 -7.560723274946212769e-02 2.246445417404174805e-01 9.159819036722183228e-02 2.904509305953979492e-01 -8.014579862356185913e-02 1.078809499740600586e-01 2.800068557262420654e-01 2.952251397073268890e-02 -1.075575277209281921e-01 -7.078781723976135254e-02 4.862782359123229980e-02 1.738449335098266602e-01 3.610643371939659119e-02 -4.748461842536926270e-01 2.621568441390991211e-01 -1.356881260871887207e-01 -1.506021767854690552e-01 3.001097142696380615e-01 -1.442112922668457031e-01 1.166305765509605408e-01 3.819081187248229980e-02 3.079650923609733582e-02 9.837036579847335815e-02 -1.198141649365425110e-01 -2.463179379701614380e-01
9.445343911647796631e-02 1.297407150268554688e-01 -2.928594350814819336e-01 -5.011331755667924881e-03 2.850593924522399902e-01 3.668620064854621887e-02 1.735922545194625854e-01 -2.785688042640686035e-01 -5.171356722712516785e-02 -1.795874834060668945e-01 -1.323717087507247925e-01 1.598214358091354370e-01 3.256474733352661133e-01 1.098537072539329529e-01 1.941089779138565063e-01 -3.176063299179077148e-02 4.530093073844909668e-01 -2.305887937545776367e-01 -1.359901130199432373e-01 -1.267419904470443726e-01 -1.209426298737525940e-01 8.911145478487014771e-02 -2.334779351949691772e-01 -4.633072763681411743e-02 -8.818994462490081787e-02 -8.313021808862686157e-02 -3.161545842885971069e-03 -5.526097118854522705e-02 6.267306208610534668e-02 1.261011809110641479e-01 -1.326353102922439575e-01 -1.896757781505584717e-01
-9.392507374286651611e-02 -1.077255383133888245e-01 1.781583428382873535e-01 3.774100169539451599e-02 -3.540546894073486328e-01 -3.086420521140098572e-02 -8.482258021831512451e-02 -1.982357352972030640e-01 6.716750562191009521e-02 6.283143907785415649e-02 2.462675571441650391e-01 6.194462534040212631e-03 6.596016138792037964e-02 3.191982507705688477e-01 3.116251230239868164e-01 2.095991969108581543e-01 2.352851331233978271e-01 -5.554180964827537537e-02 1.686928719282150269e-01 -1.074609719216823578e-02 -1.238977536559104919e-01 1.054390296339988708e-01 -1.094658449292182922e-01 2.300348430871963501e-01 4.421332851052284241e-02 -4.036348462104797363e-01 -1.959897428750991821e-01 -1.789712756872177124e-01 9.504482895135879517e-02 1.325819492340087891e-01 -2.085376717150211334e-02 -1.281977593898773193e-01
7.574761658906936646e-02 -6.956596672534942627e-02 -1.136741340160369873e-01 -1.670107394456863403e-01 1.086818501353263855e-01 3.197747096419334412e-02 2.358082383871078491e-01 -3.064735420048236847e-02 9.820176288485527039e-03 -1.598902046680450439e-01 -3.584289178252220154e-02 2.851779758930206299e-02 1.298354566097259521e-01 2.338975965976715088e-01 2.013255208730697632e-01 2.906021475791931152e-01 8.545786887407302856e-02 9.959449991583824158e-03 2.349174022674560547e-01 -4.993228241801261902e-02 -5.480452906340360641e-03 9.523092210292816162e-02 -5.607347190380096436e-02 -4.022186696529388428e-01 -4.353468120098114014e-01 -3.641237318515777588e-01 1.186196506023406982e-01 -1.412844359874725342e-01 -1.188628301024436951e-01 -1.120924651622772217e-01 -2.841527946293354034e-02 -1.793684363365173340e-01
-1.170127838850021362e-01 6.537596881389617920e-02 5.607798323035240173e-02 -3.262274563312530518e-01 -3.420935869216918945e-01 1.410182118415832520e-01 -6.140809878706932068e-02 -3.136430978775024414e-01 1.935936212539672852e-01 -5.246732756495475769e-02 2.626608014106750488e-01 -1.460563987493515015e-01 8.502726256847381592e-02 2.423135191202163696e-01 1.066446602344512939e-01 1.294895634055137634e-02 1.780098229646682739e-01 1.283168047666549683e-01 2.549779415130615234e-02 -1.930371224880218506e-01 -9.312118589878082275e-02 1.784876585006713867e-01 -1.383313350379467010e-02 1.700960099697113037e-01 9.753528982400894165e-02 -6.377949565649032593e-02 1.733895987272262573e-01 4.828524589538574219e-02 -8.187582343816757202e-02 1.378484517335891724e-01 -2.556153833866119385e-01 -3.641785383224487305e-01
4.700070247054100037e-02 6.625552475452423096e-02 2.715505659580230713e-01 -1.016433238983154297e-01 -2.168250679969787598e-01 7.181858271360397339e-02 1.715632677078247070e-01 4.083257541060447693e-02 1.005101054906845093e-01 -2.368466556072235107e-02 -9.280665963888168335e-02 3.053530864417552948e-02 5.714479833841323853e-02 2.636571228504180908e-01 1.008225306868553162e-01 -1.283666938543319702e-01 -4.132656380534172058e-02 -2.691818177700042725e-01 -1.284636408090591431e-01 -1.273011267185211182e-01 -2.511896789073944092e-01 3.363016843795776367e-01 -1.754370331764221191e-02 -2.757406234741210938e-02 1.316317766904830933e-01 -2.821741402149200439e-01 1.811911016702651978e-01 -2.996359467506408691e-01 1.297306716442108154e-01 1.150432303547859192e-01 -3.583071529865264893e-01 -2.104206234216690063e-01
-1.222204715013504028e-01 -1.346152424812316895e-01 2.154915183782577515e-01 -1.057710647583007812e-01 -2.199818938970565796e-01 -3.843355178833007812e-02 -5.228871479630470276e-02 -3.084764778614044189e-01 -7.879056036472320557e-02 5.763107165694236755e-02 7.139437645673751831e-02 3.820361196994781494e-02 -2.817378379404544830e-02 3.418812453746795654e-01 1.595202535390853882e-01 3.160027042031288147e-02 8.096875250339508057e-02 1.398572474718093872e-01 1.143565103411674500e-01 2.755767703056335449e-01 -3.609887063503265381e-01 8.343866467475891113e-02 -2.145692259073257446e-01 5.454401671886444092e-02 2.229144982993602753e-02 -2.805083692073822021e-01 -2.865923941135406494e-01 -1.415390223264694214e-01 -1.430153399705886841e-01 -5.315686762332916260e-02 -2.240955680608749390e-01 -2.123065143823623657e-01
-1.153699010610580444e-01 3.328248858451843262e-02 3.349914550781250000e-01 -4.445473477244377136e-02 -1.167776137590408325e-01 -1.867028139531612396e-02 -3.951701894402503967e-02 -2.956232130527496338e-01 1.487470269203186035e-01 2.396389394998550415e-01 2.457636594772338867e-01 8.366270363330841064e-02 1.117254644632339478e-01 2.091117203235626221e-01 8.508938550949096680e-02 -2.427413463592529297e-01 1.378424167633056641e-01 -2.187786102294921875e-01 1.008750591427087784e-02 -1.130000948905944824e-01 -1.666200011968612671e-01 3.876868486404418945e-01 1.910764575004577637e-01 2.241804748773574829e-01 -5.047760903835296631e-02 -1.197122111916542053e-01 -1.908778250217437744e-01 -1.037692800164222717e-01 7.172130793333053589e-02 4.725572094321250916e-02 -2.383153587579727173e-01 -1.621798574924468994e-01
6.808083504438400269e-02 3.321235999464988708e-02 -7.262443751096725464e-02 -2.443305402994155884e-01 9.509371221065521240e-02 2.332432419061660767e-01 3.450009226799011230e-01 -1.869624704122543335e-01 2.404586374759674072e-01 1.334326565265655518e-01 7.674669474363327026e-02 1.951428689062595367e-02 1.503222901374101639e-02 3.231089413166046143e-01 9.692003577947616577e-02 1.782598346471786499e-01 5.977340042591094971e-02 -3.429972827434539795e-01 9.001786261796951294e-02 -2.760668657720088959e-02 -7.623571157455444336e-02 3.226395249366760254e-01 -2.769219875335693359e-01 -2.277424931526184082e-02 5.087576061487197876e-02 -1.836102306842803955e-01 -1.207306087017059326e-01 -5.532189458608627319e-02 -2.770908772945404053e-01 1.438906639814376831e-01 -4.282347857952117920e-02 -1.171347573399543762e-01
9.190784767270088196e-03 -7.680199295282363892e-02 1.525796949863433838e-01 -3.477713465690612793e-01 -1.429071417078375816e-03 -1.828945279121398926e-01 2.825120091438293457e-02 -1.202668771147727966e-01 5.803512409329414368e-03 -2.356476038694381714e-01 3.063115105032920837e-02 3.115295618772506714e-02 6.992022693157196045e-02 3.610469400882720947e-01 -1.002272740006446838e-01 1.126437932252883911e-01 3.215121328830718994e-01 2.103282660245895386e-01 -7.615738362073898315e-02 3.838413953781127930e-02 -9.342818707227706909e-02 -5.530060082674026489e-02 -1.661850064992904663e-01 1.284966170787811279e-01 6.637945771217346191e-02 -2.979589402675628662e-01 -1.341689079999923706e-01 -6.200855225324630737e-02 -2.338705509901046753e-01 2.929689176380634308e-02 -3.650981485843658447e-01 -2.663594186305999756e-01
-1.919715702533721924e-01 1.141891721636056900e-02 -5.438048858195543289e-03 -3.182029128074645996e-01 2.010262310504913330e-01 -5.317694321274757385e-02 5.183425545692443848e-02 -3.346524238586425781e-01 1.692814081907272339e-01 6.967076659202575684e-02 -2.085171341896057129e-01 7.115527987480163574e-02 1.205009594559669495e-01 1.333959102630615234e-01 2.555110491812229156e-02 2.101734876632690430e-01 1.048598587512969971e-01 -1.137265712022781372e-01 -6.311094015836715698e-02 -1.984576731920242310e-01 -2.024466693401336670e-01 2.025993764400482178e-01 -1.770204156637191772e-01 -1.730313003063201904e-01 9.462769329547882080e-02 4.491945356130599976e-02 3.237591087818145752e-01 -2.559688687324523926e-01 -2.030088901519775391e-01 -1.512020826339721680e-01 -2.957689464092254639e-01 3.392781317234039307e-02
6.626650691032409668e-02 4.002415016293525696e-02 3.654261827468872070e-01 5.238406360149383545e-02 1.206735149025917053e-01 -3.194016963243484497e-02 -2.973828231915831566e-03 -2.822373211383819580e-01 -5.038586258888244629e-02 -1.240820512175559998e-01 1.488185673952102661e-01 3.172799944877624512e-01 2.560098171234130859e-01 3.437681496143341064e-01 2.477794140577316284e-02 7.356216013431549072e-02 1.658943593502044678e-01 2.352808713912963867e-01 -1.517028361558914185e-01 -1.003550440073013306e-01 -1.853283792734146118e-01 8.414411544799804688e-02 -1.442421078681945801e-01 1.675232662819325924e-03 1.743565499782562256e-01 -1.390594840049743652e-01 -2.741029262542724609e-01 -5.267010629177093506e-02 4.377567395567893982e-02 -6.554874777793884277e-02 -2.103897184133529663e-01 -2.750753164291381836e-01
-6.158410757780075073e-02 -1.734113395214080811e-01 -2.119389027357101440e-01 -3.593028783798217773e-01 2.732026576995849609e-01 -4.283213615417480469e-02 2.721756398677825928e-01 -2.936201691627502441e-01 2.567062154412269592e-02 -1.428164839744567871e-01 2.870746850967407227e-01 -8.066052198410034180e-02 7.239822298288345337e-02 -3.018224053084850311e-02 1.890660822391510010e-01 9.598218603059649467e-04 1.484400629997253418e-01 -1.718861907720565796e-01 3.116016089916229248e-02 -1.178728267550468445e-01 1.812064833939075470e-02 5.903913080692291260e-02 -3.017815053462982178e-01 -7.911506295204162598e-02 -1.123467907309532166e-01 -2.220806777477264404e-01 -1.079059541225433350e-01 -9.918473660945892334e-02 1.091923490166664124e-01 1.638832390308380127e-01 -2.070473879575729370e-01 -2.661165595054626465e-01
9.366188943386077881e-02 -1.477108895778656006e-02 1.522448807954788208e-01 -9.026710689067840576e-02 -2.049304693937301636e-01 1.901523172855377197e-01 -7.958098500967025757e-02 -5.227984488010406494e-02 2.390631735324859619e-01 -2.665209025144577026e-02 2.130884677171707153e-01 1.383180171251296997e-01 1.500904709100723267e-01 9.905402362346649170e-02 1.081439703702926636e-01 6.416977196931838989e-02 -1.857052370905876160e-02 -1.498809605836868286e-01 -5.830430239439010620e-02 1.451487769372761250e-03 -2.352567911148071289e-01 2.391761690378189087e-01 5.161863192915916443e-02 6.787220388650894165e-02 2.649018168449401855e-01 -4.542226195335388184e-01 2.712374031543731689e-01 7.792105525732040405e-02 -2.432008087635040283e-02 1.174565330147743225e-01 -3.238834142684936523e-01 -2.836489975452423096e-01
-5.535273253917694092e-02 1.094771921634674072e-01 1.600088924169540405e-01 4.666247218847274780e-02 1.098002344369888306e-01 1.941346079111099243e-01 2.586821913719177246e-01 -2.926891446113586426e-01 -9.903007000684738159e-02 -2.170817106962203979e-01 1.735532432794570923e-01 -9.448865056037902832e-02 2.708454430103302002e-01 1.824202090501785278e-01 2.197181060910224915e-02 1.838302165269851685e-01 2.905543148517608643e-01 2.832070179283618927e-02 3.176781237125396729e-01 -1.340785920619964600e-01 -1.187206059694290161e-01 1.430995762348175049e-01 1.255887597799301147e-01 4.432178661227226257e-02 -1.277036219835281372e-01 -3.615526482462882996e-02 -1.783219277858734131e-01 -1.450487524271011353e-01 -2.099613696336746216e-01 -2.412534356117248535e-01 -1.612703800201416016e-01 -2.505474090576171875e-01
6.035594642162322998e-02 -4.525934159755706787e-02 4.494620952755212784e-04 -2.106023132801055908e-01 -1.819141907617449760e-03 -2.622470259666442871e-01 2.503950297832489014e-01 -4.496637880802154541e-01 1.394740641117095947e-01 -2.116039209067821503e-02 1.656893044710159302e-01 2.719908021390438080e-02 1.184735745191574097e-01 1.659657657146453857e-01 4.103394150733947754e-01 1.816529929637908936e-01 1.321755498647689819e-01 -2.562153339385986328e-01 -1.100184768438339233e-01 -5.332993343472480774e-02 -1.388695985078811646e-01 9.452360682189464569e-03 -1.560747921466827393e-01 -2.786340713500976562e-01 1.750903874635696411e-01 -2.166332602500915527e-01 -9.062414057552814484e-03 5.852495506405830383e-02 -9.397953003644943237e-02 -8.202934265136718750e-02 8.986982703208923340e-02 3.265109285712242126e-02
-1.777141243219375610e-01 1.179688572883605957e-01 3.139255642890930176e-01 -7.493258267641067505e-02 4.318705946207046509e-02 1.558682173490524292e-01 -3.106005676090717316e-02 -5.099263042211532593e-02 2.821448445320129395e-01 9.825100004673004150e-02 8.524230122566223145e-02 -3.029732033610343933e-02 1.537214666604995728e-01 1.613315790891647339e-01 1.416921317577362061e-01 -1.330118477344512939e-01 1.735959388315677643e-02 -1.519991457462310791e-01 3.186925500631332397e-02 -1.550733447074890137e-01 -2.448072582483291626e-01 2.615111172199249268e-01 7.533798366785049438e-02 8.479842916131019592e-03 1.676151715219020844e-02 -4.402132630348205566e-01 2.218454778194427490e-01 -1.526503264904022217e-01 -3.404599428176879883e-02 1.150565743446350098e-01 -2.497172057628631592e-01 -3.314588069915771484e-01
1.491687148809432983e-01 1.440276354551315308e-01 -1.191416382789611816e-01 -2.013093382120132446e-01 -6.835609674453735352e-02 -8.841592818498611450e-02 -3.301253020763397217e-01 -4.586499184370040894e-02 -8.690391480922698975e-02 -1.145681948401033878e-03 3.637807071208953857e-01 1.416307091712951660e-01 4.297174513339996338e-01 7.570086419582366943e-02 2.056131660938262939e-01 7.338992506265640259e-02 1.300721466541290283e-01 -4.366392269730567932e-02 2.402675151824951172e-01 -5.771906301379203796e-02 -9.992993623018264771e-02 1.496955845504999161e-02 -8.749487996101379395e-02 2.169840335845947266e-01 1.350128948688507080e-01 -2.191832214593887329e-01 4.285785928368568420e-02 -1.605345159769058228e-01 -1.519851982593536377e-01 2.437950670719146729e-01 -2.405490428209304810e-01 -3.998112678527832031e-02
8.969728648662567139e-02 2.352874726057052612e-01 1.495293676853179932e-01 -2.904441058635711670e-01 -1.957386136054992676e-01 -3.054108917713165283e-01 -8.269019424915313721e-02 -1.960742622613906860e-01 -2.013774402439594269e-02 -6.475122272968292236e-02 -1.284939888864755630e-02 -1.962018162012100220e-01 1.487742215394973755e-01 1.486066728830337524e-01 2.111777812242507935e-01 2.464642003178596497e-02 2.245959341526031494e-01 5.732756108045578003e-03 1.064808592200279236e-01 5.798620358109474182e-02 -3.113814294338226318e-01 -1.012349966913461685e-02 -2.575487792491912842e-01 -3.324662148952484131e-02 8.742769062519073486e-02 -3.077012002468109131e-01 3.694051876664161682e-02 -3.584879934787750244e-01 -7.492868602275848389e-02 2.208161056041717529e-01 3.076482377946376801e-02 -5.593628436326980591e-02
-6.565159652382135391e-03 -3.031981587409973145e-01 2.454735152423381805e-02 -1.915288865566253662e-01 -1.067996472120285034e-01 -4.463498666882514954e-02 -1.023310720920562744e-01 4.038511589169502258e-02 -1.594249159097671509e-02 2.282627224922180176e-01 -9.648761153221130371e-02 2.195534855127334595e-01 1.896549165248870850e-01 2.176026999950408936e-01 2.428519278764724731e-01 2.439599931240081787e-01 -5.442572385072708130e-02 -1.841964572668075562e-01 2.354197949171066284e-01 -1.876884400844573975e-01 -1.691828370094299316e-01 8.529753237962722778e-02 1.463914960622787476e-01 1.442108303308486938e-01 3.240070641040802002e-01 -1.376227289438247681e-02 3.360867872834205627e-02 8.393605053424835205e-02 -1.021841317415237427e-01 1.279371883720159531e-02 -4.415047466754913330e-01 -9.494003653526306152e-02
8.158486336469650269e-02 -1.071752905845642090e-01 2.961848974227905273e-01 -9.004660695791244507e-02 3.009619563817977905e-02 -7.059186697006225586e-02 6.391303986310958862e-02 -2.757555246353149414e-01 -5.574345588684082031e-02 1.176616363227367401e-02 6.455593556165695190e-02 3.510190248489379883e-01 4.233102500438690186e-02 4.000453054904937744e-01 -1.006946638226509094e-01 5.996501445770263672e-02 2.151763439178466797e-01 1.864481270313262939e-01 5.236784368753433228e-02 -8.392786979675292969e-02 -2.780827581882476807e-01 2.525055222213268280e-02 -1.929805576801300049e-01 -3.852851688861846924e-02 -1.083028540015220642e-01 -2.904073297977447510e-01 -3.434274494647979736e-01 -1.116447523236274719e-01 8.581855148077011108e-02 -4.219516739249229431e-02 -8.778396248817443848e-02 -2.072429805994033813e-01
-5.244816839694976807e-02 2.540479898452758789e-01 1.951686143875122070e-01 -2.319940626621246338e-01 1.001420766115188599e-01 -3.486222028732299805e-01 8.931441605091094971e-02 -2.923287749290466309e-01 -1.998046189546585083e-01 -1.246774420142173767e-01 1.351752877235412598e-01 2.013058513402938843e-01 2.129132300615310669e-02 2.017461359500885010e-01 1.945132762193679810e-01 2.353637963533401489e-01 1.390480995178222656e-01 -4.750658199191093445e-02 -2.669364213943481445e-02 -3.965586423873901367e-01 -1.685185581445693970e-01 -7.937444001436233521e-02 -6.822270341217517853e-03 -1.653522253036499023e-01 1.121140569448471069e-01 -1.566116213798522949e-01 2.100645452737808228e-01 -5.252958461642265320e-02 -3.216769173741340637e-02 -1.496959775686264038e-01 -1.338946223258972168e-01 1.202988158911466599e-02
2.376584857702255249e-01 6.806714832782745361e-02 1.482718437910079956e-01 -2.869140505790710449e-01 3.198231384158134460e-02 7.130324840545654297e-02 3.658689185976982117e-02 2.342127114534378052e-01 -8.037059009075164795e-02 6.044495385140180588e-03 1.358230113983154297e-01 -5.046872049570083618e-02 -1.810678467154502869e-02 2.942573130130767822e-01 2.643513679504394531e-01 -1.711256206035614014e-01 6.937324255704879761e-02 -7.961017638444900513e-02 -1.560548245906829834e-01 -1.275626271963119507e-01 -3.003164231777191162e-01 1.740310490131378174e-01 -1.508162766695022583e-01 -2.529107592999935150e-02 1.804549396038055420e-01 -1.634313464164733887e-01 6.054270640015602112e-02 -3.181646168231964111e-01 -1.904591359198093414e-02 2.356847077608108521e-01 -3.606934547424316406e-01 -1.135461106896400452e-01
-1.128282472491264343e-01 -9.282518923282623291e-02 -1.681580394506454468e-02 -3.742839768528938293e-02 2.036479115486145020e-02 8.361037820577621460e-02 5.020820498466491699e-01 -2.555950284004211426e-01 3.069921024143695831e-02 -3.830500841140747070e-01 -6.384400278329849243e-02 4.575097560882568359e-02 8.976244181394577026e-02 1.999891251325607300e-01 1.724927127361297607e-01 -1.381389647722244263e-01 1.390662342309951782e-01 8.342162519693374634e-02 8.804136514663696289e-02 -1.094200387597084045e-01 -5.350624397397041321e-02 3.976929783821105957e-01 -9.502691775560379028e-02 -5.412795767188072205e-02 -1.141852885484695435e-01 -2.264962494373321533e-01 8.194940164685249329e-03 -6.693406403064727783e-02 -2.025962769985198975e-01 -1.250335425138473511e-01 -1.891700774431228638e-01 -1.451395750045776367e-01
1.414899677038192749e-01 -1.681691259145736694e-01 2.103885561227798462e-01 -1.376627236604690552e-01 -3.787822127342224121e-01 -1.487710773944854736e-01 3.235892951488494873e-02 -1.762483566999435425e-01 1.342255771160125732e-01 1.662765443325042725e-02 1.941053420305252075e-01 1.052820682525634766e-01 9.446130692958831787e-02 2.477221935987472534e-01 2.363499850034713745e-01 1.664840579032897949e-01 2.090033441781997681e-01 1.358894854784011841e-01 1.839461773633956909e-01 7.284899055957794189e-02 -1.088187173008918762e-01 1.636089831590652466e-01 9.400635957717895508e-02 2.325602173805236816e-01 5.411809310317039490e-02 -2.324619293212890625e-01 -2.548385225236415863e-02 -1.497040987014770508e-01 2.473249137401580811e-01 -1.499039819464087486e-03 -1.117051020264625549e-01 -3.366661965847015381e-01
1.491149067878723145e-01 8.652888238430023193e-02 -9.036756306886672974e-02 -2.200676053762435913e-01 -2.763615250587463379e-01 1.974566467106342316e-02 3.720375895500183105e-01 -5.635433644056320190e-02 1.442575752735137939e-01 7.911883294582366943e-02 -2.566087804734706879e-02 3.104044869542121887e-02 1.496349573135375977e-01 5.692978203296661377e-02 3.482970893383026123e-01 1.353638321161270142e-01 3.372908756136894226e-02 -7.032819837331771851e-02 -3.136129584163427353e-03 -2.645725309848785400e-01 1.852572709321975708e-02 4.146877229213714600e-01 -6.905030459165573120e-02 -2.988139912486076355e-02 1.072456464171409607e-01 -1.071517542004585266e-01 -1.025636028498411179e-02 -2.176121324300765991e-01 -1.853489130735397339e-02 -3.669512271881103516e-01 -1.454888731241226196e-01 -1.438783556222915649e-01
-2.562437951564788818e-01 -1.033105626702308655e-01 1.351280417293310165e-02 -6.700299680233001709e-02 -8.587858639657497406e-03 -2.969840914011001587e-02 1.160251125693321228e-01 -1.013396903872489929e-01 -1.732589453458786011e-01 -4.916388541460037231e-02 -1.226230710744857788e-01 -1.679827086627483368e-02 3.622006475925445557e-01 3.703204095363616943e-01 2.116218209266662598e-01 1.190923973917961121e-01 3.196641802787780762e-01 -2.764407694339752197e-01 5.763308703899383545e-02 -1.169564872980117798e-01 -1.103308424353599548e-01 -1.240304410457611084e-01 5.210509151220321655e-02 -2.133197709918022156e-02 9.708526730537414551e-02 1.434438824653625488e-01 -9.399228543043136597e-02 -3.151998519897460938e-01 1.474810242652893066e-01 1.694666147232055664e-01 -9.587315469980239868e-02 -3.083488345146179199e-01
1.969816386699676514e-01 -1.916356850415468216e-03 1.390598416328430176e-01 -4.218232333660125732e-01 -2.429736703634262085e-01 -1.923935115337371826e-02 -1.358354091644287109e-01 -2.923733890056610107e-01 1.771317720413208008e-01 -3.225655853748321533e-02 1.867679506540298462e-01 -6.654588878154754639e-02 1.788837462663650513e-01 2.039773166179656982e-01 9.127349406480789185e-02 -5.010642483830451965e-02 -1.012272015213966370e-02 1.567870676517486572e-01 7.251935452222824097e-02 -1.349105685949325562e-01 -5.961627885699272156e-02 1.957989186048507690e-01 -8.014152199029922485e-02 2.043426483869552612e-01 -1.183627173304557800e-02 -7.697415351867675781e-02 3.143702149391174316e-01 -4.256753250956535339e-02 -8.013720065355300903e-02 1.913763284683227539e-01 -1.092870756983757019e-01 -3.801277875900268555e-01
1.301881074905395508e-01 2.509427666664123535e-01 2.915130369365215302e-02 -3.325057923793792725e-01 5.372876673936843872e-02 1.213315501809120178e-01 -3.272940218448638916e-01 -6.808792799711227417e-02 7.791777700185775757e-02 4.159044474363327026e-02 2.979960441589355469e-01 -6.349927186965942383e-02 6.924655288457870483e-02 1.315151900053024292e-01 2.683616876602172852e-01 -4.827136918902397156e-02 -2.818436920642852783e-02 -9.450828284025192261e-02 1.410171091556549072e-01 -1.701416671276092529e-01 -3.910549581050872803e-01 6.429213285446166992e-02 3.256818652153015137e-02 -1.269028484821319580e-01 1.743292957544326782e-01 -2.459089010953903198e-01 3.173725306987762451e-02 -2.004450559616088867e-01 9.713392704725265503e-02 -8.975970000028610229e-02 1.626318544149398804e-01 -2.710316181182861328e-01
3.566094860434532166e-02 -1.150460615754127502e-01 1.926886290311813354e-01 -8.870790898799896240e-02 -8.942935615777969360e-02 2.971956878900527954e-02 -2.742332778871059418e-02 -1.602923125028610229e-01 -8.043559640645980835e-02 -2.480935454368591309e-01 4.077075421810150146e-02 2.905088067054748535e-01 -8.785936981439590454e-03 3.842183947563171387e-01 3.562034070491790771e-01 -1.948441565036773682e-01 -4.771205782890319824e-02 1.359826177358627319e-01 1.825308352708816528e-01 -2.633304893970489502e-01 -2.935077548027038574e-01 8.735550194978713989e-02 1.218000892549753189e-02 -1.685829758644104004e-01 3.312370926141738892e-02 -3.164042830467224121e-01 -2.143152952194213867e-01 -1.522016972303390503e-01 -1.744224689900875092e-02 -1.002795845270156860e-01 -1.722510345280170441e-02 -1.086631864309310913e-01
-1.009001880884170532e-01 1.495510786771774292e-01 6.651141494512557983e-02 -1.547650527209043503e-02 -1.791955232620239258e-01 8.382976055145263672e-02 -1.153462752699851990e-01 -1.952475011348724365e-01 9.409088641405105591e-02 -4.196825623512268066e-02 1.028919667005538940e-01 4.413129016757011414e-02 2.559167444705963135e-01 1.142887696623802185e-01 1.711408048868179321e-01 -1.041605845093727112e-01 -3.568650921806693077e-03 -2.053272128105163574e-01 -2.609210833907127380e-02 -1.416475474834442139e-01 -1.988922953605651855e-01 1.709108352661132812e-01 1.199909672141075134e-01 3.293772041797637939e-01 2.471736967563629150e-01 -2.973802983760833740e-01 2.317759841680526733e-01 6.269686669111251831e-02 5.004897713661193848e-02 2.453850209712982178e-01 -3.659886419773101807e-01 -2.682590782642364502e-01
7.521792501211166382e-02 -1.121274307370185852e-01 2.026341408491134644e-01 3.611124679446220398e-02 2.931891083717346191e-01 -4.359448850154876709e-01 -6.355959922075271606e-02 -1.604222059249877930e-01 4.356791451573371887e-02 2.107073366641998291e-01 2.677268907427787781e-02 6.747944653034210205e-02 3.112881677225232124e-03 2.092628628015518188e-01 1.432776264846324921e-02 6.841839104890823364e-02 2.624411284923553467e-01 -1.982162892818450928e-01 6.767655909061431885e-02 -1.406855881214141846e-01 -2.518153488636016846e-01 3.630136698484420776e-02 -6.922992412000894547e-03 -1.087792366743087769e-01 -8.071620762348175049e-02 -3.558669686317443848e-01 9.502691030502319336e-02 2.960621193051338196e-02 9.804195910692214966e-02 -2.430013418197631836e-01 -2.344362139701843262e-01 -2.398681640625000000e-01
-1.804208569228649139e-02 -1.490923762321472168e-01 -7.105848938226699829e-02 1.045705229043960571e-01 3.093686103820800781e-01 1.294447332620620728e-01 2.723007798194885254e-01 -2.073867321014404297e-01 2.349722385406494141e-01 1.472419202327728271e-01 9.800443053245544434e-02 3.650811314582824707e-01 1.563150584697723389e-01 1.825561225414276123e-01 2.443147003650665283e-01 1.952811926603317261e-01 2.286493964493274689e-02 -2.732108235359191895e-01 1.158288680016994476e-02 -5.352995172142982483e-02 -2.400783002376556396e-01 1.361927539110183716e-01 1.318942755460739136e-01 -3.309183567762374878e-02 4.722451046109199524e-02 -2.289907541126012802e-03 6.456042081117630005e-02 -8.151116222143173218e-02 -1.783961951732635498e-01 1.801077648997306824e-02 -3.606179058551788330e-01 -9.157970547676086426e-02
3.504950106143951416e-01 -1.503316909074783325e-01 -2.498578839004039764e-02 -2.108346670866012573e-01 1.615569740533828735e-01 -9.676696732640266418e-03 -9.430205076932907104e-02 -1.886323690414428711e-01 -1.104732826352119446e-01 1.242595016956329346e-01 1.063582599163055420e-01 -9.528209455311298370e-03 -1.121948137879371643e-01 1.968668103218078613e-01 2.193825691938400269e-01 -1.376892328262329102e-01 7.595461606979370117e-02 -2.528701722621917725e-02 -8.925888687372207642e-02 2.243942320346832275e-01 -9.355369955301284790e-02 6.215148139744997025e-03 -3.986020013689994812e-02 1.881630532443523407e-02 1.761456429958343506e-01 -2.283806502819061279e-01 -1.913577765226364136e-01 -4.399298727512359619e-01 4.209975898265838623e-02 1.295883953571319580e-01 -2.373595088720321655e-01 -3.429600000381469727e-01
6.428021937608718872e-02 -2.062494605779647827e-01 2.729171812534332275e-01 -1.548099666833877563e-01 -3.188220784068107605e-02 2.215748652815818787e-02 -1.035592406988143921e-01 -3.722521960735321045e-01 -3.621411696076393127e-02 -1.183772757649421692e-01 1.058136299252510071e-01 3.647000789642333984e-01 5.083568394184112549e-03 4.414851367473602295e-01 9.762794524431228638e-02 -4.341507330536842346e-02 6.631730496883392334e-02 1.985777169466018677e-01 3.180764913558959961e-01 -9.815734624862670898e-02 -6.510950624942779541e-02 5.864224210381507874e-02 -1.578729599714279175e-02 -1.770800203084945679e-01 1.291142106056213379e-01 -2.561541497707366943e-01 -1.570885032415390015e-01 -5.388312786817550659e-02 7.637704908847808838e-02 3.594773806980811059e-05 -6.671256572008132935e-02 -1.553205847740173340e-01
2.383652478456497192e-01 1.101626548916101456e-02 1.311811357736587524e-01 -1.954912841320037842e-01 -1.022321581840515137e-01 1.812091320753097534e-01 -1.735801845788955688e-01 -2.093547731637954712e-01 1.962060630321502686e-01 -1.579334139823913574e-01 7.072813808917999268e-02 -3.480530157685279846e-02 1.866148412227630615e-01 5.345512032508850098e-01 -2.764711622148752213e-03 -1.105410680174827576e-01 1.908173114061355591e-01 -1.543031483888626099e-01 6.490430980920791626e-02 -9.098104387521743774e-02 -1.814484596252441406e-01 2.096945494413375854e-01 -1.026452705264091492e-02 3.679015487432479858e-02 -4.747413564473390579e-03 -1.798036545515060425e-01 2.271302640438079834e-01 1.381919384002685547e-01 2.681232094764709473e-01 1.582562550902366638e-02 -1.899673193693161011e-01 7.487742602825164795e-02
1.763239800930023193e-01 -1.925120651721954346e-01 1.395357102155685425e-01 -3.412550985813140869e-01 2.279251217842102051e-01 8.209483325481414795e-02 -7.490712404251098633e-02 -2.972680032253265381e-01 -1.249159201979637146e-01 -1.270430833101272583e-01 1.921052038669586182e-01 -1.723047047853469849e-01 6.730571389198303223e-02 2.018357962369918823e-01 2.911107242107391357e-01 1.355104707181453705e-02 4.084575548768043518e-02 2.254986464977264404e-01 2.163641154766082764e-02 -1.255157776176929474e-02 -1.504077762365341187e-01 2.823731899261474609e-01 1.480024755001068115e-01 -3.631378710269927979e-02 1.761482805013656616e-01 -6.513704359531402588e-02 -6.634139269590377808e-02 -3.177820444107055664e-01 -2.334273308515548706e-01 -1.431603133678436279e-01 -3.312162822112441063e-03 -1.426361054182052612e-01
2.029364369809627533e-02 1.440793126821517944e-01 1.679489761590957642e-01 -3.109605610370635986e-02 -2.786123454570770264e-01 -6.080489233136177063e-02 -1.768130511045455933e-01 -3.436230421066284180e-01 9.928525239229202271e-02 -1.468923687934875488e-01 7.321679592132568359e-02 -2.715584933757781982e-01 2.875308692455291748e-01 3.511751294136047363e-01 7.344362884759902954e-02 -8.210071176290512085e-02 5.410525575280189514e-02 -1.659999340772628784e-01 8.527767658233642578e-02 -6.518071889877319336e-02 -2.762999236583709717e-01 2.086141258478164673e-01 -1.927095800638198853e-01 -1.516264379024505615e-01 8.807657659053802490e-02 -2.260156869888305664e-01 1.343624144792556763e-01 -1.390456259250640869e-01 2.072994410991668701e-01 1.658051759004592896e-01 -3.949148207902908325e-02 -8.775651454925537109e-03
1.631465554237365723e-01 4.351067915558815002e-02 4.513003528118133545e-01 -2.928328514099121094e-01 -1.149296090006828308e-01 6.126120220869779587e-03 -3.500429168343544006e-02 -4.469005018472671509e-02 1.615405529737472534e-01 1.189823746681213379e-01 8.469225466251373291e-02 3.264631032943725586e-01 1.508119553327560425e-01 3.264048323035240173e-02 9.305936284363269806e-03 1.521647348999977112e-02 3.977502137422561646e-02 -1.732947863638401031e-02 2.597370743751525879e-01 1.606488823890686035e-01 -8.038035035133361816e-02 3.709059953689575195e-01 1.815553195774555206e-02 -4.245814681053161621e-02 -1.885471045970916748e-01 -1.724109947681427002e-01 8.540491759777069092e-02 -2.313301414251327515e-01 -9.051028639078140259e-02 2.006246000528335571e-01 -1.607774347066879272e-01 -2.139487117528915405e-01
2.461412101984024048e-01 -1.688482910394668579e-01 -2.645081281661987305e-01 1.237639132887125015e-02 2.640589699149131775e-02 -2.241483703255653381e-02 -2.039089240133762360e-02 -1.718086302280426025e-01 1.646926105022430420e-01 -3.456030040979385376e-02 -5.224581062793731689e-02 -6.866052001714706421e-02 1.273396611213684082e-02 2.350579500198364258e-01 6.473005563020706177e-02 1.843736767768859863e-01 4.262664318084716797e-01 -3.397430181503295898e-01 -1.432326901704072952e-02 -1.535857915878295898e-01 -9.953903965651988983e-03 3.402137011289596558e-02 1.818829029798507690e-01 -5.780710279941558838e-02 -6.944227218627929688e-02 -2.557622194290161133e-01 -7.199530303478240967e-02 -3.404955267906188965e-01 -1.495475172996520996e-01 5.654609203338623047e-02 -9.567538648843765259e-02 -3.092229366302490234e-01
-6.839074939489364624e-02 -3.302462026476860046e-02 1.908551603555679321e-01 -2.033516019582748413e-01 2.088414877653121948e-01 -3.191560134291648865e-02 4.027156904339790344e-02 -1.158730685710906982e-02 3.498316705226898193e-01 -9.834871441125869751e-02 4.479274153709411621e-01 1.700832247734069824e-01 1.252294182777404785e-01 9.740106016397476196e-02 2.570025920867919922e-01 2.102960646152496338e-01 1.128793284296989441e-01 -1.048306301236152649e-01 -2.674942091107368469e-02 1.429202556610107422e-01 -2.315171360969543457e-01 1.814241558313369751e-01 5.049416422843933105e-02 -1.605020910501480103e-01 -9.973800927400588989e-02 -8.065478503704071045e-02 2.058157175779342651e-01 -6.407346576452255249e-02 -1.492238491773605347e-01 -1.614017784595489502e-01 -3.186134696006774902e-01 2.343757450580596924e-02
-2.046141326427459717e-01 4.618902876973152161e-02 2.501579821109771729e-01 -3.756354153156280518e-01 2.382555603981018066e-01 -1.024214401841163635e-01 3.879518434405326843e-02 -2.293731272220611572e-01 1.216699779033660889e-01 8.315483480691909790e-02 1.209363043308258057e-01 3.373453393578529358e-02 1.529428176581859589e-02 8.578295260667800903e-02 3.011915087699890137e-01 5.438852589577436447e-03 2.985012531280517578e-01 -1.244638636708259583e-01 5.452118348330259323e-03 -3.005349040031433105e-01 -2.468743920326232910e-01 2.596299350261688232e-01 -1.545339971780776978e-01 1.390351355075836182e-01 -1.212992891669273376e-01 -1.679674685001373291e-01 2.402213215827941895e-01 1.995436660945415497e-02 -5.641204491257667542e-02 -9.243885427713394165e-02 -2.292712405323982239e-02 1.238142922520637512e-01
-5.163483321666717529e-02 -1.641566306352615356e-01 -2.246727198362350464e-01 -1.231698468327522278e-01 -1.477158367633819580e-01 2.748811841011047363e-01 2.037540078163146973e-01 -1.815809458494186401e-01 1.830231398344039917e-01 8.583509176969528198e-02 -1.387694031000137329e-01 1.602304130792617798e-01 2.042955905199050903e-01 1.457180678844451904e-01 1.532032191753387451e-01 2.547226548194885254e-01 -8.621516823768615723e-02 -1.343288719654083252e-01 -1.071978360414505005e-01 -2.214639484882354736e-01 -1.095288842916488647e-01 1.539880037307739258e-01 -3.114896826446056366e-02 -1.656426489353179932e-01 7.068020757287740707e-03 -3.389875590801239014e-01 5.974433943629264832e-02 1.179008558392524719e-01 -5.696795880794525146e-02 -2.693670056760311127e-02 -3.853061795234680176e-01 -2.464831024408340454e-01
5.533311516046524048e-02 1.080047525465488434e-02 4.143109917640686035e-02 -7.298683375120162964e-02 -2.461168617010116577e-01 6.810059398412704468e-02 -1.406389921903610229e-01 -2.283948361873626709e-01 1.683274507522583008e-01 1.105775758624076843e-01 2.599527239799499512e-01 1.155520603060722351e-01 1.372556202113628387e-03 2.598577439785003662e-01 1.863253563642501831e-01 3.429206907749176025e-01 2.320451289415359497e-01 1.079774871468544006e-01 1.436233818531036377e-01 5.825054645538330078e-02 -2.919581532478332520e-01 1.559346169233322144e-01 -9.085560590028762817e-02 3.083004653453826904e-01 5.638936907052993774e-02 -3.731573820114135742e-01 9.098899364471435547e-02 -6.757157295942306519e-02 1.419753134250640869e-01 5.280131474137306213e-02 1.227711676619946957e-03 -1.751941293478012085e-01
1.421707719564437866e-01 6.740847975015640259e-02 -1.989824026823043823e-01 -8.662962168455123901e-02 -1.346942968666553497e-02 -3.074064552783966064e-01 1.447438895702362061e-01 -2.611650526523590088e-01 -9.086845070123672485e-02 -9.298611432313919067e-02 -8.308779448270797729e-02 -5.133470147848129272e-02 -7.854365743696689606e-03 4.235927760601043701e-01 -2.803266979753971100e-02 4.406186193227767944e-02 2.637077867984771729e-01 -1.171284839510917664e-01 -1.893252320587635040e-02 6.414069235324859619e-02 -3.804441392421722412e-01 -1.467449367046356201e-01 2.724160552024841309e-01 -6.791330128908157349e-02 8.214405924081802368e-02 -2.597451210021972656e-01 -1.447147876024246216e-01 -9.983981028199195862e-03 -1.653912849724292755e-02 -9.183669090270996094e-02 -6.487862765789031982e-02 -3.076404929161071777e-01
1.686099916696548462e-01 -1.822843700647354126e-01 7.791437674313783646e-03 -5.302050337195396423e-02 5.886848643422126770e-02 -3.850486502051353455e-02 -1.247323378920555115e-01 -3.197889626026153564e-01 -8.761976659297943115e-02 5.736663937568664551e-02 -1.301905512809753418e-02 -1.515661329030990601e-01 5.997664928436279297e-01 1.986362040042877197e-02 1.222261339426040649e-01 3.936893939971923828e-01 1.052170991897583008e-01 -1.018242835998535156e-01 2.017627060413360596e-01 1.078603416681289673e-02 -7.205778732895851135e-03 1.966221779584884644e-01 -3.981966897845268250e-02 -7.317011058330535889e-02 8.713818341493606567e-02 9.807378798723220825e-02 1.145426779985427856e-01 1.558267604559659958e-02 -8.793467283248901367e-02 -1.935540139675140381e-02 -2.380447536706924438e-01 -2.127986699342727661e-01
7.212138921022415161e-02 7.167436927556991577e-02 2.859728336334228516e-01 -8.304844796657562256e-02 1.414010524749755859e-01 -8.500199019908905029e-02 1.601770073175430298e-01 -6.661146134138107300e-02 -4.242065250873565674e-01 -1.225235834717750549e-01 4.734520241618156433e-02 1.298447698354721069e-01 5.970088392496109009e-02 1.867525577545166016e-01 3.024649620056152344e-01 9.637939184904098511e-02 -1.071934308856725693e-02 1.079789623618125916e-01 2.552929222583770752e-01 -1.346115767955780029e-02 -6.612150371074676514e-02 -2.472207508981227875e-02 -2.520479857921600342e-01 1.923547387123107910e-01 -1.971360445022583008e-01 -1.797276884317398071e-01 -8.881252259016036987e-03 -2.454881928861141205e-02 -2.061815112829208374e-01 1.078906953334808350e-01 -4.104127883911132812e-01 -1.153843253850936890e-01
-3.963172808289527893e-02 -1.254853904247283936e-01 1.099946945905685425e-01 -2.256422191858291626e-01 1.795535236597061157e-01 1.505969613790512085e-01 2.389964014291763306e-01 2.894687652587890625e-02 3.925444185733795166e-02 3.937227651476860046e-02 -2.498359885066747665e-03 -8.455847203731536865e-02 3.766853511333465576e-01 4.134315848350524902e-01 -1.687217205762863159e-01 2.466122359037399292e-01 1.951716393232345581e-01 4.486489295959472656e-02 -3.785059787333011627e-03 -2.319635301828384399e-01 6.490486115217208862e-02 -3.695602715015411377e-02 -6.703694164752960205e-02 2.491336315870285034e-02 -7.390026003122329712e-02 -3.070711791515350342e-01 -1.437082439661026001e-01 -2.373305857181549072e-01 1.666924208402633667e-01 -1.203292049467563629e-02 -1.013894155621528625e-01 -2.736450731754302979e-01
7.670530676841735840e-02 -7.461805641651153564e-02 1.691411435604095459e-01 -2.032579779624938965e-01 2.436885684728622437e-01 -3.395449221134185791e-01 1.035439074039459229e-01 -2.888734340667724609e-01 4.352016374468803406e-02 1.505071818828582764e-01 3.207017108798027039e-02 1.032861918210983276e-01 1.017433851957321167e-01 2.813327908515930176e-01 1.460064481943845749e-02 -3.013719990849494934e-02 2.267916798591613770e-01 -1.797713935375213623e-01 1.231634244322776794e-02 -9.849113225936889648e-02 3.114020824432373047e-02 3.192971348762512207e-01 -8.467127382755279541e-02 4.895830899477005005e-02 1.128988787531852722e-01 -2.687149047851562500e-01 1.597999483346939087e-01 -2.022911459207534790e-01 7.297609001398086548e-02 -3.885400891304016113e-01 -8.444499969482421875e-02 4.466785863041877747e-02
1.279462426900863647e-01 1.380476206541061401e-01 -2.292438596487045288e-01 -1.485586613416671753e-01 -1.568089276552200317e-01 3.304985538125038147e-02 -8.291679620742797852e-02 -7.593711838126182556e-03 9.858767688274383545e-02 2.500289380550384521e-01 -1.239947751164436340e-01 -9.328556805849075317e-02 3.343916833400726318e-01 3.277009725570678711e-01 2.062205672264099121e-01 3.943059220910072327e-02 1.531414687633514404e-01 -2.142629474401473999e-01 3.017739653587341309e-01 -1.974403299391269684e-02 -2.621332108974456787e-01 1.189826577901840210e-01 1.781210675835609436e-02 7.857268303632736206e-02 4.966022074222564697e-02 -3.942482918500900269e-02 -2.683889269828796387e-01 -1.193014681339263916e-01 -2.921211160719394684e-02 -8.220664411783218384e-02 -3.523540496826171875e-01 -1.597097814083099365e-01
1.057003159075975418e-02 4.471441358327865601e-02 1.521035432815551758e-01 -1.659243553876876831e-01 1.270318925380706787e-01 -1.186249963939189911e-02 3.489271104335784912e-01 -2.059954255819320679e-01 -2.444054484367370605e-01 -3.051521815359592438e-02 -1.355122923851013184e-01 -2.117650657892227173e-01 6.378439068794250488e-02 4.675054252147674561e-01 -3.392671048641204834e-02 1.526078283786773682e-01 3.653611615300178528e-02 -4.407235886901617050e-03 1.941040754318237305e-01 1.942740380764007568e-02 5.405430123209953308e-02 -1.466135382652282715e-01 -1.531452834606170654e-01 -2.200877368450164795e-01 1.343280673027038574e-01 -2.455223202705383301e-01 2.540479414165019989e-03 -5.329086631536483765e-02 4.093411564826965332e-02 1.486507505178451538e-01 -3.757924735546112061e-01 -1.180493831634521484e-01
5.801483988761901855e-02 4.521221294999122620e-02 -3.914560750126838684e-02 -4.385562986135482788e-02 2.538212239742279053e-01 -2.853115200996398926e-01 2.107586711645126343e-01 -1.632120758295059204e-01 -6.285370886325836182e-02 -1.619579941034317017e-01 1.982587128877639771e-01 -2.538742721080780029e-01 6.768698990345001221e-02 3.165979981422424316e-01 1.663462072610855103e-01 1.211854964494705200e-01 -3.894696012139320374e-03 -2.630466967821121216e-02 1.320584416389465332e-01 9.512430429458618164e-02 -3.763542473316192627e-01 4.040645435452461243e-02 2.216620445251464844e-01 4.379550367593765259e-02 1.593383997678756714e-01 -5.560271814465522766e-02 5.585424229502677917e-02 1.914951652288436890e-01 -3.814827501773834229e-01 1.049810741096735001e-02 -1.980921477079391479e-01 -1.358819156885147095e-01
-1.671189963817596436e-01 4.806749522686004639e-03 1.401684135198593140e-01 -3.658349066972732544e-02 -1.061985716223716736e-01 3.727285191416740417e-02 -1.998596787452697754e-01 -2.532369792461395264e-01 -9.609402716159820557e-02 -2.777578495442867279e-02 1.273716390132904053e-01 2.332210168242454529e-02 -6.939378380775451660e-02 4.558349251747131348e-01 2.981568574905395508e-01 -1.406756341457366943e-01 8.280207403004169464e-03 2.179591506719589233e-01 3.627657592296600342e-01 -1.317373663187026978e-01 -2.374070882797241211e-01 1.360790133476257324e-01 -1.260004937648773193e-01 -5.895067006349563599e-02 4.862479120492935181e-02 -3.417579829692840576e-01 -7.971395552158355713e-02 -1.769280433654785156e-01 -1.656770706176757812e-02 -1.137294694781303406e-01 -8.102769404649734497e-02 -1.375022679567337036e-01
-2.221325337886810303e-01 1.130516827106475830e-01 1.532047837972640991e-01 -2.021430283784866333e-01 -1.944766938686370850e-02 -2.027695924043655396e-01 -1.442887820303440094e-02 -4.166357815265655518e-01 -1.903079897165298462e-01 7.155897468328475952e-02 -1.302496939897537231e-01 3.649997292086482048e-03 4.533850401639938354e-02 2.785930037498474121e-01 5.732381343841552734e-02 -1.031771674752235413e-01 2.456852793693542480e-01 2.698793113231658936e-01 2.165921628475189209e-01 -3.532121330499649048e-02 -2.736181020736694336e-01 8.054470270872116089e-02 -6.203275546431541443e-02 -7.788446731865406036e-03 2.924540266394615173e-02 -3.912529945373535156e-01 4.015698656439781189e-02 -2.735462971031665802e-02 -7.233964651823043823e-02 7.407513260841369629e-02 -2.454129904508590698e-01 -1.116990894079208374e-01
-4.129894822835922241e-02 1.151566952466964722e-01 1.096232980489730835e-01 -3.859812319278717041e-01 1.883971989154815674e-01 -2.628276646137237549e-01 1.276410222053527832e-01 -3.446829915046691895e-01 5.136080458760261536e-02 3.510744869709014893e-02 -1.690982282161712646e-02 -4.987640306353569031e-03 2.938463389873504639e-01 1.455488950014114380e-01 -1.174931377172470093e-01 1.166565716266632080e-01 2.793674767017364502e-01 -8.934010565280914307e-02 -9.668414294719696045e-02 -6.374044716358184814e-02 6.010789796710014343e-02 1.743226200342178345e-01 -1.763381808996200562e-01 3.731539845466613770e-02 2.839902937412261963e-01 -3.230952620506286621e-01 1.743697077035903931e-01 8.181712590157985687e-03 1.340065449476242065e-01 -1.779205650091171265e-01 -1.023692488670349121e-01 -6.087825074791908264e-02
-1.370081305503845215e-01 6.408851593732833862e-02 7.362851500511169434e-02 -8.851002901792526245e-02 -2.103175222873687744e-01 4.302974045276641846e-02 -1.106134727597236633e-01 -2.930879592895507812e-01 2.400703728199005127e-01 6.047520786523818970e-03 1.017305031418800354e-01 -4.390747472643852234e-02 7.567971944808959961e-02 1.118587628006935120e-01 6.809534877538681030e-02 -7.342168688774108887e-02 1.990908235311508179e-01 1.080394610762596130e-01 1.956981569528579712e-01 2.003110758960247040e-02 -2.390776425600051880e-01 2.766075432300567627e-01 3.185929730534553528e-02 2.800577580928802490e-01 -2.373287454247474670e-02 -4.201927781105041504e-01 3.239233419299125671e-02 -1.619114428758621216e-01 -1.163538247346878052e-01 2.205032706260681152e-01 -3.891366124153137207e-01 -1.810077205300331116e-02
2.714579105377197266e-01 5.918631702661514282e-02 2.258544266223907471e-01 -1.812573224306106567e-01 1.338359713554382324e-01 6.174265290610492229e-04 4.461821615695953369e-01 -2.746172063052654266e-02 -1.692598462104797363e-01 -2.088268399238586426e-01 1.405595988035202026e-01 -4.515776038169860840e-02 2.778094708919525146e-01 1.985792368650436401e-01 -1.032736599445343018e-01 7.490646094083786011e-02 1.227861791849136353e-01 -2.283365726470947266e-01 -1.404549647122621536e-02 -2.006010264158248901e-01 -4.063667953014373779e-01 -1.301535367965698242e-01 -1.317419558763504028e-01 -1.651934087276458740e-01 -3.900907561182975769e-02 -7.900913804769515991e-02 1.491097956895828247e-01 -1.352518945932388306e-01 -6.901569664478302002e-02 -1.104055158793926239e-02 -3.597877919673919678e-02 -7.358567416667938232e-02
3.783955872058868408e-01 -1.974274031817913055e-02 1.538533717393875122e-01 -3.409284949302673340e-01 -7.605149596929550171e-02 -9.287369996309280396e-02 6.902666389942169189e-02 1.861987709999084473e-01 -9.005665779113769531e-02 -5.620434135198593140e-02 3.303699195384979248e-02 4.610742628574371338e-02 3.411327600479125977e-01 1.522201895713806152e-01 -3.349335864186286926e-02 -2.357248216867446899e-01 1.409647464752197266e-01 -8.275723457336425781e-02 3.744165897369384766e-01 7.993867248296737671e-02 -2.147507667541503906e-01 -5.733781307935714722e-02 8.962043374776840210e-02 -2.978948876261711121e-02 4.392008110880851746e-02 -7.160675525665283203e-02 1.806494146585464478e-01 -1.084707453846931458e-01 -3.654576465487480164e-02 8.681657724082469940e-03 -1.697409749031066895e-01 -3.723718822002410889e-01
6.265593320131301880e-02 -7.114525139331817627e-02 -5.183352157473564148e-02 -3.408819437026977539e-01 1.379371806979179382e-02 2.346522510051727295e-01 4.030878841876983643e-01 -3.407263457775115967e-01 2.268274277448654175e-01 3.771411255002021790e-02 1.324073374271392822e-01 -1.114510372281074524e-01 2.910272777080535889e-02 3.240536153316497803e-01 1.672345697879791260e-01 1.023880243301391602e-01 8.010680228471755981e-02 -2.351819276809692383e-01 1.245963945984840393e-02 -1.052882969379425049e-01 -6.290280818939208984e-02 2.168482542037963867e-01 -2.389660626649856567e-01 -3.370773280039429665e-03 4.309508018195629120e-03 -6.272406876087188721e-02 -1.562448889017105103e-01 -1.373057961463928223e-01 -1.338598579168319702e-01 1.796207576990127563e-01 -1.745394021272659302e-01 4.728472605347633362e-02
8.219842799007892609e-03 1.151722222566604614e-01 3.203746080398559570e-01 2.500475756824016571e-02 6.944084167480468750e-02 -9.676762670278549194e-02 1.245858669281005859e-01 -1.127976328134536743e-01 -2.946404218673706055e-01 -3.647511079907417297e-02 -5.973600223660469055e-02 1.018814444541931152e-01 9.096109122037887573e-02 2.417633980512619019e-01 3.693614900112152100e-01 8.382552117109298706e-02 -3.195681795477867126e-02 -4.888119921088218689e-02 1.129397004842758179e-01 1.741170510649681091e-02 -2.197258621454238892e-01 -1.144082695245742798e-01 -1.943403333425521851e-01 1.916030943393707275e-01 -2.031919509172439575e-01 -2.305183410644531250e-01 -3.563816845417022705e-02 1.267319321632385254e-01 -1.917766630649566650e-01 1.682610064744949341e-02 -4.352672100067138672e-01 -1.952144950628280640e-01
-6.977076828479766846e-02 8.010167628526687622e-02 -5.020590871572494507e-02 -3.093220293521881104e-01 -1.789124608039855957e-01 -1.072483062744140625e-01 2.399834394454956055e-01 -1.936949491500854492e-01 -2.989857271313667297e-02 9.379279613494873047e-02 1.230092048645019531e-01 -5.413282662630081177e-02 5.876134335994720459e-02 6.649246811866760254e-02 3.751182258129119873e-01 7.362077385187149048e-02 -1.667368263006210327e-01 -2.123762816190719604e-01 3.033605217933654785e-02 -3.364016413688659668e-01 2.798964083194732666e-02 3.437242805957794189e-01 -7.551305741071701050e-02 -2.342093288898468018e-01 1.598530709743499756e-01 -2.341472208499908447e-01 2.840259112417697906e-02 -2.287733405828475952e-01 -5.901983007788658142e-02 -1.920536905527114868e-01 1.895518158562481403e-03 -1.725172996520996094e-01
2.251764945685863495e-02 1.303217262029647827e-01 -2.297845333814620972e-01 -2.004717737436294556e-01 4.249967634677886963e-02 2.115221461281180382e-03 1.197429373860359192e-01 -2.484177649021148682e-01 -1.364292055368423462e-01 1.856981664896011353e-01 1.076349690556526184e-01 1.775903254747390747e-01 2.771563827991485596e-01 1.737518608570098877e-01 2.215092033147811890e-01 -8.607702702283859253e-02 1.969538778066635132e-01 -7.170555740594863892e-02 7.483210414648056030e-02 2.163323462009429932e-01 4.366745799779891968e-02 -2.363035455346107483e-02 1.459856927394866943e-01 -1.106942296028137207e-01 1.389843523502349854e-01 -1.274959594011306763e-01 -4.228632152080535889e-02 -1.627788841724395752e-01 3.819171786308288574e-01 -1.111065074801445007e-01 -1.472661346197128296e-01 -4.193393588066101074e-01
-3.047003410756587982e-02 -1.151134371757507324e-01 -4.827730730175971985e-02 -2.554553747177124023e-01 2.499626874923706055e-01 -1.489404290914535522e-01 4.170104861259460449e-02 -1.668999046087265015e-01 2.890743017196655273e-01 -5.276954919099807739e-02 1.886722259223461151e-02 1.402229219675064087e-01 -1.723958924412727356e-02 2.972813546657562256e-01 2.847094535827636719e-01 -4.351387172937393188e-02 1.584715992212295532e-01 1.905691772699356079e-01 2.584712207317352295e-01 -3.451520204544067383e-02 -1.114110872149467468e-01 -6.296010315418243408e-02 1.208900734782218933e-01 -2.973897941410541534e-02 1.699033379554748535e-01 -2.576937675476074219e-01 3.076198101043701172e-01 -1.631653010845184326e-01 2.656054794788360596e-01 -2.076234370470046997e-01 -3.028362058103084564e-03 -1.857065558433532715e-01
-1.599911833181977272e-03 -1.389465779066085815e-01 -1.094968765974044800e-01 -2.312688082456588745e-01 1.444227993488311768e-03 -2.106375098228454590e-01 6.956796348094940186e-02 1.424379553645849228e-02 3.491903189569711685e-03 -1.960224509239196777e-01 -5.759278312325477600e-02 2.130702137947082520e-01 1.238370239734649658e-01 1.166701316833496094e-01 1.839049458503723145e-01 1.853541284799575806e-01 -9.599342197179794312e-02 -4.174907207489013672e-01 1.441802978515625000e-01 8.594265207648277283e-03 -2.524197995662689209e-01 2.127088755369186401e-01 2.020926475524902344e-01 -1.764502674341201782e-01 -7.819090038537979126e-02 -1.956798881292343140e-01 3.611228168010711670e-01 1.703371405601501465e-01 1.808065325021743774e-01 1.978826820850372314e-01 -7.997754961252212524e-02 -1.189130395650863647e-01
2.801832556724548340e-01 6.002773065119981766e-03 4.294662922620773315e-02 -3.606364727020263672e-01 2.111389189958572388e-01 8.512499183416366577e-02 -3.424418866634368896e-01 -1.295001059770584106e-01 2.088728696107864380e-01 -1.640859693288803101e-01 1.245507746934890747e-01 -1.100587844848632812e-01 8.849569410085678101e-02 2.467558085918426514e-01 1.555833816528320312e-01 -1.636193245649337769e-01 3.103634901344776154e-02 -4.677259922027587891e-02 7.230765372514724731e-02 6.831105053424835205e-02 -2.600128352642059326e-01 1.668891161680221558e-01 6.039629131555557251e-02 -1.946879178285598755e-01 2.757662534713745117e-01 -2.834447622299194336e-01 -8.205725252628326416e-02 -1.607941240072250366e-01 -8.915899693965911865e-02 -7.787041366100311279e-02 -1.168385595083236694e-01 -1.382907629013061523e-01
-9.791139513254165649e-02 5.436407774686813354e-02 -1.958704143762588501e-01 1.191531196236610413e-01 7.630851119756698608e-02 7.428038120269775391e-02 2.612966597080230713e-01 -1.704754382371902466e-01 -1.741285622119903564e-01 -3.549007773399353027e-01 7.418979704380035400e-02 5.861041322350502014e-02 7.091901451349258423e-02 7.891044765710830688e-02 2.241847217082977295e-01 4.924794286489486694e-02 1.379725933074951172e-01 -2.014871835708618164e-01 3.861629962921142578e-01 2.340302616357803345e-02 4.732181876897811890e-02 2.231993973255157471e-01 7.463031448423862457e-03 -2.424575015902519226e-02 -8.922183886170387268e-03 -1.623583436012268066e-01 5.189715698361396790e-02 -8.573953062295913696e-02 -1.073359921574592590e-01 -2.202636003494262695e-01 -3.507709503173828125e-01 -3.398467302322387695e-01
4.159085825085639954e-02 -8.487040549516677856e-02 -3.575797677040100098e-01 -1.604836434125900269e-01 8.906760066747665405e-02 -8.022810518741607666e-02 1.963535696268081665e-01 -4.522193372249603271e-01 -1.262988299131393433e-01 -4.431537166237831116e-02 1.181462481617927551e-01 1.658125966787338257e-01 8.208900690078735352e-02 1.910895556211471558e-01 1.509491503238677979e-01 1.909140646457672119e-01 1.982704401016235352e-01 -2.436494231224060059e-01 -1.842903047800064087e-01 -3.022995404899120331e-02 -4.829555004835128784e-02 1.300437152385711670e-01 -7.805304229259490967e-02 1.259091198444366455e-01 -3.633485734462738037e-01 -1.497598085552453995e-02 4.882371053099632263e-02 4.615658149123191833e-02 -7.336887717247009277e-02 6.206573918461799622e-03 -1.878289580345153809e-01 -2.568326592445373535e-01
-1.570225358009338379e-01 -1.871817559003829956e-01 -4.216916486620903015e-02 -1.237884163856506348e-01 -1.875320672988891602e-01 5.752001330256462097e-02 1.269941180944442749e-01 -1.799139529466629028e-01 2.280152589082717896e-01 -6.484881043434143066e-02 -1.418508496135473251e-02 2.469164878129959106e-01 3.203611671924591064e-01 1.046471446752548218e-01 2.011700272560119629e-01 2.937579154968261719e-01 -4.748110100626945496e-02 -6.202064827084541321e-02 -1.363776922225952148e-01 -1.059982627630233765e-01 -1.842469424009323120e-01 1.747103482484817505e-01 -1.215659007430076599e-01 -1.025205031037330627e-01 -2.354519814252853394e-01 -2.982507944107055664e-01 1.698139496147632599e-02 9.336236119270324707e-02 -9.103876352310180664e-02 2.315301895141601562e-01 -3.333000242710113525e-01 -1.626258790493011475e-01
1.438725441694259644e-01 -9.240478277206420898e-02 -2.465448901057243347e-02 -1.173819527029991150e-01 3.173323869705200195e-01 -1.465588659048080444e-01 2.178705185651779175e-01 -3.327853083610534668e-01 -1.606495529413223267e-01 6.652627885341644287e-02 -9.751684032380580902e-03 1.042534932494163513e-01 1.807073950767517090e-01 2.868409641087055206e-02 5.543365702033042908e-02 2.332623153924942017e-01 1.973767429590225220e-01 -2.857074141502380371e-01 5.124892573803663254e-03 7.115218043327331543e-02 3.449134156107902527e-02 1.675478070974349976e-01 -1.700370758771896362e-01 -4.812048375606536865e-02 2.891615629196166992e-01 -2.915312647819519043e-01 2.354855090379714966e-01 -1.344037353992462158e-01 7.699815183877944946e-02 -3.013430833816528320e-01 -1.338247209787368774e-01 -2.982185408473014832e-02
3.196348547935485840e-01 6.059095636010169983e-02 -1.266442984342575073e-01 -2.056600451469421387e-01 -9.639858454465866089e-02 9.145188331604003906e-02 -1.517730485647916794e-02 -7.255467772483825684e-02 -1.432016044855117798e-01 -7.244528084993362427e-02 4.497131332755088806e-02 -1.904299482703208923e-02 4.960616677999496460e-02 1.291422396898269653e-01 1.846445053815841675e-01 1.965859532356262207e-02 -6.247282400727272034e-02 -1.417926996946334839e-01 -1.094721555709838867e-01 1.706945449113845825e-01 -1.960859894752502441e-01 1.911753118038177490e-01 3.780433237552642822e-01 1.669266521930694580e-01 -1.872300286777317524e-03 -2.640689313411712646e-01 -6.842051446437835693e-02 -9.014416486024856567e-02 -4.334387183189392090e-02 2.109760940074920654e-01 -2.697564065456390381e-01 -4.672355055809020996e-01
-9.056946262717247009e-03 1.101800277829170227e-01 2.195899486541748047e-01 -4.157457649707794189e-01 -3.659052774310112000e-02 1.932071149349212646e-02 -2.591299414634704590e-01 -3.053708970546722412e-01 8.107099682092666626e-02 7.093482464551925659e-02 1.922542601823806763e-01 -1.835010945796966553e-01 1.429061144590377808e-01 1.975075900554656982e-01 1.678816229104995728e-01 5.861708521842956543e-02 2.031219601631164551e-01 -1.073098629713058472e-01 -8.153569698333740234e-02 -1.613031625747680664e-01 -4.489658400416374207e-02 1.912899613380432129e-01 -1.714791953563690186e-01 2.127575874328613281e-01 -6.466763466596603394e-02 -1.546822935342788696e-01 -5.044893175363540649e-02 1.090358048677444458e-01 8.955490589141845703e-02 3.350345045328140259e-02 -2.368738055229187012e-01 -3.532686531543731689e-01
7.706189155578613281e-02 1.592952907085418701e-01 -5.477191135287284851e-02 -1.476500630378723145e-01 -3.403269918635487556e-03 -5.750087648630142212e-02 2.103471308946609497e-01 -1.950556784868240356e-01 1.008089166134595871e-03 -1.620648354291915894e-01 -1.674579530954360962e-01 1.113987267017364502e-01 2.170197814702987671e-01 1.623307466506958008e-01 1.898370385169982910e-01 3.978034853935241699e-01 2.707190811634063721e-01 -2.148474454879760742e-01 1.141884550452232361e-01 -2.047576382756233215e-02 -2.931329905986785889e-01 2.024013251066207886e-01 -1.491042673587799072e-01 8.230043575167655945e-03 -8.226007223129272461e-02 9.645376354455947876e-02 2.387679666280746460e-01 -3.175476789474487305e-01 1.726714521646499634e-01 1.306625157594680786e-01 1.002075523138046265e-01 -1.042936965823173523e-01
3.405828177928924561e-01 -8.531700074672698975e-02 7.126734405755996704e-02 -3.261267542839050293e-01 9.715609252452850342e-02 1.576883643865585327e-01 -1.308593153953552246e-01 8.846884220838546753e-02 -2.339772433042526245e-01 -8.296722173690795898e-02 1.189425364136695862e-01 -8.309298753738403320e-02 -1.470081508159637451e-01 4.314379394054412842e-02 1.749687790870666504e-01 4.930707067251205444e-02 3.171967715024948120e-02 -1.808890998363494873e-01 3.160210251808166504e-01 -5.614630877971649170e-03 -2.341788262128829956e-01 5.807464942336082458e-02 -1.953790336847305298e-02 -5.159737169742584229e-02 -1.358609944581985474e-01 -3.077296912670135498e-01 4.130567982792854309e-02 -2.668783627450466156e-02 -8.067412674427032471e-02 2.179151922464370728e-01 -3.194212913513183594e-01 -3.167784512042999268e-01
9.508915245532989502e-03 -3.357114270329475403e-02 1.585703641176223755e-01 -1.498987078666687012e-01 5.258945003151893616e-02 1.010169163346290588e-01 2.876924574375152588e-01 -5.036610364913940430e-01 -3.517610430717468262e-01 -9.501206129789352417e-02 4.874868318438529968e-02 4.984691366553306580e-02 4.032483100891113281e-01 3.033079802989959717e-01 4.447769746184349060e-02 1.605103760957717896e-01 -2.506363950669765472e-02 -9.168654680252075195e-02 2.337714582681655884e-01 -1.414526812732219696e-02 -8.002941310405731201e-02 6.840278208255767822e-02 1.222572755068540573e-02 1.862589567899703979e-01 -1.311694830656051636e-01 3.567175474017858505e-03 -6.528459489345550537e-02 -5.139836575835943222e-03 -4.372581094503402710e-02 -1.837204545736312866e-01 -1.119125634431838989e-01 -4.775222390890121460e-02
1.051492840051651001e-01 -5.010539665818214417e-03 -6.001755967736244202e-02 -8.902495354413986206e-02 1.315716058015823364e-01 -1.220402345061302185e-01 1.536286622285842896e-01 -8.046343177556991577e-02 -5.425422266125679016e-02 9.711206704378128052e-02 1.647472828626632690e-01 7.735823839902877808e-02 -6.833508610725402832e-02 1.924606263637542725e-01 -1.155862212181091309e-01 -1.706157475709915161e-01 4.596599936485290527e-01 -1.671927422285079956e-01 1.773376911878585815e-01 -2.623050212860107422e-01 -2.843606173992156982e-01 -9.593462944030761719e-02 -5.641344562172889709e-02 -3.683658316731452942e-02 9.334161877632141113e-02 -1.638389825820922852e-01 2.712412476539611816e-01 6.044635921716690063e-02 9.980190545320510864e-02 -2.308212518692016602e-01 -2.755171358585357666e-01 -3.152804374694824219e-01
-7.282270491123199463e-02 -1.207189261913299561e-02 -1.316534914076328278e-02 -2.280757427215576172e-01 -5.024592950940132141e-02 2.840953506529331207e-02 3.211033530533313751e-03 -5.175184458494186401e-02 -1.693862974643707275e-01 2.502126395702362061e-01 -2.084716260433197021e-01 -1.501383483409881592e-01 3.300030231475830078e-01 4.423758685588836670e-01 3.387720882892608643e-01 2.506120204925537109e-01 1.046860441565513611e-01 -5.263128131628036499e-02 -1.077146008610725403e-01 7.343582808971405029e-02 -2.173695117235183716e-01 1.791818439960479736e-02 1.104982867836952209e-01 -6.343633402138948441e-03 4.314554855227470398e-03 -2.343870997428894043e-01 -2.772426046431064606e-02 -1.230188161134719849e-01 -5.541170388460159302e-02 1.438812166452407837e-01 -3.011914491653442383e-01 1.448296010494232178e-01
-1.338426172733306885e-01 1.987414062023162842e-01 -2.168639376759529114e-02 -2.747846245765686035e-01 -2.407997995615005493e-01 1.622126847505569458e-01 3.064786493778228760e-01 -5.004448816180229187e-02 -8.524502813816070557e-02 -1.030768081545829773e-01 -4.946443811058998108e-02 -1.784252226352691650e-01 3.201288878917694092e-01 3.019613027572631836e-01 2.675142586231231689e-01 2.131788618862628937e-02 2.950723469257354736e-01 -5.250817164778709412e-03 6.694392859935760498e-02 3.610346838831901550e-02 -1.106346100568771362e-01 -3.954532369971275330e-02 1.319756805896759033e-01 -1.430989950895309448e-01 -2.071534842252731323e-02 -3.448448181152343750e-01 1.998723596334457397e-01 8.155007846653461456e-03 -7.780729979276657104e-02 9.086259454488754272e-02 -2.006812393665313721e-01 9.746861457824707031e-02
-2.534616924822330475e-02 -1.106179580092430115e-01 4.530484229326248169e-02 -2.924056947231292725e-01 1.939185559749603271e-01 -5.757752433419227600e-02 2.265881001949310303e-01 -2.171292901039123535e-01 -3.186367452144622803e-01 -4.632578417658805847e-02 -1.184699907898902893e-01 5.700902640819549561e-02 3.357686996459960938e-01 4.190542995929718018e-01 -9.927997738122940063e-02 2.226251550018787384e-02 -1.553184986114501953e-01 -1.067684590816497803e-01 3.821620941162109375e-01 2.979944646358489990e-02 -8.320883661508560181e-02 3.194463253021240234e-02 6.770183145999908447e-02 2.523393929004669189e-01 -1.076107658445835114e-02 -1.760263144969940186e-01 2.487263642251491547e-02 2.404772303998470306e-02 8.772329427301883698e-03 -9.556463360786437988e-02 2.090412005782127380e-02 -1.997351199388504028e-01
2.022965550422668457e-01 7.253190129995346069e-02 -8.713634312152862549e-02 -1.640327833592891693e-02 9.822513908147811890e-02 -6.871674209833145142e-02 7.331302016973495483e-02 -3.776786029338836670e-01 -2.818633615970611572e-01 2.132387310266494751e-01 1.894952505826950073e-01 1.737309396266937256e-01 9.293281286954879761e-02 4.349815547466278076e-01 2.914670705795288086e-01 -7.174518704414367676e-02 6.386954337358474731e-02 -2.221684008836746216e-01 6.643161177635192871e-02 1.442868858575820923e-01 9.610442072153091431e-02 1.049382314085960388e-01 -1.514886021614074707e-01 4.237590730190277100e-02 9.404449723660945892e-03 -1.020237151533365250e-02 1.069037616252899170e-01 9.666287899017333984e-02 1.324550658464431763e-01 -8.624564856290817261e-02 -3.635022342205047607e-01 -5.356201156973838806e-02
-1.630523502826690674e-01 5.803446285426616669e-03 5.430613458156585693e-02 -1.287477612495422363e-01 -1.525427550077438354e-01 -3.950508311390876770e-02 2.255964279174804688e-01 -1.092257052659988403e-01 -1.328791379928588867e-01 7.008720189332962036e-02 2.267090044915676117e-02 3.580846190452575684e-01 1.694043576717376709e-01 -1.411931514739990234e-01 3.129392266273498535e-01 -2.941860258579254150e-01 5.496589094400405884e-02 -2.711469233036041260e-01 8.082349598407745361e-02 -1.486228406429290771e-01 -1.350701749324798584e-01 1.498392075300216675e-01 -2.293780744075775146e-01 5.561282858252525330e-02 1.395679712295532227e-01 -1.655498743057250977e-01 -1.353125870227813721e-01 -2.879477441310882568e-01 -1.538435220718383789e-01 -1.568621546030044556e-01 -1.532975435256958008e-01 -2.456318736076354980e-01
-2.424472123384475708e-01 -3.591414988040924072e-01 -1.113788038492202759e-01 -1.808508336544036865e-01 8.156250417232513428e-02 7.053206115961074829e-02 2.278404980897903442e-01 -2.344500422477722168e-01 -3.529946133494377136e-02 1.406245585530996323e-02 9.196416288614273071e-02 3.472838550806045532e-02 -1.543930023908615112e-01 2.824469208717346191e-01 3.487744033336639404e-01 4.987503960728645325e-02 1.017915531992912292e-01 -3.545149564743041992e-01 1.387337315827608109e-02 -8.383230119943618774e-02 -2.667373418807983398e-01 2.309896349906921387e-01 1.254964917898178101e-01 -1.250730007886886597e-01 -4.904101043939590454e-02 -8.772698044776916504e-02 1.806234568357467651e-01 -2.393134534358978271e-01 -4.817842319607734680e-02 3.783608227968215942e-02 7.259993255138397217e-02 -3.983423486351966858e-02
9.608440101146697998e-02 1.666631177067756653e-02 -2.237828224897384644e-01 -4.015553742647171021e-02 7.759571820497512817e-02 -7.415606826543807983e-02 2.236598283052444458e-01 -2.691477239131927490e-01 -2.196360230445861816e-01 1.337775886058807373e-01 -9.609270095825195312e-02 1.543643772602081299e-01 4.755365550518035889e-01 1.960455179214477539e-01 6.706313788890838623e-02 1.322985738515853882e-01 1.838649064302444458e-01 2.010886743664741516e-02 -3.182958811521530151e-02 5.208623409271240234e-02 -3.434279859066009521e-01 1.244567632675170898e-01 -2.939344644546508789e-01 1.679305285215377808e-01 1.802772469818592072e-02 -2.196652740240097046e-01 -4.656338319182395935e-02 -1.672335416078567505e-01 1.964058578014373779e-01 -4.318989813327789307e-02 -2.323556318879127502e-02 1.156972721219062805e-01
1.075379848480224609e-01 5.662688612937927246e-02 3.127515017986297607e-01 -4.105133116245269775e-01 -1.999422162771224976e-01 -1.293902844190597534e-01 -2.029217481613159180e-01 -1.572000086307525635e-01 7.640406489372253418e-02 8.930066600441932678e-03 5.680937785655260086e-03 2.744755148887634277e-01 6.616582721471786499e-02 1.499787252396345139e-02 1.303410232067108154e-01 1.912186271511018276e-03 -3.514861688017845154e-02 -2.384413033723831177e-01 2.707835733890533447e-01 1.245804205536842346e-01 -6.514719873666763306e-02 1.717793494462966919e-01 1.263815909624099731e-01 4.364344850182533264e-02 -2.317188233137130737e-01 -1.899493336677551270e-01 1.455184519290924072e-01 -1.479155421257019043e-01 -3.159588277339935303e-01 3.309084102511405945e-02 -8.957746624946594238e-02 -2.303556501865386963e-01
-1.809451542794704437e-02 -2.698727883398532867e-02 1.156685203313827515e-01 -2.277498841285705566e-01 9.285053610801696777e-02 -7.316507399082183838e-02 7.808634638786315918e-02 -2.599441111087799072e-01 4.477280750870704651e-02 6.188921257853507996e-02 1.754023730754852295e-01 2.447610646486282349e-01 2.244810909032821655e-01 -3.174114972352981567e-02 2.727791368961334229e-01 3.906721472740173340e-01 7.767193019390106201e-02 -3.899175673723220825e-02 2.670378983020782471e-01 -1.896823942661285400e-01 -1.231422424316406250e-01 2.918005548417568207e-02 -5.381666123867034912e-02 8.462668396532535553e-03 6.418922450393438339e-03 -2.635792791843414307e-01 -1.726825535297393799e-02 2.393830865621566772e-01 -7.405554503202438354e-02 -2.463415078818798065e-02 -4.514099955558776855e-01 -1.748691126704216003e-02
1.036343276500701904e-01 -4.887463897466659546e-02 2.644561231136322021e-01 -1.057746112346649170e-01 -2.246828973293304443e-01 -1.304337233304977417e-01 5.068517476320266724e-02 -3.882539272308349609e-01 -1.347319036722183228e-02 -1.980467736721038818e-01 -3.829308599233627319e-02 -1.529636830091476440e-01 4.276376068592071533e-01 1.577865914441645145e-03 1.161165609955787659e-01 -3.627554699778556824e-02 1.176910176873207092e-01 -9.604564309120178223e-02 1.010634824633598328e-01 9.350343048572540283e-02 -3.980995118618011475e-01 2.281999029219150543e-02 -2.601103782653808594e-01 -6.611286848783493042e-02 -5.840473808348178864e-03 -1.808085143566131592e-01 -1.971041560173034668e-01 -1.277973353862762451e-01 4.660641029477119446e-02 1.584858596324920654e-01 -1.841713935136795044e-01 -2.854239754378795624e-02
1.513662785291671753e-01 -4.421795532107353210e-02 -5.312611535191535950e-02 -1.261071767657995224e-02 6.406667083501815796e-02 1.004736125469207764e-01 2.754543721675872803e-01 -3.413776457309722900e-01 8.715634047985076904e-02 1.542513221502304077e-01 1.203795149922370911e-01 1.216739602386951447e-02 1.659862697124481201e-01 1.512038856744766235e-01 1.843608468770980835e-01 2.607947885990142822e-01 -5.167201533913612366e-02 -3.917761445045471191e-01 -5.827210098505020142e-02 -1.684671938419342041e-01 -2.781438268721103668e-02 1.816103607416152954e-01 -3.254288434982299805e-02 -6.320826709270477295e-02 -1.975715607404708862e-01 -5.662373080849647522e-02 -2.826390415430068970e-02 -1.095169261097908020e-01 -4.232109785079956055e-01 1.358896680176258087e-02 -2.819342017173767090e-01 -1.628932654857635498e-01
-1.730242818593978882e-01 -1.375094056129455566e-01 -3.118712641298770905e-02 -5.401933938264846802e-02 -4.446345847100019455e-03 -6.214501336216926575e-03 -1.432163454592227936e-02 -7.535374164581298828e-02 -2.910115718841552734e-01 8.180552721023559570e-02 1.784344911575317383e-01 1.167323067784309387e-01 2.242413461208343506e-01 5.454081892967224121e-01 1.321130990982055664e-01 1.470950096845626831e-01 1.358709633350372314e-01 -1.221641972661018372e-01 -5.806018784642219543e-02 -3.047411441802978516e-01 -3.260832652449607849e-02 4.496244248002767563e-03 4.866560176014900208e-02 -1.735633462667465210e-01 -1.385992020368576050e-02 -1.353296041488647461e-01 -1.589219123125076294e-01 -2.039570510387420654e-01 1.283171325922012329e-01 2.615935504436492920e-01 -1.250104606151580811e-01 -2.618145644664764404e-01
2.099296301603317261e-01 1.612967550754547119e-01 2.054362930357456207e-02 -2.249200046062469482e-01 2.349557131528854370e-01 8.576104044914245605e-02 4.876878261566162109e-01 -1.300181001424789429e-01 -1.284569501876831055e-01 -1.817868649959564209e-01 7.572504878044128418e-02 1.191364750266075134e-01 3.380904495716094971e-01 2.480720877647399902e-01 -1.467184573411941528e-01 -2.753465808928012848e-02 1.843399256467819214e-01 -2.158742994070053101e-01 -4.583306983113288879e-02 -6.749588996171951294e-02 -1.406816691160202026e-01 -1.796481758356094360e-02 7.047262787818908691e-02 -2.095173746347427368e-01 -1.202070191502571106e-01 -2.537287212908267975e-02 1.367449313402175903e-01 -2.506003081798553467e-01 5.235790833830833435e-02 6.242473796010017395e-02 3.922117874026298523e-03 -1.858217269182205200e-01
1.408074647188186646e-01 3.616769984364509583e-02 6.352262943983078003e-02 -1.884513646364212036e-01 1.013552024960517883e-01 -2.112013697624206543e-01 -2.355358600616455078e-01 7.159970700740814209e-02 -1.597745567560195923e-01 -9.144155192188918591e-04 1.486017405986785889e-01 -9.706885367631912231e-02 3.328259587287902832e-01 1.923444569110870361e-01 1.088915020227432251e-01 -2.083872258663177490e-02 2.070590555667877197e-01 -5.470934323966503143e-03 1.454110294580459595e-01 4.448785260319709778e-02 -2.409711629152297974e-01 -9.405599534511566162e-02 -3.826315701007843018e-02 -1.040327246300876141e-03 -8.692998439073562622e-02 -4.586347341537475586e-01 -2.829060889780521393e-02 -4.349403977394104004e-01 -7.504216581583023071e-02 1.567908972501754761e-01 -1.615346968173980713e-02 -1.843399554491043091e-01
1.149594634771347046e-01 -9.781271219253540039e-02 3.888375684618949890e-02 -1.567644923925399780e-01 6.284005939960479736e-02 1.415721476078033447e-01 4.645987153053283691e-01 -3.769924640655517578e-01 1.723847538232803345e-02 5.535889416933059692e-02 -1.725589036941528320e-01 6.890822947025299072e-02 5.956429988145828247e-02 -4.066586866974830627e-02 1.183812543749809265e-01 2.090315669775009155e-01 -2.707476541399955750e-02 -1.751385331153869629e-01 -5.460525397211313248e-03 5.581622477620840073e-03 -1.996128112077713013e-01 2.725995481014251709e-01 -1.060037091374397278e-01 -3.370046615600585938e-02 -1.946348249912261963e-01 -3.207500874996185303e-01 -1.843134164810180664e-01 -1.545094251632690430e-01 -1.084804311394691467e-01 1.483056396245956421e-01 -2.424151897430419922e-01 -1.386897265911102295e-01
1.510289162397384644e-01 1.873799562454223633e-01 4.758278280496597290e-02 -1.032416373491287231e-01 2.181116938591003418e-01 -1.143173724412918091e-01 1.274606585502624512e-01 -4.002934992313385010e-01 1.120298802852630615e-01 -1.065381765365600586e-01 2.554551362991333008e-01 1.329674422740936279e-01 9.899594634771347046e-02 1.093822792172431946e-01 -8.704633265733718872e-02 -4.127368703484535217e-02 -1.174467266537249088e-03 -5.696859955787658691e-02 1.331441104412078857e-02 -3.314434736967086792e-02 -2.395695596933364868e-01 -7.583315670490264893e-02 4.657938331365585327e-02 -2.330041974782943726e-01 1.760836988687515259e-01 -1.892220079898834229e-01 3.126850724220275879e-01 -1.863558292388916016e-01 -2.877086102962493896e-01 -1.820089966058731079e-01 2.227698452770709991e-02 -3.381001353263854980e-01
3.815913945436477661e-02 2.074439078569412231e-02 1.845744550228118896e-01 5.064944922924041748e-02 -4.611954987049102783e-01 -1.623782664537429810e-01 1.480375826358795166e-01 -3.237607777118682861e-01 1.214363127946853638e-01 -8.138719201087951660e-02 9.385847300291061401e-02 6.157345604151487350e-03 7.612242549657821655e-02 3.081596791744232178e-01 2.289481759071350098e-01 2.330578565597534180e-01 2.833924628794193268e-02 -6.113135442137718201e-02 1.803734451532363892e-01 6.488668918609619141e-02 -1.330435574054718018e-01 -9.691134095191955566e-02 -3.003957495093345642e-02 2.527236342430114746e-01 1.095379814505577087e-01 -2.946082949638366699e-01 1.976989507675170898e-01 -9.113834798336029053e-02 7.045573741197586060e-02 1.295621246099472046e-01 -2.309384942054748535e-02 -2.373849302530288696e-01
1.110780835151672363e-01 5.682505294680595398e-02 -7.896976172924041748e-02 -4.041626304388046265e-02 7.503795623779296875e-02 -2.992239594459533691e-01 -3.010254353284835815e-02 -4.204703494906425476e-02 4.973078146576881409e-03 2.357222288846969604e-01 9.481641650199890137e-02 -1.676769256591796875e-01 2.788787484169006348e-01 3.586004078388214111e-01 -9.856712818145751953e-02 -2.227264270186424255e-02 2.774413526058197021e-01 1.043742746114730835e-01 2.555798888206481934e-01 -1.807919740676879883e-01 -4.856982454657554626e-02 3.703651577234268188e-02 -1.513818092644214630e-02 -6.952091306447982788e-02 6.119268387556076050e-02 -2.331231832504272461e-01 1.022353693842887878e-01 -1.829486638307571411e-01 -4.287924244999885559e-02 -9.121008962392807007e-02 -4.685505032539367676e-01 -2.075341045856475830e-01
-2.170804738998413086e-01 -4.270225763320922852e-01 -1.845781505107879639e-01 -3.864702284336090088e-01 6.085575744509696960e-02 5.263604689389467239e-03 1.480189990252256393e-02 -4.487672746181488037e-01 -9.272089228034019470e-03 -6.383939087390899658e-02 1.463845372200012207e-01 3.171686083078384399e-02 -1.313572824001312256e-01 1.471217870712280273e-01 2.443561255931854248e-01 1.084747388958930969e-01 1.382429599761962891e-01 -2.740682661533355713e-01 2.969506569206714630e-02 -5.192235857248306274e-02 -7.922521233558654785e-02 1.570642292499542236e-01 2.764969319105148315e-02 -1.370541602373123169e-01 7.455476373434066772e-02 -9.212708473205566406e-02 9.556280821561813354e-02 -1.018497813493013382e-02 1.345810294151306152e-01 -1.128295734524726868e-01 -4.073781147599220276e-02 -2.017542123794555664e-01
-3.062295913696289062e-01 -1.967396140098571777e-01 2.443366348743438721e-01 -3.244642615318298340e-01 -5.167384073138237000e-02 -1.564100235700607300e-01 -1.453272998332977295e-01 -3.269519209861755371e-01 -2.160717546939849854e-01 -1.098118722438812256e-01 4.956903308629989624e-02 1.547977775335311890e-01 -1.376489549875259399e-01 1.601383239030838013e-01 2.730334699153900146e-01 -6.898093968629837036e-02 1.702990233898162842e-01 5.444031953811645508e-02 1.626226902008056641e-01 -2.306715995073318481e-01 -1.920381784439086914e-01 2.271303385496139526e-01 -1.227216050028800964e-01 -8.963362127542495728e-02 9.448767453432083130e-02 -1.120616570115089417e-01 3.137364238500595093e-02 2.950941771268844604e-02 -2.444041222333908081e-01 1.000740453600883484e-01 -3.089352324604988098e-02 -1.452562958002090454e-01
9.395208209753036499e-02 6.376854330301284790e-02 -1.085091158747673035e-01 -2.600971609354019165e-02 -2.389178052544593811e-02 -3.132061362266540527e-01 2.406377047300338745e-01 -1.798095852136611938e-01 -1.354376077651977539e-01 -7.658417522907257080e-02 -6.442515552043914795e-02 2.852215170860290527e-01 2.093263417482376099e-01 1.484738886356353760e-01 1.325281113386154175e-01 1.955680698156356812e-01 2.295698821544647217e-01 -4.304121434688568115e-02 -1.744478046894073486e-01 -9.515104442834854126e-02 -3.525834083557128906e-01 2.350252680480480194e-02 2.238631621003150940e-02 -2.944382131099700928e-01 -1.423380076885223389e-01 3.131354227662086487e-02 2.546055801212787628e-02 -2.303977012634277344e-01 1.492005586624145508e-02 2.047811448574066162e-01 -1.894178986549377441e-01 -3.086321949958801270e-01
-3.578514605760574341e-02 1.084120348095893860e-01 1.640809327363967896e-02 -1.066434755921363831e-01 3.101983964443206787e-01 -7.153001427650451660e-02 3.198510110378265381e-01 -2.600391209125518799e-01 -1.151357442140579224e-01 -1.369920670986175537e-01 4.867953434586524963e-02 -1.421675235033035278e-01 3.495411276817321777e-01 2.802768349647521973e-01 -8.598431199789047241e-02 1.575291454792022705e-01 1.211123764514923096e-01 -1.050553470849990845e-01 1.559278070926666260e-01 1.621082774363458157e-03 -9.431007504463195801e-02 3.858294188976287842e-01 1.346823573112487793e-01 -7.938720285892486572e-02 -6.916864216327667236e-02 1.196151785552501678e-02 -5.322098731994628906e-02 -1.388962417840957642e-01 -2.169364988803863525e-01 -1.573885381221771240e-01 -1.919861137866973877e-01 -2.203354090452194214e-01
-4.236659407615661621e-02 8.626706153154373169e-02 2.674580514430999756e-01 -2.220411412417888641e-02 -8.320393413305282593e-02 1.417714655399322510e-01 3.793175518512725830e-02 -1.320481896400451660e-01 2.008500844240188599e-01 7.067592442035675049e-02 1.501167565584182739e-01 1.795283108949661255e-01 1.501859128475189209e-01 1.652504503726959229e-01 1.495580524206161499e-01 -1.625359654426574707e-01 -9.248536080121994019e-02 -1.782806366682052612e-01 1.399114727973937988e-01 -2.208941616117954254e-02 -2.081959247589111328e-01 2.384893149137496948e-01 4.148051887750625610e-02 2.502972781658172607e-01 4.172924160957336426e-02 -3.614546656608581543e-01 2.265280634164810181e-01 -1.634316295385360718e-01 1.631808727979660034e-01 2.802698910236358643e-01 -3.020625710487365723e-01 -2.055698335170745850e-01
1.140215471386909485e-01 -1.707058399915695190e-01 8.951479941606521606e-02 -2.069607675075531006e-01 2.121082246303558350e-01 -2.127017229795455933e-01 -1.961180940270423889e-02 -1.981418207287788391e-02 -8.095732890069484711e-03 -1.498308032751083374e-01 -1.547144800424575806e-01 1.703549027442932129e-01 1.444019973278045654e-01 1.512929797172546387e-01 1.870102733373641968e-01 2.159356921911239624e-01 -1.483677923679351807e-01 -8.384314179420471191e-02 5.778463929891586304e-02 -1.097296550869941711e-01 -5.021736621856689453e-01 -3.057988360524177551e-02 2.725965715944766998e-02 1.592699736356735229e-01 -1.824620068073272705e-01 -3.439773023128509521e-01 2.384040057659149170e-01 -1.616087704896926880e-01 9.995185583829879761e-02 -1.424188464879989624e-01 -1.398092359304428101e-01 8.459576219320297241e-02
1.112608760595321655e-01 -9.417052567005157471e-02 -9.926962107419967651e-02 -1.771637648344039917e-01 1.283808518201112747e-02 4.273447021842002869e-02 2.074217349290847778e-01 -1.578671112656593323e-02 3.224349915981292725e-01 2.582355961203575134e-02 3.227221369743347168e-01 1.288793142884969711e-02 2.916165292263031006e-01 4.332018271088600159e-02 4.698080942034721375e-02 1.684233844280242920e-01 1.292348951101303101e-01 -3.451995253562927246e-01 1.377942860126495361e-01 -2.843144834041595459e-01 -1.996586471796035767e-01 1.626638472080230713e-01 -8.427152782678604126e-02 -1.841215789318084717e-01 7.366752624511718750e-02 -2.646790146827697754e-01 -9.248522669076919556e-02 -1.009524613618850708e-01 -2.904714345932006836e-01 -1.556775168864987791e-05 -2.101929038763046265e-01 -4.071728792041540146e-03
-3.828953020274639130e-03 -6.379886996001005173e-03 1.336806863546371460e-01 -1.423567533493041992e-01 -3.173207864165306091e-02 2.430300712585449219e-01 2.958591654896736145e-02 3.878382593393325806e-02 2.324642427265644073e-02 1.153875142335891724e-01 -5.110250785946846008e-02 1.309914421290159225e-02 -6.326143164187669754e-03 3.360385000705718994e-01 1.348441541194915771e-01 -1.994102001190185547e-01 4.864514246582984924e-02 -4.675056412816047668e-02 2.298214705660939217e-03 -7.075313478708267212e-02 -1.553549170494079590e-01 4.131985008716583252e-01 -8.512651920318603516e-02 -1.413010358810424805e-01 2.231731265783309937e-02 -4.465159475803375244e-01 3.609526529908180237e-02 -1.822122931480407715e-01 1.954998821020126343e-02 2.052524983882904053e-01 -3.832593262195587158e-01 -2.374671250581741333e-01
-1.512141227722167969e-01 8.776555210351943970e-02 -1.674547046422958374e-01 -4.975350946187973022e-02 -7.636708021163940430e-02 -1.732913404703140259e-01 3.032417595386505127e-02 -8.872494101524353027e-02 -2.376417666673660278e-01 -8.057629317045211792e-02 2.823822200298309326e-01 1.272078752517700195e-01 2.638311386108398438e-01 3.419138491153717041e-01 3.539688885211944580e-01 1.313031613826751709e-01 3.094887547194957733e-02 1.083042994141578674e-01 -4.806675761938095093e-02 -1.384190917015075684e-01 -8.328694105148315430e-02 -1.205257847905158997e-01 2.709889113903045654e-01 -1.428163498640060425e-01 1.279822289943695068e-01 -1.558458656072616577e-01 1.146837845444679260e-01 -1.942964047193527222e-01 -7.247549295425415039e-02 -1.387041993439197540e-02 6.781269609928131104e-02 -3.940307796001434326e-01
1.446712911128997803e-01 -2.415743768215179443e-01 1.042266190052032471e-01 -1.177992373704910278e-01 1.028126180171966553e-01 1.883930563926696777e-01 -8.153246715664863586e-03 -1.791067719459533691e-01 -1.261469423770904541e-01 5.272737517952919006e-02 1.185941249132156372e-01 -2.244979292154312134e-01 -2.292289212346076965e-02 2.002198696136474609e-01 3.145268857479095459e-01 1.300089508295059204e-01 3.285279572010040283e-01 2.835323475301265717e-02 -6.356045603752136230e-02 3.809399530291557312e-02 -9.433982521295547485e-02 9.119212627410888672e-02 4.243676550686359406e-03 -7.745525240898132324e-02 3.339975476264953613e-01 -2.136052772402763367e-02 -1.014359742403030396e-01 -4.150917530059814453e-01 -1.448436873033642769e-03 3.939772397279739380e-02 -1.241640299558639526e-01 -3.593507111072540283e-01
-5.257138051092624664e-03 7.308278977870941162e-02 -7.940004020929336548e-02 -4.856523498892784119e-02 1.750626415014266968e-01 -2.091838121414184570e-01 2.867020294070243835e-02 -5.107514187693595886e-02 -2.366846799850463867e-01 -1.143578141927719116e-01 1.156291589140892029e-01 1.785962283611297607e-01 1.281643062829971313e-01 2.896792590618133545e-01 3.308041989803314209e-01 8.836297690868377686e-02 1.199583411216735840e-01 -2.246535755693912506e-02 1.855256222188472748e-02 -1.240990906953811646e-01 -3.076645545661449432e-02 -2.173877656459808350e-01 -3.519839420914649963e-02 -3.004705905914306641e-01 -5.805854499340057373e-02 -3.584758341312408447e-01 -1.295567005872726440e-01 -1.743254959583282471e-01 -3.598245978355407715e-02 3.014989793300628662e-01 -7.571157813072204590e-02 -3.589505851268768311e-01
4.617685452103614807e-02 8.485694229602813721e-02 -2.210657894611358643e-01 2.698084525763988495e-02 2.174363583326339722e-01 -7.171003520488739014e-02 1.255759000778198242e-01 -3.299982547760009766e-01 5.175906792283058167e-02 -2.008324265480041504e-01 -4.312694445252418518e-02 2.032659053802490234e-01 2.111289203166961670e-01 1.119247898459434509e-01 1.164185479283332825e-01 2.985712885856628418e-01 2.225116491317749023e-01 -1.540638208389282227e-01 1.401079539209604263e-02 8.635221980512142181e-03 -2.807189524173736572e-01 2.092350423336029053e-01 -1.112411245703697205e-01 -2.612243033945560455e-02 -1.145570203661918640e-01 6.188266351819038391e-02 1.796328872442245483e-01 -4.265848994255065918e-01 3.432501107454299927e-02 4.820851236581802368e-02 -1.151217613369226456e-02 -2.720330655574798584e-01
1.687797605991363525e-01 -1.135217398405075073e-01 1.384812891483306885e-01 3.591513261198997498e-02 -1.319596469402313232e-01 1.877048164606094360e-01 1.933203451335430145e-02 -2.394156306982040405e-01 4.020749777555465698e-02 2.302906662225723267e-01 2.700037658214569092e-01 3.449008762836456299e-01 1.205901056528091431e-01 2.108398079872131348e-01 6.438256800174713135e-02 -1.592404842376708984e-01 -9.185838699340820312e-02 -1.632046550512313843e-01 3.596735000610351562e-02 8.659239858388900757e-02 -1.274125427007675171e-01 3.369083255529403687e-02 1.032955944538116455e-01 1.522963792085647583e-01 -1.339611858129501343e-01 -2.832345366477966309e-01 2.370638698339462280e-01 -1.711099445819854736e-01 1.698354482650756836e-01 1.463174372911453247e-01 -3.154880702495574951e-01 -2.535400390625000000e-01
1.261135935783386230e-01 1.790903694927692413e-02 -6.132347881793975830e-02 -1.666105240583419800e-01 5.062934756278991699e-02 4.772685095667839050e-02 1.424050480127334595e-01 -3.353010416030883789e-01 -1.579109877347946167e-01 -2.636891603469848633e-02 1.688150316476821899e-01 -6.657361984252929688e-02 5.653421953320503235e-02 1.146763265132904053e-01 3.177688121795654297e-01 -2.367469668388366699e-02 2.553761377930641174e-02 3.226349353790283203e-01 -6.288287043571472168e-02 9.165232628583908081e-02 -2.690135240554809570e-01 3.198195397853851318e-01 -1.325236856937408447e-01 2.732789609581232071e-03 1.969724893569946289e-01 -3.224723935127258301e-01 -8.097481727600097656e-02 -3.299275934696197510e-01 -1.032787002623081207e-02 7.453955709934234619e-02 1.436685323715209961e-01 -2.108079493045806885e-01
1.951701194047927856e-02 6.518202368170022964e-03 1.666727662086486816e-01 -1.669192910194396973e-01 -3.947310447692871094e-01 4.754929244518280029e-02 -9.679513424634933472e-02 -7.078068703413009644e-02 -4.761740565299987793e-02 -1.838086545467376709e-01 -5.592709872871637344e-03 3.262721002101898193e-01 3.125460147857666016e-01 1.604866832494735718e-01 3.609175086021423340e-01 9.828973561525344849e-03 -9.788626432418823242e-02 8.826121687889099121e-02 8.672802150249481201e-02 -4.098989441990852356e-02 -1.925784796476364136e-01 5.722199752926826477e-02 3.914364427328109741e-02 -2.999539487063884735e-02 1.066738143563270569e-01 -2.075771801173686981e-02 -9.152382612228393555e-02 5.811838433146476746e-02 7.867290824651718140e-02 2.695584893226623535e-01 -3.243505656719207764e-01 -3.133043050765991211e-01
7.885889150202274323e-03 -1.449640840291976929e-01 -1.794157773256301880e-01 -2.551015317440032959e-01 1.391535401344299316e-01 -1.706162542104721069e-01 8.407384157180786133e-02 -3.662434816360473633e-01 -5.132588092237710953e-03 -2.488735020160675049e-01 1.158870458602905273e-01 9.571807086467742920e-02 8.444789052009582520e-02 1.071071103215217590e-01 1.528364568948745728e-01 2.165419608354568481e-01 1.650417298078536987e-01 -8.076624572277069092e-02 -1.417754739522933960e-01 -1.078304126858711243e-01 -2.330093234777450562e-01 2.616115510463714600e-01 -2.268825322389602661e-01 -1.282791942358016968e-01 -2.647675871849060059e-01 7.153426855802536011e-02 1.684358566999435425e-01 -1.571125835180282593e-01 4.034323617815971375e-02 5.747804418206214905e-02 5.777008458971977234e-02 -3.547866046428680420e-01
7.633695751428604126e-02 1.803294271230697632e-01 1.450706273317337036e-01 -1.594413816928863525e-01 -1.023523062467575073e-01 1.782483309507369995e-01 1.757602840662002563e-01 -1.244695391505956650e-02 2.786875702440738678e-02 -1.005711555480957031e-01 6.735622417181730270e-03 -8.639224618673324585e-02 -8.114541321992874146e-02 4.056397974491119385e-01 1.210562884807586670e-01 -2.362884432077407837e-01 1.958879679441452026e-01 -1.920993924140930176e-01 -3.779038786888122559e-02 8.232656866312026978e-02 -3.373739421367645264e-01 4.148773849010467529e-01 4.852874577045440674e-02 5.157772451639175415e-02 2.360073477029800415e-01 -1.364810913801193237e-01 5.872383341193199158e-02 -8.964964747428894043e-02 1.748307049274444580e-01 5.438723415136337280e-02 -2.036512345075607300e-01 -2.159334570169448853e-01
1.410855352878570557e-01 1.170220300555229187e-01 -5.161398649215698242e-02 -2.461351901292800903e-01 -3.686215728521347046e-02 2.553905844688415527e-01 2.919151782989501953e-01 -3.254797756671905518e-01 2.375171780586242676e-01 1.493867337703704834e-01 3.273490071296691895e-01 8.124770224094390869e-02 5.184929445385932922e-02 2.100481241941452026e-01 1.555010974407196045e-01 1.694961339235305786e-01 4.632717743515968323e-02 -1.647331416606903076e-01 5.434214696288108826e-02 -5.452627688646316528e-02 -2.583906985819339752e-02 3.065074384212493896e-01 -2.552864551544189453e-01 -1.477203369140625000e-01 -2.424273043870925903e-01 -8.465540409088134766e-02 1.104476582258939743e-02 1.496356427669525146e-01 -1.332021802663803101e-01 9.420466423034667969e-02 -1.330280750989913940e-01 -6.026202812790870667e-02
-3.319002315402030945e-02 -1.781534105539321899e-01 2.336773276329040527e-02 -2.062743753194808960e-01 3.600673750042915344e-02 -3.099615573883056641e-01 3.996628802269697189e-03 1.622223258018493652e-01 -3.586155176162719727e-02 -4.227869957685470581e-02 -1.360634714365005493e-01 2.818109393119812012e-01 1.930077522993087769e-01 2.303153723478317261e-01 1.766804009675979614e-01 -1.420317683368921280e-02 4.381277039647102356e-02 -3.982177972793579102e-01 1.146320849657058716e-01 2.849285304546356201e-02 -4.305386543273925781e-01 1.269004195928573608e-01 7.226945459842681885e-02 -1.128428522497415543e-02 8.441989123821258545e-02 -3.456689119338989258e-01 7.332272827625274658e-02 1.966791413724422455e-02 1.258132159709930420e-01 -3.663305938243865967e-02 1.118829324841499329e-01 -1.852257102727890015e-01
-4.618095979094505310e-02 1.843838840723037720e-01 -3.766118362545967102e-02 -6.822241097688674927e-02 2.035146951675415039e-02 -1.826378107070922852e-01 2.439460903406143188e-01 -1.719155013561248779e-01 -2.433879375457763672e-01 -3.298668190836906433e-02 -4.646059498190879822e-02 1.182937175035476685e-01 2.071566879749298096e-01 3.602765500545501709e-01 9.261522442102432251e-02 3.368129134178161621e-01 4.544149339199066162e-02 -3.945195376873016357e-01 1.482429355382919312e-01 1.331652849912643433e-01 -1.773812025785446167e-01 -4.817686975002288818e-03 -1.781370788812637329e-01 1.871654093265533447e-01 -3.421441838145256042e-02 -1.308026462793350220e-01 1.224407181143760681e-02 -2.228960394859313965e-01 7.906519621610641479e-02 -3.163004294037818909e-02 1.474029272794723511e-01 -2.664358615875244141e-01
-1.189088895916938782e-01 -3.144115507602691650e-01 4.949635639786720276e-02 -1.322584450244903564e-01 7.221774011850357056e-02 9.379157423973083496e-02 4.150828123092651367e-01 -2.964254319667816162e-01 -3.258178476244211197e-03 -1.904348284006118774e-01 -1.431543976068496704e-01 1.143994852900505066e-01 -4.475128650665283203e-02 5.458591133356094360e-02 2.267620116472244263e-01 -6.996268779039382935e-02 4.405826702713966370e-02 -9.185594506561756134e-03 1.310959458351135254e-01 -1.109807938337326050e-01 -1.575815975666046143e-01 3.400687277317047119e-01 -7.499490678310394287e-02 -1.957664042711257935e-01 -7.800280302762985229e-02 -2.771553099155426025e-01 9.021198004484176636e-02 -1.715486347675323486e-01 -2.340612560510635376e-01 -5.132581666111946106e-02 -1.829427927732467651e-01 -1.855421066284179688e-01
1.925953924655914307e-01 2.735723275691270828e-03 1.606572270393371582e-01 -2.663156092166900635e-01 2.590367794036865234e-01 -2.418728321790695190e-01 8.557564020156860352e-02 -2.682516574859619141e-01 -3.403842821717262268e-02 1.584250181913375854e-01 -3.649712726473808289e-02 9.482583403587341309e-02 5.165708065032958984e-02 1.386769413948059082e-01 5.490179359912872314e-02 1.292115449905395508e-01 1.534337699413299561e-01 -1.309876143932342529e-01 -7.050836831331253052e-02 -2.686206102371215820e-01 -1.469646543264389038e-01 2.012615501880645752e-01 2.804942056536674500e-02 -1.099477667594328523e-04 1.696689128875732422e-01 -3.799060881137847900e-01 1.719457209110260010e-01 -2.834216058254241943e-01 1.418447345495223999e-01 -3.106641471385955811e-01 5.006751418113708496e-02 1.488453708589076996e-02
2.668812684714794159e-02 -2.899420559406280518e-01 -1.939367204904556274e-01 -2.744967043399810791e-01 3.173207640647888184e-01 -3.557876870036125183e-02 1.485469937324523926e-01 -2.747251391410827637e-01 -3.016785718500614166e-02 -2.055013626813888550e-01 3.127996250987052917e-02 7.122282683849334717e-02 -2.901759557425975800e-02 -1.547655090689659119e-02 3.480303585529327393e-01 1.356048583984375000e-01 9.037573635578155518e-02 -3.509461581707000732e-01 -5.544155463576316833e-02 -2.178083360195159912e-01 -2.584227025508880615e-01 2.185947000980377197e-01 7.949398458003997803e-02 -1.460777372121810913e-01 7.906563580036163330e-02 -7.325199246406555176e-02 1.315649300813674927e-01 -1.256481111049652100e-01 5.101204663515090942e-02 1.128391623497009277e-01 -7.398612052202224731e-02 -1.529169231653213501e-01
-2.334358356893062592e-02 1.779822707176208496e-01 1.954420506954193115e-01 2.579960525035858154e-01 1.187584474682807922e-01 -2.452586404979228973e-02 -5.483092390932142735e-04 -3.768376410007476807e-01 -3.209744989871978760e-01 2.866670787334442139e-01 1.119294390082359314e-01 -1.155899018049240112e-01 4.111571237444877625e-02 1.858211010694503784e-01 2.155780941247940063e-01 7.256526499986648560e-02 2.970212884247303009e-02 -3.164212703704833984e-01 1.818668842315673828e-01 -1.690753996372222900e-01 -2.330458313226699829e-01 8.300247788429260254e-02 5.059642344713211060e-02 -1.454712897539138794e-01 5.085010081529617310e-02 -2.459701597690582275e-01 1.290002614259719849e-01 -2.127929329872131348e-01 1.213669553399085999e-01 -1.370273679494857788e-01 -1.769226416945457458e-02 -2.894299849867820740e-02
4.495957493782043457e-02 -7.598812878131866455e-02 -7.610727101564407349e-02 -9.806412272155284882e-03 1.907649636268615723e-01 1.690786182880401611e-01 3.299305737018585205e-01 3.442859649658203125e-02 1.543782204389572144e-01 1.010205298662185669e-01 2.467248290777206421e-01 4.161396026611328125e-01 2.039209473878145218e-03 2.161563336849212646e-01 2.990005314350128174e-01 3.547274172306060791e-01 1.476711500436067581e-02 -1.978871971368789673e-01 1.183169633150100708e-01 1.191591992974281311e-01 -1.181815117597579956e-01 1.396207362413406372e-01 5.767716467380523682e-02 -1.351013034582138062e-01 5.557582899928092957e-02 -2.624030113220214844e-01 1.127558760344982147e-02 -1.197759360074996948e-01 -8.050525188446044922e-02 -9.174565225839614868e-02 -2.282231301069259644e-01 -7.236979156732559204e-02
7.550189644098281860e-02 2.334880409762263298e-03 8.999852836132049561e-02 -1.844578385353088379e-01 -4.177985489368438721e-01 -1.169355306774377823e-02 -1.638945490121841431e-01 -1.907435655593872070e-01 1.520265359431505203e-02 1.393242031335830688e-01 2.185978889465332031e-01 4.182204604148864746e-02 1.325597167015075684e-01 2.761411368846893311e-01 -6.286057829856872559e-02 -6.008364260196685791e-02 2.517342567443847656e-01 -1.072278097271919250e-01 1.567509621381759644e-01 1.413388550281524658e-01 -9.794350713491439819e-02 3.521958589553833008e-01 -1.043680980801582336e-01 -1.042929962277412415e-01 3.176938891410827637e-01 -1.754845082759857178e-01 2.060781568288803101e-01 -1.031984761357307434e-02 -1.439211517572402954e-01 -1.902025565505027771e-02 -2.659091651439666748e-01 -5.260032042860984802e-02
-1.579792201519012451e-01 -1.127901002764701843e-01 -5.815518554300069809e-03 3.209704905748367310e-02 -8.243947476148605347e-02 2.069389671087265015e-01 -1.166164949536323547e-01 -8.557156473398208618e-02 -1.647244989871978760e-01 1.125524714589118958e-01 2.471046149730682373e-01 1.823201179504394531e-01 2.032639831304550171e-01 8.815088868141174316e-02 1.068490147590637207e-01 -1.193225307360989973e-05 1.158943474292755127e-01 -9.204454720020294189e-02 5.178798735141754150e-02 -9.913874417543411255e-02 -4.981894195079803467e-01 1.674326807260513306e-01 2.032960206270217896e-01 1.494470089673995972e-01 2.388900965452194214e-01 -6.737198680639266968e-02 1.590046882629394531e-01 -3.719875812530517578e-01 1.416777372360229492e-01 1.198930814862251282e-01 -1.208990290760993958e-01 -2.178888916969299316e-01
-2.380091547966003418e-01 -1.382053792476654053e-01 -7.582119107246398926e-02 -1.949082612991333008e-01 -1.488015800714492798e-01 4.985494539141654968e-02 3.230006694793701172e-01 -4.034210741519927979e-01 4.277587309479713440e-02 -1.974000409245491028e-02 -2.185952812433242798e-01 1.781812012195587158e-01 1.321825832128524780e-01 2.018742728978395462e-03 2.626754045486450195e-01 5.091989785432815552e-02 5.904865264892578125e-02 -1.836479306221008301e-01 1.297932565212249756e-01 -5.588733404874801636e-02 -1.177435815334320068e-01 1.175391897559165955e-01 -1.657298207283020020e-01 -2.076133191585540771e-01 -2.098388783633708954e-02 -4.092689752578735352e-01 -4.214704781770706177e-02 -2.322305366396903992e-02 -2.055615782737731934e-01 1.801628768444061279e-01 -6.353925913572311401e-02 -1.163950115442276001e-01
2.993539273738861084e-01 -1.289107799530029297e-01 -1.211722288280725479e-02 -2.448842823505401611e-01 4.948319494724273682e-02 -2.327856048941612244e-02 -1.858644187450408936e-01 -9.095899760723114014e-02 -4.823958128690719604e-02 5.361854657530784607e-02 1.200195401906967163e-02 1.073922589421272278e-01 7.601409405469894409e-02 1.768079102039337158e-01 -5.719385109841823578e-03 -2.151161730289459229e-01 1.094214767217636108e-01 1.948067173361778259e-02 -2.031521499156951904e-02 2.112021893262863159e-01 -4.391013979911804199e-01 -3.415372222661972046e-02 1.367789208889007568e-01 6.357474625110626221e-02 -4.955921322107315063e-02 -3.893101215362548828e-01 1.263548731803894043e-01 -2.556414008140563965e-01 -9.715384989976882935e-02 1.377754062414169312e-01 -3.204888999462127686e-01 -2.169091999530792236e-01
4.880969971418380737e-02 -4.869849979877471924e-02 -1.365232914686203003e-01 5.412655323743820190e-02 9.214179217815399170e-02 -9.966296143829822540e-03 1.057833433151245117e-01 -3.778569400310516357e-01 1.860595345497131348e-01 -2.376769334077835083e-01 7.861734181642532349e-02 1.283318996429443359e-01 5.001366604119539261e-03 1.605784893035888672e-01 3.161236047744750977e-01 1.206371188163757324e-01 2.776037529110908508e-02 -2.105354070663452148e-01 -4.657152667641639709e-02 -3.303490877151489258e-01 -1.147458925843238831e-01 -5.108274985104799271e-03 1.869583725929260254e-01 -6.482091266661882401e-03 -1.168700959533452988e-02 -1.197077408432960510e-01 -3.945500776171684265e-02 1.142671778798103333e-01 -2.190808355808258057e-01 7.931556552648544312e-02 -5.121275782585144043e-01 -8.270721882581710815e-02
9.157252497971057892e-03 -1.273331344127655029e-01 5.751791875809431076e-03 -1.256565153598785400e-01 -2.671101689338684082e-01 3.505772724747657776e-02 1.024582162499427795e-01 -1.328378915786743164e-01 -4.097722098231315613e-02 -1.778771355748176575e-02 1.458459347486495972e-01 3.230819702148437500e-01 3.482762575149536133e-01 4.071076214313507080e-01 9.464162588119506836e-02 -1.809201948344707489e-02 1.293756533414125443e-02 2.021008729934692383e-02 -2.081755697727203369e-01 2.275077849626541138e-01 -1.899845898151397705e-01 1.962513178586959839e-01 -2.073582448065280914e-02 1.886498630046844482e-01 1.339260041713714600e-01 -2.579252123832702637e-01 2.126806527376174927e-01 2.611700296401977539e-01 -9.534065425395965576e-02 9.702122956514358521e-02 -7.797052711248397827e-02 -1.200264319777488708e-01
-2.576602697372436523e-01 2.960899658501148224e-02 -2.094908654689788818e-01 -1.534563452005386353e-01 -1.484365761280059814e-01 7.181411609053611755e-03 -4.838839173316955566e-02 -4.653202593326568604e-01 -5.069683864712715149e-02 1.031669508665800095e-02 -6.297968327999114990e-02 -1.862007007002830505e-02 3.485042154788970947e-01 1.708878874778747559e-01 1.001090034842491150e-01 1.431816518306732178e-01 1.896357089281082153e-01 4.749439656734466553e-02 -3.339159116148948669e-02 9.911808371543884277e-02 -1.512274593114852905e-01 7.128125429153442383e-02 2.507414817810058594e-01 -1.223737224936485291e-01 3.734857961535453796e-02 -4.337753951549530029e-01 2.478871308267116547e-02 -1.092507094144821167e-01 -5.432188138365745544e-02 -2.852475270628929138e-02 -2.734824717044830322e-01 -2.370165288448333740e-02
-9.193063713610172272e-03 -1.400730311870574951e-01 -1.894049644470214844e-01 9.953764826059341431e-02 8.806180208921432495e-02 2.050902247428894043e-01 1.757439821958541870e-01 -2.853340804576873779e-01 -1.114112362265586853e-01 -1.177634969353675842e-01 1.441701799631118774e-01 3.365376293659210205e-01 1.497306376695632935e-01 7.023974508047103882e-02 -7.521001249551773071e-02 8.662406355142593384e-03 4.181575477123260498e-01 -3.148118555545806885e-01 1.449166098609566689e-03 -2.179965823888778687e-01 -1.814612150192260742e-01 5.775384604930877686e-02 -2.421990782022476196e-01 -1.002057641744613647e-01 -4.359507933259010315e-02 3.518190234899520874e-02 6.645879894495010376e-02 -1.962120831012725830e-01 -1.238280981779098511e-01 4.266720637679100037e-02 -1.080412194132804871e-01 -2.786642909049987793e-01
-2.294709980487823486e-01 -9.657887369394302368e-02 8.789335377514362335e-03 -2.321558892726898193e-01 -1.020773649215698242e-01 2.257933616638183594e-01 1.098199710249900818e-01 -2.933230698108673096e-01 6.276976317167282104e-02 -6.038727983832359314e-02 4.965324769727885723e-04 3.260653614997863770e-01 2.310789078474044800e-01 -1.644367575645446777e-01 2.650938928127288818e-01 -1.022549122571945190e-01 2.661122009158134460e-02 -3.179632723331451416e-01 2.027207463979721069e-01 -9.932520985603332520e-02 -5.782433599233627319e-02 2.467300556600093842e-02 -6.540206819772720337e-02 -1.306275604292750359e-03 1.064713075757026672e-01 -4.221453890204429626e-02 -8.987542241811752319e-02 -1.811461746692657471e-01 -1.394300013780593872e-01 -2.566677629947662354e-01 -1.236289739608764648e-01 -3.658589720726013184e-01
5.697205290198326111e-02 2.215262688696384430e-02 2.054011821746826172e-01 -3.112969696521759033e-01 4.165834188461303711e-02 1.164529770612716675e-01 -2.156603485345840454e-01 -7.589434087276458740e-02 -4.004991352558135986e-01 -1.189362779259681702e-01 -1.135935634374618530e-01 2.002250552177429199e-01 1.202910840511322021e-01 1.153847724199295044e-01 -4.141997918486595154e-02 1.960967928171157837e-01 1.775701344013214111e-01 -2.222786992788314819e-01 4.665190353989601135e-02 8.658862859010696411e-02 -4.128506779670715332e-01 1.628534346818923950e-01 1.215943768620491028e-01 -9.970518201589584351e-02 1.690229922533035278e-01 -6.997819989919662476e-02 -1.292699426412582397e-01 -1.330814957618713379e-01 1.045685708522796631e-01 -1.877939254045486450e-01 -1.607439368963241577e-01 -2.046382129192352295e-01
4.347394406795501709e-02 6.724240723997354507e-03 2.647787928581237793e-01 -1.757017523050308228e-01 -8.408520370721817017e-03 2.285925298929214478e-01 -1.472765058279037476e-01 -3.388235270977020264e-01 1.706852316856384277e-01 -3.391528502106666565e-02 1.288673430681228638e-01 2.717841565608978271e-01 2.672493457794189453e-01 2.443414628505706787e-01 1.700243502855300903e-01 -2.314277738332748413e-01 1.284141987562179565e-01 -8.031634986400604248e-02 -1.514103114604949951e-01 -2.665484696626663208e-02 -1.316573172807693481e-01 2.649380564689636230e-01 7.983952760696411133e-02 2.645935118198394775e-01 3.867430984973907471e-02 -2.311969697475433350e-01 6.764596700668334961e-02 -1.425216048955917358e-01 1.161662414669990540e-01 1.610329747200012207e-01 -1.983946412801742554e-01 -6.935670971870422363e-02
3.846094012260437012e-01 -1.026395261287689209e-01 7.529798895120620728e-02 -2.390521615743637085e-01 2.750683724880218506e-01 8.584653586149215698e-02 1.059413421899080276e-02 -1.935709118843078613e-01 -1.322509348392486572e-01 1.085633412003517151e-01 1.394606679677963257e-01 1.140346303582191467e-01 3.002144582569599152e-02 2.005101889371871948e-01 2.612371742725372314e-01 -1.402546763420104980e-01 1.963335424661636353e-01 1.816985569894313812e-02 1.685809157788753510e-02 1.307795494794845581e-01 9.591937996447086334e-03 8.296057581901550293e-02 8.155420422554016113e-02 -1.302720457315444946e-01 2.490650415420532227e-01 -1.988423019647598267e-01 -2.122792452573776245e-01 -3.025357425212860107e-01 -2.191425263881683350e-01 5.933886393904685974e-02 -3.609628602862358093e-02 -2.991474270820617676e-01
-1.491743624210357666e-01 1.527839303016662598e-01 1.833962947130203247e-01 -4.394188895821571350e-02 -7.476578466594219208e-03 1.450081020593643188e-01 3.668877109885215759e-02 -5.037159919738769531e-01 -2.975141406059265137e-01 8.694631606340408325e-02 9.605789184570312500e-02 9.593230485916137695e-02 2.623717486858367920e-01 1.554491817951202393e-01 1.744990646839141846e-01 2.519195675849914551e-01 2.580135464668273926e-01 -1.691368669271469116e-01 -6.634216010570526123e-02 -1.999429613351821899e-01 -2.097263485193252563e-01 -2.672735452651977539e-01 -4.201978445053100586e-02 -1.155592650175094604e-01 5.392436310648918152e-02 -1.771563142538070679e-01 1.246458515524864197e-01 -4.611367825418710709e-03 1.328755468130111694e-01 6.912534590810537338e-03 -3.204990923404693604e-02 -5.080619081854820251e-02
1.428705174475908279e-02 1.072207689285278320e-01 2.486368864774703979e-01 -2.821149230003356934e-01 2.002009302377700806e-01 7.750695943832397461e-02 3.891133964061737061e-01 -2.006543278694152832e-01 -3.378650546073913574e-01 2.866263315081596375e-02 1.194471493363380432e-01 6.842154264450073242e-02 1.406415402889251709e-01 2.350734621286392212e-01 1.601804941892623901e-01 1.629780977964401245e-01 1.122955232858657837e-01 -1.417680364102125168e-02 2.467232942581176758e-01 -1.069134026765823364e-01 1.303007006645202637e-01 -3.399875015020370483e-02 -1.055843383073806763e-02 9.041516482830047607e-02 -4.012854769825935364e-02 -3.025976717472076416e-01 -1.712552756071090698e-01 -7.479312270879745483e-02 -4.991790652275085449e-02 9.622523188591003418e-02 -2.922311127185821533e-01 1.056681871414184570e-01
-5.983157083392143250e-03 6.355857104063034058e-02 3.528790548443794250e-02 -1.178248897194862366e-01 2.133776098489761353e-01 -2.483508735895156860e-02 3.044204227626323700e-02 -3.107765614986419678e-01 -2.266251146793365479e-01 1.160895172506570816e-02 -3.111071325838565826e-02 1.915726512670516968e-01 1.626647859811782837e-01 3.203934133052825928e-01 3.175072073936462402e-01 3.708904385566711426e-01 1.217030733823776245e-01 -8.312188088893890381e-02 -1.823741346597671509e-01 -1.778730750083923340e-01 -1.108696088194847107e-01 1.033373922109603882e-02 2.189589142799377441e-01 2.398752234876155853e-02 -4.784425348043441772e-02 -7.189833372831344604e-02 -3.167517483234405518e-02 -2.684353291988372803e-01 3.147308528423309326e-02 3.084669709205627441e-01 9.591619670391082764e-02 -2.170208841562271118e-01
-6.085364893078804016e-02 -8.097365498542785645e-02 7.909394055604934692e-02 -1.958316862583160400e-01 -3.878096640110015869e-01 -1.164576634764671326e-01 1.470290776342153549e-02 -3.669871985912322998e-01 1.770769059658050537e-01 1.997084617614746094e-01 1.956238150596618652e-01 -7.711192220449447632e-02 -2.163232862949371338e-02 3.950247764587402344e-01 1.087364181876182556e-02 9.638141840696334839e-02 1.536517888307571411e-01 1.952247694134712219e-02 -2.557630464434623718e-02 9.219281375408172607e-03 -2.289202511310577393e-01 -3.809455409646034241e-02 5.109544470906257629e-02 2.313931733369827271e-01 8.976698666810989380e-02 -3.301639258861541748e-01 1.421170234680175781e-01 -1.647862344980239868e-01 -3.084959276020526886e-02 1.164064779877662659e-01 -9.852166287600994110e-03 -2.261622101068496704e-01
6.383355706930160522e-02 -6.041999906301498413e-02 -2.164701968431472778e-01 4.052750766277313232e-03 3.105046041309833527e-02 1.312776803970336914e-01 2.605652213096618652e-01 -3.577342629432678223e-01 -2.497878670692443848e-01 4.074752330780029297e-02 -3.280046582221984863e-02 3.745056688785552979e-01 3.147591948509216309e-01 1.491671800613403320e-01 -7.955238223075866699e-02 6.700843572616577148e-02 2.184280157089233398e-01 -1.862582266330718994e-01 7.075958698987960815e-02 -2.402083389461040497e-02 -3.378955721855163574e-01 -9.723687916994094849e-02 -1.345928758382797241e-01 -1.591609716415405273e-01 -3.996805846691131592e-02 3.247815743088722229e-02 -1.830641552805900574e-02 -4.959868267178535461e-02 -1.790775805711746216e-01 -4.719675332307815552e-02 1.693087071180343628e-02 -3.141847848892211914e-01
1.450964957475662231e-01 6.103567406535148621e-02 1.602781265974044800e-01 -1.796695888042449951e-01 2.711713910102844238e-01 -2.564884722232818604e-01 2.002182155847549438e-01 -1.844579130411148071e-01 5.522993579506874084e-02 -1.885776221752166748e-01 2.867319881916046143e-01 6.554708629846572876e-02 7.838664948940277100e-02 -4.678595811128616333e-02 3.961285054683685303e-01 9.786688536405563354e-02 1.662236899137496948e-01 -2.706098854541778564e-01 1.422739923000335693e-01 7.580844219774007797e-03 -2.439494878053665161e-01 1.516778320074081421e-01 2.813221700489521027e-02 1.322931498289108276e-01 3.058756887912750244e-01 2.051372779533267021e-03 1.911049634218215942e-01 -1.003584638237953186e-01 8.416488021612167358e-02 -1.163094043731689453e-01 -1.286103725433349609e-01 6.772885471582412720e-02
1.769541054964065552e-01 -1.887243092060089111e-01 2.094456180930137634e-02 -1.645030453801155090e-02 -2.769003063440322876e-02 -7.887882739305496216e-02 1.250733733177185059e-01 -8.808068186044692993e-02 1.460470706224441528e-01 9.998574852943420410e-02 -1.190650910139083862e-01 3.545697778463363647e-02 1.665576249361038208e-01 1.691975146532058716e-01 4.020816385746002197e-01 3.230462223291397095e-02 -4.410853981971740723e-02 -9.805211424827575684e-02 2.371841520071029663e-01 -5.592176318168640137e-02 7.004353404045104980e-02 2.252950072288513184e-01 7.883083075284957886e-02 -1.006083711981773376e-01 -2.959083318710327148e-01 -4.229344129562377930e-01 1.916370005346834660e-03 -9.974841773509979248e-02 -3.662921190261840820e-01 9.743157029151916504e-02 -8.928792178630828857e-02 -2.552655637264251709e-01
1.706835627555847168e-02 1.412159055471420288e-01 -5.512599647045135498e-02 2.566389553248882294e-02 -1.820896752178668976e-02 2.652875483036041260e-01 -1.013466939330101013e-01 -2.660424113273620605e-01 9.217580407857894897e-02 4.108251258730888367e-02 2.213636487722396851e-01 2.055836021900177002e-01 1.014460623264312744e-01 1.457376927137374878e-01 1.706573516130447388e-01 -9.812362492084503174e-02 5.763757601380348206e-02 -9.981304407119750977e-02 -4.492134228348731995e-02 -6.530080735683441162e-02 -4.098140895366668701e-01 2.531700134277343750e-01 7.141630351543426514e-02 2.486538141965866089e-01 -1.066310256719589233e-01 -2.955361306667327881e-01 2.702856361865997314e-01 5.655652843415737152e-03 2.138762623071670532e-01 1.510275900363922119e-01 -1.908266693353652954e-01 -2.393181025981903076e-01
1.629398912191390991e-01 -1.618110537528991699e-01 -2.048639059066772461e-01 -1.459181010723114014e-01 6.234753876924514771e-03 4.786263406276702881e-02 1.797654926776885986e-01 -1.420624405145645142e-01 1.122617721557617188e-01 3.287155032157897949e-01 4.041277244687080383e-02 3.028075993061065674e-01 2.122786492109298706e-01 2.079015672206878662e-01 3.795969486236572266e-01 -4.989993572235107422e-02 1.021079346537590027e-02 -3.670799359679222107e-02 -6.939918734133243561e-03 1.793184280395507812e-01 -1.596305668354034424e-01 -1.445298790931701660e-01 2.285427600145339966e-01 -9.590823203325271606e-02 3.825425356626510620e-02 -3.377208411693572998e-01 1.771144270896911621e-01 -3.207175433635711670e-02 -4.594524949789047241e-02 -1.643330156803131104e-01 3.069439437240362167e-03 -2.486557215452194214e-01
-3.391252458095550537e-02 5.234992876648902893e-02 -1.363316178321838379e-01 -3.107295930385589600e-01 -1.222995854914188385e-02 5.960759148001670837e-02 -2.050806581974029541e-01 -2.312415242195129395e-01 -1.291383653879165649e-01 -8.668397367000579834e-02 1.380196660757064819e-01 1.585164219141006470e-01 4.704818129539489746e-01 9.071744978427886963e-02 2.472768537700176239e-02 1.667529642581939697e-01 1.381426751613616943e-01 -1.307630389928817749e-01 1.150055602192878723e-01 -1.206022407859563828e-02 -1.159409359097480774e-01 1.729623824357986450e-01 1.146670579910278320e-01 9.247651696205139160e-02 -2.293867170810699463e-01 -3.538594543933868408e-01 -7.649412751197814941e-02 2.818250562995672226e-03 -1.030822843313217163e-01 -1.034045442938804626e-01 -3.512297272682189941e-01 -1.112682968378067017e-01
-4.826930537819862366e-02 5.705293267965316772e-02 1.040548384189605713e-01 -4.027673602104187012e-02 8.723573386669158936e-02 1.788689345121383667e-01 3.669530451297760010e-01 -3.499252200126647949e-01 -1.431764513254165649e-01 -2.834090590476989746e-01 1.065434738993644714e-01 2.552436897531151772e-03 2.604874968528747559e-01 3.622749745845794678e-01 1.219328213483095169e-02 5.179816856980323792e-03 1.158055141568183899e-01 2.128548361361026764e-02 3.765813112258911133e-01 -7.159321755170822144e-02 -1.939508505165576935e-02 1.599103212356567383e-01 1.546686887741088867e-01 1.060318052768707275e-01 -6.198377907276153564e-02 -3.678004071116447449e-02 -2.587070129811763763e-02 2.539188601076602936e-02 6.335508078336715698e-02 -1.862294673919677734e-01 -2.565711438655853271e-01 -2.021380364894866943e-01
1.513563692569732666e-01 1.360990107059478760e-01 -1.645992398262023926e-01 -1.865816712379455566e-01 1.527624577283859253e-02 3.014011308550834656e-02 -3.891240060329437256e-01 2.172929048538208008e-02 7.238049060106277466e-02 1.730975657701492310e-01 7.098495960235595703e-02 -3.507357835769653320e-02 2.506921887397766113e-01 1.695091724395751953e-01 1.436163187026977539e-01 -8.299359615193679929e-05 2.700725495815277100e-01 -2.021273076534271240e-01 1.687124371528625488e-01 7.383234798908233643e-02 -4.228906035423278809e-01 1.246035024523735046e-01 1.154861077666282654e-01 1.299741119146347046e-02 9.923224896192550659e-02 -1.331724226474761963e-01 -1.550883948802947998e-01 -1.682203710079193115e-01 -2.277857363224029541e-01 -9.607172757387161255e-02 -2.361352443695068359e-01 -1.938254237174987793e-01
1.995094418525695801e-01 -5.331233888864517212e-02 -8.619030565023422241e-02 -1.704272627830505371e-01 -4.794766008853912354e-02 -1.643963754177093506e-01 2.098760306835174561e-01 -2.594588994979858398e-01 -4.631426632404327393e-01 -3.319997191429138184e-01 9.401037357747554779e-03 -5.519996955990791321e-02 1.035447791218757629e-01 2.394395172595977783e-01 1.164506375789642334e-01 1.274317800998687744e-01 2.374654114246368408e-01 -2.188223004341125488e-01 1.285066455602645874e-01 -1.706627160310745239e-01 1.779725961387157440e-02 9.440393745899200439e-02 -1.131395436823368073e-02 1.850607246160507202e-02 -1.291923969984054565e-01 -1.704011410474777222e-01 9.775725752115249634e-02 8.142705261707305908e-02 -2.960959672927856445e-01 8.176686614751815796e-02 -1.525165736675262451e-01 -1.238092035055160522e-01
1.420410424470901489e-01 -2.929173707962036133e-01 -2.719279527664184570e-01 -2.761822640895843506e-01 1.831890642642974854e-01 -1.822627782821655273e-01 -6.235453858971595764e-02 -1.261388659477233887e-01 -7.154919672757387161e-03 -1.978053599596023560e-01 -1.288897991180419922e-01 5.444702133536338806e-02 -1.658738590776920319e-02 3.054381906986236572e-01 2.087669074535369873e-01 1.315888464450836182e-01 3.206531405448913574e-01 -1.292744427919387817e-01 1.035526990890502930e-01 -6.188489496707916260e-03 -9.416900575160980225e-04 -5.550348386168479919e-02 9.749654680490493774e-02 1.714437305927276611e-01 -1.110561266541481018e-01 -1.809620708227157593e-01 1.958374381065368652e-01 -6.384829431772232056e-02 -3.100491464138031006e-01 3.896189481019973755e-02 -4.715824872255325317e-02 -2.904297709465026855e-01
1.610088199377059937e-01 -1.834079772233963013e-01 2.437126450240612030e-02 -3.432287573814392090e-01 4.348262846469879150e-01 8.522508293390274048e-02 -1.756972633302211761e-02 -1.351493503898382187e-02 -1.221379190683364868e-01 1.109912917017936707e-01 1.871077418327331543e-01 -1.953553110361099243e-01 1.134033873677253723e-01 1.739780455827713013e-01 3.166004717350006104e-01 2.220017910003662109e-01 -8.621153421700000763e-03 5.924727767705917358e-02 -5.944196879863739014e-02 6.108481436967849731e-02 -1.228038966655731201e-02 2.413750737905502319e-01 -7.327959686517715454e-02 1.084214374423027039e-01 2.317696511745452881e-01 -2.200199812650680542e-01 1.950795762240886688e-02 -2.125170528888702393e-01 -7.037088274955749512e-02 -6.334087252616882324e-02 -1.944609433412551880e-01 -2.265253663063049316e-01
5.237689986824989319e-02 -8.993567526340484619e-02 3.485679998993873596e-02 -2.611623108386993408e-01 3.235032409429550171e-02 4.255757108330726624e-02 4.525022506713867188e-01 -2.237279862165451050e-01 -2.000089287757873535e-01 -1.406083256006240845e-01 -7.048450410366058350e-02 2.212162874639034271e-02 3.034444749355316162e-01 3.706458806991577148e-01 1.410954147577285767e-01 1.043812781572341919e-01 -1.387163400650024414e-01 1.263353079557418823e-01 8.537666499614715576e-02 -7.127209007740020752e-02 -1.003808677196502686e-01 2.327520102262496948e-01 -6.839334219694137573e-02 4.092969745397567749e-02 -3.899589776992797852e-01 -6.255242228507995605e-02 3.837991505861282349e-03 1.164155229926109314e-01 -8.636506274342536926e-03 -6.716167926788330078e-02 -1.924938261508941650e-01 -8.499155193567276001e-02
[truncated: 3,274,440 more chars]
