# Supplementary material for: The Language of Innovation
Source: PLoS One. 2020 Apr 30;15(4):e0230107. doi: 10.1371/journal.pone.0230107 (PMC7194493; doi:10.1371/journal.pone.0230107)
Supplement: S11 File — (GZ) [file pone.0230107.s011.tar.gz › 1989-1993/V2Run_11_VS_4500_embeddings1989-1993ED32.txt]

-7.358150929212570190e-02 -3.436682522296905518e-01 1.775368452072143555e-01 -3.572822809219360352e-01 9.908238053321838379e-02 3.978790044784545898e-01 -5.913797020912170410e-02 -1.636351197957992554e-01 -3.305613622069358826e-02 9.598154574632644653e-02 -1.056404691189527512e-02 -7.115394622087478638e-02 -2.206233516335487366e-02 -1.203504502773284912e-01 -8.833514899015426636e-02 1.953040659427642822e-01 6.039147451519966125e-02 1.116349622607231140e-01 2.309083491563796997e-01 -2.571298778057098389e-01 -2.035565115511417389e-02 9.132824838161468506e-02 1.041974797844886780e-01 -3.898679465055465698e-02 1.809535920619964600e-02 -2.703176438808441162e-01 -4.111992567777633667e-02 9.373797103762626648e-03 2.373314835131168365e-02 5.925922468304634094e-02 -4.224739074707031250e-01 1.676261574029922485e-01
8.035646378993988037e-02 -6.369523704051971436e-02 1.660297363996505737e-01 -4.036370515823364258e-01 6.750502157956361771e-03 7.973600924015045166e-02 -1.091205403208732605e-01 -9.144109790213406086e-04 -6.896528601646423340e-02 -2.009690850973129272e-01 2.545695006847381592e-01 1.461700350046157837e-02 4.042852297425270081e-02 5.118678510189056396e-02 -3.483314514160156250e-01 -1.383338421583175659e-01 3.334393799304962158e-01 1.240717917680740356e-01 -1.042703390121459961e-01 -1.120063886046409607e-01 1.559790521860122681e-01 1.968743950128555298e-01 -5.078215152025222778e-02 -1.640759706497192383e-01 -1.302143484354019165e-01 -3.169964253902435303e-01 3.001243248581886292e-02 -1.061062812805175781e-01 -1.416943222284317017e-01 -2.023653537034988403e-01 -1.875012218952178955e-01 2.396374940872192383e-01
-2.044266834855079651e-02 -2.468473017215728760e-01 2.896311879158020020e-01 -1.558932363986968994e-01 -7.146751508116722107e-03 2.141409218311309814e-01 -8.249188214540481567e-02 1.244355067610740662e-01 2.034161686897277832e-01 1.264321357011795044e-01 1.349714994430541992e-01 1.227618306875228882e-01 1.554124653339385986e-01 3.323838114738464355e-02 -1.691635251045227051e-01 -5.228211730718612671e-02 1.598406285047531128e-01 1.714770309627056122e-02 -1.999246329069137573e-01 3.090986907482147217e-01 -1.081806048750877380e-01 6.433007866144180298e-02 -3.793822228908538818e-02 -2.157564908266067505e-01 -1.627788245677947998e-01 -6.439218670129776001e-02 2.251500636339187622e-01 2.484548389911651611e-01 2.877614833414554596e-02 -4.140414297580718994e-01 -3.049261681735515594e-02 2.712273001670837402e-01
-1.023546382784843445e-01 -1.989347487688064575e-02 3.093471527099609375e-01 -1.296789050102233887e-01 1.425884068012237549e-01 2.556826472282409668e-01 -3.296613693237304688e-01 -1.004339829087257385e-01 -1.951670348644256592e-01 -6.280596554279327393e-02 1.999576687812805176e-01 8.290639519691467285e-02 1.265940368175506592e-01 -8.200064301490783691e-02 -1.407376490533351898e-02 -2.460482865571975708e-01 2.448507696390151978e-01 -1.222633495926856995e-01 -1.614009588956832886e-01 2.697654366493225098e-01 -1.030475869774818420e-01 4.272291064262390137e-02 1.728923618793487549e-01 -1.503900885581970215e-01 -7.928153127431869507e-02 7.740671187639236450e-02 1.566295325756072998e-01 1.820455938577651978e-01 6.064966693520545959e-02 -1.058540940284729004e-01 -4.108335375785827637e-01 8.644235134124755859e-02
-5.205398797988891602e-02 -2.667697370052337646e-01 4.470973908901214600e-01 -4.481233358383178711e-01 -1.014985218644142151e-01 2.337915450334548950e-01 -2.756921947002410889e-01 9.824191033840179443e-02 -2.347530238330364227e-02 -6.572094559669494629e-02 4.059270769357681274e-02 7.138406485319137573e-02 -3.881461545825004578e-02 1.413886100053787231e-01 7.304148375988006592e-02 -2.792660892009735107e-01 1.293144375085830688e-01 5.920558050274848938e-02 -1.216016430407762527e-02 -1.645512320101261139e-02 -8.478673547506332397e-02 2.785860896110534668e-01 8.377087302505970001e-03 -1.350966244935989380e-01 -2.546267211437225342e-01 1.514934450387954712e-01 -4.291961342096328735e-02 6.762279570102691650e-02 1.003732206299901009e-03 -1.544904410839080811e-01 -9.622301906347274780e-02 8.524267375469207764e-02
8.231116086244583130e-02 -2.086106836795806885e-01 8.589804172515869141e-02 -2.458696663379669189e-01 1.143134385347366333e-02 3.498845919966697693e-02 -1.539123952388763428e-01 -2.102614939212799072e-01 -3.829479590058326721e-02 1.096100956201553345e-01 3.582171201705932617e-01 -1.605654694139957428e-02 -4.900634661316871643e-02 3.660672605037689209e-01 -2.857438623905181885e-01 9.786077588796615601e-02 1.230952292680740356e-01 2.261317819356918335e-01 -6.756094843149185181e-02 -1.775781810283660889e-01 -1.280014365911483765e-01 7.111794501543045044e-02 5.948078632354736328e-02 -4.489733651280403137e-02 4.834460839629173279e-02 1.058802008628845215e-02 2.956976555287837982e-02 1.492745876312255859e-01 1.592035964131355286e-02 -2.488820999860763550e-01 -4.256194829940795898e-01 2.111738622188568115e-01
8.198029547929763794e-02 -3.546883165836334229e-02 3.497566282749176025e-01 -1.997415870428085327e-01 9.606542438268661499e-02 1.781307458877563477e-01 -1.604418158531188965e-01 -5.586061999201774597e-02 6.885737925767898560e-02 2.416914403438568115e-01 -6.145147979259490967e-02 -5.704608932137489319e-02 4.437899217009544373e-02 -2.900149822235107422e-01 7.794834673404693604e-03 -8.074204623699188232e-02 3.774879574775695801e-01 3.685683608055114746e-01 -2.069079726934432983e-01 1.349769234657287598e-01 1.302192658185958862e-01 2.222135961055755615e-01 -2.683576345443725586e-01 3.980786725878715515e-02 1.313972920179367065e-01 6.640810519456863403e-02 1.827984750270843506e-01 1.132920905947685242e-01 -4.077440872788429260e-02 2.072227448225021362e-01 -7.259166240692138672e-02 4.879443906247615814e-03
-8.342900872230529785e-02 -2.408903986215591431e-01 1.323157846927642822e-01 -4.554875493049621582e-01 -5.992421135306358337e-02 9.711866080760955811e-02 -4.461216628551483154e-01 1.051841229200363159e-01 5.766960978507995605e-02 1.324377208948135376e-01 -5.645835306495428085e-03 -2.902300097048282623e-02 5.526243150234222412e-02 -6.335566937923431396e-02 -3.495084643363952637e-01 -1.872443258762359619e-01 2.441969811916351318e-01 1.211185529828071594e-01 -1.826066970825195312e-01 2.021142989397048950e-01 4.113101586699485779e-02 -5.821673199534416199e-03 7.837846875190734863e-02 5.832012742757797241e-02 -4.295132309198379517e-02 -7.165368646383285522e-02 1.263297945261001587e-01 3.311895951628684998e-02 1.972640007734298706e-01 -2.231297791004180908e-01 -9.534140676259994507e-02 1.389501541852951050e-01
-1.642759889364242554e-01 -7.987501472234725952e-02 3.251745402812957764e-01 -2.423936128616333008e-01 -4.467502608895301819e-02 1.027021855115890503e-01 -1.479155421257019043e-01 1.513478308916091919e-01 1.120024770498275757e-01 1.210743114352226257e-01 2.416626363992691040e-01 -1.501684635877609253e-01 7.646976411342620850e-02 3.911772668361663818e-01 -2.947831749916076660e-01 4.374042619019746780e-03 2.202107459306716919e-01 2.767027914524078369e-01 -1.174651458859443665e-02 -8.502397686243057251e-02 -3.283502534031867981e-02 9.250368177890777588e-02 1.509410142898559570e-02 -4.417506754398345947e-01 -8.698355406522750854e-03 2.114587090909481049e-02 4.813505709171295166e-02 5.936002731323242188e-02 8.278895914554595947e-02 9.724260866641998291e-02 -1.705475747585296631e-01 4.101489856839179993e-02
-1.142525225877761841e-01 -1.247415393590927124e-01 1.820221096277236938e-01 -3.712786436080932617e-01 1.728273332118988037e-01 1.898068785667419434e-01 -2.227953374385833740e-01 -1.372681558132171631e-01 -1.823825687170028687e-01 1.650335490703582764e-01 3.809535503387451172e-01 2.677595913410186768e-01 -1.227695941925048828e-01 -1.825870126485824585e-01 -2.898221015930175781e-01 4.957650229334831238e-02 1.325575709342956543e-01 1.015542224049568176e-01 -1.957668736577033997e-02 -2.579963207244873047e-01 -1.757952198386192322e-02 9.705788642168045044e-02 -6.008049100637435913e-02 -1.582272052764892578e-01 -1.969155669212341309e-01 -7.673214375972747803e-02 5.579085275530815125e-02 -2.332198917865753174e-01 -2.578639611601829529e-02 -1.274974346160888672e-01 2.014178549870848656e-03 3.933557122945785522e-02
6.135731562972068787e-02 -1.354312300682067871e-01 2.029367089271545410e-01 -6.445492058992385864e-02 1.123889982700347900e-01 -1.317614968866109848e-02 -2.365997731685638428e-01 -2.037938386201858521e-01 1.754511445760726929e-01 1.793764829635620117e-01 2.317783683538436890e-01 1.248343810439109802e-01 1.729440540075302124e-01 1.171785220503807068e-01 -3.221269845962524414e-01 -7.730420329608023167e-04 -9.178979322314262390e-03 2.411909103393554688e-01 -1.596795916557312012e-01 -1.496674567461013794e-01 1.262333095073699951e-01 1.495212167501449585e-01 -1.119944676756858826e-01 1.653285324573516846e-02 -2.311078459024429321e-01 -8.817211538553237915e-02 6.717544049024581909e-02 -2.151380851864814758e-02 1.969784498214721680e-01 -3.010581731796264648e-01 -4.186099469661712646e-01 1.203113943338394165e-01
2.387923933565616608e-02 -9.013114124536514282e-02 3.358627557754516602e-01 -6.424687802791595459e-02 3.223511856049299240e-03 1.123646572232246399e-01 -3.211576342582702637e-01 -2.847942709922790527e-01 1.495267301797866821e-01 4.896465316414833069e-02 4.590229392051696777e-01 1.708924584090709686e-02 7.704277336597442627e-02 -2.659838646650314331e-02 -1.306712329387664795e-01 -1.417588628828525543e-02 1.944910734891891479e-01 -1.082792729139328003e-01 -1.737149208784103394e-01 -3.537480831146240234e-01 6.701862905174493790e-03 1.336213350296020508e-01 -9.312696754932403564e-02 -3.382714092731475830e-01 -5.553714558482170105e-02 -2.713065966963768005e-02 5.897548049688339233e-02 -3.075802512466907501e-02 1.723905839025974274e-02 -7.231795787811279297e-02 -2.362007796764373779e-01 4.890486225485801697e-02
7.728523761034011841e-02 -1.813855022192001343e-01 2.603481411933898926e-01 -2.992193996906280518e-01 -2.662779092788696289e-01 2.892244458198547363e-01 -3.097504675388336182e-01 -1.397974044084548950e-01 1.365877389907836914e-01 5.974218249320983887e-02 -8.961535990238189697e-02 4.772366210818290710e-02 9.303569793701171875e-02 1.960160881280899048e-01 -3.680842220783233643e-01 1.231424231082201004e-02 1.221847906708717346e-01 7.541100680828094482e-02 -1.410306394100189209e-01 -4.846401140093803406e-02 -7.447827607393264771e-02 -9.939455240964889526e-02 4.836365953087806702e-02 -1.647330373525619507e-01 -7.714828103780746460e-02 2.694312669336795807e-02 1.101654469966888428e-01 1.259355694055557251e-01 2.446561753749847412e-01 -2.826996445655822754e-01 2.913556760177016258e-03 -2.372877448797225952e-01
2.662353515625000000e-01 2.233167551457881927e-02 3.141458332538604736e-01 -2.586203813552856445e-01 -2.517107059247791767e-04 2.747370898723602295e-01 -3.732150793075561523e-01 1.074105221778154373e-02 -1.359702199697494507e-01 1.116148382425308228e-01 2.897449731826782227e-01 -1.709292232990264893e-01 -1.455915719270706177e-01 1.293096318840980530e-02 9.418974071741104126e-02 -1.599455773830413818e-01 9.062766283750534058e-02 7.384971529245376587e-02 -1.199596226215362549e-01 -5.214265361428260803e-02 -1.466912776231765747e-01 -5.608252435922622681e-02 7.492774724960327148e-02 -1.650072336196899414e-01 -1.630105674266815186e-01 3.603656589984893799e-02 -1.138794347643852234e-01 1.226229295134544373e-01 2.819939851760864258e-01 -1.663174927234649658e-01 -1.921018660068511963e-01 2.449214756488800049e-01
3.613008931279182434e-02 -8.253128826618194580e-02 3.055109977722167969e-01 -4.572598934173583984e-01 -1.359259486198425293e-01 4.661633819341659546e-02 3.116726502776145935e-02 -6.881310790777206421e-02 8.112322539091110229e-02 2.077730298042297363e-01 -1.918910145759582520e-01 8.184255659580230713e-02 -2.338979542255401611e-01 2.649216353893280029e-01 -9.141628444194793701e-02 -6.538832932710647583e-02 1.734455525875091553e-01 2.145305871963500977e-01 -2.747714221477508545e-01 1.030741482973098755e-01 -1.942952722311019897e-01 1.041344776749610901e-01 3.143102396279573441e-03 -2.175815403461456299e-01 -2.120600640773773193e-02 -5.109610036015510559e-02 1.259994208812713623e-01 1.289831399917602539e-01 -1.446350477635860443e-02 -2.534147500991821289e-01 -3.005283325910568237e-02 2.706066071987152100e-01
-6.048363819718360901e-02 -2.171570807695388794e-01 2.637290395796298981e-02 -2.593514919281005859e-01 -2.388227432966232300e-01 3.467567861080169678e-01 -3.698763847351074219e-01 -2.474014014005661011e-01 2.361751496791839600e-01 1.229063048958778381e-01 3.558722436428070068e-01 -1.279205381870269775e-01 9.790153056383132935e-02 -8.270491659641265869e-02 -3.160867393016815186e-01 -1.904487982392311096e-02 -4.945020657032728195e-03 1.445890069007873535e-01 -6.999641656875610352e-02 -1.646368652582168579e-01 7.139722583815455437e-04 1.291955560445785522e-01 4.906128160655498505e-03 -2.224270850419998169e-01 -4.459336400032043457e-02 -6.900968402624130249e-02 -4.681364819407463074e-02 -7.757332921028137207e-02 -6.481811404228210449e-02 -9.755396097898483276e-02 3.862243518233299255e-02 1.613893657922744751e-01
-4.798933863639831543e-02 -2.535884380340576172e-01 2.923699319362640381e-01 -2.570682764053344727e-01 -6.937032938003540039e-02 1.217627450823783875e-01 -2.970680296421051025e-01 -3.170889988541603088e-02 -1.339578032493591309e-01 -5.111322924494743347e-02 -6.600224226713180542e-02 1.724591106176376343e-01 -5.186389014124870300e-02 8.192082494497299194e-02 -4.389756619930267334e-01 -1.021483764052391052e-01 1.745532900094985962e-01 1.165016964077949524e-01 -2.587730288505554199e-01 -1.128024831414222717e-01 -1.506266444921493530e-01 -9.308732300996780396e-02 -2.508510351181030273e-01 -1.233602613210678101e-01 8.962173014879226685e-03 1.828284859657287598e-01 1.287931054830551147e-01 1.736888140439987183e-01 2.473563700914382935e-01 -5.738232657313346863e-02 -1.646600812673568726e-01 2.573201619088649750e-02
1.905535534024238586e-02 2.019029855728149414e-02 3.058596551418304443e-01 -2.833927273750305176e-01 2.205609977245330811e-01 2.274257540702819824e-01 2.251950092613697052e-02 -2.085353061556816101e-02 -1.804258525371551514e-01 6.930600106716156006e-02 -1.460173428058624268e-01 7.643485907465219498e-03 2.036652565002441406e-01 -1.362184435129165649e-01 -1.880153268575668335e-01 2.946854233741760254e-01 3.016758859157562256e-01 2.645890414714813232e-01 3.624746203422546387e-02 -1.097399834543466568e-02 2.980609536170959473e-01 -1.228334102779626846e-02 -2.678414247930049896e-02 -8.537889271974563599e-02 -7.905399054288864136e-02 -5.727808922529220581e-02 9.000035375356674194e-02 2.971696257591247559e-01 -7.511484622955322266e-02 -2.569228112697601318e-01 -1.205087378621101379e-01 -1.775760203599929810e-01
-7.405841723084449768e-03 -1.652913093566894531e-01 2.645939886569976807e-01 -3.778470754623413086e-01 6.311067263595759869e-04 2.542657852172851562e-01 -4.201852977275848389e-01 1.691647768020629883e-01 -1.872455701231956482e-02 -8.259397745132446289e-02 8.178509026765823364e-02 -1.370406895875930786e-01 2.118790335953235626e-02 -1.839219480752944946e-01 -1.684637926518917084e-02 -2.622544467449188232e-01 2.868312969803810120e-02 -1.286588609218597412e-01 -3.771051019430160522e-02 5.402763932943344116e-02 8.770020306110382080e-02 7.565681636333465576e-02 2.426590323448181152e-01 -1.668097078800201416e-01 6.886837631464004517e-02 -9.035250544548034668e-02 3.854101151227951050e-02 2.150782197713851929e-01 -4.402549564838409424e-02 -9.388916194438934326e-02 -3.931605815887451172e-01 7.888432592153549194e-02
1.148686185479164124e-01 -1.792772859334945679e-01 1.805505156517028809e-01 -3.495033681392669678e-01 -2.255649119615554810e-01 3.031609654426574707e-01 -1.616855710744857788e-01 1.018124148249626160e-01 -1.400135010480880737e-01 -2.009462714195251465e-01 -1.221497654914855957e-01 1.301630735397338867e-01 1.072902008891105652e-01 8.495103567838668823e-02 -3.837966918945312500e-01 -1.352765411138534546e-01 2.036425918340682983e-01 1.465636640787124634e-01 -9.854414314031600952e-02 -1.654514819383621216e-01 -1.249531954526901245e-01 -9.364537894725799561e-02 8.749309927225112915e-02 9.146898239850997925e-02 7.857391238212585449e-02 6.221334636211395264e-02 -2.223737910389900208e-02 1.363972574472427368e-01 2.993351817131042480e-01 -1.859754025936126709e-01 -2.133051007986068726e-01 7.193523645401000977e-02
2.506065182387828827e-02 -1.382917612791061401e-01 2.035770118236541748e-01 -4.684933423995971680e-01 -2.125272303819656372e-01 8.208718150854110718e-02 -3.038349151611328125e-01 1.597506701946258545e-01 3.937784954905509949e-02 1.488528996706008911e-01 -4.037465900182723999e-02 6.349275261163711548e-02 2.094230353832244873e-01 6.486964970827102661e-02 -3.221746385097503662e-01 1.055149883031845093e-01 7.534261047840118408e-02 3.158727660775184631e-02 -3.146610558032989502e-01 -1.778605133295059204e-01 -1.350644826889038086e-01 9.053971618413925171e-02 -2.478375798091292381e-03 -8.178398758172988892e-02 2.824989706277847290e-02 1.860827207565307617e-01 6.095584481954574585e-02 1.530788987874984741e-01 1.694805175065994263e-01 -1.894844919443130493e-01 -2.440178245306015015e-01 3.062545089051127434e-03
1.897781193256378174e-01 -2.810325622558593750e-01 1.333346962928771973e-01 -2.228157520294189453e-01 -6.573994457721710205e-02 1.236545071005821228e-01 -2.670549452304840088e-01 9.278444200754165649e-02 -2.224389091134071350e-02 1.231406480073928833e-01 -2.683712355792522430e-02 1.051049157977104187e-01 -1.002527028322219849e-01 -3.072760067880153656e-03 -2.104119360446929932e-01 3.212804198265075684e-01 -7.466445118188858032e-02 1.839281804859638214e-02 7.294946350157260895e-03 4.440541937947273254e-02 2.399422973394393921e-01 1.725606173276901245e-01 2.628160268068313599e-02 -3.987932503223419189e-01 -1.263820677995681763e-01 -9.964334219694137573e-02 1.623266637325286865e-01 -2.009578794240951538e-01 9.523446112871170044e-02 9.857680648565292358e-02 -1.387730687856674194e-01 3.838828504085540771e-01
-4.152940586209297180e-02 1.954794526100158691e-01 1.552958488464355469e-01 -2.211681306362152100e-01 8.400135487318038940e-02 1.559470146894454956e-01 -5.212615430355072021e-02 5.565977469086647034e-02 -2.331593334674835205e-01 2.417599260807037354e-01 6.091596931219100952e-02 -1.965499818325042725e-01 6.155541911721229553e-02 -4.174580425024032593e-02 -3.915268480777740479e-01 -1.711042225360870361e-01 -9.315307438373565674e-02 1.882354170083999634e-01 -1.689392700791358948e-02 -7.335455715656280518e-02 -1.660741493105888367e-02 2.830107808113098145e-01 -3.420250862836837769e-02 -3.766018152236938477e-01 -2.247221320867538452e-01 -2.483858764171600342e-01 8.111254125833511353e-02 6.460766494274139404e-02 1.748128384351730347e-01 -1.501919031143188477e-01 -2.635195851325988770e-02 2.380715012550354004e-01
-1.237344145774841309e-01 -1.096829399466514587e-01 3.309637904167175293e-01 -3.509593307971954346e-01 -1.020469367504119873e-01 2.765098512172698975e-01 -1.389040350914001465e-01 -1.792294718325138092e-02 -1.116734817624092102e-01 -2.971407957375049591e-02 -2.104622423648834229e-01 -4.189490154385566711e-02 -7.066928595304489136e-02 2.511701583862304688e-01 -1.517584472894668579e-01 1.218582838773727417e-01 1.911922842264175415e-01 2.038605064153671265e-01 -1.240805387496948242e-01 4.172249883413314819e-02 1.192642096430063248e-02 -1.364537030458450317e-01 1.312535703182220459e-01 -2.459980100393295288e-01 4.928661137819290161e-02 -9.861386567354202271e-02 9.571573883295059204e-02 1.096325144171714783e-01 6.651359796524047852e-02 -4.564306437969207764e-01 -1.011030524969100952e-01 1.415449827909469604e-01
1.151827946305274963e-01 6.880280375480651855e-02 2.323563843965530396e-01 -1.599858701229095459e-01 -7.594299502670764923e-03 6.855277717113494873e-02 -1.985141038894653320e-01 -9.633412212133407593e-02 2.339054942131042480e-01 1.030026525259017944e-01 6.755772978067398071e-02 2.467879354953765869e-01 -3.868726268410682678e-02 -1.649698019027709961e-01 -3.533003032207489014e-01 7.071885466575622559e-02 2.916581630706787109e-01 2.717935740947723389e-01 -3.056787699460983276e-02 -1.102810278534889221e-01 -1.755966395139694214e-01 -2.230902761220932007e-01 -7.539737969636917114e-02 -1.277516037225723267e-01 -7.104320824146270752e-02 -4.033487290143966675e-02 1.997308433055877686e-01 9.692227095365524292e-02 3.581220656633377075e-02 -2.908781766891479492e-01 -2.705642282962799072e-01 2.644733786582946777e-01
5.187854543328285217e-02 -2.131837904453277588e-01 2.865297794342041016e-01 -6.740353256464004517e-02 1.179078593850135803e-01 2.713405191898345947e-01 -2.199320495128631592e-01 -2.513904310762882233e-02 -1.472404301166534424e-01 -8.180859731510281563e-04 3.790740072727203369e-01 -1.119898036122322083e-01 -6.839755922555923462e-02 1.954320222139358521e-01 -8.767994493246078491e-02 1.397981792688369751e-01 1.683114022016525269e-01 1.667057275772094727e-01 6.593628227710723877e-02 -3.537538647651672363e-02 -1.178657785058021545e-01 1.787504702806472778e-01 -6.172263994812965393e-02 -3.289292752742767334e-01 1.718575209379196167e-01 -1.036046147346496582e-01 1.455091834068298340e-01 -9.062678366899490356e-02 -2.285616844892501831e-01 -1.093402281403541565e-01 -3.516671657562255859e-01 -5.982295796275138855e-02
1.668738014996051788e-02 6.253550946712493896e-02 1.949882209300994873e-01 -4.259625822305679321e-02 -2.191414088010787964e-01 3.977666795253753662e-01 9.059371054172515869e-02 -7.320176810026168823e-02 2.113602608442306519e-01 3.304139375686645508e-01 1.552705317735671997e-01 1.212231591343879700e-01 1.042305529117584229e-01 -1.041551828384399414e-01 7.056659460067749023e-02 1.501561999320983887e-01 1.056110039353370667e-01 -8.815071731805801392e-02 -2.751284092664718628e-02 -5.836744979023933411e-02 8.013406395912170410e-02 3.825456798076629639e-01 2.653518915176391602e-01 -1.421337574720382690e-01 1.147001385688781738e-01 2.763172984123229980e-01 -9.693355858325958252e-02 2.301148176193237305e-01 1.111858710646629333e-01 -2.178697586059570312e-01 -4.389834031462669373e-02 1.191745623946189880e-01
-7.570936530828475952e-02 -3.691877424716949463e-02 6.439007073640823364e-02 -1.455281861126422882e-02 -1.455541402101516724e-01 2.244065403938293457e-01 -1.214135289192199707e-01 -8.821050822734832764e-02 -2.103473246097564697e-01 2.568703889846801758e-01 3.194987177848815918e-01 -1.205608397722244263e-01 -1.980239301919937134e-01 -2.995572984218597412e-02 -3.540574908256530762e-01 2.498549073934555054e-01 1.427593827247619629e-01 1.571449935436248779e-01 -1.360798925161361694e-01 1.946885436773300171e-01 9.630596637725830078e-02 -4.542900994420051575e-02 -8.578184992074966431e-02 9.380915760993957520e-02 1.050761789083480835e-01 -1.943740993738174438e-02 -1.195124983787536621e-01 4.506047964096069336e-01 -1.288089007139205933e-01 -7.736234925687313080e-03 -2.412276864051818848e-01 -8.461924642324447632e-02
9.057596325874328613e-02 -3.673573583364486694e-02 1.927207112312316895e-01 5.253540351986885071e-02 1.482294052839279175e-01 3.464431464672088623e-01 -1.240474879741668701e-01 -1.763200014829635620e-01 -1.089219078421592712e-01 1.666073203086853027e-01 2.295597344636917114e-01 7.344014476984739304e-03 1.194469705224037170e-01 -1.912477165460586548e-01 -3.029243052005767822e-01 -2.976305224001407623e-02 1.063321977853775024e-01 1.304865926504135132e-01 2.141267955303192139e-01 1.484690308570861816e-01 1.712007075548171997e-01 3.960246145725250244e-01 -1.609124392271041870e-01 -2.621400356292724609e-01 1.151872724294662476e-01 2.719606757164001465e-01 -5.207116901874542236e-02 -2.178833633661270142e-02 1.595665812492370605e-01 -3.926462680101394653e-02 -1.753542870283126831e-01 -3.250734880566596985e-02
1.664102375507354736e-01 -7.334561552852392197e-03 3.994390666484832764e-01 -2.358098179101943970e-01 -4.542056471109390259e-03 2.016714513301849365e-01 -5.876544490456581116e-02 -1.242973729968070984e-01 -1.982411295175552368e-01 -3.272537887096405029e-02 -1.154497638344764709e-02 -1.707032173871994019e-01 -1.217646747827529907e-01 -4.828544333577156067e-02 -2.230268865823745728e-01 2.137921154499053955e-01 1.201451942324638367e-01 2.692560255527496338e-01 2.189407795667648315e-01 -1.245486587285995483e-01 -2.276733219623565674e-01 1.477666050195693970e-01 4.232755675911903381e-02 -2.510881721973419189e-01 -7.094918191432952881e-02 -6.029640883207321167e-02 -9.249228239059448242e-02 1.989977210760116577e-01 -6.045918911695480347e-02 -3.655189871788024902e-01 -2.608167752623558044e-02 -1.777611225843429565e-01
1.600954979658126831e-01 -2.892861962318420410e-01 8.100611716508865356e-02 -4.017298519611358643e-01 5.558422580361366272e-02 2.300916612148284912e-01 -2.792640328407287598e-01 1.708600111305713654e-02 6.386802997440099716e-03 -5.540137737989425659e-02 5.708207935094833374e-02 1.130427792668342590e-01 1.380454283207654953e-02 1.464471779763698578e-02 -3.195910453796386719e-01 6.702411919832229614e-02 1.942293792963027954e-01 -4.319104552268981934e-02 -4.205081760883331299e-01 -4.714069142937660217e-02 -1.711317896842956543e-01 4.991558939218521118e-02 -6.778202205896377563e-02 -9.821855463087558746e-03 9.368079900741577148e-02 9.085455536842346191e-02 1.177388504147529602e-01 2.524274885654449463e-01 7.550773769617080688e-02 -2.982213199138641357e-01 -8.708079159259796143e-02 1.014763116836547852e-01
7.819989323616027832e-02 -2.055018544197082520e-01 6.293170899152755737e-02 -6.201196089386940002e-02 -8.388372138142585754e-03 6.701049804687500000e-01 4.176473245024681091e-02 -1.781190037727355957e-01 8.245649933815002441e-02 1.119242087006568909e-01 2.975738644599914551e-01 6.622272729873657227e-02 -1.415616720914840698e-01 3.637795522809028625e-02 -2.084070891141891479e-01 -6.394579261541366577e-02 1.781819611787796021e-01 -8.750705420970916748e-02 -7.130221277475357056e-02 1.768279820680618286e-01 -3.731882944703102112e-02 -5.703093856573104858e-02 -1.223301794379949570e-02 -3.005082011222839355e-01 3.189538046717643738e-02 4.695166647434234619e-02 -6.267920136451721191e-02 -2.944099716842174530e-02 2.271543294191360474e-01 9.687630087137222290e-02 -1.533705294132232666e-01 1.293688118457794189e-01
1.077160239219665527e-01 -1.041424721479415894e-01 8.116350322961807251e-02 -3.507952690124511719e-01 -2.189978808164596558e-01 2.454346120357513428e-01 -3.736183345317840576e-01 -4.923231899738311768e-02 -9.127205237746238708e-03 4.466512799263000488e-02 -1.421861946582794189e-01 8.105108514428138733e-03 -6.026184186339378357e-02 5.462196469306945801e-02 -5.060502290725708008e-01 -1.946482807397842407e-02 -9.480439871549606323e-02 1.103357151150703430e-01 -2.485093921422958374e-01 -1.613831222057342529e-01 -2.191600203514099121e-01 1.388198882341384888e-01 -4.385499656200408936e-02 1.222383677959442139e-01 -9.916941821575164795e-02 -8.789391815662384033e-02 5.665770918130874634e-02 1.233135685324668884e-01 1.380260474979877472e-02 -2.616300582885742188e-01 -6.920782476663589478e-02 9.856367111206054688e-02
1.907437741756439209e-01 -4.363718628883361816e-01 2.639783322811126709e-01 -1.584379523992538452e-01 1.974982917308807373e-01 1.768191903829574585e-01 -1.032962352037429810e-01 2.365285456180572510e-01 9.182975627481937408e-03 -1.532532088458538055e-02 1.134642884135246277e-01 -1.333751678466796875e-01 -4.908581823110580444e-02 -4.773043841123580933e-02 -2.039571255445480347e-01 2.545570954680442810e-02 -7.113400846719741821e-02 8.976331353187561035e-02 -1.238991916179656982e-01 -3.806268796324729919e-02 2.130096703767776489e-01 1.396105885505676270e-01 1.308325584977865219e-02 -3.070769906044006348e-01 -1.851848959922790527e-01 1.637861318886280060e-02 1.683751195669174194e-01 -9.382044523954391479e-02 3.359902203083038330e-01 -1.199808195233345032e-01 -2.178054749965667725e-01 1.670908182859420776e-01
5.306765064597129822e-02 1.629665680229663849e-02 1.179243251681327820e-01 4.875050485134124756e-02 1.730346232652664185e-01 3.620339632034301758e-01 -1.043797135353088379e-01 -2.007158994674682617e-01 -3.394029289484024048e-02 -3.334626555442810059e-03 1.840151101350784302e-01 -3.134431242942810059e-01 -3.501929342746734619e-02 -1.700814515352249146e-01 -4.200936257839202881e-01 5.086813122034072876e-02 2.220988273620605469e-01 -1.410193890333175659e-01 -1.514219790697097778e-01 -7.319433242082595825e-02 -1.733196079730987549e-01 1.054216250777244568e-01 4.191881045699119568e-02 -1.833657473325729370e-01 -5.819055438041687012e-02 2.072384059429168701e-01 6.633429974317550659e-02 -1.025512292981147766e-01 1.631809473037719727e-01 -2.035738229751586914e-01 -3.478694856166839600e-01 3.980186581611633301e-02
-1.279343813657760620e-01 -5.955155007541179657e-03 1.312282234430313110e-01 -1.224295198917388916e-01 4.572772234678268433e-02 5.077933669090270996e-01 1.854859888553619385e-01 -2.455410361289978027e-01 -1.898522861301898956e-02 -6.133271381258964539e-02 1.020589843392372131e-01 -1.477541923522949219e-01 -5.589853972196578979e-03 -5.336753278970718384e-02 -4.802744388580322266e-01 -1.047020126134157181e-02 1.869274675846099854e-01 -5.247502401471138000e-02 -1.215633526444435120e-01 1.974136084318161011e-01 1.314351260662078857e-01 3.216356039047241211e-01 6.390176713466644287e-02 -1.052985414862632751e-01 1.617301814258098602e-02 1.101853549480438232e-01 -3.625323250889778137e-02 -1.668788343667984009e-01 1.514472812414169312e-02 -2.076845765113830566e-01 -4.372435808181762695e-02 -1.120019033551216125e-01
2.392652481794357300e-01 -8.314555138349533081e-02 2.065759003162384033e-01 -2.201934307813644409e-01 -1.482456028461456299e-01 1.023018583655357361e-01 1.287833452224731445e-01 -3.930211067199707031e-01 -1.931877285242080688e-01 -3.511211648583412170e-02 3.904147744178771973e-01 1.560564935207366943e-01 1.792826056480407715e-01 3.362372890114784241e-02 -2.602925598621368408e-01 8.349856734275817871e-02 1.794970184564590454e-01 2.351813316345214844e-01 -3.169943392276763916e-02 4.663882404565811157e-02 2.082992643117904663e-01 1.602000743150711060e-01 2.444494813680648804e-01 -2.587716153357177973e-04 5.747469514608383179e-02 1.279662400484085083e-01 -6.722976686432957649e-04 1.346186548471450806e-01 2.412833273410797119e-01 6.611916702240705490e-03 -5.395866464823484421e-03 -4.742100462317466736e-02
-1.209293156862258911e-01 -3.862541913986206055e-02 7.911978662014007568e-02 -2.078705430030822754e-01 -4.096788465976715088e-01 2.955990135669708252e-01 -1.708847433328628540e-01 -2.063256949186325073e-01 -7.521237432956695557e-02 7.755724340677261353e-02 1.852055490016937256e-01 9.158746153116226196e-02 7.286526262760162354e-02 -1.072836667299270630e-01 -5.412653833627700806e-02 2.485068887472152710e-01 1.537422537803649902e-01 -2.169828675687313080e-02 1.964716911315917969e-01 2.398110479116439819e-01 6.299766711890697479e-03 1.260760426521301270e-01 8.707068115472793579e-02 -1.011013053357601166e-02 -7.032892853021621704e-02 -1.707891225814819336e-01 -7.560361176729202271e-02 2.613801062107086182e-01 7.266060262918472290e-02 -3.109977766871452332e-02 -4.202373027801513672e-01 -1.916450411081314087e-01
1.682417496340349317e-04 -2.312973886728286743e-01 7.011955231428146362e-02 -8.906646072864532471e-02 -8.903125673532485962e-02 3.073388934135437012e-01 1.392564177513122559e-01 -6.012705713510513306e-02 -1.244455724954605103e-01 9.036096185445785522e-02 9.916961938142776489e-02 6.925339996814727783e-02 3.756310045719146729e-01 -1.254934072494506836e-01 2.529995888471603394e-02 -1.089499518275260925e-01 2.466695904731750488e-01 4.201043844223022461e-01 -3.723801672458648682e-02 1.052187681198120117e-01 9.536813199520111084e-02 3.991342782974243164e-01 -1.772660911083221436e-01 5.180543661117553711e-02 1.235888749361038208e-01 -7.064662128686904907e-02 -3.106078365817666054e-03 -3.796387463808059692e-02 -1.051800101995468140e-01 -1.547404080629348755e-01 -3.018970489501953125e-01 2.130455896258354187e-02
-1.488972734659910202e-02 -3.959408402442932129e-01 2.580277621746063232e-01 -3.909613788127899170e-01 -1.789217069745063782e-02 2.672764956951141357e-01 -3.309019207954406738e-01 -7.233772426843643188e-03 8.432388305664062500e-02 1.341468542814254761e-01 1.086201705038547516e-02 6.245200522243976593e-03 1.339719891548156738e-01 2.405070662498474121e-01 -6.345012038946151733e-02 7.031828910112380981e-02 1.166738122701644897e-01 2.726297378540039062e-01 -4.715169593691825867e-02 8.850789070129394531e-02 -2.427075505256652832e-01 -7.230975478887557983e-02 -3.719036653637886047e-02 4.811237379908561707e-02 5.695360526442527771e-02 6.485620886087417603e-02 1.450911443680524826e-02 2.430612444877624512e-01 -2.247977256774902344e-02 -2.732662856578826904e-01 -1.564300656318664551e-01 5.433691199868917465e-03
-9.424251317977905273e-02 -1.884731203317642212e-01 1.842162460088729858e-01 -9.683411568403244019e-02 1.227861940860748291e-01 3.129619061946868896e-01 2.833625674247741699e-02 -1.137149855494499207e-01 -2.391499280929565430e-01 4.598511382937431335e-02 -2.133291959762573242e-01 2.724538184702396393e-02 9.358663856983184814e-02 1.134165655821561813e-02 -2.869667112827301025e-01 -1.282427757978439331e-01 4.467098414897918701e-01 1.667763888835906982e-01 -2.231811136007308960e-01 1.665079295635223389e-01 3.085899353027343750e-01 -3.598987311124801636e-02 -1.342973262071609497e-01 1.352577656507492065e-01 -7.472757250070571899e-02 -6.096341460943222046e-02 -1.676111221313476562e-01 -4.620375856757164001e-02 -1.253032684326171875e-01 1.784011870622634888e-01 -1.963402926921844482e-01 9.448422491550445557e-02
9.035715460777282715e-02 3.361249342560768127e-02 4.125524759292602539e-01 7.301694247871637344e-03 -6.154395174235105515e-03 1.181691512465476990e-01 -1.492323279380798340e-01 -2.214570641517639160e-01 -7.537097483873367310e-02 2.700774073600769043e-01 -1.673585027456283569e-01 2.247536927461624146e-01 -1.757176071405410767e-01 -1.496908664703369141e-01 -2.984210848808288574e-01 -1.519653201103210449e-01 2.820031642913818359e-01 4.663374274969100952e-02 -1.196071654558181763e-01 -3.237281739711761475e-02 -7.364556938409805298e-02 2.206175476312637329e-01 2.578722126781940460e-02 -2.033304655924439430e-03 1.337014287710189819e-01 7.561434805393218994e-02 -5.858304444700479507e-03 -2.724542021751403809e-01 -1.866025477647781372e-01 -3.160594403743743896e-01 -1.511329859495162964e-01 -7.297675311565399170e-02
4.487840086221694946e-02 1.084573194384574890e-01 5.949906706809997559e-01 -3.505289554595947266e-01 -7.393353153020143509e-03 2.942957915365695953e-02 -2.665725722908973694e-02 -4.981315881013870239e-02 3.542549908161163330e-02 9.693028777837753296e-02 -6.679193582385778427e-03 1.062006801366806030e-01 9.038829803466796875e-02 1.307719498872756958e-01 -2.472428083419799805e-01 5.402159318327903748e-02 9.550395607948303223e-02 2.782372236251831055e-01 7.888656854629516602e-02 1.845173686742782593e-01 -4.100082442164421082e-03 9.915219247341156006e-02 1.989920735359191895e-01 -2.070126384496688843e-01 -1.680644787847995758e-02 1.246508508920669556e-01 1.569564938545227051e-01 -5.385451018810272217e-02 3.965142369270324707e-02 -3.519964814186096191e-01 1.996951177716255188e-02 -7.482267171144485474e-02
5.203475803136825562e-02 -2.545104622840881348e-01 1.329309940338134766e-01 -2.589921057224273682e-01 -2.771176695823669434e-01 4.568502306938171387e-02 -3.317907080054283142e-02 -5.328821390867233276e-02 -1.591123640537261963e-01 2.162767350673675537e-01 -1.392398625612258911e-01 6.488470733165740967e-02 1.502539366483688354e-01 -1.143431104719638824e-02 -3.591928780078887939e-01 -2.003668099641799927e-01 3.473736718297004700e-02 5.057045444846153259e-02 -1.790404319763183594e-01 -1.326657533645629883e-01 -1.873946040868759155e-01 1.733808219432830811e-01 5.472008883953094482e-02 -2.487829700112342834e-02 5.942407995462417603e-02 1.691746115684509277e-01 1.324068605899810791e-01 1.229488104581832886e-01 1.885854825377464294e-02 -4.009845852851867676e-01 -3.570475280284881592e-01 4.179586097598075867e-02
-1.362935006618499756e-01 -1.286221891641616821e-01 2.876169085502624512e-01 -3.299110531806945801e-01 1.150906309485435486e-01 9.945429116487503052e-02 6.401263643056154251e-03 8.435241878032684326e-02 -2.867820560932159424e-01 9.688249230384826660e-02 3.809144254773855209e-03 -8.264252543449401855e-02 1.544621288776397705e-01 -3.944385796785354614e-02 -6.884286552667617798e-02 4.052034616470336914e-01 3.144907653331756592e-01 2.986019253730773926e-01 -2.534536719322204590e-01 -3.733370825648307800e-02 1.168033331632614136e-01 1.622565090656280518e-01 -1.441560089588165283e-01 6.463661789894104004e-02 5.292281135916709900e-02 1.752995550632476807e-01 -6.899192463606595993e-03 1.798332780599594116e-01 1.253810524940490723e-01 8.902083337306976318e-02 -1.995154321193695068e-01 4.696149751543998718e-02
-7.085205614566802979e-02 -2.730237245559692383e-01 1.754733771085739136e-01 -1.993497759103775024e-01 -3.155027031898498535e-01 1.065464317798614502e-01 -1.903782784938812256e-01 -1.341077685356140137e-01 4.758805036544799805e-02 3.551962077617645264e-01 -1.547206640243530273e-01 6.712213903665542603e-02 5.475131049752235413e-02 -8.519732207059860229e-02 -1.235160231590270996e-01 -1.538148373365402222e-01 -1.523687243461608887e-01 7.028315961360931396e-02 -2.083612978458404541e-01 -2.010570764541625977e-01 -1.051815077662467957e-01 2.237261682748794556e-01 -1.590457707643508911e-01 -1.086560413241386414e-01 -1.161988377571105957e-01 -1.550038605928421021e-01 9.079139679670333862e-02 2.548238933086395264e-01 2.168187052011489868e-01 -2.072001397609710693e-01 -1.894448548555374146e-01 1.788541078567504883e-01
3.276596590876579285e-02 -1.501184701919555664e-01 3.697749376296997070e-01 1.751990243792533875e-02 4.972425848245620728e-02 2.765012383460998535e-01 4.747233539819717407e-02 5.485712364315986633e-02 -3.374942839145660400e-01 1.724802851676940918e-01 -6.138935685157775879e-02 4.714220389723777771e-02 1.050417646765708923e-01 -1.188333109021186829e-01 -1.456401944160461426e-01 2.693816125392913818e-01 3.335297405719757080e-01 2.187837511301040649e-01 -5.679178982973098755e-02 -2.363814413547515869e-01 -1.513499859720468521e-02 1.770749092102050781e-01 -2.928375303745269775e-01 -2.214711904525756836e-02 4.227003827691078186e-02 1.277622580528259277e-01 -1.871978789567947388e-01 1.924159973859786987e-01 1.306041982024908066e-02 1.431316882371902466e-01 -1.237089708447456360e-01 1.562355160713195801e-01
1.493549197912216187e-01 -5.332149863243103027e-01 1.987851411104202271e-01 -1.827713996171951294e-01 -2.007256746292114258e-01 1.727334856986999512e-01 -1.201175525784492493e-01 -4.283760115504264832e-02 8.519910275936126709e-02 2.808520011603832245e-02 -1.168944984674453735e-01 -6.141692772507667542e-02 -7.744837552309036255e-02 2.210207134485244751e-01 -2.271337509155273438e-01 2.252984791994094849e-01 1.141416728496551514e-01 -6.873516365885734558e-03 -6.868504732847213745e-02 1.631934940814971924e-01 -1.155039966106414795e-01 1.082738488912582397e-01 1.397964209318161011e-01 -1.708189249038696289e-01 -2.423164620995521545e-02 1.950379014015197754e-01 2.437161803245544434e-01 1.862009763717651367e-01 6.580257415771484375e-02 -2.863484248518943787e-02 -2.085662782192230225e-01 2.276502251625061035e-01
-4.124114662408828735e-02 -2.190115451812744141e-01 3.384147584438323975e-01 -2.989322543144226074e-01 1.749848872423171997e-01 3.083429336547851562e-01 -4.475465416908264160e-01 7.586423307657241821e-03 -1.517726629972457886e-01 1.908075511455535889e-01 1.363383531570434570e-01 6.398651003837585449e-02 8.482804894447326660e-02 1.290747802704572678e-02 -1.187954843044281006e-01 -1.706327944993972778e-01 6.228170171380043030e-02 -1.245158314704895020e-01 -1.102974787354469299e-01 3.135811537504196167e-02 -2.148252129554748535e-01 -1.503944694995880127e-01 8.808850497007369995e-02 -6.829973310232162476e-02 7.421024143695831299e-02 2.090612351894378662e-01 -1.737534552812576294e-01 1.547795236110687256e-01 -1.019736453890800476e-01 -9.607829898595809937e-02 -1.988164484500885010e-01 1.069535613059997559e-01
-1.086656004190444946e-01 -1.267961412668228149e-01 3.803599476814270020e-01 -2.133869230747222900e-01 -9.184681624174118042e-02 2.334372550249099731e-01 -1.006983146071434021e-01 -1.098490208387374878e-01 -1.618259698152542114e-01 2.014843747019767761e-02 -1.115875020623207092e-01 -1.448711156845092773e-01 2.194561660289764404e-01 -2.115150690078735352e-01 -2.869979664683341980e-02 2.659276127815246582e-01 4.418186247348785400e-01 1.562037467956542969e-01 -7.710603624582290649e-02 -1.506527215242385864e-01 1.269887685775756836e-01 2.739615142345428467e-01 -2.254907637834548950e-01 1.415771245956420898e-02 -1.541752815246582031e-01 4.317485913634300232e-02 1.395887732505798340e-01 7.535245735198259354e-03 1.142029240727424622e-01 6.826188415288925171e-02 -1.376274228096008301e-01 2.347222063690423965e-03
-8.759876340627670288e-02 -1.080664396286010742e-01 4.232934117317199707e-01 -2.471789121627807617e-01 -8.078028261661529541e-02 3.147600591182708740e-01 -2.087825983762741089e-01 8.646710962057113647e-02 2.462080866098403931e-01 -1.833738535642623901e-01 -1.603716015815734863e-01 -6.552542559802532196e-03 -1.245973398908972740e-03 -2.242513746023178101e-01 -4.065027832984924316e-01 -1.067610606551170349e-01 -4.643443599343299866e-02 1.500696241855621338e-01 -2.101644128561019897e-01 -1.684450060129165649e-01 -7.033059000968933105e-02 3.488763468340039253e-03 4.382873699069023132e-02 5.983963143080472946e-03 -9.048730134963989258e-02 -1.433493918739259243e-03 1.661779284477233887e-01 -6.529481709003448486e-02 -1.309266835451126099e-01 -2.315848916769027710e-01 -8.720478415489196777e-02 -1.191080138087272644e-01
-9.036491811275482178e-02 -2.145700007677078247e-01 3.259110450744628906e-01 1.151601038873195648e-02 5.701036378741264343e-02 2.097956836223602295e-01 -4.210114106535911560e-02 -1.952102035284042358e-01 -5.756198894232511520e-03 3.020080327987670898e-01 1.424623001366853714e-02 -2.810584753751754761e-02 1.779829710721969604e-01 -1.529067754745483398e-01 3.124856017529964447e-02 2.348535507917404175e-01 2.842004001140594482e-01 2.907715141773223877e-01 -3.228071630001068115e-01 -1.542820334434509277e-01 1.583573073148727417e-01 2.413709163665771484e-01 -1.369139701128005981e-01 3.657190129160881042e-03 -1.170218512415885925e-01 -2.100094221532344818e-02 1.260124295949935913e-01 1.516634821891784668e-01 -5.126069113612174988e-02 8.167217671871185303e-02 -2.655797600746154785e-01 -1.435461342334747314e-01
-5.254762619733810425e-02 -4.404298067092895508e-01 2.014815062284469604e-01 -3.012442886829376221e-01 -1.920436918735504150e-01 -8.733252435922622681e-02 -1.078156456351280212e-01 -2.649638056755065918e-01 1.574272811412811279e-01 3.456836938858032227e-01 -4.263560101389884949e-02 8.511625230312347412e-02 5.665860697627067566e-02 -1.456196885555982590e-02 -1.920639127492904663e-01 9.209946542978286743e-02 1.089359447360038757e-01 -4.194644466042518616e-02 -9.728732705116271973e-02 3.593820845708250999e-03 -1.708620190620422363e-01 1.573138236999511719e-01 -1.559618860483169556e-01 -3.264407217502593994e-01 -5.264680832624435425e-02 4.925489798188209534e-02 1.480988562107086182e-01 1.596487313508987427e-01 3.625486791133880615e-02 -1.627003252506256104e-01 -2.255275249481201172e-01 6.513570994138717651e-02
1.243669092655181885e-01 -2.303268611431121826e-01 1.823127456009387970e-02 -6.122508645057678223e-02 -9.449902921915054321e-02 3.912578821182250977e-01 -1.216223165392875671e-01 -2.665068507194519043e-01 -8.266741037368774414e-02 1.784075945615768433e-01 2.497944533824920654e-01 -1.037820577621459961e-01 1.630220562219619751e-01 3.899982944130897522e-02 -3.293457627296447754e-01 -2.175739705562591553e-01 9.348627924919128418e-02 1.979447342455387115e-02 4.674348235130310059e-02 6.168660894036293030e-02 2.823835313320159912e-01 2.804519534111022949e-01 -1.858264207839965820e-01 -1.445188522338867188e-01 2.133615128695964813e-02 1.675591617822647095e-01 -1.702224016189575195e-01 -3.719339147210121155e-02 2.183363735675811768e-01 -6.356079876422882080e-02 -1.041836887598037720e-01 1.828868538141250610e-01
-2.523634175304323435e-04 -1.464615464210510254e-01 1.624518632888793945e-01 -1.578197777271270752e-01 2.535045519471168518e-02 4.820595383644104004e-01 -8.311145938932895660e-03 -2.203410565853118896e-01 -1.345355361700057983e-01 4.653089214116334915e-03 2.626994550228118896e-01 -5.747738480567932129e-02 -8.287618309259414673e-02 4.447117447853088379e-02 -3.588836491107940674e-01 1.547367125749588013e-01 2.186098694801330566e-01 7.906532287597656250e-02 -9.360868483781814575e-02 3.667955473065376282e-02 1.704452782869338989e-01 1.934427171945571899e-01 -2.140759825706481934e-01 -3.139139115810394287e-01 1.414650082588195801e-01 1.227244883775711060e-01 8.120883256196975708e-03 -1.386673301458358765e-01 1.759806424379348755e-01 1.786892563104629517e-01 2.630423055961728096e-03 3.631489723920822144e-02
-1.013154685497283936e-01 -2.052521705627441406e-01 5.316577106714248657e-02 -3.852577209472656250e-01 1.876878552138805389e-02 1.811672747135162354e-01 -4.001212716102600098e-01 -1.075640786439180374e-02 1.585963964462280273e-01 8.745273947715759277e-02 5.737348645925521851e-02 3.192644715309143066e-01 7.917873561382293701e-02 -5.759376659989356995e-02 -2.466727048158645630e-01 5.577319860458374023e-02 3.093668445944786072e-02 -3.252342715859413147e-02 -2.724835872650146484e-01 -1.307674199342727661e-01 -1.829554587602615356e-01 1.938392221927642822e-02 9.933896362781524658e-02 -1.601110100746154785e-01 -1.128233447670936584e-01 1.176501289010047913e-01 8.151090890169143677e-02 1.266549825668334961e-01 7.077305763959884644e-02 -1.264828592538833618e-01 -3.434501588344573975e-01 2.011662572622299194e-01
3.835827708244323730e-01 -2.676263451576232910e-01 2.852678857743740082e-02 -4.510556906461715698e-02 -3.780912980437278748e-02 3.112476766109466553e-01 2.168900147080421448e-02 -1.013996601104736328e-01 9.066449850797653198e-02 2.189577370882034302e-01 2.926950752735137939e-01 -2.070143632590770721e-02 -7.743488997220993042e-02 -2.184019535779953003e-01 -2.820200920104980469e-01 -1.908005326986312866e-01 9.145749360322952271e-02 2.606039643287658691e-01 -4.740655049681663513e-02 -2.467001602053642273e-02 2.859166562557220459e-01 1.664030104875564575e-01 2.267141640186309814e-02 -2.309948354959487915e-01 1.025381833314895630e-01 1.221946328878402710e-01 1.610829979181289673e-01 4.077491164207458496e-02 -7.327106595039367676e-02 -8.975009620189666748e-02 -7.135833799839019775e-02 2.083753198385238647e-01
-1.242736726999282837e-01 6.657518446445465088e-02 1.401670277118682861e-01 -3.310396671295166016e-01 -1.908280551433563232e-01 5.280589312314987183e-02 -1.478863656520843506e-01 -7.444426417350769043e-02 7.034310698509216309e-02 1.151686906814575195e-01 3.343046903610229492e-01 7.693883776664733887e-02 1.060665920376777649e-01 -1.239461749792098999e-01 -3.657034337520599365e-01 -6.278557330369949341e-02 1.561427116394042969e-01 9.371655434370040894e-02 -5.521024391055107117e-02 6.989429891109466553e-02 -2.126436531543731689e-01 7.736741751432418823e-02 5.620223656296730042e-02 -2.833717763423919678e-01 4.002002999186515808e-02 1.505984365940093994e-01 -2.151428908109664917e-01 -1.180759910494089127e-02 1.563579738140106201e-01 -2.255196273326873779e-01 -1.929930150508880615e-01 3.536524772644042969e-01
2.027064748108386993e-02 -2.466908693313598633e-01 1.269600242376327515e-01 -3.465448319911956787e-01 -1.854436248540878296e-01 -3.711707517504692078e-02 -6.250919401645660400e-02 2.404968813061714172e-02 1.275191158056259155e-01 4.679587185382843018e-01 4.833267256617546082e-02 -4.118228331208229065e-02 1.141771897673606873e-01 -8.483249694108963013e-02 -1.738731414079666138e-01 -1.520963013172149658e-01 1.529553085565567017e-01 -9.310024231672286987e-02 -2.747077047824859619e-01 -1.322906762361526489e-01 1.223538145422935486e-01 6.407255679368972778e-02 1.402162462472915649e-01 -1.324885040521621704e-01 1.226726174354553223e-01 6.735945492982864380e-02 5.855199322104454041e-02 2.163278907537460327e-01 1.069256588816642761e-01 -3.770326375961303711e-01 -1.051193922758102417e-01 1.833700537681579590e-01
9.218786656856536865e-02 -1.734446734189987183e-01 2.154996544122695923e-01 -2.215853780508041382e-01 -2.826826274394989014e-01 1.055855304002761841e-01 -1.433716565370559692e-01 8.502318710088729858e-02 -9.319303184747695923e-02 4.305209815502166748e-01 -1.753139942884445190e-01 2.677462995052337646e-01 1.624046117067337036e-01 2.571246773004531860e-02 -2.079226076602935791e-01 -1.807116270065307617e-01 5.958504602313041687e-02 1.652553379535675049e-01 -5.985561758279800415e-02 7.877133041620254517e-02 -2.243427336215972900e-01 1.028837934136390686e-01 4.149546474218368530e-02 -6.623215228319168091e-02 1.840605884790420532e-01 2.089212276041507721e-02 3.940746188163757324e-02 3.253161907196044922e-01 7.655855268239974976e-02 -2.356753945350646973e-01 -1.911713629961013794e-01 -1.830226555466651917e-02
3.836012631654739380e-02 5.483454838395118713e-02 1.468763798475265503e-01 -2.886439859867095947e-01 -4.243887215852737427e-02 9.328617155551910400e-02 -2.918609380722045898e-01 -9.984558820724487305e-02 1.366391032934188843e-01 1.178368180990219116e-01 1.336610466241836548e-01 5.599325895309448242e-02 2.522860765457153320e-01 -2.780589759349822998e-01 -3.095019459724426270e-01 1.003789156675338745e-01 1.351642310619354248e-01 9.671112149953842163e-02 8.830951154232025146e-02 -1.086609140038490295e-01 -2.207538187503814697e-01 1.518839895725250244e-01 9.219663916155695915e-04 -4.036022722721099854e-01 2.299595326185226440e-01 2.085487842559814453e-01 -8.624710887670516968e-02 2.357091009616851807e-01 6.007640808820724487e-02 -7.073003053665161133e-02 -7.154647260904312134e-02 1.719389408826828003e-01
2.825745940208435059e-02 -3.527589440345764160e-01 2.985637784004211426e-01 -3.017503917217254639e-01 -2.780555933713912964e-02 9.037991613149642944e-02 -8.106063306331634521e-02 8.779706433415412903e-03 -4.185646027326583862e-02 2.732470333576202393e-01 1.577488183975219727e-01 9.212448261678218842e-03 2.164160907268524170e-01 3.006959557533264160e-01 -2.427119910717010498e-01 5.989383440464735031e-03 7.451190054416656494e-02 2.265393882989883423e-01 -2.236006557941436768e-01 2.998934686183929443e-01 -1.043934077024459839e-01 2.042789608240127563e-01 3.549792245030403137e-02 -5.074220523238182068e-02 -2.343537211418151855e-01 -1.027114465832710266e-01 1.017333008348941803e-02 6.693758815526962280e-02 1.075074374675750732e-01 -2.074107974767684937e-01 1.672045327723026276e-02 5.669595301151275635e-02
-4.364400729537010193e-02 -1.529117226600646973e-01 1.046454980969429016e-01 -2.375899553298950195e-01 1.195940151810646057e-01 3.911722004413604736e-01 -2.095807194709777832e-01 1.721454225480556488e-02 2.198805660009384155e-01 1.901870816946029663e-01 2.169848084449768066e-01 -4.690529312938451767e-03 4.168754443526268005e-02 2.201972454786300659e-01 -3.084595501422882080e-01 -1.371366828680038452e-01 1.369961053133010864e-01 2.358376532793045044e-01 1.195755302906036377e-01 -4.302906990051269531e-02 -2.194232940673828125e-01 3.797740116715431213e-02 -7.081398367881774902e-02 -1.265098452568054199e-01 -1.431968510150909424e-01 -1.274854689836502075e-01 -1.417438089847564697e-01 2.901138663291931152e-01 1.999859213829040527e-01 -2.124505639076232910e-01 -3.577357530593872070e-02 1.067862212657928467e-01
3.388845324516296387e-01 -6.998906284570693970e-02 1.024474576115608215e-01 -2.509408630430698395e-02 1.005920991301536560e-01 4.151699542999267578e-01 -1.175247691571712494e-02 -2.227545380592346191e-01 -9.733090177178382874e-03 -1.130082644522190094e-02 2.931565642356872559e-01 3.578085452318191528e-02 8.777584880590438843e-02 1.487025469541549683e-01 -4.116964638233184814e-01 1.261366605758666992e-01 7.816687971353530884e-02 1.777070611715316772e-01 -4.947438836097717285e-02 -3.514812886714935303e-02 -2.327384240925312042e-02 -7.555400580167770386e-02 2.541646659374237061e-01 -1.235178709030151367e-01 -9.713932871818542480e-02 -7.381844520568847656e-02 1.702917963266372681e-01 1.020280197262763977e-01 -1.645871996879577637e-02 6.436414271593093872e-02 -3.331623077392578125e-01 1.924619227647781372e-01
1.191550865769386292e-01 -2.460048347711563110e-02 2.617752254009246826e-01 -2.819094955921173096e-01 1.016517877578735352e-01 1.342272460460662842e-01 -1.251920908689498901e-01 -1.486331671476364136e-01 1.546144485473632812e-01 3.959373384714126587e-02 -1.994137912988662720e-01 -6.851331144571304321e-02 1.530604064464569092e-01 -5.644881352782249451e-02 -7.214716076850891113e-02 2.259009480476379395e-01 4.067412018775939941e-01 1.636001169681549072e-01 -2.754029631614685059e-01 -7.020431011915206909e-02 -2.403977960348129272e-01 9.157168120145797729e-02 1.898800134658813477e-01 -1.968933194875717163e-01 -2.728140950202941895e-01 -1.894774585962295532e-01 -9.940586984157562256e-02 2.455884963274002075e-01 6.449368596076965332e-02 3.959897905588150024e-02 -5.677178129553794861e-02 1.218494847416877747e-01
8.794504404067993164e-02 -2.382419258356094360e-01 2.694714367389678955e-01 -2.603608071804046631e-01 -2.253668457269668579e-01 5.580352619290351868e-02 -1.057431772351264954e-01 1.661635637283325195e-01 -1.426863223314285278e-01 2.148985862731933594e-01 -1.581140011548995972e-01 1.545962542295455933e-01 3.370809257030487061e-01 -1.444892883300781250e-01 -2.048346996307373047e-01 -2.643714249134063721e-01 7.200117409229278564e-02 1.079454272985458374e-01 -8.450843393802642822e-02 -1.317215561866760254e-01 1.171142160892486572e-01 7.181222736835479736e-02 1.014744564890861511e-01 -1.888042241334915161e-01 3.473605960607528687e-03 5.795484781265258789e-02 1.552969217300415039e-01 3.336491286754608154e-01 1.027382314205169678e-01 -1.056136935949325562e-01 -2.102990299463272095e-01 1.724141091108322144e-01
1.613913178443908691e-01 8.667317032814025879e-02 1.153795793652534485e-01 -2.113073915243148804e-01 3.409400954842567444e-02 2.751838862895965576e-01 -2.675453126430511475e-01 -1.215943470597267151e-01 9.337098337709903717e-03 1.036905124783515930e-01 1.709999516606330872e-02 2.344642430543899536e-01 3.867895901203155518e-02 3.808405995368957520e-02 -2.566723823547363281e-01 -4.233634471893310547e-02 2.623971402645111084e-01 1.660338938236236572e-01 8.704736083745956421e-02 1.852415502071380615e-01 4.439041484147310257e-03 3.281855881214141846e-01 -1.929593831300735474e-01 7.407311350107192993e-02 1.517718583345413208e-01 7.475110143423080444e-02 3.893633931875228882e-02 2.135250717401504517e-01 1.650489568710327148e-01 2.359236478805541992e-01 -3.276081681251525879e-01 -2.319098412990570068e-01
9.632623195648193359e-02 -1.974320560693740845e-01 1.673050671815872192e-01 7.586094085127115250e-03 -5.444365739822387695e-02 3.976744413375854492e-01 -4.004590958356857300e-02 -6.486705970019102097e-03 1.236862018704414368e-01 1.936438493430614471e-02 1.460856944322586060e-01 -3.277706205844879150e-01 1.391829252243041992e-01 1.775157079100608826e-02 -1.814638264477252960e-02 1.276783347129821777e-01 5.081232190132141113e-01 3.208269178867340088e-01 -2.776547968387603760e-01 -1.195438858121633530e-02 1.777258217334747314e-01 1.776228100061416626e-01 -3.228875622153282166e-02 4.305051639676094055e-02 1.590434163808822632e-01 -1.081647444516420364e-02 -2.056612446904182434e-02 -9.309106506407260895e-03 -7.799083739519119263e-02 6.532637029886245728e-02 -1.978346258401870728e-01 1.939066872000694275e-02
6.740187108516693115e-02 -1.609457582235336304e-01 1.691959500312805176e-01 -5.885297805070877075e-02 7.929340004920959473e-02 4.102141857147216797e-01 1.597627997398376465e-01 -2.519485950469970703e-01 -1.736535690724849701e-03 -4.272534325718879700e-02 2.753162682056427002e-01 -2.240035682916641235e-01 -1.465981751680374146e-01 2.001796849071979523e-02 -4.605956673622131348e-01 1.085787490010261536e-01 -8.220866322517395020e-02 -1.960190013051033020e-03 -1.893645226955413818e-01 -8.020409196615219116e-02 -2.134349197149276733e-01 2.432929873466491699e-01 4.096961766481399536e-02 -1.279757171869277954e-01 1.646738946437835693e-01 4.961542412638664246e-02 -1.552650034427642822e-01 -1.883263587951660156e-01 8.890786021947860718e-02 -1.307401061058044434e-01 -1.185134127736091614e-01 -1.449882704764604568e-02
4.442451894283294678e-02 -8.510889858007431030e-02 1.514494419097900391e-01 2.421954721212387085e-01 -5.663237068802118301e-03 3.411671817302703857e-01 -1.642738580703735352e-01 -6.886926293373107910e-02 2.824856638908386230e-01 3.208869397640228271e-01 6.922493129968643188e-02 5.237965285778045654e-02 -1.918370276689529419e-01 -9.505322575569152832e-02 -1.605873256921768188e-01 2.259596437215805054e-02 2.370219379663467407e-01 2.059247493743896484e-01 -4.215659946203231812e-02 9.100227057933807373e-02 -1.292972862720489502e-01 5.315282568335533142e-02 3.039984591305255890e-02 -1.970369666814804077e-01 3.688377514481544495e-02 1.238737106323242188e-01 -3.048044145107269287e-01 -1.606618016958236694e-01 -6.952361762523651123e-02 -1.299094557762145996e-01 -3.585580587387084961e-01 2.120450139045715332e-01
7.590024173259735107e-02 -3.016207814216613770e-01 2.442989796400070190e-01 -5.849440768361091614e-02 -1.107288058847188950e-02 4.071451425552368164e-01 -2.697755023837089539e-02 -1.458329558372497559e-01 7.320237159729003906e-02 5.758424475789070129e-02 5.946863070130348206e-02 3.412050753831863403e-02 1.578462123870849609e-01 -3.681446611881256104e-02 -3.252887129783630371e-01 -1.566882729530334473e-01 1.755876690149307251e-01 -1.315481513738632202e-01 1.431194990873336792e-01 -3.017333336174488068e-02 2.780523002147674561e-01 3.797399103641510010e-01 -9.872677177190780640e-02 -2.544707655906677246e-01 7.523989677429199219e-02 5.738821253180503845e-02 -1.819130778312683105e-01 4.049472138285636902e-02 -1.977502405643463135e-01 1.421415805816650391e-01 -9.878913313150405884e-02 -6.295224279165267944e-02
-1.613566884770989418e-03 3.181409090757369995e-02 2.190152406692504883e-01 -4.733068346977233887e-01 -7.849267870187759399e-02 9.222558885812759399e-02 8.662691339850425720e-03 -1.397030502557754517e-01 8.025304414331912994e-03 5.260639265179634094e-02 1.755790561437606812e-01 -3.648491576313972473e-02 1.111272796988487244e-01 -3.159679472446441650e-02 -2.811787277460098267e-02 2.561600804328918457e-01 9.606392681598663330e-02 -1.558347698301076889e-02 -6.656291335821151733e-02 -8.723548054695129395e-02 -2.018815726041793823e-01 9.370207786560058594e-02 -9.016618132591247559e-02 4.228609800338745117e-01 5.840981751680374146e-02 -1.406764090061187744e-01 2.197241187095642090e-01 2.568857967853546143e-01 -7.066420465707778931e-02 -2.489653825759887695e-01 -2.891555726528167725e-01 1.787299215793609619e-01
-1.303859949111938477e-01 -1.008008234202861786e-02 2.248438298702239990e-01 -2.955300807952880859e-01 7.143230736255645752e-02 6.976608932018280029e-02 -1.187532618641853333e-01 -1.154448464512825012e-01 8.828260004520416260e-02 -3.976824879646301270e-02 6.849639117717742920e-02 -1.173767000436782837e-01 -9.518321603536605835e-03 1.312867105007171631e-01 -2.576519548892974854e-01 8.161586523056030273e-02 -1.169099137187004089e-01 2.110621631145477295e-01 -1.078864634037017822e-01 3.714885115623474121e-01 -7.933925092220306396e-02 4.216365814208984375e-01 1.616064459085464478e-01 -3.584510982036590576e-01 7.051139324903488159e-02 -1.374772191047668457e-01 1.752521842718124390e-01 1.489019393920898438e-01 1.147443652153015137e-01 -1.687393188476562500e-01 -1.531486362218856812e-01 3.167939558625221252e-02
-9.088429063558578491e-02 -1.105290278792381287e-01 1.902430504560470581e-01 -2.361028790473937988e-01 1.527458876371383667e-01 3.652863502502441406e-01 -6.270801275968551636e-02 1.358739193528890610e-02 7.859661430120468140e-02 1.451940275728702545e-02 1.164226159453392029e-01 -4.901888594031333923e-02 -8.084324747323989868e-02 7.341330498456954956e-02 -2.236669212579727173e-01 -1.508252024650573730e-01 -4.568158835172653198e-02 3.111008107662200928e-01 7.865895517170429230e-03 1.016248092055320740e-01 -5.966992303729057312e-02 2.906506359577178955e-01 7.209377735853195190e-02 -4.827619493007659912e-01 -1.470666825771331787e-01 -1.748972535133361816e-01 2.479212433099746704e-01 1.215082406997680664e-01 4.320101812481880188e-02 -1.116750836372375488e-01 -1.298021674156188965e-01 1.564303785562515259e-01
1.315709054470062256e-01 -1.402949094772338867e-01 5.335753038525581360e-02 -2.196429073810577393e-01 3.386455774307250977e-02 2.697604596614837646e-01 1.865269243717193604e-01 -1.978454738855361938e-01 -1.405759602785110474e-01 3.932876512408256531e-02 1.294978857040405273e-01 -1.974906325340270996e-01 1.298962980508804321e-01 3.811004385352134705e-02 -4.796912670135498047e-01 -1.210356205701828003e-01 -1.369388215243816376e-02 -1.341851055622100830e-01 -3.412512838840484619e-01 7.645089924335479736e-02 -6.043332815170288086e-02 1.844962388277053833e-01 4.510018602013587952e-02 -1.046007573604583740e-01 -1.795194856822490692e-02 -3.410021960735321045e-02 9.161350131034851074e-02 -2.886733412742614746e-01 2.895382046699523926e-02 -1.735808998346328735e-01 -3.248545229434967041e-01 -5.511803179979324341e-02
1.531210839748382568e-01 5.263124778866767883e-02 5.386720299720764160e-01 -3.276810348033905029e-01 -1.063576936721801758e-01 1.544892508536577225e-02 -8.826664835214614868e-02 2.145514450967311859e-02 -1.861837506294250488e-02 -6.887846440076828003e-02 1.122256740927696228e-01 -2.890309691429138184e-02 -2.191246673464775085e-02 -4.143428429961204529e-02 -1.763248890638351440e-01 3.063132166862487793e-01 2.520458102226257324e-01 2.435831278562545776e-01 1.981222331523895264e-01 -2.164932489395141602e-01 1.507850289344787598e-01 -5.487213283777236938e-02 9.534306824207305908e-02 -1.906431168317794800e-01 4.936692863702774048e-02 -5.405162274837493896e-02 -1.302404403686523438e-01 3.108060359954833984e-01 -8.545123040676116943e-02 -2.647932246327400208e-02 -1.654213853180408478e-02 5.866371095180511475e-02
-9.193001687526702881e-02 -2.171574831008911133e-01 1.649114489555358887e-01 -3.329229950904846191e-01 1.024327501654624939e-01 3.534918427467346191e-01 -1.951561123132705688e-01 2.422808855772018433e-02 1.730701178312301636e-01 1.627523452043533325e-01 1.340756565332412720e-01 1.368605494499206543e-01 -9.698741137981414795e-02 2.590838372707366943e-01 -3.189434707164764404e-01 -1.977197080850601196e-01 -9.070511162281036377e-02 1.822615563869476318e-01 -3.779653459787368774e-02 -1.938416622579097748e-02 -1.989409476518630981e-01 1.942792534828186035e-02 -5.469508841633796692e-02 8.417336642742156982e-02 -1.838356554508209229e-01 -2.129402011632919312e-01 -2.262421324849128723e-02 2.439221888780593872e-01 1.348312348127365112e-01 -1.409843116998672485e-01 -1.097382232546806335e-01 1.980104297399520874e-01
-3.825661027804017067e-03 -3.781292214989662170e-02 -2.786498703062534332e-02 -1.740000545978546143e-01 5.873683094978332520e-02 4.480739235877990723e-01 -3.891207277774810791e-01 3.356209024786949158e-02 -2.135155051946640015e-01 1.164991408586502075e-01 6.170010939240455627e-02 -1.715696007013320923e-01 -6.528770178556442261e-02 1.123357564210891724e-01 -1.658930778503417969e-01 -8.825685828924179077e-02 1.984057426452636719e-01 4.222402274608612061e-01 -1.995441317558288574e-01 9.676904231309890747e-02 8.273939043283462524e-02 1.846651285886764526e-01 3.548129647970199585e-02 -2.292447239160537720e-01 6.675165495835244656e-04 2.392698675394058228e-01 1.142512708902359009e-01 1.447810083627700806e-01 -4.026990011334419250e-02 -5.007167905569076538e-02 -6.740213185548782349e-02 6.793933361768722534e-02
2.083061933517456055e-01 -3.343181312084197998e-02 3.333453238010406494e-01 -2.497116774320602417e-01 -9.100186824798583984e-02 1.563330441713333130e-01 1.513941437005996704e-01 -2.084271162748336792e-01 1.109833419322967529e-01 1.285195903619751334e-04 1.847504079341888428e-01 7.218692451715469360e-02 2.140993475914001465e-01 -2.296705394983291626e-01 -7.339882850646972656e-02 1.163262501358985901e-01 -1.482197493314743042e-01 2.855505049228668213e-01 -2.317930161952972412e-01 -1.158983558416366577e-01 1.032149270176887512e-01 1.363750398159027100e-01 1.138325855135917664e-01 6.365539040416479111e-03 -9.575350582599639893e-02 3.669638037681579590e-01 2.253380268812179565e-01 -2.169789001345634460e-02 -1.244364604353904724e-01 5.485802516341209412e-02 -1.963980346918106079e-01 2.206841409206390381e-01
2.016463130712509155e-01 3.995737526565790176e-03 6.877576559782028198e-02 -2.904021739959716797e-01 -4.509953723754733801e-04 4.513964653015136719e-01 5.806999281048774719e-02 -2.561869621276855469e-01 6.312736868858337402e-02 -3.040633350610733032e-02 2.752785086631774902e-01 9.971792995929718018e-02 -9.233523160219192505e-02 2.809863351285457611e-02 -5.157142877578735352e-02 1.551782935857772827e-01 2.604669928550720215e-01 -1.559298634529113770e-01 -2.730735577642917633e-02 3.406051546335220337e-02 -1.047223955392837524e-01 5.442458204925060272e-04 4.584981873631477356e-02 -4.105367660522460938e-01 3.975372388958930969e-02 2.186350077390670776e-01 -8.627058938145637512e-03 -4.804589599370956421e-02 3.356438502669334412e-02 6.722798198461532593e-02 -2.043580859899520874e-01 3.097808659076690674e-01
1.554977148771286011e-01 -1.653362661600112915e-01 4.353059828281402588e-01 -1.453478187322616577e-01 7.341928780078887939e-02 2.325267642736434937e-01 -1.995768696069717407e-01 -7.916609197854995728e-02 -2.196452952921390533e-02 6.465403363108634949e-03 1.621701270341873169e-01 -4.901340231299400330e-02 -2.026339322328567505e-01 1.384984701871871948e-01 -1.724877953529357910e-01 -3.795005381107330322e-01 -5.994820222258567810e-02 1.911373734474182129e-01 -1.048556789755821228e-01 2.898654639720916748e-01 -8.520758897066116333e-02 1.929433494806289673e-01 1.128668934106826782e-01 -1.194293498992919922e-01 1.020763963460922241e-01 -5.404401943087577820e-02 -1.086379960179328918e-01 1.633612811565399170e-01 8.344720117747783661e-03 -2.844714522361755371e-01 -1.330751478672027588e-01 -1.091022789478302002e-01
5.227125808596611023e-02 -4.724723473191261292e-02 -1.478395308367908001e-03 -1.296312212944030762e-01 2.928316593170166016e-01 4.626660645008087158e-01 4.775311052799224854e-02 -4.813285171985626221e-02 3.710508719086647034e-02 1.174813881516456604e-01 3.789428174495697021e-01 -1.270542666316032410e-02 9.485241025686264038e-02 5.144865810871124268e-02 -1.946042031049728394e-01 1.697565466165542603e-01 6.039070896804332733e-03 2.618070244789123535e-01 1.566157042980194092e-01 -1.226199045777320862e-01 2.424202412366867065e-01 1.821167320013046265e-01 -2.122122943401336670e-01 -4.009129852056503296e-02 9.520986676216125488e-02 1.341086030006408691e-01 -6.824041716754436493e-03 3.160808980464935303e-02 8.534164726734161377e-02 4.299720376729965210e-02 -3.811705112457275391e-01 8.552482724189758301e-02
5.350207909941673279e-02 -1.855841279029846191e-01 -7.452785503119230270e-03 -2.463005781173706055e-01 1.242007985711097717e-01 6.679503321647644043e-01 5.690214689821004868e-03 -1.575631350278854370e-01 1.450792849063873291e-01 1.686813682317733765e-01 1.493339836597442627e-01 1.065554656088352203e-02 -4.716534167528152466e-02 5.992645025253295898e-02 -1.930865645408630371e-01 -4.253185819834470749e-03 1.944936364889144897e-01 -5.093651264905929565e-02 2.316899411380290985e-02 2.744670771062374115e-02 7.756948471069335938e-02 1.040701791644096375e-01 1.127172857522964478e-01 -3.339644074440002441e-01 -8.925440721213817596e-03 7.704184949398040771e-02 -2.107847481966018677e-01 -1.814183592796325684e-02 4.344284161925315857e-02 9.003619849681854248e-02 -3.859539702534675598e-02 2.354723960161209106e-01
-1.068209633231163025e-01 -1.758140623569488525e-01 3.093840777873992920e-01 -2.869369089603424072e-01 -2.249878197908401489e-01 -3.204486519098281860e-02 7.282100617885589600e-02 3.051859140396118164e-01 -5.366132035851478577e-02 1.673545390367507935e-01 -9.685023874044418335e-02 1.820268183946609497e-01 -1.433700919151306152e-01 -4.237322136759757996e-02 -4.589860439300537109e-01 -2.470907755196094513e-02 4.253566637635231018e-02 2.271959185600280762e-01 -9.729562699794769287e-02 -3.022315725684165955e-02 -2.774571776390075684e-01 9.979182481765747070e-02 8.835625648498535156e-02 -4.246428236365318298e-02 9.738411009311676025e-02 -3.982843831181526184e-02 -6.595397740602493286e-02 1.792289316654205322e-01 1.141050755977630615e-01 -4.937397688627243042e-02 -1.542699486017227173e-01 2.745027542114257812e-01
-1.514381468296051025e-01 -9.993449784815311432e-03 2.404806613922119141e-01 -2.341785728931427002e-01 -1.483330726623535156e-01 4.814374148845672607e-01 -1.837226003408432007e-01 -5.649352073669433594e-02 1.392842680215835571e-01 9.672807902097702026e-02 2.591455280780792236e-01 -4.662512615323066711e-02 1.731930971145629883e-01 1.936200633645057678e-02 -2.681175172328948975e-01 6.493084132671356201e-02 -1.915005594491958618e-01 -8.185542374849319458e-02 7.241082936525344849e-02 1.926022320985794067e-01 -9.730444103479385376e-02 2.098696082830429077e-01 1.694499403238296509e-01 1.636501401662826538e-01 1.293700635433197021e-01 -9.961920231580734253e-02 6.452456116676330566e-02 -1.302434504032135010e-01 2.805981934070587158e-01 -1.871366053819656372e-02 1.153695732355117798e-01 1.846687644720077515e-01
-1.361837983131408691e-01 -5.409317836165428162e-02 2.694636881351470947e-01 -3.681458234786987305e-01 2.538846731185913086e-01 2.103335708379745483e-01 -1.571848392486572266e-01 1.008840091526508331e-02 8.652990311384201050e-02 1.173636987805366516e-01 7.500583678483963013e-02 -1.845226287841796875e-01 -1.491653919219970703e-01 2.677079737186431885e-01 -2.976886034011840820e-01 -9.574294090270996094e-03 -1.346936821937561035e-01 1.483609378337860107e-01 -1.758064329624176025e-01 1.380081921815872192e-01 -1.041626110672950745e-01 1.719984263181686401e-01 3.155178949236869812e-02 -3.696527183055877686e-01 -5.646819621324539185e-02 -1.381515562534332275e-01 1.963229775428771973e-01 2.270310521125793457e-01 3.352468460798263550e-02 -5.355196446180343628e-02 -5.304645374417304993e-02 7.726522535085678101e-02
-2.668415904045104980e-01 -1.721131205558776855e-01 3.188035190105438232e-01 -1.171485930681228638e-01 -1.493844687938690186e-01 2.957375645637512207e-01 1.313651502132415771e-01 1.181442439556121826e-01 -3.262175023555755615e-01 2.509648203849792480e-01 -1.413647234439849854e-01 -1.266690790653228760e-01 -3.015845455229282379e-02 -7.466549519449472427e-03 -1.440222561359405518e-01 1.359316259622573853e-01 4.104515314102172852e-01 2.664865553379058838e-01 -6.750173121690750122e-02 -3.321808949112892151e-02 1.088036596775054932e-01 1.959697902202606201e-01 -1.319493353366851807e-01 4.073578864336013794e-02 -6.626199930906295776e-02 5.979971215128898621e-02 3.217260120436549187e-03 2.192981690168380737e-01 -9.876365959644317627e-02 1.173526514321565628e-02 -1.108090728521347046e-01 6.715126335620880127e-02
2.857545576989650726e-02 -2.393873780965805054e-01 1.556712538003921509e-01 -3.976643979549407959e-01 -2.700801491737365723e-01 1.600093245506286621e-01 -7.150375843048095703e-02 1.295731514692306519e-01 -5.381505191326141357e-02 1.471307575702667236e-01 -1.129411533474922180e-01 1.711782813072204590e-01 1.140529513359069824e-01 -1.258604377508163452e-01 -2.354712486267089844e-01 -1.998257786035537720e-01 1.635695993900299072e-02 3.994829580187797546e-02 -4.050927162170410156e-01 -1.867138966917991638e-02 -1.772084534168243408e-01 4.086717963218688965e-02 4.226971045136451721e-02 -1.801515966653823853e-01 -4.301533102989196777e-02 -1.681052520871162415e-02 5.245499685406684875e-02 2.570246160030364990e-01 -2.192339114844799042e-02 -1.699361205101013184e-01 -3.359064459800720215e-01 3.829707577824592590e-02
-3.226980939507484436e-02 -1.381418406963348389e-01 8.632754907011985779e-03 -6.774601340293884277e-02 1.159043014049530029e-01 3.782604634761810303e-01 2.530374377965927124e-02 -3.351522088050842285e-01 1.013270989060401917e-01 1.322925090789794922e-01 1.222819387912750244e-01 2.639125287532806396e-01 -1.370806992053985596e-01 -1.245941147208213806e-01 -1.749728620052337646e-02 4.662725329399108887e-02 1.614483892917633057e-01 1.475536674261093140e-01 -1.433795839548110962e-01 1.862914562225341797e-01 1.254505217075347900e-01 1.460059583187103271e-01 -5.169808864593505859e-02 -2.082072347402572632e-01 -1.432075053453445435e-01 -6.775628775358200073e-02 -3.699828982353210449e-01 -5.655120685696601868e-02 4.789216816425323486e-02 3.450670465826988220e-02 -4.078638553619384766e-01 1.880501359701156616e-01
1.424768716096878052e-01 -2.643675543367862701e-02 2.681648731231689453e-01 -1.067845374345779419e-01 -1.690352410078048706e-01 -6.309156864881515503e-02 -1.613563746213912964e-01 -1.265258193016052246e-01 2.571847736835479736e-01 -4.776020348072052002e-02 2.060004770755767822e-01 5.063149333000183105e-02 3.574088960886001587e-02 3.848591819405555725e-02 -3.055690526962280273e-01 -1.463529169559478760e-01 1.015244331210851669e-02 1.889838725328445435e-01 -2.843923866748809814e-01 3.787086904048919678e-02 -8.590406179428100586e-02 8.590145036578178406e-03 4.139415174722671509e-02 -8.225763589143753052e-02 1.996307447552680969e-02 5.899438634514808655e-02 1.571070849895477295e-01 3.449483215808868408e-01 1.847692728042602539e-01 -1.951349377632141113e-01 -3.419647514820098877e-01 3.454572856426239014e-01
1.600771695375442505e-01 5.631502717733383179e-02 2.731091678142547607e-01 -3.136326670646667480e-01 1.243894994258880615e-01 9.088852256536483765e-02 -1.174534112215042114e-01 -6.025355681777000427e-02 1.163776740431785583e-01 -5.647164769470691681e-03 1.083389967679977417e-01 9.243848919868469238e-02 1.911685168743133545e-01 3.072826750576496124e-02 -1.848347634077072144e-01 1.875836104154586792e-01 9.031306952238082886e-03 -3.091087331995368004e-03 -1.703928112983703613e-01 -2.044305354356765747e-01 -9.861128777265548706e-02 6.077769398689270020e-02 -9.290758520364761353e-02 3.165075778961181641e-01 1.763115227222442627e-01 -1.065613478422164917e-01 1.788871586322784424e-01 4.244661331176757812e-01 1.821067929267883301e-01 -1.065512746572494507e-01 -3.354919552803039551e-01 1.075354814529418945e-01
1.653103977441787720e-01 -4.409870803356170654e-01 1.724376976490020752e-01 -2.038392126560211182e-01 -8.878653496503829956e-02 1.879723221063613892e-01 -1.225618571043014526e-01 1.988628059625625610e-01 -1.820706203579902649e-02 1.468273252248764038e-01 -7.164251804351806641e-02 9.708677977323532104e-02 -1.848294213414192200e-02 1.311258226633071899e-02 -1.661506146192550659e-01 1.786604374647140503e-01 1.914877593517303467e-01 3.077330291271209717e-01 -2.017216831445693970e-01 2.520880997180938721e-01 -1.870429366827011108e-01 9.019343554973602295e-02 8.191788941621780396e-02 -1.020559668540954590e-01 8.240323513746261597e-02 9.677084535360336304e-02 2.180077880620956421e-01 4.422293975949287415e-03 2.169479727745056152e-01 -9.277784079313278198e-02 -2.001605629920959473e-01 2.394836246967315674e-01
4.409573972225189209e-03 -1.646780669689178467e-01 4.190456271171569824e-01 -3.533640205860137939e-01 3.208887577056884766e-02 3.518646955490112305e-01 -3.341152966022491455e-01 6.110769882798194885e-02 -8.540246635675430298e-02 6.860997527837753296e-02 -1.031005233526229858e-01 1.881197839975357056e-02 -9.874940663576126099e-02 2.712673246860504150e-01 -1.736748814582824707e-01 -1.367923151701688766e-02 3.632925823330879211e-02 2.801704406738281250e-01 -2.287416905164718628e-01 -1.151144318282604218e-02 -9.951186925172805786e-02 -5.551534146070480347e-02 4.202929511666297913e-02 4.473362863063812256e-02 4.642797634005546570e-02 -1.641891449689865112e-01 1.727459877729415894e-01 2.296042740345001221e-01 1.299663782119750977e-01 -1.157392114400863647e-01 5.151901766657829285e-02 4.338043183088302612e-02
-1.681316271424293518e-02 -7.567393779754638672e-02 2.178514897823333740e-01 -4.950161576271057129e-01 -9.662856906652450562e-02 5.859877541661262512e-02 -4.445699229836463928e-02 -9.833327494561672211e-03 1.260104924440383911e-01 3.905430734157562256e-01 -2.030925750732421875e-01 7.258352637290954590e-02 1.728304326534271240e-01 6.035439297556877136e-02 -2.010008543729782104e-01 -2.776904702186584473e-01 5.499233305454254150e-02 5.918769538402557373e-02 -1.315379589796066284e-01 -1.106618121266365051e-01 -2.002468099817633629e-04 -1.078967154026031494e-01 -1.624979376792907715e-01 -1.570271551609039307e-01 -1.190862059593200684e-01 1.628412306308746338e-01 4.315506666898727417e-02 1.437321603298187256e-01 -6.757496856153011322e-03 -1.816809475421905518e-01 -3.382124006748199463e-01 1.061180159449577332e-01
2.106681615114212036e-01 -9.021833539009094238e-02 2.493882775306701660e-01 -1.295601874589920044e-01 -1.154713854193687439e-01 3.072676248848438263e-02 -1.956689506769180298e-01 -1.093280315399169922e-01 1.878280378878116608e-02 1.901257969439029694e-02 4.718620702624320984e-02 2.448168098926544189e-01 -5.107440054416656494e-02 3.341262042522430420e-01 -5.326780676841735840e-01 1.880289241671562195e-02 6.595586985349655151e-02 4.983593896031379700e-02 -3.008576631546020508e-01 -9.837223915383219719e-04 5.063756182789802551e-02 1.139798387885093689e-01 -3.619351610541343689e-02 -1.069730054587125778e-02 -1.412519514560699463e-01 1.080481857061386108e-01 -2.276702085509896278e-03 1.200185492634773254e-01 1.598740965127944946e-01 -2.145210951566696167e-01 -2.460551559925079346e-01 2.242091745138168335e-01
1.037183552980422974e-01 -5.777692794799804688e-02 2.163546234369277954e-01 -3.563538789749145508e-01 1.906129419803619385e-01 6.342714279890060425e-02 -9.383095800876617432e-02 -2.578340172767639160e-01 4.316865466535091400e-03 2.229212038218975067e-02 3.322330489754676819e-02 4.010183811187744141e-01 1.346287578344345093e-01 -5.213548243045806885e-02 -2.565356492996215820e-01 -2.605827152729034424e-02 2.937881946563720703e-01 9.710820391774177551e-03 -1.381585001945495605e-01 7.658007671125233173e-04 -1.780003011226654053e-01 1.315918415784835815e-01 6.009963527321815491e-02 -3.113310635089874268e-01 9.104850888252258301e-02 -1.486856937408447266e-01 8.558089844882488251e-03 -2.772063612937927246e-01 -1.843036413192749023e-01 -1.012758165597915649e-01 -1.915080249309539795e-01 -5.876082181930541992e-02
1.996890902519226074e-01 -2.892233617603778839e-02 3.925565183162689209e-01 -2.345153093338012695e-01 -1.709146350622177124e-01 1.226477399468421936e-01 2.823473885655403137e-02 -3.652123734354972839e-02 -7.708608359098434448e-02 -1.850596815347671509e-01 -1.264177560806274414e-01 6.557434797286987305e-02 1.238638460636138916e-01 -3.134749364107847214e-03 -8.631628006696701050e-02 2.748985076323151588e-03 1.483887583017349243e-01 7.192078232765197754e-02 -8.397693932056427002e-02 1.864120513200759888e-01 9.519255720078945160e-03 1.961298584938049316e-01 -8.857984840869903564e-02 2.508604228496551514e-01 4.536788761615753174e-01 1.286898255348205566e-01 3.104779170826077461e-03 1.478333920240402222e-01 2.593616843223571777e-01 -1.684034168720245361e-01 -5.775648355484008789e-02 3.146128654479980469e-01
8.516389876604080200e-02 -4.118387401103973389e-01 1.719350814819335938e-01 -2.134483456611633301e-01 -1.418202519416809082e-01 2.424252927303314209e-01 -1.715706139802932739e-01 -1.082312837243080139e-01 2.721726596355438232e-01 1.846882165409624577e-03 -1.256273686885833740e-01 -5.853938683867454529e-02 -5.399282276630401611e-02 -1.004609838128089905e-01 -1.700593084096908569e-01 6.219448894262313843e-02 -1.392325758934020996e-02 1.015413701534271240e-01 -4.701579734683036804e-02 2.160791903734207153e-01 -2.122429162263870239e-01 2.882280051708221436e-01 2.751946151256561279e-01 4.333738610148429871e-02 -1.140342503786087036e-01 -1.176769658923149109e-02 5.965656414628028870e-02 -1.015837937593460083e-01 6.443922221660614014e-02 -2.685185372829437256e-01 -6.080729886889457703e-02 3.417363166809082031e-01
5.941888317465782166e-02 7.623633742332458496e-02 1.394656151533126831e-01 -3.282304704189300537e-01 2.100995779037475586e-01 4.121489524841308594e-01 4.632557928562164307e-02 -1.414647549390792847e-01 -8.396392688155174255e-03 1.174127906560897827e-01 1.759239733219146729e-01 -1.917716711759567261e-01 -4.645141214132308960e-02 -7.111344486474990845e-02 -2.968494892120361328e-01 5.307508260011672974e-02 2.724268436431884766e-01 -2.455585598945617676e-01 -1.249875947833061218e-01 1.605686545372009277e-01 -1.430264562368392944e-01 1.770763993263244629e-01 2.213897854089736938e-01 -2.412237524986267090e-01 3.070075437426567078e-02 -1.783973723649978638e-02 -1.322593092918395996e-01 -1.531685739755630493e-01 -5.195799097418785095e-02 -4.205304384231567383e-02 -2.523728013038635254e-01 4.756575450301170349e-02
2.516031563282012939e-01 2.002512365579605103e-01 3.921487927436828613e-01 -1.195038631558418274e-01 8.667604997754096985e-03 3.819802403450012207e-01 1.684067994356155396e-01 4.382806643843650818e-02 1.248484253883361816e-01 1.103223785758018494e-01 -1.319525837898254395e-01 -1.622491031885147095e-01 1.728824228048324585e-01 -1.984524354338645935e-02 -8.249462582170963287e-03 1.974330097436904907e-01 2.324077934026718140e-01 1.890618354082107544e-01 -3.077424764633178711e-01 5.401347577571868896e-02 -1.838379800319671631e-01 -6.649781763553619385e-02 -1.370054483413696289e-01 -2.741279900074005127e-01 -4.451954737305641174e-02 -5.638725310564041138e-02 -6.800378859043121338e-02 1.302603930234909058e-01 8.400221914052963257e-02 7.076856214553117752e-03 9.965580701828002930e-02 2.193990945816040039e-01
-1.003099903464317322e-01 -2.762247323989868164e-01 4.740763306617736816e-01 -1.758999228477478027e-01 4.606910794973373413e-02 8.212000876665115356e-02 3.678774461150169373e-02 -2.371682971715927124e-02 -2.287437319755554199e-01 1.209309026598930359e-01 4.709407687187194824e-02 -2.758222222328186035e-01 1.754469871520996094e-01 -1.919241845607757568e-01 1.351226773113012314e-02 1.298333406448364258e-01 3.707667887210845947e-01 1.905792504549026489e-01 -1.598150432109832764e-01 -1.783327758312225342e-01 1.007990911602973938e-01 1.317523419857025146e-01 -1.242027878761291504e-01 9.475441649556159973e-03 -1.308854818344116211e-01 2.603142522275447845e-02 1.022732406854629517e-01 1.550071686506271362e-01 2.349931001663208008e-02 8.332023024559020996e-02 -2.804273962974548340e-01 6.833993643522262573e-02
1.000301763415336609e-01 -3.725568950176239014e-02 2.809961140155792236e-01 -6.090822070837020874e-02 -1.154169160872697830e-02 2.975471019744873047e-01 9.708233922719955444e-02 -1.961462199687957764e-01 -9.809280745685100555e-03 -4.066720604896545410e-02 4.313171803951263428e-01 1.324939429759979248e-01 1.830316781997680664e-01 5.319091677665710449e-02 -2.302468568086624146e-01 6.485926359891891479e-02 1.126543581485748291e-01 2.291059941053390503e-01 2.655867254361510277e-03 1.781192049384117126e-02 7.263137400150299072e-02 7.613849639892578125e-02 2.400731593370437622e-01 -4.783910512924194336e-02 -1.799694448709487915e-01 -5.444996803998947144e-02 2.729389369487762451e-01 1.560213603079319000e-02 -3.679722175002098083e-02 -4.811784997582435608e-02 -4.685611426830291748e-01 -2.587384358048439026e-02
7.729254662990570068e-02 -4.209449887275695801e-02 1.617438495159149170e-01 -1.263323575258255005e-01 1.914816908538341522e-02 8.014433085918426514e-02 -1.578612178564071655e-01 -1.356142312288284302e-01 2.772527933120727539e-01 1.503789052367210388e-02 1.950611919164657593e-01 -1.766314171254634857e-02 -1.032737269997596741e-01 7.765997946262359619e-02 -1.984025388956069946e-01 -6.974241882562637329e-02 1.613968908786773682e-01 9.357868134975433350e-02 9.487298130989074707e-02 -1.880162060260772705e-01 -9.634458459913730621e-03 2.205036729574203491e-01 1.040462777018547058e-01 -3.718292117118835449e-01 -2.919515371322631836e-01 2.196258120238780975e-02 7.623165100812911987e-02 2.388506680727005005e-01 1.561090797185897827e-01 -1.930219978094100952e-01 -4.486899077892303467e-01 1.875325739383697510e-01
1.833831220865249634e-01 -2.366120368242263794e-01 -1.201088950037956238e-01 -2.079703360795974731e-01 3.088624179363250732e-01 3.676643967628479004e-01 -3.701719939708709717e-01 1.466259919106960297e-02 2.045051194727420807e-02 1.222422495484352112e-01 1.030338034033775330e-01 1.834578961133956909e-01 1.075338572263717651e-02 -7.077760994434356689e-02 -2.058127671480178833e-01 1.183368489146232605e-01 3.082562088966369629e-01 9.995556622743606567e-02 -1.706041209399700165e-02 4.772262647747993469e-02 7.218943908810615540e-03 9.831935912370681763e-02 1.042671725153923035e-01 -1.612938046455383301e-01 1.744331419467926025e-01 2.444861233234405518e-01 -5.376421660184860229e-02 1.062880679965019226e-01 1.390317976474761963e-01 -2.589953839778900146e-01 -4.148745909333229065e-02 1.306329071521759033e-01
2.923424243927001953e-01 -4.713081941008567810e-02 -4.015067592263221741e-02 -2.478668093681335449e-01 1.846987903118133545e-01 4.622478485107421875e-01 3.689587116241455078e-02 -2.984310686588287354e-01 -1.092298999428749084e-01 5.337095260620117188e-02 1.551048457622528076e-01 -9.704211354255676270e-02 6.472093611955642700e-02 -2.670488655567169189e-01 -2.030226886272430420e-01 -6.406521424651145935e-03 1.696240454912185669e-01 5.079531669616699219e-02 9.408626705408096313e-02 8.958906680345535278e-02 -1.246372535824775696e-01 3.590936660766601562e-01 -1.894890367984771729e-01 -1.798374056816101074e-01 7.119067013263702393e-02 1.113982051610946655e-01 1.696477681398391724e-01 1.375064402818679810e-01 1.941950060427188873e-02 2.383440919220447540e-02 -5.488701909780502319e-02 -1.263055354356765747e-01
-8.849266171455383301e-02 -1.287992149591445923e-01 -1.688113249838352203e-02 -2.315801680088043213e-01 6.348941242322325706e-04 5.806388258934020996e-01 1.381897032260894775e-01 -3.431207537651062012e-01 4.962774366140365601e-02 1.444956660270690918e-01 1.744663715362548828e-01 -1.503270417451858521e-01 1.260127779096364975e-02 -2.328593842685222626e-02 -2.218209058046340942e-01 2.052523791790008545e-01 2.044299691915512085e-01 -1.541884243488311768e-01 -2.967132441699504852e-02 3.269432857632637024e-02 1.378985238261520863e-03 5.835461616516113281e-02 1.001308336853981018e-01 -2.918111681938171387e-01 1.996858716011047363e-01 8.519615978002548218e-02 -1.476577222347259521e-01 9.060700237751007080e-02 4.448122531175613403e-02 1.115042194724082947e-01 -1.263358592987060547e-01 7.525193691253662109e-02
2.794770300388336182e-01 -1.528584808111190796e-01 1.486339271068572998e-01 -1.312452703714370728e-01 8.314490318298339844e-02 3.061005175113677979e-01 -1.279280185699462891e-01 2.503478527069091797e-01 -1.219798550009727478e-01 7.818806171417236328e-02 1.101483479142189026e-01 5.096819624304771423e-02 -1.753366291522979736e-01 2.171751111745834351e-01 -2.064404636621475220e-01 5.517361313104629517e-02 3.064292483031749725e-02 2.368071526288986206e-01 -1.971180737018585205e-01 1.640534847974777222e-01 1.173037737607955933e-01 3.447938263416290283e-01 -1.382232755422592163e-01 -3.373395502567291260e-01 6.377288699150085449e-02 1.869651377201080322e-01 -7.018265873193740845e-02 1.403690874576568604e-01 -1.619958728551864624e-01 -1.151842400431632996e-01 -1.365745365619659424e-01 -1.005960106849670410e-01
2.771466374397277832e-01 1.583552509546279907e-01 1.821870505809783936e-01 -2.554963231086730957e-01 -2.811099290847778320e-01 2.440683841705322266e-01 -4.656739532947540283e-02 -1.390790194272994995e-01 1.375743299722671509e-01 4.137917235493659973e-02 1.395406574010848999e-01 1.668276786804199219e-01 -8.380583673715591431e-02 6.788700819015502930e-02 -4.829020425677299500e-02 7.331901788711547852e-02 2.246337532997131348e-01 1.764505356550216675e-01 7.910626381635665894e-02 -1.262296885251998901e-01 9.415666572749614716e-03 3.037240803241729736e-01 -2.706318795680999756e-01 8.994954824447631836e-02 -2.297857031226158142e-02 -1.268354989588260651e-02 1.344565600156784058e-01 2.526777386665344238e-01 6.728452630341053009e-03 3.189909160137176514e-01 -2.870099246501922607e-01 8.951196819543838501e-02
3.786958381533622742e-02 -2.320739626884460449e-01 1.836353987455368042e-01 -5.194056034088134766e-01 -1.771472208201885223e-02 3.907334432005882263e-02 1.219768077135086060e-01 -1.788115128874778748e-02 5.360216647386550903e-02 1.429225411266088486e-02 7.680007070302963257e-02 1.349806040525436401e-01 9.897184371948242188e-02 2.286758273839950562e-02 -2.171732336282730103e-01 -1.670209616422653198e-01 -1.899928301572799683e-01 9.666614979505538940e-02 4.968104884028434753e-02 -1.545687913894653320e-01 -5.825155600905418396e-02 1.888815164566040039e-01 -4.295397549867630005e-02 -3.289807140827178955e-01 3.929862752556800842e-03 -8.956146426498889923e-03 2.857147157192230225e-01 2.602076232433319092e-01 6.154185533523559570e-02 -1.715935319662094116e-01 -2.747378945350646973e-01 1.802702993154525757e-01
1.643225699663162231e-01 -1.688631474971771240e-01 1.538806408643722534e-01 -1.322889029979705811e-01 2.434453740715980530e-02 2.235280871391296387e-01 -3.654064536094665527e-01 3.818987682461738586e-02 7.135089486837387085e-02 1.251391321420669556e-01 -2.428454309701919556e-01 -2.378907985985279083e-02 -5.901701748371124268e-02 -1.005771607160568237e-01 -3.660034835338592529e-01 2.596583664417266846e-01 6.648053228855133057e-02 6.217782571911811829e-02 -9.635343402624130249e-02 2.042927443981170654e-01 -2.576408088207244873e-01 1.877945959568023682e-01 1.759950965642929077e-01 -4.191028326749801636e-02 -1.527201533317565918e-01 1.752252131700515747e-01 7.757931202650070190e-02 8.796460926532745361e-03 1.749440133571624756e-01 -4.060746170580387115e-03 -9.514471888542175293e-02 3.591882884502410889e-01
1.501275599002838135e-01 -2.328534275293350220e-01 2.913458049297332764e-01 -2.369163483381271362e-01 3.308283537626266479e-02 2.830074131488800049e-01 6.059932336211204529e-02 -1.211975589394569397e-01 -1.083327755331993103e-01 1.638599485158920288e-01 3.735698461532592773e-01 9.540555626153945923e-02 -9.635886549949645996e-02 -1.767890453338623047e-01 -1.854364722967147827e-01 -4.104310646653175354e-02 1.066197454929351807e-01 8.304055780172348022e-02 6.945740431547164917e-02 3.270715773105621338e-01 2.450512200593948364e-01 2.290838509798049927e-01 -1.743076890707015991e-01 -1.959313005208969116e-01 -6.356710195541381836e-02 -5.614731088280677795e-02 2.214394807815551758e-01 5.517869815230369568e-02 5.073108524084091187e-02 6.872133910655975342e-02 -1.407359093427658081e-01 -1.452088207006454468e-01
6.881123781204223633e-02 -1.811769902706146240e-01 2.437487989664077759e-01 -1.150708198547363281e-01 1.499606370925903320e-01 2.100598961114883423e-01 -1.608238369226455688e-01 4.392771795392036438e-02 1.575987637042999268e-01 2.412224709987640381e-01 -1.333181709051132202e-01 -5.257845297455787659e-02 1.816887557506561279e-01 -5.263485014438629150e-02 -1.885537356138229370e-01 1.206578016281127930e-01 4.748798012733459473e-01 3.096389174461364746e-01 -1.991414129734039307e-01 -2.552632475271821022e-03 8.239668607711791992e-02 2.848883867263793945e-01 -2.001662552356719971e-01 -1.733517646789550781e-02 -1.405990868806838989e-02 8.454820513725280762e-02 1.128927618265151978e-01 7.058107107877731323e-02 -6.968962401151657104e-02 1.113676801323890686e-01 -2.712394893169403076e-01 -2.550777047872543335e-02
4.609520360827445984e-02 -1.897738277912139893e-01 2.678089737892150879e-01 4.316317662596702576e-02 -1.653681546449661255e-01 1.295965611934661865e-01 -3.342425227165222168e-01 -2.991325855255126953e-01 1.512569040060043335e-01 8.767667226493358612e-03 7.725254446268081665e-02 7.096702605485916138e-02 -1.220431029796600342e-01 -8.694302290678024292e-02 -4.098201096057891846e-01 -7.183123379945755005e-02 4.492597363423556089e-04 -8.938191086053848267e-02 -1.431006938219070435e-01 7.938620448112487793e-02 2.013216540217399597e-02 3.331092745065689087e-02 -3.448558598756790161e-02 -3.757360950112342834e-02 -6.397169083356857300e-02 -2.248386144638061523e-01 -7.538736611604690552e-02 2.635479569435119629e-01 -1.147501617670059204e-01 -1.237345114350318909e-02 -7.113233208656311035e-02 4.757720828056335449e-01
5.676328018307685852e-02 1.740606874227523804e-02 4.726732522249221802e-02 -2.739958763122558594e-01 9.501382708549499512e-02 1.930036395788192749e-01 -1.707237958908081055e-01 -2.452086806297302246e-01 2.239976776763796806e-03 1.693124771118164062e-01 3.128803670406341553e-01 -1.914034783840179443e-01 -9.364973753690719604e-02 -1.219533085823059082e-01 -2.405574619770050049e-01 2.308694645762443542e-02 3.052832782268524170e-01 1.397569477558135986e-01 2.880829870700836182e-01 2.237354218959808350e-02 3.435084968805313110e-02 3.678924441337585449e-01 -7.106450945138931274e-02 -1.330799162387847900e-01 2.136188559234142303e-02 2.628829777240753174e-01 7.030300796031951904e-02 -1.752593666315078735e-01 4.854569677263498306e-03 -2.334715425968170166e-02 -2.447720170021057129e-01 1.309902220964431763e-01
2.862565591931343079e-02 -7.103282958269119263e-02 1.829206347465515137e-01 -1.640516221523284912e-01 5.965657159686088562e-02 3.532677888870239258e-01 2.035436034202575684e-01 -4.462164640426635742e-02 -2.084787636995315552e-01 -3.336735814809799194e-02 -4.866972740273922682e-04 -2.082119882106781006e-01 -3.457860648632049561e-02 -3.080968745052814484e-02 -4.861024916172027588e-01 4.903481341898441315e-03 2.053810954093933105e-01 -1.169992461800575256e-01 -9.489695727825164795e-02 -1.194366738200187683e-01 3.318976238369941711e-02 2.873889207839965820e-01 9.500937163829803467e-02 -3.384495675563812256e-01 -7.607337087392807007e-02 5.042804405093193054e-02 -1.649661809206008911e-01 -1.849681437015533447e-01 5.187228322029113770e-02 1.823506802320480347e-01 -1.891137510538101196e-01 8.784638345241546631e-02
-1.118443161249160767e-02 -3.630908951163291931e-02 3.203703463077545166e-01 -3.940472900867462158e-01 -7.018122076988220215e-02 1.721389293670654297e-01 -2.228131592273712158e-01 -7.389682531356811523e-02 -1.385277020744979382e-03 -1.096059009432792664e-02 -1.474393457174301147e-01 1.069926321506500244e-01 1.664178678765892982e-03 1.888262033462524414e-01 -5.297758802771568298e-02 1.744865626096725464e-01 2.168999612331390381e-01 1.188472583889961243e-01 -1.586059927940368652e-01 -4.733283445239067078e-02 -7.582222670316696167e-02 1.684568822383880615e-01 9.516787528991699219e-02 -2.989904284477233887e-01 -1.349399425089359283e-02 -1.488198190927505493e-01 2.460729330778121948e-01 3.479468449950218201e-02 2.306612879037857056e-01 -4.229561984539031982e-01 -1.002281680703163147e-01 -3.720862045884132385e-02
1.743612736463546753e-01 2.260328531265258789e-01 2.282451838254928589e-01 -6.060916930437088013e-02 -2.741669770330190659e-03 -5.304655060172080994e-02 5.202897265553474426e-02 -1.004217192530632019e-01 -1.581157147884368896e-01 3.150727972388267517e-02 3.257604688405990601e-02 -3.168683052062988281e-01 1.333540072664618492e-03 -9.441881626844406128e-02 -3.618527352809906006e-01 3.981831669807434082e-02 4.300157353281974792e-02 3.871736302971839905e-02 -7.176645845174789429e-02 -2.761959470808506012e-02 -2.705659568309783936e-01 2.650779485702514648e-01 3.379738330841064453e-02 1.857443749904632568e-01 2.027351409196853638e-01 1.576675921678543091e-01 -8.469642698764801025e-02 1.849117428064346313e-01 -2.515056869015097618e-03 -1.339401751756668091e-01 -4.635707139968872070e-01 2.228855788707733154e-01
7.054916024208068848e-02 -3.351152688264846802e-02 4.608358144760131836e-01 3.505431860685348511e-02 1.024416163563728333e-01 1.695627123117446899e-01 -1.433055251836776733e-01 -8.298628032207489014e-02 -9.766754508018493652e-02 -2.506462335586547852e-01 1.912657469511032104e-01 2.092603296041488647e-01 1.455683261156082153e-01 -1.190134882926940918e-01 -2.778914272785186768e-01 1.551269292831420898e-01 -8.627817966043949127e-03 3.146424591541290283e-01 2.343112602829933167e-02 4.154262319207191467e-02 1.857392489910125732e-01 -7.390242069959640503e-02 -7.479990273714065552e-02 -2.774857282638549805e-01 3.409283235669136047e-03 -2.068577706813812256e-01 1.552712023258209229e-01 7.384684681892395020e-02 1.034187227487564087e-01 -1.151824146509170532e-01 -2.845689356327056885e-01 1.518081724643707275e-01
6.719087809324264526e-02 -2.311417274177074432e-02 2.856524884700775146e-01 -1.974426358938217163e-01 1.184168308973312378e-01 1.026162505149841309e-01 -7.298086583614349365e-02 -1.970410346984863281e-01 -9.359125979244709015e-03 7.385797798633575439e-02 1.226344332098960876e-01 -2.773757576942443848e-01 2.000886574387550354e-02 2.488814294338226318e-01 -2.909429073333740234e-01 -1.662253439426422119e-01 -6.934251636266708374e-03 1.905391663312911987e-01 -4.065293446183204651e-02 -1.638905405998229980e-01 -2.332784980535507202e-01 2.596709132194519043e-01 1.431805789470672607e-01 -2.168066352605819702e-01 -2.412663400173187256e-01 1.590626090764999390e-01 9.313580393791198730e-02 1.751744300127029419e-01 -9.986223280429840088e-02 -8.652922511100769043e-02 -3.613102138042449951e-01 9.181996434926986694e-02
5.567779019474983215e-02 -2.428844124078750610e-01 3.921584784984588623e-01 -1.936159282922744751e-01 1.457197219133377075e-01 2.541493773460388184e-01 1.030601114034652710e-01 -1.017607152462005615e-01 -2.809771001338958740e-01 1.418336927890777588e-01 -7.340567559003829956e-02 -1.095087174326181412e-02 1.025542542338371277e-01 -7.553980499505996704e-02 4.679135978221893311e-02 2.086855024099349976e-01 4.017567932605743408e-01 1.752394586801528931e-01 6.846405100077390671e-03 -6.724569480866193771e-03 1.352311763912439346e-02 1.267130821943283081e-01 -3.037240207195281982e-01 5.756749212741851807e-02 -1.492525935173034668e-01 1.844013780355453491e-01 4.889053478837013245e-02 -5.728208925575017929e-03 2.561496756970882416e-02 3.545767813920974731e-02 -3.284018933773040771e-01 2.859555743634700775e-02
1.030271798372268677e-01 4.335708450525999069e-03 2.483347505331039429e-01 6.960321217775344849e-02 -1.539787203073501587e-01 3.215728104114532471e-01 6.365302950143814087e-02 -4.458119161427021027e-03 -1.531160324811935425e-01 2.476943433284759521e-01 2.832014560699462891e-01 -1.122504621744155884e-01 3.242862522602081299e-01 -1.262053996324539185e-01 -4.190272390842437744e-01 -3.105570375919342041e-02 1.077753454446792603e-01 7.117925677448511124e-03 1.177269779145717621e-02 -2.170599699020385742e-01 1.679961830377578735e-01 -1.060855686664581299e-01 1.837841570377349854e-01 -1.280670613050460815e-01 -4.250219091773033142e-02 -2.115530222654342651e-01 -6.241875141859054565e-02 2.749553322792053223e-02 5.601549893617630005e-02 -2.175909131765365601e-01 2.974709961563348770e-03 2.571841776371002197e-01
8.688193559646606445e-02 5.494149518199265003e-04 3.722861111164093018e-01 -9.883496910333633423e-02 -5.954804271459579468e-02 2.544652819633483887e-01 -4.723885357379913330e-01 -3.347741067409515381e-02 -9.244436770677566528e-02 2.197537198662757874e-02 4.491931945085525513e-02 -8.408989012241363525e-02 -2.345974445343017578e-01 1.050856858491897583e-01 -1.026462092995643616e-01 -1.579810529947280884e-01 1.713209748268127441e-01 -5.483955144882202148e-02 -1.771953254938125610e-01 -2.863678522408008575e-02 3.884422034025192261e-02 2.440765351057052612e-01 3.174277544021606445e-01 -9.990446269512176514e-02 3.411251604557037354e-01 -7.516238093376159668e-02 5.928614735603332520e-02 -6.647407263517379761e-02 -5.826894566416740417e-02 -9.961764514446258545e-02 -1.724608987569808960e-01 1.497116088867187500e-01
-1.479636281728744507e-01 -8.409947901964187622e-02 4.485695157200098038e-03 -3.958010375499725342e-01 -5.947931855916976929e-02 1.157015860080718994e-01 -2.588357031345367432e-01 -2.132217735052108765e-01 9.033563733100891113e-02 2.074482105672359467e-02 1.092447191476821899e-01 1.672229468822479248e-01 5.514746531844139099e-02 -1.877017170190811157e-01 -2.281647771596908569e-01 -8.830586820840835571e-02 2.844335436820983887e-01 -1.028615608811378479e-01 1.189698129892349243e-01 -3.319860100746154785e-01 1.576486974954605103e-01 1.238197386264801025e-01 -1.459788829088211060e-01 -2.715784125030040741e-02 9.511528536677360535e-03 -2.960061132907867432e-01 1.394379585981369019e-01 9.150312095880508423e-02 1.425835192203521729e-01 2.019071877002716064e-01 -1.769823133945465088e-01 2.287439256906509399e-01
1.472753286361694336e-01 -2.631226480007171631e-01 3.386526107788085938e-01 3.318319842219352722e-02 -2.683496288955211639e-02 2.771173119544982910e-01 1.631487756967544556e-01 -3.722281008958816528e-02 -2.934352122247219086e-02 2.676051855087280273e-01 -4.573661834001541138e-02 -1.963534355163574219e-01 3.396547734737396240e-01 -1.571516394615173340e-01 -1.934358924627304077e-01 4.944203421473503113e-02 3.808254301548004150e-01 2.485971301794052124e-01 -1.780813485383987427e-01 1.294836550951004028e-01 2.185491770505905151e-01 1.126450672745704651e-01 -6.161668151617050171e-02 -1.149149909615516663e-01 -9.983313502743840218e-04 -5.405814200639724731e-02 4.366002231836318970e-02 -1.824389956891536713e-02 2.160559780895709991e-02 1.802661269903182983e-01 -1.425495445728302002e-01 -5.933704599738121033e-02
-2.625393122434616089e-02 -2.748485505580902100e-01 1.544582098722457886e-01 -3.822346925735473633e-01 2.212106585502624512e-01 8.972822129726409912e-02 -6.561738252639770508e-02 -4.204986616969108582e-02 2.323937714099884033e-01 7.107141427695751190e-04 1.756012886762619019e-01 8.940965682268142700e-02 -1.968401819467544556e-01 -1.096678711473941803e-02 -2.106719836592674255e-02 9.705769270658493042e-02 1.764150261878967285e-01 9.190275520086288452e-02 -3.283219039440155029e-02 4.088605940341949463e-01 -1.162595823407173157e-01 2.228134572505950928e-01 -8.322555571794509888e-02 -9.024038910865783691e-02 3.409778326749801636e-02 1.982768252491950989e-02 1.195558253675699234e-02 6.070215627551078796e-02 7.829240709543228149e-02 -3.557010889053344727e-01 -3.127345740795135498e-01 1.652181744575500488e-01
2.207476943731307983e-01 -4.109049215912818909e-02 3.379178643226623535e-01 -1.631515622138977051e-01 -4.288149625062942505e-02 1.907317489385604858e-01 -3.249613046646118164e-01 3.526756912469863892e-02 -3.521285206079483032e-02 6.394086778163909912e-02 8.734624087810516357e-02 1.125496551394462585e-01 -3.217096999287605286e-02 1.394054442644119263e-01 1.424085907638072968e-02 -2.842215597629547119e-01 1.239127814769744873e-01 9.249591827392578125e-02 -7.681094855070114136e-02 -1.565825007855892181e-02 1.402727663516998291e-01 2.488258630037307739e-01 3.376868069171905518e-01 -1.106962375342845917e-02 2.628943324089050293e-01 -2.005684562027454376e-02 -1.125205308198928833e-01 -1.460969895124435425e-01 5.409998819231987000e-02 -2.249191403388977051e-01 -3.144476711750030518e-01 2.343522608280181885e-01
1.023984774947166443e-01 -3.658956885337829590e-01 -4.480453580617904663e-02 -1.123636960983276367e-01 7.410204969346523285e-03 2.687294185161590576e-01 -3.355738222599029541e-01 -6.346436589956283569e-02 -6.267297267913818359e-02 9.870403259992599487e-02 -1.201688125729560852e-01 1.476871371269226074e-01 1.043478921055793762e-01 1.133850123733282089e-02 -3.243492245674133301e-01 6.289777904748916626e-02 2.007440030574798584e-01 9.046389907598495483e-02 1.707247691228985786e-03 -9.022614359855651855e-02 -3.586140647530555725e-02 6.133537739515304565e-02 4.587575048208236694e-02 -3.860742449760437012e-01 9.281650185585021973e-03 1.337286978960037231e-01 -1.398423016071319580e-01 5.603873357176780701e-02 1.130798235535621643e-01 -3.444749116897583008e-01 -1.934363543987274170e-01 2.441947907209396362e-01
1.283594667911529541e-01 -1.689403802156448364e-01 1.868362277746200562e-01 -1.674332916736602783e-01 -1.841968297958374023e-01 1.834806054830551147e-01 -1.287385523319244385e-01 -2.371010603383183479e-03 1.094656065106391907e-01 2.772942371666431427e-02 -1.938218176364898682e-01 2.955000102519989014e-01 -5.453067645430564880e-02 -1.224486231803894043e-01 -2.109323889017105103e-01 2.664650790393352509e-02 3.419907018542289734e-02 3.744762241840362549e-01 -3.357142806053161621e-01 -1.752168983221054077e-01 2.659884653985500336e-02 6.935625523328781128e-02 -3.003506455570459366e-03 -2.981479838490486145e-02 1.089696362614631653e-01 -1.374185234308242798e-01 -2.286113612353801727e-02 6.874126195907592773e-02 2.778384089469909668e-01 -4.188033938407897949e-01 -5.280590802431106567e-02 -1.563711762428283691e-01
1.474348306655883789e-01 -2.215695567429065704e-02 2.264817059040069580e-01 -1.131534576416015625e-01 1.775772571563720703e-01 1.847815215587615967e-01 -9.606486558914184570e-02 2.358052879571914673e-01 3.168176859617233276e-02 4.086260199546813965e-01 -2.894139289855957031e-02 -1.611578315496444702e-01 2.211636751890182495e-01 -6.877613067626953125e-02 -4.791740328073501587e-03 1.327336877584457397e-01 4.107965230941772461e-01 1.889556050300598145e-01 -1.110052615404129028e-01 -2.244790270924568176e-02 1.923625022172927856e-01 2.623529434204101562e-01 -2.820905745029449463e-01 1.441098004579544067e-01 -6.848435848951339722e-02 -4.453053697943687439e-02 1.189788989722728729e-02 9.097186475992202759e-02 -6.280583888292312622e-02 -1.084184348583221436e-01 -2.272540330886840820e-01 1.058187633752822876e-01
-6.471230089664459229e-02 -1.826812773942947388e-01 1.566415429115295410e-01 -9.809563308954238892e-02 2.414157427847385406e-02 4.519912004470825195e-01 -4.015253856778144836e-02 -1.620434373617172241e-01 -1.415515840053558350e-01 1.432274729013442993e-01 1.611371338367462158e-01 -2.415261864662170410e-01 1.353347152471542358e-01 -7.313874363899230957e-02 -2.864795625209808350e-01 -5.633965507149696350e-02 2.311162203550338745e-01 1.696158498525619507e-01 1.740588396787643433e-01 7.086089253425598145e-02 2.763053178787231445e-01 2.703370451927185059e-01 -1.553512066602706909e-01 -2.194207459688186646e-01 5.177097395062446594e-02 1.982071399688720703e-01 -8.425417356193065643e-03 -2.778007462620735168e-02 5.720577761530876160e-02 1.518071293830871582e-01 -2.134959250688552856e-01 8.863099664449691772e-02
5.313684791326522827e-02 -1.414036154747009277e-01 3.672996163368225098e-01 -2.312230467796325684e-01 1.353890895843505859e-01 3.449582159519195557e-01 -4.521328210830688477e-01 -1.268072277307510376e-01 1.605700701475143433e-02 -5.110166594386100769e-02 -1.598269864916801453e-02 -3.804712370038032532e-02 -2.837119996547698975e-02 -9.724538773298263550e-02 2.551339007914066315e-02 -3.565872013568878174e-01 9.454949758946895599e-03 4.776236601173877716e-03 -3.183288574218750000e-01 9.647316485643386841e-02 5.754037573933601379e-02 1.082614511251449585e-01 1.392071247100830078e-01 1.014923583716154099e-02 1.849436163902282715e-01 1.510677039623260498e-01 -2.639056742191314697e-02 1.381528228521347046e-01 7.223862409591674805e-02 -1.642829924821853638e-01 -1.744758784770965576e-01 6.013017892837524414e-02
1.129934340715408325e-01 -8.773312903940677643e-03 3.534719347953796387e-01 -4.531105756759643555e-01 3.652043640613555908e-02 2.824805378913879395e-01 -2.697895281016826630e-02 -1.403579115867614746e-01 -2.220955938100814819e-01 -3.632063791155815125e-02 1.078191795386373997e-03 6.742433458566665649e-02 5.510219838470220566e-03 -1.838544011116027832e-01 -1.339017897844314575e-01 9.120763838291168213e-02 9.792759269475936890e-02 2.357215806841850281e-02 -2.869906723499298096e-01 -6.988390535116195679e-02 7.297865301370620728e-02 -7.185400277376174927e-02 2.475440353155136108e-01 4.523036628961563110e-02 9.661830961704254150e-02 1.852444857358932495e-01 1.207054480910301208e-01 8.784762769937515259e-02 -3.671733736991882324e-01 1.145992651581764221e-01 -2.970784716308116913e-02 2.325889915227890015e-01
9.327572584152221680e-02 5.090564023703336716e-03 3.394340276718139648e-01 -2.605696022510528564e-01 1.242272630333900452e-01 4.733238369226455688e-02 -1.083361282944679260e-01 9.939937293529510498e-02 -3.060763478279113770e-01 2.880057990550994873e-01 5.140430852770805359e-02 -1.113593652844429016e-01 -1.896717771887779236e-02 -2.690696418285369873e-01 -1.991638094186782837e-01 3.277332484722137451e-01 4.322777688503265381e-01 1.885463744401931763e-01 -6.075371056795120239e-02 -4.613364115357398987e-02 -6.569336354732513428e-02 9.374654293060302734e-02 -1.326234936714172363e-01 -1.333097666501998901e-01 -1.129699498414993286e-01 -1.083740368485450745e-01 2.096107974648475647e-02 7.970495522022247314e-02 6.215916201472282410e-02 -1.771526783704757690e-02 -2.004229128360748291e-01 -7.085952907800674438e-02
7.903182879090309143e-03 -1.442625559866428375e-02 1.103213429450988770e-01 -2.137613594532012939e-01 -5.197016522288322449e-02 5.224478840827941895e-01 -1.255008578300476074e-01 -2.868236899375915527e-01 6.391257792711257935e-02 -1.657655388116836548e-01 1.290386617183685303e-01 -9.980676323175430298e-02 3.785034641623497009e-02 -2.044632583856582642e-01 -2.661458849906921387e-01 -2.016209065914154053e-01 -7.811746746301651001e-02 2.215197980403900146e-01 1.486741006374359131e-01 -1.609434038400650024e-01 -1.160155236721038818e-01 -8.861180394887924194e-02 2.543497085571289062e-01 -4.048917815089225769e-02 -6.446518003940582275e-02 -5.211532488465309143e-02 -2.340054959058761597e-01 2.588743865489959717e-01 -8.066479116678237915e-02 4.108399525284767151e-02 -1.648578792810440063e-01 2.125724963843822479e-02
6.066359207034111023e-02 -6.726033240556716919e-02 1.979868263006210327e-01 -2.708231657743453979e-02 -9.895282797515392303e-03 6.271852254867553711e-01 -1.412087380886077881e-01 -1.601772606372833252e-01 6.454245001077651978e-02 2.698077447712421417e-02 7.023958861827850342e-02 -1.958357840776443481e-01 -4.624729230999946594e-02 -6.157158315181732178e-02 -2.284472435712814331e-01 -1.881807595491409302e-01 1.918900907039642334e-01 5.926123633980751038e-02 9.694071114063262939e-02 2.420710176229476929e-01 8.652134239673614502e-02 2.965045571327209473e-01 -1.663172245025634766e-01 -1.628881692886352539e-01 -1.084766983985900879e-01 1.974294334650039673e-01 6.636010110378265381e-02 -1.046404913067817688e-01 8.604423701763153076e-02 7.706174254417419434e-02 -8.252142928540706635e-03 1.834813803434371948e-01
-1.839266717433929443e-01 -9.006343781948089600e-02 3.924909830093383789e-01 -2.474224716424942017e-01 2.184277623891830444e-01 1.126594319939613342e-01 -2.409997284412384033e-01 1.038412749767303467e-02 -9.369544684886932373e-02 1.556264758110046387e-01 9.710903465747833252e-02 -3.598020672798156738e-01 -2.939906902611255646e-02 1.093561276793479919e-01 -2.637368440628051758e-01 -2.225549705326557159e-02 -1.482115387916564941e-01 2.271731793880462646e-01 -2.870304696261882782e-02 1.889211684465408325e-01 -9.111171215772628784e-02 -1.998047344386577606e-02 2.157341539859771729e-01 -3.110193312168121338e-01 1.190733071416616440e-02 2.654950879514217377e-02 5.378174036741256714e-02 1.203725188970565796e-01 -3.252866491675376892e-02 -3.647671267390251160e-02 -2.478082627058029175e-01 1.592137515544891357e-01
-1.385446637868881226e-01 4.248574003577232361e-02 2.417652159929275513e-01 -1.402837336063385010e-01 -8.050248026847839355e-02 3.746522367000579834e-01 1.538282036781311035e-01 -8.064191788434982300e-02 8.462161570787429810e-02 4.878699481487274170e-01 -9.485141932964324951e-02 1.834344416856765747e-01 -1.755952686071395874e-01 8.580159395933151245e-02 -2.745094597339630127e-01 8.311443962156772614e-03 -7.739046961069107056e-02 1.353549659252166748e-01 -5.662405118346214294e-02 -2.053141742944717407e-01 6.531147286295890808e-03 1.719411313533782959e-01 2.491499632596969604e-01 9.427241235971450806e-02 2.369066923856735229e-01 1.383694112300872803e-01 1.030639335513114929e-01 -8.465106785297393799e-02 3.502564132213592529e-02 -1.373796910047531128e-01 2.072495222091674805e-02 1.964383423328399658e-01
1.780385226011276245e-01 5.573824048042297363e-02 5.111166834831237793e-01 -3.197818100452423096e-01 3.812164813280105591e-02 6.997572630643844604e-02 1.280658245086669922e-01 -1.207504123449325562e-01 -1.779708862304687500e-01 1.057391613721847534e-02 -9.611351415514945984e-03 -2.938872203230857849e-02 -1.641250252723693848e-01 2.664912305772304535e-02 -2.229799181222915649e-01 3.437331914901733398e-01 1.536605358123779297e-01 2.604802548885345459e-01 -1.324906647205352783e-01 8.202499896287918091e-02 2.035055682063102722e-02 -1.092820763587951660e-01 1.799318380653858185e-02 -1.309258490800857544e-01 -5.429286509752273560e-02 -1.724388301372528076e-01 -1.599210053682327271e-01 1.660727262496948242e-01 1.186471339315176010e-02 -8.580486290156841278e-03 -2.291253656148910522e-01 -2.280049920082092285e-01
-1.086388155817985535e-01 7.137914746999740601e-02 1.706295609474182129e-01 -1.097391173243522644e-01 -9.841665625572204590e-02 3.389702439308166504e-01 7.097803056240081787e-02 -2.267998903989791870e-01 1.455639749765396118e-01 2.262669205665588379e-01 -1.286590248346328735e-01 6.476991623640060425e-02 -8.819504082202911377e-02 5.778987705707550049e-02 -2.635936141014099121e-01 -1.458220370113849640e-02 2.018369734287261963e-02 1.978829130530357361e-02 -3.244928121566772461e-01 -3.901415318250656128e-02 -1.199092864990234375e-01 3.282693028450012207e-01 2.337998002767562866e-01 -1.425357311964035034e-01 2.543545328080654144e-02 2.542261481285095215e-01 -2.242201566696166992e-02 3.665009438991546631e-01 1.663143634796142578e-01 2.105423659086227417e-01 1.450996007770299911e-02 9.949582815170288086e-02
2.447772212326526642e-02 -1.222607046365737915e-01 3.533042967319488525e-01 -1.213710084557533264e-01 2.230421602725982666e-01 1.921502947807312012e-01 -9.879971295595169067e-02 -5.945049226284027100e-02 2.279341816902160645e-01 2.860048711299896240e-01 -1.891887784004211426e-01 -5.210484191775321960e-02 1.418089419603347778e-01 -4.559874534606933594e-02 -4.007026925683021545e-02 1.410937905311584473e-01 3.759762942790985107e-01 1.956666409969329834e-01 -1.257983595132827759e-01 6.462174654006958008e-02 8.906131237745285034e-02 3.677460849285125732e-01 -2.675431072711944580e-01 -4.389193281531333923e-02 -9.919113665819168091e-02 1.357097029685974121e-01 -8.034414495341479778e-04 -4.625908657908439636e-02 1.451903395354747772e-02 1.188894957304000854e-01 -2.599195241928100586e-01 -1.873482204973697662e-02
-1.117098107933998108e-01 1.512298434972763062e-01 2.915860414505004883e-01 -3.349634706974029541e-01 4.112977907061576843e-02 1.948991119861602783e-01 -1.424019969999790192e-02 -3.894205763936042786e-02 2.417735941708087921e-02 9.201566874980926514e-02 1.350345313549041748e-01 -1.989631652832031250e-01 -7.729202043265104294e-03 6.059517711400985718e-02 -2.525731325149536133e-01 -4.918446391820907593e-02 -1.781424880027770996e-01 3.032405078411102295e-01 -1.455209963023662567e-02 -4.507876932621002197e-03 -1.410641819238662720e-01 -6.082355976104736328e-02 -5.630950629711151123e-02 -3.128003478050231934e-01 -3.098446428775787354e-01 -1.056851521134376526e-01 2.271660119295120239e-01 8.695417642593383789e-02 1.157887056469917297e-01 -1.411296706646680832e-02 -3.605550825595855713e-01 1.753150075674057007e-01
-1.938273310661315918e-01 1.298974640667438507e-02 3.767713904380798340e-01 -3.436143994331359863e-01 -2.660301625728607178e-01 2.740208208560943604e-01 1.931107938289642334e-01 -5.110441148281097412e-02 8.463315665721893311e-02 -9.527110494673252106e-03 2.584041953086853027e-01 1.669420897960662842e-01 -1.190291866660118103e-01 -1.760630607604980469e-01 -2.160391360521316528e-01 4.637119546532630920e-02 2.882955409586429596e-02 1.634502410888671875e-02 -1.199571862816810608e-01 1.275963485240936279e-01 -1.253682971000671387e-01 1.967153549194335938e-01 -3.279440104961395264e-02 4.951071739196777344e-02 -6.175985187292098999e-02 1.961927860975265503e-01 -2.644032537937164307e-01 1.679566055536270142e-01 2.775089144706726074e-01 -1.106066703796386719e-01 2.164245210587978363e-02 -2.718571573495864868e-02
2.670823633670806885e-01 3.839239105582237244e-02 2.974944114685058594e-01 -1.204489469528198242e-01 -1.433942168951034546e-01 2.777863107621669769e-02 -1.661038100719451904e-01 -1.258843541145324707e-01 -1.096801981329917908e-01 7.547391206026077271e-02 -4.555955901741981506e-02 -1.947592198848724365e-01 2.841876745223999023e-01 -1.561227440834045410e-01 -2.921468913555145264e-01 6.233712285757064819e-02 6.548706442117691040e-02 5.241677165031433105e-01 -9.571822732686996460e-02 1.119553780881687999e-05 -7.067889720201492310e-02 1.350578218698501587e-01 1.389529854059219360e-01 -4.470872133970260620e-02 -1.090609580278396606e-01 -1.481278240680694580e-01 1.833000779151916504e-01 2.156858444213867188e-01 6.444621831178665161e-02 -2.099895030260086060e-01 9.556265547871589661e-03 1.107475683093070984e-01
1.745966635644435883e-02 -4.109717905521392822e-01 -2.821283042430877686e-02 -2.355153560638427734e-01 8.811439573764801025e-02 1.315975338220596313e-01 -1.924334615468978882e-01 1.542896684259176254e-02 1.885527968406677246e-01 1.224728822708129883e-01 8.950950950384140015e-02 4.576930031180381775e-02 1.180601343512535095e-01 -2.128380388021469116e-01 -2.926930487155914307e-01 1.793685257434844971e-01 1.841241419315338135e-01 -3.776303678750991821e-02 -1.606036871671676636e-01 3.394168615341186523e-01 -2.218012362718582153e-01 1.703843325376510620e-01 2.982762455940246582e-01 -1.211035922169685364e-01 1.034312918782234192e-01 5.383667349815368652e-02 1.645054481923580170e-02 5.250100512057542801e-03 1.003490835428237915e-01 -1.200403738766908646e-02 -1.397064328193664551e-01 2.695015072822570801e-01
2.486891597509384155e-01 -7.587515283375978470e-03 4.771219193935394287e-02 -1.949939876794815063e-01 -1.376820653676986694e-01 3.606984019279479980e-01 1.645421534776687622e-01 -3.543425202369689941e-01 -1.443729698657989502e-01 1.844278126955032349e-01 4.034244716167449951e-01 1.216370537877082825e-01 3.509232029318809509e-02 1.462232917547225952e-01 -1.348543465137481689e-01 1.790705025196075439e-01 8.771298825740814209e-02 6.700520962476730347e-02 -1.870056241750717163e-02 -1.586222797632217407e-01 2.093662023544311523e-01 8.491143584251403809e-02 1.382530629634857178e-01 -1.972620189189910889e-01 2.736948616802692413e-02 -9.365441277623176575e-03 1.592378765344619751e-01 8.511321991682052612e-02 1.679491251707077026e-01 -1.570913046598434448e-01 -1.679230332374572754e-01 1.719046980142593384e-01
8.181866258382797241e-02 -2.386437356472015381e-01 2.867832481861114502e-01 -7.163537293672561646e-02 -4.542058333754539490e-02 2.521409392356872559e-01 -1.323760002851486206e-01 9.071432799100875854e-02 6.236562505364418030e-02 -1.648943871259689331e-01 -1.300550848245620728e-01 -1.721139401197433472e-01 1.328829117119312286e-02 -4.407420754432678223e-02 -4.283198416233062744e-01 6.308960914611816406e-02 -1.156731471419334412e-01 2.599853575229644775e-01 -2.101778388023376465e-01 1.768277734518051147e-01 -1.027960330247879028e-01 3.367748260498046875e-01 1.298259496688842773e-01 2.803766168653964996e-02 -6.384540349245071411e-02 9.903980791568756104e-02 2.266275435686111450e-01 -2.521543763577938080e-02 2.487829141318798065e-02 -1.572929620742797852e-01 2.685196697711944580e-03 3.180011808872222900e-01
6.049732863903045654e-02 1.869391798973083496e-01 1.081885173916816711e-01 -2.350927293300628662e-01 -5.867177620530128479e-02 1.591420322656631470e-01 -1.792199611663818359e-01 -1.237202733755111694e-01 4.924555867910385132e-02 3.360747396945953369e-01 2.712351977825164795e-01 1.110208332538604736e-01 2.770678699016571045e-01 -3.481166064739227295e-01 -3.678461611270904541e-01 2.733455039560794830e-03 5.401453003287315369e-02 1.340675652027130127e-01 -1.307426989078521729e-01 1.015019789338111877e-01 -1.266531497240066528e-01 1.693943142890930176e-01 5.354499444365501404e-02 -2.958447337150573730e-01 8.777765184640884399e-02 -1.655825078487396240e-01 2.576658129692077637e-02 7.540695369243621826e-02 3.673136606812477112e-02 -1.367915272712707520e-01 1.660779118537902832e-02 1.961268186569213867e-01
-6.428163498640060425e-02 -1.719945520162582397e-01 3.291337192058563232e-01 1.885448582470417023e-02 2.440100163221359253e-01 1.727798134088516235e-01 2.657295763492584229e-01 -2.171777039766311646e-01 -8.034653961658477783e-02 1.501844674348831177e-01 2.430683746933937073e-02 7.764539867639541626e-02 1.246510371565818787e-01 4.095848649740219116e-02 -2.380719333887100220e-01 -1.833731085062026978e-01 6.638226658105850220e-02 7.770825922489166260e-02 -2.843504026532173157e-02 -4.810251668095588684e-02 -1.530548632144927979e-01 1.740947663784027100e-01 -1.062792241573333740e-01 -2.737135589122772217e-01 1.545496284961700439e-01 -6.128323264420032501e-03 -1.283697932958602905e-01 4.316926002502441406e-01 -5.634216591715812683e-02 -1.438803672790527344e-01 -1.555572599172592163e-01 2.809412777423858643e-01
-1.493659510742872953e-04 2.613813281059265137e-01 4.059339463710784912e-01 -1.640021502971649170e-01 5.138110369443893433e-02 3.005476295948028564e-01 3.993674516677856445e-01 -8.922054618597030640e-02 -1.269191037863492966e-02 -4.906906932592391968e-02 2.771238684654235840e-01 -3.830611705780029297e-02 1.464998573064804077e-01 -4.952182993292808533e-02 -1.737683117389678955e-01 1.445858478546142578e-01 -5.387310683727264404e-02 1.793443560600280762e-01 2.849121578037738800e-02 2.210727632045745850e-01 -8.114724606275558472e-02 9.526851773262023926e-02 -8.197028934955596924e-02 3.528835624456405640e-02 1.522934436798095703e-01 6.660180538892745972e-02 1.705714501440525055e-03 -8.070664852857589722e-02 1.622845828533172607e-01 1.262529641389846802e-01 -1.669092923402786255e-01 3.332732319831848145e-01
1.327432394027709961e-01 -6.281978636980056763e-02 4.288917779922485352e-01 -1.878128796815872192e-01 2.500261068344116211e-01 2.621945925056934357e-02 -1.793172657489776611e-01 -7.597468793392181396e-02 9.481187164783477783e-02 8.336354047060012817e-03 -1.542047411203384399e-01 -1.505351364612579346e-01 2.261337339878082275e-01 -1.120919943787157536e-03 -2.612799108028411865e-01 1.398320347070693970e-01 -8.672434091567993164e-02 1.201786398887634277e-01 -9.303601831197738647e-02 -4.066093266010284424e-02 1.101053878664970398e-02 4.270966630429029465e-03 1.619975119829177856e-01 -1.224607676267623901e-01 1.588198915123939514e-02 -8.622967451810836792e-02 5.226379632949829102e-02 1.677297353744506836e-01 -6.667707860469818115e-02 -2.812478542327880859e-01 -2.319777160882949829e-01 4.626686871051788330e-01
2.299038618803024292e-01 4.730858281254768372e-02 4.776240885257720947e-01 -3.785496652126312256e-01 2.157359719276428223e-01 6.430561840534210205e-02 -1.830489486455917358e-01 -2.453740984201431274e-01 8.554590493440628052e-02 5.085942894220352173e-02 -1.164180636405944824e-01 4.402687028050422668e-02 1.210082769393920898e-01 -3.368660109117627144e-03 -2.195529341697692871e-01 3.096635453402996063e-02 -1.386460512876510620e-01 3.559616506099700928e-01 7.631182670593261719e-02 9.274931252002716064e-02 -3.706115856766700745e-02 -6.969193369150161743e-02 2.046582996845245361e-01 3.624582290649414062e-02 2.533096820116043091e-02 -1.557390987873077393e-01 4.879350587725639343e-02 -2.722095511853694916e-02 6.682667136192321777e-02 -1.592554450035095215e-01 -1.215579956769943237e-01 2.397222667932510376e-01
1.601236015558242798e-01 -4.148012399673461914e-02 9.438791871070861816e-02 -1.749474704265594482e-01 -2.596136629581451416e-01 1.899707317352294922e-01 -1.532044112682342529e-01 -4.003955721855163574e-01 -1.326173096895217896e-01 1.590640842914581299e-01 8.111076056957244873e-02 -2.692784368991851807e-01 1.698218751698732376e-03 -9.264852851629257202e-02 -8.002434670925140381e-02 1.208347454667091370e-01 -6.585839390754699707e-02 2.790881991386413574e-01 -5.897097289562225342e-02 6.646725535392761230e-02 8.064408600330352783e-02 1.902687102556228638e-01 1.136644482612609863e-01 -1.066161468625068665e-01 -3.546207770705223083e-02 1.295004189014434814e-01 2.978354692459106445e-01 6.485664099454879761e-02 -1.694453656673431396e-01 7.258190959692001343e-02 -1.433741301298141479e-01 4.143501222133636475e-01
4.955648630857467651e-02 -2.440623566508293152e-02 -1.858330331742763519e-02 -2.613140940666198730e-01 -1.496575120836496353e-02 3.557356595993041992e-01 3.018187582492828369e-01 -1.329391896724700928e-01 3.902233019471168518e-02 1.584982424974441528e-01 1.581825017929077148e-01 2.638159990310668945e-01 -1.292409449815750122e-01 -3.449729830026626587e-02 -1.470922529697418213e-01 -1.671775802969932556e-02 1.462200284004211426e-01 1.479346752166748047e-01 -1.369259208440780640e-01 -4.578519612550735474e-02 2.107389420270919800e-01 4.155463278293609619e-01 2.955375909805297852e-01 -4.580949619412422180e-02 1.113516390323638916e-01 1.207666993141174316e-01 -2.339511364698410034e-02 2.391205914318561554e-02 2.312214225530624390e-01 -8.916067332029342651e-02 -7.339276373386383057e-03 2.673848569393157959e-01
1.195531934499740601e-01 4.516569897532463074e-02 9.860306978225708008e-02 -1.770821064710617065e-01 1.517267152667045593e-02 1.248901113867759705e-01 -3.874001279473304749e-02 1.876550167798995972e-01 9.422223269939422607e-02 3.076830208301544189e-01 -1.422447115182876587e-01 -4.195011034607887268e-02 -3.000302985310554504e-02 -2.281102836132049561e-01 -7.923831790685653687e-02 3.495062887668609619e-02 3.046312332153320312e-01 2.801690995693206787e-01 3.171041607856750488e-02 -2.367790229618549347e-02 2.020696401596069336e-01 2.228240072727203369e-01 -3.391368091106414795e-01 -1.338546425104141235e-01 1.049448624253273010e-01 2.334610819816589355e-01 1.337100267410278320e-01 -7.681611180305480957e-02 9.217683225870132446e-02 -8.765666931867599487e-02 -4.132218658924102783e-01 1.776653975248336792e-01
2.216051220893859863e-01 -9.240754693746566772e-02 2.861237227916717529e-01 -2.800130546092987061e-01 8.637408912181854248e-02 2.854386568069458008e-01 -2.205507159233093262e-01 -1.035132482647895813e-01 -1.072586625814437866e-01 -2.332492545247077942e-02 4.367615282535552979e-02 -1.155835762619972229e-02 2.399004101753234863e-01 6.737028062343597412e-02 -1.176906228065490723e-01 3.444351553916931152e-01 -2.032740712165832520e-01 -2.002789825201034546e-01 -2.256079763174057007e-01 5.310151353478431702e-02 -1.553467214107513428e-01 1.944345831871032715e-01 -1.277880221605300903e-01 4.200941696763038635e-02 1.527717411518096924e-01 -3.927666321396827698e-02 8.996146172285079956e-02 3.731038570404052734e-01 8.281587809324264526e-02 -3.913035616278648376e-02 -1.678710430860519409e-01 3.439459577202796936e-02
2.871247828006744385e-01 -2.300035655498504639e-01 1.858519911766052246e-01 -7.110078632831573486e-02 1.137572154402732849e-01 1.767178177833557129e-01 2.198200821876525879e-01 -3.713428676128387451e-01 5.310238897800445557e-02 -3.191639482975006104e-02 2.090716958045959473e-01 7.969970256090164185e-02 2.211285382509231567e-01 1.559977680444717407e-01 -3.524506688117980957e-01 2.159547619521617889e-02 6.362985074520111084e-02 2.365446537733078003e-01 -7.931978255510330200e-02 -2.447819709777832031e-01 1.510517597198486328e-01 3.560807183384895325e-02 -3.354119136929512024e-02 1.073719747364521027e-02 -1.390580981969833374e-01 -9.964799880981445312e-02 2.392122149467468262e-01 1.908430457115173340e-01 8.770750463008880615e-02 -6.829954218119382858e-03 -2.300295382738113403e-01 -8.804813772439956665e-02
9.404040873050689697e-02 -1.363443881273269653e-01 4.297643527388572693e-02 -3.822459280490875244e-01 9.824737161397933960e-02 2.319701313972473145e-01 -7.793706841766834259e-03 -9.504707157611846924e-02 -1.955884099006652832e-01 2.362514138221740723e-01 1.874003000557422638e-02 -6.173318251967430115e-03 1.702742576599121094e-01 1.223424896597862244e-01 -1.625917553901672363e-01 -4.700173437595367432e-02 2.656788825988769531e-01 2.569226920604705811e-01 1.162464544177055359e-01 2.311968058347702026e-01 1.760039664804935455e-02 2.098255753517150879e-01 -2.620444595813751221e-01 -5.388482473790645599e-03 4.241371899843215942e-02 -1.656155884265899658e-01 1.560502648353576660e-01 -1.266180630773305893e-02 1.754905283451080322e-01 2.979964315891265869e-01 -3.033666312694549561e-01 5.498152598738670349e-02
1.895096600055694580e-01 -2.022208273410797119e-01 3.664065003395080566e-01 -1.572883725166320801e-01 8.039721846580505371e-02 9.381011128425598145e-02 -5.626872181892395020e-02 -3.707761317491531372e-02 -1.664200276136398315e-01 2.398168444633483887e-01 -5.247099325060844421e-02 -1.540161371231079102e-01 1.977359354496002197e-01 -2.616129815578460693e-01 5.538237467408180237e-02 3.523159027099609375e-01 3.672223985195159912e-01 7.396166771650314331e-02 -2.131549268960952759e-01 5.190561711788177490e-02 1.375211328268051147e-01 2.756094038486480713e-01 3.054632060229778290e-02 4.591800272464752197e-02 -6.952469702810049057e-03 7.260023802518844604e-02 7.093709707260131836e-02 1.695497781038284302e-01 -8.639921247959136963e-02 2.876916341483592987e-02 -2.488004416227340698e-01 -4.816285520792007446e-02
-2.992877364158630371e-01 -1.441196165978908539e-02 2.188510298728942871e-01 -1.236526295542716980e-01 -4.881641268730163574e-02 5.142850056290626526e-02 -1.481507420539855957e-01 -2.617464587092399597e-02 -1.789112109690904617e-03 -3.692524880170822144e-02 3.633778393268585205e-01 -6.503637880086898804e-02 1.016496792435646057e-01 9.482514858245849609e-02 -3.181992769241333008e-01 -2.222237288951873779e-01 -3.029884397983551025e-02 3.446850776672363281e-01 -7.792454212903976440e-02 -1.605696976184844971e-01 9.064339101314544678e-02 4.876431450247764587e-02 1.009818241000175476e-01 -2.519439458847045898e-01 1.029543951153755188e-01 1.023267060518264771e-01 5.494669824838638306e-02 1.151301935315132141e-01 9.393958002328872681e-02 -2.699632644653320312e-01 -3.541447222232818604e-01 1.773626655340194702e-01
1.610108762979507446e-01 -2.357109636068344116e-01 2.390448302030563354e-01 -1.125850751996040344e-01 8.348117768764495850e-02 2.454512864351272583e-01 6.301362067461013794e-03 4.556349292397499084e-02 -2.133957594633102417e-01 -1.023372337222099304e-01 -1.346525698900222778e-01 -6.980361044406890869e-02 2.592369168996810913e-02 -2.922097779810428619e-02 -3.473533093929290771e-01 6.103155761957168579e-02 1.397968269884586334e-02 2.133393436670303345e-01 1.465512346476316452e-02 1.503488421440124512e-01 1.907539553940296173e-02 1.070257350802421570e-01 4.620981216430664062e-02 -3.469804525375366211e-01 -2.044030725955963135e-01 1.443700939416885376e-01 1.915181428194046021e-01 -8.373604714870452881e-02 1.969950646162033081e-01 -9.152538329362869263e-02 -1.346623003482818604e-01 4.471434652805328369e-01
-1.238768324255943298e-01 -3.318151831626892090e-01 4.260971844196319580e-01 1.598510146141052246e-01 -1.933528482913970947e-02 1.501432210206985474e-01 -8.639050275087356567e-02 -6.107846274971961975e-02 1.010201573371887207e-01 1.686166971921920776e-01 -5.855269357562065125e-02 3.727172911167144775e-01 -4.315387457609176636e-02 -4.990597069263458252e-02 -2.520709335803985596e-01 1.353247277438640594e-02 1.061005815863609314e-01 4.885302484035491943e-02 -3.429467976093292236e-01 -7.325921952724456787e-02 -5.305640771985054016e-02 6.669583171606063843e-02 1.568590998649597168e-01 -5.909759923815727234e-02 2.751200199127197266e-01 -5.843430012464523315e-02 -2.993511408567428589e-02 -8.397945016622543335e-02 -9.671775624155998230e-03 -2.119643837213516235e-01 -2.461474239826202393e-01 -1.400830447673797607e-01
1.615223735570907593e-01 -2.906277775764465332e-01 3.074635565280914307e-01 -1.630309671163558960e-01 -4.789471626281738281e-02 3.636498376727104187e-02 -2.570990025997161865e-01 -7.940479367971420288e-02 1.460484713315963745e-01 -2.980238758027553558e-02 1.661050505936145782e-02 1.334725916385650635e-01 7.511565834283828735e-02 1.957721412181854248e-01 -3.645831048488616943e-01 -3.211962431669235229e-02 -4.988288506865501404e-02 -7.789237797260284424e-02 -2.782016098499298096e-01 -3.170100152492523193e-01 -5.062482319772243500e-03 5.757039412856101990e-02 -6.370514631271362305e-02 -1.570027023553848267e-01 -1.018911227583885193e-02 2.227335423231124878e-02 3.745275735855102539e-02 3.750655055046081543e-02 -5.757521092891693115e-02 -1.203829571604728699e-01 -4.279555678367614746e-01 2.263261526823043823e-01
6.380131095647811890e-02 -2.833530902862548828e-01 2.971203625202178955e-01 -2.164516597986221313e-01 -1.554679125547409058e-01 4.937219782732427120e-04 -4.709030617959797382e-04 -2.116929553449153900e-02 -1.318738609552383423e-02 3.768113553524017334e-01 -9.398642182350158691e-02 2.768461778759956360e-02 -8.781306445598602295e-02 -9.674957394599914551e-02 -1.796222031116485596e-01 -2.534359395503997803e-01 2.938096225261688232e-01 6.756319105625152588e-02 -1.702886074781417847e-01 -2.396401464939117432e-01 -2.236787378787994385e-01 1.176318749785423279e-01 -1.359236836433410645e-01 -1.965431421995162964e-01 2.086695730686187744e-01 2.480649389326572418e-02 1.526394039392471313e-01 9.910137206315994263e-02 1.631840616464614868e-01 -1.362246423959732056e-01 -1.251660883426666260e-01 2.326889932155609131e-01
-1.413772404193878174e-01 -3.531949967145919800e-02 1.376282274723052979e-01 -2.418750524520874023e-01 -9.583379328250885010e-02 4.808937013149261475e-01 1.417994052171707153e-01 -1.874013096094131470e-01 -9.561829268932342529e-02 1.223376244306564331e-01 1.475924849510192871e-01 -3.171222507953643799e-01 2.356309257447719574e-02 -2.534413896501064301e-02 -2.520683109760284424e-01 2.096296250820159912e-01 5.359924957156181335e-02 -2.116546928882598877e-01 -1.658968925476074219e-01 -8.564559370279312134e-02 9.446070529520511627e-03 3.311216235160827637e-01 -6.350777577608823776e-03 -2.432553619146347046e-01 1.940157450735569000e-02 -2.898090332746505737e-02 -7.089558988809585571e-02 -1.756800711154937744e-01 4.865160211920738220e-02 -1.993480473756790161e-01 -1.326181441545486450e-01 4.731584340333938599e-02
1.724107861518859863e-01 8.363138884305953979e-02 1.875993162393569946e-01 -3.740288317203521729e-01 -4.914463311433792114e-02 2.725932002067565918e-01 -1.679768413305282593e-01 -1.150851175189018250e-01 1.690602004528045654e-01 -8.081783354282379150e-02 1.494100093841552734e-01 -4.526538308709859848e-03 2.353470623493194580e-01 -5.770327523350715637e-02 5.763914063572883606e-02 2.282741665840148926e-01 -3.607849404215812683e-02 -5.450553447008132935e-02 -9.626899659633636475e-02 -4.949845746159553528e-02 1.004216223955154419e-01 2.994864284992218018e-01 -5.573359504342079163e-02 3.011544942855834961e-01 -9.163305163383483887e-03 3.542825952172279358e-02 8.332666754722595215e-02 3.959454894065856934e-01 -1.879130024462938309e-03 -5.759714916348457336e-02 -3.454985618591308594e-01 3.297781571745872498e-02
1.687006354331970215e-01 1.217972580343484879e-02 8.046922087669372559e-02 -4.481941089034080505e-02 3.474139794707298279e-02 5.478151440620422363e-01 5.019307881593704224e-02 1.081182211637496948e-01 6.156299635767936707e-02 2.339467406272888184e-01 2.915571928024291992e-01 -5.893164500594139099e-02 -1.927077472209930420e-01 -1.624003201723098755e-01 -2.867695391178131104e-01 4.228987917304039001e-02 7.802160829305648804e-02 7.937319576740264893e-03 -1.489283144474029541e-01 -1.113234683871269226e-01 2.450556606054306030e-01 -1.629655994474887848e-02 3.518912196159362793e-02 -2.702651321887969971e-01 7.639838755130767822e-02 1.348360441625118256e-02 2.062704712152481079e-01 3.176210820674896240e-02 -1.801800876855850220e-01 -1.561514567583799362e-02 -9.936850517988204956e-02 2.921909093856811523e-01
-1.135368049144744873e-01 -7.451564073562622070e-02 -1.047558709979057312e-02 -3.861037790775299072e-01 -1.366326510906219482e-01 1.493758708238601685e-01 -2.715640068054199219e-01 -1.558312922716140747e-01 3.559452891349792480e-01 1.254165172576904297e-01 1.992166936397552490e-01 9.220176190137863159e-02 7.655585557222366333e-02 -1.821754127740859985e-01 -1.701349467039108276e-01 -5.914850533008575439e-02 5.278794094920158386e-03 8.385598659515380859e-02 -1.666355729103088379e-01 6.489823106676340103e-03 -2.460764050483703613e-01 1.807587146759033203e-01 1.321881562471389771e-01 -2.925148606300354004e-01 6.524606794118881226e-02 1.842204295098781586e-02 -9.098231047391891479e-02 -5.150141566991806030e-02 2.032277733087539673e-01 -8.195463567972183228e-02 -2.190789133310317993e-01 2.976165413856506348e-01
1.242718249559402466e-01 -9.371583163738250732e-02 2.719684839248657227e-01 -3.181076049804687500e-01 1.507525611668825150e-02 -1.231403350830078125e-01 -1.598345190286636353e-01 -4.532780647277832031e-01 2.056170813739299774e-02 2.274142205715179443e-01 1.787301003932952881e-01 1.584905534982681274e-01 1.798005402088165283e-01 1.167666092514991760e-01 -3.116527497768402100e-01 -2.518853172659873962e-02 1.920394040644168854e-02 1.273428648710250854e-01 -1.796656996011734009e-01 5.828963592648506165e-02 5.505619570612907410e-02 1.888000518083572388e-01 -4.260521091055124998e-04 -1.185391768813133240e-01 1.198197454214096069e-01 7.929544895887374878e-02 1.031772568821907043e-01 8.263409137725830078e-02 -1.691851168870925903e-01 1.077978238463401794e-01 1.112150214612483978e-02 3.432354629039764404e-01
1.377959549427032471e-01 -1.820307374000549316e-01 2.040249854326248169e-01 -2.956021428108215332e-01 -2.965280711650848389e-01 3.936991840600967407e-02 1.087182611227035522e-01 1.266911923885345459e-01 1.037175767123699188e-02 2.148622125387191772e-01 -3.487917780876159668e-02 1.446442604064941406e-01 1.084848586469888687e-02 9.511096775531768799e-02 -1.954398155212402344e-01 -8.693136274814605713e-02 5.120737478137016296e-02 -1.091163828969001770e-01 -2.332981675863265991e-01 -1.270837485790252686e-01 -1.406446471810340881e-02 1.900452524423599243e-01 -1.395530551671981812e-01 -3.080455660820007324e-01 -1.198667194694280624e-02 1.234986037015914917e-01 1.759783774614334106e-01 1.711056381464004517e-01 1.244405657052993774e-01 -3.040364980697631836e-01 -3.899605870246887207e-01 8.227206021547317505e-02
2.007369548082351685e-01 1.432114988565444946e-01 4.205446541309356689e-01 -3.560597300529479980e-01 4.856267571449279785e-02 4.091757833957672119e-01 2.037100493907928467e-02 2.608759514987468719e-02 -9.309323132038116455e-02 -1.024082750082015991e-01 1.289353668689727783e-01 -1.263599283993244171e-02 2.702653706073760986e-01 8.555992692708969116e-02 -1.577539294958114624e-01 -9.662888199090957642e-02 -5.089634284377098083e-02 1.688544303178787231e-01 -4.213373176753520966e-03 -1.016970649361610413e-01 -2.675846815109252930e-01 -8.435315638780593872e-02 1.579971313476562500e-01 -2.944773435592651367e-01 -1.537495404481887817e-01 -1.743855327367782593e-02 -6.550324615091085434e-03 -1.096883416175842285e-01 -2.061364706605672836e-03 -3.700633347034454346e-02 -2.118939161300659180e-01 2.320278901606798172e-03
7.957892864942550659e-02 -7.613295316696166992e-02 4.606809020042419434e-01 -2.029889225959777832e-01 -5.847062543034553528e-02 -1.385730318725109100e-02 -8.520639687776565552e-02 -2.116533070802688599e-01 1.071003451943397522e-02 -2.397777885198593140e-02 -9.395850449800491333e-02 -2.523581087589263916e-01 -1.039467453956604004e-01 -4.051776230335235596e-02 -1.759312748908996582e-01 -1.807926222681999207e-02 -6.728627253323793411e-03 -2.347051352262496948e-02 -1.216405034065246582e-01 1.246219594031572342e-02 4.205510485917329788e-03 2.773898281157016754e-02 -1.791582554578781128e-01 -3.766819834709167480e-01 4.492475464940071106e-02 -2.386557124555110931e-02 1.351830810308456421e-01 3.390816748142242432e-01 3.647293150424957275e-01 -2.645187377929687500e-01 -4.736346751451492310e-02 1.744768619537353516e-01
1.807173043489456177e-01 -1.267106980085372925e-01 3.284001648426055908e-01 -7.822838425636291504e-02 1.986463516950607300e-01 2.108105272054672241e-01 -9.225188940763473511e-02 -5.187237635254859924e-02 2.805236577987670898e-01 2.232545167207717896e-01 -2.002979665994644165e-01 3.103991039097309113e-04 1.321378946304321289e-01 -5.973004736006259918e-03 -8.698917180299758911e-02 1.628609150648117065e-01 4.081396460533142090e-01 2.531979978084564209e-01 -7.197398692369461060e-02 1.405348777770996094e-01 9.926506131887435913e-02 2.606897354125976562e-01 -2.177678346633911133e-01 -5.686685815453529358e-02 5.336317420005798340e-02 8.454497903585433960e-02 1.501609981060028076e-01 1.767200790345668793e-02 -8.974423259496688843e-02 1.302624121308326721e-02 -2.984113395214080811e-01 -8.808196336030960083e-02
-1.896606981754302979e-01 -1.342060863971710205e-01 4.223412275314331055e-01 -1.462938785552978516e-01 1.324132382869720459e-01 1.831472516059875488e-01 -1.382408440113067627e-01 9.442275017499923706e-02 8.570943027734756470e-02 1.340300440788269043e-01 -1.095913797616958618e-01 4.112197086215019226e-02 3.645175695419311523e-02 -7.934332638978958130e-02 -8.299874514341354370e-02 -2.267099218443036079e-03 2.095838785171508789e-01 2.163617871701717377e-02 -1.131265684962272644e-01 -2.361872196197509766e-01 -5.691851023584604263e-03 1.273917267099022865e-03 -1.849291473627090454e-01 -1.414434611797332764e-01 2.140046060085296631e-01 -1.039491891860961914e-01 3.377209007740020752e-01 3.869163691997528076e-01 1.219676584005355835e-01 -3.089925050735473633e-01 5.509366840124130249e-02 1.124551892280578613e-01
1.816023886203765869e-02 1.613688170909881592e-01 2.870217859745025635e-01 -4.406324028968811035e-01 -3.878920078277587891e-01 2.447606623172760010e-01 -6.112987920641899109e-02 -4.949628561735153198e-02 7.577008754014968872e-02 4.753966256976127625e-02 1.183444038033485413e-01 -7.528614997863769531e-02 1.041415892541408539e-02 8.699811995029449463e-02 -8.067303895950317383e-02 2.053193002939224243e-02 -1.515536755323410034e-02 -1.272347867488861084e-01 -2.129799127578735352e-01 2.002198714762926102e-03 5.809964612126350403e-02 1.889938414096832275e-01 1.195478066802024841e-01 2.981995046138763428e-01 -1.049344427883625031e-02 -1.709749549627304077e-01 4.975095391273498535e-02 3.018008470535278320e-01 -4.768580198287963867e-02 2.246435433626174927e-01 -2.315006852149963379e-01 7.022441923618316650e-02
-7.138723134994506836e-02 -1.775968968868255615e-01 3.199485838413238525e-01 -2.066660523414611816e-01 -7.143443822860717773e-02 1.469425559043884277e-01 1.854409128427505493e-01 -1.875349693000316620e-02 -2.172406762838363647e-01 1.235358193516731262e-01 -4.255103319883346558e-02 -5.402188003063201904e-02 -2.242985554039478302e-02 -6.708779186010360718e-02 -4.602380096912384033e-02 4.081704318523406982e-01 4.562171995639801025e-01 1.213153526186943054e-01 -3.723793625831604004e-01 -2.796933613717556000e-02 2.392368204891681671e-02 2.512415349483489990e-01 -1.777380406856536865e-01 -1.029897332191467285e-01 -3.966946899890899658e-02 -2.663977444171905518e-02 1.253031790256500244e-01 3.122591413557529449e-02 5.155098810791969299e-02 6.887361407279968262e-02 -1.171230748295783997e-01 8.758301287889480591e-02
-6.582052260637283325e-02 -8.934233337640762329e-02 6.001987960189580917e-03 -1.035243347287178040e-01 -2.605612576007843018e-01 3.621583282947540283e-01 -3.173710107803344727e-01 -1.466168910264968872e-01 -1.395427286624908447e-01 -1.458879705751314759e-04 1.906961202621459961e-01 4.897274449467658997e-02 1.385528743267059326e-01 -9.482899308204650879e-02 -2.402112036943435669e-01 4.410825669765472412e-02 3.362334370613098145e-01 6.417040526866912842e-02 5.071343109011650085e-02 -2.271047830581665039e-01 5.348616093397140503e-02 4.584636539220809937e-02 1.401927769184112549e-01 4.832737147808074951e-02 1.348985731601715088e-01 4.817575961351394653e-02 3.915763199329376221e-01 1.575411707162857056e-01 -6.816238164901733398e-02 1.946007013320922852e-01 -2.204079031944274902e-01 1.468075215816497803e-01
-1.816383153200149536e-01 2.147835679352283478e-02 2.073018550872802734e-01 -4.565992653369903564e-01 -8.785732835531234741e-02 1.992810815572738647e-01 -2.075276151299476624e-02 9.099984914064407349e-02 2.359272539615631104e-01 1.062226388603448868e-02 9.404788911342620850e-02 1.491141021251678467e-01 2.652637362480163574e-01 -9.953426569700241089e-02 -4.362240731716156006e-01 -6.642208993434906006e-02 5.662845447659492493e-02 -3.430567681789398193e-02 5.405007302761077881e-02 -1.661241650581359863e-01 -4.632032290101051331e-02 -6.465005129575729370e-02 -1.642321608960628510e-02 -4.390031844377517700e-02 2.190328687429428101e-01 -2.133995853364467621e-02 1.289166510105133057e-01 2.412675172090530396e-01 1.368169486522674561e-01 -9.945282340049743652e-02 5.646151024848222733e-03 3.190448582172393799e-01
-2.057440727949142456e-01 8.322986215353012085e-02 1.771058291196823120e-01 -2.269211597740650177e-02 -2.231730148196220398e-03 4.493696987628936768e-01 1.681136637926101685e-01 -9.767688065767288208e-02 8.417793363332748413e-02 2.157651819288730621e-02 8.690122514963150024e-02 2.522849738597869873e-01 -1.215657126158475876e-02 -1.087193787097930908e-01 -7.089425623416900635e-02 6.151173636317253113e-02 1.947737187147140503e-01 4.518295451998710632e-02 -2.095018774271011353e-01 -8.356947451829910278e-03 -2.925024926662445068e-01 4.342681765556335449e-01 6.622390449047088623e-02 -1.314398050308227539e-01 -2.129566222429275513e-01 1.390129178762435913e-01 1.056911051273345947e-01 5.098161101341247559e-02 2.236018478870391846e-01 -1.298284679651260376e-01 -2.015549242496490479e-01 1.179877668619155884e-01
5.457094404846429825e-03 -4.483733698725700378e-02 3.254867494106292725e-01 -9.741652011871337891e-02 -3.858219981193542480e-01 9.230833500623703003e-02 1.781407147645950317e-01 -1.604931801557540894e-01 3.140717446804046631e-01 3.702529892325401306e-02 -2.617189660668373108e-02 -2.004534378647804260e-02 -4.137361422181129456e-02 -1.484957784414291382e-01 -1.895610839128494263e-01 1.548808366060256958e-01 9.442210942506790161e-02 -1.229532212018966675e-01 -2.182668745517730713e-01 1.555800903588533401e-02 5.837042629718780518e-02 1.950294077396392822e-01 -9.670633822679519653e-02 -1.034847497940063477e-01 -1.655863821506500244e-01 3.249914050102233887e-01 -2.347884327173233032e-01 2.209286540746688843e-01 7.701443880796432495e-02 5.212749354541301727e-03 -2.256976217031478882e-01 2.357589453458786011e-01
-3.520812094211578369e-01 -9.647884219884872437e-02 3.384387791156768799e-01 -2.318448424339294434e-01 6.770132482051849365e-02 7.097116857767105103e-02 -2.603911757469177246e-01 -1.021550372242927551e-01 -3.824898228049278259e-02 5.641854554414749146e-02 1.537674814462661743e-01 -5.195026844739913940e-02 1.922213286161422729e-01 -2.288286536931991577e-01 -3.294979631900787354e-01 2.597926855087280273e-01 -5.588763207197189331e-02 9.350306540727615356e-02 -2.642605826258659363e-02 1.237444356083869934e-01 2.707944950088858604e-03 2.295935153961181641e-02 1.440570652484893799e-01 -5.865359678864479065e-02 2.959783673286437988e-01 3.965189307928085327e-02 1.747926324605941772e-02 2.071367343887686729e-03 1.872722357511520386e-01 2.258853018283843994e-01 -8.732284605503082275e-02 2.800111770629882812e-01
1.392203122377395630e-01 -1.305452585220336914e-01 1.933267563581466675e-01 -1.539764702320098877e-01 -4.082383960485458374e-02 2.507837414741516113e-01 -2.288303151726722717e-02 -3.451836407184600830e-01 7.236830890178680420e-02 -3.535173088312149048e-02 3.148630261421203613e-01 -5.837927758693695068e-02 -3.214158862829208374e-02 -2.282752841711044312e-01 -2.107970416545867920e-01 -8.543003350496292114e-02 7.121653854846954346e-02 2.827011346817016602e-01 1.091777533292770386e-01 1.939930394291877747e-02 1.260186731815338135e-01 4.539355337619781494e-01 -2.418380230665206909e-01 -1.964753419160842896e-01 1.731118187308311462e-02 1.016558185219764709e-01 -4.915971308946609497e-02 -1.777842938899993896e-01 1.048119887709617615e-01 -6.917232275009155273e-02 -1.218697614967823029e-02 1.656995117664337158e-01
-2.271555596962571144e-03 4.757546703331172466e-04 9.982847422361373901e-02 -3.965131044387817383e-01 -6.378235667943954468e-02 1.036658585071563721e-01 -5.538282915949821472e-03 -3.286208957433700562e-02 1.035141274333000183e-01 3.315547406673431396e-01 1.967881768941879272e-01 2.309066951274871826e-01 1.629456877708435059e-02 -1.558453440666198730e-01 -4.124989211559295654e-01 -9.399809688329696655e-02 -8.857572078704833984e-02 -1.073293909430503845e-01 2.099779061973094940e-02 -7.060089707374572754e-02 -1.245938539505004883e-01 2.228529751300811768e-01 2.516501955687999725e-02 -2.534202635288238525e-01 3.520550429821014404e-01 7.719001173973083496e-02 -2.309049963951110840e-01 2.147995084524154663e-01 2.316264994442462921e-02 -4.318478330969810486e-02 -9.929202497005462646e-02 -6.480124592781066895e-02
1.773103624582290649e-01 -1.556989550590515137e-01 4.125395417213439941e-01 -8.580490946769714355e-02 1.375376582145690918e-01 1.615245789289474487e-01 1.558810472488403320e-02 1.625645905733108521e-01 -1.402669493108987808e-02 2.131209671497344971e-01 -8.189912885427474976e-02 -7.599193602800369263e-02 8.258664608001708984e-02 -7.709255814552307129e-02 -2.402752637863159180e-02 2.005776911973953247e-01 4.433856308460235596e-01 2.422269135713577271e-01 -1.195075213909149170e-01 1.024253219366073608e-01 6.967959553003311157e-02 3.831934332847595215e-01 -2.150003612041473389e-01 2.636202052235603333e-02 3.316802158951759338e-02 -6.882323417812585831e-03 1.472465842962265015e-01 6.283926963806152344e-02 7.612993568181991577e-02 1.737995073199272156e-02 -2.675193250179290771e-01 -1.805376820266246796e-02
4.495664313435554504e-02 -2.040462046861648560e-01 2.290888130664825439e-01 -1.565674133598804474e-02 4.389154538512229919e-02 4.153346121311187744e-01 8.203382045030593872e-02 7.966002076864242554e-02 1.483270805329084396e-02 7.807199656963348389e-02 1.456354558467864990e-01 2.942460030317306519e-02 3.409719169139862061e-01 -1.387169212102890015e-01 -9.119771420955657959e-02 -4.364690929651260376e-02 1.541084349155426025e-01 2.850356400012969971e-01 -2.270832955837249756e-01 1.219796612858772278e-01 1.544912606477737427e-01 1.490845382213592529e-01 -3.167169094085693359e-01 1.718585640192031860e-01 -1.255458686500787735e-02 7.889060676097869873e-02 5.005282815545797348e-03 -1.648850389756262302e-03 1.330238953232765198e-02 1.161573827266693115e-01 -4.172639250755310059e-01 -2.069992199540138245e-02
-6.005295366048812866e-02 -1.153464093804359436e-01 1.252031922340393066e-01 -5.547513067722320557e-02 -1.371709723025560379e-02 4.925682544708251953e-01 6.690116226673126221e-02 -1.962309032678604126e-01 -1.375510096549987793e-01 7.302742451429367065e-03 1.699572652578353882e-01 -3.362901806831359863e-01 6.626201793551445007e-03 1.131442487239837646e-01 -4.153010547161102295e-01 1.021080762147903442e-01 2.371206879615783691e-01 -1.634797304868698120e-01 -2.607204020023345947e-01 -1.252228830708190799e-04 9.612080454826354980e-02 1.399514526128768921e-01 1.369266659021377563e-01 -1.749612987041473389e-01 7.732601463794708252e-02 8.514924347400665283e-02 3.536508977413177490e-02 -2.338855415582656860e-01 6.794214993715286255e-02 -1.110462322831153870e-01 -6.011357903480529785e-02 5.466256663203239441e-02
-1.737132817506790161e-01 -6.080741435289382935e-02 1.783335208892822266e-01 -2.845087647438049316e-01 -2.128410041332244873e-01 3.966402113437652588e-01 -1.054800301790237427e-01 -1.699872612953186035e-01 -6.353263556957244873e-02 -9.733992628753185272e-03 -1.463512983173131943e-02 -2.159583717584609985e-01 -2.359406277537345886e-02 -3.022563830018043518e-02 -1.191159114241600037e-01 8.480206131935119629e-02 -8.804471790790557861e-02 1.059915497899055481e-01 -7.142727077007293701e-02 1.353030353784561157e-01 1.746940463781356812e-01 1.096612736582756042e-01 -2.581812143325805664e-01 -4.515929222106933594e-01 2.734369635581970215e-01 1.910421811044216156e-02 1.826273836195468903e-02 2.466937527060508728e-02 2.242031693458557129e-01 2.069906890392303467e-01 -9.839670360088348389e-02 -4.996777325868606567e-02
-8.450637012720108032e-02 -1.168961003422737122e-01 1.611466407775878906e-01 -2.473373264074325562e-01 -8.432658761739730835e-02 2.250574380159378052e-01 2.527927458286285400e-01 4.398673772811889648e-02 -1.777630150318145752e-01 2.612860798835754395e-01 1.273815035820007324e-01 5.131660029292106628e-02 -3.524754345417022705e-01 -1.765941083431243896e-01 -1.344292312860488892e-01 3.225726187229156494e-01 8.539125323295593262e-02 1.412458866834640503e-01 6.307528167963027954e-02 1.830239035189151764e-02 1.898108422756195068e-01 2.201208770275115967e-01 -2.304004281759262085e-01 1.037242636084556580e-01 -1.519977394491434097e-02 -1.625027060508728027e-01 -1.080888137221336365e-01 2.966634035110473633e-01 7.277332246303558350e-02 3.352302825078368187e-03 -1.973321139812469482e-01 1.473548114299774170e-01
2.866678535938262939e-01 9.972942620515823364e-02 2.688401043415069580e-01 -1.886355280876159668e-01 -4.923932999372482300e-02 3.118941485881805420e-01 -1.441689878702163696e-01 -2.216889411211013794e-01 -7.044208049774169922e-02 -9.699475951492786407e-03 -8.378504961729049683e-02 1.832538694143295288e-01 7.601641863584518433e-02 -1.947818249464035034e-01 -1.332326382398605347e-01 1.286188215017318726e-01 4.129327088594436646e-02 1.321605592966079712e-01 -4.171529710292816162e-01 -4.457966983318328857e-02 1.295661777257919312e-01 5.540877208113670349e-02 -9.285435080528259277e-02 -5.525123327970504761e-02 -7.358328253030776978e-02 3.728320896625518799e-01 5.301687866449356079e-02 2.840463072061538696e-02 -2.260891646146774292e-01 7.404657453298568726e-02 -3.316312283277511597e-02 2.725274562835693359e-01
7.677137106657028198e-02 -3.128727898001670837e-02 4.088752865791320801e-01 -4.834425821900367737e-02 -2.287367880344390869e-01 1.309948563575744629e-01 -1.577364206314086914e-01 -2.294710427522659302e-01 -9.527331590652465820e-02 1.755690276622772217e-01 7.691378891468048096e-02 -1.609504371881484985e-01 9.514945745468139648e-02 -3.026294708251953125e-02 -2.517585158348083496e-01 -2.056756755337119102e-03 1.096369996666908264e-01 2.210830748081207275e-01 -8.960857242345809937e-02 -3.271318227052688599e-02 4.144694656133651733e-02 2.434242963790893555e-01 3.787254989147186279e-01 -1.399169266223907471e-01 -1.927498728036880493e-01 1.784587055444717407e-01 1.046762540936470032e-01 -4.923541843891143799e-02 -1.564089506864547729e-01 1.136164590716362000e-01 8.455199748277664185e-02 3.326132893562316895e-01
-7.868835330009460449e-02 1.068585366010665894e-02 2.725264430046081543e-01 -2.151734679937362671e-01 -1.739588379859924316e-02 3.205650746822357178e-01 -7.732666283845901489e-02 2.611271291971206665e-02 -5.340300872921943665e-02 8.090442046523094177e-03 1.752416938543319702e-01 -2.518729865550994873e-02 1.683487743139266968e-01 1.512356009334325790e-02 -8.196254819631576538e-02 2.641442716121673584e-01 -6.491568684577941895e-02 -6.064034625887870789e-02 -1.864795573055744171e-02 1.811883151531219482e-01 1.181550249457359314e-01 1.401525586843490601e-01 1.021203249692916870e-01 -3.559417650103569031e-02 -1.802373304963111877e-02 3.800477087497711182e-02 1.668356806039810181e-01 -2.360610067844390869e-01 -5.469668284058570862e-02 1.908066272735595703e-01 -4.060290753841400146e-01 4.981192350387573242e-01
1.274962574243545532e-01 3.189126402139663696e-02 1.240253541618585587e-02 -9.790468029677867889e-03 -9.827836602926254272e-02 5.615194439888000488e-01 -2.164540812373161316e-02 -1.730594336986541748e-01 -2.511841952800750732e-01 1.835233122110366821e-01 2.569229304790496826e-01 -3.195005059242248535e-01 -5.502476170659065247e-02 -1.379463970661163330e-01 -2.909328341484069824e-01 -1.314177457243204117e-02 1.723747849464416504e-01 2.672996371984481812e-02 -4.066797718405723572e-02 -5.455214530229568481e-02 -4.981837421655654907e-02 2.674668133258819580e-01 -1.044012904167175293e-01 -9.904278069734573364e-02 1.766572892665863037e-01 3.641484305262565613e-02 -1.858183443546295166e-01 9.204541146755218506e-02 4.407960548996925354e-02 1.990503072738647461e-01 -8.678559213876724243e-02 3.072661906480789185e-02
1.701584160327911377e-01 1.254610251635313034e-02 1.855446845293045044e-01 -3.556349873542785645e-01 1.256561875343322754e-01 3.152132630348205566e-01 -9.884110838174819946e-02 5.681459233164787292e-02 9.824118763208389282e-02 -2.257634550333023071e-01 -1.038584560155868530e-01 -5.686244368553161621e-02 -3.851686045527458191e-02 -8.845531940460205078e-02 -1.373680680990219116e-01 1.092810407280921936e-01 5.626452714204788208e-02 -1.488955784589052200e-02 -8.811317384243011475e-03 1.000338569283485413e-01 -1.312389522790908813e-01 6.113662570714950562e-02 -3.148342967033386230e-01 1.041982993483543396e-01 3.866857290267944336e-01 8.744836598634719849e-02 9.426577389240264893e-02 2.400913536548614502e-01 1.441968977451324463e-01 -1.529876291751861572e-01 -1.909822076559066772e-01 3.439365029335021973e-01
1.385658234357833862e-01 -9.319277852773666382e-02 4.073589444160461426e-01 -1.904101818799972534e-01 1.471953187137842178e-02 2.801744639873504639e-01 -3.294262886047363281e-01 -7.371234893798828125e-02 -2.553027570247650146e-01 3.154769539833068848e-02 -1.193554624915122986e-01 -1.009522005915641785e-01 -1.605274900794029236e-02 -4.609820246696472168e-02 6.913980841636657715e-02 -2.825663983821868896e-01 1.659080088138580322e-01 3.372472524642944336e-02 -7.311328500509262085e-02 7.265320513397455215e-03 3.154873847961425781e-02 2.778649330139160156e-01 2.159822136163711548e-01 -1.761544644832611084e-01 2.199717015027999878e-01 -1.179631054401397705e-01 -1.486765146255493164e-01 -1.642556190490722656e-01 1.080352365970611572e-01 -1.717950403690338135e-01 -2.166441380977630615e-01 1.008852422237396240e-01
3.474014401435852051e-01 -2.877655252814292908e-02 1.884905248880386353e-01 -2.855167686939239502e-01 -1.471542268991470337e-01 1.668014675378799438e-01 -9.715161472558975220e-02 -1.150888726115226746e-01 -9.067198634147644043e-02 1.618039608001708984e-01 1.017755717039108276e-01 1.170607134699821472e-01 -1.109781712293624878e-01 1.361344568431377411e-02 -1.109007596969604492e-01 -4.288233071565628052e-02 3.608765900135040283e-01 1.791754812002182007e-01 9.297545254230499268e-02 1.280474513769149780e-01 2.167723886668682098e-02 3.109266161918640137e-01 -2.529184222221374512e-01 -7.466111332178115845e-02 2.305812090635299683e-01 -8.339719474315643311e-02 1.170803010463714600e-01 1.340115219354629517e-01 4.083522409200668335e-02 2.810915112495422363e-01 -2.730944752693176270e-01 -5.529942736029624939e-02
4.014726728200912476e-03 -1.694548875093460083e-01 3.462401926517486572e-01 -2.437899559736251831e-01 -2.709680199623107910e-01 9.624998271465301514e-02 -3.983595594763755798e-02 -3.960666656494140625e-01 6.929228454828262329e-02 2.648756802082061768e-01 3.478491902351379395e-01 2.019906975328922272e-02 3.169203922152519226e-02 4.730112478137016296e-02 -2.775190174579620361e-01 -2.042880654335021973e-01 1.334832757711410522e-01 1.168349981307983398e-01 -7.200473546981811523e-02 -8.651514537632465363e-03 1.501663625240325928e-01 -7.563568651676177979e-02 1.475076097995042801e-02 -1.637360900640487671e-01 -1.256611645221710205e-01 -9.381584078073501587e-02 -3.316267579793930054e-02 -1.832467615604400635e-01 -1.083380430936813354e-01 9.867262095212936401e-02 -2.094155363738536835e-02 2.433950453996658325e-01
1.842458732426166534e-02 -3.024090640246868134e-02 2.084261327981948853e-01 -1.962038278579711914e-01 -2.031466066837310791e-01 2.894276082515716553e-01 2.936429381370544434e-01 -2.906812429428100586e-01 8.208349347114562988e-02 2.672248333692550659e-02 8.742772042751312256e-02 -7.905750721693038940e-02 -1.102099344134330750e-01 -7.742352318018674850e-03 -1.973236948251724243e-01 1.400795429944992065e-01 3.638606965541839600e-01 1.863137185573577881e-01 1.226993277668952942e-01 -5.269922781735658646e-03 2.580897510051727295e-01 1.715802401304244995e-01 -1.832427531480789185e-01 -4.441878944635391235e-02 9.925751388072967529e-02 -1.475804578512907028e-02 -9.245746582746505737e-02 2.577057778835296631e-01 -1.198708042502403259e-01 2.741627097129821777e-01 -1.870373636484146118e-01 -7.483691722154617310e-02
-6.820321828126907349e-02 4.520714655518531799e-02 2.757826745510101318e-01 -3.123509287834167480e-01 9.757052361965179443e-02 5.016268417239189148e-02 -1.124404072761535645e-01 -1.498094350099563599e-01 -2.497265301644802094e-02 1.455820258706808090e-02 7.738567888736724854e-02 3.609717637300491333e-02 -1.392634361982345581e-01 5.590547248721122742e-02 -1.622614562511444092e-01 1.260462552309036255e-01 1.532289385795593262e-02 2.509697079658508301e-01 4.072935134172439575e-02 9.021364152431488037e-03 -4.426914080977439880e-02 2.131803631782531738e-01 6.175243481993675232e-02 -3.206860423088073730e-01 -3.384660184383392334e-01 -3.970860317349433899e-02 5.440591648221015930e-02 3.406738936901092529e-01 6.787794083356857300e-02 -3.305138945579528809e-01 -2.498456239700317383e-01 2.631658315658569336e-01
8.274805545806884766e-02 -3.117444217205047607e-01 1.303081810474395752e-01 -1.684337705373764038e-01 2.228581458330154419e-01 1.995295584201812744e-01 -8.657783269882202148e-02 8.879428729414939880e-03 1.136440038681030273e-01 -4.954157769680023193e-02 -1.889541447162628174e-01 6.969033181667327881e-02 -8.973031491041183472e-02 -5.346668139100074768e-02 -2.537222802639007568e-01 -2.918895706534385681e-02 1.684972792863845825e-01 1.555866748094558716e-01 -3.669606447219848633e-01 2.451080679893493652e-01 3.287256136536598206e-02 1.769411712884902954e-01 9.719696640968322754e-02 -3.093907833099365234e-01 -1.798499189317226410e-02 1.588014513254165649e-01 6.810700893402099609e-02 -1.873521059751510620e-01 -2.867430076003074646e-02 -1.919819740578532219e-03 -1.047512069344520569e-01 3.994046449661254883e-01
-6.065116822719573975e-02 -1.687643700279295444e-03 3.668134510517120361e-01 -1.032757014036178589e-01 7.251879572868347168e-02 3.096549212932586670e-01 -1.420524418354034424e-01 -7.719583343714475632e-03 -6.642059981822967529e-02 -4.066593945026397705e-02 -1.416741777211427689e-02 1.610479801893234253e-01 1.748548746109008789e-01 1.105321291834115982e-02 -2.229528874158859253e-01 1.705797612667083740e-01 1.303679347038269043e-01 -2.714366018772125244e-01 2.253448357805609703e-03 -1.947319135069847107e-02 -8.474583923816680908e-02 2.751574814319610596e-01 -2.988863885402679443e-01 2.757858335971832275e-01 2.819928526878356934e-01 2.647511363029479980e-01 7.666426897048950195e-02 8.200655877590179443e-02 1.720190197229385376e-01 -1.314247548580169678e-01 -4.094523936510086060e-02 1.947183161973953247e-01
-2.381698042154312134e-01 -2.490026801824569702e-01 3.253488242626190186e-01 -3.638511002063751221e-01 1.840498149394989014e-01 4.334084689617156982e-01 3.282006680965423584e-01 1.259108483791351318e-01 1.544879078865051270e-01 -2.645070478320121765e-02 2.600522339344024658e-01 4.285146296024322510e-02 9.162956848740577698e-04 -1.094308942556381226e-01 -8.712281286716461182e-02 -1.841253638267517090e-01 1.100256666541099548e-01 -1.167405769228935242e-01 -1.421809345483779907e-01 -1.809519678354263306e-01 3.736088052392005920e-02 1.117252334952354431e-01 -1.470421347767114639e-02 -2.758044376969337463e-02 1.330291330814361572e-01 5.866936221718788147e-02 -3.677013888955116272e-02 5.343118309974670410e-02 1.158356890082359314e-01 7.318300660699605942e-03 5.186987295746803284e-02 1.232598125934600830e-01
3.042309731245040894e-02 -3.248626366257667542e-02 8.451969921588897705e-02 -4.367035031318664551e-01 -3.108691573143005371e-01 1.760129034519195557e-01 2.908774418756365776e-03 -1.511370539665222168e-01 -6.298501044511795044e-02 3.976645171642303467e-01 1.738469898700714111e-01 -1.635527051985263824e-02 -2.437337785959243774e-01 1.360537111759185791e-01 -9.416066855192184448e-02 7.468209415674209595e-02 3.972924873232841492e-02 6.354366242885589600e-02 -1.304703354835510254e-01 -1.083975955843925476e-01 4.163865447044372559e-01 3.157643079757690430e-01 2.942152880132198334e-02 -9.144462645053863525e-02 -1.637156121432781219e-02 1.735458523035049438e-01 3.351979423314332962e-03 1.118624135851860046e-01 4.728747904300689697e-02 -3.161422535777091980e-02 -1.103700697422027588e-02 4.207355901598930359e-02
-4.403288289904594421e-02 -1.916582137346267700e-01 8.160353638231754303e-03 -2.808829843997955322e-01 -1.444387137889862061e-01 3.045041263103485107e-01 -2.307108603417873383e-02 1.806598156690597534e-01 -4.921363666653633118e-02 2.627445757389068604e-01 2.427766174077987671e-01 5.241957958787679672e-03 1.252306103706359863e-01 -2.775836288928985596e-01 -1.623815745115280151e-01 7.628352940082550049e-02 1.065517887473106384e-01 2.525672912597656250e-01 -1.656308174133300781e-01 -1.312071681022644043e-01 8.149060606956481934e-02 1.152498275041580200e-01 -2.511956691741943359e-01 -3.961086273193359375e-02 -5.536657199263572693e-02 6.022701412439346313e-02 7.849903404712677002e-02 -2.845752239227294922e-02 -2.170792818069458008e-01 -3.942208364605903625e-03 -4.363041818141937256e-01 -1.572102457284927368e-01
7.773927599191665649e-02 -2.591924667358398438e-01 1.069078370928764343e-01 -3.462509810924530029e-01 -3.107430338859558105e-01 2.961723692715167999e-02 -1.177885830402374268e-01 8.054997771978378296e-02 -8.549663238227367401e-03 6.261231005191802979e-02 -1.681428998708724976e-01 -1.342155635356903076e-01 2.067028284072875977e-01 6.282591819763183594e-02 -2.040398418903350830e-01 -1.257236003875732422e-01 1.031818315386772156e-01 2.936593815684318542e-02 -1.803855597972869873e-01 1.144026778638362885e-02 -1.870728731155395508e-01 1.967689543962478638e-01 -2.614043653011322021e-01 -1.890998631715774536e-01 8.072230033576488495e-03 -3.057801397517323494e-03 1.924412846565246582e-01 4.622111096978187561e-02 -2.742201276123523712e-02 -1.681933254003524780e-01 -3.994126319885253906e-01 2.710439860820770264e-01
2.882841974496841431e-02 -1.505012437701225281e-02 3.462357223033905029e-01 -5.410195887088775635e-02 6.078412756323814392e-02 4.404597878456115723e-01 1.229591891169548035e-01 1.252486407756805420e-01 2.918080687522888184e-01 -3.416866436600685120e-02 1.500736027956008911e-01 1.066148187965154648e-02 1.821926385164260864e-01 1.624108664691448212e-02 -2.686309218406677246e-01 -8.063076436519622803e-02 2.110179513692855835e-01 -2.779523134231567383e-01 -1.353358775377273560e-01 -1.244577020406723022e-01 -2.834290564060211182e-01 1.862518936395645142e-01 -2.016327232122421265e-01 3.125856071710586548e-02 1.748369634151458740e-01 4.818775504827499390e-02 -1.269183158874511719e-01 1.087779924273490906e-01 1.906787157058715820e-01 -6.207180023193359375e-02 -7.877037674188613892e-02 8.402553945779800415e-02
-2.628061473369598389e-01 -1.766118556261062622e-01 2.966894209384918213e-01 -3.399401605129241943e-01 6.425711326301097870e-03 7.013748586177825928e-02 1.171007454395294189e-01 -1.020611897110939026e-01 1.289079189300537109e-01 -1.376320570707321167e-01 1.441192924976348877e-01 -2.617080807685852051e-01 1.291645467281341553e-01 -1.095106229186058044e-01 -1.833314448595046997e-01 -2.277525067329406738e-01 3.571582958102226257e-02 -1.988318935036659241e-02 1.856892928481101990e-02 -2.495094388723373413e-01 2.008415907621383667e-01 1.966750025749206543e-01 -3.238131105899810791e-02 -6.206668913364410400e-02 2.659840583801269531e-01 -1.465514004230499268e-01 -3.758379025384783745e-04 2.177929691970348358e-02 3.228802978992462158e-01 -2.567324936389923096e-01 -8.011918514966964722e-02 -1.030389070510864258e-01
1.526120398193597794e-02 -4.970188811421394348e-02 2.467826008796691895e-01 -1.725958883762359619e-01 -1.463991850614547729e-01 2.130407094955444336e-01 -7.681237906217575073e-02 -5.027550458908081055e-02 1.656204909086227417e-01 1.022239476442337036e-01 -6.543136388063430786e-02 -1.877400726079940796e-01 1.374258846044540405e-01 -7.871182262897491455e-02 -3.291628509759902954e-02 1.583363264799118042e-01 1.729972809553146362e-01 8.599434792995452881e-02 -1.480828076601028442e-01 1.308624893426895142e-01 -8.639490604400634766e-02 2.688723802566528320e-01 -6.048051267862319946e-02 -4.844472110271453857e-01 -1.623252332210540771e-01 -4.100548624992370605e-01 -1.152991130948066711e-01 1.799078881740570068e-01 8.175745606422424316e-03 -2.454070597887039185e-01 -8.444932289421558380e-03 8.785296231508255005e-02
1.271157115697860718e-01 1.269293129444122314e-01 5.145944356918334961e-01 -3.646190464496612549e-01 -1.288257259875535965e-02 2.234387770295143127e-02 -4.908517003059387207e-02 -2.204118818044662476e-01 -5.602363869547843933e-02 1.830893456935882568e-01 -1.285426169633865356e-01 -1.137477979063987732e-01 1.582019031047821045e-01 4.834646731615066528e-02 -2.139147818088531494e-01 1.111002340912818909e-01 3.049327135086059570e-01 -1.266467869281768799e-01 3.280899301171302795e-02 1.902162283658981323e-01 6.442824751138687134e-02 -1.508355438709259033e-01 3.641649335622787476e-02 -2.415392845869064331e-01 -1.200548838824033737e-02 -2.797389924526214600e-01 -3.296976909041404724e-02 8.708237856626510620e-02 2.096053063869476318e-01 -9.606203995645046234e-03 4.557396471500396729e-02 2.657484821975231171e-02
1.606625765562057495e-01 7.549013942480087280e-03 4.250558316707611084e-01 -3.910504877567291260e-01 2.319046556949615479e-01 2.530665099620819092e-01 -1.356930285692214966e-01 -1.777108162641525269e-01 1.114982664585113525e-01 -2.453480847179889679e-02 -1.695742458105087280e-01 1.440139859914779663e-01 1.186839044094085693e-01 5.688723642379045486e-03 -2.790324985980987549e-01 8.424602448940277100e-02 -1.461465507745742798e-01 1.778820604085922241e-01 1.285875886678695679e-01 1.686924993991851807e-01 7.203544676303863525e-02 -5.897732079029083252e-02 1.967806667089462280e-01 -4.828327894210815430e-02 7.010607421398162842e-02 -1.188349798321723938e-01 4.576171562075614929e-02 -2.770761959254741669e-02 1.532357744872570038e-02 -3.341890573501586914e-01 -5.633384734392166138e-02 1.625252515077590942e-01
1.325251758098602295e-01 1.211169548332691193e-02 1.723631918430328369e-01 -1.384050697088241577e-01 -1.784949600696563721e-01 3.530845940113067627e-01 6.207962706685066223e-02 -3.427199274301528931e-02 -1.640944182872772217e-01 -1.306699216365814209e-01 2.775408327579498291e-01 -2.822784706950187683e-02 -1.673447340726852417e-01 4.251939710229635239e-03 -3.171938359737396240e-01 1.063195466995239258e-01 2.375461608171463013e-01 1.789411753416061401e-01 1.180770024657249451e-01 -1.508414894342422485e-01 2.588975615799427032e-02 1.970552057027816772e-01 -1.583771593868732452e-02 -1.563724279403686523e-01 -2.796440124511718750e-01 -1.089608073234558105e-01 1.104666758328676224e-02 2.055198997259140015e-01 -6.358506530523300171e-02 7.079527527093887329e-02 -4.214355945587158203e-01 -4.071920365095138550e-02
1.043325215578079224e-01 -2.392628192901611328e-01 3.437069952487945557e-01 -2.037103772163391113e-01 1.106266006827354431e-01 1.647892594337463379e-01 -2.424738705158233643e-01 -1.449764519929885864e-01 -2.319421768188476562e-01 4.911290854215621948e-02 -2.078129053115844727e-01 5.914998054504394531e-02 8.429442346096038818e-02 1.217405050992965698e-01 -1.190256848931312561e-01 -1.184612419456243515e-02 1.599302291870117188e-01 3.677761554718017578e-01 -1.486731618642807007e-01 -1.438414007425308228e-01 -1.739499270915985107e-01 1.227086037397384644e-01 1.557473987340927124e-01 -1.013951897621154785e-01 3.291347622871398926e-02 4.788832738995552063e-02 8.737872540950775146e-02 1.190410554409027100e-01 2.344063669443130493e-01 -3.622217476367950439e-01 -1.264976263046264648e-01 5.551501363515853882e-02
2.129566222429275513e-01 5.087189748883247375e-02 2.578799724578857422e-01 -4.904277995228767395e-02 1.596831828355789185e-01 3.216392397880554199e-01 9.175152331590652466e-02 2.326669171452522278e-02 2.714248001575469971e-01 -1.539408788084983826e-02 -2.716407179832458496e-01 -7.020857930183410645e-02 -2.202845737338066101e-02 -1.352909356355667114e-01 -3.193063735961914062e-01 7.479143887758255005e-02 -3.068041801452636719e-02 -1.580283194780349731e-01 8.748900145292282104e-02 -8.171608671545982361e-03 -2.025498449802398682e-01 1.898371726274490356e-01 -1.097426284104585648e-02 1.242515668272972107e-01 1.833684742450714111e-01 -9.335934370756149292e-02 7.731948792934417725e-02 1.518916785717010498e-01 2.589101493358612061e-01 -1.885931640863418579e-01 -3.502259552478790283e-01 2.082556188106536865e-01
-2.924595177173614502e-01 -6.849230825901031494e-02 4.670913815498352051e-01 -3.319756388664245605e-01 -7.693675905466079712e-02 3.326779231429100037e-02 5.869415029883384705e-02 -2.882474958896636963e-01 -2.035896852612495422e-02 -1.424193531274795532e-01 1.636944413185119629e-01 -1.354330927133560181e-01 -7.022634148597717285e-02 -1.169465705752372742e-01 -1.777947098016738892e-01 2.761895358562469482e-01 3.787925839424133301e-02 -2.079785019159317017e-01 -1.009251549839973450e-01 9.462381899356842041e-02 6.015054509043693542e-02 4.758938029408454895e-02 -4.172006994485855103e-02 -1.030662953853607178e-01 4.221257567405700684e-02 5.398041382431983948e-02 -1.779142022132873535e-01 1.109730899333953857e-01 7.470655441284179688e-02 2.622248232364654541e-01 -1.870182007551193237e-01 2.354617565870285034e-01
8.310400694608688354e-02 -1.351677626371383667e-01 6.936729699373245239e-02 -1.811568140983581543e-01 1.244174763560295105e-01 5.428781509399414062e-01 7.499407976865768433e-02 2.807125449180603027e-02 -7.090538740158081055e-02 -4.891901090741157532e-02 3.334385454654693604e-01 -5.487195402383804321e-02 -1.878355280496180058e-03 -2.533557638525962830e-02 -2.778010666370391846e-01 1.297006011009216309e-01 2.610132694244384766e-01 7.230938225984573364e-02 -4.778753500431776047e-03 5.464129149913787842e-02 1.676895767450332642e-01 1.340754628181457520e-01 -1.105018034577369690e-01 -4.389013648033142090e-01 -1.915062777698040009e-03 3.982140868902206421e-02 1.713114976882934570e-02 5.399293452501296997e-02 -9.220865368843078613e-02 3.274018689990043640e-02 -2.075426429510116577e-01 1.399242877960205078e-01
7.473628968000411987e-02 -1.159445643424987793e-01 1.017536073923110962e-01 -2.426160126924514771e-01 1.938375234603881836e-01 5.993114113807678223e-01 1.044148728251457214e-01 -9.331440180540084839e-02 -5.712643265724182129e-02 1.021363586187362671e-01 1.985457837581634521e-01 -8.114913851022720337e-02 -1.730056107044219971e-01 6.273991614580154419e-02 -3.843559920787811279e-01 -3.860623692162334919e-04 9.543552994728088379e-02 -1.405281722545623779e-01 -2.791265249252319336e-01 1.151069104671478271e-01 -3.408533288165926933e-03 1.715884804725646973e-01 -3.685792535543441772e-02 -1.165935546159744263e-01 2.767373807728290558e-02 9.362734854221343994e-02 -1.618573963642120361e-01 -1.511773467063903809e-01 -2.712769620120525360e-02 -1.560260206460952759e-01 5.796573683619499207e-02 5.149245262145996094e-02
-1.185975596308708191e-01 -1.422622650861740112e-01 1.083680540323257446e-01 -1.326702833175659180e-01 -2.768879532814025879e-01 1.247392594814300537e-01 -2.982662320137023926e-01 3.167472407221794128e-02 4.150005429983139038e-02 7.765864580869674683e-02 1.052117794752120972e-01 1.535672843456268311e-01 2.579695545136928558e-02 -5.750324577093124390e-02 -4.697859287261962891e-01 -1.348722875118255615e-01 1.527800261974334717e-01 2.181735634803771973e-02 1.673642247915267944e-01 -8.578018099069595337e-02 -1.200552582740783691e-01 2.515324950218200684e-01 3.173409774899482727e-02 5.839252844452857971e-04 2.043877989053726196e-01 -2.202840894460678101e-01 6.702837347984313965e-02 2.307445555925369263e-01 5.286490544676780701e-02 2.072915621101856232e-02 -1.514713615179061890e-01 3.959946930408477783e-01
1.122960671782493591e-01 -3.680206537246704102e-01 4.228507578372955322e-01 -2.671275436878204346e-01 -8.758430182933807373e-02 1.974776387214660645e-01 -9.872746467590332031e-02 -1.094694249331951141e-02 -1.796623319387435913e-01 1.586095243692398071e-01 -1.363871991634368896e-01 -1.224396750330924988e-01 6.765157729387283325e-02 3.217951059341430664e-01 -1.454832702875137329e-01 -4.774656891822814941e-02 1.668852120637893677e-01 -3.162863850593566895e-02 -1.857329308986663818e-01 1.369337886571884155e-01 -1.113408580422401428e-01 6.141164526343345642e-02 -3.631998598575592041e-02 -1.432616170495748520e-02 -1.191832590848207474e-02 -9.653280675411224365e-02 -1.012379489839076996e-02 2.112377434968948364e-01 1.512680109590291977e-02 -3.820905983448028564e-01 -8.955912292003631592e-02 1.201420798897743225e-01
2.423286288976669312e-01 -5.619749054312705994e-02 1.043012142181396484e-01 -9.947397559881210327e-02 -1.411565244197845459e-01 2.851650416851043701e-01 -1.572714149951934814e-01 -2.252488136291503906e-01 -1.176371052861213684e-01 1.705893278121948242e-01 3.115248084068298340e-01 1.366353407502174377e-02 9.814701229333877563e-02 5.283412057906389236e-03 -3.451061248779296875e-01 -4.535426571965217590e-02 -1.651409715414047241e-01 9.159862995147705078e-02 1.287050545215606689e-01 -6.441453099250793457e-02 1.877718716859817505e-01 6.150818616151809692e-02 -2.171439528465270996e-01 -3.648449778556823730e-01 1.102966517210006714e-01 -9.710793197154998779e-02 -1.749692708253860474e-01 3.385490924119949341e-02 1.597675383090972900e-01 5.496434494853019714e-02 -1.516018211841583252e-01 2.984513342380523682e-01
2.881191857159137726e-02 -1.646504104137420654e-01 7.807577401399612427e-02 -1.714410334825515747e-01 -2.929881513118743896e-01 1.606510132551193237e-01 -2.175476402044296265e-01 -1.503948420286178589e-01 1.435522735118865967e-01 1.464101374149322510e-01 3.634436130523681641e-01 7.335770130157470703e-02 9.496258199214935303e-02 -1.293285787105560303e-01 -2.937265932559967041e-01 4.271183907985687256e-02 -1.143432874232530594e-02 1.031271144747734070e-01 -1.640814691781997681e-01 -1.660462096333503723e-02 -5.739194899797439575e-02 1.984125077724456787e-01 2.260452508926391602e-01 -4.424536228179931641e-01 2.986759878695011139e-02 -5.053354799747467041e-02 -3.633139654994010925e-02 3.537939861416816711e-02 2.452649325132369995e-01 4.758706316351890564e-02 1.810735277831554413e-02 2.556652724742889404e-01
4.119878262281417847e-02 -7.072824239730834961e-02 2.522727549076080322e-01 -3.826357126235961914e-01 1.926406174898147583e-01 2.361521124839782715e-01 -2.254263758659362793e-01 -1.007550284266471863e-01 -2.548233605921268463e-02 8.183170855045318604e-02 2.799367904663085938e-01 1.336242407560348511e-01 -2.459780871868133545e-01 2.569145262241363525e-01 -1.107321828603744507e-01 1.141202449798583984e-01 2.341371327638626099e-01 2.066141963005065918e-01 -1.667864471673965454e-01 -4.010314866900444031e-02 6.902389228343963623e-02 -1.089228689670562744e-01 4.991607367992401123e-02 -2.303789407014846802e-01 -9.125269018113613129e-03 -7.221790403127670288e-02 1.810492873191833496e-01 -5.934360623359680176e-02 1.095062345266342163e-01 -2.109307050704956055e-01 -2.596005499362945557e-01 -9.713687002658843994e-02
8.779302239418029785e-02 1.608706265687942505e-01 4.209111332893371582e-01 -2.762555480003356934e-01 7.676647603511810303e-02 3.425536453723907471e-01 -5.691686272621154785e-02 4.855705425143241882e-03 9.179174154996871948e-02 -3.215549886226654053e-02 3.240156546235084534e-02 3.720987439155578613e-01 -2.811991050839424133e-02 -1.604719758033752441e-01 -1.792449802160263062e-01 9.724863618612289429e-02 1.240478530526161194e-01 1.080871447920799255e-01 -1.976200938224792480e-02 -7.444889098405838013e-02 -2.090016305446624756e-01 2.947581112384796143e-01 1.947536915540695190e-01 -8.539584279060363770e-02 2.590598762035369873e-01 -3.665859997272491455e-02 -4.319566860795021057e-02 -1.894803345203399658e-01 -1.332004070281982422e-01 -1.613896936178207397e-01 9.563839994370937347e-03 1.021816432476043701e-01
5.305706709623336792e-02 -1.441451013088226318e-01 1.716647893190383911e-01 -1.712959073483943939e-02 -5.608029663562774658e-03 4.189312458038330078e-01 1.026893854141235352e-01 -7.502658665180206299e-02 -2.496773302555084229e-01 1.498145163059234619e-01 2.636252045631408691e-01 -1.115369498729705811e-01 6.442126631736755371e-02 -1.671290397644042969e-01 -3.027460873126983643e-01 -1.067917421460151672e-01 2.173887640237808228e-01 5.147526785731315613e-02 -5.102991592139005661e-03 1.293942630290985107e-01 3.946065306663513184e-01 3.126204013824462891e-01 -2.078441828489303589e-01 -1.980217248201370239e-01 5.892685800790786743e-02 1.059619896113872528e-02 2.812003344297409058e-02 -8.605145663022994995e-02 6.359482556581497192e-02 3.372926265001296997e-02 -1.803986728191375732e-01 3.212758898735046387e-02
-2.985894307494163513e-02 -5.587835237383842468e-02 3.842495381832122803e-01 -1.630936563014984131e-01 -1.500638425350189209e-01 1.338103115558624268e-01 1.310663521289825439e-01 3.794725984334945679e-02 2.205520272254943848e-01 -2.021736055612564087e-01 3.132106363773345947e-02 -2.380131483078002930e-01 3.028179705142974854e-01 -2.897650599479675293e-01 -3.277634680271148682e-01 -1.478318870067596436e-01 6.182421743869781494e-02 -1.338519304990768433e-01 -5.081307888031005859e-02 1.372324302792549133e-02 -1.976405829191207886e-02 1.171409636735916138e-01 -5.459744110703468323e-02 -1.990201324224472046e-02 -5.345261469483375549e-02 4.958355426788330078e-02 -1.698757261037826538e-01 3.152923882007598877e-01 1.326208710670471191e-01 -1.366813317872583866e-03 -1.921159625053405762e-01 2.837639749050140381e-01
1.793787330389022827e-01 1.977503672242164612e-02 5.384493619203567505e-02 -1.764953881502151489e-01 -6.445688009262084961e-02 6.155407428741455078e-01 2.387254126369953156e-02 2.246140241622924805e-01 5.348327755928039551e-02 9.687700122594833374e-02 3.008829057216644287e-01 1.031227037310600281e-01 -2.095845788717269897e-01 -1.474525779485702515e-01 -1.497256159782409668e-01 -4.896381124854087830e-02 1.748617738485336304e-01 1.191863417625427246e-01 -1.199828833341598511e-02 5.251914262771606445e-04 2.348787337541580200e-02 -1.112852059304714203e-02 5.275641754269599915e-02 -1.953382045030593872e-01 -2.907102368772029877e-02 3.356825560331344604e-02 3.067785501480102539e-01 -1.725791022181510925e-02 -1.106503754854202271e-01 -1.493694931268692017e-01 -2.678918838500976562e-01 7.859157025814056396e-02
-1.189817637205123901e-01 1.094096302986145020e-01 3.009057044982910156e-01 -6.269957870244979858e-02 -1.136008650064468384e-01 2.563796341419219971e-01 8.087949454784393311e-02 -5.655384063720703125e-02 1.962257921695709229e-01 3.476225957274436951e-02 -3.417861759662628174e-01 1.002814248204231262e-01 1.047676429152488708e-01 3.212018311023712158e-02 -4.108106791973114014e-01 -2.032636255025863647e-01 1.037221774458885193e-01 -1.158237531781196594e-01 -1.535037904977798462e-01 -5.724582821130752563e-03 4.605136066675186157e-02 1.782306134700775146e-01 4.254772141575813293e-02 1.154876127839088440e-01 2.114802598953247070e-01 -7.621078193187713623e-02 -8.266758173704147339e-02 2.039395086467266083e-02 -8.832625299692153931e-02 -3.710542619228363037e-01 -1.595320403575897217e-01 2.771749198436737061e-01
-6.628295779228210449e-02 -2.820937894284725189e-02 4.734348356723785400e-01 -1.334011107683181763e-01 4.829228296875953674e-02 2.723464369773864746e-01 -8.756891638040542603e-02 -1.160357445478439331e-01 -2.200629413127899170e-01 1.352789849042892456e-01 4.093477129936218262e-02 -1.954669505357742310e-01 1.639287620782852173e-01 -8.912826888263225555e-03 2.406582701951265335e-03 2.918593287467956543e-01 5.524035692214965820e-01 1.778445243835449219e-01 -9.390904754400253296e-02 -2.921686321496963501e-02 6.978975981473922729e-02 7.879545539617538452e-02 -4.048311710357666016e-02 7.365045603364706039e-03 -7.229522336274385452e-03 3.095286153256893158e-02 2.528701722621917725e-02 2.206215411424636841e-01 1.593641564249992371e-02 3.616432100534439087e-02 -1.478892564773559570e-01 -5.921272933483123779e-02
1.208449006080627441e-01 -1.946509629487991333e-01 2.048391103744506836e-01 -2.271645367145538330e-01 -8.966590464115142822e-02 3.020117804408073425e-02 -3.480475246906280518e-01 -2.399124354124069214e-01 2.267497330904006958e-01 -4.088642820715904236e-02 2.192800492048263550e-01 2.108251154422760010e-01 -1.799394786357879639e-01 3.919166699051856995e-02 -2.420289516448974609e-01 -1.361579000949859619e-01 1.264427602291107178e-01 4.106529429554939270e-02 -3.123987466096878052e-02 1.101571843028068542e-01 -6.942026317119598389e-02 1.358025521039962769e-01 2.000324614346027374e-02 4.124089609831571579e-03 6.273496150970458984e-02 -5.465726926922798157e-02 6.429591774940490723e-02 2.051019072532653809e-01 -1.306609213352203369e-01 -3.462098538875579834e-02 -3.350240290164947510e-01 4.141849577426910400e-01
3.982985019683837891e-02 1.046352237462997437e-01 -4.960528016090393066e-02 -9.668178111314773560e-02 2.531747333705425262e-03 3.721368908882141113e-01 1.395354121923446655e-01 7.327735424041748047e-02 -1.836218498647212982e-02 1.734704077243804932e-01 2.424486912786960602e-02 -6.007781624794006348e-02 -1.216960921883583069e-01 -1.856461316347122192e-01 -2.889100909233093262e-01 1.806752234697341919e-01 -1.204108819365501404e-01 1.771737933158874512e-01 -1.414217352867126465e-01 -1.212724819779396057e-01 6.915074586868286133e-02 1.583636738359928131e-02 4.321701079607009888e-02 9.722920507192611694e-02 5.725208669900894165e-02 1.911200731992721558e-01 -2.687254548072814941e-01 2.182491272687911987e-01 1.312121450901031494e-01 -4.331418573856353760e-01 -3.136546611785888672e-01 2.291350364685058594e-01
1.094289645552635193e-01 -1.843556165695190430e-01 2.309104651212692261e-01 2.073407173156738281e-02 -1.333336532115936279e-02 4.908151328563690186e-01 1.255959123373031616e-01 -3.594946861267089844e-02 8.467682451009750366e-02 7.329502701759338379e-02 3.660686314105987549e-01 -4.129147157073020935e-03 3.107503056526184082e-01 -1.110424920916557312e-01 -2.179395854473114014e-01 -2.268252074718475342e-01 2.105486094951629639e-01 2.512084245681762695e-01 1.216806769371032715e-01 -1.487941853702068329e-02 1.621526032686233521e-01 1.581429392099380493e-01 -1.247825622558593750e-01 -3.968841955065727234e-02 5.337735265493392944e-02 1.677988767623901367e-01 6.912356615066528320e-02 -9.308040887117385864e-02 9.268205612897872925e-02 4.367659613490104675e-02 -2.045087814331054688e-01 -7.362046279013156891e-03
1.002576500177383423e-01 -1.218283399939537048e-01 1.133617237210273743e-01 -6.377371400594711304e-02 -1.549236327409744263e-01 7.551304996013641357e-02 4.289766028523445129e-02 -2.271802127361297607e-01 6.402610987424850464e-02 1.665844470262527466e-01 1.934130638837814331e-01 3.955878317356109619e-02 2.734429538249969482e-01 1.048373896628618240e-02 -3.817255198955535889e-01 8.803016692399978638e-02 1.922272443771362305e-01 2.812895774841308594e-01 -2.177640199661254883e-01 -2.985872030258178711e-01 5.623907595872879028e-02 -6.619910895824432373e-02 1.784171462059020996e-01 -1.277212351560592651e-01 -1.898246854543685913e-01 -2.058850377798080444e-01 -3.296369686722755432e-02 1.255043689161539078e-02 1.971951127052307129e-01 1.578365564346313477e-01 -2.800751924514770508e-01 2.135840356349945068e-01
-1.017922684550285339e-01 -1.827217638492584229e-01 4.420882165431976318e-01 -1.871247887611389160e-01 -3.670661896467208862e-02 2.163431048393249512e-01 -5.435265302658081055e-01 -1.521374285221099854e-01 -1.276283562183380127e-01 1.539867669343948364e-01 3.727157041430473328e-02 -6.924838572740554810e-02 -1.597138307988643646e-02 -1.728377863764762878e-02 -2.730333432555198669e-02 -8.025425672531127930e-02 4.327852278947830200e-02 5.687595158815383911e-02 -3.304242491722106934e-01 1.192760169506072998e-01 4.740264266729354858e-02 1.308392435312271118e-01 1.897046416997909546e-01 6.556753814220428467e-02 -8.561731874942779541e-02 1.109729781746864319e-01 -1.484493017196655273e-01 -1.422558724880218506e-01 8.646288514137268066e-02 -9.004483371973037720e-02 -1.962998509407043457e-01 3.073968924582004547e-02
-4.747465625405311584e-02 -2.778970599174499512e-01 1.875772625207901001e-01 -1.176973506808280945e-01 9.494730830192565918e-02 4.036672711372375488e-01 -2.924399264156818390e-02 -1.567795723676681519e-01 -8.478564769029617310e-02 3.049776256084442139e-01 3.194416165351867676e-01 -2.553225755691528320e-01 -1.607203739695250988e-03 -4.719618707895278931e-02 -2.954000234603881836e-01 -1.606957316398620605e-01 8.806333690881729126e-02 1.898228079080581665e-01 7.074085623025894165e-02 1.320217847824096680e-01 2.412644475698471069e-01 2.689084708690643311e-01 -1.328173428773880005e-01 -1.579071879386901855e-01 5.981040000915527344e-02 1.672498583793640137e-01 4.215224459767341614e-02 6.355684995651245117e-02 -6.498483568429946899e-02 4.308657720685005188e-02 -9.249792993068695068e-02 -4.317527171224355698e-03
-1.040275394916534424e-01 -1.139092445373535156e-01 4.647372066974639893e-01 -9.910795092582702637e-02 -3.089319765567779541e-01 1.581076718866825104e-02 5.425513908267021179e-02 -1.251980066299438477e-01 8.860546350479125977e-02 2.962310239672660828e-02 2.007829025387763977e-02 1.349225938320159912e-01 7.066959887742996216e-02 -3.352046608924865723e-01 -3.128916621208190918e-01 -2.308595925569534302e-02 1.465729176998138428e-01 -6.050248071551322937e-02 1.121741384267807007e-01 1.842472255229949951e-01 -1.569134183228015900e-02 -4.423023760318756104e-02 2.626422792673110962e-02 9.818026795983314514e-03 -1.256780773401260376e-01 2.649236321449279785e-01 -5.108439922332763672e-02 2.652646303176879883e-01 2.220434099435806274e-01 -1.795642077922821045e-01 -2.783131897449493408e-01 1.855240389704704285e-02
2.246183343231678009e-02 -1.302438229322433472e-01 7.439693063497543335e-02 4.946131631731987000e-02 8.379179239273071289e-02 4.138621985912322998e-01 -1.594118401408195496e-02 7.953654229640960693e-02 -1.545242071151733398e-01 1.256418228149414062e-01 1.400461494922637939e-01 -2.915516495704650879e-02 3.848992586135864258e-01 -2.472294121980667114e-01 -2.149304598569869995e-01 -3.233461827039718628e-02 1.049827933311462402e-01 3.666960000991821289e-01 -1.371271163225173950e-01 1.094372719526290894e-01 -3.124981373548507690e-02 1.596260070800781250e-01 -3.574814200401306152e-01 6.903515756130218506e-02 5.511696636676788330e-02 -2.071927674114704132e-02 1.390071660280227661e-01 4.669176414608955383e-03 5.690170451998710632e-02 -5.353510379791259766e-03 -3.327585160732269287e-01 -3.066405281424522400e-02
-1.157341226935386658e-01 8.607263863086700439e-02 -1.786016672849655151e-01 -3.096946477890014648e-01 -1.610392183065414429e-01 4.211926460266113281e-01 6.816162914037704468e-02 4.082862660288810730e-02 -2.372196689248085022e-02 -8.713856339454650879e-02 1.086488924920558929e-02 -3.830954432487487793e-02 -2.217517495155334473e-01 -2.235812693834304810e-01 -2.533121705055236816e-01 -4.726473614573478699e-02 -1.385687887668609619e-01 3.089183568954467773e-01 -1.398166567087173462e-01 -1.289881467819213867e-01 -1.011568754911422729e-01 2.815975546836853027e-01 -1.115164160728454590e-01 1.130304187536239624e-01 1.597557961940765381e-01 -8.476333320140838623e-02 -1.348471641540527344e-01 1.927905380725860596e-01 -4.896582663059234619e-02 -2.071506083011627197e-01 -1.665911972522735596e-01 1.993798315525054932e-01
5.975952744483947754e-02 7.431421428918838501e-02 5.085164904594421387e-01 -1.674461960792541504e-01 -1.406286209821701050e-01 1.559068262577056885e-01 -6.006411463022232056e-02 1.851708739995956421e-01 -1.922840438783168793e-02 -3.143711760640144348e-02 6.072703748941421509e-02 2.176882624626159668e-01 2.676312439143657684e-02 -9.697709977626800537e-02 -3.551332652568817139e-01 9.358827024698257446e-02 2.008707635104656219e-02 -5.993694439530372620e-02 -2.918011248111724854e-01 6.518678367137908936e-02 -3.623101860284805298e-02 2.502164430916309357e-02 8.177156746387481689e-02 -4.753971472382545471e-02 2.808393537998199463e-01 -1.080718860030174255e-01 2.077232599258422852e-01 -1.722639501094818115e-01 1.377331167459487915e-01 -3.363116085529327393e-01 -1.222741305828094482e-01 -1.009301021695137024e-01
-9.466360509395599365e-02 1.612850837409496307e-02 6.438400596380233765e-02 -6.811164319515228271e-02 1.217681095004081726e-01 3.899000883102416992e-01 -5.456942319869995117e-02 1.042136922478675842e-01 2.256434559822082520e-01 1.685112565755844116e-01 1.392910331487655640e-01 1.093884557485580444e-01 -9.527749568223953247e-02 -1.364609599113464355e-02 -1.598480939865112305e-01 -9.524928033351898193e-02 1.310764998197555542e-01 5.955646187067031860e-02 -3.188230395317077637e-01 1.058611869812011719e-01 4.915261268615722656e-02 1.021653339266777039e-01 -4.106350243091583252e-03 -6.869697570800781250e-02 -1.793376170098781586e-02 -8.561038970947265625e-02 -3.978492915630340576e-01 -4.344834759831428528e-02 5.371201783418655396e-03 -6.661488115787506104e-02 -4.209157228469848633e-01 3.822407126426696777e-01
1.797916144132614136e-01 1.149486657232046127e-02 2.234763652086257935e-01 -1.974555402994155884e-01 -5.794007703661918640e-02 4.094510152935981750e-02 -3.951808810234069824e-02 -8.727164566516876221e-02 -5.247223004698753357e-02 2.751134037971496582e-01 9.384200721979141235e-02 -1.196756437420845032e-01 1.522865891456604004e-01 -1.561910510063171387e-01 -4.291933774948120117e-01 2.351154253119602799e-04 2.565347254276275635e-01 -6.364018470048904419e-02 1.383004486560821533e-01 -1.263272017240524292e-01 8.842615783214569092e-02 1.125552654266357422e-01 5.394403636455535889e-02 -5.211607217788696289e-01 1.051458716392517090e-01 7.666504383087158203e-02 -1.155726686120033264e-01 1.303310990333557129e-01 5.686342343688011169e-02 1.312522888183593750e-01 -2.786575350910425186e-03 2.516762316226959229e-01
-1.487224102020263672e-01 -7.383980788290500641e-03 3.213115036487579346e-01 1.889155432581901550e-02 -2.378396391868591309e-01 2.435398548841476440e-01 3.412637859582901001e-02 -1.817165166139602661e-01 3.496243953704833984e-01 -1.014661863446235657e-01 8.865080028772354126e-02 1.998772174119949341e-01 -2.082779407501220703e-01 -2.579344213008880615e-01 -2.899307310581207275e-01 1.891102492809295654e-01 -5.868116393685340881e-02 1.981662027537822723e-02 -1.803189814090728760e-01 -1.803253591060638428e-01 7.323037087917327881e-02 1.161515861749649048e-01 -1.212408766150474548e-02 -8.432009071111679077e-02 -1.244748681783676147e-01 2.032925635576248169e-01 -1.797887533903121948e-01 2.689031660556793213e-01 1.365299373865127563e-01 -8.580073714256286621e-02 -1.771109551191329956e-01 1.688682287931442261e-02
1.349287629127502441e-01 2.999262213706970215e-01 3.663964867591857910e-01 -2.701663672924041748e-01 -7.208137959241867065e-02 3.900142908096313477e-01 -2.382175251841545105e-02 -1.446702033281326294e-01 4.280516877770423889e-02 6.247410178184509277e-02 -9.358754009008407593e-02 2.414426654577255249e-01 4.709728062152862549e-02 -1.485597938299179077e-01 -1.822467744350433350e-01 1.044916827231645584e-02 -1.299455612897872925e-01 -7.606386393308639526e-02 2.034966461360454559e-02 -1.181681826710700989e-01 -2.556552886962890625e-01 -4.076490178704261780e-02 4.659843072295188904e-02 -1.990404725074768066e-01 -1.122387796640396118e-01 -3.334886953234672546e-02 2.114216238260269165e-01 -1.329416334629058838e-01 7.706756889820098877e-02 -4.788228869438171387e-02 -2.639107108116149902e-01 2.749108672142028809e-01
-1.980658918619155884e-01 -1.491389870643615723e-01 3.341664560139179230e-03 -2.544965445995330811e-01 -2.815802395343780518e-01 4.967206120491027832e-01 -1.603830233216285706e-02 -7.508018612861633301e-02 2.045858092606067657e-02 9.253760427236557007e-02 1.542644947767257690e-01 -7.582145929336547852e-02 2.169569730758666992e-01 -1.743535399436950684e-01 1.081822998821735382e-02 1.494229584932327271e-01 4.055027291178703308e-02 1.634007841348648071e-01 -2.573446743190288544e-02 -1.351356953382492065e-01 1.974016427993774414e-01 1.478977948427200317e-01 -9.378661960363388062e-02 -3.523307442665100098e-01 1.618304550647735596e-01 5.242120102047920227e-02 1.064738258719444275e-01 -7.771062082611024380e-04 2.159431129693984985e-01 -1.156862303614616394e-01 -2.210110574960708618e-01 -1.149598136544227600e-01
1.022243127226829529e-01 1.506545692682266235e-01 -6.008506938815116882e-02 -3.737011551856994629e-02 -1.148286610841751099e-01 4.635713100433349609e-01 7.413154840469360352e-02 -3.461658954620361328e-01 5.122086033225059509e-02 2.558462023735046387e-01 -5.705535039305686951e-02 -7.573616504669189453e-02 8.907391689717769623e-03 -1.542028784751892090e-01 -2.046580016613006592e-01 -8.773552253842353821e-03 1.695355176925659180e-01 -4.910636693239212036e-02 -9.693175554275512695e-02 3.109134733676910400e-02 9.059483557939529419e-02 3.192292451858520508e-01 1.371672302484512329e-01 -1.235356628894805908e-01 7.006485015153884888e-02 1.018766164779663086e-01 -1.159213781356811523e-01 2.180354446172714233e-01 2.108176499605178833e-01 -1.229946091771125793e-01 1.892606317996978760e-01 3.289090692996978760e-01
-1.921503096818923950e-01 -1.440789997577667236e-01 -5.039850622415542603e-02 -2.131241410970687866e-01 -2.860799729824066162e-01 2.503681778907775879e-01 -2.692304551601409912e-01 -2.842518500983715057e-02 1.450193375349044800e-01 -3.466197848320007324e-02 2.384413033723831177e-01 2.824940979480743408e-01 1.376849412918090820e-01 -2.218566089868545532e-01 -3.281284272670745850e-01 -3.249356150627136230e-02 1.308599114418029785e-01 9.537852369248867035e-03 6.734729558229446411e-02 -6.896042078733444214e-02 1.633921116590499878e-01 2.067118138074874878e-02 -2.691218815743923187e-02 -8.155030012130737305e-02 2.532842755317687988e-01 -1.879001557826995850e-01 -3.933667019009590149e-02 -2.032969892024993896e-02 2.287782281637191772e-01 -4.828349128365516663e-02 -1.151674762368202209e-01 3.322466313838958740e-01
1.683374792337417603e-01 -3.110433183610439301e-02 4.573567211627960205e-01 -2.267641425132751465e-01 -3.215752914547920227e-02 1.966403722763061523e-01 -3.917712569236755371e-01 -1.924289315938949585e-01 -4.722919315099716187e-02 -1.088533699512481689e-01 -1.197332590818405151e-01 3.813298419117927551e-02 -2.082830667495727539e-01 2.969927527010440826e-02 8.240852504968643188e-03 -2.484536767005920410e-01 1.241277083754539490e-01 1.326675433665513992e-02 -9.287050366401672363e-02 7.712893933057785034e-02 1.462347060441970825e-01 1.037877053022384644e-01 2.327102422714233398e-01 -1.926094144582748413e-01 1.714221984148025513e-01 5.199044197797775269e-02 -7.149747759103775024e-02 6.120615079998970032e-02 1.423440128564834595e-01 -2.248387783765792847e-01 -2.672985196113586426e-01 8.471067249774932861e-02
8.161912672221660614e-03 -1.100426018238067627e-01 2.148052453994750977e-01 -2.611593902111053467e-01 -2.190770059823989868e-01 3.078979551792144775e-01 1.563045382499694824e-01 -4.247480332851409912e-01 1.684653162956237793e-01 5.152274668216705322e-02 -2.631988376379013062e-02 -1.183152720332145691e-01 8.002814836800098419e-03 6.747069302946329117e-03 -2.865788042545318604e-01 -5.509155243635177612e-02 -8.160315454006195068e-02 -1.924304366111755371e-01 7.413230370730161667e-03 1.800436675548553467e-01 -1.964345723390579224e-01 5.893229693174362183e-02 9.521931409835815430e-02 -1.208829432725906372e-01 -5.561604723334312439e-02 -1.156739890575408936e-01 -3.828811645507812500e-02 3.174471855163574219e-02 4.628846049308776855e-01 3.964463993906974792e-02 4.021567758172750473e-03 1.347102820873260498e-01
-4.763682931661605835e-02 -1.101597119122743607e-02 1.760950088500976562e-01 -1.322412490844726562e-01 2.289690822362899780e-01 4.488903284072875977e-01 -1.795981824398040771e-01 -3.107400238513946533e-01 2.995511889457702637e-01 2.970696985721588135e-02 -8.304151892662048340e-02 -9.452547528780996799e-04 2.875165343284606934e-01 4.008960351347923279e-02 -2.560755312442779541e-01 1.696985028684139252e-02 -3.917041793465614319e-02 1.818840275518596172e-03 1.285993307828903198e-01 1.237547844648361206e-01 -1.597737073898315430e-01 4.850485175848007202e-02 5.493026971817016602e-02 5.038067698478698730e-02 6.284648925065994263e-02 1.256832182407379150e-01 -2.058043926954269409e-01 -5.112517252564430237e-02 2.747016251087188721e-01 -1.864216104149818420e-02 -3.157052099704742432e-01 1.081765070557594299e-01
1.889865249395370483e-01 4.152857512235641479e-02 7.198032736778259277e-02 -3.362446129322052002e-01 1.644697189331054688e-01 3.343816101551055908e-01 1.325363218784332275e-01 2.056254632771015167e-02 3.422468900680541992e-02 1.108649000525474548e-01 1.102806180715560913e-01 -3.171187937259674072e-01 2.930437624454498291e-01 -6.091424450278282166e-02 1.055760588496923447e-02 1.695302575826644897e-01 1.834937334060668945e-01 7.938941568136215210e-02 -4.306105673313140869e-01 1.511535942554473877e-01 1.611578464508056641e-01 1.342783123254776001e-01 -5.069981329143047333e-03 -1.816871911287307739e-01 -1.531404107809066772e-01 -1.465976983308792114e-01 2.890674769878387451e-02 1.459350436925888062e-01 1.866963654756546021e-01 1.073892973363399506e-02 -1.148273646831512451e-01 4.823381081223487854e-02
-4.738304764032363892e-02 6.699818372726440430e-02 3.225134313106536865e-01 -3.172592520713806152e-01 -1.074516773223876953e-01 3.916878998279571533e-01 1.499428693205118179e-02 2.724022418260574341e-02 7.844395190477371216e-02 2.547146007418632507e-02 -1.191229280084371567e-02 3.139395117759704590e-01 -2.024989761412143707e-02 -8.357156068086624146e-02 -2.429740130901336670e-01 1.299325823783874512e-01 2.335621565580368042e-01 9.563173353672027588e-02 -5.372898653149604797e-03 -2.129893749952316284e-03 -2.790055572986602783e-01 2.653472721576690674e-01 3.061515986919403076e-01 3.118658624589443207e-02 1.496970951557159424e-01 -1.484836265444755554e-02 2.465918660163879395e-02 -2.470773756504058838e-01 -2.595367841422557831e-02 -1.995903700590133667e-01 4.723319038748741150e-02 1.180964428931474686e-02
1.777310818433761597e-01 -3.249241113662719727e-01 3.109577298164367676e-01 -2.508119642734527588e-01 -8.253057301044464111e-02 2.697936296463012695e-01 -6.069523468613624573e-02 2.725475281476974487e-02 -2.912984229624271393e-02 3.831409662961959839e-02 3.474661111831665039e-01 2.008160948753356934e-02 -1.581534296274185181e-01 -5.641654878854751587e-02 -1.762267947196960449e-01 1.501659490168094635e-02 2.787988185882568359e-01 -7.951854169368743896e-02 6.596823036670684814e-02 9.062089771032333374e-02 3.342714160680770874e-02 4.188520014286041260e-01 -1.425573378801345825e-01 -7.420245558023452759e-02 -1.899599656462669373e-02 -1.305604428052902222e-01 1.692157238721847534e-01 6.893676519393920898e-02 1.552685052156448364e-01 1.939551532268524170e-01 4.605872381944209337e-04 -1.573519557714462280e-01
2.961221337318420410e-01 -8.052596449851989746e-02 4.250805079936981201e-01 -1.664711087942123413e-01 -1.012181341648101807e-01 2.727267742156982422e-01 -3.423120826482772827e-02 -2.288553714752197266e-01 -2.031189054250717163e-01 -9.834505617618560791e-03 2.708423137664794922e-01 -1.376668214797973633e-01 7.041367143392562866e-02 1.858583278954029083e-02 -1.421103179454803467e-01 5.888449959456920624e-03 5.035275220870971680e-02 7.328310608863830566e-02 -2.820278108119964600e-01 -3.092098832130432129e-01 2.272534966468811035e-01 -4.109697788953781128e-02 1.231457367539405823e-01 1.356220841407775879e-01 5.018405616283416748e-02 6.987833231687545776e-02 1.082026362419128418e-01 -9.581973403692245483e-02 3.479359298944473267e-02 2.087595760822296143e-01 -1.692639738321304321e-01 1.684487015008926392e-01
1.911889063194394112e-03 -1.344547569751739502e-01 1.504543423652648926e-02 -6.501077860593795776e-02 2.479165941476821899e-01 3.731397986412048340e-01 -7.839745283126831055e-02 -1.003724783658981323e-01 9.517306834459304810e-02 1.691036969423294067e-01 -9.277894161641597748e-03 1.966276317834854126e-01 1.637422107160091400e-02 7.735481113195419312e-02 -1.259617805480957031e-01 8.744335919618606567e-02 1.383642852306365967e-01 1.180147379636764526e-01 -3.173337876796722412e-01 1.546341627836227417e-01 9.269458055496215820e-02 6.254982948303222656e-02 1.893400847911834717e-01 -1.634083390235900879e-01 2.056218683719635010e-01 1.833081431686878204e-02 -3.156661689281463623e-01 1.358052156865596771e-02 -1.334922462701797485e-01 5.416909605264663696e-02 -4.996819496154785156e-01 9.358415007591247559e-02
9.456368535757064819e-02 -3.141049444675445557e-01 4.988557472825050354e-02 -1.475720703601837158e-01 1.720150932669639587e-02 1.629798561334609985e-01 -4.186060428619384766e-01 5.302168056368827820e-02 -4.707088693976402283e-02 1.457613110542297363e-01 -1.489576101303100586e-01 1.553986072540283203e-01 1.572451889514923096e-01 -9.734386950731277466e-02 -3.825679719448089600e-01 4.236652702093124390e-02 1.760659962892532349e-01 1.196197271347045898e-01 -1.190341264009475708e-01 -6.865448504686355591e-02 -1.627198420464992523e-02 2.216124534606933594e-01 1.293953210115432739e-01 -2.677979171276092529e-01 1.760416477918624878e-01 5.466869845986366272e-02 -6.646437942981719971e-02 7.621538639068603516e-02 1.335644572973251343e-01 -3.005857765674591064e-01 -2.182785049080848694e-02 2.370132654905319214e-01
7.966975867748260498e-02 -6.620233505964279175e-02 2.961174249649047852e-01 -1.455598622560501099e-01 -5.141041427850723267e-02 3.449971079826354980e-01 1.348044425249099731e-01 1.122399568557739258e-01 3.447848856449127197e-01 -8.270083367824554443e-02 1.121501401066780090e-01 -1.037537828087806702e-01 -5.664854869246482849e-02 1.633822172880172729e-02 -1.153045967221260071e-01 -5.418274179100990295e-02 2.701380550861358643e-01 -1.480655968189239502e-01 -1.821959614753723145e-01 -1.878830492496490479e-01 -4.020340442657470703e-01 3.044925332069396973e-01 -2.109628869220614433e-03 -1.147844120860099792e-01 1.424202024936676025e-01 2.474149875342845917e-02 -1.831227354705333710e-02 -9.273927658796310425e-03 1.835779845714569092e-01 5.216877907514572144e-02 -2.283416986465454102e-01 1.356301009654998779e-01
1.278893351554870605e-01 -9.053494781255722046e-02 2.331983447074890137e-01 -1.454894691705703735e-01 -1.019075587391853333e-01 2.964453995227813721e-01 -1.237964779138565063e-01 3.997347317636013031e-03 -8.952186256647109985e-02 3.637559413909912109e-01 2.125252969563007355e-02 2.690780535340309143e-02 5.592722818255424500e-02 1.576670855283737183e-01 -1.942591369152069092e-01 -2.742797695100307465e-02 2.842135727405548096e-01 1.752605289220809937e-01 1.621936261653900146e-01 1.739322990179061890e-01 -1.047216504812240601e-01 2.100801914930343628e-01 -2.667555510997772217e-01 -2.384216338396072388e-02 4.397514089941978455e-02 -3.547161817550659180e-02 4.856242984533309937e-02 1.198560670018196106e-01 3.655163943767547607e-02 3.560007214546203613e-01 -3.676373362541198730e-01 1.681957766413688660e-02
-9.260069578886032104e-02 -5.249518528580665588e-02 2.446322441101074219e-01 -1.821180731058120728e-01 -1.993472129106521606e-01 -1.254071714356541634e-03 -3.913641571998596191e-01 -1.399564743041992188e-01 1.794575899839401245e-01 4.123318195343017578e-02 1.194170564413070679e-01 1.743139624595642090e-01 -4.541609808802604675e-02 3.088816627860069275e-02 -4.006493389606475830e-01 -8.698210120201110840e-02 2.768455259501934052e-02 9.566173888742923737e-03 -1.705026477575302124e-01 1.496987938880920410e-01 4.653315991163253784e-02 2.100328542292118073e-02 6.506870687007904053e-02 -5.835191905498504639e-02 -8.805539458990097046e-02 -1.096732616424560547e-01 1.068956181406974792e-01 2.843706905841827393e-01 -4.069390892982482910e-02 -1.327888574451208115e-02 -3.771114647388458252e-01 3.388279378414154053e-01
5.548975989222526550e-02 -3.463810682296752930e-02 3.281400799751281738e-01 -4.163579046726226807e-01 1.784577667713165283e-01 2.314247936010360718e-01 1.097066774964332581e-01 1.055465936660766602e-01 4.005711153149604797e-02 2.460939735174179077e-01 -8.340652287006378174e-02 -9.744239971041679382e-03 1.546798050403594971e-01 1.746459007263183594e-01 -9.743061661720275879e-02 1.614023745059967041e-01 -4.410531371831893921e-03 4.741761833429336548e-02 5.999641492962837219e-03 3.154293298721313477e-01 -1.655350178480148315e-01 -2.098756656050682068e-02 -1.364437192678451538e-01 -3.343095481395721436e-01 2.264698781073093414e-02 -2.734911441802978516e-01 -1.098868176341056824e-01 2.464947253465652466e-01 -3.298173472285270691e-02 -1.444088816642761230e-01 -1.061458736658096313e-01 7.447735220193862915e-02
-3.043144047260284424e-01 -1.295714974403381348e-01 3.083835542201995850e-01 -3.911824822425842285e-01 -6.973832100629806519e-02 1.261871308088302612e-01 6.456458568572998047e-02 1.554589625447988510e-02 3.544619679450988770e-01 1.746016787365078926e-03 -3.353733941912651062e-02 2.342259287834167480e-01 1.418225374072790146e-02 7.654614001512527466e-02 -1.084886118769645691e-01 -1.073866039514541626e-01 2.133067697286605835e-01 1.882216334342956543e-02 -2.302048653364181519e-01 -7.429007906466722488e-03 -5.241671577095985413e-02 1.096028834581375122e-01 5.690087750554084778e-02 1.714834384620189667e-02 1.655795723199844360e-01 1.549427360296249390e-01 -4.435997083783149719e-02 8.298835717141628265e-03 3.359157443046569824e-01 1.240473315119743347e-01 -3.233314156532287598e-01 5.349292233586311340e-02
-2.522551827132701874e-02 -7.868912070989608765e-02 3.571805357933044434e-01 -2.556087970733642578e-01 -1.657122075557708740e-01 1.448816806077957153e-01 -5.875907838344573975e-02 -1.721827536821365356e-01 -1.617336422204971313e-01 -8.948433399200439453e-02 1.254923194646835327e-01 -1.057568937540054321e-01 -7.960623502731323242e-02 -2.380263507366180420e-01 -3.923121392726898193e-01 -1.780635416507720947e-01 -1.297599729150533676e-02 1.084871888160705566e-01 -1.428226381540298462e-02 7.354849576950073242e-02 -3.201605379581451416e-01 -9.809477627277374268e-02 1.858444958925247192e-01 9.070779383182525635e-02 -1.153316721320152283e-01 -3.088617511093616486e-02 -3.095766603946685791e-01 1.665077358484268188e-01 1.056035831570625305e-01 -1.410799659788608551e-02 -2.950842678546905518e-01 -1.771424710750579834e-02
-4.831408336758613586e-02 -2.872821502387523651e-02 3.972674012184143066e-01 -6.083581969141960144e-02 -6.142329424619674683e-02 1.706455051898956299e-01 -3.944767415523529053e-01 -6.718746572732925415e-02 3.797419369220733643e-02 -1.190830208361148834e-02 3.800785169005393982e-02 -9.804307669401168823e-02 -2.278417944908142090e-01 1.313900798559188843e-01 -1.205900013446807861e-01 -2.416290789842605591e-01 2.993265688419342041e-01 1.012420505285263062e-01 -1.473112553358078003e-01 -2.675940841436386108e-02 1.166963502764701843e-01 2.298732250928878784e-01 2.867156267166137695e-01 -1.604772359132766724e-02 2.899369299411773682e-01 -1.849663257598876953e-02 -1.800236999988555908e-01 6.057439837604761124e-03 1.778528653085231781e-02 -1.932197064161300659e-01 -2.459926158189773560e-01 3.683596104383468628e-02
1.873750798404216766e-02 2.125764824450016022e-02 1.004872918128967285e-01 -1.725537776947021484e-01 -8.369036763906478882e-02 2.941495776176452637e-01 -2.659187018871307373e-01 -1.361097097396850586e-01 -1.316282600164413452e-01 1.397853642702102661e-01 3.904447853565216064e-01 5.448313429951667786e-02 1.754003316164016724e-01 -6.598392035812139511e-03 -3.908143937587738037e-01 9.328034706413745880e-03 2.500579059123992920e-01 2.106718271970748901e-01 1.850479096174240112e-01 -7.652935571968555450e-03 1.857199817895889282e-01 8.134165778756141663e-03 -8.869770914316177368e-02 -2.925797700881958008e-01 1.199560910463333130e-01 1.831277906894683838e-01 1.508992761373519897e-01 4.033407568931579590e-02 1.677640974521636963e-01 8.193147927522659302e-02 -4.301220178604125977e-02 1.495767235755920410e-01
-2.049075514078140259e-01 1.278491616249084473e-01 4.387807846069335938e-01 -1.496671587228775024e-01 -3.013690710067749023e-01 4.170130789279937744e-01 2.640281058847904205e-02 -3.330305516719818115e-01 1.066575199365615845e-01 -1.626004427671432495e-01 4.336226731538772583e-02 4.690544679760932922e-02 -1.115628629922866821e-01 -7.025471329689025879e-02 -1.522153466939926147e-01 1.007252931594848633e-01 -7.372601330280303955e-02 -5.255358293652534485e-02 3.796114400029182434e-02 9.643596410751342773e-02 6.998659670352935791e-02 1.491423249244689941e-01 -4.360301792621612549e-02 -5.617611482739448547e-02 -5.316599830985069275e-02 -1.563843637704849243e-01 -2.574600577354431152e-01 2.703045010566711426e-01 -7.391861081123352051e-02 2.267223084345459938e-03 -1.490388661623001099e-01 -1.111988797783851624e-01
1.255080401897430420e-01 -1.417036503553390503e-01 2.259053885936737061e-01 -3.133691549301147461e-01 -1.507667005062103271e-01 2.464077770709991455e-01 -6.120180711150169373e-02 6.593179702758789062e-02 5.775050073862075806e-02 2.327113300561904907e-01 2.733610272407531738e-01 1.864899694919586182e-01 6.532020121812820435e-02 1.985631883144378662e-01 -2.334180660545825958e-02 1.373788900673389435e-02 -1.154639869928359985e-01 4.030360877513885498e-01 -1.262706965208053589e-01 3.894721344113349915e-02 9.718631207942962646e-02 -2.927196584641933441e-02 5.455533415079116821e-02 -2.807533144950866699e-01 5.362831056118011475e-02 -2.510741949081420898e-01 -4.842402040958404541e-02 1.894923150539398193e-01 -5.624098703265190125e-02 1.127579435706138611e-01 -2.679615840315818787e-02 3.253895640373229980e-01
6.884369999170303345e-02 -3.345184028148651123e-01 1.702868491411209106e-01 -2.977607548236846924e-01 6.951668765395879745e-03 2.781331837177276611e-01 -7.134831044822931290e-03 -6.297609210014343262e-02 1.875973120331764221e-02 9.581954777240753174e-02 3.110696971416473389e-01 -7.068948820233345032e-03 -3.617182746529579163e-02 -1.150963604450225830e-01 -1.907967329025268555e-01 9.715417400002479553e-03 2.004161030054092407e-01 4.873166233301162720e-02 1.472349613904953003e-01 2.121153473854064941e-01 3.736581802368164062e-01 3.230227231979370117e-01 -2.580670714378356934e-01 -1.111975535750389099e-01 1.684386469423770905e-02 -1.307878494262695312e-01 8.438085019588470459e-02 5.060223489999771118e-02 1.342123299837112427e-01 1.422268748283386230e-01 -1.632346063852310181e-01 -5.270444601774215698e-02
2.248440831899642944e-01 2.319720238447189331e-01 2.825184762477874756e-01 -4.337797462940216064e-01 -6.524521112442016602e-02 3.859941363334655762e-01 -1.310637500137090683e-02 -2.189286351203918457e-01 -1.248401869088411331e-02 2.170234918594360352e-02 3.588677644729614258e-01 1.302988827228546143e-01 3.926972299814224243e-02 -1.033928617835044861e-01 -6.923281401395797729e-02 6.663993746042251587e-02 2.975597679615020752e-01 -1.010654028505086899e-02 1.746575534343719482e-02 -8.175528794527053833e-02 -2.690522074699401855e-01 -8.525767177343368530e-02 -4.765998199582099915e-02 -1.243134774267673492e-02 -1.080082207918167114e-01 -1.077988636097870767e-04 -6.455174088478088379e-02 3.797975555062294006e-02 -1.874800175428390503e-01 -1.238990277051925659e-01 -6.707070022821426392e-02 9.195281565189361572e-02
2.636379897594451904e-01 -2.775123417377471924e-01 2.220518440008163452e-01 -7.159405201673507690e-02 -4.346908535808324814e-03 -1.384926438331604004e-01 -6.062202528119087219e-02 -1.197004020214080811e-01 6.071007624268531799e-02 2.892693281173706055e-01 2.248292416334152222e-01 -2.853245707228779793e-03 9.924341738224029541e-02 1.208488866686820984e-01 -3.118453323841094971e-01 1.653648540377616882e-02 8.879604190587997437e-02 -7.292602676898241043e-03 -1.782501488924026489e-01 -1.187811698764562607e-02 -1.255938559770584106e-01 -7.461769878864288330e-02 -1.286984980106353760e-01 -1.936023682355880737e-01 -1.199903339147567749e-01 9.498632512986660004e-03 4.881661385297775269e-02 1.586321145296096802e-01 1.622885316610336304e-01 -8.804064989089965820e-02 -4.374500513076782227e-01 3.452944159507751465e-01
-1.464291512966156006e-01 1.021500304341316223e-01 8.644387125968933105e-02 -9.213111549615859985e-02 -5.260436609387397766e-02 4.052319526672363281e-01 -3.892471641302108765e-02 -1.862735301256179810e-01 -7.352115958929061890e-02 1.353243738412857056e-01 3.745184838771820068e-02 -2.145027965307235718e-01 4.371576756238937378e-02 -2.288351207971572876e-01 -3.350185155868530273e-01 2.867599129676818848e-01 -2.188911661505699158e-03 -7.705032080411911011e-02 1.014243140816688538e-01 1.439013928174972534e-01 1.462129354476928711e-01 8.803872764110565186e-02 -1.424833550117909908e-03 2.214656323194503784e-01 -6.520835310220718384e-02 -2.049578130245208740e-01 -2.148106992244720459e-01 2.074761390686035156e-01 -1.263974457979202271e-01 -2.911933362483978271e-01 -2.387327551841735840e-01 1.441031098365783691e-01
6.718815863132476807e-02 -2.941821217536926270e-01 2.888165414333343506e-01 -2.613852620124816895e-01 6.577133387327194214e-02 2.475216388702392578e-01 1.328426450490951538e-01 -3.070834465324878693e-02 3.037737607955932617e-01 -8.881538361310958862e-02 5.330678075551986694e-02 -1.851148754358291626e-01 1.145969703793525696e-01 -2.119459360837936401e-01 -1.598863899707794189e-01 1.055659055709838867e-01 2.408011555671691895e-01 -2.200953167630359530e-04 -2.346610128879547119e-01 -4.734513908624649048e-02 -2.395913600921630859e-01 -4.035417363047599792e-02 1.554504781961441040e-02 7.840161025524139404e-02 4.553951323032379150e-01 8.823185414075851440e-02 -1.282256990671157837e-01 1.315496861934661865e-02 3.910961002111434937e-02 -1.389129757881164551e-01 -8.512191474437713623e-02 2.036993391811847687e-02
3.214617492631077766e-03 8.665464073419570923e-02 1.472476124763488770e-01 -3.819542825222015381e-01 2.097184956073760986e-02 1.252902299165725708e-01 -8.246482908725738525e-02 -1.606175750494003296e-01 -3.477440774440765381e-02 3.402721583843231201e-01 1.621891707181930542e-01 -4.396675899624824524e-02 1.066323891282081604e-01 -1.851734668016433716e-01 -5.124888420104980469e-01 6.592956185340881348e-02 3.088491782546043396e-02 1.248189359903335571e-01 -2.079150527715682983e-01 -2.050469070672988892e-01 -6.607870757579803467e-02 1.275083748623728752e-03 7.280255854129791260e-02 -2.240349948406219482e-01 1.732394695281982422e-01 -1.462582647800445557e-01 -3.864330425858497620e-02 -2.091856896877288818e-01 -1.561514884233474731e-01 -9.020106494426727295e-02 1.099244058132171631e-01 1.239562854170799255e-01
1.730616092681884766e-01 -2.179646641016006470e-01 3.681896626949310303e-01 -3.288238048553466797e-01 -3.252240419387817383e-01 -7.722729444503784180e-02 1.688498705625534058e-01 3.298478946089744568e-02 4.290136322379112244e-02 2.939085662364959717e-01 1.205036863684654236e-01 4.825939610600471497e-02 1.113262847065925598e-01 5.900601670145988464e-02 -4.035481512546539307e-01 -8.682676404714584351e-02 8.645645529031753540e-02 4.499135073274374008e-03 -1.821513026952743530e-01 6.117282807826995850e-02 -2.933020889759063721e-01 6.980569660663604736e-02 5.602622777223587036e-02 -1.216483712196350098e-01 3.805084619671106339e-03 -9.671666659414768219e-03 9.168282896280288696e-02 2.101811915636062622e-01 1.256448626518249512e-01 -6.173929944634437561e-02 -1.199271380901336670e-01 7.910856604576110840e-02
8.794585615396499634e-02 -2.190999686717987061e-01 1.520844846963882446e-01 -9.762663394212722778e-02 4.817701503634452820e-02 4.877090454101562500e-01 1.252254545688629150e-01 -2.175793647766113281e-01 -8.970113843679428101e-02 -9.267282672226428986e-03 1.242148950695991516e-01 -6.290053576231002808e-02 5.929547827690839767e-03 -1.095380708575248718e-01 -3.287139832973480225e-01 -2.136285006999969482e-01 4.691596329212188721e-02 -3.591780364513397217e-02 1.488387286663055420e-01 5.845199339091777802e-03 2.049958854913711548e-01 1.869246065616607666e-01 -1.600274294614791870e-01 -2.491708993911743164e-01 1.344238370656967163e-01 1.120167002081871033e-01 7.102304697036743164e-02 1.193148791790008545e-01 -1.021363362669944763e-01 2.797513604164123535e-01 -2.099849581718444824e-01 2.052646130323410034e-01
1.020964607596397400e-02 -9.821435064077377319e-02 5.053485035896301270e-01 -2.192371934652328491e-01 -2.957254275679588318e-02 1.458357572555541992e-01 -5.807030946016311646e-02 1.221159100532531738e-02 6.568327546119689941e-02 -9.249918907880783081e-02 1.208889670670032501e-02 -3.170444630086421967e-03 -1.265628635883331299e-01 -1.157273128628730774e-01 -3.727447390556335449e-01 -2.548475936055183411e-02 -1.738834381103515625e-02 1.467150449752807617e-01 5.723948404192924500e-02 2.557255327701568604e-01 -3.549211025238037109e-01 5.519354250282049179e-03 1.222981438040733337e-01 1.897058682516217232e-03 6.590242683887481689e-02 -1.040110364556312561e-01 1.321144104003906250e-01 -1.982398331165313721e-01 2.097974419593811035e-01 -2.852876484394073486e-01 -2.237824946641921997e-01 1.616735011339187622e-02
-2.823770046234130859e-01 1.423407625406980515e-02 4.759832918643951416e-01 -1.615522205829620361e-01 6.496585439890623093e-03 2.368846237659454346e-01 -9.849611669778823853e-02 -1.455874294042587280e-01 -8.159910142421722412e-02 6.098975986242294312e-02 -7.872883230447769165e-02 1.734223961830139160e-01 -1.023932844400405884e-01 -6.312122195959091187e-02 -2.581889033317565918e-01 -4.779100045561790466e-02 1.417862623929977417e-01 -8.584885299205780029e-02 2.045115381479263306e-01 -1.205044612288475037e-01 -1.994791030883789062e-01 7.638432085514068604e-02 -1.662400662899017334e-01 1.351841446012258530e-02 1.755076944828033447e-01 -1.289688050746917725e-01 2.630885839462280273e-01 5.005719512701034546e-02 1.973984539508819580e-01 -3.454772830009460449e-01 -1.237910166382789612e-01 -1.466653682291507721e-02
-6.319173425436019897e-02 -1.987822800874710083e-01 3.343349993228912354e-01 -3.476968407630920410e-01 8.799895644187927246e-02 2.625063955783843994e-01 -4.736217856407165527e-01 1.553161442279815674e-02 -1.288438141345977783e-01 8.646941930055618286e-02 6.472744792699813843e-02 1.105954647064208984e-01 -9.679122269153594971e-02 5.401077494025230408e-02 -9.162710607051849365e-02 -8.819553256034851074e-02 -6.900659203529357910e-02 2.666627764701843262e-01 -3.416384756565093994e-01 2.238328941166400909e-02 -1.571254245936870575e-02 -1.707286341115832329e-03 4.233233258128166199e-02 -2.075896225869655609e-02 4.364674910902976990e-03 1.379472464323043823e-01 -4.291943460702896118e-02 7.325074076652526855e-02 2.997868657112121582e-01 -1.459017246961593628e-01 -1.263658255338668823e-01 6.858029961585998535e-02
5.902653932571411133e-02 -2.553499639034271240e-01 1.344943940639495850e-01 -2.795588970184326172e-01 -1.809258759021759033e-01 1.659677922725677490e-01 1.235960647463798523e-01 -2.746635079383850098e-01 3.044188022613525391e-01 3.198513090610504150e-01 2.833398431539535522e-02 -1.110752299427986145e-01 6.304083764553070068e-02 -7.830657809972763062e-02 -1.328326910734176636e-01 -3.249183669686317444e-02 2.055637538433074951e-01 1.084022894501686096e-01 -3.912164270877838135e-02 6.503427773714065552e-02 -2.118372768163681030e-01 -3.791899234056472778e-02 6.138183549046516418e-02 -1.426006555557250977e-01 -9.377294033765792847e-02 -4.834466427564620972e-02 -1.098261848092079163e-01 6.688059121370315552e-02 4.826719164848327637e-01 -1.767756342887878418e-01 -8.269396424293518066e-02 1.350693106651306152e-01
1.770432442426681519e-01 -1.060503497719764709e-01 2.275711894035339355e-01 -1.918081641197204590e-01 2.971374094486236572e-01 2.155717015266418457e-01 -1.035281345248222351e-01 -5.773762986063957214e-02 1.990412175655364990e-01 1.770329624414443970e-01 -1.844935566186904907e-01 -1.635897010564804077e-01 -5.344152078032493591e-02 -2.732110954821109772e-02 -1.088228821754455566e-01 -4.302677512168884277e-02 2.431443929672241211e-01 2.766000926494598389e-01 -1.750197634100914001e-02 -2.337641268968582153e-01 2.049556076526641846e-01 3.180537819862365723e-01 -2.802315354347229004e-01 -8.606857061386108398e-02 1.114605590701103210e-01 -3.871181607246398926e-02 1.724732667207717896e-01 3.139741718769073486e-02 1.328717470169067383e-01 1.041606217622756958e-01 -2.779253423213958740e-01 2.966006845235824585e-02
-5.874904990196228027e-02 9.760905988514423370e-03 7.458364963531494141e-02 -2.422766089439392090e-01 -1.581413447856903076e-01 2.435951679944992065e-01 -1.521579623222351074e-01 -3.313916623592376709e-01 2.565748523920774460e-03 -3.720724955201148987e-02 -1.090144589543342590e-01 1.735700517892837524e-01 1.094208937138319016e-02 -2.622346580028533936e-01 -4.450826644897460938e-01 -1.666280031204223633e-01 -5.206812638789415359e-03 1.324247419834136963e-01 -1.391524076461791992e-01 1.928475499153137207e-01 8.557876199483871460e-02 -3.052945248782634735e-03 1.133084520697593689e-01 -1.507691293954849243e-01 -2.550218701362609863e-01 -5.337622016668319702e-02 -9.400089085102081299e-02 -4.070807993412017822e-02 -1.526375710964202881e-01 2.020742148160934448e-01 -3.256410658359527588e-01 1.055840924382209778e-01
1.909839659929275513e-01 -3.246535956859588623e-01 5.075337737798690796e-02 -1.081826612353324890e-01 7.966832071542739868e-02 2.244415581226348877e-01 -3.717238306999206543e-01 1.243607997894287109e-01 -6.549723446369171143e-02 1.250461395829916000e-02 -1.942296773195266724e-01 2.710074186325073242e-01 7.184970378875732422e-02 -2.086658477783203125e-01 -1.182740852236747742e-01 -3.869522735476493835e-02 8.061394095420837402e-02 3.484443575143814087e-02 -1.463702768087387085e-01 -9.294135123491287231e-02 9.078826010227203369e-02 2.801974415779113770e-01 1.329199317842721939e-02 -1.926995366811752319e-01 1.133547425270080566e-01 2.069600299000740051e-02 -9.285323321819305420e-02 1.918358206748962402e-01 1.089189350605010986e-01 -3.477972745895385742e-01 -2.397877871990203857e-01 2.069091200828552246e-01
-6.429377198219299316e-02 -3.501854538917541504e-01 4.084909856319427490e-01 -1.776739507913589478e-01 1.982423365116119385e-01 3.106283769011497498e-02 2.671205997467041016e-02 3.899556398391723633e-02 1.920638829469680786e-01 -2.119055949151515961e-02 1.782672107219696045e-01 -2.421958446502685547e-01 -1.080411151051521301e-01 -2.336235158145427704e-02 -1.536785662174224854e-01 1.542200446128845215e-01 -6.569551769644021988e-03 2.452633380889892578e-01 -1.467163711786270142e-01 3.082104027271270752e-01 -3.933439403772354126e-02 2.302966862916946411e-01 -8.561813086271286011e-02 -1.249727085232734680e-01 1.089211031794548035e-01 -1.385738998651504517e-01 -6.569033861160278320e-02 1.486019939184188843e-01 9.047419577836990356e-02 -3.308040797710418701e-01 -1.170437410473823547e-01 4.335877671837806702e-02
2.962036989629268646e-03 -4.328348860144615173e-02 5.904688686132431030e-02 -8.529030531644821167e-02 -3.196212351322174072e-01 2.049106359481811523e-01 6.686469912528991699e-02 -1.427986621856689453e-01 -7.087556272745132446e-02 2.293089926242828369e-01 1.153572425246238708e-01 3.804799914360046387e-02 4.231773018836975098e-01 -1.738825067877769470e-02 -4.055672287940979004e-01 3.576603159308433533e-02 1.523762792348861694e-01 1.941163986921310425e-01 -2.083646804094314575e-01 -3.082962334156036377e-01 1.828980594873428345e-01 -3.385032713413238525e-02 2.739768624305725098e-01 -3.444680571556091309e-02 2.297667227685451508e-02 -1.265750527381896973e-01 2.972715348005294800e-02 8.799497038125991821e-02 -5.720365792512893677e-02 -2.425492554903030396e-02 -1.883746534585952759e-01 1.615890115499496460e-01
2.580943405628204346e-01 5.379274860024452209e-02 1.955262124538421631e-01 -3.185239732265472412e-01 -8.398491889238357544e-02 2.280369549989700317e-01 -6.767931580543518066e-02 -3.553413450717926025e-01 -1.165890321135520935e-01 -2.423872798681259155e-01 6.121586263179779053e-02 1.507562696933746338e-01 -1.142460554838180542e-01 -3.028483688831329346e-01 -8.663676679134368896e-02 1.175045743584632874e-01 1.063985973596572876e-01 1.795646548271179199e-01 -2.874009609222412109e-01 -1.385945826768875122e-01 3.137360513210296631e-02 1.392406672239303589e-01 6.094908714294433594e-02 8.177615702152252197e-03 -1.137950830161571503e-02 8.156500756740570068e-02 1.744615584611892700e-01 2.581830136477947235e-03 -2.392279207706451416e-01 -3.458340466022491455e-02 -2.141624540090560913e-01 2.548689544200897217e-01
1.849543116986751556e-02 -2.174099236726760864e-01 4.329922199249267578e-01 -4.777306318283081055e-02 2.175160944461822510e-01 2.205734699964523315e-01 -1.091328412294387817e-01 5.274926871061325073e-02 9.657598286867141724e-02 1.638556420803070068e-01 -9.940960258245468140e-02 -1.055878102779388428e-01 1.504746377468109131e-01 -1.045501008629798889e-01 -9.909848123788833618e-02 1.646587252616882324e-01 4.191304743289947510e-01 2.929472327232360840e-01 -1.121857464313507080e-01 2.696529589593410492e-02 7.383408397436141968e-02 2.762775123119354248e-01 -2.915557622909545898e-01 4.748561233282089233e-02 -5.138319358229637146e-02 3.410927020013332367e-03 1.044023782014846802e-01 3.029867634177207947e-02 1.051222085952758789e-01 1.933564082719385624e-03 -2.278436720371246338e-01 -5.455774441361427307e-02
-1.162455901503562927e-01 4.132127389311790466e-02 1.680609285831451416e-01 -3.017702400684356689e-01 -7.635921984910964966e-02 3.291461467742919922e-01 -1.131419911980628967e-01 -7.533521857112646103e-03 -1.706927120685577393e-01 2.891105785965919495e-02 2.400967329740524292e-01 1.992238163948059082e-01 -4.007731005549430847e-02 2.116880118846893311e-01 -2.618149518966674805e-01 1.444451212882995605e-01 -1.050496473908424377e-01 4.373756647109985352e-01 -1.650969833135604858e-01 2.252444066107273102e-02 6.330667436122894287e-02 9.820852428674697876e-02 -8.101132512092590332e-02 -7.521644979715347290e-02 -8.160851150751113892e-02 -2.326552420854568481e-01 5.095705389976501465e-02 3.868122771382331848e-02 -1.617272943258285522e-01 -5.602403730154037476e-02 1.583027243614196777e-01 3.163864314556121826e-01
3.494998440146446228e-02 -1.588219851255416870e-01 1.728721857070922852e-01 -1.286769658327102661e-01 1.175864189863204956e-01 6.518025398254394531e-01 -4.549298435449600220e-02 -1.746388524770736694e-01 -1.858265101909637451e-01 7.729419972747564316e-03 6.500676274299621582e-02 1.848155632615089417e-02 -1.004366278648376465e-01 3.481071442365646362e-02 -4.655332565307617188e-01 -7.837341725826263428e-02 -7.867833971977233887e-02 -7.778540998697280884e-02 -6.643518805503845215e-03 1.687826812267303467e-01 5.630479753017425537e-02 1.994262486696243286e-01 -4.594866652041673660e-03 -2.372110486030578613e-01 -9.742314368486404419e-02 2.208842523396015167e-02 -1.366645693778991699e-01 -9.433950483798980713e-02 2.341995760798454285e-02 3.847075253725051880e-02 -3.705190494656562805e-02 3.983864933252334595e-02
1.664966195821762085e-01 1.696083098649978638e-01 3.028730154037475586e-01 3.604442998766899109e-02 -7.388226687908172607e-02 2.743937373161315918e-01 -2.909040153026580811e-01 1.423074007034301758e-01 -3.204556405544281006e-01 1.544205695390701294e-01 1.389513313770294189e-01 -9.410110116004943848e-02 1.223048567771911621e-02 2.766854502260684967e-02 -8.266589045524597168e-02 -2.081648260354995728e-01 1.780724227428436279e-01 2.272157967090606689e-01 1.212004125118255615e-01 -5.571318417787551880e-02 -1.711830729618668556e-03 2.519480586051940918e-01 1.019685417413711548e-01 -3.539223968982696533e-01 8.550042659044265747e-02 7.146229594945907593e-02 1.293845623731613159e-01 1.063024252653121948e-01 -1.690817177295684814e-01 -7.245122641324996948e-02 -2.864487171173095703e-01 4.954120516777038574e-02
-3.988683223724365234e-02 -2.739203572273254395e-01 2.761753201484680176e-01 -1.935792155563831329e-02 -1.391143053770065308e-01 3.186615705490112305e-01 2.051944099366664886e-02 -1.526182591915130615e-01 3.476503118872642517e-02 1.761012673377990723e-01 -6.692451238632202148e-02 -8.184140920639038086e-02 2.031454816460609436e-03 -1.525965780019760132e-01 -1.317115426063537598e-01 -1.804574765264987946e-02 2.946979701519012451e-01 2.486803531646728516e-01 -1.915526203811168671e-02 1.001841574907302856e-01 1.132676228880882263e-01 -4.640988260507583618e-02 -9.374083578586578369e-02 -1.471403092145919800e-01 -2.063832432031631470e-01 1.098251938819885254e-01 -3.575904071331024170e-01 2.159328386187553406e-02 -1.317062973976135254e-01 1.167256608605384827e-01 -4.458461999893188477e-01 2.237331308424472809e-02
-1.664231345057487488e-02 -2.129962891340255737e-01 3.256386220455169678e-01 -4.086443409323692322e-02 1.600746065378189087e-01 1.994473934173583984e-01 -6.851320713758468628e-02 6.650369614362716675e-02 1.412088871002197266e-01 2.054294645786285400e-01 -1.607079803943634033e-01 -5.562194064259529114e-02 1.409818530082702637e-01 -1.295981463044881821e-02 -1.414871215820312500e-01 7.214896380901336670e-02 4.712390601634979248e-01 3.919282853603363037e-01 -7.070393115282058716e-02 1.826446354389190674e-01 1.937171071767807007e-01 2.817131578922271729e-01 -1.654643118381500244e-01 -5.062415730208158493e-03 5.116952210664749146e-02 4.019786044955253601e-02 -4.882333800196647644e-03 1.553357485681772232e-02 4.896556027233600616e-03 1.233905553817749023e-01 -2.399717271327972412e-01 -1.164022926241159439e-02
-9.219079464673995972e-02 -9.812043607234954834e-02 1.988659799098968506e-02 -1.296599954366683960e-01 5.464678630232810974e-02 3.996495306491851807e-01 1.144174933433532715e-01 -1.931816935539245605e-01 -1.288950741291046143e-01 5.304381251335144043e-02 2.261650711297988892e-01 -4.237864315509796143e-01 -2.474657818675041199e-02 -2.056784927845001221e-01 -3.435631096363067627e-01 -4.182153940200805664e-02 2.308533936738967896e-01 -8.839874714612960815e-02 -1.970939636230468750e-01 -7.974610477685928345e-02 -1.928443610668182373e-01 3.062458336353302002e-01 9.027925878763198853e-02 -1.492193192243576050e-01 4.720845818519592285e-02 -4.445550218224525452e-02 4.857346415519714355e-02 -9.756138175725936890e-02 1.630679145455360413e-02 -1.749767363071441650e-01 -1.249613836407661438e-01 9.159503877162933350e-02
2.228010296821594238e-01 -2.085255384445190430e-01 2.352135032415390015e-01 -3.442441821098327637e-01 -1.120593622326850891e-01 1.674528121948242188e-01 -1.070019304752349854e-01 1.535283178091049194e-01 -1.458691619336605072e-02 1.911929696798324585e-01 -1.507239192724227905e-01 7.109749317169189453e-02 1.645851880311965942e-01 2.607481479644775391e-01 -7.026625424623489380e-02 -6.652206182479858398e-02 2.196682989597320557e-01 -9.845419228076934814e-02 -1.461466103792190552e-01 8.684027940034866333e-02 -5.770754441618919373e-02 1.340592503547668457e-01 4.670988395810127258e-02 1.218075864017009735e-02 8.464612066745758057e-03 -1.838293224573135376e-01 2.910940945148468018e-01 1.571842133998870850e-01 1.119700893759727478e-01 -2.936209738254547119e-01 -2.991251945495605469e-01 2.154881209135055542e-01
4.891079664230346680e-02 1.692463308572769165e-01 1.571789085865020752e-01 -3.321328759193420410e-01 -1.421432644128799438e-01 7.951836287975311279e-02 -1.659271121025085449e-01 -3.902221322059631348e-01 -1.926905661821365356e-01 1.085693240165710449e-01 -7.508315891027450562e-02 7.578744739294052124e-02 1.598786264657974243e-01 -1.124548614025115967e-01 -1.862526684999465942e-01 -1.928476430475711823e-02 -1.139819547533988953e-01 -6.764795631170272827e-03 -2.651090919971466064e-01 -1.556177437305450439e-01 3.585889339447021484e-01 -1.098487600684165955e-01 3.236572444438934326e-02 -1.018686965107917786e-01 4.632134363055229187e-02 5.239093303680419922e-02 1.078939139842987061e-01 1.849615760147571564e-02 -9.823110699653625488e-02 -5.457166954874992371e-02 -4.040980935096740723e-01 2.040446251630783081e-01
-1.619712561368942261e-01 -2.000623792409896851e-01 3.494450151920318604e-01 -7.725972682237625122e-02 2.183309346437454224e-01 1.813994348049163818e-01 7.689688354730606079e-02 -9.677543491125106812e-02 2.286944538354873657e-01 -2.423672080039978027e-01 1.119894981384277344e-01 -6.305036693811416626e-02 1.694541424512863159e-01 -7.521977275609970093e-02 -2.851750850677490234e-01 -1.812945902347564697e-01 8.996577560901641846e-02 1.128759458661079407e-01 1.009321510791778564e-01 -5.152992531657218933e-02 -5.036117136478424072e-02 1.075711995363235474e-01 3.684752434492111206e-02 -1.884177476167678833e-01 2.886789441108703613e-01 -9.312187880277633667e-02 -1.275269594043493271e-02 3.847810924053192139e-01 1.705568879842758179e-01 -1.138191670179367065e-01 -1.180179491639137268e-01 2.298656105995178223e-01
8.556742966175079346e-02 -1.938823163509368896e-01 5.056447982788085938e-01 -3.563635945320129395e-01 -6.392691284418106079e-02 1.730452030897140503e-01 -2.581308484077453613e-01 -5.543235689401626587e-02 -1.391317546367645264e-01 3.585997596383094788e-02 -3.945712000131607056e-02 -5.983591079711914062e-03 5.162985250353813171e-02 3.162390589714050293e-01 -7.453393936157226562e-02 1.274015288800001144e-02 1.525494456291198730e-01 2.582605183124542236e-01 -1.480545848608016968e-01 1.754670441150665283e-01 4.284946620464324951e-02 1.607536897063255310e-02 1.710738092660903931e-01 -8.111336082220077515e-02 1.247902866452932358e-02 -7.726922631263732910e-02 1.144585385918617249e-01 2.520333528518676758e-01 1.602756679058074951e-01 -2.056047469377517700e-01 -6.028888374567031860e-02 5.559720844030380249e-02
-7.768286764621734619e-02 -8.947309106588363647e-02 4.679856821894645691e-02 1.984370499849319458e-02 -2.827146351337432861e-01 4.601825773715972900e-01 -1.288406997919082642e-01 -8.895190060138702393e-02 -1.757320910692214966e-01 1.896274983882904053e-01 5.173866078257560730e-02 4.655236378312110901e-02 -2.765877544879913330e-01 1.188995242118835449e-01 -1.617130786180496216e-01 7.771553099155426025e-02 -2.461459673941135406e-02 -9.239879436790943146e-03 -3.116157650947570801e-01 3.283901885151863098e-02 3.361730873584747314e-01 2.659948766231536865e-01 1.269059777259826660e-01 1.585728377103805542e-01 -1.258733123540878296e-01 -1.464467495679855347e-01 1.151627674698829651e-02 1.594082713127136230e-01 3.674981370568275452e-02 2.354598231613636017e-02 -2.890274226665496826e-01 2.210492268204689026e-02
-1.177390292286872864e-01 -1.127799376845359802e-01 3.011160492897033691e-01 -9.533708542585372925e-02 1.468226760625839233e-01 6.648343801498413086e-02 3.488225489854812622e-02 -2.077434360980987549e-01 -1.594474464654922485e-01 1.264473944902420044e-01 3.437060490250587463e-02 -1.181852146983146667e-01 1.025637164711952209e-01 -1.600686311721801758e-01 -2.605065703392028809e-01 2.366051375865936279e-01 5.173095464706420898e-01 1.712135672569274902e-01 -1.121622398495674133e-01 2.555755525827407837e-02 4.455654323101043701e-02 2.259418666362762451e-01 -1.581130474805831909e-01 -4.356058314442634583e-02 -5.036932975053787231e-02 3.512587025761604309e-02 1.295050531625747681e-01 1.936377435922622681e-01 8.484469354152679443e-02 1.285725235939025879e-01 -2.889298498630523682e-01 -1.772611886262893677e-01
-7.321245968341827393e-02 -1.151738762855529785e-01 3.978098630905151367e-01 -1.257952302694320679e-01 -1.227358207106590271e-01 3.033818490803241730e-02 -2.849456667900085449e-01 -1.873502135276794434e-01 3.305947482585906982e-01 -9.374825283885002136e-03 3.441617637872695923e-02 5.728670209646224976e-02 -1.250673830509185791e-02 -1.333585232496261597e-01 -4.589370489120483398e-01 -1.111620888113975525e-01 2.257484793663024902e-01 2.146432548761367798e-02 -2.279210835695266724e-02 -5.503500998020172119e-02 -1.634970158338546753e-01 -2.935623563826084137e-02 -2.714007347822189331e-02 6.670787185430526733e-02 -6.620167195796966553e-02 -5.513028800487518311e-02 9.498986601829528809e-02 2.035838663578033447e-01 -1.142807900905609131e-01 1.113257482647895813e-01 -2.470707595348358154e-01 2.968349158763885498e-01
-1.044111885130405426e-02 -2.110043913125991821e-01 4.890106916427612305e-01 -4.108631610870361328e-01 -6.433415412902832031e-02 2.768597006797790527e-01 -2.578507363796234131e-01 1.527787465602159500e-02 -7.604435086250305176e-03 1.282190978527069092e-01 -5.705031007528305054e-02 5.791776999831199646e-02 3.222805261611938477e-02 3.356688618659973145e-01 -6.151284277439117432e-02 -3.737188642844557762e-03 1.547085344791412354e-01 2.111500948667526245e-01 -1.121261715888977051e-01 1.637847423553466797e-01 -2.846307121217250824e-02 -5.669580772519111633e-02 1.495718359947204590e-01 -1.496752630919218063e-02 3.701490908861160278e-02 -1.107224598526954651e-01 1.238212287425994873e-01 6.099980697035789490e-02 2.016866654157638550e-01 -2.084262818098068237e-01 -8.857876062393188477e-02 1.074992306530475616e-02
-1.800781786441802979e-01 -4.476064443588256836e-02 2.260011620819568634e-03 3.360573574900627136e-02 -2.434166669845581055e-01 3.188907802104949951e-01 6.093538925051689148e-02 -2.865117490291595459e-01 1.642815917730331421e-01 1.892927885055541992e-01 -1.209910586476325989e-02 1.188776865601539612e-01 -1.381876617670059204e-01 -1.287048403173685074e-02 -2.839391827583312988e-01 -4.747189581394195557e-02 1.284996327012777328e-02 2.016371041536331177e-01 -1.521013677120208740e-01 1.044272333383560181e-01 -1.957080066204071045e-01 3.595307469367980957e-01 2.483913898468017578e-01 1.688725501298904419e-02 1.149982437491416931e-01 -8.725821226835250854e-02 -1.187223866581916809e-01 2.486159503459930420e-01 2.716729640960693359e-01 -1.685266941785812378e-01 -1.016120687127113342e-01 1.573775410652160645e-01
6.934949010610580444e-02 4.135424643754959106e-02 1.712031364440917969e-01 -1.501720696687698364e-01 -1.683868020772933960e-01 3.767351508140563965e-01 -5.082088708877563477e-02 -1.413633227348327637e-01 1.437097638845443726e-01 1.845949143171310425e-01 2.186138182878494263e-01 -1.329825520515441895e-01 -3.140105009078979492e-01 -5.367038771510124207e-02 -2.795566320419311523e-01 1.128356382250785828e-01 -6.382469087839126587e-03 8.889656513929367065e-02 1.009864080697298050e-02 -1.348255760967731476e-02 -2.929570898413658142e-02 -1.802218258380889893e-01 -1.242628693580627441e-01 7.547333836555480957e-03 2.293791063129901886e-02 -2.783590555191040039e-01 -3.552976250648498535e-02 -2.056321687996387482e-02 -2.954860329627990723e-01 -3.051968216896057129e-01 -3.408038020133972168e-01 -5.324001982808113098e-02
9.447167813777923584e-02 -2.630513720214366913e-02 1.834368854761123657e-01 -1.617415696382522583e-01 1.050164923071861267e-01 5.400429964065551758e-01 5.974771082401275635e-02 -7.110929116606712341e-03 8.389801532030105591e-02 3.667565584182739258e-01 3.047145605087280273e-01 4.125590249896049500e-02 4.253658000379800797e-03 -4.199766367673873901e-02 -7.225171476602554321e-02 -1.057099178433418274e-01 2.028803378343582153e-01 2.580128014087677002e-01 8.783107995986938477e-02 6.483453512191772461e-02 5.644793063402175903e-02 1.391976028680801392e-01 1.480611562728881836e-01 -2.601213455200195312e-01 2.962046861648559570e-01 -2.161405514925718307e-03 -1.671887636184692383e-01 -1.277841329574584961e-01 -2.489120513200759888e-02 -8.782899007201194763e-03 -2.632371149957180023e-02 6.921376287937164307e-02
-6.292934529483318329e-03 -1.509361416101455688e-01 1.252140663564205170e-02 -4.231656789779663086e-01 -1.248313710093498230e-01 1.401466280221939087e-01 1.088133454322814941e-01 -2.037629187107086182e-01 2.921691909432411194e-02 6.797682493925094604e-02 4.447250068187713623e-02 -2.214873395860195160e-02 -1.095638871192932129e-01 -3.532124459743499756e-01 -3.061276972293853760e-01 -1.482342630624771118e-01 -4.437893256545066833e-02 1.113608386367559433e-02 1.520584058016538620e-02 1.692471355199813843e-01 1.199858915060758591e-02 1.011084020137786865e-01 6.156935542821884155e-02 1.908755749464035034e-01 -3.661976009607315063e-02 3.969876095652580261e-02 -7.334919273853302002e-02 3.557310402393341064e-01 -1.984729617834091187e-01 -2.133921384811401367e-01 -3.317015469074249268e-01 1.939581185579299927e-01
-2.068969421088695526e-02 1.192590445280075073e-01 1.020909994840621948e-01 -5.210251733660697937e-02 -1.491745114326477051e-01 2.747808992862701416e-01 -9.241832047700881958e-02 5.441319569945335388e-02 -1.222654134035110474e-01 2.254088222980499268e-01 7.500790804624557495e-02 3.513347357511520386e-02 -2.842766046524047852e-02 -1.284168362617492676e-01 1.111893653869628906e-01 -1.261924952268600464e-01 1.015643700957298279e-01 1.874057948589324951e-01 -3.094168901443481445e-01 1.136753559112548828e-01 3.746042028069496155e-02 1.058938503265380859e-01 -7.592190802097320557e-02 -1.696710437536239624e-01 1.900262534618377686e-01 -1.611669361591339111e-01 -2.961745560169219971e-01 -1.090565323829650879e-01 -2.698014862835407257e-02 -1.281455457210540771e-01 -5.411939620971679688e-01 2.678496539592742920e-01
5.766740441322326660e-02 -9.566626697778701782e-02 2.333425283432006836e-01 -2.445733994245529175e-01 -4.144673943519592285e-01 1.558087766170501709e-01 -7.665760815143585205e-02 8.552092313766479492e-02 -4.955340921878814697e-02 2.376316934823989868e-01 -1.739872843027114868e-01 3.947742283344268799e-02 5.954123660922050476e-02 -3.896285593509674072e-02 -2.261475771665573120e-01 -1.626234874129295349e-02 1.485291868448257446e-01 -4.089213162660598755e-02 -2.367301285266876221e-01 -6.897236406803131104e-02 -2.724081873893737793e-01 2.139828354120254517e-02 -3.529367968440055847e-02 -7.238013297319412231e-02 2.761653065681457520e-02 4.254615306854248047e-02 3.213762938976287842e-01 1.730407327413558960e-01 5.250073596835136414e-02 -2.052786648273468018e-01 -3.102599978446960449e-01 2.723001241683959961e-01
3.061375021934509277e-02 -8.513025939464569092e-02 2.567797899246215820e-01 -4.963685572147369385e-01 -1.187207177281379700e-01 3.935272246599197388e-02 1.452207844704389572e-02 1.324294209480285645e-01 -1.167917177081108093e-01 2.437788546085357666e-01 -3.862266987562179565e-02 5.078168585896492004e-03 9.550414234399795532e-02 3.229410853236913681e-03 -2.062052190303802490e-01 -3.407297432422637939e-01 -5.911669507622718811e-02 -2.257883362472057343e-02 -2.806213796138763428e-01 -5.825416371226310730e-02 -8.023168146610260010e-02 2.562400996685028076e-01 -1.326112598180770874e-01 -1.655382663011550903e-01 -2.036789432168006897e-02 1.107268258929252625e-01 1.743604391813278198e-01 2.711418569087982178e-01 2.087437175214290619e-02 -1.572221964597702026e-01 -1.846503764390945435e-01 1.571472585201263428e-01
-2.355742454528808594e-01 -8.185276389122009277e-02 8.381479233503341675e-02 -2.540395259857177734e-01 -1.638292670249938965e-01 6.198045015335083008e-01 9.812460094690322876e-02 -9.272003918886184692e-02 -6.072551384568214417e-02 1.954168230295181274e-01 1.675549000501632690e-01 -1.862617284059524536e-01 1.815201938152313232e-01 -1.920926868915557861e-01 -2.310296520590782166e-02 -3.240728378295898438e-02 5.638778582215309143e-02 1.592146307229995728e-01 1.141273304820060730e-01 6.032770127058029175e-02 9.317260235548019409e-02 4.761416465044021606e-02 -1.527404487133026123e-01 -2.204886972904205322e-01 2.062285393476486206e-01 7.780476659536361694e-02 1.764639765024185181e-01 -4.784253984689712524e-02 8.592516928911209106e-02 -9.848580509424209595e-02 -1.737926751375198364e-01 -5.965832993388175964e-02
5.569662898778915405e-02 7.691236585378646851e-02 5.115341022610664368e-02 -1.132319867610931396e-01 -1.262813955545425415e-01 4.522639214992523193e-01 2.497336268424987793e-01 -2.317090332508087158e-01 6.341970711946487427e-02 3.462482988834381104e-01 1.878117471933364868e-01 4.963372275233268738e-02 -3.883992135524749756e-02 -1.194977089762687683e-01 -8.650169521570205688e-02 2.908078487962484360e-03 -1.411208044737577438e-02 8.730410784482955933e-02 -2.190351933240890503e-01 -2.157068252563476562e-02 7.490979880094528198e-02 3.798193931579589844e-01 3.348405957221984863e-01 -5.165358260273933411e-02 -8.443403057754039764e-03 2.182464152574539185e-01 -5.972816050052642822e-02 9.975939244031906128e-02 1.956882327795028687e-01 -7.755946367979049683e-02 -1.229763776063919067e-01 1.117798015475273132e-01
2.030161395668983459e-02 -1.267682909965515137e-01 1.412106901407241821e-01 -1.504663079977035522e-01 -6.546055898070335388e-03 2.242863029241561890e-01 -4.464254528284072876e-02 -8.416707813739776611e-02 6.515160202980041504e-02 7.829681783914566040e-02 5.639355629682540894e-02 -2.481515891849994659e-02 3.118170797824859619e-02 -4.384630024433135986e-01 -8.042971044778823853e-02 -8.317283540964126587e-02 1.092198565602302551e-01 2.376756221055984497e-01 -1.528103351593017578e-01 1.043146923184394836e-01 2.685239017009735107e-01 -2.078924924135208130e-01 1.857276409864425659e-01 1.065215021371841431e-01 -1.689439415931701660e-01 -2.488095499575138092e-02 -3.407684862613677979e-01 1.824710518121719360e-01 1.534030139446258545e-01 -1.041663289070129395e-01 -2.538676857948303223e-01 3.456934392452239990e-01
2.505316138267517090e-01 1.662020236253738403e-01 1.550458669662475586e-01 -1.978932768106460571e-01 -2.376799434423446655e-01 3.187045156955718994e-01 -1.659170985221862793e-01 -1.521886438131332397e-01 -4.227520152926445007e-02 1.981566399335861206e-01 4.831849038600921631e-02 -1.332136616110801697e-02 -4.530655220150947571e-02 1.416180282831192017e-01 -1.110809817910194397e-01 3.834179788827896118e-02 2.046879678964614868e-01 2.860506474971771240e-01 1.593325138092041016e-01 2.533409558236598969e-02 -7.489892095327377319e-02 3.439783155918121338e-01 -2.253060489892959595e-01 5.163267999887466431e-02 7.209501415491104126e-02 2.533109858632087708e-02 7.187069207429885864e-02 2.869689464569091797e-01 1.180606409907341003e-01 2.651673257350921631e-01 -2.289958596229553223e-01 3.186158090829849243e-02
1.051985286176204681e-02 -2.888967692852020264e-01 2.711125910282135010e-01 2.295458922162652016e-03 -7.300893217325210571e-02 2.056943327188491821e-01 -2.812721431255340576e-01 -3.035666607320308685e-02 1.399089395999908447e-01 2.576887421309947968e-02 -1.366738080978393555e-01 2.886565774679183960e-02 -8.606573194265365601e-02 -1.272331774234771729e-01 -2.323247194290161133e-01 1.882624179124832153e-01 1.472868919372558594e-01 2.026243060827255249e-01 -1.927018463611602783e-01 2.600790262222290039e-01 -1.689279824495315552e-02 1.765328049659729004e-01 2.301100790500640869e-01 -9.243052452802658081e-02 -2.078484557569026947e-02 2.274989485740661621e-01 2.727803587913513184e-01 -1.610516458749771118e-01 1.867322474718093872e-01 -1.988196074962615967e-01 -1.008427217602729797e-01 2.547739148139953613e-01
-7.341940701007843018e-02 -8.646474033594131470e-02 5.202687531709671021e-02 -1.415521502494812012e-01 -3.879853710532188416e-02 4.983931481838226318e-01 -7.298460602760314941e-02 -5.516396090388298035e-02 -1.478023231029510498e-01 1.486249864101409912e-01 6.006900966167449951e-02 -4.087394848465919495e-02 -6.943172961473464966e-02 -1.046251356601715088e-01 -4.833703860640525818e-02 -5.637685582041740417e-02 1.993735730648040771e-01 1.513759195804595947e-01 -1.724473387002944946e-02 1.338073611259460449e-01 1.705152168869972229e-02 4.125116467475891113e-01 -1.816587150096893311e-01 -3.713779449462890625e-01 -2.079347223043441772e-01 -5.835881922394037247e-03 2.007992267608642578e-01 -1.357600688934326172e-01 5.734214559197425842e-02 2.143546640872955322e-01 -2.248905450105667114e-01 1.074458211660385132e-01
9.582995623350143433e-02 -2.608101367950439453e-01 3.034771978855133057e-01 -2.513224184513092041e-01 -1.218956261873245239e-01 1.693433672189712524e-01 -2.809392511844635010e-01 -4.977824538946151733e-02 -1.052585020661354065e-01 5.556958541274070740e-02 -2.331148087978363037e-01 -3.160982578992843628e-02 -1.024235263466835022e-01 1.897444762289524078e-02 -3.410979807376861572e-01 -1.327526941895484924e-02 1.688052266836166382e-01 2.469004094600677490e-01 -3.139404952526092529e-01 -2.550153434276580811e-01 -5.331187322735786438e-02 -1.300596147775650024e-01 3.615126013755798340e-02 -1.958270184695720673e-02 1.891852319240570068e-01 -1.813143789768218994e-01 -6.122204288840293884e-02 1.942704617977142334e-01 1.330960392951965332e-01 -1.783614754676818848e-01 4.132758826017379761e-03 -1.073081120848655701e-01
-9.419555962085723877e-02 5.690542981028556824e-02 2.666775137186050415e-03 -2.540047764778137207e-01 1.472741067409515381e-01 6.368065476417541504e-01 -1.579331047832965851e-02 -2.048638164997100830e-01 2.362007973715662956e-03 1.607430726289749146e-01 3.444394841790199280e-02 -8.659605681896209717e-02 1.835952550172805786e-01 -1.800863295793533325e-01 5.425987392663955688e-02 1.898136883974075317e-01 2.634876668453216553e-01 1.004500091075897217e-01 -1.084259673953056335e-01 2.055163234472274780e-01 4.625602439045906067e-02 -6.532625108957290649e-02 -9.334721602499485016e-03 -2.338817268610000610e-01 1.298796534538269043e-01 -1.850910335779190063e-01 -2.528628567233681679e-03 1.103099435567855835e-01 1.082057729363441467e-01 1.714900881052017212e-01 -1.116145923733711243e-01 -5.206255987286567688e-02
-1.592813991010189056e-02 -8.487848937511444092e-02 2.230424433946609497e-01 -2.439878135919570923e-01 -1.522804945707321167e-01 3.256768882274627686e-01 -1.957714110612869263e-01 6.213826313614845276e-02 3.107398748397827148e-02 -1.780992001295089722e-01 3.479612991213798523e-02 -3.838537260890007019e-03 9.317044168710708618e-02 6.168483197689056396e-02 -1.782081462442874908e-02 2.206867337226867676e-01 2.816246151924133301e-01 3.332574069499969482e-01 -1.497237086296081543e-01 1.042268872261047363e-01 -2.870748937129974365e-01 1.652200520038604736e-01 8.726868033409118652e-02 -2.326470911502838135e-01 1.026053503155708313e-01 -3.181345164775848389e-01 6.780375540256500244e-02 1.885481476783752441e-01 1.758912950754165649e-01 -1.121664717793464661e-01 -1.011080667376518250e-01 -1.251981854438781738e-01
6.524434685707092285e-02 -1.021403968334197998e-01 2.911156788468360901e-02 -2.357848733663558960e-01 -3.986002877354621887e-02 6.159736514091491699e-01 1.437278836965560913e-01 -1.484110504388809204e-01 1.525642722845077515e-01 1.275794506072998047e-01 1.902261078357696533e-01 6.459016352891921997e-02 -4.916124418377876282e-02 7.337672263383865356e-02 -1.866469383239746094e-01 9.916635602712631226e-02 2.176822721958160400e-01 -1.611577868461608887e-01 -1.084921061992645264e-01 9.449027478694915771e-03 -1.078658923506736755e-01 4.311721771955490112e-02 2.983301579952239990e-01 -2.098488807678222656e-01 1.264401376247406006e-01 6.053757667541503906e-02 -1.508396863937377930e-01 4.135821759700775146e-02 4.036904126405715942e-02 2.297477871179580688e-01 -1.496333926916122437e-01 1.418551951646804810e-01
2.172852158546447754e-01 -1.319720745086669922e-01 3.080956935882568359e-01 -1.675459295511245728e-01 -1.016605496406555176e-01 6.333470344543457031e-02 -3.197126388549804688e-01 -9.799896925687789917e-02 2.006328701972961426e-01 1.033133491873741150e-01 -4.260206595063209534e-02 5.266769602894783020e-02 1.589887887239456177e-01 -4.617618396878242493e-02 -3.860162496566772461e-01 -2.356688864529132843e-02 1.225647106766700745e-01 1.383955776691436768e-01 1.086518913507461548e-01 -1.305081546306610107e-01 -2.505266666412353516e-01 4.709844943135976791e-03 -4.887521639466285706e-02 -8.972397446632385254e-02 -7.128700613975524902e-02 -1.694569736719131470e-01 7.742510735988616943e-02 2.413809597492218018e-01 -1.150575578212738037e-01 -7.641713321208953857e-02 -3.172945082187652588e-01 3.157081902027130127e-01
-5.284741148352622986e-02 -2.733180820941925049e-01 2.432648837566375732e-01 -1.231581419706344604e-01 -3.654234856367111206e-02 1.287762969732284546e-01 -6.615353375673294067e-02 -1.727120727300643921e-01 5.321685969829559326e-02 3.126145303249359131e-01 1.011120676994323730e-01 2.157079055905342102e-02 -5.354680493474006653e-02 -3.722252547740936279e-01 -7.186385989189147949e-02 -5.516288056969642639e-02 -2.130869477987289429e-01 -2.307960763573646545e-02 -3.978839516639709473e-02 -1.868250817060470581e-01 -1.205707788467407227e-01 7.420432567596435547e-02 -1.019055321812629700e-01 -3.777514398097991943e-01 6.203588470816612244e-02 -6.553509086370468140e-02 8.410142362117767334e-02 1.060323417186737061e-01 1.774928867816925049e-01 -2.059568315744400024e-01 -2.065971195697784424e-01 3.695207238197326660e-01
1.618616133928298950e-01 -1.333531290292739868e-01 2.239589095115661621e-01 -8.312095701694488525e-02 1.697364300489425659e-01 1.794450432062149048e-01 -3.540897667407989502e-01 3.162446245551109314e-02 -8.400242030620574951e-02 -5.269676446914672852e-03 -1.244840621948242188e-01 5.563415959477424622e-02 7.581506669521331787e-02 -1.889696419239044189e-01 -1.521724164485931396e-01 -9.706777520477771759e-03 2.440195381641387939e-01 1.160796433687210083e-01 -1.529430299997329712e-01 -4.017953574657440186e-02 -1.519368737936019897e-01 2.229549288749694824e-01 1.176898404955863953e-01 -3.941283524036407471e-01 1.447836216539144516e-02 7.697922736406326294e-02 6.211400032043457031e-02 1.387234032154083252e-01 2.271288931369781494e-01 -3.571731448173522949e-01 -8.344788849353790283e-02 2.565297186374664307e-01
2.704755365848541260e-01 -2.288106828927993774e-01 1.946557462215423584e-01 -3.018764555454254150e-01 -1.600520163774490356e-01 2.072133310139179230e-02 -2.500252425670623779e-01 -2.854590490460395813e-02 2.317467927932739258e-01 4.062119871377944946e-02 3.634122386574745178e-02 -9.547204524278640747e-02 1.009703651070594788e-01 1.464969664812088013e-01 -3.699847757816314697e-01 -2.105897292494773865e-02 -1.035527810454368591e-01 4.032392054796218872e-02 -1.841452866792678833e-01 4.522068426012992859e-02 -1.721532791852951050e-01 2.738748677074909210e-02 -1.436543911695480347e-01 -1.382405459880828857e-01 2.234151959419250488e-02 -8.840871602296829224e-02 9.233234822750091553e-02 1.053361892700195312e-01 6.159145385026931763e-02 -1.130487099289894104e-01 -4.478012919425964355e-01 2.405014485120773315e-01
2.446070164442062378e-01 1.233965437859296799e-02 3.382183015346527100e-01 -1.270503848791122437e-01 -9.653137624263763428e-02 1.564226746559143066e-01 -4.856573790311813354e-02 -1.876887679100036621e-01 2.686853706836700439e-01 1.483526676893234253e-01 -7.836835831403732300e-02 -3.037832975387573242e-01 1.238702461123466492e-01 -8.055456727743148804e-02 -1.814429648220539093e-02 -5.387290194630622864e-02 3.472114503383636475e-01 1.749775488860905170e-03 -1.009954214096069336e-01 1.285008639097213745e-01 -4.557022824883460999e-02 -4.197488073259592056e-03 -5.740219354629516602e-02 -4.982241615653038025e-02 -1.593587547540664673e-01 -2.257574051618576050e-01 -1.808386668562889099e-02 3.168293237686157227e-01 1.842424124479293823e-01 -3.843422830104827881e-01 -6.458003818988800049e-02 -4.870080947875976562e-02
6.715438514947891235e-02 -3.541651666164398193e-01 1.092752534896135330e-02 -3.759930133819580078e-01 -3.250915184617042542e-02 3.073857724666595459e-01 7.914213836193084717e-02 -2.106763422489166260e-01 2.160018831491470337e-01 3.196515142917633057e-02 -7.755608856678009033e-02 -2.641946673393249512e-01 -7.420246303081512451e-02 -3.619806468486785889e-01 -1.900867372751235962e-01 -4.307569190859794617e-02 4.149736091494560242e-02 -1.518643498420715332e-01 -2.445156723260879517e-01 -4.122440703213214874e-03 -1.950701624155044556e-01 1.141098663210868835e-01 -6.088848412036895752e-02 -1.038628863170742989e-03 2.660450339317321777e-01 2.759241312742233276e-02 -2.078562974929809570e-01 2.933712862432003021e-02 -2.085546264424920082e-03 -1.102556809782981873e-01 -1.304236054420471191e-01 1.451576687395572662e-02
1.194965615868568420e-01 -1.366392374038696289e-01 2.344159185886383057e-01 -2.301728725433349609e-01 -2.809219658374786377e-01 -1.009929329156875610e-01 -4.725376889109611511e-02 -3.262192308902740479e-01 -6.591861695051193237e-02 1.740929335355758667e-01 2.954169213771820068e-01 -9.144754707813262939e-02 2.234883792698383331e-02 -7.715480029582977295e-02 -2.922416925430297852e-01 -3.696358576416969299e-02 -1.688041239976882935e-01 1.624660193920135498e-01 -2.226631492376327515e-01 4.143096506595611572e-03 -1.492934674024581909e-01 8.012224733829498291e-02 -2.045670002698898315e-01 -3.258802294731140137e-01 4.692624509334564209e-02 9.627813473343849182e-03 -4.339331015944480896e-02 1.738014258444309235e-02 8.636126667261123657e-02 -1.483408659696578979e-01 -1.944776028394699097e-01 2.912653088569641113e-01
7.453903555870056152e-02 -3.753172457218170166e-01 1.844659149646759033e-01 -5.002102628350257874e-02 -4.381705075502395630e-02 2.825766205787658691e-01 3.867419902235269547e-03 -6.632620841264724731e-02 -2.920749597251415253e-02 1.442344784736633301e-01 -1.646449118852615356e-01 -1.097039803862571716e-01 2.209391593933105469e-01 -1.853204071521759033e-01 -1.325248032808303833e-01 -3.613662905991077423e-03 3.555274605751037598e-01 4.195286631584167480e-01 -2.863609790802001953e-01 4.295648261904716492e-02 5.648661032319068909e-02 1.212013363838195801e-01 -1.231109201908111572e-01 2.369764745235443115e-01 5.211941525340080261e-02 3.007914498448371887e-02 -3.500950336456298828e-02 8.558464795351028442e-02 5.432080477476119995e-02 1.669070273637771606e-01 -2.250304520130157471e-01 -1.638985611498355865e-02
9.762571193277835846e-03 -1.254134327173233032e-01 2.497396916151046753e-01 3.187047317624092102e-02 9.740678966045379639e-02 1.987374275922775269e-01 -4.573270678520202637e-02 -3.000890910625457764e-01 4.458284750580787659e-02 2.170049995183944702e-01 4.273590818047523499e-02 -4.823008552193641663e-02 1.888248622417449951e-01 1.712324097752571106e-02 -3.704645633697509766e-01 2.712679505348205566e-01 -1.242837086319923401e-01 -1.900499463081359863e-01 -2.967956960201263428e-01 1.196116134524345398e-01 2.136850655078887939e-01 1.492924522608518600e-02 -1.191861853003501892e-01 2.440560162067413330e-01 -1.537246704101562500e-01 9.672120213508605957e-02 2.068582773208618164e-01 1.376249194145202637e-01 1.044647321105003357e-01 2.139791846275329590e-02 -1.890502274036407471e-01 2.533976435661315918e-01
-2.033944278955459595e-01 -4.152841567993164062e-01 1.513035744428634644e-01 -3.937330543994903564e-01 1.912374049425125122e-01 2.669774889945983887e-01 -2.542763017117977142e-02 1.048922240734100342e-01 4.786750674247741699e-02 1.358649581670761108e-01 1.922402679920196533e-01 5.026874318718910217e-02 -1.648592650890350342e-01 1.819306910037994385e-01 -1.281162649393081665e-01 -1.500727236270904541e-01 7.178958039730787277e-03 1.378981620073318481e-01 -6.759096682071685791e-02 2.164202928543090820e-01 -1.800195127725601196e-01 1.870286017656326294e-01 7.775370031595230103e-02 -1.421184986829757690e-01 -1.317083239555358887e-01 -1.937552243471145630e-01 -2.060601301491260529e-02 1.448995321989059448e-01 -9.153521806001663208e-02 -1.025303900241851807e-01 -2.283942699432373047e-01 1.335643827915191650e-01
8.420083671808242798e-02 -1.183320432901382446e-01 2.664799988269805908e-01 -2.572732269763946533e-01 -6.642031483352184296e-03 -8.492285385727882385e-03 -9.415049850940704346e-02 -3.303658217191696167e-02 2.772250473499298096e-01 1.489951461553573608e-01 2.363264560699462891e-01 1.959135523065924644e-03 -1.347311288118362427e-01 -1.442991346120834351e-01 -4.894639849662780762e-01 -1.160486862063407898e-01 1.621380448341369629e-01 2.034252285957336426e-01 -2.704228460788726807e-01 -6.005676835775375366e-02 -2.781455218791961670e-01 5.967072397470474243e-02 1.032380759716033936e-01 4.014271870255470276e-02 2.108403742313385010e-01 5.204937607049942017e-02 -7.557170838117599487e-02 2.317016422748565674e-01 1.315861195325851440e-01 6.708485633134841919e-02 7.178163155913352966e-03 1.366857439279556274e-01
-2.435483485460281372e-01 -1.725812703371047974e-01 4.676664769649505615e-01 -1.899098008871078491e-01 -5.642018094658851624e-02 1.166394352912902832e-01 -2.750925123691558838e-01 9.894362650811672211e-03 1.562294214963912964e-01 -5.211194232106208801e-02 7.705464027822017670e-03 -1.821978092193603516e-01 -4.554428160190582275e-02 -1.237594634294509888e-01 -1.653014272451400757e-01 2.261407226324081421e-01 -1.182334125041961670e-02 1.080178171396255493e-01 7.188536226749420166e-02 -4.276378452777862549e-02 -1.169212460517883301e-01 2.624136507511138916e-01 4.583098739385604858e-02 5.760581418871879578e-02 1.881167143583297729e-01 -1.013968139886856079e-02 3.071174956858158112e-02 -1.562299579381942749e-01 4.051102697849273682e-02 1.356360316276550293e-01 -1.689495891332626343e-01 4.372054636478424072e-01
4.625967741012573242e-01 -1.326815932989120483e-01 9.452474303543567657e-03 -2.624489180743694305e-02 7.648308575153350830e-02 4.923433363437652588e-01 -6.762076914310455322e-02 -8.366711437702178955e-02 2.763884142041206360e-02 1.747132390737533569e-01 1.307225674390792847e-01 -1.833031177520751953e-01 -6.440375000238418579e-02 -3.154297471046447754e-01 -2.478449046611785889e-01 1.096523925662040710e-02 1.536295004189014435e-02 9.480430185794830322e-02 2.066810429096221924e-01 -1.537413708865642548e-02 1.104062125086784363e-01 1.280804127454757690e-01 -1.170945120975375175e-03 -1.603631079196929932e-01 1.589014083147048950e-01 -3.483134508132934570e-02 1.860763579607009888e-01 1.256275177001953125e-01 3.464416041970252991e-02 -9.548181295394897461e-02 -7.917005568742752075e-02 2.463445812463760376e-01
-2.855925448238849640e-02 -3.938493132591247559e-01 2.126778066158294678e-01 -2.216631174087524414e-01 4.015609249472618103e-02 2.076460719108581543e-01 -4.306613206863403320e-01 -1.654239743947982788e-01 -3.862445428967475891e-02 -3.038428910076618195e-02 -1.210222244262695312e-01 1.985282599925994873e-01 -6.156100705265998840e-02 3.868978843092918396e-02 -4.867751523852348328e-02 -9.458422660827636719e-02 2.251229882240295410e-01 -9.975074231624603271e-02 -1.455489993095397949e-01 -1.398354768753051758e-01 1.469212770462036133e-01 2.090824544429779053e-01 4.161966592073440552e-02 1.161905974149703979e-01 2.124504745006561279e-01 -2.214243449270725250e-02 -1.657759696245193481e-01 1.312514692544937134e-01 1.243974715471267700e-01 -2.633239030838012695e-01 -2.469994276762008667e-01 -3.162171319127082825e-02
-3.053925931453704834e-01 1.561427023261785507e-02 4.491027295589447021e-01 -1.437875330448150635e-01 -7.787026464939117432e-02 1.798550188541412354e-01 -2.433636635541915894e-01 -1.043108874000608921e-03 -8.847083896398544312e-02 2.674703001976013184e-01 4.244835581630468369e-03 -1.028914004564285278e-01 -5.106744915246963501e-02 1.482810452580451965e-02 -6.960218399763107300e-02 2.577135525643825531e-02 1.800431460142135620e-01 1.499437838792800903e-01 3.853544127196073532e-03 -2.599230110645294189e-01 -1.838196218013763428e-01 3.912799432873725891e-02 -1.325348764657974243e-01 5.803006142377853394e-02 8.048676699399948120e-02 -1.273171156644821167e-01 1.193142384290695190e-01 9.997958689928054810e-02 3.588194847106933594e-01 -2.961600422859191895e-01 7.459575682878494263e-02 2.012534290552139282e-01
3.490659296512603760e-01 -3.066211640834808350e-01 9.352713078260421753e-02 -2.734035253524780273e-01 -4.975316300988197327e-02 1.699136346578598022e-01 4.827100038528442383e-02 -4.173928126692771912e-02 -5.066190659999847412e-02 8.175283670425415039e-02 1.837756484746932983e-01 -1.365894228219985962e-01 1.729675680398941040e-01 -6.060949340462684631e-02 -4.367763400077819824e-01 1.494859606027603149e-01 -2.224313654005527496e-02 9.304736554622650146e-02 2.959714829921722412e-02 2.053079307079315186e-01 1.582746058702468872e-01 1.788256466388702393e-01 -9.520740807056427002e-02 1.320852488279342651e-01 2.551871836185455322e-01 1.870674341917037964e-01 7.077078521251678467e-02 -3.362664952874183655e-02 -7.704348117113113403e-02 9.503515064716339111e-02 -2.772308886051177979e-01 1.517613977193832397e-01
-3.130723536014556885e-01 -1.446033865213394165e-01 1.432965695858001709e-01 -1.046711057424545288e-01 -1.178409159183502197e-01 3.242417275905609131e-01 1.188359260559082031e-01 1.041185781359672546e-01 -1.721828877925872803e-01 8.867244422435760498e-02 -4.021061584353446960e-02 2.507819235324859619e-01 -5.607751756906509399e-02 -8.915489166975021362e-02 -1.145825535058975220e-01 -9.546560049057006836e-02 1.999957412481307983e-01 -1.650867760181427002e-01 2.707683108747005463e-02 -1.843324154615402222e-01 2.265362143516540527e-01 3.071627616882324219e-01 6.294191628694534302e-02 -2.134354263544082642e-01 2.722132392227649689e-02 1.624902039766311646e-01 -1.588786691427230835e-01 1.561845391988754272e-01 5.849468708038330078e-02 3.281702101230621338e-02 -2.241233289241790771e-01 3.762869834899902344e-01
-4.126644879579544067e-02 4.879741370677947998e-02 3.343774378299713135e-01 -3.817711770534515381e-01 -8.920478075742721558e-02 1.387721449136734009e-01 -4.729312658309936523e-02 -1.331381406635046005e-02 7.617305219173431396e-02 -1.418415363878011703e-02 -8.078622072935104370e-02 -7.027848809957504272e-02 7.989452034235000610e-02 6.733316183090209961e-02 -8.107545226812362671e-02 5.709917098283767700e-02 -9.231893718242645264e-02 -4.457657039165496826e-02 2.415119111537933350e-02 -1.323212683200836182e-01 -3.568348661065101624e-02 1.450185775756835938e-01 -1.423427909612655640e-01 2.296920269727706909e-01 2.956126630306243896e-01 -1.759179085493087769e-01 1.399348229169845581e-01 3.648401796817779541e-01 1.059829294681549072e-01 -1.437767297029495239e-01 -2.883043289184570312e-01 4.006702303886413574e-01
1.245973631739616394e-01 -1.737811230123043060e-02 1.678639799356460571e-01 -2.389681488275527954e-01 -2.515426650643348694e-02 4.145360738039016724e-02 -1.326648592948913574e-01 -7.388186454772949219e-02 -3.507494553923606873e-02 -4.030087962746620178e-02 5.116038396954536438e-02 -1.102623343467712402e-01 1.066822186112403870e-01 1.151452586054801941e-01 -2.001896649599075317e-01 3.000373579561710358e-02 -1.731709986925125122e-01 4.697119891643524170e-01 -1.678711175918579102e-01 -3.403595834970474243e-02 -3.162850067019462585e-02 1.284521073102951050e-01 3.807077407836914062e-01 -4.202439263463020325e-02 3.519741892814636230e-01 -3.393181040883064270e-02 -1.350808590650558472e-01 1.138268560171127319e-01 1.063897088170051575e-01 2.488725483417510986e-01 -1.489051133394241333e-01 3.072514832019805908e-01
1.109960973262786865e-01 -8.780603110790252686e-02 9.156256914138793945e-02 -3.140769898891448975e-01 4.735907912254333496e-02 1.830826848745346069e-01 -2.830162048339843750e-01 -1.507338732481002808e-01 5.806479230523109436e-02 2.101646810770034790e-01 1.918993145227432251e-01 2.408049851655960083e-01 1.898305416107177734e-01 -1.938875317573547363e-01 -2.836560606956481934e-01 1.001093387603759766e-01 8.111643791198730469e-02 2.650196291506290436e-02 -7.066029310226440430e-02 -3.203107416629791260e-02 -1.177669167518615723e-01 2.964744158089160919e-02 -1.048618555068969727e-01 -3.506013751029968262e-01 2.043681293725967407e-01 7.720611244440078735e-02 -1.573027521371841431e-01 1.951740235090255737e-01 -6.535187363624572754e-02 -2.944667935371398926e-01 3.995298594236373901e-02 2.505763769149780273e-01
1.734717749059200287e-02 -1.268882155418395996e-01 2.543056011199951172e-01 -1.694521754980087280e-01 4.055296257138252258e-02 2.472751289606094360e-01 -5.130156502127647400e-02 -4.330089315772056580e-02 -1.086754500865936279e-01 1.557168066501617432e-01 2.340224236249923706e-01 -2.330229245126247406e-02 1.661180891096591949e-02 -2.034688591957092285e-01 -2.472465485334396362e-01 -3.437175750732421875e-01 1.540946513414382935e-01 -1.037761569023132324e-02 4.494604095816612244e-02 2.478408068418502808e-01 2.095150202512741089e-01 4.497578144073486328e-01 -2.488606423139572144e-01 -1.807047426700592041e-01 6.384152173995971680e-02 2.469859421253204346e-01 -4.888544231653213501e-02 8.097222447395324707e-02 -4.455127567052841187e-02 -4.879292473196983337e-02 -1.961652375757694244e-02 6.135071814060211182e-02
1.975202932953834534e-02 -1.310521662235260010e-01 3.453610092401504517e-02 -1.955952942371368408e-01 -4.241085797548294067e-02 1.613254547119140625e-01 -1.608797013759613037e-01 -3.763571977615356445e-01 1.204218640923500061e-01 -6.273373961448669434e-02 5.923799797892570496e-02 9.287074953317642212e-02 -1.328158974647521973e-01 -3.072649836540222168e-01 -2.775419354438781738e-01 -8.980862796306610107e-02 2.771120965480804443e-01 1.481011211872100830e-01 -2.456570565700531006e-01 2.043732553720474243e-01 1.186705231666564941e-01 -1.625409424304962158e-01 1.083754971623420715e-01 1.850175485014915466e-02 -1.372030824422836304e-01 6.862529367208480835e-02 -1.641176193952560425e-01 3.752083778381347656e-01 1.438990533351898193e-01 -6.791435927152633667e-02 -1.453817933797836304e-01 1.696453094482421875e-01
-6.561800092458724976e-02 -2.780384719371795654e-01 1.199837177991867065e-01 -2.372744381427764893e-01 7.194394618272781372e-02 2.402960062026977539e-01 -6.537152081727981567e-02 -1.625830382108688354e-01 1.165339164435863495e-02 3.079775571823120117e-01 3.210899829864501953e-01 -2.925500273704528809e-01 -1.133163645863533020e-01 -6.960930675268173218e-02 -2.105870246887207031e-01 7.398895174264907837e-02 1.729342341423034668e-01 2.352616935968399048e-01 1.430881619453430176e-01 2.344196885824203491e-01 9.182800352573394775e-02 1.828642040491104126e-01 -1.048005074262619019e-01 -1.898886710405349731e-01 5.832223594188690186e-02 -1.556503772735595703e-01 1.757180243730545044e-01 8.683700859546661377e-02 -2.117400616407394409e-02 4.565935209393501282e-02 -2.154439687728881836e-01 -1.957096904516220093e-01
-1.027454733848571777e-01 2.947916463017463684e-02 3.882090747356414795e-01 -1.352954804897308350e-01 2.252920297905802727e-03 1.631929278373718262e-01 -7.145252078771591187e-02 6.489866226911544800e-02 1.428940445184707642e-01 1.725614517927169800e-01 -5.474945530295372009e-02 -1.667760163545608521e-01 3.979561626911163330e-01 1.808956712484359741e-01 -3.283538222312927246e-01 1.031227186322212219e-01 2.340582199394702911e-02 -4.417845234274864197e-02 3.216063231229782104e-02 2.302596271038055420e-01 1.290579326450824738e-02 1.113826036453247070e-02 -1.985434740781784058e-01 1.661998778581619263e-01 1.434887200593948364e-01 -1.506782323122024536e-01 -4.653638694435358047e-03 -5.493785068392753601e-02 3.866212069988250732e-01 -1.975334137678146362e-01 -1.577304452657699585e-01 9.728934615850448608e-02
1.047661527991294861e-01 -2.117014676332473755e-01 3.422966301441192627e-01 -2.449213899672031403e-02 2.088490426540374756e-01 1.522600799798965454e-01 -1.403056681156158447e-01 7.222010195255279541e-02 1.142645031213760376e-01 1.865960806608200073e-01 -1.473579406738281250e-01 -7.152219861745834351e-02 1.637925654649734497e-01 -1.228757575154304504e-01 -1.061071306467056274e-01 5.357567965984344482e-02 3.492951095104217529e-01 3.306455314159393311e-01 -2.111975550651550293e-01 9.204680472612380981e-02 2.246496975421905518e-01 2.270163297653198242e-01 -2.897390127182006836e-01 3.302975371479988098e-02 -9.722890099510550499e-04 -1.428933069109916687e-02 -1.797017827630043030e-02 -8.897074311971664429e-02 3.140712156891822815e-02 3.336673229932785034e-02 -3.466139435768127441e-01 4.287929460406303406e-02
-5.166652426123619080e-02 -1.684775203466415405e-01 1.086646467447280884e-01 -3.614827618002891541e-02 -2.038896270096302032e-02 3.792566657066345215e-01 -1.641603112220764160e-01 -3.599093556404113770e-01 -5.280360206961631775e-02 6.858931481838226318e-02 2.031788378953933716e-01 -6.537870317697525024e-02 6.241816654801368713e-02 -1.140520125627517700e-01 -2.889327108860015869e-01 -5.387193337082862854e-02 1.728646084666252136e-02 4.373394697904586792e-02 7.598191499710083008e-02 2.534004114568233490e-02 2.794267237186431885e-01 3.991383016109466553e-01 -8.647342771291732788e-02 -2.681981325149536133e-01 -9.693897329270839691e-03 2.290444821119308472e-01 -2.023709565401077271e-02 -1.603316068649291992e-01 1.429133862257003784e-01 4.693328589200973511e-02 -2.237016111612319946e-01 1.483035683631896973e-01
6.452774256467819214e-02 -1.946970820426940918e-01 3.675393760204315186e-02 -2.574612498283386230e-01 5.946614220738410950e-02 2.433038204908370972e-01 -6.350419670343399048e-02 -1.541608572006225586e-01 -5.653451383113861084e-02 1.461922824382781982e-01 4.790707826614379883e-01 -1.849450021982192993e-01 -1.126421317458152771e-01 -1.823932379484176636e-01 -2.193337827920913696e-01 -1.985987648367881775e-02 1.535825431346893311e-01 1.658415198326110840e-01 -2.310246787965297699e-02 1.775755286216735840e-01 6.212576478719711304e-02 3.133275508880615234e-01 -7.004175335168838501e-02 -2.755647301673889160e-01 1.427563428878784180e-01 -3.484370931982994080e-02 2.665871381759643555e-01 9.528557956218719482e-02 1.151812449097633362e-01 7.331074029207229614e-02 -1.748812645673751831e-01 4.706378560513257980e-03
-1.823105663061141968e-01 6.294587254524230957e-02 1.983248442411422729e-01 -7.451093196868896484e-02 -7.977095246315002441e-02 2.029094696044921875e-01 -9.224633127450942993e-02 -8.670800924301147461e-02 -1.423011869192123413e-01 1.310619413852691650e-01 2.885573357343673706e-02 -2.342319637537002563e-01 6.216264143586158752e-02 -2.410458624362945557e-01 -3.739770650863647461e-01 1.831248551607131958e-01 -1.547578908503055573e-02 -1.102268323302268982e-01 -1.052198782563209534e-01 1.082447543740272522e-01 4.401815831661224365e-01 2.097770124673843384e-01 8.455561846494674683e-02 8.763491362333297729e-02 1.319487243890762329e-01 -2.553915679454803467e-01 -2.093220651149749756e-01 1.698330789804458618e-01 -1.212895065546035767e-01 -1.130069121718406677e-01 -2.252982407808303833e-01 -6.751982122659683228e-02
7.671881467103958130e-02 -4.520675912499427795e-02 1.795827299356460571e-01 -1.986665129661560059e-01 1.416798233985900879e-01 2.466002851724624634e-01 -1.669371128082275391e-01 -2.780867926776409149e-02 -5.389299709349870682e-03 3.178851604461669922e-01 -1.854622960090637207e-01 -8.697333931922912598e-02 1.312629729509353638e-01 8.599092811346054077e-02 -2.624027729034423828e-01 -8.585311472415924072e-02 2.513156235218048096e-01 3.715729415416717529e-01 4.543189331889152527e-02 -3.295960649847984314e-02 1.281927227973937988e-01 2.806285619735717773e-01 -1.757230460643768311e-01 -4.585041105747222900e-02 -2.225857600569725037e-02 -1.339693963527679443e-01 2.894054353237152100e-01 6.305660307407379150e-02 9.719070047140121460e-02 1.203577220439910889e-01 -3.222419321537017822e-01 -2.110018208622932434e-02
2.265567481517791748e-01 9.865132719278335571e-02 3.842386603355407715e-01 -7.448378205299377441e-02 1.362070143222808838e-01 3.758127689361572266e-01 -9.144679456949234009e-02 1.264742296189069748e-02 1.555162519216537476e-01 7.252859324216842651e-02 1.421064138412475586e-01 1.610864251852035522e-01 1.734985709190368652e-01 -1.331341266632080078e-01 -2.963396608829498291e-01 -1.390620786696672440e-02 -5.474650114774703979e-02 2.390155941247940063e-01 -1.541156470775604248e-01 -1.857471168041229248e-01 -5.440336838364601135e-02 2.285993397235870361e-01 1.371514350175857544e-01 8.320570737123489380e-02 4.099157080054283142e-02 -1.256988197565078735e-01 7.598537206649780273e-02 -3.307011723518371582e-01 -2.422348037362098694e-02 -2.220841497182846069e-01 -1.531214416027069092e-01 -2.673740684986114502e-02
1.942822486162185669e-01 9.312679618597030640e-02 1.962746977806091309e-01 -2.812037467956542969e-01 -1.822673231363296509e-01 1.521396785974502563e-01 -2.061394006013870239e-01 -1.060290858149528503e-01 -8.785989880561828613e-02 3.622771054506301880e-02 2.869353294372558594e-01 7.168880105018615723e-02 2.560152411460876465e-01 -1.067452132701873779e-01 -1.799987852573394775e-01 1.909605264663696289e-01 8.771871030330657959e-02 7.224251329898834229e-02 -2.651387155055999756e-01 -8.100503683090209961e-02 2.931407988071441650e-01 6.017975881695747375e-02 1.052427589893341064e-01 1.405668854713439941e-01 -1.545807421207427979e-01 1.607818007469177246e-01 2.997465729713439941e-01 -1.525930874049663544e-02 1.600006520748138428e-01 2.099745441228151321e-03 -2.597154974937438965e-01 2.013120204210281372e-01
1.099347099661827087e-01 -6.482677161693572998e-02 1.394477933645248413e-01 -2.558099851012229919e-02 -4.513769224286079407e-02 2.496184408664703369e-01 -2.120963484048843384e-01 2.593967877328395844e-02 1.014075130224227905e-01 -1.457896828651428223e-02 1.241932958364486694e-01 1.843425929546356201e-01 1.555731985718011856e-02 2.068817317485809326e-01 -4.869269132614135742e-01 9.439553320407867432e-02 1.479732394218444824e-01 6.034278497099876404e-02 -3.855104148387908936e-01 -2.537087798118591309e-01 -3.070467151701450348e-02 1.601803302764892578e-01 7.004588842391967773e-02 1.415232289582490921e-02 -2.146034985780715942e-01 8.942979574203491211e-02 3.367075696587562561e-02 2.287204265594482422e-01 6.347789615392684937e-02 -1.479240208864212036e-01 -2.225517481565475464e-01 2.269016504287719727e-01
-1.479486525058746338e-01 -4.627197608351707458e-02 -9.966432303190231323e-02 -1.269860863685607910e-01 -1.515982896089553833e-01 3.373012840747833252e-01 7.006317377090454102e-02 -4.610759392380714417e-02 -2.001371607184410095e-02 3.190558850765228271e-01 -1.201256215572357178e-01 -4.241647943854331970e-02 8.050286024808883667e-02 -2.903690934181213379e-01 -1.849794387817382812e-01 -5.728895217180252075e-02 1.450111120939254761e-01 2.448357045650482178e-01 -3.402807936072349548e-02 -9.161290526390075684e-02 3.648490905761718750e-01 1.533197164535522461e-01 -2.690206468105316162e-01 -1.358177661895751953e-01 2.427892200648784637e-02 -2.223134040832519531e-02 1.349321156740188599e-01 1.159563101828098297e-02 1.284579397179186344e-03 8.292179554700851440e-02 -3.541755080223083496e-01 2.639982700347900391e-01
-1.513725072145462036e-01 3.344459533691406250e-01 3.325883150100708008e-01 -3.358128666877746582e-01 4.963967204093933105e-02 5.873063206672668457e-02 -1.319206357002258301e-01 -4.046991094946861267e-02 -4.416634887456893921e-02 6.618028506636619568e-03 -4.359040036797523499e-02 7.650672644376754761e-02 2.043657898902893066e-01 1.193695589900016785e-01 -1.941657066345214844e-01 -2.343413420021533966e-02 7.929866015911102295e-02 6.578502804040908813e-02 4.458463191986083984e-02 2.919109910726547241e-02 -2.454841975122690201e-03 1.218155249953269958e-01 -1.483551412820816040e-01 1.637713909149169922e-01 2.188569754362106323e-01 -5.764030665159225464e-02 2.903222106397151947e-02 1.081869006156921387e-01 2.132145315408706665e-01 -1.652305871248245239e-01 -2.678708136081695557e-01 4.769333004951477051e-01
-9.189131855964660645e-02 -2.444708347320556641e-02 3.329251706600189209e-01 -1.183109283447265625e-01 -1.007933318614959717e-01 3.755117356777191162e-01 -1.510345190763473511e-01 -1.255266070365905762e-01 -6.187277287244796753e-02 4.697963967919349670e-02 2.232855260372161865e-01 -1.520512998104095459e-01 9.053106606006622314e-02 -3.324827551841735840e-02 -2.698233425617218018e-01 -1.526532769203186035e-01 4.280914086848497391e-03 4.743209574371576309e-03 -3.790822252631187439e-02 1.252991557121276855e-01 9.611693024635314941e-02 3.602571189403533936e-01 -2.542831897735595703e-01 -3.543267846107482910e-01 7.973968982696533203e-02 2.770712673664093018e-01 -5.151999741792678833e-02 -3.701659664511680603e-02 -1.241038925945758820e-02 1.872277706861495972e-01 -7.842324674129486084e-02 1.305600106716156006e-01
-1.427069306373596191e-01 -2.230804413557052612e-01 3.919009864330291748e-01 -2.322152107954025269e-01 -6.898913532495498657e-02 1.938566863536834717e-01 -1.418728828430175781e-01 -6.754963099956512451e-02 -1.229486539959907532e-01 -3.093376755714416504e-01 -2.097240537405014038e-01 -7.263783365488052368e-02 -1.278777723200619221e-03 -1.916594989597797394e-02 -5.448615550994873047e-01 -4.306807741522789001e-02 -7.926302403211593628e-02 8.281559683382511139e-03 -1.237952485680580139e-01 4.549017548561096191e-02 -1.748830527067184448e-01 -4.168255254626274109e-02 1.538190618157386780e-02 5.091604590415954590e-02 -3.078781627118587494e-02 6.694924086332321167e-03 -8.303542621433734894e-03 1.288852691650390625e-01 1.451627314090728760e-01 -1.357747465372085571e-01 -2.561726868152618408e-01 -1.202636882662773132e-01
1.303465515375137329e-01 -1.210531368851661682e-01 7.504037022590637207e-02 -2.330649644136428833e-01 -2.026014029979705811e-03 2.959969341754913330e-01 -1.277729719877243042e-01 -5.636869370937347412e-02 -4.076434671878814697e-02 3.473369479179382324e-01 3.753774762153625488e-01 -2.470836490392684937e-01 1.028038281947374344e-02 -1.986179351806640625e-01 -2.277269363403320312e-01 -3.007900156080722809e-02 2.005740404129028320e-01 1.034239977598190308e-01 7.287585735321044922e-02 2.401137650012969971e-01 1.434773206710815430e-01 2.642081677913665771e-01 -9.135222434997558594e-02 -3.086340129375457764e-01 1.009226310998201370e-02 -1.160635948181152344e-01 1.775888800621032715e-01 -2.400936558842658997e-03 9.480202198028564453e-02 -1.377448588609695435e-01 -5.790673941373825073e-02 -1.968322508037090302e-02
-3.316570073366165161e-02 -1.931330859661102295e-01 3.499235808849334717e-01 -7.240527123212814331e-02 1.939880251884460449e-01 1.624128669500350952e-01 -8.952620625495910645e-02 -3.676402941346168518e-02 9.006283432245254517e-02 3.169518113136291504e-01 -1.329110562801361084e-01 -4.491792246699333191e-02 2.109110355377197266e-01 -1.251982338726520538e-02 -1.351427733898162842e-01 1.364749968051910400e-01 4.563646912574768066e-01 2.362046390771865845e-01 -2.227639108896255493e-01 5.850225687026977539e-02 1.666754186153411865e-01 2.547276616096496582e-01 -2.524465322494506836e-01 -1.438213419169187546e-02 9.958471357822418213e-02 -2.295420318841934204e-02 1.301272511482238770e-01 5.117869470268487930e-03 -8.174606598913669586e-03 1.234186068177223206e-01 -1.794547140598297119e-01 -4.621670022606849670e-02
-6.271433085203170776e-02 -1.867799460887908936e-01 1.623111814260482788e-01 -1.732462495565414429e-01 7.674777880311012268e-03 6.189934611320495605e-01 -1.291221082210540771e-01 -1.213062088936567307e-02 -1.011728644371032715e-01 -1.714673824608325958e-02 -2.370002120733261108e-02 -3.637180104851722717e-02 -3.724341839551925659e-02 2.597740665078163147e-02 -3.237530589103698730e-01 5.436936020851135254e-02 1.135329604148864746e-01 -1.953811496496200562e-01 -2.734445035457611084e-02 2.733801901340484619e-01 7.866378873586654663e-02 1.845264136791229248e-01 -8.564963936805725098e-02 -3.677414357662200928e-01 -1.740500479936599731e-01 1.113359183073043823e-01 -1.168523430824279785e-01 -6.570862233638763428e-02 -3.118454851210117340e-02 3.088970854878425598e-02 -8.911016583442687988e-02 5.154738575220108032e-02
-2.609882876276969910e-02 -2.568704262375831604e-02 1.250323504209518433e-01 -2.585852742195129395e-01 1.435682326555252075e-01 2.562251091003417969e-01 -1.614043116569519043e-01 9.662535041570663452e-02 1.378263384103775024e-01 2.179666906595230103e-01 1.700387746095657349e-01 -1.364446729421615601e-01 4.865013062953948975e-02 4.446802288293838501e-02 -1.918361932039260864e-01 -1.579945087432861328e-01 -1.705276966094970703e-02 4.331025183200836182e-01 1.281981915235519409e-01 1.585879772901535034e-01 -1.218390166759490967e-01 2.379540055990219116e-01 -1.728240400552749634e-01 -4.191831499338150024e-02 -1.468393951654434204e-01 8.324038982391357422e-02 1.435835212469100952e-01 -4.250006377696990967e-02 1.905269771814346313e-01 2.785859405994415283e-01 -3.230718970298767090e-01 1.123389974236488342e-01
1.948148757219314575e-01 -1.611225754022598267e-01 3.135018348693847656e-01 -2.368209660053253174e-01 -3.625430762767791748e-01 2.927549183368682861e-02 -6.534105166792869568e-03 2.660706825554370880e-02 8.737564831972122192e-02 1.068941056728363037e-01 -5.587189272046089172e-02 1.520338803529739380e-01 5.067485570907592773e-02 7.239909470081329346e-02 -3.008269965648651123e-01 -7.790004462003707886e-02 6.023046001791954041e-02 1.255835313349962234e-02 -3.522430658340454102e-01 -4.327723383903503418e-02 -2.706212103366851807e-01 1.832441091537475586e-01 -2.379061467945575714e-02 -1.846279501914978027e-01 -8.376202732324600220e-02 3.759887814521789551e-02 2.338804304599761963e-01 7.566971331834793091e-02 5.956460162997245789e-02 -7.894705235958099365e-02 -3.202685415744781494e-01 2.158535718917846680e-01
6.740402430295944214e-02 -9.536755084991455078e-02 2.195097953081130981e-01 -1.905073523521423340e-01 2.006494998931884766e-01 4.605355262756347656e-01 2.240365892648696899e-01 -2.621339261531829834e-01 -2.736229598522186279e-01 -5.187716800719499588e-03 1.824756115674972534e-01 -1.460609734058380127e-01 -9.743511676788330078e-02 -2.709151618182659149e-02 -3.258534967899322510e-01 -5.581794306635856628e-02 1.162482947111129761e-01 -1.671610474586486816e-01 -1.109074279665946960e-01 8.985012024641036987e-02 5.239391699433326721e-02 1.031713113188743591e-01 6.525468546897172928e-03 -2.209530919790267944e-01 -7.346896082162857056e-02 -9.696997702121734619e-02 8.262210339307785034e-02 -1.051914915442466736e-01 3.681550920009613037e-02 -1.949802190065383911e-01 -2.712533473968505859e-01 -1.088451892137527466e-01
1.793347150087356567e-01 -1.846376061439514160e-01 2.195924520492553711e-01 -2.705760002136230469e-01 4.393860697746276855e-03 1.911674737930297852e-01 -1.900692582130432129e-01 1.251341030001640320e-02 3.373342454433441162e-01 4.276022315025329590e-02 3.231820762157440186e-01 -4.618152976036071777e-03 -1.563512384891510010e-01 -2.189788818359375000e-01 -2.607707083225250244e-01 -1.004716828465461731e-01 -4.082560911774635315e-02 1.817349046468734741e-01 -8.976127952337265015e-02 -1.364127546548843384e-01 -2.420040816068649292e-01 -9.041764587163925171e-02 4.730402678251266479e-02 1.763835549354553223e-03 1.767715066671371460e-01 1.213200613856315613e-01 -1.347979158163070679e-01 1.586132645606994629e-01 3.359943330287933350e-01 -1.322584748268127441e-01 -5.792446807026863098e-02 1.245281547307968140e-01
-2.588754706084728241e-02 -1.777062751352787018e-02 1.684295684099197388e-01 -3.473939374089241028e-02 2.450015693902969360e-01 4.344712197780609131e-01 -3.533977642655372620e-02 2.230537496507167816e-02 1.330465078353881836e-01 -2.766493894159793854e-02 1.654302775859832764e-01 -8.999586105346679688e-02 -4.500721767544746399e-02 -1.175116226077079773e-01 -3.328130543231964111e-01 -1.533650606870651245e-02 1.459325700998306274e-01 -2.262179553508758545e-01 -2.401958107948303223e-01 1.819856613874435425e-01 1.747206225991249084e-02 2.917082905769348145e-01 -1.329604089260101318e-01 -5.847465246915817261e-02 -2.428902983665466309e-01 9.498616680502891541e-03 -1.453688144683837891e-01 -1.606172770261764526e-01 2.197481989860534668e-01 -3.259967640042304993e-02 -3.350400030612945557e-01 2.708262391388416290e-02
-1.702549494802951813e-02 -5.832711234688758850e-02 4.739355742931365967e-01 -1.146953478455543518e-01 -4.354220256209373474e-02 -2.745740301907062531e-02 -1.696922779083251953e-01 -2.358333319425582886e-01 9.886913467198610306e-04 1.193680837750434875e-01 -1.041162163019180298e-01 1.419688202440738678e-02 -8.145300298929214478e-02 -7.195380982011556625e-03 5.936676170676946640e-03 5.240985006093978882e-02 1.770644038915634155e-01 1.659457944333553314e-02 -5.174194276332855225e-02 -1.526228189468383789e-01 -1.424083113670349121e-01 -2.551030926406383514e-02 -3.194716572761535645e-01 -2.729748785495758057e-01 2.810426056385040283e-01 -1.771092563867568970e-01 6.942023336887359619e-02 2.252218425273895264e-01 2.461895644664764404e-01 -2.830225527286529541e-01 -1.996220797300338745e-01 1.874898523092269897e-01
3.297485709190368652e-01 -1.891763657331466675e-01 1.749237924814224243e-01 -2.639957964420318604e-01 4.202491417527198792e-02 1.000557392835617065e-01 8.587606996297836304e-02 -1.740603744983673096e-01 -8.780134469270706177e-02 2.068354189395904541e-01 1.101020798087120056e-01 -2.441638410091400146e-01 7.472613453865051270e-02 1.233208999037742615e-01 -2.267485111951828003e-01 1.499738171696662903e-02 3.541584908962249756e-01 3.003886640071868896e-01 2.936339750885963440e-02 -4.645268246531486511e-02 2.786229252815246582e-01 1.792429685592651367e-01 -3.129672408103942871e-01 6.330464035272598267e-02 1.159033104777336121e-01 7.354740798473358154e-02 1.132306754589080811e-01 -2.631364390254020691e-02 3.411958366632461548e-02 4.038515314459800720e-02 -2.133421152830123901e-01 -3.778866725042462349e-03
-1.825758814811706543e-02 1.020538657903671265e-01 3.853641748428344727e-01 -1.618378460407257080e-01 1.442199349403381348e-01 2.072146981954574585e-01 -1.175661906599998474e-01 -2.505451440811157227e-02 1.363848000764846802e-01 -8.571620099246501923e-03 1.378155946731567383e-01 1.362905949354171753e-01 2.636077580973505974e-03 -2.009080052375793457e-01 -2.949543297290802002e-01 -6.811747699975967407e-02 7.631265372037887573e-02 1.074966490268707275e-01 -1.129358410835266113e-01 -6.609778106212615967e-02 7.528217136859893799e-02 1.450439095497131348e-01 2.337336093187332153e-01 3.683802485466003418e-02 3.831700682640075684e-01 -4.286327585577964783e-02 6.100885570049285889e-02 -1.461552828550338745e-01 -1.921029239892959595e-01 -3.497191071510314941e-01 -2.460193634033203125e-01 -1.935133934020996094e-01
-1.409147828817367554e-01 -4.258500039577484131e-01 2.653686106204986572e-01 -3.164700269699096680e-01 -2.158551290631294250e-02 1.536138504743576050e-01 1.060628220438957214e-01 -1.221188344061374664e-02 3.482576012611389160e-01 2.309369444847106934e-01 7.833068817853927612e-02 -6.189708039164543152e-02 1.204255446791648865e-01 3.636465640738606453e-03 -1.537508368492126465e-01 -1.267562657594680786e-01 8.650160580873489380e-02 -9.073823690414428711e-02 -5.652748793363571167e-02 9.093304723501205444e-02 -9.428880363702774048e-02 7.641080021858215332e-02 -1.012605279684066772e-01 -7.740830630064010620e-02 7.206196337938308716e-02 -3.476466238498687744e-02 -1.008171588182449341e-01 7.773759961128234863e-02 4.161297976970672607e-01 -1.870403587818145752e-01 -1.247214432805776596e-02 2.547314763069152832e-01
2.122287005186080933e-01 -1.791789941489696503e-02 2.623615860939025879e-01 -1.996621936559677124e-01 1.923941522836685181e-01 2.293546199798583984e-01 6.026751920580863953e-02 -3.019920550286769867e-02 1.221917942166328430e-01 1.830212622880935669e-01 -1.071431860327720642e-01 -2.583019137382507324e-01 -8.733606338500976562e-02 2.998874709010124207e-02 -2.596449553966522217e-01 -1.525527238845825195e-01 2.971785962581634521e-01 3.417218923568725586e-01 -5.378486216068267822e-02 -1.532985419034957886e-01 8.571268618106842041e-02 2.230564951896667480e-01 -3.088922798633575439e-01 4.574236273765563965e-02 4.302315786480903625e-02 1.352185159921646118e-01 1.444869488477706909e-01 1.916014775633811951e-02 1.533375233411788940e-01 4.133679717779159546e-02 -2.701891958713531494e-01 1.556989364326000214e-02
9.466819465160369873e-02 -6.015625968575477600e-02 9.907686151564121246e-03 -1.838039457798004150e-01 -3.677212297916412354e-01 3.383336067199707031e-01 -3.236430883407592773e-02 -2.102036774158477783e-01 1.080987751483917236e-01 -1.203036401420831680e-02 1.487919837236404419e-01 1.833377331495285034e-01 2.086532674729824066e-02 -3.740089759230613708e-02 -2.265324145555496216e-01 1.654786020517349243e-01 1.249227523803710938e-01 3.083870708942413330e-01 2.020903080701828003e-01 -1.228616088628768921e-01 3.293174505233764648e-01 1.257588863372802734e-01 1.201050803065299988e-01 1.722405105829238892e-02 -6.884311884641647339e-02 -1.336119323968887329e-02 5.032435432076454163e-02 -7.814414054155349731e-02 1.263523697853088379e-01 1.729181259870529175e-01 -3.702555596828460693e-01 9.141556173563003540e-02
-1.590491980314254761e-01 -1.343764364719390869e-01 1.730396598577499390e-02 -3.154823780059814453e-01 -3.065367341041564941e-01 5.694339871406555176e-01 1.342803984880447388e-01 -2.129083722829818726e-01 3.850267827510833740e-02 1.486075669527053833e-01 4.177414812147617340e-03 -1.423504650592803955e-01 5.056276917457580566e-02 -9.462400525808334351e-02 -1.265157014131546021e-01 1.151552945375442505e-01 3.660976886749267578e-02 1.347675267606973648e-02 -3.570834547281265259e-02 -1.757833920419216156e-02 1.484753191471099854e-01 6.022093445062637329e-02 3.322221338748931885e-02 -2.893400490283966064e-01 3.031446039676666260e-01 -1.612805873155593872e-01 -5.675035715103149414e-02 -2.093848772346973419e-02 3.542601317167282104e-02 1.741578876972198486e-01 -1.530057340860366821e-01 -2.118683420121669769e-02
-4.100347682833671570e-02 9.087543189525604248e-02 2.434341162443161011e-01 -9.784813225269317627e-02 -4.404731094837188721e-03 2.282676994800567627e-01 -2.616577148437500000e-01 -4.044390022754669189e-01 -1.773018836975097656e-01 1.822025924921035767e-01 2.791771888732910156e-01 -8.065540343523025513e-02 2.426855713129043579e-01 -9.065541625022888184e-02 -3.008283972740173340e-01 -2.384838014841079712e-01 1.048941314220428467e-01 1.471047997474670410e-01 3.218514472246170044e-02 2.191412448883056641e-02 1.057408470660448074e-02 -2.446285337209701538e-01 7.432423066347837448e-03 -2.484332025051116943e-02 -1.431429684162139893e-01 -1.270405650138854980e-01 -5.958915688097476959e-03 1.226892545819282532e-01 1.025698706507682800e-01 2.763422019779682159e-02 -9.981575608253479004e-02 3.251894414424896240e-01
-1.234383434057235718e-01 -1.097091734409332275e-01 1.431948393583297729e-01 -8.520705997943878174e-02 7.648625224828720093e-02 3.798576593399047852e-01 3.033341094851493835e-02 -1.618536263704299927e-01 9.213323146104812622e-02 -1.075739711523056030e-01 1.513665318489074707e-01 -4.099507629871368408e-02 -1.650645881891250610e-01 9.576101787388324738e-03 -4.033502638339996338e-01 -8.612996898591518402e-03 1.556129753589630127e-01 -2.165854424238204956e-01 -3.788744807243347168e-01 1.036960780620574951e-01 9.101714193820953369e-02 1.955570131540298462e-01 -2.091689854860305786e-01 -1.633763760328292847e-01 -7.710554450750350952e-02 -9.242158383131027222e-02 -1.299200952053070068e-01 -1.972980499267578125e-01 2.038223594427108765e-01 5.735096987336874008e-03 -2.804772555828094482e-01 -4.013401921838521957e-03
-7.421242445707321167e-02 -1.090318895876407623e-02 2.535269558429718018e-01 -2.437844872474670410e-01 2.681283652782440186e-01 3.151889741420745850e-01 8.308574557304382324e-02 -1.805609911680221558e-01 2.368225455284118652e-01 1.452188566327095032e-02 6.587145477533340454e-02 2.218526750802993774e-01 1.353283524513244629e-01 -1.942551434040069580e-01 -2.058959901332855225e-01 -1.316573917865753174e-01 -1.389698218554258347e-02 -1.559845507144927979e-01 -1.515545696020126343e-01 -1.271418482065200806e-01 -1.450953334569931030e-01 3.978741765022277832e-01 8.632687479257583618e-02 -2.094748765230178833e-01 1.261537373065948486e-01 -6.676649209111928940e-03 -1.639819890260696411e-01 1.187460049986839294e-01 1.781869977712631226e-01 -9.111550636589527130e-03 -9.274414926767349243e-02 2.063092589378356934e-01
6.299635022878646851e-02 -2.386623620986938477e-01 2.808637022972106934e-01 -1.963480859994888306e-01 -6.509336084127426147e-02 2.433840185403823853e-01 1.363281309604644775e-01 -7.977759838104248047e-02 2.653573825955390930e-02 1.510817855596542358e-01 -3.977773338556289673e-02 -2.193257808685302734e-01 1.648585647344589233e-01 -1.546463221311569214e-01 2.273816242814064026e-02 2.329513728618621826e-01 4.453547000885009766e-01 2.576200962066650391e-01 -3.610405325889587402e-01 6.514788419008255005e-02 1.405370831489562988e-01 4.720432683825492859e-02 -1.612683534622192383e-01 7.688725739717483521e-02 -7.254756987094879150e-02 -5.139796994626522064e-03 -7.815819233655929565e-02 1.920438110828399658e-01 6.542765349149703979e-02 1.562033742666244507e-01 -1.536975950002670288e-01 1.830315403640270233e-02
-6.263197213411331177e-02 -1.558019667863845825e-01 2.779014110565185547e-01 -2.080607712268829346e-01 -1.323800235986709595e-01 2.816571593284606934e-01 -2.503577768802642822e-01 1.228739134967327118e-02 6.806946545839309692e-02 1.645925790071487427e-01 -3.135935664176940918e-01 3.619143962860107422e-01 -2.743075229227542877e-02 -2.406348660588264465e-02 -3.054437041282653809e-01 -4.897979088127613068e-03 7.396319508552551270e-02 1.128726154565811157e-01 -1.649653464555740356e-01 -1.451220512390136719e-01 6.627560593187808990e-03 6.056018173694610596e-03 3.904572874307632446e-02 -8.033774048089981079e-02 2.459503412246704102e-01 -1.019572466611862183e-01 2.090968657284975052e-03 -8.963092416524887085e-02 1.363899111747741699e-01 -2.561192214488983154e-01 -2.066233605146408081e-01 -2.356678545475006104e-01
-1.956656947731971741e-02 -2.223211228847503662e-01 2.598755061626434326e-01 -3.917574137449264526e-02 -1.115157268941402435e-02 3.690963089466094971e-01 -1.026274636387825012e-01 -1.970476806163787842e-01 -2.049051970243453979e-02 4.948240146040916443e-02 2.549491226673126221e-01 -1.547860354185104370e-01 -1.140419952571392059e-02 -6.285170465707778931e-02 -2.065022289752960205e-01 -1.978789716958999634e-01 1.019280627369880676e-01 -1.202786937355995178e-01 1.251463894732296467e-03 3.113140761852264404e-01 2.765516936779022217e-01 4.002090692520141602e-01 -1.862229257822036743e-01 -1.763409227132797241e-01 8.147103339433670044e-02 1.827203780412673950e-01 -4.020525887608528137e-02 1.050567477941513062e-01 -3.337502852082252502e-02 5.962202325463294983e-02 -1.779047697782516479e-01 6.711304187774658203e-02
1.942195892333984375e-01 -2.489201575517654419e-01 -3.325904905796051025e-02 -4.696948826313018799e-01 1.125135496258735657e-01 1.427842825651168823e-01 -6.683423370122909546e-02 -1.244833171367645264e-01 2.237098813056945801e-01 3.149869441986083984e-01 5.571303889155387878e-02 1.762966960668563843e-01 7.956389337778091431e-02 3.225751221179962158e-02 -1.940046250820159912e-01 5.666747316718101501e-02 2.043453007936477661e-01 9.914870373904705048e-03 -2.605901062488555908e-01 1.935410052537918091e-01 -5.908671393990516663e-02 -4.512551799416542053e-02 1.244272813200950623e-01 1.619120091199874878e-01 2.449147589504718781e-02 8.212404325604438782e-03 1.700055450201034546e-01 2.255031019449234009e-01 2.764220237731933594e-01 -1.520109325647354126e-01 -8.690720796585083008e-02 1.094769164919853210e-01
1.034747585654258728e-01 1.366309821605682373e-01 2.067673802375793457e-01 -4.293557405471801758e-01 6.573110818862915039e-02 2.563167512416839600e-01 -1.789789646863937378e-01 -9.971661865711212158e-02 -1.440168172121047974e-01 -9.802776575088500977e-02 7.922351360321044922e-02 1.696388274431228638e-01 2.903236150741577148e-01 -5.638659372925758362e-02 1.362325716763734818e-02 2.974403500556945801e-01 1.059348214766941965e-04 -4.111376032233238220e-02 -3.014723360538482666e-01 9.377338923513889313e-03 -1.052078530192375183e-01 3.012721240520477295e-01 9.052477777004241943e-02 1.043476834893226624e-01 2.833224833011627197e-01 -8.203590661287307739e-02 5.711670592427253723e-02 5.683272704482078552e-02 -8.530335128307342529e-02 7.898741960525512695e-02 -2.079258263111114502e-01 1.618006080389022827e-01
-4.600498452782630920e-02 -3.375211656093597412e-01 1.604178547859191895e-01 -2.035264521837234497e-01 -9.934951551258563995e-03 3.485489189624786377e-01 -5.727145448327064514e-02 -2.058725105598568916e-03 7.977446168661117554e-02 3.837288320064544678e-01 3.616765737533569336e-01 -1.671885699033737183e-01 -4.907493293285369873e-02 -1.099482700228691101e-01 -1.130555272102355957e-01 9.680906683206558228e-02 -3.365808352828025818e-02 2.083412557840347290e-01 1.114370748400688171e-01 1.726802438497543335e-01 1.583698391914367676e-01 2.640877366065979004e-01 -7.956732064485549927e-02 -1.677581518888473511e-01 5.585505440831184387e-02 -1.520443260669708252e-01 1.829019337892532349e-01 9.456478059291839600e-02 -1.225064173340797424e-01 1.405614055693149567e-02 -1.614296734333038330e-01 -1.301611661911010742e-01
-2.604313194751739502e-01 -4.415357857942581177e-02 2.155512571334838867e-02 -8.721081912517547607e-02 -4.188826382160186768e-01 4.691248536109924316e-01 6.177717447280883789e-02 9.241589345037937164e-03 2.033319622278213501e-01 2.188244275748729706e-02 1.494288444519042969e-01 -1.944566890597343445e-02 9.423965588212013245e-03 -5.598060414195060730e-02 -4.115811549127101898e-03 8.983162790536880493e-02 3.235407769680023193e-01 2.703711092472076416e-01 -7.585749775171279907e-02 5.007441714406013489e-02 -1.737312413752079010e-02 -5.891421437263488770e-02 -6.600359082221984863e-02 -2.988630533218383789e-02 -5.423671007156372070e-02 4.899449273943901062e-02 -1.465239375829696655e-01 2.908742427825927734e-01 9.713993966579437256e-02 1.249653249979019165e-01 -3.298610746860504150e-01 8.081232011318206787e-02
-2.137030847370624542e-02 -4.504072666168212891e-02 6.144568324089050293e-02 -1.588281691074371338e-01 2.267003245651721954e-02 3.572453558444976807e-01 -1.165889352560043335e-01 4.463680833578109741e-02 1.456738412380218506e-01 1.631509512662887573e-01 1.959822773933410645e-01 1.029374152421951294e-01 -2.160073965787887573e-01 -1.151169314980506897e-01 -5.253829061985015869e-02 6.717236340045928955e-02 1.160445511341094971e-01 2.241911590099334717e-01 -2.417848110198974609e-01 1.241093128919601440e-01 6.137364357709884644e-02 1.767489910125732422e-01 -2.103957347571849823e-02 -6.384659558534622192e-02 1.522289514541625977e-01 -1.950135082006454468e-02 -4.535587728023529053e-01 -1.266209185123443604e-01 -1.464576721191406250e-01 1.610294580459594727e-01 -3.861986994743347168e-01 2.044800221920013428e-01
3.395845293998718262e-01 1.856322586536407471e-02 1.234491392970085144e-01 -3.342572748661041260e-01 5.731632187962532043e-02 2.725991606712341309e-01 7.446532696485519409e-02 2.065362036228179932e-02 -7.271178066730499268e-02 1.181308552622795105e-01 1.395389437675476074e-01 -2.640789374709129333e-02 2.301683723926544189e-01 6.842533499002456665e-02 -1.753404885530471802e-01 -1.107716336846351624e-01 3.892492055892944336e-01 2.447881549596786499e-01 1.237573474645614624e-01 -4.169471189379692078e-02 2.563213407993316650e-01 2.369235157966613770e-01 -1.639524847269058228e-01 -3.173806518316268921e-02 1.218176856637001038e-01 -1.098447591066360474e-01 2.296780794858932495e-01 5.953666195273399353e-02 1.028573736548423767e-01 1.343754082918167114e-01 -2.086044102907180786e-01 -1.234468165785074234e-02
-1.140986829996109009e-01 -5.536682531237602234e-02 2.988361716270446777e-01 1.155030429363250732e-01 2.022140845656394958e-02 2.591356635093688965e-01 9.429068118333816528e-02 -1.065757572650909424e-01 2.790873311460018158e-02 2.080568373203277588e-01 1.695896238088607788e-01 7.399480044841766357e-02 -1.102179586887359619e-01 -1.886149942874908447e-01 -2.090550810098648071e-01 -1.037327107042074203e-02 -5.291548743844032288e-02 -1.878887265920639038e-01 -2.841860521584749222e-03 -1.996602304279804230e-02 -1.160708139650523663e-03 4.720012843608856201e-01 2.953382730484008789e-01 -3.355396911501884460e-02 -5.430829897522926331e-02 1.406883597373962402e-01 9.495277702808380127e-02 3.976320028305053711e-01 1.095921173691749573e-01 -7.449881732463836670e-02 -1.429068595170974731e-01 2.147703915834426880e-01
1.560351103544235229e-01 -9.240853041410446167e-02 2.283882945775985718e-01 -5.936074256896972656e-02 -1.047447249293327332e-01 -2.839819341897964478e-02 -3.408655822277069092e-01 -5.473728850483894348e-02 2.018842548131942749e-01 2.137956321239471436e-01 6.921511888504028320e-02 -2.916558831930160522e-02 5.928329378366470337e-02 -1.720557510852813721e-01 -5.264795422554016113e-01 -1.271606385707855225e-01 9.102263301610946655e-02 7.912044227123260498e-02 -1.871265321969985962e-01 4.687248542904853821e-02 -1.970183253288269043e-01 1.105621680617332458e-01 -3.719872608780860901e-02 1.180480420589447021e-01 -2.992375753819942474e-02 -1.722889393568038940e-01 1.509357243776321411e-02 3.496346473693847656e-01 -1.166764125227928162e-01 -7.791041582822799683e-02 -2.287106812000274658e-01 1.368538290262222290e-01
1.247273907065391541e-01 1.336653530597686768e-01 1.740651577711105347e-01 -1.004300788044929504e-01 -5.102690309286117554e-02 2.528221309185028076e-01 -3.605807945132255554e-02 -9.700311720371246338e-02 -4.400209710001945496e-02 -9.865606203675270081e-03 3.384766634553670883e-03 -3.663865327835083008e-01 9.112711995840072632e-02 -2.247833460569381714e-01 -6.833092123270034790e-02 3.633725643157958984e-01 9.470626711845397949e-02 1.994650661945343018e-01 -2.588674426078796387e-01 2.414765357971191406e-01 6.781568378210067749e-02 1.731005460023880005e-01 -1.995725929737091064e-01 -2.009921520948410034e-01 -3.240052610635757446e-02 -2.640554308891296387e-01 -2.430132478475570679e-01 2.268472611904144287e-01 1.586764454841613770e-01 1.447876077145338058e-02 -1.180831566452980042e-01 8.743224292993545532e-02
-2.396908029913902283e-02 -6.269699335098266602e-02 -3.248787717893719673e-03 -3.393620625138282776e-02 2.281840145587921143e-01 4.082433879375457764e-01 -1.343442052602767944e-01 -5.164809152483940125e-02 6.981045007705688477e-02 -1.906085992231965065e-03 1.407994180917739868e-01 9.745942801237106323e-02 -3.891938179731369019e-02 -1.098527014255523682e-01 -2.673696875572204590e-01 -4.674833733588457108e-03 1.812123656272888184e-01 4.679246805608272552e-03 -2.934328317642211914e-01 -5.289892479777336121e-02 1.387003958225250244e-01 1.629563271999359131e-01 -1.367043256759643555e-01 -1.581581085920333862e-01 3.181432932615280151e-02 4.137722030282020569e-02 -3.393656909465789795e-01 -1.018794775009155273e-01 -1.041715778410434723e-02 5.980078130960464478e-02 -5.272492766380310059e-01 1.199605613946914673e-01
-3.692328184843063354e-02 -1.043529435992240906e-01 8.830583840608596802e-02 -1.870640814304351807e-01 -1.876392066478729248e-01 3.375619947910308838e-01 -4.533451050519943237e-02 -7.965010404586791992e-02 5.406723544001579285e-02 3.450908958911895752e-01 2.638898491859436035e-01 5.067126452922821045e-02 2.529523074626922607e-01 -1.027232706546783447e-01 -5.190694704651832581e-02 8.241546154022216797e-02 1.418529748916625977e-01 1.617564857006072998e-01 -1.487873401492834091e-02 1.593296229839324951e-02 1.020008847117424011e-01 5.494771152734756470e-02 -3.078605830669403076e-01 1.750238835811614990e-01 1.070808917284011841e-01 9.674380719661712646e-02 1.709635704755783081e-01 -6.212412193417549133e-02 -1.271916329860687256e-01 -1.620046943426132202e-01 -4.117315113544464111e-01 -2.402145266532897949e-01
5.553946271538734436e-02 -5.930497497320175171e-02 1.768764853477478027e-01 -2.542318403720855713e-01 1.124324724078178406e-01 3.151819407939910889e-01 2.022055163979530334e-02 -1.588894240558147430e-02 2.366236597299575806e-01 -4.300222918391227722e-02 -1.074484661221504211e-01 -1.262513399124145508e-01 9.327519685029983521e-03 -1.449864953756332397e-01 1.481972448527812958e-02 2.246967107057571411e-01 7.539878785610198975e-02 1.166841760277748108e-01 -4.319897294044494629e-01 1.428996175527572632e-01 3.801419958472251892e-02 -4.341827332973480225e-02 -2.901959791779518127e-02 -4.562880396842956543e-01 -3.823099285364151001e-02 -3.132509291172027588e-01 -1.012654080986976624e-01 2.110919654369354248e-01 1.787532120943069458e-02 -6.183446571230888367e-02 -1.741807013750076294e-01 1.026535499840974808e-02
-1.054150611162185669e-01 -1.475013047456741333e-01 1.753840595483779907e-02 -3.585541248321533203e-01 -2.535721957683563232e-01 4.964288473129272461e-01 1.348042637109756470e-01 -7.364811003208160400e-02 -3.714103624224662781e-02 1.935478299856185913e-01 1.457598805427551270e-01 -7.465758919715881348e-02 1.893677562475204468e-01 -9.020268917083740234e-02 -7.771432399749755859e-02 -1.025701314210891724e-01 6.459863483905792236e-02 2.967387139797210693e-01 -6.145265698432922363e-02 1.124197803437709808e-02 1.397649347782135010e-01 7.999866455793380737e-02 -2.921465039253234863e-01 -1.801734417676925659e-01 2.356095910072326660e-01 1.383027881383895874e-01 9.753982722759246826e-02 -6.587921828031539917e-02 9.618069976568222046e-02 -6.376846134662628174e-02 -1.156728789210319519e-01 -1.504734307527542114e-01
2.159405127167701721e-02 -1.684916168451309204e-01 1.938646137714385986e-01 -1.318215727806091309e-01 -8.814679831266403198e-02 2.547430396080017090e-01 -2.306795716285705566e-01 1.018992289900779724e-01 1.057919859886169434e-01 2.846925333142280579e-02 5.470897536724805832e-03 -1.550397723913192749e-01 -1.684126853942871094e-01 3.064402043819427490e-01 3.635726869106292725e-02 7.235210388898849487e-02 8.253800123929977417e-02 2.051085233688354492e-01 -2.199690341949462891e-01 1.971347332000732422e-01 3.547077775001525879e-01 1.334417164325714111e-01 -1.909198462963104248e-01 -2.537313103675842285e-01 9.693521261215209961e-02 1.191218420863151550e-01 1.558788418769836426e-01 1.323211789131164551e-01 -5.341892316937446594e-02 -8.952626958489418030e-03 -3.920605182647705078e-01 1.113776788115501404e-01
2.868033945560455322e-02 1.204311251640319824e-01 4.763553440570831299e-01 -3.124778270721435547e-01 -7.955536246299743652e-02 -5.338870454579591751e-03 -4.903753101825714111e-02 -3.108516931533813477e-01 1.253435909748077393e-01 -1.263447850942611694e-02 -2.151122689247131348e-02 -7.387274503707885742e-02 6.126645021140575409e-04 1.334161609411239624e-01 -6.186303868889808655e-02 1.859236657619476318e-01 1.107971370220184326e-01 1.357815563678741455e-01 -3.333725035190582275e-02 1.636862009763717651e-02 9.205333888530731201e-02 -9.576711803674697876e-02 1.967831980437040329e-03 9.620827622711658478e-03 3.413675725460052490e-02 -5.496020242571830750e-02 -3.227394819259643555e-01 3.529208302497863770e-01 -1.657456159591674805e-01 -3.020618557929992676e-01 -2.193502932786941528e-01 1.648623347282409668e-01
-6.792297214269638062e-02 1.823915354907512665e-02 2.613835334777832031e-01 -2.050041556358337402e-01 5.113701522350311279e-02 1.289713755249977112e-02 -8.121352642774581909e-02 -7.465728558599948883e-03 9.083653986454010010e-02 1.275525544770061970e-03 2.361065298318862915e-01 2.796250283718109131e-01 -1.699532568454742432e-01 5.559520330280065536e-03 -2.041377723217010498e-01 -1.821475625038146973e-01 2.045781314373016357e-01 2.609329223632812500e-01 -8.174957334995269775e-02 1.501146405935287476e-01 -2.828694880008697510e-01 2.640947997570037842e-01 -2.049899250268936157e-01 -1.220105066895484924e-01 -2.210889942944049835e-02 3.715360909700393677e-02 6.408607214689254761e-02 3.032344877719879150e-01 -1.458467841148376465e-01 4.706871509552001953e-02 -2.658458352088928223e-01 3.023347854614257812e-01
-4.183921590447425842e-02 -2.277922779321670532e-01 1.885840892791748047e-01 -1.524878442287445068e-01 2.864118814468383789e-01 3.166591823101043701e-01 -1.896446803584694862e-03 -8.184829726815223694e-03 2.478945851325988770e-01 1.690327823162078857e-01 2.027860134840011597e-01 4.423746094107627869e-02 5.723965913057327271e-02 1.254718601703643799e-01 -2.654593884944915771e-01 -2.490731924772262573e-01 -4.669463261961936951e-03 2.124538719654083252e-01 -5.519774928689002991e-02 -2.303344309329986572e-01 -5.541681498289108276e-02 1.343212425708770752e-01 9.137832373380661011e-02 -1.626823991537094116e-01 6.739816069602966309e-02 -1.080150827765464783e-01 -1.535841226577758789e-01 4.253971874713897705e-01 1.276956051588058472e-01 -1.348738279193639755e-02 2.811923623085021973e-02 1.590981483459472656e-01
1.712810397148132324e-01 -9.934036061167716980e-03 1.126313954591751099e-01 -6.318468600511550903e-02 -3.112592920660972595e-02 2.816540598869323730e-01 -3.021793365478515625e-01 5.383185297250747681e-02 8.308121003210544586e-03 2.939449623227119446e-02 3.731501474976539612e-02 9.142737835645675659e-02 1.219888105988502502e-01 1.618543565273284912e-01 -5.164631009101867676e-01 1.288968473672866821e-01 1.926667690277099609e-01 -2.071568220853805542e-01 -1.772455275058746338e-01 -1.734665483236312866e-01 -1.075935438275337219e-01 4.081134125590324402e-02 -1.037664040923118591e-01 -1.644860208034515381e-01 -1.213077902793884277e-01 -1.717408373951911926e-02 9.564995765686035156e-02 2.201301902532577515e-01 -8.538955822587013245e-03 -1.855974644422531128e-01 -3.458692729473114014e-01 1.577946096658706665e-01
5.067830905318260193e-02 -1.357388049364089966e-01 1.336851865053176880e-01 -1.306436359882354736e-01 -1.586716771125793457e-01 3.832905292510986328e-01 -2.170234918594360352e-01 -7.929813116788864136e-02 -7.219558209180831909e-02 1.685916185379028320e-01 2.812047898769378662e-01 2.804791741073131561e-02 1.258431375026702881e-02 -1.491356641054153442e-01 -2.800671458244323730e-01 -2.673196494579315186e-01 8.159482851624488831e-03 1.073083430528640747e-01 2.174017950892448425e-02 -9.256350807845592499e-03 1.828890591859817505e-01 4.397141933441162109e-01 -2.381659746170043945e-01 -6.402405351400375366e-02 1.271442323923110962e-01 1.807224899530410767e-01 -1.538892276585102081e-03 -1.231140866875648499e-01 -8.140000514686107635e-03 1.680306345224380493e-01 -1.580846607685089111e-01 1.255391687154769897e-01
1.056430563330650330e-01 2.838117182254791260e-01 3.001935482025146484e-01 -3.317227959632873535e-01 -1.294460613280534744e-02 2.627017796039581299e-01 2.481281459331512451e-01 -1.073207613080739975e-02 -1.359291523694992065e-01 1.664850115776062012e-01 9.380055963993072510e-02 5.963630229234695435e-02 -7.435862720012664795e-02 -1.222281809896230698e-02 -3.783713579177856445e-01 1.703087836503982544e-01 -1.309792697429656982e-01 -1.999851912260055542e-01 2.475623972713947296e-02 1.786112040281295776e-01 4.368758946657180786e-02 5.713084712624549866e-02 -8.632424473762512207e-02 -1.167313978075981140e-01 9.676036983728408813e-02 -8.272208273410797119e-02 -2.468402683734893799e-01 4.410332813858985901e-02 2.432193011045455933e-01 -2.213243842124938965e-01 -1.239772364497184753e-01 1.495582759380340576e-01
1.867619901895523071e-02 7.544261962175369263e-02 3.867589831352233887e-01 -1.843836307525634766e-01 -1.360764056444168091e-01 1.182870566844940186e-01 -2.860297560691833496e-01 -3.286490142345428467e-01 -5.881215631961822510e-02 -7.572805881500244141e-02 3.265318274497985840e-01 -2.190242707729339600e-01 2.960011176764965057e-02 1.575146913528442383e-01 -1.397871226072311401e-01 -5.720775574445724487e-02 -3.655391931533813477e-02 8.260044455528259277e-02 9.839825332164764404e-02 1.452236771583557129e-01 1.532440930604934692e-01 -1.095615047961473465e-02 6.836585700511932373e-02 -5.391585454344749451e-02 -5.656969547271728516e-02 -2.109612375497817993e-01 5.182626098394393921e-02 -5.735110491514205933e-02 2.279737740755081177e-01 -1.584700345993041992e-01 -1.620623618364334106e-01 3.855061233043670654e-01
3.213312104344367981e-02 -7.928707450628280640e-02 3.331907391548156738e-01 -1.628749519586563110e-01 1.507136225700378418e-01 4.668449461460113525e-01 -2.085957229137420654e-01 -2.748176455497741699e-01 6.086671724915504456e-02 1.602204889059066772e-01 -4.933711886405944824e-02 -6.405731663107872009e-03 7.639153301715850830e-02 7.668649405241012573e-02 5.558502301573753357e-02 -3.338801860809326172e-02 1.165007278323173523e-01 2.048994973301887512e-02 -1.532695144414901733e-01 -1.113254874944686890e-01 1.291881948709487915e-01 7.128351181745529175e-02 1.518557518720626831e-01 -6.075190380215644836e-02 -2.169125527143478394e-01 -2.194552719593048096e-01 -2.151572853326797485e-01 -3.145664930343627930e-01 4.076563566923141479e-02 -2.376388013362884521e-01 -2.157126665115356445e-01 -6.440579891204833984e-02
-3.649564832448959351e-02 -1.019579917192459106e-01 8.871845901012420654e-02 -3.949846923351287842e-01 -8.787525445222854614e-02 7.444170862436294556e-02 1.800271421670913696e-01 -1.437922567129135132e-01 -1.564598530530929565e-01 -2.190677076578140259e-01 1.358590424060821533e-01 -1.060941219329833984e-01 3.507113084197044373e-02 -1.555767655372619629e-01 -2.648226916790008545e-01 1.019630394876003265e-02 -2.422350086271762848e-02 -6.596517562866210938e-02 -4.091303646564483643e-01 -5.595025420188903809e-02 2.767569422721862793e-01 7.937222719192504883e-02 2.995307743549346924e-02 1.347767263650894165e-01 8.955929428339004517e-02 -1.714987605810165405e-01 1.835864633321762085e-01 -1.884210705757141113e-01 1.691028177738189697e-01 -2.433365732431411743e-01 -2.704038321971893311e-01 1.233196184039115906e-01
-2.925522923469543457e-01 -1.481113582849502563e-01 2.310511022806167603e-01 -8.704809844493865967e-02 8.644527941942214966e-02 4.301283061504364014e-01 8.348487317562103271e-02 6.624399125576019287e-02 1.673871725797653198e-01 8.509214222431182861e-02 1.517602503299713135e-01 6.254606693983078003e-02 -8.889910578727722168e-02 -8.065079152584075928e-02 -2.155295610427856445e-01 -1.870279572904109955e-02 1.226774454116821289e-01 1.559199541807174683e-01 1.012798845767974854e-01 -9.255678951740264893e-02 -2.656199336051940918e-01 3.637950420379638672e-01 3.001891672611236572e-01 1.170190703123807907e-02 -8.173687756061553955e-02 1.474549025297164917e-01 1.633400321006774902e-01 1.264002174139022827e-01 1.776142418384552002e-01 -6.280274689197540283e-02 -1.972972452640533447e-01 8.617503941059112549e-02
2.695841193199157715e-01 6.109072361141443253e-03 -2.821970265358686447e-03 1.025831094011664391e-03 -2.908430397510528564e-01 2.312353253364562988e-01 9.146027266979217529e-02 -2.430382519960403442e-01 -1.421995013952255249e-01 3.202581405639648438e-01 1.147396489977836609e-01 1.427702903747558594e-01 2.469135373830795288e-01 3.356095030903816223e-02 -2.918223142623901367e-01 4.094971716403961182e-02 2.087090164422988892e-01 1.928258389234542847e-01 -1.127249374985694885e-01 -2.493136674165725708e-01 2.057395130395889282e-01 4.042103886604309082e-02 1.181094422936439514e-01 -1.117145195603370667e-01 -1.511303484439849854e-01 -1.727325469255447388e-01 9.229552000761032104e-02 1.304625123739242554e-01 1.239943131804466248e-01 -1.094115376472473145e-01 -2.313419580459594727e-01 1.773226410150527954e-01
2.541234195232391357e-01 -1.181722432374954224e-02 2.253477871417999268e-01 -3.081732690334320068e-01 -2.080360502004623413e-01 2.558764517307281494e-01 3.758613765239715576e-02 2.541182376444339752e-02 -1.005943417549133301e-01 -4.968633130192756653e-02 1.002459675073623657e-01 -1.931624561548233032e-01 6.707516312599182129e-02 1.292063388973474503e-02 -1.764418631792068481e-01 -2.792035974562168121e-02 1.047866195440292358e-01 -4.154701903462409973e-02 -2.150348275899887085e-01 -1.410810798406600952e-01 2.050687819719314575e-01 1.945949941873550415e-01 2.169875055551528931e-01 2.094082087278366089e-01 1.082231327891349792e-01 9.113318473100662231e-02 -8.639732748270034790e-02 -2.969668209552764893e-01 1.984020024538040161e-01 -3.977081477642059326e-01 -1.326239705085754395e-01 4.112340882420539856e-02
4.539128020405769348e-02 1.709338724613189697e-01 1.708733290433883667e-01 -1.447799205780029297e-01 1.790203601121902466e-01 2.307586520910263062e-01 2.445943467319011688e-02 5.438602343201637268e-02 1.618208885192871094e-01 4.355276823043823242e-01 -6.571970134973526001e-02 -3.525339998304843903e-03 2.373124212026596069e-01 -9.729618579149246216e-02 -3.842835128307342529e-01 1.906799711287021637e-02 9.930922836065292358e-02 -6.697209924459457397e-02 1.852454841136932373e-01 -2.110832482576370239e-01 5.784568935632705688e-02 -3.805571421980857849e-02 2.534843087196350098e-01 -2.513022720813751221e-01 1.027326062321662903e-01 -1.693914681673049927e-01 -6.079382449388504028e-02 4.020056873559951782e-02 -9.563435614109039307e-02 -2.466481775045394897e-01 -2.184102386236190796e-01 8.955707401037216187e-02
-1.044435724616050720e-01 -6.740009039640426636e-02 1.093429699540138245e-01 -4.974430426955223083e-02 1.004344150424003601e-01 5.927795171737670898e-01 -9.692548774182796478e-03 -4.102114215493202209e-02 1.037211492657661438e-01 1.454723328351974487e-01 8.538417518138885498e-02 1.077449917793273926e-01 -1.396887898445129395e-01 -9.968452155590057373e-02 -1.506590247154235840e-01 5.797294154763221741e-02 2.526767253875732422e-01 1.644475758075714111e-01 -6.868921220302581787e-02 2.404583543539047241e-01 1.926340758800506592e-01 1.618592888116836548e-01 5.190845951437950134e-02 -2.202679365873336792e-01 -6.954095792025327682e-03 1.425293236970901489e-01 -2.637446820735931396e-01 -1.667924076318740845e-01 8.425303734838962555e-03 1.697993725538253784e-01 -1.713134944438934326e-01 2.379024326801300049e-01
7.534635812044143677e-02 -4.003484174609184265e-02 1.669064015150070190e-01 -2.756743431091308594e-01 5.310675874352455139e-02 6.555351018905639648e-01 6.824783980846405029e-02 -1.955991834402084351e-01 2.874501608312129974e-02 7.957887649536132812e-02 1.605623513460159302e-01 2.460760809481143951e-02 -1.281386017799377441e-01 7.243847846984863281e-02 -2.675082385540008545e-01 4.637327045202255249e-02 1.466192901134490967e-01 -1.244247034192085266e-01 -1.905800402164459229e-01 6.488846242427825928e-02 6.170156970620155334e-02 8.258841931819915771e-02 1.367871016263961792e-01 -3.214985430240631104e-01 5.633410811424255371e-02 1.725548319518566132e-02 -5.598807334899902344e-02 -1.354497820138931274e-01 1.376277860254049301e-02 -6.128188595175743103e-02 8.637241274118423462e-02 1.947106719017028809e-01
-2.102116793394088745e-01 -1.630210727453231812e-01 3.472543060779571533e-01 -1.933920681476593018e-01 7.706219702959060669e-02 3.557495176792144775e-01 1.630427688360214233e-01 6.116671487689018250e-02 2.189064621925354004e-01 -2.045966982841491699e-01 2.044133991003036499e-01 -6.052753701806068420e-02 5.930700525641441345e-02 -1.517910957336425781e-01 -2.238938957452774048e-01 -1.705372184514999390e-01 2.048904299736022949e-01 -5.964700505137443542e-02 -1.909803412854671478e-02 -3.455459699034690857e-02 -1.644489616155624390e-01 3.144561946392059326e-01 2.970124185085296631e-01 -7.819873839616775513e-02 -5.250112712383270264e-02 -8.035442233085632324e-02 1.614036262035369873e-01 7.558766752481460571e-02 9.956198185682296753e-02 1.632951945066452026e-01 -1.082325503230094910e-01 1.039561629295349121e-01
4.632312059402465820e-02 3.533431515097618103e-02 4.719932004809379578e-02 -2.495933324098587036e-01 9.898077696561813354e-03 4.006461501121520996e-01 -2.479806691408157349e-01 -5.072368308901786804e-02 5.020103976130485535e-02 5.923212692141532898e-02 2.906391620635986328e-01 -3.430749103426933289e-02 8.160419762134552002e-02 -9.537821263074874878e-02 -3.650482892990112305e-01 8.700520731508731842e-03 1.822186559438705444e-01 2.515724599361419678e-01 8.008977770805358887e-02 -9.178329259157180786e-02 8.481634408235549927e-02 2.401924878358840942e-01 -3.216463625431060791e-01 -3.256432712078094482e-01 -1.303404867649078369e-01 1.616040803492069244e-02 1.199493482708930969e-01 -3.823625296354293823e-02 1.507784426212310791e-01 5.810754001140594482e-02 -1.209689900279045105e-01 -8.407641202211380005e-02
1.796002686023712158e-01 -7.281424105167388916e-02 3.603123724460601807e-01 -2.845404148101806641e-01 3.274758905172348022e-02 2.976689040660858154e-01 1.822217106819152832e-01 1.386772543191909790e-01 1.458691209554672241e-01 1.921874582767486572e-01 -2.604812681674957275e-01 1.206742525100708008e-01 -4.761796817183494568e-02 -4.436008259654045105e-02 -1.567169874906539917e-01 9.868182241916656494e-02 7.056098431348800659e-02 -2.577273547649383545e-01 -1.776173827238380909e-03 1.033399924635887146e-01 2.540575265884399414e-01 -5.010386928915977478e-02 1.186170428991317749e-01 2.364755570888519287e-01 2.387154251337051392e-01 -5.030197650194168091e-02 9.283269196748733521e-02 4.234573617577552795e-02 1.004278063774108887e-01 -1.662469208240509033e-01 -2.232250869274139404e-01 2.318785786628723145e-01
2.089302614331245422e-02 -2.095247209072113037e-01 2.585753202438354492e-01 -2.314223349094390869e-02 -1.106445491313934326e-01 3.903463482856750488e-01 -3.283325210213661194e-02 -2.512941882014274597e-02 -1.527947187423706055e-01 1.095816344022750854e-01 1.038575693964958191e-01 6.694499403238296509e-02 -3.432414829730987549e-01 -1.712986081838607788e-01 -1.784268021583557129e-01 2.393614798784255981e-01 3.361219540238380432e-02 5.362956598401069641e-02 6.822866853326559067e-03 -1.240361258387565613e-01 2.943648397922515869e-01 1.562840640544891357e-01 -5.971229821443557739e-02 2.587044239044189453e-01 -7.463875412940979004e-02 -1.171329244971275330e-01 -1.123046353459358215e-01 2.564651072025299072e-01 1.204677745699882507e-01 -2.451160252094268799e-01 -2.299492061138153076e-01 -9.422606229782104492e-02
3.857384622097015381e-02 -1.796645373106002808e-01 2.726183831691741943e-01 -2.637937664985656738e-01 -4.273399412631988525e-01 -5.903160944581031799e-02 -6.059433892369270325e-02 -1.018037125468254089e-01 1.388336420059204102e-01 2.773371934890747070e-01 -2.752847410738468170e-02 1.452813390642404556e-02 2.577566541731357574e-02 4.851538687944412231e-02 -1.052846983075141907e-01 -1.373840216547250748e-02 1.019735187292098999e-01 -6.801541149616241455e-02 -2.970142960548400879e-01 -2.154318615794181824e-02 -1.238696202635765076e-01 1.633916050195693970e-01 -4.695837199687957764e-02 -1.857473701238632202e-01 -5.520819127559661865e-02 -7.770761102437973022e-02 3.333082795143127441e-01 8.734846860170364380e-02 4.202467575669288635e-02 -2.133295089006423950e-01 -3.132221102714538574e-01 2.347027808427810669e-01
6.605410948395729065e-03 1.145633589476346970e-02 2.548043131828308105e-01 -3.348794579505920410e-02 1.549282073974609375e-01 5.567988753318786621e-01 -2.468039393424987793e-01 -1.800665110349655151e-01 7.695724815130233765e-02 1.888208091259002686e-01 2.351486682891845703e-02 -1.705448329448699951e-01 9.528107196092605591e-02 1.263386607170104980e-01 4.356736317276954651e-03 7.803342305123806000e-03 2.130391746759414673e-01 -3.417157009243965149e-02 -9.557349234819412231e-02 -9.227896481752395630e-02 1.433790475130081177e-01 5.414188653230667114e-02 2.728752493858337402e-01 4.358454607427120209e-03 -1.702550202608108521e-01 -1.763708889484405518e-01 -1.848178803920745850e-01 -1.829473078250885010e-01 1.171801239252090454e-02 -2.419169843196868896e-01 -2.376924306154251099e-01 7.091669738292694092e-02
1.293913424015045166e-01 -4.511938393115997314e-01 8.720178157091140747e-03 -4.420626163482666016e-01 -3.995661437511444092e-02 1.539273113012313843e-01 1.370568275451660156e-01 -2.217917144298553467e-02 1.526676565408706665e-01 1.753376424312591553e-01 -8.541401475667953491e-02 4.329288005828857422e-02 -8.897004276514053345e-02 -7.722104340791702271e-02 -2.264825254678726196e-01 1.569478400051593781e-02 1.819693744182586670e-01 8.458634465932846069e-02 -1.700396835803985596e-01 1.150925606489181519e-01 9.125576354563236237e-03 2.826157398521900177e-02 1.679633408784866333e-01 -1.510415133088827133e-02 -1.374724060297012329e-01 -1.094099432229995728e-01 3.589877113699913025e-02 1.459970474243164062e-01 3.908952474594116211e-01 -1.871368736028671265e-01 -5.858476459980010986e-02 2.334655523300170898e-01
-1.569709181785583496e-01 -1.337296366691589355e-01 2.444163709878921509e-01 -2.856110930442810059e-01 3.277156502008438110e-02 2.913576960563659668e-01 -1.368584632873535156e-01 -3.120711445808410645e-01 1.336255967617034912e-01 4.502831026911735535e-02 -3.248479962348937988e-02 -6.660261750221252441e-02 1.914581954479217529e-01 -1.114106550812721252e-01 -3.105832338333129883e-01 1.964358091354370117e-01 -2.361793667078018188e-01 -1.133895739912986755e-01 -8.301404118537902832e-02 7.044634222984313965e-02 2.688207030296325684e-01 -6.535878870636224747e-03 -1.738464534282684326e-01 1.910316497087478638e-01 -2.609451413154602051e-01 9.064196795225143433e-02 5.801652744412422180e-02 8.743622153997421265e-02 1.918858587741851807e-01 6.630458682775497437e-02 -1.414557099342346191e-01 1.911259591579437256e-01
-1.197851076722145081e-01 -1.672485023736953735e-01 1.791777610778808594e-01 -1.204533223062753677e-02 -8.427989482879638672e-02 2.635275423526763916e-01 1.031070575118064880e-01 -9.266395121812820435e-02 3.903903439640998840e-02 4.047185182571411133e-02 1.800255775451660156e-01 -1.261723972856998444e-02 1.047569364309310913e-01 -1.363037973642349243e-01 -2.891672551631927490e-01 -1.668036580085754395e-01 2.197269052267074585e-01 -4.004997387528419495e-02 -2.470787316560745239e-01 -1.073715761303901672e-01 -8.523482829332351685e-02 2.171200215816497803e-01 1.079455837607383728e-01 2.093943394720554352e-02 -6.198193505406379700e-02 2.522098124027252197e-01 -3.277014195919036865e-01 2.634889483451843262e-01 1.068260427564382553e-02 7.258089631795883179e-02 -4.293407201766967773e-01 -1.732021868228912354e-01
1.483445465564727783e-01 -1.206909492611885071e-01 2.907851934432983398e-01 -2.764933705329895020e-01 7.076262682676315308e-02 1.027857437729835510e-01 1.210613027215003967e-01 -1.922741085290908813e-01 -7.994141429662704468e-02 1.946464367210865021e-02 -8.035746216773986816e-02 1.108480766415596008e-01 -4.985926672816276550e-02 -8.651863038539886475e-02 -3.414349555969238281e-01 -1.463879495859146118e-01 8.428094536066055298e-02 5.674611032009124756e-02 9.833256155252456665e-02 9.146451205015182495e-02 -1.135935932397842407e-01 4.133587703108787537e-02 1.984025090932846069e-01 3.034610450267791748e-01 -1.113226339221000671e-01 2.140805423259735107e-01 -2.164424769580364227e-02 4.793299436569213867e-01 -8.064090460538864136e-02 -1.218084171414375305e-01 -2.701570093631744385e-01 6.735112518072128296e-02
-1.515742540359497070e-01 4.769096896052360535e-02 5.145403370261192322e-02 -1.632414609193801880e-01 -1.889875233173370361e-01 3.091979324817657471e-01 2.565170824527740479e-01 -9.214949607849121094e-02 6.696096062660217285e-02 1.384326517581939697e-01 -4.020406305789947510e-02 -1.144164279103279114e-01 3.612566366791725159e-02 -9.805765748023986816e-02 -9.168472141027450562e-02 9.159681946039199829e-02 3.115813732147216797e-01 2.818809449672698975e-01 -7.393799722194671631e-02 4.353206232190132141e-02 1.269291937351226807e-01 1.914453506469726562e-02 -3.555411398410797119e-01 -2.719913423061370850e-01 -2.165687680244445801e-01 -1.140362098813056946e-01 -2.179455310106277466e-01 1.416535228490829468e-01 -1.231080368161201477e-01 -1.948974579572677612e-01 -2.861170172691345215e-01 1.026072874665260315e-01
-1.381069887429475784e-03 -9.018791466951370239e-02 4.772180020809173584e-01 -7.502225041389465332e-02 -6.781563907861709595e-02 1.557075828313827515e-01 -1.057672873139381409e-01 -1.523912250995635986e-01 -1.480842977762222290e-01 -1.549290493130683899e-02 -1.798415929079055786e-01 2.648720741271972656e-01 -2.131823003292083740e-01 -4.782374203205108643e-02 -3.459437787532806396e-01 -1.056782901287078857e-01 2.771102786064147949e-01 1.481412202119827271e-01 -1.120694577693939209e-01 -6.948845088481903076e-02 -1.475693881511688232e-01 1.240742802619934082e-01 1.712474524974822998e-01 -5.391685664653778076e-02 2.312435656785964966e-01 -1.274657845497131348e-01 3.603556007146835327e-02 -2.285941988229751587e-01 -5.312394723296165466e-02 -2.372905761003494263e-01 -1.459363698959350586e-01 5.260992795228958130e-02
-1.147198081016540527e-01 -4.142714664340019226e-02 5.140503644943237305e-01 -2.543152570724487305e-01 4.126312583684921265e-02 6.286767125129699707e-02 -1.740935444831848145e-01 -1.939529031515121460e-01 1.582664698362350464e-01 -1.039926037192344666e-01 -2.227136343717575073e-01 -3.077743202447891235e-02 2.493944466114044189e-01 1.193806603550910950e-01 -9.737470746040344238e-02 1.299920529127120972e-01 -2.420404693111777306e-03 2.468759119510650635e-01 7.471220195293426514e-02 5.030592530965805054e-02 -8.880916237831115723e-02 6.938475370407104492e-02 3.324245661497116089e-02 -7.994624786078929901e-03 -7.888535968959331512e-03 -5.235077440738677979e-02 1.615848988294601440e-01 8.412320911884307861e-02 -5.839513242244720459e-02 -2.205864787101745605e-01 -1.637039929628372192e-01 4.422491490840911865e-01
-2.965666353702545166e-03 -2.850055135786533356e-02 1.241123080253601074e-01 -1.430156975984573364e-01 -8.658026158809661865e-02 1.535015404224395752e-01 -2.225032150745391846e-01 -1.371779292821884155e-01 2.658132016658782959e-01 1.678318530321121216e-02 -2.888664603233337402e-03 8.553043752908706665e-02 -4.838855937123298645e-02 3.108731806278228760e-01 -4.920811951160430908e-01 8.401977270841598511e-02 2.652069032192230225e-01 -1.345694214105606079e-01 -2.555838823318481445e-01 -1.332681626081466675e-01 1.396533697843551636e-01 -3.815498575568199158e-02 1.125582493841648102e-02 -8.208192884922027588e-02 -6.553799659013748169e-02 9.320913255214691162e-02 -6.457381416112184525e-03 8.116988092660903931e-02 1.350867897272109985e-01 -2.335090786218643188e-01 -2.917799353599548340e-01 2.461996674537658691e-01
-1.865836530923843384e-01 -6.945398449897766113e-02 3.325536251068115234e-01 -1.064203456044197083e-01 5.145891755819320679e-02 1.496658325195312500e-01 -6.391447782516479492e-02 1.140883713960647583e-01 3.827779293060302734e-01 -7.066429406404495239e-02 -4.485245794057846069e-02 3.625088557600975037e-02 -1.721062138676643372e-02 -2.693565189838409424e-01 -3.035255670547485352e-01 1.232348084449768066e-01 1.390126794576644897e-01 -1.804812997579574585e-02 6.198842450976371765e-02 -1.849563121795654297e-01 -1.477201730012893677e-01 3.159486949443817139e-01 2.017537802457809448e-01 -7.815541699528694153e-03 -1.490397155284881592e-01 4.717891663312911987e-02 2.061142623424530029e-01 8.765778690576553345e-02 2.594644725322723389e-01 -1.254305522888898849e-02 -2.937607765197753906e-01 1.131469756364822388e-01
3.787966072559356689e-02 1.894731190986931324e-03 3.350262343883514404e-01 -3.594844043254852295e-01 6.112667918205261230e-02 -4.887335002422332764e-02 1.043051183223724365e-01 -7.344357669353485107e-02 -1.545912474393844604e-01 3.198406100273132324e-02 9.643680602312088013e-02 4.606343805789947510e-02 1.619798839092254639e-01 -2.350458689033985138e-02 -3.747799992561340332e-01 2.873662710189819336e-01 2.128219306468963623e-01 1.999076008796691895e-01 1.031364053487777710e-01 1.750887483358383179e-01 2.842357158660888672e-01 7.206562906503677368e-02 -1.127725094556808472e-01 -7.857429981231689453e-02 -1.053259447216987610e-01 -1.031649112701416016e-01 -1.174731925129890442e-01 1.097602248191833496e-01 1.738837659358978271e-01 -1.293352688662707806e-03 -2.313763350248336792e-01 -2.928110063076019287e-01
-8.373735100030899048e-02 -1.353063583374023438e-01 1.907733380794525146e-01 -9.414054453372955322e-02 1.593746542930603027e-01 3.231305181980133057e-01 4.479772225022315979e-02 -2.616963582113385201e-03 2.847294509410858154e-02 1.434788703918457031e-01 3.833121359348297119e-01 -2.553045451641082764e-01 5.426518619060516357e-02 9.311042726039886475e-02 -2.013157755136489868e-01 1.394244134426116943e-01 9.178230166435241699e-02 1.651087254285812378e-01 -1.347093377262353897e-03 7.318644225597381592e-02 1.089115440845489502e-01 2.839004397392272949e-01 -8.523434400558471680e-03 -4.077980816364288330e-01 -2.010211497545242310e-01 -2.305271625518798828e-01 1.889767646789550781e-01 1.497114896774291992e-01 -7.519948412664234638e-04 7.569704670459032059e-03 -1.848756372928619385e-01 8.196494728326797485e-02
5.669797584414482117e-02 -1.098928414285182953e-02 3.280714750289916992e-01 -3.512658178806304932e-01 -9.559853374958038330e-02 3.021574020385742188e-01 -4.714205395430326462e-03 -1.455808989703655243e-02 -2.351512946188449860e-02 -3.100819289684295654e-01 -1.037596613168716431e-01 -2.227667486295104027e-03 -7.916513830423355103e-02 6.506802886724472046e-02 -1.696025729179382324e-01 1.474518328905105591e-01 1.141878366470336914e-01 -6.419897079467773438e-03 -5.158182606101036072e-02 2.099057286977767944e-02 -1.221827343106269836e-01 2.765920162200927734e-01 -2.828069329261779785e-01 2.134356647729873657e-01 2.668909430503845215e-01 9.033214300870895386e-02 -1.227578148245811462e-02 1.417392939329147339e-01 2.653090357780456543e-01 -9.416226297616958618e-02 -2.739675156772136688e-02 2.893195450305938721e-01
-6.489134579896926880e-02 -1.344075500965118408e-01 2.109816968441009521e-01 -3.607564568519592285e-01 5.534158647060394287e-02 2.335441410541534424e-01 6.295019388198852539e-02 2.789673581719398499e-02 -3.761031925678253174e-01 6.711064372211694717e-03 -1.652672328054904938e-02 1.117610633373260498e-01 -8.127947151660919189e-02 -1.706668287515640259e-01 -7.692966610193252563e-02 3.938529491424560547e-01 2.423721104860305786e-01 1.894636452198028564e-01 4.753791261464357376e-03 4.748234525322914124e-03 3.866970911622047424e-02 2.201376408338546753e-01 -1.334520336240530014e-02 -6.409121304750442505e-02 -2.912214398384094238e-01 -1.354896724224090576e-01 -1.878901720046997070e-01 2.384136021137237549e-01 1.232411041855812073e-01 -6.264061084948480129e-04 -1.651648432016372681e-01 -5.456864088773727417e-02
9.115670621395111084e-02 6.013120710849761963e-02 4.625297486782073975e-01 -2.099827080965042114e-01 2.088019847869873047e-01 3.272936642169952393e-01 -1.301165968179702759e-01 1.634856015443801880e-01 2.102201879024505615e-01 -2.799938991665840149e-02 1.288115531206130981e-01 2.663515321910381317e-02 2.373751625418663025e-02 4.258703440427780151e-02 -2.321124523878097534e-01 1.453607976436614990e-01 -7.100915163755416870e-02 2.855346798896789551e-01 -1.578260511159896851e-01 -1.471027284860610962e-01 -9.164318442344665527e-02 1.684311479330062866e-01 8.277679234743118286e-02 2.141397260129451752e-02 1.598006337881088257e-01 -1.619315445423126221e-01 1.471615675836801529e-02 -3.337330520153045654e-01 6.660108268260955811e-02 -7.318098098039627075e-02 -2.122892439365386963e-01 2.450702153146266937e-02
6.272143125534057617e-02 2.021637856960296631e-01 2.630926668643951416e-01 7.033647503703832626e-03 -4.148544743657112122e-02 3.302481174468994141e-01 8.909578621387481689e-02 -2.863850072026252747e-02 1.295636687427759171e-02 4.569819271564483643e-01 -1.052571684122085571e-01 -2.763180434703826904e-02 -5.098540708422660828e-02 -5.511895753443241119e-03 -4.765151534229516983e-03 -1.277956832200288773e-02 6.516928970813751221e-02 -4.692833498120307922e-02 7.056266814470291138e-02 -2.414641231298446655e-01 1.400004625320434570e-01 1.701445132493972778e-01 2.594690620899200439e-01 -2.234664931893348694e-02 1.661121845245361328e-01 1.700355112552642822e-01 -1.749097108840942383e-01 3.002257943153381348e-01 2.344257831573486328e-01 1.771147735416889191e-02 -2.997150719165802002e-01 1.851700246334075928e-01
3.383414447307586670e-01 7.436060160398483276e-02 2.573827207088470459e-01 -2.036220878362655640e-01 -2.177116423845291138e-01 1.712471097707748413e-01 -8.475206792354583740e-02 -2.426432520151138306e-01 -6.648118793964385986e-02 1.071792840957641602e-02 1.477148383855819702e-01 3.827319666743278503e-02 3.967120051383972168e-01 -1.321266442537307739e-01 -2.264495491981506348e-01 1.173945888876914978e-01 2.834707796573638916e-01 -1.162801962345838547e-02 -2.125466018915176392e-01 -1.135949566960334778e-01 1.074702516198158264e-01 4.843536391854286194e-02 4.460927471518516541e-02 -1.295994967222213745e-01 -9.143234789371490479e-02 2.775466144084930420e-01 1.406543999910354614e-01 -2.612891048192977905e-02 -8.323428779840469360e-02 4.044669121503829956e-02 -2.551951408386230469e-01 1.048231795430183411e-01
1.605148166418075562e-01 1.241715718060731888e-02 3.237296938896179199e-01 -3.605244755744934082e-01 -1.402810662984848022e-01 2.183831185102462769e-01 7.217368483543395996e-02 -1.619610637426376343e-01 -1.849952936172485352e-01 -2.798338793218135834e-02 1.479869149625301361e-02 1.164777204394340515e-01 6.166603788733482361e-02 -1.592773497104644775e-01 -1.934844404458999634e-01 8.425620198249816895e-02 5.389229208230972290e-02 2.038970440626144409e-01 -2.785686254501342773e-01 -2.396407425403594971e-01 8.707522600889205933e-02 -1.482144445180892944e-01 1.798485033214092255e-02 -3.441385179758071899e-02 1.910807788372039795e-01 3.355854451656341553e-01 -6.165238097310066223e-02 -1.415245383977890015e-01 -2.136627137660980225e-01 -8.112646639347076416e-02 -1.143835112452507019e-01 2.629666030406951904e-01
1.388990432024002075e-01 2.297378890216350555e-02 5.261065363883972168e-01 -7.930917292833328247e-02 6.873520463705062866e-02 4.247578382492065430e-01 -1.016334369778633118e-01 1.282570064067840576e-01 2.748626284301280975e-03 -4.616439342498779297e-02 1.064527034759521484e-01 1.250702771358191967e-03 -7.125019282102584839e-02 -1.416981518268585205e-01 -2.891478538513183594e-01 1.727289557456970215e-01 -9.740630537271499634e-02 8.405669033527374268e-02 -2.546170167624950409e-02 -1.654873341321945190e-01 4.252364486455917358e-02 1.240656897425651550e-01 -9.041692316532135010e-02 2.155243605375289917e-01 4.159803315997123718e-02 -2.563937902450561523e-01 -1.865030825138092041e-01 -2.085736244916915894e-01 4.328854009509086609e-02 -3.867166861891746521e-02 -2.282340377569198608e-01 1.244184002280235291e-01
-7.572203874588012695e-02 -8.118169754743576050e-02 4.733674824237823486e-01 -2.917551249265670776e-02 2.474700845777988434e-02 1.018750891089439392e-01 -3.408527672290802002e-01 -6.188048049807548523e-02 -6.098938733339309692e-02 1.216894388198852539e-01 1.511827856302261353e-01 -1.048243567347526550e-01 1.681905984878540039e-01 -8.297129720449447632e-02 -3.148320317268371582e-01 3.053703308105468750e-01 6.677453219890594482e-02 2.444377243518829346e-01 -3.076066635549068451e-02 1.665573716163635254e-01 -6.116598844528198242e-02 1.478115618228912354e-01 6.636308133602142334e-02 1.147225797176361084e-01 2.295314818620681763e-01 1.682632416486740112e-01 -6.613210309296846390e-03 1.352805197238922119e-01 -1.026414483785629272e-01 1.735410094261169434e-01 4.369153641164302826e-03 2.752601504325866699e-01
1.309598684310913086e-01 -3.373948037624359131e-01 5.195700004696846008e-02 -3.960870504379272461e-01 2.118251472711563110e-01 1.813248395919799805e-01 -1.091222912073135376e-01 -1.182907074689865112e-01 -2.008790969848632812e-01 1.814416050910949707e-01 -7.595815509557723999e-02 2.091853022575378418e-01 -5.417972803115844727e-02 7.625070214271545410e-02 -8.328628540039062500e-02 -2.865531295537948608e-02 1.750672236084938049e-02 6.941647827625274658e-02 -2.451712936162948608e-01 -1.523627042770385742e-01 1.589240431785583496e-01 -1.054349169135093689e-02 -1.026501804590225220e-01 -2.638645283877849579e-02 2.889721393585205078e-01 -2.082071751356124878e-01 -2.573992013931274414e-01 2.383928894996643066e-01 2.060317844152450562e-01 -4.701230674982070923e-02 4.924781620502471924e-02 2.107052356004714966e-01
-1.135784462094306946e-01 -2.600552439689636230e-01 3.376648724079132080e-01 -2.455673217773437500e-01 -1.893806606531143188e-01 -2.032814547419548035e-02 8.561524562537670135e-03 1.267742644995450974e-02 1.469198316335678101e-01 2.347301691770553589e-01 -9.460803121328353882e-02 1.012163460254669189e-01 -6.357114017009735107e-02 -5.003331974148750305e-02 -2.546116113662719727e-01 3.596490621566772461e-02 3.097610771656036377e-01 1.627125740051269531e-01 -7.228869944810867310e-02 -1.558636426925659180e-01 -1.362859457731246948e-01 1.244612857699394226e-01 1.771562844514846802e-01 3.438008949160575867e-02 5.287855491042137146e-02 4.086180776357650757e-02 3.655095770955085754e-02 4.282522201538085938e-01 6.244086474180221558e-02 -2.917935252189636230e-01 -1.784310787916183472e-01 -1.069339290261268616e-01
-1.677971929311752319e-01 1.776070683263242245e-03 1.666555553674697876e-01 -4.433980286121368408e-01 -8.622699230909347534e-02 1.345579624176025391e-01 4.579949006438255310e-02 -5.646700039505958557e-02 4.416268691420555115e-02 -3.880225494503974915e-02 -7.562328875064849854e-02 1.234913915395736694e-01 1.591261327266693115e-01 1.882186233997344971e-01 -1.696665138006210327e-01 2.221650928258895874e-01 3.722290694713592529e-02 3.580450639128684998e-02 -1.201866939663887024e-01 -7.952737808227539062e-02 3.349457681179046631e-01 2.300096303224563599e-01 -1.700838208198547363e-01 -2.586910314857959747e-02 2.347101569175720215e-01 -5.820707231760025024e-02 1.130464896559715271e-01 -2.860610485076904297e-01 1.897937357425689697e-01 5.070837587118148804e-02 -6.637344509363174438e-02 3.729718923568725586e-01
6.834558397531509399e-02 -1.742294579744338989e-01 1.083151847124099731e-01 -2.509204149246215820e-01 -3.378350660204887390e-02 2.148279547691345215e-01 -1.179710999131202698e-01 1.082732379436492920e-01 -1.399973183870315552e-01 -9.703885763883590698e-02 5.680629983544349670e-02 -1.337610483169555664e-01 -2.270444333553314209e-01 3.200709521770477295e-01 -9.263624995946884155e-02 -1.143154315650463104e-02 2.766007781028747559e-01 2.391301393508911133e-01 -2.896612137556076050e-02 2.220060378313064575e-01 3.047385513782501221e-01 5.687782168388366699e-02 -9.960063546895980835e-02 -2.248229980468750000e-01 1.767598241567611694e-01 1.130530908703804016e-01 -8.087584376335144043e-02 1.704203784465789795e-01 5.622458993457257748e-04 -2.164016067981719971e-01 -3.449600338935852051e-01 1.366967260837554932e-01
1.211313083767890930e-01 -8.982742577791213989e-02 2.128076106309890747e-01 -2.208143174648284912e-01 2.321075834333896637e-02 3.008837997913360596e-02 -2.438179701566696167e-01 -1.113448366522789001e-01 1.099948361515998840e-01 5.218533799052238464e-02 4.790650904178619385e-01 1.086397096514701843e-01 5.875051766633987427e-02 -8.118586987257003784e-02 -3.551383614540100098e-01 1.024736464023590088e-02 1.930923163890838623e-01 4.945897310972213745e-02 -5.012105405330657959e-02 -5.788505077362060547e-02 -1.221831813454627991e-01 1.003891825675964355e-01 3.735126927495002747e-02 -2.918458580970764160e-01 -3.598331287503242493e-02 1.114733442664146423e-01 -5.527895689010620117e-02 -1.717475592158734798e-03 9.520772844552993774e-02 -2.036982774734497070e-01 -3.064382970333099365e-01 3.148221075534820557e-01
-1.595066338777542114e-01 -1.891600489616394043e-01 2.413875013589859009e-01 -1.152673438191413879e-01 -2.613848745822906494e-01 5.215159654617309570e-01 -1.717820391058921814e-02 -9.920524060726165771e-02 2.484220638871192932e-02 2.536796033382415771e-01 -1.257629245519638062e-01 -1.980769187211990356e-01 1.350990980863571167e-01 -3.386464342474937439e-02 -1.107448246330022812e-02 1.165458336472511292e-01 -2.360040545463562012e-01 6.825940310955047607e-02 -1.512874215841293335e-01 -8.137565106153488159e-02 1.419194787740707397e-01 9.644685685634613037e-02 -1.006048470735549927e-01 -4.002124369144439697e-01 8.073496073484420776e-02 8.210384985432028770e-04 6.912070512771606445e-02 -9.373010694980621338e-02 1.971370726823806763e-01 2.233224920928478241e-02 -1.102501749992370605e-01 4.958064109086990356e-02
2.929934561252593994e-01 -1.849975287914276123e-01 3.488474488258361816e-01 -3.914836347103118896e-01 -1.111520901322364807e-01 7.300837337970733643e-02 -2.039347290992736816e-01 -1.136608123779296875e-01 2.524875998497009277e-01 1.439796239137649536e-01 -1.547525376081466675e-01 6.413304805755615234e-02 1.737991422414779663e-01 2.059874832630157471e-01 -1.730495095252990723e-01 -3.714812174439430237e-02 -1.147289201617240906e-01 6.947654485702514648e-02 -3.834510594606399536e-02 6.008113548159599304e-02 -1.712282299995422363e-01 -6.412926316261291504e-02 7.384412735700607300e-02 -4.117492213845252991e-02 -1.327687203884124756e-01 -1.113025546073913574e-01 7.556528598070144653e-02 1.010737642645835876e-01 4.048027843236923218e-02 -1.669749915599822998e-01 -3.656755983829498291e-01 2.084455490112304688e-01
9.114690870046615601e-02 7.469991594552993774e-02 2.094413787126541138e-01 -1.724838465452194214e-01 -4.122870415449142456e-02 3.670777380466461182e-01 -7.708864659070968628e-02 -3.004142343997955322e-01 -1.977164670825004578e-02 -5.193820968270301819e-02 2.063912898302078247e-01 1.918685138225555420e-01 3.897757828235626221e-01 2.662957832217216492e-02 -2.609410881996154785e-02 2.898847460746765137e-01 -6.860671192407608032e-02 -1.623047590255737305e-01 -3.916238248348236084e-01 -3.481486439704895020e-02 -2.271693572402000427e-02 7.666644454002380371e-02 6.619878858327865601e-02 8.015832304954528809e-02 4.059450328350067139e-02 -1.108531504869461060e-01 2.651884593069553375e-02 2.101606577634811401e-01 2.948361448943614960e-02 -1.306484788656234741e-01 -2.724789977073669434e-01 7.866429537534713745e-02
2.109860926866531372e-01 -1.005498766899108887e-01 3.371795713901519775e-01 -9.640621393918991089e-02 9.298936277627944946e-02 2.228440195322036743e-01 2.790495455265045166e-01 -7.654604315757751465e-02 4.263577237725257874e-02 -1.231015399098396301e-01 -2.561411857604980469e-01 -1.181260868906974792e-01 2.153717726469039917e-02 6.649658828973770142e-02 -3.430428802967071533e-01 1.402538716793060303e-01 -3.057776391506195068e-02 -8.062857389450073242e-02 -1.507678776979446411e-01 -1.280825957655906677e-02 2.425434440374374390e-02 1.200865115970373154e-02 4.333438351750373840e-02 2.793461382389068604e-01 2.360079288482666016e-01 6.150373257696628571e-03 -4.903754964470863342e-02 -2.504505775868892670e-02 1.191233918070793152e-01 -2.545075416564941406e-01 -4.121647179126739502e-01 1.516490727663040161e-01
-1.881925761699676514e-01 7.896569371223449707e-02 2.032628506422042847e-01 -2.747651040554046631e-01 -2.877206504344940186e-01 4.457656145095825195e-01 -2.652790211141109467e-02 -2.559385001659393311e-01 4.841227829456329346e-02 -1.460089930333197117e-03 1.690330356359481812e-01 -1.212804391980171204e-01 -4.105898551642894745e-03 -2.023228555917739868e-01 -5.646361410617828369e-02 3.202541768550872803e-01 -6.366597488522529602e-03 -3.491332754492759705e-02 -2.941095829010009766e-02 6.054739281535148621e-02 3.734741210937500000e-01 7.560694217681884766e-02 -2.618870465084910393e-03 -6.966645270586013794e-02 -6.158167961984872818e-03 -1.268384009599685669e-01 -1.492166370153427124e-01 2.542659640312194824e-01 -8.477571606636047363e-02 2.242113277316093445e-02 -1.525910049676895142e-01 -1.078988909721374512e-01
1.764698922634124756e-01 -2.404506355524063110e-01 2.529850602149963379e-01 -3.446083068847656250e-01 -4.259235784411430359e-02 4.127763956785202026e-02 -3.036943376064300537e-01 -4.361690580844879150e-02 6.661281455308198929e-03 -2.103000693023204803e-02 -2.015789747238159180e-01 -3.597835451364517212e-02 -5.793482810258865356e-02 2.098207026720046997e-01 -2.866517603397369385e-01 -1.304995641112327576e-02 2.237075567245483398e-01 2.393672801554203033e-02 -3.672021925449371338e-01 -1.250741481781005859e-01 -1.570542603731155396e-01 -5.464959423989057541e-03 -1.631963551044464111e-01 1.379628945142030716e-02 -1.045218557119369507e-01 -4.422980546951293945e-02 5.097945779561996460e-02 1.876516193151473999e-01 1.512815952301025391e-01 -1.759802252054214478e-01 -3.135145604610443115e-01 5.514681339263916016e-02
-1.658965349197387695e-01 -3.924884647130966187e-02 2.613116800785064697e-01 9.698431938886642456e-02 -1.301612406969070435e-01 3.664037585258483887e-01 2.459503114223480225e-01 3.243687795475125313e-03 1.933901906013488770e-01 2.258802652359008789e-01 -1.612108647823333740e-01 -1.424061506986618042e-02 8.919023722410202026e-02 -9.155417233705520630e-02 -2.813350558280944824e-01 -2.825746536254882812e-01 -3.528428822755813599e-02 -5.132786184549331665e-02 -1.667738556861877441e-01 -1.893452107906341553e-01 5.107858777046203613e-02 1.006443202495574951e-01 -4.763240925967693329e-03 2.461587339639663696e-01 1.042007058858871460e-01 -2.368109524250030518e-01 -3.642498701810836792e-02 9.629136323928833008e-02 1.562975794076919556e-01 -1.332627683877944946e-01 -3.037104010581970215e-01 1.968258768320083618e-01
6.400179117918014526e-02 -2.510870397090911865e-01 3.975172936916351318e-01 -5.907654017210006714e-02 -6.292219460010528564e-02 3.567786514759063721e-01 2.098943665623664856e-02 -2.039613872766494751e-01 -6.562198698520660400e-02 2.517364360392093658e-02 1.802789866924285889e-01 -5.753923207521438599e-02 1.239133700728416443e-01 -2.365070953965187073e-02 -8.842064440250396729e-02 -1.786557585000991821e-01 1.274467855691909790e-01 -1.395159661769866943e-01 2.066299170255661011e-01 6.750046461820602417e-02 2.834169268608093262e-01 3.328047990798950195e-01 -1.290361434221267700e-01 -2.274921685457229614e-01 1.888244152069091797e-01 2.041122168302536011e-01 -4.632779955863952637e-02 -1.414760649204254150e-01 1.260046064853668213e-01 -1.216341778635978699e-01 -1.704614162445068359e-01 -1.581081305630505085e-03
1.977404057979583740e-01 9.296056628227233887e-02 1.490814089775085449e-01 -1.765170246362686157e-01 -2.085741609334945679e-01 3.129024803638458252e-01 1.726291328668594360e-01 -3.770780563354492188e-01 -1.974813938140869141e-01 2.691169381141662598e-01 1.784633100032806396e-01 -4.005309194326400757e-02 -7.765800505876541138e-02 2.372827827930450439e-01 -2.049393057823181152e-01 1.506667584180831909e-01 9.580519795417785645e-02 7.966456562280654907e-02 -2.300757169723510742e-01 -2.432924956083297729e-01 1.578059345483779907e-01 1.589486449956893921e-01 2.239374369382858276e-01 -7.429774850606918335e-02 8.589904755353927612e-03 5.607149004936218262e-02 -6.493423879146575928e-02 1.044219452887773514e-02 2.455197870731353760e-01 -6.097472459077835083e-02 -7.334174960851669312e-02 5.617999657988548279e-02
-1.611697524785995483e-01 -2.429673671722412109e-01 3.461996316909790039e-01 -2.364878058433532715e-01 1.537267235107719898e-03 -1.243148595094680786e-01 -5.241403728723526001e-02 -3.654852882027626038e-02 8.106464892625808716e-02 9.966576844453811646e-02 3.085847012698650360e-02 1.865285485982894897e-01 6.180237978696823120e-02 -2.058870792388916016e-01 -1.021642908453941345e-01 1.670596748590469360e-01 2.443991303443908691e-01 1.767843514680862427e-01 -2.576507441699504852e-02 -6.394112110137939453e-02 -1.193814650177955627e-01 2.036975473165512085e-01 1.984688490629196167e-01 -2.222593426704406738e-01 3.862229362130165100e-02 -5.027374718338251114e-03 -1.527143362909555435e-02 3.456175029277801514e-01 2.786757647991180420e-01 -2.874074578285217285e-01 -2.112475931644439697e-01 1.284737288951873779e-01
8.428328484296798706e-02 -2.482543736696243286e-01 8.149808645248413086e-02 -1.189743131399154663e-01 3.226542770862579346e-01 4.701421558856964111e-01 -1.948972493410110474e-01 1.682724654674530029e-01 8.819493651390075684e-02 2.232262343168258667e-01 1.658176034688949585e-01 1.960273683071136475e-01 4.278950765728950500e-02 -1.742858290672302246e-01 -1.261569559574127197e-01 3.518430516123771667e-02 1.126720756292343140e-01 1.074908003211021423e-01 -1.502404510974884033e-01 -7.147492468357086182e-02 -1.539964508265256882e-02 -2.491661906242370605e-02 8.392702788114547729e-02 -3.250233829021453857e-01 1.542451977729797363e-01 8.106047660112380981e-02 -2.976200878620147705e-01 4.041282832622528076e-02 1.442876756191253662e-01 -1.155354678630828857e-01 -1.322320252656936646e-01 9.187360107898712158e-02
3.062784858047962189e-02 1.161606684327125549e-01 2.821013331413269043e-01 -4.901647567749023438e-01 1.120949909090995789e-01 1.076734438538551331e-01 2.986740879714488983e-02 -3.088822215795516968e-02 -1.163961738348007202e-01 4.071157053112983704e-02 4.784176871180534363e-02 -1.314217448234558105e-01 1.523578763008117676e-01 -3.653014078736305237e-02 -7.880057394504547119e-02 7.322711497545242310e-02 1.682320237159729004e-02 -9.965252876281738281e-02 -8.494959026575088501e-02 -7.694486528635025024e-02 -8.567050844430923462e-02 2.855714559555053711e-01 1.190673485398292542e-01 2.414512932300567627e-01 4.251354336738586426e-01 -2.065836489200592041e-01 1.096251010894775391e-01 2.908881306648254395e-01 1.183341071009635925e-01 -4.072881489992141724e-02 -2.143072187900543213e-01 4.978935420513153076e-02
1.182012334465980530e-01 2.025458663702011108e-01 6.056830286979675293e-01 -2.203440964221954346e-01 1.479072589427232742e-02 9.354236721992492676e-02 -5.994135886430740356e-02 1.637650579214096069e-01 4.769580438733100891e-02 3.891042619943618774e-02 5.408706888556480408e-02 1.965011283755302429e-02 -1.672456227242946625e-02 -6.314598768949508667e-02 -3.760531246662139893e-01 -5.579111352562904358e-02 1.339291334152221680e-01 -3.525664657354354858e-02 -9.008093923330307007e-02 -5.410435143858194351e-03 -1.699798703193664551e-01 4.046674445271492004e-02 7.780795544385910034e-02 -1.088741570711135864e-01 2.957744598388671875e-01 -1.492225527763366699e-01 7.707745581865310669e-02 -1.174774691462516785e-01 1.259357631206512451e-01 -2.650280296802520752e-01 -2.015726566314697266e-01 -4.835211485624313354e-02
1.728660166263580322e-01 -6.978179514408111572e-02 2.410863190889358521e-01 -1.393952071666717529e-01 3.294011577963829041e-02 4.091177582740783691e-01 -2.423794120550155640e-01 1.977022551000118256e-02 -8.732868358492851257e-03 2.503472566604614258e-01 -1.625295430421829224e-01 3.036728827282786369e-03 7.597570121288299561e-02 1.067310422658920288e-01 -5.097115039825439453e-02 -1.325805485248565674e-01 2.774038016796112061e-01 2.860413491725921631e-01 4.116798192262649536e-02 1.105272956192493439e-02 1.171043589711189270e-01 2.393245697021484375e-01 -3.206609487533569336e-01 -3.599376603960990906e-02 -9.607987105846405029e-02 -8.980527520179748535e-02 1.467733383178710938e-01 6.475456804037094116e-02 7.238282263278961182e-02 2.503871917724609375e-01 -2.906461060047149658e-01 4.940208792686462402e-02
-1.361407637596130371e-01 4.801706597208976746e-02 1.877048611640930176e-01 -4.967076331377029419e-02 -1.770523376762866974e-02 3.568280935287475586e-01 -9.354186803102493286e-02 -2.968021929264068604e-01 1.321320831775665283e-01 -8.807456493377685547e-02 -9.974914789199829102e-02 2.401450276374816895e-01 3.523417562246322632e-02 -4.103149771690368652e-01 -2.558083832263946533e-01 -7.242900878190994263e-02 -9.526960551738739014e-03 2.342507392168045044e-01 -2.884838543832302094e-02 2.342526912689208984e-01 1.285472363233566284e-01 3.056936338543891907e-02 1.949642300605773926e-01 -4.287973791360855103e-02 -7.385277003049850464e-02 1.812610588967800140e-02 -2.026002109050750732e-01 3.196886777877807617e-01 9.219980239868164062e-02 6.054395809769630432e-02 -2.258381843566894531e-01 6.066276878118515015e-02
8.243605494499206543e-02 -3.711231350898742676e-01 2.731398046016693115e-01 -1.624254286289215088e-01 -2.699809670448303223e-01 -2.491828240454196930e-02 1.016760431230068207e-02 -1.212981864809989929e-01 1.339019387960433960e-01 1.521078497171401978e-01 1.783633083105087280e-01 -4.401791095733642578e-02 4.544504731893539429e-02 1.481094658374786377e-01 -2.947131395339965820e-01 2.863919921219348907e-02 1.259665004909038544e-02 7.645986042916774750e-03 -3.498872742056846619e-02 -4.891879484057426453e-02 -1.122763659805059433e-02 -1.096268072724342346e-01 4.008298367261886597e-02 -1.352820638567209244e-02 -1.779235452413558960e-01 -1.948019303381443024e-02 1.099867224693298340e-01 1.239178553223609924e-01 1.216344162821769714e-01 -1.790705770254135132e-01 -4.632756412029266357e-01 3.753921985626220703e-01
5.503766983747482300e-02 -3.604396060109138489e-02 2.783710062503814697e-01 -7.189188152551651001e-02 1.878952234983444214e-01 2.192772626876831055e-01 1.673056930303573608e-02 -5.253589153289794922e-02 1.343175917863845825e-01 1.814069896936416626e-01 -1.600750982761383057e-01 -4.746318235993385315e-02 7.910484075546264648e-02 -1.227509900927543640e-01 -1.420834213495254517e-01 2.406205534934997559e-01 5.434574484825134277e-01 2.410765439271926880e-01 -1.298690736293792725e-01 8.415851742029190063e-03 6.873247027397155762e-02 1.830497682094573975e-01 -2.844564616680145264e-01 -9.366364032030105591e-02 -9.165091067552566528e-02 9.689465910196304321e-02 1.290320903062820435e-01 3.359429165720939636e-02 5.938913300633430481e-02 1.566626429557800293e-01 -2.930376827716827393e-01 2.279755100607872009e-02
2.748319804668426514e-01 7.627068459987640381e-02 3.423239290714263916e-01 -3.819623887538909912e-01 -2.010904997587203979e-01 3.185340166091918945e-01 3.517672419548034668e-02 -1.317477673292160034e-01 2.102928310632705688e-01 1.164444908499717712e-01 2.408584058284759521e-01 7.918165624141693115e-02 1.537919342517852783e-01 9.348492324352264404e-02 4.628936201333999634e-02 1.009579077363014221e-01 -2.337878793478012085e-01 -1.824296861886978149e-01 -3.137192875146865845e-02 -2.759200334548950195e-02 -4.188719391822814941e-02 6.508212536573410034e-02 -1.426735520362854004e-01 1.166558265686035156e-01 1.856577098369598389e-01 1.047984063625335693e-01 -2.184295952320098877e-01 1.828769743442535400e-01 3.285218775272369385e-02 5.519054457545280457e-02 -2.567021250724792480e-01 4.489884898066520691e-02
3.696186840534210205e-01 5.056745558977127075e-02 1.620296537876129150e-01 -2.022962868213653564e-01 3.094566613435745239e-02 2.547139525413513184e-01 7.963469624519348145e-02 -5.804903339594602585e-03 3.891824185848236084e-02 -1.137870997190475464e-01 -1.617843806743621826e-01 -1.160162985324859619e-01 2.087046205997467041e-01 -1.550448834896087646e-01 -1.408177763223648071e-01 1.998998522758483887e-01 1.702882945537567139e-01 -1.955409534275531769e-02 -3.546667695045471191e-01 1.316436678171157837e-01 -1.047926675528287888e-02 7.162568718194961548e-02 -1.192853748798370361e-01 -4.463404119014739990e-01 1.537480354309082031e-01 -2.275106459856033325e-01 -6.001220270991325378e-02 2.364470213651657104e-01 2.264282293617725372e-02 -1.138693466782569885e-02 -8.787487447261810303e-02 7.411327958106994629e-02
-1.162903010845184326e-01 -1.282840520143508911e-01 3.570046722888946533e-01 -2.299951910972595215e-01 -1.742542833089828491e-01 1.659557968378067017e-01 1.205392554402351379e-01 3.590699983760714531e-03 2.825116366147994995e-02 -5.428190808743238449e-03 2.896969020366668701e-01 4.537619650363922119e-02 1.787348240613937378e-01 9.804736822843551636e-02 -3.879682719707489014e-02 2.404744029045104980e-01 -3.647386655211448669e-02 -3.062136173248291016e-01 -3.557267785072326660e-01 5.063012242317199707e-02 1.005824878811836243e-01 9.870903193950653076e-02 -3.820522502064704895e-02 8.383861184120178223e-02 2.676261067390441895e-01 -9.953360073268413544e-03 -7.605673372745513916e-02 2.894272506237030029e-01 -3.081538155674934387e-02 -1.016729623079299927e-01 -3.204228579998016357e-01 -4.163628444075584412e-02
-7.282337546348571777e-02 3.733643889427185059e-02 3.119344711303710938e-01 -2.728265225887298584e-01 -6.721418350934982300e-02 2.512470483779907227e-01 -6.656976044178009033e-02 -2.518725208938121796e-02 6.403060257434844971e-02 -1.638449579477310181e-01 -1.590131670236587524e-01 8.304669708013534546e-02 1.637080684304237366e-02 1.344859898090362549e-01 -2.200842201709747314e-01 2.264556288719177246e-02 4.038723558187484741e-02 3.655889630317687988e-02 1.599158346652984619e-02 -4.416599404066801071e-03 -2.049826644361019135e-02 2.305401414632797241e-01 -1.821061372756958008e-01 3.076990842819213867e-01 2.964313924312591553e-01 -3.684552758932113647e-02 2.156601697206497192e-01 3.610029220581054688e-01 4.751858860254287720e-02 -1.584844440221786499e-01 -1.122666746377944946e-01 3.573948442935943604e-01
1.946373879909515381e-01 1.860037795267999172e-03 3.455612063407897949e-01 -9.081001579761505127e-02 9.633022360503673553e-03 2.203503549098968506e-01 -1.059174686670303345e-01 -3.480583056807518005e-02 -7.135794311761856079e-02 1.973924189805984497e-01 5.011263862252235413e-02 7.385170459747314453e-02 1.303846538066864014e-01 2.024944722652435303e-01 5.958575755357742310e-03 1.402437537908554077e-01 2.563684582710266113e-01 7.815482467412948608e-02 1.510505825281143188e-01 1.460060775279998779e-01 2.116407454013824463e-02 1.635545045137405396e-01 -2.389566451311111450e-01 -3.505094721913337708e-02 1.013516038656234741e-01 -1.534126102924346924e-01 -4.799281433224678040e-02 1.032073646783828735e-01 1.643713861703872681e-01 4.195145070552825928e-01 -4.247882664203643799e-01 1.092510744929313660e-01
-3.593490691855549812e-04 -9.766853414475917816e-03 9.061262942850589752e-03 -5.100231170654296875e-01 -1.187492981553077698e-01 4.367613792419433594e-01 1.977162808179855347e-01 -1.065935119986534119e-01 3.553380966186523438e-01 9.610485285520553589e-02 -7.469081133604049683e-02 -9.553020447492599487e-02 -6.141750141978263855e-03 -3.477374091744422913e-02 4.089862853288650513e-02 1.427664160728454590e-01 2.208090722560882568e-01 1.122725903987884521e-01 -3.494783341884613037e-01 1.454547196626663208e-01 -1.657278835773468018e-02 -1.425837911665439606e-02 -8.832143992185592651e-02 -1.395296454429626465e-01 8.442582935094833374e-02 -1.678602546453475952e-01 1.257144212722778320e-01 1.880563795566558838e-02 -1.117296889424324036e-01 1.642867736518383026e-02 -1.144608408212661743e-01 -3.400993719696998596e-02
1.417463272809982300e-01 -1.930781602859497070e-01 2.822296619415283203e-01 -1.864145398139953613e-01 -1.392872929573059082e-01 2.522366344928741455e-01 9.266341477632522583e-02 6.505934894084930420e-02 3.050636313855648041e-02 9.964220970869064331e-02 1.056855022907257080e-01 4.000393673777580261e-02 -1.309031546115875244e-01 -6.865288317203521729e-02 -3.373927175998687744e-01 -1.479624807834625244e-01 3.516135811805725098e-01 -1.953865140676498413e-01 1.268207281827926636e-01 1.140248179435729980e-01 1.732584536075592041e-01 2.241832315921783447e-01 -4.552082717418670654e-02 -2.461954355239868164e-01 3.917436301708221436e-02 -1.459262073040008545e-01 9.522510319948196411e-02 1.156572625041007996e-01 1.248243972659111023e-01 2.311432808637619019e-01 -2.540006041526794434e-01 -1.962765157222747803e-01
-6.734707951545715332e-02 1.120798941701650620e-02 4.233766794204711914e-01 -2.524098455905914307e-01 3.146116062998771667e-02 1.935255527496337891e-01 2.455507777631282806e-02 -1.142370998859405518e-01 -3.728054463863372803e-02 -1.281074732542037964e-01 -1.410311013460159302e-01 -2.126082628965377808e-01 -1.971636526286602020e-02 1.677879840135574341e-01 -5.615474283695220947e-02 -1.488298550248146057e-02 9.644408524036407471e-02 7.783881574869155884e-02 5.472354963421821594e-02 -1.154109910130500793e-01 -2.500063776969909668e-01 2.240866273641586304e-01 -1.559153497219085693e-01 8.512893319129943848e-02 2.648302912712097168e-01 -3.093365393579006195e-02 1.163732782006263733e-01 3.446024656295776367e-01 2.303816974163055420e-01 -3.214919269084930420e-01 -8.642823994159698486e-02 2.055190205574035645e-01
-1.934143714606761932e-02 -2.395518869161605835e-01 2.453183382749557495e-01 6.495096534490585327e-02 5.668582767248153687e-02 4.295886158943176270e-01 2.193201892077922821e-02 -5.706911906599998474e-03 1.659314781427383423e-01 1.652839034795761108e-01 -2.889094129204750061e-02 -1.609423570334911346e-02 2.760860621929168701e-01 -1.836664527654647827e-01 -9.169603884220123291e-02 3.126139938831329346e-02 3.472484350204467773e-01 2.901865243911743164e-01 -1.389920115470886230e-01 8.951056748628616333e-02 3.734045475721359253e-02 1.946225017309188843e-01 -2.475410997867584229e-01 1.600798666477203369e-01 4.865570738911628723e-02 4.494378343224525452e-02 2.104506194591522217e-01 -6.615503691136837006e-03 1.314718369394540787e-02 7.630590349435806274e-02 -3.083966374397277832e-01 -7.848773896694183350e-02
1.853898912668228149e-01 -2.615123391151428223e-01 1.651203334331512451e-01 -2.435026764869689941e-01 -2.577351033687591553e-01 3.509773313999176025e-02 -2.325682193040847778e-01 -3.282600268721580505e-02 9.067928045988082886e-02 6.529805716127157211e-03 8.964969962835311890e-02 3.258453682065010071e-02 2.280850522220134735e-02 8.045921474695205688e-02 -1.851406842470169067e-01 7.946857064962387085e-02 -1.141673400998115540e-01 4.834669455885887146e-02 -3.071086406707763672e-01 9.786972403526306152e-02 -2.104092091321945190e-01 2.272684723138809204e-01 -1.917787492275238037e-01 -2.347357422113418579e-01 2.132022380828857422e-02 -1.364029794931411743e-01 1.561227738857269287e-01 9.076464176177978516e-02 1.980279386043548584e-01 -1.283764690160751343e-01 -3.193961381912231445e-01 3.262782096862792969e-01
3.448536992073059082e-02 8.929046243429183960e-02 -4.735691938549280167e-03 -3.096521198749542236e-01 -1.050538346171379089e-01 2.047532796859741211e-01 6.679273396730422974e-02 -1.198385842144489288e-02 -3.679174929857254028e-02 -1.844487339258193970e-02 2.729097753763198853e-02 -8.294295519590377808e-02 -1.672733575105667114e-02 -2.917987108230590820e-01 -4.272808432579040527e-01 -1.122282538563013077e-02 8.548036217689514160e-03 3.583794925361871719e-03 -1.867131888866424561e-01 2.401904165744781494e-01 1.587365269660949707e-01 2.476202547550201416e-01 1.311969608068466187e-01 2.295974940061569214e-01 -5.303503200411796570e-02 9.496011584997177124e-02 -2.091033905744552612e-01 3.540177047252655029e-01 -9.739319980144500732e-02 -1.361049264669418335e-01 -1.953120678663253784e-01 2.526006102561950684e-01
-1.592806167900562286e-02 -3.301098570227622986e-02 4.137537479400634766e-01 -2.151553928852081299e-01 8.306537568569183350e-02 4.199541807174682617e-01 -1.893195956945419312e-01 3.194683045148849487e-02 -2.575661055743694305e-02 -3.185593187808990479e-01 1.078860461711883545e-02 1.042085699737071991e-02 1.339329779148101807e-01 -1.315496563911437988e-01 -4.810785502195358276e-02 9.103347361087799072e-02 6.582057476043701172e-02 -5.239249393343925476e-02 -5.206932127475738525e-02 1.293868571519851685e-01 -1.507491916418075562e-01 1.089726015925407410e-01 -1.117961257696151733e-01 1.927046328783035278e-01 3.120747208595275879e-01 1.244064196944236755e-01 -3.090270794928073883e-02 -3.016465576365590096e-03 9.035005420446395874e-02 8.662445843219757080e-02 -2.475061267614364624e-01 3.336377143859863281e-01
-2.546538785099983215e-02 -2.482619583606719971e-01 2.526763975620269775e-01 -3.786008954048156738e-01 -9.171341359615325928e-02 3.002487421035766602e-01 -2.619204521179199219e-01 3.452414879575371742e-03 -2.058068476617336273e-02 4.250265657901763916e-02 -3.600981235504150391e-01 2.551544904708862305e-01 -7.267194986343383789e-02 1.395189575850963593e-02 -2.766674458980560303e-01 -7.503665983676910400e-02 6.913459300994873047e-02 1.728632748126983643e-01 -2.355028986930847168e-01 -2.565871775150299072e-01 -6.637492775917053223e-02 -1.114816218614578247e-01 1.612041145563125610e-02 -3.331511467695236206e-02 -9.659597650170326233e-03 -4.214702174067497253e-02 -1.319028586149215698e-01 4.926681146025657654e-02 1.902695745229721069e-01 -1.769276410341262817e-01 -1.171818077564239502e-01 -4.008363932371139526e-02
-1.338319927453994751e-01 -4.685023427009582520e-02 2.620544135570526123e-01 -4.235179349780082703e-02 -9.235916286706924438e-02 3.058647215366363525e-01 1.467521637678146362e-01 -1.110687777400016785e-01 1.901249438524246216e-01 -8.244541287422180176e-02 -5.105589050799608231e-03 2.447107061743736267e-02 -7.333908230066299438e-02 -1.119102314114570618e-01 -1.700944453477859497e-01 -1.216574534773826599e-01 1.683031767606735229e-01 6.539802998304367065e-02 -5.339238792657852173e-02 -1.164727061986923218e-01 -2.279454171657562256e-01 4.242245852947235107e-01 2.560670673847198486e-01 -2.259688973426818848e-01 -1.101426631212234497e-01 1.363655477762222290e-01 -7.417069375514984131e-02 2.093382924795150757e-01 3.011247217655181885e-01 3.425437957048416138e-02 -2.769483327865600586e-01 1.486248224973678589e-01
-1.301973313093185425e-01 -1.046550925821065903e-02 2.310729920864105225e-01 -3.219120502471923828e-01 5.708160996437072754e-02 3.286195173859596252e-02 -4.010825231671333313e-02 -6.833286583423614502e-02 1.888133883476257324e-01 1.151131913065910339e-01 -6.919060647487640381e-02 -6.178275495767593384e-02 2.630142495036125183e-02 -1.292189061641693115e-01 -1.793309599161148071e-01 6.013008579611778259e-02 3.548158407211303711e-01 8.567916601896286011e-02 9.569437056779861450e-02 -1.568136066198348999e-01 -2.696186602115631104e-01 -1.899723662063479424e-03 1.248190551996231079e-01 -1.109834387898445129e-01 1.667331010103225708e-01 -2.039435803890228271e-01 1.143277902156114578e-02 4.488103687763214111e-01 1.258108913898468018e-01 -2.049674391746520996e-01 -3.003009557723999023e-01 1.344522386789321899e-01
-3.203589841723442078e-02 -4.476415738463401794e-02 1.741399317979812622e-01 -5.366541445255279541e-02 -1.134176328778266907e-01 1.864988505840301514e-01 -1.009468808770179749e-01 -3.560307919979095459e-01 9.794917702674865723e-02 4.134800136089324951e-01 1.274865120649337769e-01 4.706258326768875122e-02 1.938884891569614410e-02 5.266166478395462036e-02 -1.436381340026855469e-01 1.266712695360183716e-01 -2.151124551892280579e-02 -1.701152473688125610e-01 5.267831310629844666e-02 -3.613333776593208313e-02 -9.393950551748275757e-02 4.170020222663879395e-01 1.995360851287841797e-01 2.009822428226470947e-02 2.213244289159774780e-01 2.417031861841678619e-02 -1.870236992835998535e-01 -1.446135435253381729e-02 3.632592260837554932e-01 8.037330699153244495e-04 -2.679901756346225739e-02 2.578166723251342773e-01
-5.633733817376196384e-04 -2.392244786024093628e-01 2.585257887840270996e-01 -2.641870677471160889e-01 -1.316647529602050781e-01 4.473762586712837219e-02 -2.738980352878570557e-01 -1.120370253920555115e-01 3.015100210905075073e-02 1.012831628322601318e-01 6.018677353858947754e-02 3.164799213409423828e-01 -1.377089023590087891e-01 -1.224645450711250305e-01 -4.362322390079498291e-01 -1.543767303228378296e-01 7.714621722698211670e-02 5.128856003284454346e-02 -4.555440694093704224e-02 4.864859208464622498e-02 -2.361330240964889526e-01 4.097419604659080505e-02 5.905566364526748657e-02 1.937148869037628174e-01 -4.736373201012611389e-02 -1.536518335342407227e-01 1.013531684875488281e-01 1.730420887470245361e-01 5.034010484814643860e-02 1.931661963462829590e-01 -2.864754498004913330e-01 1.916552186012268066e-01
2.579697668552398682e-01 -3.898727595806121826e-01 6.282572634518146515e-03 -1.227160766720771790e-01 -1.150741055607795715e-01 5.175620317459106445e-01 -1.903378367424011230e-01 -4.021345078945159912e-02 -7.689594477415084839e-02 2.091674953699111938e-01 1.141938641667366028e-01 -1.855456642806529999e-02 4.451719578355550766e-03 -1.060558408498764038e-01 -1.822844594717025757e-01 6.833434849977493286e-02 9.430266916751861572e-02 2.900713682174682617e-01 1.311380416154861450e-01 3.317034989595413208e-02 2.689518630504608154e-01 9.453387558460235596e-02 -1.217472553253173828e-02 -6.865315139293670654e-02 -5.496782809495925903e-02 9.945490211248397827e-02 1.745180189609527588e-01 2.099825441837310791e-02 -9.319020062685012817e-02 -8.310691267251968384e-02 -1.509283669292926788e-02 2.794392108917236328e-01
3.467474877834320068e-01 1.532311588525772095e-01 1.481274366378784180e-01 -2.534983754158020020e-01 -3.275178074836730957e-01 2.943405807018280029e-01 -4.827229306101799011e-02 -5.808073282241821289e-02 9.876817464828491211e-03 3.164871409535408020e-02 3.909490187652409077e-04 2.064684629440307617e-01 -3.496116772294044495e-02 1.151427328586578369e-01 -7.559283077716827393e-02 1.297035366296768188e-01 2.144060470163822174e-02 1.916959881782531738e-01 -5.793737713247537613e-03 -9.214099496603012085e-03 8.011344075202941895e-02 2.962386012077331543e-01 -2.862266600131988525e-01 -6.371624767780303955e-02 3.483412414789199829e-02 1.626729220151901245e-01 -7.355156540870666504e-02 3.695582449436187744e-01 1.188171952962875366e-01 1.670887023210525513e-01 -2.455735057592391968e-01 1.553629431873559952e-02
3.706252947449684143e-02 -1.606509983539581299e-01 -1.234266068786382675e-02 -2.292652279138565063e-01 -3.053527697920799255e-02 2.506957948207855225e-01 -3.625492453575134277e-01 -1.891361363232135773e-02 -9.507011622190475464e-02 9.213875234127044678e-02 -2.882166504859924316e-01 1.078547015786170959e-01 1.618638038635253906e-01 5.582097172737121582e-02 -4.197710752487182617e-01 6.736852973699569702e-02 1.713999658823013306e-01 9.012713283300399780e-02 -1.572399437427520752e-01 -1.480645686388015747e-01 -1.222332864999771118e-01 1.699635088443756104e-01 -1.752503365278244019e-01 -1.132981479167938232e-01 1.040744222700595856e-02 1.099643260240554810e-01 5.989566072821617126e-02 1.193755790591239929e-01 2.746769189834594727e-01 -2.850297093391418457e-01 -1.113338693976402283e-01 1.777124553918838501e-01
2.794554084539413452e-02 -1.060529425740242004e-02 1.667973995208740234e-01 -1.402865052223205566e-01 -1.942930668592453003e-01 2.962567210197448730e-01 -7.932411134243011475e-02 -4.096915479749441147e-03 -6.276547908782958984e-02 -4.853758215904235840e-02 1.361471712589263916e-01 -1.733375638723373413e-01 -1.586765497922897339e-01 -8.752303570508956909e-02 -2.681672275066375732e-01 4.064615368843078613e-01 3.045112192630767822e-01 2.534815669059753418e-01 6.075960118323564529e-04 7.487304508686065674e-02 1.838115900754928589e-01 2.881671488285064697e-01 -2.482382059097290039e-01 -2.118550054728984833e-02 -1.974163018167018890e-02 -8.368322998285293579e-02 -2.092835456132888794e-01 2.443660348653793335e-01 -1.537349820137023926e-01 3.504712507128715515e-02 -1.150148957967758179e-01 6.674598902463912964e-02
6.630827486515045166e-02 -4.109792783856391907e-02 2.259529531002044678e-01 -1.779613792896270752e-01 7.595152128487825394e-03 6.208107247948646545e-02 -3.274797201156616211e-01 -2.994679510593414307e-01 1.572183668613433838e-01 2.960840165615081787e-01 1.025107353925704956e-01 4.121302068233489990e-02 1.736865490674972534e-01 -3.588920086622238159e-02 -4.106656610965728760e-01 4.423238709568977356e-02 7.622843980789184570e-02 1.577705740928649902e-01 6.782532483339309692e-02 -1.837657690048217773e-01 -3.008862733840942383e-01 2.593217417597770691e-02 -7.360807806253433228e-02 -1.298483312129974365e-01 2.207493036985397339e-02 -2.450142949819564819e-01 3.525820374488830566e-02 7.009217143058776855e-02 -2.375914901494979858e-01 -1.812576800584793091e-01 -2.018059343099594116e-01 6.666257232427597046e-02
2.985940873622894287e-01 -2.286610305309295654e-01 9.949042648077011108e-02 -2.964858710765838623e-01 -8.715943992137908936e-02 5.272162705659866333e-02 -1.803908497095108032e-02 2.545618452131748199e-02 -5.629594251513481140e-02 2.254823893308639526e-01 1.201794594526290894e-01 -1.193386688828468323e-01 1.859977841377258301e-01 -7.240074127912521362e-02 -3.152466714382171631e-01 1.001071259379386902e-01 -2.936536073684692383e-02 7.246203720569610596e-02 4.054584540426731110e-03 2.524322569370269775e-01 2.398849278688430786e-01 2.982084155082702637e-01 -7.582554128021001816e-03 -6.409949855878949165e-05 3.082612752914428711e-01 1.911927163600921631e-01 -1.954421401023864746e-02 -7.800382375717163086e-02 -1.272895783185958862e-01 1.338013112545013428e-01 -3.488596081733703613e-01 8.503955602645874023e-02
2.134240046143531799e-02 -1.743034124374389648e-01 1.485133916139602661e-01 -2.713951170444488525e-01 2.371847070753574371e-02 3.501473367214202881e-01 -9.178976714611053467e-02 -2.399630993604660034e-01 1.795423924922943115e-01 -2.400839515030384064e-02 2.887404859066009521e-01 1.173637136816978455e-01 1.321566253900527954e-01 -6.580851227045059204e-02 -1.786256581544876099e-01 3.092934787273406982e-01 1.262920349836349487e-01 -9.224151819944381714e-02 -1.167248338460922241e-01 -3.776260837912559509e-02 1.927853524684906006e-01 -2.708952315151691437e-02 3.320731595158576965e-02 -1.621187776327133179e-01 -6.357722729444503784e-02 5.835672840476036072e-02 2.198528796434402466e-01 4.984525218605995178e-02 -3.889826238155364990e-01 -1.885494291782379150e-01 -1.709183454513549805e-01 1.606919020414352417e-01
-8.315919339656829834e-02 -7.536546792834997177e-03 3.159200251102447510e-01 -1.829027682542800903e-01 2.139362096786499023e-01 1.939977407455444336e-01 8.858543634414672852e-02 -1.157307848334312439e-01 -1.708679944276809692e-01 1.645626872777938843e-01 -1.636707186698913574e-01 7.155099511146545410e-02 1.356227695941925049e-01 1.347067952156066895e-01 -6.089334934949874878e-02 -9.712041169404983521e-02 -1.327721327543258667e-01 8.982744812965393066e-02 -1.289590746164321899e-01 -2.305275574326515198e-02 -1.981197893619537354e-01 1.698368787765502930e-01 -2.976410984992980957e-01 2.189421802759170532e-01 9.414818882942199707e-02 7.013874500989913940e-02 2.604869902133941650e-01 8.538297563791275024e-02 1.945590078830718994e-01 -3.529653549194335938e-01 -2.601951062679290771e-01 2.251942604780197144e-01
1.430407017469406128e-01 -3.172331452369689941e-01 1.891429573297500610e-01 -2.459229230880737305e-01 1.083742082118988037e-01 8.061647415161132812e-02 -2.707707881927490234e-01 -1.019621714949607849e-01 -8.926124870777130127e-02 2.013004422187805176e-01 8.067576587200164795e-02 2.250934243202209473e-01 -3.032858297228813171e-02 -3.399191424250602722e-02 -1.575251817703247070e-01 -7.308181375265121460e-02 2.630100548267364502e-01 -1.914632320404052734e-02 -2.751710712909698486e-01 -5.432754009962081909e-02 1.843090802431106567e-01 1.579023748636245728e-01 -4.979238659143447876e-02 -6.589043885469436646e-02 1.827885806560516357e-01 -2.605737745761871338e-01 -2.221945524215698242e-01 1.287012547254562378e-01 -2.588839083909988403e-02 -2.281761318445205688e-01 1.166624426841735840e-01 3.086615204811096191e-01
-2.203587293624877930e-01 3.375432789325714111e-01 -3.056234680116176605e-02 -3.338129222393035889e-01 -2.502271234989166260e-01 3.551724255084991455e-01 -1.672801524400711060e-01 1.188004687428474426e-01 -1.523839384317398071e-01 8.985379338264465332e-02 1.118690967559814453e-01 -1.810416728258132935e-01 -1.529499441385269165e-01 -7.986109703779220581e-02 -2.898685932159423828e-01 8.739372342824935913e-02 -1.104724407196044922e-02 4.375414177775382996e-02 -1.821398138999938965e-01 3.517794609069824219e-02 -2.857349440455436707e-02 3.452664241194725037e-02 1.225103959441184998e-01 -9.084511548280715942e-02 3.375611081719398499e-02 -8.276858925819396973e-02 5.720394849777221680e-02 8.569774031639099121e-02 -1.320221126079559326e-01 -1.206902787089347839e-01 -3.923480808734893799e-01 1.732264906167984009e-01
3.354887664318084717e-02 -4.296084865927696228e-02 -2.102291584014892578e-02 -4.195201396942138672e-01 -1.528740953654050827e-02 3.200164437294006348e-01 -1.522404104471206665e-01 -2.559915557503700256e-02 7.919123768806457520e-02 3.048079609870910645e-01 1.392205506563186646e-01 4.551037028431892395e-02 7.969117164611816406e-02 1.497320383787155151e-01 -1.001513302326202393e-01 -5.882350727915763855e-03 2.792320847511291504e-01 2.445324510335922241e-01 1.857843250036239624e-01 4.317870736122131348e-02 -5.022054165601730347e-02 2.693468034267425537e-01 -4.086688756942749023e-01 2.636461891233921051e-02 -3.735435381531715393e-02 -5.654842033982276917e-02 1.575497537851333618e-02 1.240047067403793335e-01 1.925742626190185547e-01 9.787403047084808350e-02 -2.253784090280532837e-01 6.707830820232629776e-03
1.527777612209320068e-01 2.069148421287536621e-01 2.016735970973968506e-01 -1.899110376834869385e-01 -7.774364203214645386e-02 1.358105540275573730e-01 1.134819611907005310e-01 8.361484110355377197e-02 2.661206200718879700e-02 2.001042850315570831e-02 -2.990071289241313934e-02 -1.004900485277175903e-01 1.671894043684005737e-01 -2.502929568290710449e-01 -8.871772140264511108e-02 1.039710864424705505e-01 2.252007424831390381e-01 2.412811666727066040e-01 -4.223216474056243896e-01 2.299625873565673828e-01 5.530922114849090576e-02 2.285546809434890747e-01 -3.921274840831756592e-02 -9.343779087066650391e-02 9.725078195333480835e-02 -3.249450027942657471e-01 -3.204268217086791992e-01 1.799384504556655884e-01 1.173436194658279419e-01 -8.143368363380432129e-02 -1.010544076561927795e-01 7.015676051378250122e-02
3.230294957756996155e-02 -2.468097023665904999e-02 3.196228444576263428e-01 -7.495599985122680664e-02 2.759842947125434875e-02 4.247377812862396240e-01 -8.727134764194488525e-02 -2.006650418043136597e-01 1.923497319221496582e-01 2.107396721839904785e-01 1.907875835895538330e-01 -1.462369263172149658e-01 3.916727006435394287e-01 8.765950053930282593e-02 -1.996974050998687744e-01 7.116933912038803101e-02 -6.847660243511199951e-02 -1.571958363056182861e-01 -1.061771810054779053e-01 8.881513029336929321e-02 -1.402863562107086182e-01 1.045228242874145508e-01 6.236321851611137390e-02 2.395845949649810791e-02 2.483328133821487427e-01 2.553458213806152344e-01 -8.533029258251190186e-02 -1.192829534411430359e-01 1.104266867041587830e-01 -7.270590215921401978e-02 -9.747650474309921265e-02 2.393764704465866089e-01
2.077725976705551147e-01 4.674670100212097168e-02 2.885541021823883057e-01 -4.527181684970855713e-01 6.713995337486267090e-02 3.503103852272033691e-01 -6.164193898439407349e-02 6.563919037580490112e-02 2.002573199570178986e-02 1.085060760378837585e-01 1.558251082897186279e-01 5.959447473287582397e-02 9.633619338274002075e-02 -3.080414608120918274e-03 -8.441906422376632690e-02 8.079953491687774658e-02 1.757199177518486977e-03 9.685546904802322388e-02 -1.410379111766815186e-01 -2.382554113864898682e-01 -1.446869107894599438e-03 1.705569215118885040e-02 1.088333055377006531e-01 1.109821796417236328e-01 -8.184630423784255981e-02 1.745767146348953247e-01 -1.777987927198410034e-01 -3.546511530876159668e-01 6.658774614334106445e-02 -3.163053691387176514e-01 -2.391873300075531006e-01 3.723574802279472351e-02
2.334305793046951294e-01 4.495372995734214783e-02 3.605245947837829590e-01 -2.126072049140930176e-01 2.721591852605342865e-02 2.481382340192794800e-01 -1.429527811706066132e-02 -2.593606412410736084e-01 1.460786312818527222e-01 -6.177655979990959167e-02 1.709172278642654419e-01 -7.745508104562759399e-02 2.936572134494781494e-01 -5.343172326683998108e-02 -1.138908490538597107e-01 9.830252826213836670e-02 4.168238490819931030e-02 -2.518109083175659180e-01 -8.495788276195526123e-02 -1.151551827788352966e-01 -9.378345310688018799e-02 1.734665334224700928e-01 3.064199537038803101e-02 1.615623533725738525e-01 1.728763580322265625e-01 -2.676695883274078369e-01 -1.197342723608016968e-01 2.886055409908294678e-01 -2.123428508639335632e-02 -2.245204756036400795e-03 -7.048180699348449707e-02 3.321058750152587891e-01
1.955932527780532837e-01 -3.694454953074455261e-02 -4.348628595471382141e-02 -3.490310162305831909e-02 2.987848594784736633e-02 5.396380424499511719e-01 -1.740046776831150055e-02 -2.749812602996826172e-01 -8.336880058050155640e-02 1.919100731611251831e-01 9.894452244043350220e-02 -2.604262232780456543e-01 1.239380463957786560e-01 -3.563431501388549805e-01 -2.323227971792221069e-01 -1.269606798887252808e-01 2.844591438770294189e-02 2.334213256835937500e-02 2.336645498871803284e-02 7.562418282032012939e-02 9.657163172960281372e-02 3.624509274959564209e-01 -1.044468134641647339e-01 -1.495762914419174194e-01 1.097363680601119995e-01 -2.457277663052082062e-02 6.624685227870941162e-02 6.133034825325012207e-02 2.241200767457485199e-02 5.767240375280380249e-02 -9.545195102691650391e-02 2.002263069152832031e-01
-5.734117329120635986e-02 1.742984801530838013e-01 3.821897506713867188e-01 -1.400990486145019531e-01 3.026376664638519287e-01 2.220122367143630981e-01 -3.746669366955757141e-02 -1.849205605685710907e-02 -2.361668795347213745e-01 1.131783872842788696e-01 -1.485469341278076172e-01 4.217354208230972290e-02 2.078233510255813599e-01 -3.124348260462284088e-02 -3.204673826694488525e-01 -1.319764107465744019e-01 -1.431627124547958374e-01 -1.015401855111122131e-01 -7.250484079122543335e-02 1.810189783573150635e-01 -1.221538856625556946e-01 4.008435457944869995e-02 -1.628462970256805420e-01 2.087981551885604858e-01 8.793351799249649048e-02 1.532413251698017120e-02 6.344954669475555420e-02 6.595862656831741333e-02 9.768388420343399048e-02 -1.909250169992446899e-01 -2.562247216701507568e-01 3.432698547840118408e-01
-1.303427964448928833e-01 -4.930700734257698059e-02 2.130027562379837036e-01 -2.518242225050926208e-03 1.518703550100326538e-01 1.892667561769485474e-01 2.014939934015274048e-01 -1.673264056444168091e-01 1.047319397330284119e-01 1.495216786861419678e-01 2.826303802430629730e-02 1.562213599681854248e-01 1.638305485248565674e-01 -1.036817580461502075e-01 -4.513190984725952148e-01 2.742632105946540833e-02 -2.384466491639614105e-02 3.125985562801361084e-01 -2.283443957567214966e-01 8.794803917407989502e-02 -1.952408701181411743e-01 1.074107736349105835e-01 1.125833112746477127e-02 -1.900100558996200562e-01 3.181333839893341064e-01 -3.575814515352249146e-02 -5.132916569709777832e-02 3.491097390651702881e-01 1.942258700728416443e-02 -1.048682555556297302e-01 4.668990895152091980e-02 1.501802355051040649e-01
-5.338982492685317993e-02 -2.203344702720642090e-01 3.036987781524658203e-01 -4.107280075550079346e-01 9.319600462913513184e-02 1.033622547984123230e-01 7.667892146855592728e-03 -1.752759963274002075e-01 -1.041859537363052368e-01 -2.131909579038619995e-01 -1.927032172679901123e-01 1.123491302132606506e-01 3.317511975765228271e-01 2.220094203948974609e-01 -2.906203269958496094e-01 -1.153741106390953064e-01 1.849280297756195068e-01 5.650068446993827820e-02 -2.867712676525115967e-01 -4.670666158199310303e-02 -2.093707025051116943e-02 -2.714936435222625732e-02 9.102315455675125122e-02 -7.260511815547943115e-02 -6.415270268917083740e-02 -3.124437108635902405e-02 8.810227364301681519e-02 8.361596614122390747e-02 2.458585649728775024e-01 -4.503111168742179871e-02 -2.187440246343612671e-01 8.735608309507369995e-02
1.637854874134063721e-01 -9.930584579706192017e-03 1.130110025405883789e-01 -2.468168288469314575e-01 -3.702126443386077881e-02 2.230775654315948486e-01 -1.675287336111068726e-01 7.730811834335327148e-02 -9.811314195394515991e-02 1.838235706090927124e-01 1.298501640558242798e-01 1.588436365127563477e-01 9.296663105487823486e-02 1.582370102405548096e-01 -1.341634094715118408e-01 8.010404556989669800e-02 3.809910416603088379e-01 2.357182502746582031e-01 -3.997081145644187927e-02 5.071970075368881226e-02 -3.816401213407516479e-02 1.687051057815551758e-01 -2.660291194915771484e-01 2.927383407950401306e-02 1.417481005191802979e-01 -1.224452406167984009e-01 2.417378425598144531e-01 2.124064564704895020e-01 1.482020765542984009e-01 1.985417902469635010e-01 -4.007188081741333008e-01 -5.975037440657615662e-02
-1.586623117327690125e-02 -2.316355556249618530e-01 3.452255427837371826e-01 -1.267013251781463623e-01 -1.941851526498794556e-01 1.068890392780303955e-01 -1.467787772417068481e-01 -9.949877858161926270e-02 -2.443177811801433563e-02 -1.286628749221563339e-02 -3.467021882534027100e-02 -1.404577791690826416e-01 1.902059316635131836e-01 -2.665242254734039307e-01 -3.824209868907928467e-01 9.190630912780761719e-02 -1.307167261838912964e-01 3.400741145014762878e-02 1.015133634209632874e-01 9.770447015762329102e-02 -4.764373227953910828e-02 1.442041248083114624e-01 -3.105158209800720215e-01 8.551947772502899170e-02 -2.282401174306869507e-01 2.626831531524658203e-01 -2.800227701663970947e-01 1.219825893640518188e-01 3.878276795148849487e-02 -9.389366209506988525e-02 -2.267464548349380493e-01 7.528445869684219360e-02
1.897725611925125122e-01 7.705187052488327026e-02 3.790509402751922607e-01 -1.072972044348716736e-01 7.751481235027313232e-02 2.204287648200988770e-01 1.427736133337020874e-01 -3.080860078334808350e-01 2.235149592161178589e-02 -9.673784673213958740e-02 2.140457332134246826e-01 9.836729615926742554e-02 -8.854690939188003540e-02 1.173005718737840652e-02 -2.644769251346588135e-01 8.538343012332916260e-03 1.219247952103614807e-01 2.654379010200500488e-01 -8.413975685834884644e-02 -5.243967846035957336e-02 2.348113246262073517e-02 -1.471176445484161377e-01 -3.331833332777023315e-02 -2.052978128194808960e-01 -1.492899060249328613e-01 -8.904217928647994995e-02 2.521132826805114746e-01 -1.501076575368642807e-02 -1.202458143234252930e-01 -1.110352855175733566e-02 -4.303456544876098633e-01 1.876780092716217041e-01
1.387401223182678223e-01 1.109900996088981628e-01 3.784294128417968750e-01 -4.398979246616363525e-02 -3.671653196215629578e-02 3.372837901115417480e-01 -1.438880562782287598e-01 -5.183487385511398315e-02 9.725122898817062378e-02 5.450103431940078735e-02 -8.656357415020465851e-03 1.792455464601516724e-01 -9.428493678569793701e-02 -1.763300895690917969e-01 -1.273197978734970093e-01 -8.894485980272293091e-02 1.773297488689422607e-01 1.616767495870590210e-01 -2.504638433456420898e-01 -1.224630028009414673e-01 -1.029652282595634460e-01 2.451985180377960205e-01 1.767826974391937256e-01 1.254585385322570801e-01 1.062925308942794800e-01 -2.474201321601867676e-01 1.804152429103851318e-01 -3.317907154560089111e-01 -6.295435596257448196e-03 -1.952813416719436646e-01 -2.493791133165359497e-01 -8.665589988231658936e-02
1.957063525915145874e-01 -5.484472960233688354e-02 4.456283152103424072e-02 6.804877519607543945e-02 -3.865250647068023682e-01 2.803585827350616455e-01 1.523883342742919922e-01 -1.198557615280151367e-01 -4.806154593825340271e-02 5.269898474216461182e-02 1.891603022813796997e-01 8.801051974296569824e-02 1.805630475282669067e-01 -1.389861404895782471e-01 -2.772365808486938477e-01 1.184872463345527649e-01 1.456407904624938965e-01 2.602416276931762695e-01 6.523633748292922974e-02 -2.553718388080596924e-01 1.179101467132568359e-01 1.883321404457092285e-01 -7.688273489475250244e-02 -1.786019057035446167e-01 -1.498569548130035400e-01 -1.303864270448684692e-01 -1.800757795572280884e-01 3.004912734031677246e-01 -4.417370632290840149e-02 -2.041946910321712494e-02 -2.751722633838653564e-01 9.588237851858139038e-02
2.753222286701202393e-01 1.511083394289016724e-01 4.221860468387603760e-01 -2.854600846767425537e-01 3.283609151840209961e-01 2.014081180095672607e-01 -1.873702183365821838e-02 2.561093494296073914e-02 1.088450103998184204e-01 1.353520005941390991e-01 -1.628413945436477661e-01 1.165600866079330444e-02 8.791606128215789795e-02 -2.062401175498962402e-02 -1.374515593051910400e-01 1.341938078403472900e-01 2.960396371781826019e-02 3.261218965053558350e-01 -1.075598001480102539e-01 -2.094540745019912720e-02 5.017519742250442505e-02 -1.166035607457160950e-01 1.898726224899291992e-01 1.644591428339481354e-02 2.061381340026855469e-01 -2.479567565023899078e-02 -3.630968183279037476e-02 -1.457285135984420776e-01 9.229154884815216064e-02 -2.952353954315185547e-01 -1.168061792850494385e-01 2.090507000684738159e-01
-1.840124130249023438e-01 1.396301835775375366e-01 4.256540238857269287e-01 -2.017812281847000122e-01 -3.414043691009283066e-03 1.017681732773780823e-01 -1.979032754898071289e-01 -2.148497402667999268e-01 -5.927811935544013977e-02 1.470887064933776855e-01 4.891680926084518433e-02 -4.066714271903038025e-02 1.246818527579307556e-01 -5.999476835131645203e-02 -2.624344229698181152e-01 1.021353974938392639e-01 8.908929303288459778e-03 6.994289159774780273e-02 8.170259743928909302e-02 9.103464335203170776e-02 8.544728159904479980e-02 -1.849027425050735474e-01 7.686448097229003906e-02 -3.766249120235443115e-02 6.838570535182952881e-02 -1.813282221555709839e-01 -3.410963416099548340e-01 2.954285144805908203e-01 -2.121831662952899933e-02 -3.069114983081817627e-01 -3.091400265693664551e-01 -3.553364053368568420e-02
1.450887769460678101e-01 1.417800188064575195e-01 2.018880844116210938e-01 -5.174053311347961426e-01 -1.439970266073942184e-02 2.663528025150299072e-01 6.453809142112731934e-02 -1.390985399484634399e-02 1.698616743087768555e-01 -7.254008948802947998e-02 -3.151384368538856506e-02 -3.375386297702789307e-01 1.154963374137878418e-01 4.619353916496038437e-03 -3.781701251864433289e-02 -8.466814644634723663e-03 1.255999803543090820e-01 9.222158789634704590e-02 -2.112898528575897217e-01 1.207879707217216492e-01 -1.030996516346931458e-01 -2.797336876392364502e-02 2.266512624919414520e-02 -3.146364092826843262e-01 -2.263026237487792969e-01 -1.286997199058532715e-01 5.884227156639099121e-02 2.807757556438446045e-01 4.566513746976852417e-02 1.531730741262435913e-01 -1.987878382205963135e-01 3.734654933214187622e-02
2.359293401241302490e-01 -1.279884278774261475e-01 4.665451645851135254e-01 -9.999394416809082031e-02 5.606960877776145935e-02 3.211037218570709229e-01 -1.269391179084777832e-01 3.092670738697052002e-01 6.531862914562225342e-02 -1.393491476774215698e-01 5.284817423671483994e-03 1.030510067939758301e-01 1.017136499285697937e-01 -1.840958595275878906e-01 -3.452852368354797363e-01 1.782086342573165894e-01 -1.322310417890548706e-01 1.456275880336761475e-01 -1.924673020839691162e-01 -8.433946967124938965e-02 -9.205224923789501190e-04 -5.232359096407890320e-02 -1.254826486110687256e-01 5.274587776511907578e-03 1.575737725943326950e-03 -1.279084682464599609e-01 -7.735297828912734985e-02 -1.788975298404693604e-01 1.915240287780761719e-01 -2.123018205165863037e-01 -1.162554174661636353e-01 -4.185000434517860413e-02
1.514279097318649292e-01 -1.136620268225669861e-01 1.618636846542358398e-01 -2.209082692861557007e-01 2.504050731658935547e-02 5.408049225807189941e-01 2.037278562784194946e-01 7.814259082078933716e-02 -2.316329069435596466e-02 1.097980439662933350e-01 2.114612162113189697e-01 7.877264171838760376e-02 -2.992276549339294434e-01 -1.418949067592620850e-01 -3.019417822360992432e-01 -8.706591278314590454e-02 1.149514019489288330e-01 6.270186603069305420e-02 -8.782745152711868286e-02 -9.429027885198593140e-02 9.178379178047180176e-02 -7.380159199237823486e-02 4.525201395153999329e-02 -2.284914851188659668e-01 -4.368126858025789261e-03 7.408117875456809998e-03 2.583803534507751465e-01 -1.693785656243562698e-03 -2.693697512149810791e-01 -4.684080183506011963e-02 -1.262346953153610229e-01 1.307862102985382080e-01
[truncated: 3,270,235 more chars]
