# Supplementary material for: The Language of Innovation
Source: PLoS One. 2020 Apr 30;15(4):e0230107. doi: 10.1371/journal.pone.0230107 (PMC7194493; doi:10.1371/journal.pone.0230107)
Supplement: S11 File — (GZ) [file pone.0230107.s011.tar.gz › 1989-1993/V2Run_26_VS_4500_embeddings1989-1993ED32.txt]

-7.086545974016189575e-02 2.101761400699615479e-01 -2.224187552928924561e-02 5.372945591807365417e-02 -1.865177452564239502e-01 -1.330759823322296143e-01 3.038885071873664856e-02 8.837368339300155640e-02 -2.637495398521423340e-01 -1.277415454387664795e-01 -3.272708356380462646e-01 3.492687642574310303e-02 -1.192318946123123169e-01 7.445111125707626343e-02 -3.655312061309814453e-01 -8.707729727029800415e-02 1.664682924747467041e-01 2.461306452751159668e-01 -2.091143429279327393e-01 3.677208125591278076e-01 -2.337426841259002686e-01 1.982998251914978027e-01 -6.770154088735580444e-02 -6.376942992210388184e-02 2.222334742546081543e-01 2.251239120960235596e-01 -1.235497668385505676e-01 1.121233478188514709e-01 1.004369929432868958e-01 7.308091968297958374e-02 -9.665127098560333252e-02 -9.222764521837234497e-02
-2.081864476203918457e-01 -2.122784852981567383e-01 4.148704186081886292e-02 -1.147983819246292114e-01 -9.214946627616882324e-02 -1.188362166285514832e-01 1.457608491182327271e-01 1.448310315608978271e-01 -3.724456951022148132e-02 4.995210841298103333e-02 -1.943921446800231934e-01 -1.541814506053924561e-01 2.168016284704208374e-01 2.780721485614776611e-01 -3.453722000122070312e-01 -4.606374725699424744e-02 -3.414839804172515869e-01 -9.710698574781417847e-02 -1.764822304248809814e-01 2.594973742961883545e-01 -4.913250356912612915e-02 1.212446242570877075e-01 -2.343584746122360229e-01 -7.104742527008056641e-02 3.132286965847015381e-01 2.248157858848571777e-01 -1.009661704301834106e-01 6.940321624279022217e-02 1.049216687679290771e-01 1.649233996868133545e-01 -3.781881183385848999e-02 1.255837678909301758e-01
-3.900274336338043213e-01 -1.903254538774490356e-01 -6.658209860324859619e-02 -8.743645250797271729e-02 -4.013259336352348328e-02 5.693165212869644165e-02 -2.684734761714935303e-01 -1.799784302711486816e-01 -7.765827327966690063e-02 -7.966091483831405640e-02 8.438151329755783081e-02 1.224721521139144897e-01 2.759582698345184326e-01 1.367345154285430908e-01 -1.583982557058334351e-01 3.182527422904968262e-01 -1.790263652801513672e-01 4.994500800967216492e-02 -1.026765704154968262e-01 2.242145836353302002e-01 -2.168475091457366943e-02 7.143307011574506760e-04 -8.163939416408538818e-02 1.978436298668384552e-02 3.227944076061248779e-01 -8.778530359268188477e-02 -3.159469962120056152e-01 -7.467685639858245850e-02 -7.114659249782562256e-02 1.706472933292388916e-01 3.038945980370044708e-02 -2.814957499504089355e-01
-1.264787465333938599e-01 7.753137499094009399e-02 -1.948645263910293579e-01 -1.249597296118736267e-01 -3.416357338428497314e-01 -5.803797394037246704e-04 -1.265760809183120728e-01 1.404768824577331543e-01 2.068725675344467163e-01 4.474648088216781616e-02 -1.161293759942054749e-01 5.927993357181549072e-02 7.419610023498535156e-02 8.716935664415359497e-02 -3.257295191287994385e-01 1.009041666984558105e-01 -1.532312333583831787e-01 -9.548291563987731934e-02 -1.200615465641021729e-01 4.473434090614318848e-01 -1.377599537372589111e-01 -1.393133252859115601e-01 -2.498624026775360107e-01 7.109772879630327225e-03 1.234794929623603821e-01 -1.536049097776412964e-01 -7.500880956649780273e-02 -6.915990263223648071e-03 -4.194844514131546021e-02 1.672738194465637207e-01 -3.737602829933166504e-01 -1.371219605207443237e-01
-1.463582068681716919e-01 -9.381898678839206696e-03 1.345672756433486938e-01 -2.389937937259674072e-01 4.639722034335136414e-02 1.358110159635543823e-01 -5.203682556748390198e-02 -1.113267391920089722e-01 1.517724394798278809e-01 4.135734587907791138e-02 -1.291200518608093262e-01 5.473406240344047546e-02 -3.797961398959159851e-02 2.348298728466033936e-01 -3.622744679450988770e-01 1.302656978368759155e-01 -1.688970774412155151e-01 1.163674443960189819e-01 1.186207309365272522e-02 4.082315862178802490e-01 7.925928384065628052e-02 -7.132911682128906250e-02 -2.520522475242614746e-01 4.496702179312705994e-02 9.243971109390258789e-02 -1.403062045574188232e-01 -2.756351828575134277e-01 2.868660958483815193e-03 -2.923312596976757050e-02 4.566295444965362549e-01 -4.707739874720573425e-02 -1.295176595449447632e-01
-2.583951950073242188e-01 -3.171317651867866516e-02 -1.509189605712890625e-01 5.533653777092695236e-03 -6.158192083239555359e-02 -3.144236505031585693e-01 1.910510361194610596e-01 -7.493798620998859406e-03 -3.557959198951721191e-01 1.796999759972095490e-02 -1.927575767040252686e-01 -2.356396056711673737e-02 1.682830601930618286e-01 9.788773208856582642e-02 -2.984892725944519043e-01 1.046897992491722107e-01 -8.500971645116806030e-02 1.709447801113128662e-01 -9.494074620306491852e-03 -5.921280756592750549e-02 -4.924007132649421692e-02 9.575193375349044800e-02 -3.486748337745666504e-01 2.591885998845100403e-02 1.544066816568374634e-01 6.254491955041885376e-02 -2.390221655368804932e-01 1.192334145307540894e-01 -3.089325129985809326e-01 3.065176904201507568e-01 -1.054415758699178696e-02 -7.167628407478332520e-02
-8.000200986862182617e-02 8.717102557420730591e-02 -1.378211081027984619e-01 3.198902308940887451e-02 -1.282853633165359497e-01 4.771351814270019531e-02 -1.134928613901138306e-01 1.992785036563873291e-01 -2.326099723577499390e-01 -3.312637209892272949e-01 1.208739951252937317e-01 -1.468918174505233765e-01 1.787354946136474609e-01 -8.835245668888092041e-02 -3.418579101562500000e-01 -1.846365816891193390e-02 -4.434785991907119751e-02 2.816840708255767822e-01 2.567760944366455078e-01 3.286305665969848633e-01 -2.400343492627143860e-02 1.257994621992111206e-01 -3.243715763092041016e-01 5.412536486983299255e-02 2.480973899364471436e-01 -1.280190795660018921e-01 5.723241250962018967e-03 4.959153477102518082e-03 1.846162788569927216e-02 -8.875268697738647461e-02 -2.340327948331832886e-01 -1.299428641796112061e-01
-3.893056511878967285e-01 -9.713802486658096313e-02 -3.240079283714294434e-01 4.968117456883192062e-03 4.679454490542411804e-02 -4.832575842738151550e-02 4.420180991291999817e-02 -7.811464369297027588e-02 -1.232966966927051544e-02 -2.189509123563766479e-01 -1.121380627155303955e-01 2.412310093641281128e-01 1.711403019726276398e-02 -3.466175869107246399e-02 -3.156268000602722168e-01 8.977840840816497803e-02 -1.533597856760025024e-01 5.864843726158142090e-02 7.298130542039871216e-02 2.064233720302581787e-01 -4.455424845218658447e-02 -2.088611721992492676e-01 -1.934308856725692749e-01 1.753508448600769043e-01 2.047766447067260742e-01 -6.573183089494705200e-02 -3.528277277946472168e-01 3.943289816379547119e-02 -1.815131008625030518e-01 3.069119751453399658e-01 -3.899559378623962402e-02 6.130832433700561523e-02
-1.416832059621810913e-01 -5.182858929038047791e-02 -7.239995151758193970e-02 -1.112355366349220276e-01 -5.246787145733833313e-02 1.613240092992782593e-01 2.533099614083766937e-02 3.774256408214569092e-01 -2.573148310184478760e-01 -1.714234948158264160e-01 -4.365346580743789673e-02 -6.024048104882240295e-02 1.518782526254653931e-01 3.880231678485870361e-01 -3.741606324911117554e-02 1.647079885005950928e-01 -1.495196670293807983e-01 3.803777992725372314e-01 -4.533864930272102356e-02 3.872917219996452332e-02 -1.170121058821678162e-01 8.011369407176971436e-02 -2.666604816913604736e-01 8.567842096090316772e-02 1.970093399286270142e-01 9.579951316118240356e-02 -3.151062428951263428e-01 -2.100473968312144279e-03 -1.665936857461929321e-01 1.908938586711883545e-01 -1.928902603685855865e-02 -5.878053233027458191e-02
-1.209147572517395020e-01 5.625345930457115173e-02 1.673994585871696472e-02 -1.131286006420850754e-02 -7.611673325300216675e-02 -2.015777528285980225e-01 2.688320577144622803e-01 7.613588124513626099e-02 -2.189662009477615356e-01 -1.194798871874809265e-01 -1.454006582498550415e-01 1.249815449118614197e-01 3.791456222534179688e-01 1.603504121303558350e-01 -2.700831294059753418e-01 2.138682901859283447e-01 -1.143496930599212646e-01 -9.633870422840118408e-02 -2.486707866191864014e-01 4.798624813556671143e-01 8.354415744543075562e-02 -1.131813377141952515e-01 -1.769210100173950195e-01 3.953000903129577637e-02 8.220031112432479858e-02 -4.643164575099945068e-02 1.198914484120905399e-03 2.688336744904518127e-02 1.468662321567535400e-01 1.642520278692245483e-01 -6.611264497041702271e-02 2.012684047222137451e-01
-1.366207450628280640e-01 6.441479083150625229e-03 -1.842944324016571045e-01 1.212912495248019695e-03 6.703308224678039551e-02 -3.202519938349723816e-02 1.534973382949829102e-01 -1.672326177358627319e-01 -3.720070719718933105e-01 1.010244339704513550e-01 -2.645197808742523193e-01 -3.393126279115676880e-02 2.793967425823211670e-01 9.508397430181503296e-02 -3.071656227111816406e-01 3.285259380936622620e-02 -3.647623956203460693e-02 2.874577976763248444e-02 -1.764087677001953125e-01 5.330567061901092529e-02 -1.444029957056045532e-01 2.776048891246318817e-02 -3.243532478809356689e-01 -4.029021412134170532e-02 1.036379337310791016e-01 1.589549630880355835e-01 -2.854492962360382080e-01 -8.470182120800018311e-02 1.082837134599685669e-01 3.729911148548126221e-01 7.348022609949111938e-02 -2.062753736972808838e-01
-1.022786945104598999e-01 1.234000101685523987e-01 -6.684887409210205078e-02 -1.972325518727302551e-02 -4.204839468002319336e-02 -2.608340978622436523e-02 2.226496189832687378e-01 2.449142336845397949e-01 -3.219388127326965332e-01 1.076494604349136353e-01 -7.590349018573760986e-02 6.104402989149093628e-02 3.579185605049133301e-01 2.942709326744079590e-01 -3.687160089612007141e-02 1.496053785085678101e-01 4.048965871334075928e-02 -1.062970049679279327e-02 -2.224103957414627075e-01 2.981550693511962891e-01 5.544936656951904297e-02 5.937805026769638062e-02 -1.705883443355560303e-01 -9.195580147206783295e-03 2.443239390850067139e-01 -1.539864856749773026e-02 -3.274152278900146484e-01 2.958463430404663086e-01 2.117597311735153198e-01 1.283706575632095337e-01 2.354433201253414154e-02 -4.304912313818931580e-02
-1.912435740232467651e-01 -1.395530551671981812e-01 -2.633224129676818848e-01 -1.629384905099868774e-01 1.159989610314369202e-01 -1.086764186620712280e-01 -1.612849384546279907e-01 2.078472226858139038e-01 -2.981717288494110107e-01 -2.333291172981262207e-01 -9.619603306055068970e-02 1.503210216760635376e-01 9.446081519126892090e-02 1.640302985906600952e-01 -4.655947685241699219e-01 1.238764226436614990e-01 1.032965630292892456e-01 1.497092247009277344e-01 -1.569636911153793335e-01 1.512678414583206177e-01 4.562680050730705261e-02 -1.197784990072250366e-01 5.533230677247047424e-02 6.536562740802764893e-02 6.733413040637969971e-02 1.050403043627738953e-01 -1.909562200307846069e-01 1.549818273633718491e-02 -1.613729298114776611e-01 3.433429896831512451e-01 -6.292936950922012329e-02 7.686834782361984253e-02
-2.471172362565994263e-01 -8.441216498613357544e-02 -8.647188544273376465e-02 -1.592667251825332642e-01 -2.552204765379428864e-02 7.329924497753381729e-03 -1.954241544008255005e-01 2.543655037879943848e-02 -6.577686965465545654e-02 -1.987484395503997803e-01 -2.627567052841186523e-01 -9.725011885166168213e-02 -1.134755611419677734e-01 2.541445195674896240e-01 -3.173329532146453857e-01 8.542781323194503784e-02 -1.241402998566627502e-01 2.867695875465869904e-02 -2.128625512123107910e-01 1.384677141904830933e-01 9.131688624620437622e-02 -2.589115202426910400e-01 -2.729850113391876221e-01 -3.813612833619117737e-02 1.192036867141723633e-01 -1.355534940958023071e-01 -1.407628208398818970e-01 3.342022597789764404e-01 -1.566199958324432373e-01 2.040591090917587280e-01 -2.683566212654113770e-01 -1.314927935600280762e-01
-3.643790781497955322e-01 -1.866211593151092529e-01 1.512853801250457764e-01 -1.998018026351928711e-01 8.129286766052246094e-02 -1.248561888933181763e-01 -3.807638958096504211e-02 4.491412639617919922e-02 -2.098071873188018799e-01 7.016681879758834839e-02 1.554617565125226974e-02 -7.881736010313034058e-02 -1.640487611293792725e-01 1.092145517468452454e-01 -2.373683154582977295e-01 1.337703168392181396e-01 1.319686919450759888e-01 1.573790907859802246e-01 -5.437824875116348267e-02 2.393483221530914307e-01 -8.572705090045928955e-03 4.804009199142456055e-02 -1.157409474253654480e-01 1.986650973558425903e-01 3.606060445308685303e-01 -5.918302386999130249e-02 -3.252102136611938477e-01 -4.744590446352958679e-02 -1.622865498065948486e-01 2.841201722621917725e-01 -1.284963544458150864e-02 -2.626806199550628662e-01
-1.948640048503875732e-01 1.950616687536239624e-01 6.481520086526870728e-02 6.370896100997924805e-02 -2.340270876884460449e-01 3.742410242557525635e-02 1.169981062412261963e-01 1.797838807106018066e-01 -2.901050150394439697e-01 -2.573238685727119446e-02 -3.371229767799377441e-01 5.476469919085502625e-02 1.750614047050476074e-01 2.107289135456085205e-01 -3.400247991085052490e-01 1.412020176649093628e-01 -5.991252884268760681e-02 7.288727909326553345e-02 -1.589964479207992554e-01 2.901221811771392822e-01 -1.943010538816452026e-01 -2.043596655130386353e-02 -8.464672602713108063e-03 -1.447346210479736328e-01 -4.017332941293716431e-02 4.829899594187736511e-02 -2.837119400501251221e-01 2.379688769578933716e-01 4.620196670293807983e-02 1.657378375530242920e-01 2.220906168222427368e-01 6.259112060070037842e-02
-2.642843723297119141e-01 8.218748122453689575e-02 -2.792222797870635986e-01 -1.063205674290657043e-01 2.357909679412841797e-01 -8.692444115877151489e-02 -3.845476731657981873e-02 1.400793902575969696e-02 -8.436650037765502930e-02 -7.111907750368118286e-02 -3.142988681793212891e-01 1.022168770432472229e-01 1.711536794900894165e-01 1.784878075122833252e-01 -4.280594289302825928e-01 1.953713446855545044e-01 -4.541325324680656195e-04 3.301369026303291321e-02 1.879306733608245850e-01 2.177561372518539429e-01 7.341156899929046631e-02 -2.400166988372802734e-01 -5.214232206344604492e-02 6.390774995088577271e-02 2.852992713451385498e-01 6.776560097932815552e-02 -2.234086245298385620e-01 -1.113534718751907349e-01 1.499703247100114822e-02 1.947409659624099731e-01 -1.582213491201400757e-01 -1.516157761216163635e-02
5.565467849373817444e-02 -1.459519565105438232e-01 -7.779484242200851440e-02 -2.094119936227798462e-01 -4.020300507545471191e-02 -3.651920557022094727e-01 -8.360630832612514496e-03 5.285413563251495361e-02 -3.496020436286926270e-01 -2.933532595634460449e-01 7.754982262849807739e-02 -4.377074539661407471e-02 -1.978022754192352295e-01 3.844598308205604553e-02 -3.239390850067138672e-01 -1.840504556894302368e-01 -1.569312810897827148e-02 -7.933598756790161133e-02 -8.014952391386032104e-02 2.193593680858612061e-01 -9.026099741458892822e-02 1.202816609293222427e-02 -3.389761745929718018e-01 5.108173005282878876e-03 -4.857549071311950684e-02 -1.537134349346160889e-01 -2.138910889625549316e-01 2.839827351272106171e-02 1.977809667587280273e-01 2.608913183212280273e-01 -1.583911031484603882e-01 -5.576144531369209290e-02
-1.964126229286193848e-01 -2.345590619370341301e-03 -1.224291790276765823e-02 -1.069842651486396790e-01 -2.301446795463562012e-01 -5.772923305630683899e-02 -1.340661495923995972e-01 2.145473510026931763e-01 2.976733632385730743e-02 -1.113134846091270447e-01 -1.031173542141914368e-01 6.645835936069488525e-02 1.140933111310005188e-01 3.058736212551593781e-02 -3.685527443885803223e-01 8.360467851161956787e-02 2.495666779577732086e-02 9.368725866079330444e-02 -8.701744675636291504e-02 3.819599449634552002e-01 2.885718047618865967e-01 5.101737007498741150e-02 -1.482261270284652710e-01 -5.572960153222084045e-02 -5.352828651666641235e-02 -2.850617468357086182e-01 -1.562508195638656616e-01 6.603078544139862061e-02 -2.142567932605743408e-01 1.919011175632476807e-01 -3.546772301197052002e-01 -2.217442542314529419e-01
-8.682464808225631714e-02 -5.472207441926002502e-02 -2.291142940521240234e-01 4.393449984490871429e-03 1.911946833133697510e-01 -8.750741183757781982e-02 4.465579241514205933e-02 -5.269557237625122070e-02 -5.837076529860496521e-02 -2.158695608377456665e-01 -3.253282010555267334e-01 1.662082076072692871e-01 -1.191579774022102356e-01 7.527254521846771240e-02 -5.742872953414916992e-01 -1.808693818747997284e-02 -4.906710982322692871e-02 4.074978455901145935e-02 -2.486202493309974670e-02 2.676334381103515625e-01 3.478047624230384827e-02 -1.832525283098220825e-01 1.273388266563415527e-01 -3.212545439600944519e-02 2.887475490570068359e-01 1.792627573013305664e-01 -1.265858411788940430e-01 7.769534736871719360e-02 -1.649236679077148438e-01 2.308101356029510498e-01 -4.276712983846664429e-02 -7.922922819852828979e-02
-1.783227920532226562e-01 -1.049150228500366211e-01 -2.680663466453552246e-01 2.422571927309036255e-02 2.689119875431060791e-01 -6.580392271280288696e-02 -8.970433473587036133e-02 9.741889685392379761e-02 -9.599684178829193115e-02 -2.070400267839431763e-01 -3.384929597377777100e-01 -6.245671585202217102e-02 -1.338467095047235489e-02 1.068886592984199524e-01 -3.656233847141265869e-01 1.470491886138916016e-01 8.279435336589813232e-02 1.711408644914627075e-01 7.375864684581756592e-02 3.719297647476196289e-01 5.431424826383590698e-02 2.766220830380916595e-02 6.731434166431427002e-02 -8.276150561869144440e-03 2.275357842445373535e-01 -9.333387017250061035e-02 -2.107832431793212891e-01 4.641885310411453247e-02 -2.200122177600860596e-01 3.292008042335510254e-01 -7.212771568447351456e-03 3.112634085118770599e-02
-4.239052832126617432e-01 1.308034062385559082e-01 1.691307872533798218e-02 -9.735536575317382812e-02 -1.277135163545608521e-01 -8.164273947477340698e-02 7.855086773633956909e-02 2.436134368181228638e-01 1.142601668834686279e-01 -2.204440683126449585e-01 -4.486991092562675476e-02 -5.189640447497367859e-02 1.076022163033485413e-03 -4.904056712985038757e-02 -3.431358560919761658e-02 -9.076536446809768677e-02 -2.843049466609954834e-01 2.833037376403808594e-01 -2.308026999235153198e-01 2.454170584678649902e-01 -7.492410391569137573e-02 1.220651343464851379e-02 1.706407405436038971e-02 -6.929402798414230347e-02 1.282717734575271606e-01 2.341672182083129883e-01 -2.131171971559524536e-01 1.790353208780288696e-01 2.005423158407211304e-01 3.631733357906341553e-01 6.339824199676513672e-02 -1.281407475471496582e-01
-1.866228878498077393e-02 1.557915820740163326e-03 8.369861543178558350e-02 3.354004323482513428e-01 -1.833013594150543213e-01 5.764902103692293167e-03 7.482522726058959961e-02 3.941496461629867554e-02 -2.424823641777038574e-01 -1.325805336236953735e-01 -1.748504675924777985e-02 -2.816945128142833710e-02 -7.810196280479431152e-02 3.810359537601470947e-01 -1.770084798336029053e-01 5.435958504676818848e-02 -3.039691410958766937e-02 2.859975025057792664e-02 -1.495156884193420410e-01 3.253439664840698242e-01 -2.284013330936431885e-01 -2.502893209457397461e-01 -2.367278933525085449e-01 -8.425931632518768311e-02 3.329686522483825684e-01 2.276512682437896729e-01 3.219443559646606445e-02 -1.346210669726133347e-02 -8.307923376560211182e-02 2.802672982215881348e-01 -2.198792248964309692e-02 -1.362791508436203003e-01
-1.893993169069290161e-01 -2.047346681356430054e-01 -4.439318180084228516e-02 -2.741409242153167725e-01 -1.678550839424133301e-01 -1.687456816434860229e-01 -2.265972197055816650e-01 1.567581109702587128e-02 -3.510606884956359863e-01 -1.598339714109897614e-02 -1.282186955213546753e-01 1.291984468698501587e-01 -1.011788770556449890e-01 1.688977926969528198e-01 -3.477843701839447021e-01 1.954662613570690155e-02 -5.089411512017250061e-02 -8.394275605678558350e-02 1.236934401094913483e-02 1.285664737224578857e-01 1.324939578771591187e-01 -1.075731441378593445e-01 7.494946010410785675e-03 1.135639101266860962e-01 3.694923818111419678e-01 -3.490021079778671265e-02 -2.161382883787155151e-01 -1.475823968648910522e-01 -1.908116489648818970e-01 3.229863941669464111e-01 -4.465187713503837585e-02 -5.247533321380615234e-02
-1.588431298732757568e-01 -2.695356868207454681e-02 -3.430182337760925293e-01 2.122578583657741547e-02 -1.828235983848571777e-01 -1.618287563323974609e-01 -3.930301219224929810e-02 2.152846194803714752e-02 -2.913581430912017822e-01 -1.045671254396438599e-01 -4.098600745201110840e-01 2.704894542694091797e-01 1.370006799697875977e-02 2.664973735809326172e-01 -3.211386501789093018e-01 8.907685428857803345e-02 9.474725276231765747e-02 -2.505201101303100586e-01 -3.016831167042255402e-02 7.553196698427200317e-02 1.855854503810405731e-02 7.798428088426589966e-02 -1.280140131711959839e-01 -2.545216493308544159e-02 2.099966257810592651e-01 7.055826485157012939e-02 -1.807827502489089966e-01 -6.570316106081008911e-02 5.347135663032531738e-02 2.613571882247924805e-01 1.259669214487075806e-01 1.172114629298448563e-02
-4.960980638861656189e-02 1.178765669465065002e-01 5.583066865801811218e-02 -3.045274019241333008e-01 -3.363834321498870850e-01 1.142211630940437317e-01 -3.181336820125579834e-02 1.457088738679885864e-01 -2.233944684267044067e-01 -1.965536922216415405e-01 -3.013180792331695557e-01 1.177421957254409790e-01 1.114581152796745300e-01 2.144615054130554199e-01 -1.617200672626495361e-01 1.686199381947517395e-02 -3.464535996317863464e-02 2.427141740918159485e-02 -3.720052540302276611e-01 -1.973602361977100372e-02 3.629476949572563171e-02 -9.059908986091613770e-02 -2.687264978885650635e-01 1.178829465061426163e-02 2.311150133609771729e-01 9.786111116409301758e-02 -2.751918733119964600e-01 -6.632084399461746216e-02 8.905607461929321289e-02 1.994032412767410278e-01 -2.184585034847259521e-01 -1.777882501482963562e-02
-2.760357856750488281e-01 -3.802657127380371094e-02 3.787627518177032471e-01 9.285803139209747314e-02 -2.185898125171661377e-01 1.490312814712524414e-01 9.991370141506195068e-02 -1.310476511716842651e-01 -1.827017366886138916e-01 -8.073768764734268188e-02 -3.930241614580154419e-02 2.763355672359466553e-01 1.982376277446746826e-01 -1.427779942750930786e-01 -4.028757512569427490e-01 -4.764147102832794189e-02 9.048014134168624878e-02 3.103141188621520996e-01 -7.706061005592346191e-02 1.077048704028129578e-01 -1.425036489963531494e-01 5.330654233694076538e-02 -1.373694092035293579e-01 8.779361099004745483e-02 -2.639164915308356285e-03 -9.347191452980041504e-02 -1.361920088529586792e-01 3.135892450809478760e-01 5.187874659895896912e-02 7.074971497058868408e-02 -1.960166916251182556e-02 -1.600026637315750122e-01
-8.762110769748687744e-02 5.080492421984672546e-02 2.293641269207000732e-01 -1.495608538389205933e-01 1.538735777139663696e-01 -1.313691288232803345e-01 2.638809680938720703e-01 -2.877151593565940857e-02 9.531661868095397949e-02 -1.961018890142440796e-01 -2.849617898464202881e-01 -1.328159868717193604e-01 2.945353090763092041e-01 -6.554520130157470703e-02 -1.077590659260749817e-01 -1.730136424303054810e-01 2.136613801121711731e-02 -4.533631436061114073e-04 -1.081704720854759216e-01 3.206586241722106934e-01 -1.350949704647064209e-01 1.965048015117645264e-01 -8.481564372777938843e-02 -1.649335175752639771e-01 3.458096981048583984e-01 -1.676109135150909424e-01 -2.830924689769744873e-01 3.601315198466181755e-03 1.527801156044006348e-01 1.166492104530334473e-01 1.556463539600372314e-01 -1.707156300544738770e-01
-6.871213763952255249e-02 6.728316098451614380e-02 -1.063948944211006165e-01 -1.142221465706825256e-01 -1.408221125602722168e-01 6.985560059547424316e-02 1.333671361207962036e-01 5.658835917711257935e-02 -2.534315288066864014e-01 -1.326431185007095337e-01 -1.429058760404586792e-01 3.541275858879089355e-02 3.369957804679870605e-01 3.984075039625167847e-02 -1.437681168317794800e-01 -2.173676937818527222e-01 -4.284432828426361084e-01 2.288551181554794312e-01 -5.080912262201309204e-02 3.230008482933044434e-01 -1.639018654823303223e-01 -2.131192535161972046e-01 -1.695543527603149414e-01 -4.384016245603561401e-02 1.523373126983642578e-01 -2.738406658172607422e-01 -7.509481161832809448e-02 7.802040874958038330e-02 2.235403805971145630e-01 1.585594713687896729e-01 -5.707326158881187439e-02 -4.656387958675622940e-03
-4.373016208410263062e-02 2.114422433078289032e-02 1.086740419268608093e-01 -1.737337857484817505e-01 -1.940751373767852783e-01 -1.135584264993667603e-01 -8.643878996372222900e-02 8.863008022308349609e-02 -2.486719638109207153e-01 -4.506737291812896729e-01 7.165331393480300903e-02 1.822002083063125610e-01 -7.361921481788158417e-03 2.003737092018127441e-01 -2.517867684364318848e-01 -5.497645586729049683e-02 7.464738097041845322e-03 -2.471845149993896484e-01 6.915117800235748291e-02 9.276477992534637451e-02 -2.185655757784843445e-02 -7.231585681438446045e-02 -2.974413633346557617e-01 -1.659520268440246582e-01 2.413297146558761597e-01 5.621936917304992676e-02 -2.766617536544799805e-01 -1.699906438589096069e-01 -9.641516208648681641e-02 3.063331246376037598e-01 6.604396738111972809e-03 1.165363565087318420e-01
-2.767602801322937012e-01 8.833439648151397705e-02 -2.878768444061279297e-01 5.812917649745941162e-02 2.022048681974411011e-01 -3.416952490806579590e-01 -9.161492437124252319e-02 -3.317714110016822815e-02 -5.565871298313140869e-02 -1.659808605909347534e-01 -1.218473687767982483e-01 -3.203178988769650459e-03 1.262595653533935547e-01 2.033154815435409546e-01 -3.068091869354248047e-01 1.021180152893066406e-01 -2.352522686123847961e-02 1.587599962949752808e-01 -8.646468818187713623e-02 2.591679394245147705e-01 3.697093110531568527e-03 -8.360335975885391235e-02 -6.730380468070507050e-03 3.752058371901512146e-02 3.145574927330017090e-01 4.651452880352735519e-03 -3.674254417419433594e-01 2.046831697225570679e-01 -4.385233670473098755e-02 1.437711268663406372e-01 -1.629837304353713989e-01 1.448753327131271362e-01
-2.547594606876373291e-01 -7.112199068069458008e-02 1.379950940608978271e-01 -1.220236793160438538e-01 -1.578465849161148071e-01 3.658503666520118713e-02 5.436382442712783813e-02 2.043350040912628174e-01 -4.400518536567687988e-01 -1.640623956918716431e-01 -2.454704046249389648e-01 9.632810950279235840e-02 8.933231979608535767e-02 4.121350497007369995e-02 7.805038243532180786e-02 1.317677646875381470e-01 -1.634259335696697235e-02 1.270736008882522583e-01 -6.363851577043533325e-02 2.045968472957611084e-01 -1.288549602031707764e-01 -1.066434234380722046e-01 -2.423658268526196480e-03 1.028553023934364319e-01 1.511904746294021606e-01 -5.020708441734313965e-01 -3.494444116950035095e-02 1.266990154981613159e-01 2.016883343458175659e-01 2.157654464244842529e-01 -1.016654968261718750e-01 1.060762107372283936e-01
-2.749330401420593262e-01 -2.245807461440563202e-02 -3.296659290790557861e-01 1.037380769848823547e-01 1.444339454174041748e-01 -5.894325207918882370e-03 -1.307936292141675949e-02 6.590868532657623291e-02 -2.455549538135528564e-01 -3.770856559276580811e-02 -1.207037493586540222e-01 3.109271079301834106e-02 -8.731900900602340698e-02 4.401372000575065613e-02 -4.928099513053894043e-01 9.496413171291351318e-02 -8.824510872364044189e-02 -3.529561683535575867e-02 9.364807046949863434e-03 2.358554452657699585e-01 1.494955867528915405e-01 -2.778756991028785706e-02 3.172716498374938965e-02 -2.504587545990943909e-02 3.443385064601898193e-01 -1.675579249858856201e-01 -4.057746231555938721e-01 2.447975613176822662e-02 4.191528260707855225e-02 1.062338650226593018e-01 1.609339714050292969e-01 3.961177542805671692e-03
-2.653647959232330322e-01 -1.287891566753387451e-01 -1.671625375747680664e-01 -1.193944439291954041e-01 -7.630927860736846924e-02 1.333607286214828491e-01 1.759226769208908081e-01 1.630827188491821289e-01 1.741340034641325474e-03 -1.273152828216552734e-01 -1.848227903246879578e-02 -1.632205769419670105e-02 -1.099069938063621521e-01 -8.536207489669322968e-03 1.900988630950450897e-02 2.136664986610412598e-01 -2.544855475425720215e-01 2.864797711372375488e-01 -3.472112119197845459e-01 3.574155867099761963e-01 6.450089067220687866e-02 -1.505664666183292866e-03 -5.701585114002227783e-02 4.323613643646240234e-02 3.782550394535064697e-01 7.665442675352096558e-02 -7.336436212062835693e-02 8.004587888717651367e-02 1.714973747730255127e-01 2.578478753566741943e-01 -1.397613137960433960e-01 -1.845688670873641968e-01
-3.130578100681304932e-01 1.051806584000587463e-01 -1.957935094833374023e-01 1.638990640640258789e-01 -2.691599540412425995e-02 1.718970686197280884e-01 1.220349222421646118e-01 6.052811630070209503e-03 -4.285731017589569092e-01 -1.335037350654602051e-01 -3.400547802448272705e-01 1.311179548501968384e-01 1.824820041656494141e-01 -1.480544060468673706e-01 9.043224155902862549e-02 -4.380111023783683777e-02 -1.988859102129936218e-02 -5.597693845629692078e-02 -2.737138569355010986e-01 2.819018661975860596e-01 -9.106509387493133545e-02 -7.843875139951705933e-02 1.319124996662139893e-01 -1.044234409928321838e-01 1.535466462373733521e-01 6.584643572568893433e-02 -4.603448882699012756e-02 -7.339780777692794800e-02 1.498620212078094482e-01 2.815485596656799316e-01 -1.960735954344272614e-02 -2.066135555505752563e-01
-2.575131058692932129e-01 -2.445984780788421631e-01 -5.247915163636207581e-02 1.711667627096176147e-01 -1.887876689434051514e-01 1.714870780706405640e-01 -1.785541921854019165e-01 1.465481966733932495e-01 -4.476324915885925293e-01 -1.669103354215621948e-01 -7.353173941373825073e-02 1.709186583757400513e-01 3.346745371818542480e-01 -8.821547776460647583e-02 -7.758691906929016113e-02 -1.023092120885848999e-01 -1.782489418983459473e-01 8.386983722448348999e-02 -1.999950706958770752e-01 2.327596098184585571e-01 -9.942509233951568604e-02 -1.193784922361373901e-02 1.903446465730667114e-01 5.179769545793533325e-02 2.468823194503784180e-01 -4.989572986960411072e-02 2.408891171216964722e-02 1.667077243328094482e-01 8.237572759389877319e-02 1.919308304786682129e-01 -7.636719942092895508e-02 -3.284212201833724976e-02
-6.708945333957672119e-02 -5.276792496442794800e-02 1.423052251338958740e-01 -1.760973632335662842e-01 9.213925898075103760e-02 1.224044859409332275e-01 9.918594360351562500e-02 8.562910556793212891e-02 -2.370167821645736694e-01 -3.586440533399581909e-02 -6.006126105785369873e-02 5.450505763292312622e-02 2.076295465230941772e-01 3.978309333324432373e-01 -4.288583993911743164e-01 6.653884053230285645e-02 -1.866264492273330688e-01 -5.440488457679748535e-02 -3.908457979559898376e-02 -1.507050395011901855e-01 -1.105061098933219910e-01 -5.649246647953987122e-02 -2.534164302051067352e-02 -1.898513436317443848e-01 1.912053972482681274e-01 -2.161614596843719482e-01 2.189576476812362671e-01 2.715107500553131104e-01 -2.921127527952194214e-02 1.181590408086776733e-01 -2.031281739473342896e-01 -2.681483328342437744e-01
-1.381258219480514526e-01 2.086639404296875000e-01 9.657601267099380493e-02 -3.750898689031600952e-02 -1.730636060237884521e-01 8.864957839250564575e-02 3.280778229236602783e-01 1.177961751818656921e-02 1.411233190447092056e-02 -2.347530126571655273e-01 -1.460315883159637451e-01 1.212792471051216125e-01 1.723550707101821899e-01 -1.025955006480216980e-01 -2.814009487628936768e-01 -1.422739773988723755e-01 9.129046648740768433e-02 -1.724130809307098389e-01 6.633270531892776489e-02 -4.907959140837192535e-03 -2.529008686542510986e-01 3.457868844270706177e-02 2.710090763866901398e-02 -1.347193419933319092e-01 3.814930319786071777e-01 -1.981534510850906372e-01 -6.756685674190521240e-02 -2.813357412815093994e-01 1.172738298773765564e-01 9.244909882545471191e-02 -8.079035580158233643e-02 -3.552384376525878906e-01
1.788894832134246826e-01 6.364576518535614014e-02 1.593205928802490234e-01 -1.459999359212815762e-03 -1.072496292181313038e-03 2.138707488775253296e-01 -2.127195894718170166e-01 -2.245258912444114685e-02 -2.893074452877044678e-01 -1.401615440845489502e-01 -5.395247787237167358e-02 -5.382969975471496582e-04 -1.217777188867330551e-02 -3.203398548066616058e-03 -3.885199129581451416e-01 1.140406876802444458e-01 -3.848673403263092041e-01 1.540597379207611084e-01 9.700070321559906006e-02 -3.417236439418047667e-04 -1.299065500497817993e-01 5.382112413644790649e-02 -2.982922196388244629e-01 -1.527819409966468811e-02 2.241026461124420166e-01 -2.300411015748977661e-01 -1.756307184696197510e-01 -6.046009063720703125e-02 1.825806647539138794e-01 -5.662645027041435242e-02 -2.822352051734924316e-01 -1.805774122476577759e-01
-1.957511156797409058e-01 -1.651803404092788696e-01 -3.053450584411621094e-01 -2.174029797315597534e-01 -6.580183655023574829e-02 -9.193315356969833374e-02 -3.303070366382598877e-02 3.874531388282775879e-02 -1.319043785333633423e-01 -1.753455549478530884e-01 2.733900025486946106e-02 3.830169141292572021e-02 1.407259702682495117e-01 2.741967439651489258e-01 -2.215531915426254272e-01 -5.377848818898200989e-02 3.888705745339393616e-02 1.509264707565307617e-01 1.742636710405349731e-01 3.013591468334197998e-01 5.546287074685096741e-02 -1.680476963520050049e-01 7.230409234762191772e-02 9.652047604322433472e-02 2.299131006002426147e-01 -1.993714272975921631e-01 -3.797986507415771484e-01 1.014393717050552368e-01 -1.716393381357192993e-01 2.910558283329010010e-01 -5.537007004022598267e-03 -1.688552647829055786e-01
-1.233416199684143066e-01 1.454357057809829712e-01 1.708505302667617798e-01 2.421191483736038208e-01 1.431667804718017578e-01 -1.138977333903312683e-01 -7.649923115968704224e-02 2.504961192607879639e-01 -1.115861609578132629e-01 -2.156051248311996460e-01 -4.123761877417564392e-02 -2.385642826557159424e-01 -1.562588475644588470e-02 2.477745711803436279e-01 -2.177418917417526245e-01 -1.073446273803710938e-01 -6.276416778564453125e-02 1.021300926804542542e-01 -1.406293362379074097e-01 3.002548515796661377e-01 -8.567091822624206543e-02 3.217836320400238037e-01 -2.201655209064483643e-01 -5.941249802708625793e-02 3.040471971035003662e-01 -2.499105781316757202e-01 -8.911097049713134766e-02 -2.042604088783264160e-01 4.031550139188766479e-02 -9.947234392166137695e-02 -1.203652694821357727e-01 1.336977779865264893e-01
-1.878853589296340942e-01 -3.355137538164854050e-03 1.300510019063949585e-01 -1.416629552841186523e-01 2.312239706516265869e-01 2.230678796768188477e-01 -1.730584353208541870e-02 3.039523363113403320e-01 -2.018089890480041504e-01 -3.170441836118698120e-03 6.672089546918869019e-02 4.578663408756256104e-01 -1.404845505021512508e-03 -2.897001570090651512e-03 -2.817499637603759766e-01 -1.218944862484931946e-01 -1.529774516820907593e-01 -7.110456377267837524e-02 -1.920758634805679321e-01 1.257425397634506226e-01 7.186511904001235962e-02 -3.259757161140441895e-02 -1.258448511362075806e-01 -8.926555514335632324e-02 2.930021882057189941e-01 -1.600238680839538574e-02 -2.696346044540405273e-01 -3.064972162246704102e-01 8.335249125957489014e-02 5.288070812821388245e-02 -5.861674994230270386e-02 -7.476405799388885498e-02
-1.313723474740982056e-01 -6.740571558475494385e-02 3.511985018849372864e-02 -2.627544105052947998e-01 -4.778114706277847290e-02 -6.208670139312744141e-02 -4.565598070621490479e-02 1.091694906353950500e-01 -4.151081144809722900e-01 -1.035390570759773254e-01 1.821381151676177979e-01 1.676155179738998413e-01 -6.562373042106628418e-02 2.818677425384521484e-01 -1.827848255634307861e-01 1.794673353433609009e-01 2.212873287498950958e-02 2.469025366008281708e-02 -7.515747845172882080e-02 1.672778576612472534e-01 1.844000518321990967e-01 4.101289063692092896e-02 -4.483206570148468018e-02 -2.123253941535949707e-01 2.529406249523162842e-01 1.077422872185707092e-01 -7.841346412897109985e-02 -1.359377354383468628e-01 -1.353062689304351807e-01 4.216226339340209961e-01 -2.541091740131378174e-01 1.254509538412094116e-01
-1.972106248140335083e-01 -8.369866758584976196e-02 -1.397551000118255615e-01 1.267699301242828369e-01 8.053852617740631104e-02 1.261246502399444580e-01 -2.277411967515945435e-01 2.803994342684745789e-02 4.486593604087829590e-02 -1.394838839769363403e-01 -2.710270881652832031e-01 1.135121360421180725e-01 -1.264603585004806519e-01 1.780892014503479004e-01 -5.155254602432250977e-01 6.285146623849868774e-02 9.396591037511825562e-02 1.726102232933044434e-01 -1.304618567228317261e-01 1.767069548368453979e-01 -6.412757188081741333e-02 4.822533577680587769e-02 -7.957045733928680420e-02 6.809446215629577637e-02 4.775234758853912354e-01 -6.389886140823364258e-02 -1.446701437234878540e-01 -1.069610118865966797e-01 -5.705397576093673706e-02 5.545972287654876709e-02 1.760434061288833618e-01 -1.101820319890975952e-01
2.541321516036987305e-02 1.772443950176239014e-01 -2.365427836775779724e-02 1.054753512144088745e-01 1.070474535226821899e-01 -3.117631971836090088e-01 -1.055084466934204102e-01 -1.203918978571891785e-01 -4.070984125137329102e-01 -4.121147990226745605e-01 -3.946783021092414856e-02 7.097852975130081177e-02 8.305168151855468750e-02 -1.672556400299072266e-01 -2.829847931861877441e-01 -8.779971301555633545e-02 -1.566900610923767090e-01 8.067465573549270630e-02 1.304570436477661133e-01 1.809948533773422241e-01 -8.061980456113815308e-02 2.298719286918640137e-01 -2.966341376304626465e-01 1.080564633011817932e-01 1.233242750167846680e-01 -1.310594975948333740e-01 -1.306603401899337769e-01 -2.486887387931346893e-02 -1.162320375442504883e-01 2.060690224170684814e-01 -1.022600755095481873e-01 -2.816388383507728577e-02
-2.156858146190643311e-01 7.635157555341720581e-02 -5.179983749985694885e-02 -2.773777209222316742e-02 1.066861525177955627e-01 -3.041499294340610504e-02 -5.698640830814838409e-03 -8.612749725580215454e-02 -5.690364539623260498e-02 8.898223191499710083e-02 -2.694053649902343750e-01 2.750152647495269775e-01 -9.695523977279663086e-02 1.876917332410812378e-01 -2.355493307113647461e-01 2.146529257297515869e-01 2.119419127702713013e-01 1.623682379722595215e-01 1.784469485282897949e-01 1.220306754112243652e-01 -2.909656763076782227e-01 8.819743990898132324e-02 -7.974644005298614502e-02 1.957960724830627441e-01 4.575918018817901611e-01 -2.098085284233093262e-01 -1.434126198291778564e-01 -5.598480813205242157e-03 -1.140158176422119141e-01 2.379587888717651367e-01 1.285603940486907959e-01 5.975466966629028320e-02
-3.942606598138809204e-02 2.583168148994445801e-01 -1.809356808662414551e-01 2.223069965839385986e-01 9.854876995086669922e-02 -2.406320273876190186e-01 -1.354623883962631226e-01 -3.548356518149375916e-02 -1.106354370713233948e-01 -2.954663932323455811e-01 -1.637561470270156860e-01 -2.890606597065925598e-02 1.890082359313964844e-01 -8.931543678045272827e-02 -3.519192039966583252e-01 -1.812833398580551147e-01 -2.184114903211593628e-01 5.881264805793762207e-03 1.221985667943954468e-01 1.829212307929992676e-01 -8.864744752645492554e-02 1.070381850004196167e-01 -2.373098433017730713e-01 1.024011429399251938e-02 1.594749391078948975e-01 -1.786017566919326782e-01 -2.833037972450256348e-01 -1.791692525148391724e-01 3.471492975950241089e-02 7.944174855947494507e-02 -1.639353781938552856e-01 -2.424439638853073120e-01
-3.680788576602935791e-01 1.504290997982025146e-01 -2.466894537210464478e-01 -1.464699208736419678e-01 -1.023087576031684875e-01 -1.797862350940704346e-01 -1.477335989475250244e-01 -9.164374321699142456e-02 -1.075005251914262772e-02 -8.673275262117385864e-02 -1.315140128135681152e-01 7.602217048406600952e-02 -1.240322273224592209e-02 1.956329792737960815e-01 -1.624162048101425171e-01 8.398447185754776001e-02 -1.719247102737426758e-01 3.935178518295288086e-01 5.579612404108047485e-02 1.215981766581535339e-01 -8.967583626508712769e-02 7.069800794124603271e-02 1.941167414188385010e-01 8.425349742174148560e-02 3.890593051910400391e-01 8.013327419757843018e-02 -7.457103580236434937e-02 -8.172400295734405518e-02 -2.340282499790191650e-02 3.685419261455535889e-01 -1.877829432487487793e-03 -1.321275979280471802e-01
-2.779126167297363281e-01 1.047393530607223511e-01 -1.107745245099067688e-01 5.516085773706436157e-02 -1.016770452260971069e-01 6.714840233325958252e-02 -8.738198131322860718e-02 4.229428991675376892e-02 -5.091760680079460144e-02 9.762510657310485840e-02 -1.166710704565048218e-01 -8.483460545539855957e-02 -6.756410934031009674e-03 1.966973245143890381e-01 -3.511344492435455322e-01 1.107064783573150635e-01 -2.236120700836181641e-01 3.191838040947914124e-02 7.677474617958068848e-02 5.424448251724243164e-01 1.129427552223205566e-01 -2.031343430280685425e-01 -6.469278037548065186e-02 -1.098733022809028625e-02 1.700619161128997803e-01 -1.646463572978973389e-01 -1.830461472272872925e-01 1.266125738620758057e-01 -2.543669939041137695e-01 1.111240684986114502e-01 -2.513031363487243652e-01 -9.865117073059082031e-02
7.412395626306533813e-02 3.206868842244148254e-02 -1.059277504682540894e-01 1.910748630762100220e-01 8.169937878847122192e-02 -6.424365192651748657e-02 -2.463423162698745728e-01 3.836783021688461304e-02 -3.858131170272827148e-01 -3.030094802379608154e-01 -8.617841452360153198e-02 -7.010512053966522217e-02 2.987057864665985107e-01 -3.257528692483901978e-02 -2.967714965343475342e-01 -2.694219946861267090e-01 6.722769234329462051e-03 7.132093608379364014e-02 1.120967790484428406e-01 3.178660273551940918e-01 -2.825714088976383209e-02 1.193299070000648499e-01 -3.271384835243225098e-01 8.301315456628799438e-02 1.247234642505645752e-01 -9.525341913104057312e-03 -2.526141703128814697e-01 8.321101218461990356e-02 1.267295777797698975e-01 3.959988057613372803e-02 -1.282741129398345947e-01 -2.607058174908161163e-02
-2.804594039916992188e-01 -1.285662502050399780e-01 -2.383281141519546509e-01 -2.009876370429992676e-01 1.127597913146018982e-01 1.895079314708709717e-01 -1.680844724178314209e-01 6.870761513710021973e-02 -2.213724702596664429e-02 -1.620263755321502686e-01 -2.075887918472290039e-01 3.250432014465332031e-01 1.366954743862152100e-01 1.295893043279647827e-01 -1.917536705732345581e-01 -2.099739760160446167e-02 6.541671603918075562e-02 -1.270628869533538818e-01 -1.862569153308868408e-02 3.260367214679718018e-01 2.465010732412338257e-01 1.548774242401123047e-01 -7.377646863460540771e-02 1.987409442663192749e-01 3.901887238025665283e-01 1.206379458308219910e-01 -1.383187174797058105e-01 3.962390124797821045e-02 1.258692424744367599e-02 1.748936474323272705e-01 -3.355770930647850037e-02 4.123654961585998535e-02
-5.560455098748207092e-02 1.506948024034500122e-01 4.528865590691566467e-02 1.338006108999252319e-01 1.982077062129974365e-01 -1.420905590057373047e-01 -3.270509093999862671e-02 5.411861091852188110e-02 -3.847520053386688232e-01 -2.932944893836975098e-01 1.266093552112579346e-02 2.444070298224687576e-03 1.016753613948822021e-01 -1.366048678755760193e-02 -3.474498689174652100e-01 -2.203664034605026245e-01 3.142020478844642639e-02 3.127435743808746338e-01 2.723685503005981445e-01 3.515944778919219971e-01 -4.133743420243263245e-02 -7.390844076871871948e-02 -3.038209378719329834e-01 -5.269837751984596252e-02 7.168296724557876587e-02 -1.050461307168006897e-01 -1.129096075892448425e-01 -7.320925593376159668e-02 1.519289165735244751e-01 3.340099751949310303e-02 -6.418872624635696411e-02 -1.236442625522613525e-01
-3.213669061660766602e-01 3.058685548603534698e-02 7.282330654561519623e-03 -1.339005529880523682e-01 -2.632929198443889618e-02 -2.921497635543346405e-02 -3.400274366140365601e-02 7.207454182207584381e-03 2.479308471083641052e-02 3.318140283226966858e-02 -9.941136091947555542e-02 1.412936598062515259e-01 9.212950617074966431e-02 3.526130616664886475e-01 -3.999967277050018311e-01 4.344899356365203857e-01 1.705236583948135376e-01 3.343352973461151123e-01 1.346637904644012451e-01 1.418815851211547852e-01 -1.506065279245376587e-01 1.451614201068878174e-01 8.521953970193862915e-02 -4.886236041784286499e-03 2.634769082069396973e-01 -1.325884312391281128e-01 -1.623467206954956055e-01 5.457675457000732422e-02 -6.737240403890609741e-02 1.004118695855140686e-01 -8.465590886771678925e-03 -2.634529396891593933e-02
-4.892107844352722168e-02 -1.331664919853210449e-01 1.421089656651020050e-02 -1.375013291835784912e-01 -1.704232841730117798e-01 5.102394148707389832e-02 2.777643315494060516e-02 -6.626141071319580078e-02 -3.204370141029357910e-01 -2.548240721225738525e-01 -9.092221409082412720e-02 2.243935167789459229e-01 2.058700919151306152e-01 1.480673402547836304e-01 -2.123377919197082520e-01 -4.677630588412284851e-02 -3.254724740982055664e-01 2.850377857685089111e-01 -2.098136842250823975e-01 1.219128072261810303e-01 -2.359240651130676270e-01 -1.318099498748779297e-01 -1.944823861122131348e-01 -2.901754379272460938e-01 3.328266739845275879e-02 -2.073194235563278198e-01 -4.811522364616394043e-02 2.197394222021102905e-01 1.569834202527999878e-01 1.502692699432373047e-01 -4.857886210083961487e-02 -2.724485285580158234e-02
-6.523898243904113770e-02 1.412125304341316223e-02 1.605480210855603218e-03 -1.453903317451477051e-01 -2.580223977565765381e-01 3.298953548073768616e-02 -1.251904480159282684e-02 4.232190549373626709e-02 -4.859700202941894531e-01 -2.156351357698440552e-01 -3.103770315647125244e-01 3.837195783853530884e-02 3.021552562713623047e-01 1.010746955871582031e-01 -1.594597101211547852e-01 -8.287247270345687866e-02 -2.009593844413757324e-01 6.365518271923065186e-02 -8.234155178070068359e-02 1.088937446475028992e-01 -3.008528351783752441e-01 -1.570078730583190918e-01 -7.545885164290666580e-03 -8.091238886117935181e-02 1.263466179370880127e-01 -2.219339013099670410e-01 -1.002218499779701233e-01 1.041183844208717346e-01 1.750756204128265381e-01 2.578607201576232910e-01 -3.783368447329849005e-04 1.497393548488616943e-01
-2.248358279466629028e-01 8.982408046722412109e-02 -1.156628578901290894e-01 1.430066227912902832e-01 -9.456906467676162720e-02 -1.507064998149871826e-01 3.641943633556365967e-02 -9.642281383275985718e-02 -1.520983688533306122e-02 -1.700530052185058594e-01 -2.934963405132293701e-01 1.096475869417190552e-01 7.518277317285537720e-02 2.191004008054733276e-01 -3.700434863567352295e-01 3.313106298446655273e-01 1.154655218124389648e-02 8.683973550796508789e-02 -7.206291705369949341e-02 4.062357246875762939e-01 1.375705301761627197e-01 1.384746134281158447e-01 1.357982009649276733e-01 4.280503094196319580e-02 1.441739033907651901e-02 -4.087266325950622559e-02 -3.809861242771148682e-01 -5.068473890423774719e-02 -9.775604307651519775e-02 1.260630637407302856e-01 -1.621353328227996826e-01 7.401866605505347252e-04
-3.028465509414672852e-01 2.252467423677444458e-01 1.071306914091110229e-01 -1.559994518756866455e-01 -1.962755806744098663e-02 1.306301653385162354e-01 1.922523528337478638e-01 1.850948184728622437e-01 -8.158772438764572144e-02 -2.207469791173934937e-01 -4.742851853370666504e-02 3.717690333724021912e-02 1.852427423000335693e-01 7.118494063615798950e-02 -6.696348637342453003e-02 1.184512749314308167e-01 -3.932074904441833496e-01 1.321444362401962280e-01 1.202933713793754578e-01 1.490758359432220459e-01 3.696186095476150513e-02 -1.775068491697311401e-01 6.463405489921569824e-02 -1.767142117023468018e-01 3.612588047981262207e-01 -3.471893668174743652e-01 -1.354646235704421997e-01 2.086483836174011230e-01 1.339979171752929688e-01 5.018591880798339844e-02 -1.182866655290126801e-02 -7.452664524316787720e-02
-5.118467211723327637e-01 -2.567780613899230957e-01 -6.907866895198822021e-02 -4.243714734911918640e-03 -1.597938984632492065e-01 1.091822609305381775e-02 1.053129881620407104e-01 -1.576833240687847137e-02 -1.169804483652114868e-01 -1.277834922075271606e-01 -3.036783933639526367e-01 2.018583863973617554e-01 3.152654170989990234e-01 2.487032562494277954e-01 -2.015417069196701050e-01 1.065581291913986206e-01 9.123840183019638062e-02 -5.313177034258842468e-02 7.346481434069573879e-04 2.691604495048522949e-01 -7.075149565935134888e-02 -2.957990951836109161e-02 -2.237795107066631317e-02 -2.527452707290649414e-01 8.354415744543075562e-02 -9.561640024185180664e-02 -1.132269352674484253e-01 4.681633785367012024e-02 -2.165669947862625122e-01 1.212274730205535889e-01 2.014201506972312927e-02 8.426918834447860718e-02
-3.188440799713134766e-01 1.181060913950204849e-02 -1.216278299689292908e-01 9.548910707235336304e-02 1.198781207203865051e-01 2.798861265182495117e-02 -2.147708088159561157e-01 1.751837134361267090e-01 -1.176198720932006836e-01 1.057297829538583755e-02 -5.415153875946998596e-02 2.146939933300018311e-01 1.708061844110488892e-01 1.545070260763168335e-01 -3.057599663734436035e-01 3.000482916831970215e-01 2.146618068218231201e-01 1.395705044269561768e-01 -1.462264358997344971e-01 3.976133167743682861e-01 -2.886922955513000488e-01 -2.232607826590538025e-02 -7.783998548984527588e-02 1.444498002529144287e-01 1.073169335722923279e-01 -2.133758068084716797e-01 -9.112025797367095947e-02 -6.631775200366973877e-02 -8.981031924486160278e-02 1.337696760892868042e-01 6.816474348306655884e-02 -1.631612777709960938e-01
-3.690977692604064941e-01 -1.657956689596176147e-01 1.472041569650173187e-02 3.151316568255424500e-02 4.570405930280685425e-02 -9.805455803871154785e-02 -2.024188041687011719e-01 8.405761420726776123e-02 1.407961100339889526e-01 -1.465798765420913696e-01 -3.265077471733093262e-01 9.622240811586380005e-02 -1.160699594765901566e-02 2.156925350427627563e-01 -3.979358375072479248e-01 4.518514126539230347e-02 1.898674070835113525e-01 8.414878696203231812e-02 1.525188982486724854e-01 9.373909235000610352e-02 -6.907324492931365967e-02 -8.170635253190994263e-02 -4.987188731320202351e-04 6.522832065820693970e-02 3.686548471450805664e-01 -2.307679355144500732e-01 -8.281651884317398071e-02 -8.606895804405212402e-02 -1.651306301355361938e-01 1.379171907901763916e-01 3.839863091707229614e-02 -2.627283930778503418e-01
-2.286197394132614136e-01 -5.151746328920125961e-03 -4.685109853744506836e-02 1.358432602137327194e-02 2.620500698685646057e-02 8.692145347595214844e-02 7.023110985755920410e-03 1.418395787477493286e-01 -2.071627527475357056e-01 -3.430836647748947144e-02 -4.213207960128784180e-01 3.331954777240753174e-01 1.821693331003189087e-01 3.714643716812133789e-01 -6.867199391126632690e-02 8.765677362680435181e-02 2.634737826883792877e-02 -3.163973614573478699e-02 1.724136620759963989e-01 4.119585752487182617e-01 1.178555861115455627e-01 -4.572452977299690247e-03 -9.032923728227615356e-02 -2.993578910827636719e-01 -1.086441893130540848e-02 -1.194983199238777161e-01 -5.312252044677734375e-02 4.004726931452751160e-02 3.083936683833599091e-02 1.931459903717041016e-01 1.245053187012672424e-01 -1.237882822751998901e-01
-3.480798900127410889e-01 -2.143091261386871338e-01 -8.157538622617721558e-02 -2.207317948341369629e-01 -8.741334080696105957e-03 -2.508738078176975250e-02 4.713005945086479187e-02 -1.889152079820632935e-01 2.314135245978832245e-02 -1.373691260814666748e-01 3.011827915906906128e-02 -1.046831905841827393e-01 1.328671574592590332e-01 1.837574094533920288e-01 -2.509293258190155029e-01 2.111332416534423828e-01 -1.315442472696304321e-01 1.122615784406661987e-01 -1.516633927822113037e-01 1.452659517526626587e-01 -3.605563044548034668e-01 -1.146397143602371216e-01 -4.622336477041244507e-02 -6.656172126531600952e-02 3.275132179260253906e-01 -5.633282661437988281e-02 -2.701750993728637695e-01 -2.286929450929164886e-02 -1.666626930236816406e-01 3.216004967689514160e-01 -7.202176749706268311e-02 -6.795022636651992798e-02
-1.842949092388153076e-01 -2.446683794260025024e-01 -1.102546155452728271e-01 -4.058035090565681458e-02 -2.656905055046081543e-01 7.040420174598693848e-02 2.034043073654174805e-01 5.995700880885124207e-02 -2.420473843812942505e-01 -1.548662036657333374e-01 -1.624809205532073975e-01 4.868536442518234253e-02 3.673655912280082703e-02 2.618723213672637939e-01 -2.681366205215454102e-01 3.468885719776153564e-01 -1.843331605195999146e-01 2.091484218835830688e-01 2.736828289926052094e-02 7.460040599107742310e-02 5.227638408541679382e-03 -1.586575508117675781e-01 -1.153821200132369995e-01 1.922472263686358929e-03 1.575701534748077393e-01 -3.215708583593368530e-02 -4.130191206932067871e-01 7.916138321161270142e-02 -7.264167070388793945e-02 6.202130764722824097e-02 -1.660163849592208862e-01 -1.908041089773178101e-01
-2.671763896942138672e-01 2.838462591171264648e-01 -4.110793117433786392e-03 -1.933595687150955200e-01 -2.084815204143524170e-01 -1.248973887413740158e-02 1.056979373097419739e-01 1.429020613431930542e-01 -3.534455299377441406e-01 6.302708759903907776e-03 -2.599429488182067871e-01 5.318759940564632416e-03 9.028463810682296753e-02 1.392826139926910400e-01 -2.022983878850936890e-01 1.960675269365310669e-01 -1.015672460198402405e-01 -4.721431434154510498e-02 -1.954017877578735352e-01 -1.814163774251937866e-01 -2.107505351305007935e-01 -2.712915465235710144e-02 -2.417991757392883301e-01 8.437048643827438354e-03 3.148148059844970703e-01 1.476300507783889771e-01 6.553094834089279175e-02 1.364160887897014618e-02 1.486577689647674561e-01 2.451898306608200073e-01 2.449594030622392893e-04 -2.025343328714370728e-01
-1.541598737239837646e-01 -7.135389000177383423e-02 1.060524508357048035e-01 -2.032970488071441650e-01 1.788555830717086792e-01 -1.944590508937835693e-01 -3.520913422107696533e-01 5.203343182802200317e-02 -2.334887534379959106e-01 -1.780174672603607178e-01 -2.201024591922760010e-01 -9.412794560194015503e-02 1.542078424245119095e-02 -3.277321159839630127e-02 -1.391506344079971313e-01 2.393486499786376953e-01 -8.785127103328704834e-02 -4.529449716210365295e-02 4.123273864388465881e-02 3.701003193855285645e-01 5.250540748238563538e-02 2.326944610103964806e-03 -2.791171371936798096e-01 6.592094898223876953e-02 9.301351010799407959e-02 2.289370894432067871e-01 -1.630328446626663208e-01 4.836641252040863037e-02 3.174021542072296143e-01 2.022806853055953979e-01 2.614967525005340576e-03 -1.884229034185409546e-01
-3.172898590564727783e-01 -1.077402308583259583e-01 -6.424593180418014526e-02 9.022319316864013672e-02 9.621664881706237793e-02 -8.156730979681015015e-02 -1.999961286783218384e-01 2.589054107666015625e-01 -8.433207869529724121e-03 -7.923599332571029663e-02 -2.967993021011352539e-01 4.687982797622680664e-02 -2.715450339019298553e-02 2.394655197858810425e-01 -4.976312816143035889e-01 1.266954690217971802e-01 1.190653741359710693e-01 1.929654181003570557e-01 2.368496544659137726e-02 1.563410609960556030e-01 -2.295278161764144897e-01 -1.107320860028266907e-01 -1.478217840194702148e-01 1.642606556415557861e-01 1.620013266801834106e-01 -1.517602801322937012e-01 2.241464704275131226e-02 -8.787215501070022583e-02 7.811949402093887329e-02 2.655800879001617432e-01 9.483486413955688477e-02 2.795513533055782318e-02
-1.074338629841804504e-01 1.202059444040060043e-02 -1.230088770389556885e-01 -1.593415588140487671e-01 -3.773245587944984436e-02 2.425800263881683350e-02 2.379344962537288666e-02 1.641481667757034302e-01 -2.636311389505863190e-02 -2.285262644290924072e-01 7.548310607671737671e-02 -1.115974634885787964e-01 1.852551251649856567e-01 -3.365151584148406982e-02 -5.035827159881591797e-01 -2.930857837200164795e-01 -1.322079077363014221e-02 2.764602601528167725e-01 -2.747639082372188568e-03 -1.155187636613845825e-01 -1.320696026086807251e-01 5.364671722054481506e-02 -5.883090570569038391e-02 1.235688477754592896e-01 4.810146987438201904e-01 -2.445015162229537964e-01 -1.761530786752700806e-01 -8.345777541399002075e-02 2.841674163937568665e-02 1.059502214193344116e-01 -4.140716418623924255e-02 -1.858602836728096008e-02
1.264475733041763306e-01 -4.126983508467674255e-02 5.376826971769332886e-02 -2.042495273053646088e-02 1.848217695951461792e-01 1.028437633067369461e-02 -2.303276211023330688e-01 -3.446844592690467834e-02 -2.496006935834884644e-01 -2.636323273181915283e-01 -8.401130884885787964e-02 -1.198498308658599854e-01 1.442789584398269653e-01 1.199681609869003296e-01 -3.091408014297485352e-01 -2.970010042190551758e-02 -2.980816364288330078e-01 1.486107707023620605e-01 -1.900151371955871582e-02 4.244152605533599854e-01 -1.599382907152175903e-01 1.638993471860885620e-01 -2.416228055953979492e-01 -3.389426041394472122e-03 2.688401937484741211e-01 -2.070976644754409790e-01 1.579190641641616821e-01 -2.989258244633674622e-02 2.213665693998336792e-01 -6.248888373374938965e-02 1.492126751691102982e-02 -9.603071957826614380e-02
-2.177830785512924194e-01 -1.121103242039680481e-01 -1.383435726165771484e-01 8.582030981779098511e-02 -2.331901639699935913e-01 5.564664676785469055e-02 -2.856496348977088928e-02 1.233114674687385559e-01 -4.934552907943725586e-01 -2.180380076169967651e-01 -3.498024046421051025e-01 3.798879683017730713e-01 5.439091473817825317e-02 6.460741907358169556e-02 -2.185279503464698792e-02 2.531004138290882111e-02 -5.895580723881721497e-02 8.774816989898681641e-02 -2.565144896507263184e-01 -6.068645790219306946e-02 -7.031829655170440674e-02 -1.778583042323589325e-03 9.081739932298660278e-02 -2.393445372581481934e-02 8.345305919647216797e-02 -3.643838316202163696e-02 1.129113063216209412e-01 8.857348561286926270e-02 1.383385807275772095e-01 1.997988075017929077e-01 -2.922745048999786377e-01 -7.900278270244598389e-02
-4.284886717796325684e-01 1.522334218025207520e-01 1.645097285509109497e-01 -8.670531213283538818e-03 -8.774791657924652100e-02 -9.202556312084197998e-02 8.415354788303375244e-02 1.359644681215286255e-01 -3.802196979522705078e-01 -6.868756562471389771e-02 -2.024508714675903320e-01 1.671077907085418701e-01 6.750184297561645508e-02 -1.078904718160629272e-01 -7.838362455368041992e-02 2.248897105455398560e-01 -3.419739007949829102e-02 1.696159839630126953e-01 -4.592499136924743652e-02 1.328250914812088013e-01 4.763881489634513855e-02 1.383118182420730591e-01 -9.389366209506988525e-02 -1.512972414493560791e-01 5.463546887040138245e-02 -2.576307952404022217e-01 -1.600808352231979370e-01 -4.589252471923828125e-01 9.129960089921951294e-02 1.076282337307929993e-01 3.193562477827072144e-02 6.245968118309974670e-02
-3.115319460630416870e-02 2.197610028088092804e-02 6.980057805776596069e-02 2.488497877493500710e-03 -1.537100374698638916e-01 -9.077705442905426025e-02 -7.843384146690368652e-02 -1.602963358163833618e-02 -3.545634746551513672e-01 -1.026502475142478943e-01 -1.058807373046875000e-01 -4.390731081366539001e-02 2.351126819849014282e-01 9.927913546562194824e-02 -1.127632632851600647e-01 -2.249287627637386322e-02 -1.157650202512741089e-01 2.680694758892059326e-01 2.670216187834739685e-02 3.086414039134979248e-01 -8.009646087884902954e-02 -3.262349963188171387e-01 3.162609785795211792e-02 -3.088238537311553955e-01 1.998912245035171509e-01 -3.479578197002410889e-01 8.192443102598190308e-02 1.663338690996170044e-01 1.829095035791397095e-01 2.081217020750045776e-01 -2.470534890890121460e-01 -6.306768953800201416e-02
-2.462204694747924805e-01 1.436350494623184204e-01 -3.805988729000091553e-01 -3.710288181900978088e-02 9.774465858936309814e-02 -1.125284135341644287e-01 -3.609660267829895020e-02 6.625219434499740601e-02 -3.053826838731765747e-02 -1.000819727778434753e-01 -2.056796252727508545e-01 -6.140617653727531433e-03 -3.051372058689594269e-02 1.794694215059280396e-01 8.942684158682823181e-03 -7.371211796998977661e-02 1.633013933897018433e-01 -1.029957532882690430e-01 1.472272127866744995e-01 -3.905848413705825806e-02 3.246285021305084229e-02 2.455296739935874939e-02 -1.418857872486114502e-01 -2.286725044250488281e-01 3.989574909210205078e-01 -5.223832279443740845e-02 -1.913410127162933350e-01 -1.505835205316543579e-01 2.633254230022430420e-01 2.103753834962844849e-01 -3.918908238410949707e-01 -1.724628806114196777e-01
-3.260008394718170166e-01 -3.641878068447113037e-02 3.381050750613212585e-02 -3.046381473541259766e-01 -2.064162045717239380e-01 7.812593132257461548e-02 -4.340337961912155151e-02 -4.470980539917945862e-02 -2.425355613231658936e-01 -3.044057190418243408e-01 -2.321889623999595642e-02 -3.142657130956649780e-02 1.070304587483406067e-02 1.331182718276977539e-01 9.522151201963424683e-02 1.654383093118667603e-01 1.037626862525939941e-01 1.394054889678955078e-01 1.654749736189842224e-02 1.961132138967514038e-01 -3.165963292121887207e-02 2.024846374988555908e-01 -1.731176674365997314e-01 3.595519810914993286e-02 2.003708779811859131e-01 7.313938438892364502e-02 -1.576004475355148315e-01 8.099434897303581238e-03 -4.052022993564605713e-01 3.263502717018127441e-01 -2.267340421676635742e-01 -6.219059228897094727e-02
-2.185764610767364502e-01 -1.932188570499420166e-01 8.964370936155319214e-02 -6.045009940862655640e-02 -3.779923915863037109e-01 6.983374059200286865e-02 -7.279207464307546616e-03 8.389348536729812622e-02 -1.884674280881881714e-01 -2.000545412302017212e-01 -2.905798852443695068e-01 -1.520889252424240112e-01 1.371144652366638184e-01 2.605090737342834473e-01 9.449587017297744751e-02 2.017571181058883667e-01 -1.648375764489173889e-02 7.787612825632095337e-02 4.344211891293525696e-02 1.353728622198104858e-01 1.135710626840591431e-02 -7.612567394971847534e-02 -2.001362591981887817e-01 -3.698132559657096863e-02 3.130384981632232666e-01 8.441944420337677002e-02 -1.827606707811355591e-01 4.078187420964241028e-02 -4.018355906009674072e-02 3.468581438064575195e-01 -2.611202299594879150e-01 -1.573378294706344604e-01
-3.122507333755493164e-01 -1.659985035657882690e-01 -3.328725695610046387e-01 1.089293435215950012e-01 -1.043961346149444580e-01 1.170675680041313171e-01 -1.112664788961410522e-01 1.974046081304550171e-01 -2.878599762916564941e-01 -3.484686911106109619e-01 -2.336186468601226807e-01 -1.057211775332689285e-03 1.373135447502136230e-01 1.895651407539844513e-02 -2.074824087321758270e-02 -1.591109335422515869e-01 -9.548062086105346680e-02 -1.271391808986663818e-01 -3.030277788639068604e-01 1.724838018417358398e-01 -1.021805107593536377e-01 5.263209342956542969e-02 1.008177474141120911e-01 7.010268419981002808e-02 2.469103038311004639e-01 3.221468301489949226e-03 1.427809447050094604e-01 -1.675756275653839111e-02 6.373187154531478882e-02 2.453419417142868042e-01 -2.231002151966094971e-01 -4.087951034307479858e-02
-1.478807032108306885e-01 1.446442306041717529e-01 -1.062193810939788818e-01 2.123377099633216858e-02 -1.347877979278564453e-01 -2.113269120454788208e-01 -2.501004636287689209e-01 1.864729970693588257e-01 -2.844568490982055664e-01 -3.101869821548461914e-01 1.197584122419357300e-01 -9.543869644403457642e-03 1.675295457243919373e-02 1.241795942187309265e-01 -3.051767945289611816e-01 -4.740383476018905640e-02 1.087928377091884613e-02 -3.371059000492095947e-01 1.248084157705307007e-01 -8.860697969794273376e-03 4.542845487594604492e-02 3.381457179784774780e-02 -2.019064724445343018e-01 -2.747268080711364746e-01 1.602577716112136841e-01 -7.184370607137680054e-02 -2.028277665376663208e-01 1.887359023094177246e-01 1.462468355894088745e-01 3.234974443912506104e-01 -4.876839928328990936e-03 -1.229173876345157623e-02
-2.221591174602508545e-01 -2.086034417152404785e-01 -9.491069614887237549e-02 1.134108603000640869e-01 -1.445909142494201660e-01 -1.401425898075103760e-01 1.071463748812675476e-01 -4.742941260337829590e-02 -7.326914370059967041e-02 -2.459786385297775269e-01 -1.827475428581237793e-01 -1.351345628499984741e-01 2.306925319135189056e-02 2.344265282154083252e-01 -2.701171636581420898e-01 2.659188210964202881e-01 -1.660249531269073486e-01 1.377666145563125610e-01 5.806107819080352783e-02 1.864965111017227173e-01 -2.202143892645835876e-03 -9.038537740707397461e-02 -6.171210482716560364e-02 -1.424518674612045288e-01 1.102614551782608032e-01 -3.680690750479698181e-02 -4.528394043445587158e-01 -9.699671715497970581e-02 -5.399726703763008118e-02 2.206693142652511597e-01 -2.312461584806442261e-01 -2.534696459770202637e-01
-1.586956679821014404e-01 1.565395891666412354e-01 -1.076277121901512146e-01 -3.595739975571632385e-02 -1.965830624103546143e-01 -7.418147474527359009e-02 -1.460167914628982544e-01 2.004135847091674805e-01 1.317253103479743004e-03 -3.884184062480926514e-01 -1.642593443393707275e-01 -7.994782924652099609e-02 1.727407574653625488e-01 2.940793707966804504e-02 8.089359849691390991e-02 -1.840595155954360962e-02 -2.128930687904357910e-01 2.203489989042282104e-01 -1.089260503649711609e-01 2.199639827013015747e-01 8.141376823186874390e-02 5.367911234498023987e-02 -2.419551312923431396e-01 9.030369669198989868e-02 2.387042194604873657e-01 -3.345058858394622803e-01 -1.814173012971878052e-01 1.011858507990837097e-01 -2.399910390377044678e-01 3.241948485374450684e-01 -5.213955789804458618e-02 4.686136916279792786e-02
-3.656275868415832520e-01 3.335699141025543213e-01 9.557428210973739624e-02 -1.459957659244537354e-01 7.521950453519821167e-02 1.856831163167953491e-01 -2.358669489622116089e-01 1.050807386636734009e-01 -1.902381181716918945e-01 -1.581129729747772217e-01 -3.862592205405235291e-02 -2.974994294345378876e-02 3.152813315391540527e-01 1.482476145029067993e-01 -2.243699878454208374e-01 1.852759718894958496e-01 -1.323178857564926147e-01 -1.567041315138339996e-02 1.257159262895584106e-01 -9.422581642866134644e-03 -1.131623834371566772e-01 1.603695005178451538e-01 6.797385960817337036e-02 -1.567502319812774658e-01 2.054921686649322510e-01 1.704983413219451904e-01 1.698875129222869873e-01 2.879764139652252197e-01 5.872403457760810852e-02 1.864463835954666138e-01 -1.589121818542480469e-01 -1.600801199674606323e-02
-4.747702479362487793e-01 4.377311468124389648e-02 5.029051005840301514e-02 -1.503951847553253174e-01 -3.148046731948852539e-01 4.373943433165550232e-03 1.683363616466522217e-01 2.637153565883636475e-01 -3.094183206558227539e-01 -2.097080498933792114e-01 -1.472464054822921753e-01 3.863157704472541809e-02 1.605075448751449585e-01 1.142431199550628662e-01 2.594309672713279724e-02 -4.909703042358160019e-03 -6.930815428495407104e-02 -1.120718847960233688e-02 -4.419522359967231750e-02 1.263521164655685425e-01 -1.926353573799133301e-01 3.545832261443138123e-02 2.116066636517643929e-03 -3.672708943486213684e-02 1.259843856096267700e-01 -3.466883003711700439e-01 1.240635961294174194e-01 2.602248191833496094e-01 -2.954788506031036377e-02 1.519661843776702881e-01 -1.657156050205230713e-01 1.222893744707107544e-01
-3.171772360801696777e-01 -5.561564117670059204e-02 2.347284182906150818e-02 -2.279025912284851074e-01 -4.723349586129188538e-02 9.160902351140975952e-02 9.411646425724029541e-02 1.101661659777164459e-02 6.454485002905130386e-03 -1.819162666797637939e-01 -7.369641959667205811e-02 2.350230328738689423e-02 -8.590448647737503052e-02 1.372678279876708984e-01 -9.067100286483764648e-02 -2.524641342461109161e-02 -6.389686465263366699e-02 -3.502504155039787292e-02 -1.971402168273925781e-01 1.189858391880989075e-01 6.356507539749145508e-02 -1.427197754383087158e-01 -3.068778514862060547e-01 -4.205858334898948669e-02 3.104879260063171387e-01 -3.011699616909027100e-01 -2.492703646421432495e-01 -1.989214271306991577e-01 -2.903164923191070557e-01 3.256331682205200195e-01 -2.789900004863739014e-01 -1.198400557041168213e-01
-4.306036978960037231e-02 1.200014650821685791e-01 1.880521178245544434e-01 -2.326608151197433472e-01 -2.521568834781646729e-01 1.706201136112213135e-01 2.249674797058105469e-01 -3.485758975148200989e-02 -3.322608172893524170e-01 -3.470396995544433594e-01 -3.016175925731658936e-01 -1.685599051415920258e-02 2.801824212074279785e-01 -1.281924992799758911e-01 -2.402225732803344727e-01 6.631928682327270508e-02 -2.066030055284500122e-01 2.491105198860168457e-01 -1.147870272397994995e-01 1.028078421950340271e-01 -1.750403344631195068e-01 -7.606080919504165649e-02 -1.295169889926910400e-01 -1.613946408033370972e-01 2.185911685228347778e-02 -2.866287343204021454e-02 -2.615382522344589233e-02 1.079489141702651978e-01 5.175042524933815002e-02 3.131613880395889282e-02 -1.774331778287887573e-01 -1.186931058764457703e-01
-3.289136588573455811e-01 5.114076659083366394e-03 2.215512692928314209e-01 2.472229674458503723e-02 -3.858651816844940186e-01 -1.017424389719963074e-01 4.178375378251075745e-02 1.872022300958633423e-01 -3.433014154434204102e-01 -6.387834995985031128e-02 -3.344103693962097168e-01 2.679392695426940918e-03 8.287811279296875000e-02 9.335949271917343140e-02 -7.521241158246994019e-02 1.135366335511207581e-01 -1.728227362036705017e-02 3.054082989692687988e-01 -1.531351655721664429e-01 2.551667690277099609e-01 -1.453828960657119751e-01 3.109342046082019806e-02 -7.631906773895025253e-03 2.169245108962059021e-02 1.527311950922012329e-01 -2.526088654994964600e-01 7.904008030891418457e-02 8.889423310756683350e-02 2.363750152289867401e-02 2.593722343444824219e-01 -5.293490365147590637e-02 3.828913718461990356e-02
-3.086109757423400879e-01 -1.532592773437500000e-01 -9.723283350467681885e-02 1.762162894010543823e-01 -2.891839481890201569e-02 7.501608878374099731e-02 1.140414401888847351e-01 1.620645374059677124e-01 1.315278112888336182e-01 -2.967315018177032471e-01 -1.479486078023910522e-01 1.165769025683403015e-01 -1.622350811958312988e-01 2.715635299682617188e-01 -1.029976084828376770e-01 3.742317110300064087e-02 2.793064713478088379e-01 1.445555984973907471e-01 5.215560644865036011e-02 2.918186485767364502e-01 -4.779341816902160645e-02 1.446568667888641357e-01 2.582505904138088226e-02 4.297291487455368042e-02 3.027902841567993164e-01 -2.298289444297552109e-03 -3.835876584053039551e-01 -3.899279236793518066e-02 2.090688236057758331e-02 2.561183869838714600e-01 -5.918955057859420776e-02 -1.404704004526138306e-01
-4.094065427780151367e-01 1.442169696092605591e-01 -6.976558268070220947e-02 -4.269129782915115356e-02 -2.375469952821731567e-01 8.352129161357879639e-02 -3.883701935410499573e-02 -2.925999760627746582e-01 -2.111739218235015869e-01 3.828772157430648804e-02 -2.439842969179153442e-01 -3.271458670496940613e-02 1.459290832281112671e-01 1.810422390699386597e-01 -1.278782039880752563e-01 3.905553370714187622e-02 2.145709991455078125e-01 1.710476279258728027e-01 2.497290633618831635e-02 2.983513474464416504e-01 1.072352975606918335e-01 -1.009326055645942688e-02 -8.691596239805221558e-02 5.175378173589706421e-02 1.696109473705291748e-01 -3.597115725278854370e-02 5.411125347018241882e-02 2.712539732456207275e-01 1.476443856954574585e-01 9.769098460674285889e-02 -3.197375833988189697e-01 2.210194021463394165e-01
-1.508978009223937988e-01 -5.664663761854171753e-02 8.427639305591583252e-02 -5.328386649489402771e-02 -2.245578616857528687e-01 9.189425327349454165e-05 7.247221469879150391e-02 -3.960091248154640198e-02 -3.065723180770874023e-01 -1.652252525091171265e-01 -4.166334867477416992e-02 -1.318724751472473145e-01 6.762679666280746460e-02 1.601178497076034546e-01 2.286882838234305382e-03 2.181181609630584717e-01 -1.696951873600482941e-02 2.371602356433868408e-01 -1.002308279275894165e-01 3.627571463584899902e-01 2.192886732518672943e-02 3.183392618666402996e-05 -1.936507672071456909e-01 1.242036595940589905e-01 3.103127777576446533e-01 1.584938913583755493e-01 -1.979610621929168701e-01 -9.638939797878265381e-02 -2.972231805324554443e-01 2.886716723442077637e-01 -1.484439969062805176e-01 -2.710096240043640137e-01
1.088940203189849854e-01 -7.830643653869628906e-02 -1.956385076045989990e-01 1.436853557825088501e-01 1.463751792907714844e-01 -7.121161371469497681e-02 1.084994175471365452e-03 -3.276119381189346313e-02 -2.303124517202377319e-01 -5.258843302726745605e-01 -1.563560217618942261e-01 1.142052561044692993e-02 5.121433362364768982e-02 -2.351296320557594299e-02 -2.503144145011901855e-01 -2.519743442535400391e-01 -1.207043416798114777e-02 5.664607160724699497e-04 1.158171966671943665e-01 1.973012238740921021e-01 -1.124214380979537964e-01 1.101139485836029053e-01 -1.523180603981018066e-01 -2.630047313868999481e-02 1.078726723790168762e-01 -3.034433722496032715e-01 -2.419863641262054443e-01 -2.141377329826354980e-01 -1.209890916943550110e-01 9.362977743148803711e-02 -2.363694459199905396e-01 -1.532105356454849243e-01
-3.932099342346191406e-01 1.082184463739395142e-01 -1.357305496931076050e-01 1.369186341762542725e-01 1.356252878904342651e-01 -6.626292318105697632e-02 -5.165136232972145081e-02 3.109738230705261230e-02 -9.919647127389907837e-02 -1.780684143304824829e-01 -1.940916776657104492e-01 1.329922769218683243e-02 -1.553053408861160278e-01 1.343603283166885376e-01 -4.977312088012695312e-01 1.470171958208084106e-01 1.927513480186462402e-01 2.339931577444076538e-01 7.148623466491699219e-02 1.957421451807022095e-01 3.024755790829658508e-02 -6.942060776054859161e-03 -1.645625382661819458e-01 1.693574488162994385e-01 3.269367516040802002e-01 -1.431668102741241455e-01 -1.237941905856132507e-01 3.721757605671882629e-02 -1.250364184379577637e-01 1.414007097482681274e-01 8.586851507425308228e-02 3.550282679498195648e-03
-2.797857224941253662e-01 -1.359107345342636108e-01 1.689800024032592773e-01 4.527993872761726379e-02 -1.241635456681251526e-01 -8.993190526962280273e-02 5.847631953656673431e-03 1.144830733537673950e-01 -2.067095488309860229e-01 -3.109589517116546631e-01 -1.281454712152481079e-01 1.171886622905731201e-01 -7.365655153989791870e-02 -4.141965135931968689e-02 -1.747640669345855713e-01 1.987285465002059937e-01 -8.629693835973739624e-02 6.365624070167541504e-02 -1.844164878129959106e-01 3.586616218090057373e-01 -2.291500717401504517e-01 2.169963717460632324e-01 -1.230729520320892334e-01 -1.836915612220764160e-01 1.241820678114891052e-01 -4.091756343841552734e-01 -2.980832755565643311e-02 -7.220707088708877563e-02 2.365481108427047729e-01 2.229003235697746277e-02 8.864769339561462402e-02 1.155492663383483887e-01
-2.913882136344909668e-01 3.319849818944931030e-02 -2.078488320112228394e-01 9.226731956005096436e-02 3.201888501644134521e-02 -2.248973026871681213e-02 1.243442017585039139e-02 -7.302422821521759033e-02 -2.374387681484222412e-01 9.287172555923461914e-02 -2.678239345550537109e-01 9.534627944231033325e-02 -5.671772360801696777e-02 2.660096585750579834e-01 -2.815969884395599365e-01 2.348444014787673950e-01 -7.272129505872726440e-02 -2.024521380662918091e-01 8.370090276002883911e-02 1.545950118452310562e-02 -9.699517488479614258e-02 2.137871235609054565e-01 -1.344596892595291138e-01 1.029206290841102600e-01 2.484572976827621460e-01 4.456292465329170227e-02 -3.251480162143707275e-01 1.853192746639251709e-01 -1.533467471599578857e-01 3.010395765304565430e-01 1.603434979915618896e-02 -2.133656889200210571e-01
-2.013773471117019653e-01 1.489199548959732056e-01 -3.160222172737121582e-01 -6.760306656360626221e-02 1.252764612436294556e-01 -8.758019655942916870e-02 -9.940773993730545044e-02 -1.405317187309265137e-01 -1.158928051590919495e-01 -7.384417206048965454e-02 1.074814237654209137e-02 9.783550351858139038e-02 -2.299376279115676880e-01 6.314644217491149902e-02 -2.210272848606109619e-01 1.675000637769699097e-01 1.396368741989135742e-01 -3.793734684586524963e-02 -2.048853598535060883e-02 1.555229723453521729e-01 4.493881016969680786e-03 2.857021614909172058e-02 -4.889637976884841919e-02 -2.901242375373840332e-01 3.446255922317504883e-01 -1.676501929759979248e-01 -1.452124416828155518e-01 -1.172006353735923767e-01 2.998203933238983154e-01 2.858167588710784912e-01 -3.228676319122314453e-01 -1.644002348184585571e-01
-4.158778190612792969e-01 1.316231638193130493e-01 -9.854455292224884033e-02 -1.640369445085525513e-01 -1.547508388757705688e-01 -1.644079089164733887e-01 -1.381280366331338882e-02 -1.105151548981666565e-01 1.681018806993961334e-02 -3.555396199226379395e-01 -1.091097593307495117e-01 9.636866301298141479e-02 -7.202649116516113281e-02 -9.185170382261276245e-02 -2.387673407793045044e-01 1.392113715410232544e-01 -3.540303185582160950e-02 1.644098013639450073e-01 -9.210637211799621582e-02 2.606399357318878174e-01 -7.380169630050659180e-02 -4.444111511111259460e-02 1.846173852682113647e-01 1.320343613624572754e-01 2.613533139228820801e-01 7.018049806356430054e-02 -2.830876410007476807e-01 -1.141210347414016724e-01 -7.582092657685279846e-03 2.718739807605743408e-01 6.665748357772827148e-02 -2.517421245574951172e-01
-1.060912385582923889e-01 -1.595593541860580444e-01 -9.003399312496185303e-02 -1.691897809505462646e-01 -5.170727521181106567e-02 -6.623896956443786621e-02 -1.978919059038162231e-01 -7.343810051679611206e-02 -2.026176899671554565e-01 -1.996088027954101562e-01 -1.051425635814666748e-01 -2.335287444293498993e-02 1.137260720133781433e-01 8.464466780424118042e-02 -3.033189773559570312e-01 -5.534149333834648132e-02 5.455673858523368835e-02 1.169148162007331848e-01 3.027053922414779663e-02 3.308378756046295166e-01 1.793818622827529907e-01 -9.774012863636016846e-02 3.350488469004631042e-02 2.819633185863494873e-01 1.886375546455383301e-01 1.792073436081409454e-02 -3.970214128494262695e-01 -5.277112498879432678e-02 -1.882062405347824097e-01 2.487315982580184937e-01 -2.962161004543304443e-01 -1.911956220865249634e-01
-1.856638491153717041e-01 -9.064205922186374664e-03 3.470962867140769958e-02 1.781944185495376587e-01 1.273654401302337646e-01 1.595402657985687256e-01 -5.245981272310018539e-03 1.061270236968994141e-01 4.234360903501510620e-02 -1.526762396097183228e-01 -3.058231472969055176e-01 4.412775486707687378e-02 1.509602814912796021e-01 4.712272807955741882e-02 -4.758527874946594238e-01 1.192478835582733154e-01 1.516767740249633789e-01 5.251416191458702087e-02 8.258578926324844360e-02 2.520350515842437744e-01 -4.979860037565231323e-02 8.630147576332092285e-02 -2.359924614429473877e-01 1.553570628166198730e-01 1.996338814496994019e-01 -1.848533935844898224e-02 -2.517922222614288330e-01 -2.758834362030029297e-01 -1.198833435773849487e-01 2.879444360733032227e-01 8.127596974372863770e-02 -1.543439626693725586e-01
-1.537817120552062988e-01 6.290916353464126587e-02 -2.721114158630371094e-01 6.975982338190078735e-02 1.457182466983795166e-01 -5.963350459933280945e-02 -1.593738943338394165e-01 -7.180356979370117188e-02 -2.132394611835479736e-01 5.849053151905536652e-03 -1.969164758920669556e-01 2.321778833866119385e-01 1.770787090063095093e-01 4.864426329731941223e-02 -2.727498412132263184e-01 1.161769777536392212e-01 -3.045521080493927002e-01 8.993722498416900635e-02 -4.007877036929130554e-02 -1.894703693687915802e-02 7.252659648656845093e-02 2.073152959346771240e-01 -1.645715832710266113e-01 -7.705322932451963425e-03 2.315119355916976929e-01 1.130261272192001343e-01 -3.796865344047546387e-01 -6.172934547066688538e-02 -1.035048291087150574e-01 4.183880984783172607e-01 1.677263295277953148e-03 -6.113355048000812531e-03
-2.845633625984191895e-01 -9.335644543170928955e-02 3.599714860320091248e-02 -1.021816581487655640e-01 -1.285812119022011757e-03 -1.247128844261169434e-01 7.110279798507690430e-02 -7.801435142755508423e-02 -1.862875074148178101e-01 4.829391092061996460e-02 1.067227050662040710e-01 3.181843757629394531e-01 6.440959125757217407e-02 2.706786990165710449e-01 -3.092908263206481934e-01 3.656920045614242554e-02 -8.173780888319015503e-02 -3.439109399914741516e-02 -3.963482379913330078e-01 3.190125524997711182e-01 1.142550706863403320e-01 -6.828072667121887207e-02 -1.640510857105255127e-01 -2.026962786912918091e-01 3.901857733726501465e-01 -4.359384998679161072e-02 -9.912317246198654175e-02 1.160332188010215759e-02 6.890766322612762451e-02 -4.356190096586942673e-03 3.320500627160072327e-02 1.593095660209655762e-01
-3.305126726627349854e-01 8.642270416021347046e-02 -1.412464976310729980e-01 -3.410986810922622681e-02 -4.018243402242660522e-02 6.415098160505294800e-02 -3.254560232162475586e-01 -1.460102107375860214e-02 -6.763147562742233276e-02 1.534006744623184204e-01 -1.898168772459030151e-01 -8.164851367473602295e-02 -8.084062486886978149e-03 -8.310059458017349243e-02 -2.758301794528961182e-01 -1.890625059604644775e-01 1.483961045742034912e-01 6.675950717180967331e-03 1.610250622034072876e-01 2.213301509618759155e-01 4.782338067889213562e-02 1.689863055944442749e-01 1.875604540109634399e-01 -2.347956001758575439e-01 2.528822422027587891e-01 -1.378483772277832031e-01 -2.189744859933853149e-01 4.920652601867914200e-03 8.908507972955703735e-02 2.226727455854415894e-01 -3.853906989097595215e-01 -7.489030808210372925e-02
-5.726702809333801270e-01 1.607626490294933319e-02 -1.164377406239509583e-01 -3.973960280418395996e-01 2.899655140936374664e-03 8.026736229658126831e-02 3.364154696464538574e-02 -1.059756875038146973e-01 -1.103319674730300903e-01 -9.476381540298461914e-02 -1.174520403146743774e-01 1.653966307640075684e-01 -2.939901649951934814e-01 6.118998304009437561e-02 -2.476095706224441528e-01 2.241239398717880249e-01 -1.185204610228538513e-01 1.567524373531341553e-01 -2.199451066553592682e-02 2.114669978618621826e-01 -9.380380809307098389e-02 -1.628534495830535889e-02 1.545685082674026489e-01 4.423037171363830566e-02 7.973109185695648193e-02 -8.399151265621185303e-02 -3.046648018062114716e-02 -3.986159339547157288e-02 6.039791554212570190e-02 2.684091925621032715e-01 -4.408847540616989136e-02 -7.195510715246200562e-02
-2.649314701557159424e-01 -1.173798665404319763e-01 -1.153309568762779236e-01 6.090244278311729431e-03 -3.231908082962036133e-01 8.645059168338775635e-02 -6.767565011978149414e-02 1.273142397403717041e-01 -3.852341473102569580e-01 -1.925168093293905258e-03 -1.517617106437683105e-01 2.263158410787582397e-01 2.240628600120544434e-01 -9.314048290252685547e-02 -8.164814114570617676e-02 5.511723831295967102e-02 -1.258882135152816772e-01 -8.652905374765396118e-02 -2.023708224296569824e-01 3.604586124420166016e-01 -5.429457128047943115e-02 7.392138987779617310e-02 -6.711407005786895752e-02 4.442673176527023315e-03 2.784598469734191895e-01 -2.293401211500167847e-01 2.047067582607269287e-01 -8.850739151239395142e-02 4.518230631947517395e-02 2.670984268188476562e-01 -1.201445311307907104e-01 6.235455349087715149e-02
-1.933605819940567017e-01 1.096088625490665436e-02 5.458762124180793762e-02 -1.670704483985900879e-01 2.416943013668060303e-01 -1.455816477537155151e-01 -2.115542441606521606e-01 -1.343657169491052628e-02 -3.983953595161437988e-01 -7.487438619136810303e-02 1.215929016470909119e-01 4.582876712083816528e-02 2.355758547782897949e-01 2.024241685867309570e-01 1.046670451760292053e-01 -5.257498472929000854e-02 -5.034586414694786072e-02 7.004401087760925293e-02 -9.491347009316086769e-05 3.721476197242736816e-01 -2.959180772304534912e-01 -3.722649998962879181e-04 -3.322263658046722412e-01 2.063838243484497070e-01 2.576013207435607910e-01 6.363780051469802856e-02 1.476075798273086548e-01 -1.083811223506927490e-01 2.646871283650398254e-02 3.099515102803707123e-02 -7.230233401060104370e-02 -1.354615390300750732e-01
-7.741919253021478653e-04 1.905244775116443634e-02 1.433667074888944626e-02 1.154227182269096375e-01 1.567856520414352417e-01 -1.771275848150253296e-01 -2.105558216571807861e-01 -5.544447153806686401e-02 -3.107733726501464844e-01 -3.807771205902099609e-01 -2.376348674297332764e-01 -7.267800718545913696e-02 1.376257240772247314e-01 -4.858229681849479675e-02 -3.650213181972503662e-01 -2.142945230007171631e-01 1.068368926644325256e-01 1.966916471719741821e-01 1.218985468149185181e-01 1.712012439966201782e-01 6.664258241653442383e-02 1.046482324600219727e-01 -4.268947541713714600e-01 -6.414702534675598145e-02 1.544203162193298340e-01 -5.994788184762001038e-02 -1.211426258087158203e-01 7.183495163917541504e-02 -9.359264373779296875e-02 -1.539231371134519577e-02 -1.020977646112442017e-01 -1.274532824754714966e-01
-8.780380338430404663e-02 7.821901142597198486e-02 8.625002205371856689e-02 -1.268693357706069946e-01 -1.848264783620834351e-02 7.065401226282119751e-02 1.693481951951980591e-01 3.083547055721282959e-01 -3.228550553321838379e-01 -1.886864565312862396e-02 -1.969700753688812256e-01 -3.301451914012432098e-03 2.286799401044845581e-01 -1.834134571254253387e-02 -3.081730902194976807e-01 1.893497854471206665e-01 -5.753687024116516113e-02 -3.141359612345695496e-02 -8.616518229246139526e-02 -2.202621996402740479e-01 -1.448326706886291504e-01 2.539574541151523590e-02 -3.451722562313079834e-01 3.735812613740563393e-03 2.575190365314483643e-01 9.704890102148056030e-02 -5.413214862346649170e-02 1.739208996295928955e-01 1.638612300157546997e-01 3.642860054969787598e-01 -1.666871309280395508e-01 -9.705013781785964966e-02
-1.706449687480926514e-02 -1.050381511449813843e-01 -1.637626253068447113e-02 3.606216609477996826e-02 -3.292014896869659424e-01 1.180875524878501892e-01 -1.825529150664806366e-02 6.709180027246475220e-02 -1.527642905712127686e-01 -4.233635216951370239e-02 -1.275157183408737183e-01 9.142647683620452881e-02 1.813229769468307495e-01 3.674342036247253418e-01 -3.222902119159698486e-01 2.298207432031631470e-01 4.654530063271522522e-02 1.761008799076080322e-01 -2.106068730354309082e-01 -2.162671647965908051e-02 -1.062158122658729553e-02 3.772744834423065186e-01 -2.643177211284637451e-01 -3.046461567282676697e-02 1.253878325223922729e-01 9.858608245849609375e-02 -1.225446462631225586e-01 -4.922840744256973267e-02 -8.699992299079895020e-02 3.143409788608551025e-01 -1.348263621330261230e-01 -1.641657054424285889e-01
-1.296883970499038696e-01 1.979451626539230347e-01 -1.361051648855209351e-01 -1.469273567199707031e-01 -1.164028123021125793e-01 -2.402670085430145264e-01 9.821144491434097290e-02 1.183441728353500366e-01 -3.670081868767738342e-02 -1.331063956022262573e-01 -4.745180308818817139e-01 2.098584026098251343e-01 2.840144559741020203e-02 6.576080620288848877e-02 -5.841070413589477539e-02 2.962789237499237061e-01 -2.333755642175674438e-01 1.559489816427230835e-01 -6.623759865760803223e-02 2.975498437881469727e-01 -1.195583939552307129e-01 -1.163564994931221008e-01 6.868543475866317749e-02 1.617943793535232544e-01 2.221279740333557129e-01 -2.238342911005020142e-01 -1.921538263559341431e-01 -1.104024145752191544e-02 -1.351098623126745224e-02 1.417659670114517212e-01 -9.097338467836380005e-02 1.699458509683609009e-01
-2.147475779056549072e-01 -3.074732422828674316e-02 6.887209415435791016e-02 -6.822669878602027893e-03 -2.348039150238037109e-01 5.739118531346321106e-02 -3.040682077407836914e-01 4.584256932139396667e-02 -1.681020706892013550e-01 -4.303270876407623291e-01 -1.240942031145095825e-01 -5.192767456173896790e-02 4.350874125957489014e-01 1.524189412593841553e-01 -1.314874887466430664e-01 -5.994409695267677307e-02 -2.263710349798202515e-01 1.137248128652572632e-01 5.402293428778648376e-02 9.701462090015411377e-02 3.834520280361175537e-02 -1.696849912405014038e-01 -2.507588453590869904e-02 2.232827432453632355e-02 2.481736838817596436e-01 -1.996638327836990356e-01 -1.042969152331352234e-01 2.349417954683303833e-01 1.820379197597503662e-01 -4.482930526137351990e-02 -1.368994861841201782e-01 -2.989288233220577240e-02
-2.561094462871551514e-01 9.829766303300857544e-02 1.206020861864089966e-01 1.276809424161911011e-01 -3.535359501838684082e-01 -6.838935613632202148e-02 -5.218351632356643677e-02 4.524391144514083862e-02 -3.972893655300140381e-01 -9.162326157093048096e-02 -2.272345423698425293e-01 1.278466284275054932e-01 2.416085153818130493e-01 2.016277760267257690e-01 1.498204842209815979e-02 1.265261694788932800e-02 -6.494607031345367432e-02 5.162699893116950989e-02 -4.649514704942703247e-02 1.827073097229003906e-01 -3.189551234245300293e-01 5.521680414676666260e-02 1.208828389644622803e-01 1.300883293151855469e-01 2.320598661899566650e-01 -3.203301429748535156e-01 1.240881532430648804e-01 8.403065800666809082e-02 7.931028306484222412e-02 1.259845644235610962e-01 -2.113308310508728027e-01 3.670671954751014709e-02
-3.078943490982055664e-01 5.159303545951843262e-02 -6.862974725663661957e-03 -1.838982105255126953e-01 -2.001907974481582642e-01 1.246028766036033630e-01 -1.110927667468786240e-02 4.138889536261558533e-02 4.807704314589500427e-02 -3.721313178539276123e-01 -2.556053400039672852e-01 -1.980874240398406982e-01 4.515836760401725769e-02 1.878952980041503906e-02 -1.312863230705261230e-01 -1.160720586776733398e-01 -1.430160701274871826e-01 7.560966908931732178e-02 -2.686922848224639893e-01 1.311820447444915771e-01 1.813895651139318943e-03 3.315665945410728455e-02 -2.730169296264648438e-01 6.525545567274093628e-02 1.387675255537033081e-01 -2.879095971584320068e-01 -1.028281003236770630e-01 -2.565304338932037354e-01 1.257414519786834717e-01 3.702613115310668945e-01 -5.317157506942749023e-02 -5.506777390837669373e-02
-6.153500825166702271e-02 7.450982183218002319e-02 -3.601602837443351746e-02 -1.480993479490280151e-01 -9.305401146411895752e-02 -3.078268766403198242e-01 4.073296114802360535e-02 2.909800708293914795e-01 -3.432611376047134399e-02 -1.992520093917846680e-01 -1.888336241245269775e-02 5.812916532158851624e-02 2.691328227519989014e-01 1.310832202434539795e-01 -3.954437375068664551e-01 2.563555166125297546e-02 2.836730703711509705e-02 3.312574625015258789e-01 2.144237235188484192e-02 -2.146039605140686035e-01 -1.389482319355010986e-01 2.250385135412216187e-01 7.937758229672908783e-03 -6.837470829486846924e-02 3.740578591823577881e-01 -1.375072896480560303e-01 3.575534373521804810e-02 -2.614945173263549805e-02 1.737032234668731689e-01 8.373632282018661499e-02 -2.373023927211761475e-01 -1.995051652193069458e-02
-1.230162531137466431e-01 -1.317695975303649902e-01 -4.352743178606033325e-02 4.506813734769821167e-02 5.850574001669883728e-02 1.806497722864151001e-01 7.939556986093521118e-02 8.816778659820556641e-03 -1.023837714456021786e-03 -3.419882059097290039e-02 -1.062468290328979492e-01 4.953709244728088379e-02 -1.000578850507736206e-01 2.072987258434295654e-01 -2.675478756427764893e-01 4.033970534801483154e-01 -7.374735921621322632e-02 1.845601350069046021e-01 1.901223808526992798e-01 2.260611653327941895e-01 -2.623855136334896088e-02 2.062538452446460724e-02 -3.823962807655334473e-01 9.603268466889858246e-03 4.026476144790649414e-01 5.077284295111894608e-03 -5.310482904314994812e-02 1.256108283996582031e-01 -8.084913343191146851e-02 2.694074511528015137e-01 3.733849152922630310e-02 -2.889402508735656738e-01
-5.267717838287353516e-01 2.319885045289993286e-01 -1.793633848428726196e-01 -1.764851808547973633e-01 -6.905978545546531677e-03 -1.873219758272171021e-01 -1.553333848714828491e-01 -8.396319299936294556e-02 -1.011952906847000122e-01 -2.423098385334014893e-01 -1.507554203271865845e-01 7.170061767101287842e-02 -1.306794285774230957e-01 8.327923715114593506e-03 -8.415868133306503296e-02 2.027636915445327759e-01 -3.673963248729705811e-02 1.602737754583358765e-01 -8.358391374349594116e-02 3.913636207580566406e-01 1.621068082749843597e-02 6.454225629568099976e-02 2.053202241659164429e-01 -9.175024926662445068e-02 8.084961026906967163e-02 3.329624980688095093e-02 -1.869073137640953064e-02 1.598549261689186096e-02 -3.023512661457061768e-02 3.470533490180969238e-01 -6.878266483545303345e-02 -1.898275129497051239e-02
8.687430992722511292e-03 -2.045938000082969666e-02 1.727419495582580566e-01 -1.088518928736448288e-02 -3.457359271124005318e-03 7.224305719137191772e-02 2.089515477418899536e-01 2.050934284925460815e-01 -1.601005643606185913e-01 -5.064275860786437988e-01 -2.010852247476577759e-01 -4.448637738823890686e-02 2.755021750926971436e-01 6.795928627252578735e-02 -1.246074661612510681e-01 -1.004747971892356873e-01 -9.193767607212066650e-02 2.244872152805328369e-01 -1.628196537494659424e-01 2.825897634029388428e-01 5.967845767736434937e-02 -2.444530129432678223e-01 4.072060808539390564e-02 -1.507130563259124756e-01 3.019917011260986328e-01 -4.964996501803398132e-02 -5.294410884380340576e-02 3.815401718020439148e-02 5.326814204454421997e-02 1.685390621423721313e-01 -2.246241569519042969e-01 -1.241277828812599182e-01
4.399628192186355591e-02 8.494291454553604126e-02 -1.814801692962646484e-01 7.989048957824707031e-02 7.589920610189437866e-02 9.510048478841781616e-02 4.182196035981178284e-02 2.195711992681026459e-02 -3.398706912994384766e-01 -2.143245190382003784e-01 -1.420989981852471828e-03 -9.252923727035522461e-02 9.111975878477096558e-02 -2.507109753787517548e-02 -4.045605659484863281e-01 6.208847090601921082e-02 -6.694241613149642944e-02 3.923922479152679443e-01 1.314945518970489502e-01 2.288003116846084595e-01 -1.873479783535003662e-01 1.010231822729110718e-01 -3.992227911949157715e-01 6.134111061692237854e-02 2.209995239973068237e-01 -1.130686700344085693e-01 -1.250007152557373047e-01 -9.210559725761413574e-02 2.215775400400161743e-01 6.476924568414688110e-02 -1.103416085243225098e-01 -1.698553934693336487e-02
-2.687510550022125244e-01 1.632679402828216553e-01 -2.281309068202972412e-01 -3.917971160262823105e-03 1.089846715331077576e-03 4.964075516909360886e-03 5.012396350502967834e-02 5.810303986072540283e-02 4.306307435035705566e-02 -2.007980942726135254e-01 -1.694408655166625977e-01 1.349029093980789185e-01 1.068712696433067322e-01 2.153663039207458496e-01 -2.790244221687316895e-01 1.646320521831512451e-01 -1.264424324035644531e-01 -1.493633389472961426e-01 2.054506093263626099e-01 1.860833168029785156e-01 -2.248313426971435547e-01 3.519438803195953369e-01 -1.479181051254272461e-01 -1.905447840690612793e-01 -2.378622442483901978e-02 -6.699607521295547485e-02 -1.853293776512145996e-01 -1.011784747242927551e-01 -3.285691440105438232e-01 2.252212017774581909e-01 -1.325478255748748779e-01 -1.329406797885894775e-01
-2.117176949977874756e-01 1.789282709360122681e-01 -8.959813416004180908e-02 1.100016161799430847e-01 -1.843680441379547119e-01 2.136879973113536835e-02 1.137394011020660400e-01 -1.109411343932151794e-01 -2.735999226570129395e-01 -2.431416362524032593e-01 -1.356969028711318970e-01 -1.077866405248641968e-01 3.106373846530914307e-01 2.707739174365997314e-01 -2.274455279111862183e-01 -1.062045842409133911e-01 -3.301938772201538086e-01 2.766888141632080078e-01 -1.553612500429153442e-01 5.592790991067886353e-02 -6.245508417487144470e-02 -9.188842028379440308e-02 -6.557403504848480225e-02 -2.327145040035247803e-01 9.293153882026672363e-02 5.361399147659540176e-03 -1.600471585988998413e-01 1.268039941787719727e-01 1.200569346547126770e-01 1.066731140017509460e-01 -1.979066878557205200e-01 2.180343568325042725e-01
-1.358337402343750000e-01 -8.049686253070831299e-02 4.417718946933746338e-02 1.324970722198486328e-01 -1.743098944425582886e-01 1.979187130928039551e-01 -1.661922186613082886e-01 1.938433945178985596e-01 -2.252901792526245117e-01 -1.749948114156723022e-01 -1.621333211660385132e-01 1.337844878435134888e-01 1.642641425132751465e-01 1.132654249668121338e-01 -4.359310492873191833e-02 -1.024675220251083374e-01 -6.099568307399749756e-02 6.807533651590347290e-02 -2.872636914253234863e-01 3.307104706764221191e-01 -3.954583778977394104e-02 1.092792525887489319e-01 7.716360688209533691e-02 -2.123726159334182739e-01 2.041507512331008911e-01 -9.739807248115539551e-02 1.745501756668090820e-01 -1.407886892557144165e-01 2.591478228569030762e-01 4.455190896987915039e-01 -6.178166717290878296e-02 -8.552033454179763794e-02
-1.059632003307342529e-01 -7.125908881425857544e-02 8.759661018848419189e-02 -2.022452503442764282e-01 -1.715461723506450653e-02 -2.082548141479492188e-01 -1.499027907848358154e-01 1.541355699300765991e-01 -2.083894014358520508e-01 -1.000227481126785278e-01 1.499093770980834961e-01 1.831813454627990723e-01 -6.684670690447092056e-03 2.285736501216888428e-01 -3.455340564250946045e-01 8.649338781833648682e-02 -5.112163722515106201e-02 -1.053358092904090881e-01 4.541931673884391785e-02 9.068194776773452759e-02 -1.956774853169918060e-02 -5.367837473750114441e-02 3.988659754395484924e-02 1.923299282789230347e-01 4.290478825569152832e-01 -3.743635490536689758e-02 -3.268347680568695068e-01 -4.655658453702926636e-02 -2.071211338043212891e-01 3.765197992324829102e-01 -1.062128096818923950e-01 -1.842485181987285614e-02
-3.476385176181793213e-01 -5.332100391387939453e-02 -1.288727968931198120e-01 5.770803615450859070e-02 3.254787027835845947e-01 3.223367333412170410e-01 -3.184147179126739502e-02 -2.249600887298583984e-01 3.387252241373062134e-02 -2.124424278736114502e-01 -1.026451513171195984e-01 4.548979550600051880e-02 -2.174391783773899078e-02 -5.429727584123611450e-02 -6.400894373655319214e-02 -6.754937767982482910e-02 -1.064419001340866089e-02 -2.632208764553070068e-01 1.898147612810134888e-01 1.007550060749053955e-01 -1.862830966711044312e-01 1.284205764532089233e-01 -2.008461505174636841e-01 -9.866183996200561523e-02 3.198793232440948486e-01 -4.843429848551750183e-02 -1.342187076807022095e-01 2.301760911941528320e-01 1.775756478309631348e-01 1.966670900583267212e-01 -1.969377100467681885e-01 -1.497860699892044067e-01
-2.718298137187957764e-01 2.328013069927692413e-02 -1.372019946575164795e-01 -7.617204636335372925e-02 -2.466821484267711639e-02 8.944934606552124023e-02 1.514442265033721924e-01 3.360906243324279785e-01 -2.140559852123260498e-01 -1.087917760014533997e-01 1.284148544073104858e-01 -1.135427132248878479e-02 8.016283810138702393e-02 -7.847540080547332764e-02 -8.302272111177444458e-02 4.797760397195816040e-03 -1.370613127946853638e-01 -2.058170884847640991e-01 1.333162654191255569e-02 -8.047498762607574463e-03 1.801369152963161469e-02 2.346924543380737305e-01 -1.457918882369995117e-01 -6.777524948120117188e-03 2.679920792579650879e-01 2.114956825971603394e-01 -2.932642102241516113e-01 -1.008465439081192017e-01 1.194871589541435242e-01 4.731659889221191406e-01 -1.531188637018203735e-01 -2.241318523883819580e-01
-1.033089533448219299e-01 2.687254548072814941e-01 -1.614676415920257568e-02 8.088675141334533691e-02 -9.590013325214385986e-02 2.385026961565017700e-02 -1.252231746912002563e-02 -4.144959896802902222e-02 -2.607983350753784180e-01 -7.604984939098358154e-02 -1.806852519512176514e-01 -1.575580388307571411e-01 -2.371169999241828918e-02 2.807420194149017334e-01 -1.160886958241462708e-01 2.403395324945449829e-01 -6.308277696371078491e-02 8.602062612771987915e-02 -7.582218199968338013e-02 1.241689622402191162e-01 -1.334624737501144409e-01 1.896348595619201660e-01 -4.723719954490661621e-01 -1.430272459983825684e-01 2.611400783061981201e-01 3.974257037043571472e-02 -2.283018380403518677e-01 -7.013494032435119152e-04 -2.251159399747848511e-01 3.357818126678466797e-01 3.228623047471046448e-02 2.246096543967723846e-02
4.155567660927772522e-02 8.451525121927261353e-02 -7.767064124345779419e-02 1.451218426227569580e-01 -7.949106395244598389e-03 -2.317987978458404541e-01 -1.312364935874938965e-01 -4.366753250360488892e-02 -2.691873908042907715e-01 -4.904118180274963379e-01 -2.952229380607604980e-01 -2.560913562774658203e-03 3.371455892920494080e-02 -8.186309784650802612e-02 -3.560009300708770752e-01 -5.555305257439613342e-02 5.193031579256057739e-02 1.517545878887176514e-01 3.285773843526840210e-02 1.582227349281311035e-01 9.186332672834396362e-02 1.961592286825180054e-01 -2.040274739265441895e-01 5.287794768810272217e-02 6.726742535829544067e-02 -1.729250401258468628e-01 -2.389791309833526611e-01 -6.968451291322708130e-02 1.568258851766586304e-01 2.387180738151073456e-02 -2.502105832099914551e-01 -1.611784696578979492e-01
-1.692773997783660889e-01 1.138982847332954407e-01 1.174256131052970886e-01 -6.168423220515251160e-02 1.362229287624359131e-01 4.121322184801101685e-02 1.717914640903472900e-01 3.365391790866851807e-01 -3.991644382476806641e-01 -6.486956030130386353e-02 3.502375259995460510e-02 1.720932573080062866e-01 -9.670960903167724609e-02 3.018228709697723389e-01 -2.141637504100799561e-01 7.606651633977890015e-02 -2.177016884088516235e-01 -4.306705668568611145e-02 1.019191928207874298e-03 1.069354712963104248e-01 -2.308347970247268677e-01 -7.591249793767929077e-02 -1.660528779029846191e-01 -2.403338439762592316e-02 2.128428071737289429e-01 -9.284630417823791504e-02 1.441275775432586670e-01 5.362000316381454468e-02 2.316195815801620483e-01 3.472643196582794189e-01 1.709209084510803223e-01 4.857304319739341736e-02
-2.732805013656616211e-01 3.380964994430541992e-01 1.323464661836624146e-01 -1.878344863653182983e-01 -6.676479429006576538e-02 -6.685287225991487503e-03 -5.328104645013809204e-02 2.025783360004425049e-01 -9.419514238834381104e-02 1.191834062337875366e-01 -2.317332178354263306e-01 1.559707373380661011e-01 -7.249847799539566040e-02 1.001177132129669189e-01 -1.955662965774536133e-01 -2.554760873317718506e-01 -1.408938169479370117e-01 1.413186043500900269e-01 -1.895186752080917358e-01 1.826316863298416138e-01 1.418620496988296509e-01 -1.886620223522186279e-01 -2.245916575193405151e-01 5.386361479759216309e-02 2.252880334854125977e-01 -5.085266754031181335e-02 -1.661447584629058838e-01 -8.882293850183486938e-02 -2.849098742008209229e-01 8.573051542043685913e-02 -1.985146850347518921e-01 -2.345492988824844360e-01
-1.260536629706621170e-02 -6.881531327962875366e-02 -1.710357815027236938e-01 -1.768948286771774292e-01 -2.252067625522613525e-01 -6.622978253290057182e-04 -4.342286288738250732e-02 2.649753093719482422e-01 5.562167242169380188e-02 4.227744042873382568e-02 -7.663251459598541260e-02 1.237888038158416748e-01 9.784383326768875122e-02 3.835886716842651367e-01 -4.216018617153167725e-01 3.656973317265510559e-02 -8.878143504261970520e-03 1.264199018478393555e-01 -1.348192840814590454e-01 2.239275425672531128e-01 -2.883231043815612793e-01 2.625690996646881104e-01 5.130576714873313904e-02 -1.834418326616287231e-01 -4.416321590542793274e-02 -2.276496589183807373e-01 -7.293862104415893555e-02 -1.744404435157775879e-01 2.360946536064147949e-01 1.144749745726585388e-01 -8.028566837310791016e-02 -1.109789088368415833e-01
-6.013179570436477661e-02 1.218955442309379578e-01 -1.531366817653179169e-02 5.617710947990417480e-02 1.990431398153305054e-01 9.264723397791385651e-03 -1.376478672027587891e-01 7.046746090054512024e-03 -4.025570750236511230e-01 -2.645214200019836426e-01 -1.398862153291702271e-01 -3.405462503433227539e-01 8.549485355615615845e-02 -1.059690937399864197e-01 -2.834526598453521729e-01 -1.228679940104484558e-01 -2.618331015110015869e-01 2.156769931316375732e-01 8.964860439300537109e-02 1.757294833660125732e-01 -8.118697255849838257e-02 -1.193984178826212883e-03 -2.329535186290740967e-01 9.878128767013549805e-03 1.417901664972305298e-01 -1.198960244655609131e-01 -7.690699398517608643e-02 -2.562117017805576324e-02 3.175880610942840576e-01 3.468897193670272827e-02 -2.164878845214843750e-01 -1.815445423126220703e-01
-2.807055711746215820e-01 -9.759195894002914429e-02 -8.548973500728607178e-02 -4.992557466030120850e-01 -3.541455268859863281e-01 7.791248708963394165e-02 -1.842973381280899048e-02 -2.170797586441040039e-01 -1.028740629553794861e-01 -8.100768923759460449e-02 -5.924790631979703903e-03 1.171887069940567017e-01 -8.221526443958282471e-02 1.109090745449066162e-01 -1.032703649252653122e-02 1.320254504680633545e-01 -1.308468878269195557e-01 1.047643125057220459e-01 -7.468319963663816452e-04 2.554840445518493652e-01 -1.594961136579513550e-01 1.348142772912979126e-01 -1.381594538688659668e-01 -4.372386261820793152e-02 1.569143384695053101e-01 -2.461982369422912598e-01 -3.412282168865203857e-01 3.681781142950057983e-02 -8.626747876405715942e-02 4.823798686265945435e-02 -4.002529755234718323e-02 -1.904459744691848755e-01
-2.356538623571395874e-01 2.095083147287368774e-01 9.117767959833145142e-02 -1.682656258344650269e-01 6.251867115497589111e-02 6.340582668781280518e-02 1.068314258009195328e-02 8.333677425980567932e-03 -2.463218122720718384e-01 6.033921986818313599e-02 -2.626657187938690186e-01 1.834039837121963501e-01 2.465910091996192932e-02 1.781489700078964233e-02 -1.830691695213317871e-01 -6.007950752973556519e-02 -9.915639460086822510e-02 -6.482250988483428955e-02 -1.266094297170639038e-01 2.536107897758483887e-01 1.709664016962051392e-01 -2.091427296400070190e-01 -2.389884144067764282e-01 1.553310751914978027e-01 2.388778626918792725e-01 -2.410576045513153076e-01 -1.596920341253280640e-01 -2.069137692451477051e-01 -2.695234119892120361e-01 -7.405042648315429688e-02 -3.089100122451782227e-01 -2.126168012619018555e-01
-2.061337679624557495e-01 5.528090149164199829e-02 -3.765671700239181519e-02 -6.772769242525100708e-02 1.424249410629272461e-01 -2.643910646438598633e-01 -3.534012660384178162e-02 8.822099119424819946e-02 -2.088285684585571289e-01 -1.346246898174285889e-01 -4.651693999767303467e-01 2.458141893148422241e-01 -1.167091634124517441e-02 1.556017547845840454e-01 -9.070850163698196411e-02 2.931464314460754395e-01 -1.727048456668853760e-01 2.766626775264739990e-01 -1.463879644870758057e-01 2.533366680145263672e-01 9.308160841464996338e-02 -1.123860552906990051e-01 7.137144356966018677e-02 -1.570978909730911255e-01 2.166069746017456055e-01 -2.660899423062801361e-02 -1.379853338003158569e-01 2.732313610613346100e-02 -1.187698170542716980e-01 2.358935475349426270e-01 4.650326073169708252e-02 9.900911152362823486e-02
-1.430933475494384766e-01 -2.176561206579208374e-01 -7.950653135776519775e-02 -1.414799131453037262e-02 2.270106077194213867e-01 -2.104407399892807007e-01 1.045747846364974976e-02 2.182617783546447754e-01 -2.692904472351074219e-01 -2.463659644126892090e-01 -1.701912134885787964e-01 2.277931123971939087e-01 9.401006251573562622e-02 1.998529583215713501e-01 -1.522821635007858276e-01 -2.093224413692951202e-02 1.572769284248352051e-01 4.408852756023406982e-02 5.152597278356552124e-02 3.278028368949890137e-01 1.476947516202926636e-01 -1.558207869529724121e-01 4.422082379460334778e-02 2.359533607959747314e-01 4.292322099208831787e-01 1.894795522093772888e-02 -1.677562892436981201e-01 -1.143406108021736145e-01 -1.477200239896774292e-01 1.804995699785649776e-03 -1.703865826129913330e-02 -8.451960235834121704e-02
5.849179252982139587e-02 1.947996914386749268e-01 -1.023696437478065491e-01 -5.471563339233398438e-02 2.052030861377716064e-01 -1.695371232926845551e-02 -1.790642621926963329e-03 2.983575500547885895e-02 -2.721012830734252930e-01 -3.174145519733428955e-01 -1.246503442525863647e-01 -4.138361290097236633e-02 1.474647372961044312e-01 1.458596736192703247e-01 -4.627394378185272217e-01 2.956124022603034973e-02 -1.147039234638214111e-01 1.952721029520034790e-01 2.269300073385238647e-01 2.241593301296234131e-01 -1.085565090179443359e-01 1.116831079125404358e-01 -3.569748699665069580e-01 6.583453714847564697e-02 2.332745585590600967e-03 -7.055596262216567993e-02 -6.530193239450454712e-02 -1.315554678440093994e-01 6.559168547391891479e-02 5.205256398767232895e-03 -3.180319368839263916e-01 1.035442203283309937e-01
3.376189246773719788e-02 2.106777578592300415e-02 -3.332822769880294800e-02 -4.897940903902053833e-02 -2.527222931385040283e-01 4.900512099266052246e-02 1.332268714904785156e-01 5.998781323432922363e-02 -3.992866873741149902e-01 -2.997878491878509521e-01 -1.798170506954193115e-01 1.425235811620950699e-02 2.082885801792144775e-01 9.105716645717620850e-02 -8.985721319913864136e-02 -7.638140767812728882e-02 -2.406475991010665894e-01 2.056586593389511108e-01 -4.808557406067848206e-02 2.670548260211944580e-01 -2.323871105909347534e-01 -1.917387396097183228e-01 -1.350159943103790283e-01 -3.460668325424194336e-01 9.285343438386917114e-02 -2.935620546340942383e-01 -5.016810446977615356e-02 1.411386579275131226e-01 7.022631913423538208e-02 1.293757408857345581e-01 -1.247363686561584473e-01 -5.293117463588714600e-02
-1.848953962326049805e-01 1.315552294254302979e-01 -3.327150270342826843e-02 -1.611762307584285736e-02 -3.229860216379165649e-02 7.001504302024841309e-02 -3.345248699188232422e-01 1.745140552520751953e-01 -3.429739270359277725e-03 -8.427745103836059570e-02 -3.364233970642089844e-01 6.144513562321662903e-02 -8.038223534822463989e-02 1.415879428386688232e-01 -2.817127108573913574e-01 -1.648025512695312500e-01 -1.718123704195022583e-01 -3.857762739062309265e-02 3.305440023541450500e-02 3.900597989559173584e-01 1.646893471479415894e-01 -1.243661865592002869e-01 -2.688941657543182373e-01 1.893246322870254517e-01 1.198610961437225342e-01 -1.900834590196609497e-01 -1.339297890663146973e-01 -1.220067590475082397e-01 -1.121956929564476013e-01 1.843568533658981323e-01 -2.719971537590026855e-01 -5.355720967054367065e-02
-4.490399360656738281e-01 1.453406810760498047e-01 7.660760730504989624e-02 -2.421596348285675049e-01 8.407047390937805176e-02 -1.277630776166915894e-02 -9.670897573232650757e-02 2.318562716245651245e-01 2.057084627449512482e-02 -2.472566068172454834e-02 6.117756944149732590e-03 3.037017211318016052e-02 8.244027197360992432e-02 -8.695194870233535767e-02 -3.804139494895935059e-01 -7.088684290647506714e-02 -1.438583582639694214e-01 -1.430324018001556396e-01 1.530539244413375854e-01 2.701125144958496094e-01 -6.129370629787445068e-02 1.213498264551162720e-01 -7.750947028398513794e-02 -1.010619569569826126e-02 1.194182336330413818e-01 1.887972652912139893e-02 1.638121604919433594e-01 4.225414693355560303e-01 1.994684338569641113e-03 2.324107140302658081e-01 -1.944762766361236572e-01 4.829171299934387207e-02
1.083044335246086121e-01 1.222613155841827393e-01 -3.777973726391792297e-02 -7.223505526781082153e-02 -8.883170783519744873e-02 -3.431521952152252197e-01 4.500294476747512817e-02 8.760476112365722656e-02 -2.920080721378326416e-01 -3.109558224678039551e-01 -1.620838195085525513e-01 -6.441342085599899292e-02 4.924378916621208191e-02 -1.229213327169418335e-01 -2.973929047584533691e-01 -1.016280651092529297e-01 -1.674267090857028961e-02 -1.193241998553276062e-01 1.191333085298538208e-01 2.996109724044799805e-01 -1.572448015213012695e-02 -2.776640467345714569e-02 -3.744210004806518555e-01 8.261496573686599731e-02 1.573360264301300049e-01 -1.578065603971481323e-01 -1.495321542024612427e-01 -1.587396562099456787e-01 5.995777435600757599e-03 1.307254731655120850e-01 -3.294253647327423096e-01 -1.151971593499183655e-01
-7.389178127050399780e-02 4.097171127796173096e-02 3.472920507192611694e-02 -1.195848453789949417e-03 -2.683352828025817871e-01 -1.173545345664024353e-01 1.778848916292190552e-01 3.982470333576202393e-01 -1.689039617776870728e-01 -6.463017314672470093e-02 -1.157659217715263367e-01 1.452847123146057129e-01 -1.412622258067131042e-02 2.058430612087249756e-01 -3.995743021368980408e-02 -3.833031654357910156e-02 1.366767883300781250e-01 -6.878954917192459106e-02 -9.445694833993911743e-02 2.799590229988098145e-01 -1.428667455911636353e-01 5.001897364854812622e-02 -3.274146020412445068e-01 -2.333271652460098267e-01 -2.893491461873054504e-02 -2.123485654592514038e-01 1.849900744855403900e-02 2.745048403739929199e-01 -1.975781470537185669e-01 7.722797244787216187e-02 -1.612526327371597290e-01 -3.389513492584228516e-01
-1.161167919635772705e-01 6.205083429813385010e-02 -9.567196480929851532e-03 -1.129310578107833862e-01 -9.410330653190612793e-02 1.178289726376533508e-01 -1.405038088560104370e-01 8.217614144086837769e-02 -3.784370720386505127e-01 -9.376643598079681396e-02 -6.720381230115890503e-02 7.338771224021911621e-02 2.538941502571105957e-01 1.863558739423751831e-01 8.595242351293563843e-02 -1.550748827867209911e-03 -2.334427833557128906e-01 1.715384274721145630e-01 -1.540412902832031250e-01 9.197743237018585205e-02 -2.746033668518066406e-01 -1.974789500236511230e-01 -7.890022546052932739e-02 -2.661446630954742432e-01 2.927216887474060059e-01 -3.322309255599975586e-01 -1.127355322241783142e-01 1.349124498665332794e-02 2.297149002552032471e-01 1.982486993074417114e-01 -1.859264820814132690e-01 9.450405091047286987e-02
-1.998994201421737671e-01 6.099333241581916809e-02 -1.470276620239019394e-02 -7.695201039314270020e-02 -1.389517784118652344e-01 3.461107611656188965e-02 9.458728134632110596e-03 -1.219182163476943970e-01 -2.605080008506774902e-01 -4.441846907138824463e-02 -2.292481511831283569e-01 -1.864591538906097412e-01 -9.725221246480941772e-02 2.685003280639648438e-01 -1.683272793889045715e-02 -1.359794940799474716e-02 -3.070053458213806152e-02 -2.632239833474159241e-02 -1.819661632180213928e-02 3.505528867244720459e-01 2.073501702398061752e-03 -3.444570675492286682e-02 -2.397774904966354370e-01 -7.258746773004531860e-02 3.167277574539184570e-01 3.352373093366622925e-02 -7.751969993114471436e-02 -6.375914812088012695e-02 -4.455962777137756348e-01 3.401045799255371094e-01 -4.778914898633956909e-02 -2.423073947429656982e-01
-1.337329447269439697e-01 -5.636938288807868958e-02 2.553681731224060059e-01 -7.813106477260589600e-02 2.784726209938526154e-02 8.251599222421646118e-02 9.081626683473587036e-02 -8.465938270092010498e-02 -1.729499101638793945e-01 -4.026523232460021973e-02 7.270833849906921387e-02 4.563467204570770264e-01 9.283276647329330444e-02 -7.078278064727783203e-02 -2.526538074016571045e-01 -5.866923555731773376e-02 -9.358642250299453735e-02 2.090670168399810791e-01 8.464515209197998047e-02 1.895172894001007080e-01 -1.407536417245864868e-01 1.333623379468917847e-01 -1.877048164606094360e-01 2.387155741453170776e-01 2.550794184207916260e-01 3.091944195330142975e-02 1.604997366666793823e-01 -2.637787461280822754e-01 -1.341156214475631714e-01 2.676259875297546387e-01 -2.759991288185119629e-01 7.832203805446624756e-02
-1.009975299239158630e-01 -1.120494902133941650e-01 1.053030565381050110e-01 -1.957828849554061890e-01 -1.114948093891143799e-01 -2.599493265151977539e-01 4.151393100619316101e-02 4.625070095062255859e-02 -4.126982986927032471e-01 -3.571027517318725586e-01 -1.386472769081592560e-02 -6.311681866645812988e-02 2.969946898519992828e-02 -1.224883645772933960e-01 -3.065737783908843994e-01 -1.213817819952964783e-01 7.123908400535583496e-02 -3.649334907531738281e-01 9.424611181020736694e-02 2.218323796987533569e-01 -7.791637443006038666e-03 6.173499301075935364e-02 -1.604600101709365845e-01 -1.703265756368637085e-01 2.149854004383087158e-01 1.869965717196464539e-02 -3.260166384279727936e-03 -8.712372928857803345e-02 -1.265448052436113358e-03 3.106054961681365967e-01 -1.075353026390075684e-01 -1.218083873391151428e-02
-3.630229830741882324e-01 -8.515665680170059204e-02 3.758212625980377197e-01 1.690283119678497314e-01 -1.703704595565795898e-01 -9.035573340952396393e-03 9.047910571098327637e-02 -4.172070324420928955e-02 -9.459030628204345703e-02 -1.988397538661956787e-01 -1.794531196355819702e-01 1.994693726301193237e-01 2.387466728687286377e-01 1.733780503273010254e-01 -2.333289980888366699e-01 -1.362262815237045288e-01 -5.477938335388898849e-03 2.643592953681945801e-01 2.500662207603454590e-01 5.632148310542106628e-02 -1.436870247125625610e-01 9.825236350297927856e-02 6.074178963899612427e-03 1.391674727201461792e-01 2.454735189676284790e-01 -8.630032092332839966e-02 2.225416153669357300e-02 1.899242103099822998e-01 -2.565934062004089355e-01 2.640518732368946075e-02 -9.152200818061828613e-02 -8.408072590827941895e-02
-2.332523465156555176e-02 1.064824983477592468e-01 -1.164038926362991333e-01 -3.247668594121932983e-02 7.288215309381484985e-02 8.591147512197494507e-02 1.163641884922981262e-01 3.891760110855102539e-02 -3.323357999324798584e-01 -2.124509513378143311e-01 -2.159072272479534149e-02 -1.990329101681709290e-02 1.623820513486862183e-01 -5.829106643795967102e-02 -3.841654062271118164e-01 -2.973109483718872070e-02 -1.115708611905574799e-02 3.339944779872894287e-01 1.982446610927581787e-01 2.284447103738784790e-01 -1.117631420493125916e-01 2.387671172618865967e-01 -3.283803164958953857e-01 1.572452485561370850e-01 1.455180495977401733e-01 -1.458546370267868042e-01 -5.495967715978622437e-02 -2.903667390346527100e-01 1.926813125610351562e-01 8.325125277042388916e-02 -1.690247803926467896e-01 -5.876686051487922668e-02
-3.230874985456466675e-02 1.636643137317150831e-04 -1.494307070970535278e-01 -1.832319051027297974e-02 -1.516592651605606079e-01 1.711183413863182068e-02 1.755922138690948486e-01 3.128780424594879150e-02 -2.045768350362777710e-01 -1.349395215511322021e-01 -2.460636049509048462e-01 -2.037183940410614014e-01 1.427982896566390991e-01 2.054505497217178345e-01 -1.172997206449508667e-01 1.835927069187164307e-01 6.955942511558532715e-02 3.827918786555528641e-03 -1.314257979393005371e-01 2.776167094707489014e-01 -1.162513121962547302e-01 4.349980875849723816e-02 -2.874188721179962158e-01 -1.979855746030807495e-01 3.737156987190246582e-01 2.074579000473022461e-01 7.542497664690017700e-02 -7.660003006458282471e-02 -2.298158109188079834e-01 3.174392282962799072e-01 -1.269952207803726196e-02 -2.541572451591491699e-01
-4.251271784305572510e-01 -1.188705936074256897e-01 2.520111203193664551e-01 -4.293320327997207642e-02 -2.024660259485244751e-01 3.976551443338394165e-02 1.558572202920913696e-01 -2.203256823122501373e-02 -1.219790875911712646e-01 -7.632922381162643433e-02 1.386595666408538818e-01 1.965862363576889038e-01 2.577675879001617432e-01 5.372112616896629333e-03 2.907642349600791931e-02 5.965636670589447021e-02 1.809592097997665405e-01 2.611611038446426392e-02 1.610441207885742188e-01 2.250845283269882202e-01 1.566030085086822510e-01 9.634200483560562134e-02 -4.574375972151756287e-02 -1.030603870749473572e-01 3.200212121009826660e-01 -1.040286794304847717e-01 -1.193756237626075745e-01 2.228285819292068481e-01 1.347272843122482300e-01 6.243596598505973816e-02 -3.012508451938629150e-01 -2.765701413154602051e-01
-2.810501754283905029e-01 -9.475327283143997192e-02 -2.012258023023605347e-01 -2.018376588821411133e-01 2.451150566339492798e-01 -2.734866440296173096e-01 5.580505356192588806e-02 -1.226970087736845016e-02 -2.123879492282867432e-01 -2.095715999603271484e-01 5.295572057366371155e-02 1.247367858886718750e-01 -2.643038891255855560e-02 1.049222871661186218e-01 -9.352022409439086914e-02 2.891116589307785034e-02 -2.594695985317230225e-01 -6.193678081035614014e-02 2.237413674592971802e-01 1.056528314948081970e-01 -7.734525948762893677e-02 -1.694760024547576904e-01 -2.695663273334503174e-01 -2.173854261636734009e-01 2.595759630203247070e-01 1.587706953287124634e-01 -1.115803793072700500e-01 7.406876236200332642e-02 2.121795862913131714e-01 2.678177654743194580e-01 1.300210058689117432e-01 -1.810890436172485352e-01
-5.908460021018981934e-01 1.230904310941696167e-01 -1.628212183713912964e-01 -3.276769816875457764e-02 -2.053053379058837891e-01 -1.323030441999435425e-01 4.397033900022506714e-02 -1.775955706834793091e-01 -2.411261945962905884e-01 -1.690838634967803955e-01 -1.187642570585012436e-02 2.665485441684722900e-01 4.366687033325433731e-03 1.098751649260520935e-01 3.106212615966796875e-02 1.981871277093887329e-01 -6.028462573885917664e-02 3.201087713241577148e-01 -2.227951772511005402e-03 2.644792795181274414e-01 -6.586408615112304688e-02 -1.402463763952255249e-01 -7.538636680692434311e-03 -5.972669646143913269e-02 1.079091578722000122e-01 -9.528292715549468994e-02 -2.778121232986450195e-01 -1.914868876338005066e-02 -1.361527945846319199e-02 1.189838722348213196e-02 3.265589475631713867e-02 -3.781877085566520691e-02
-2.136697173118591309e-01 1.421704441308975220e-01 1.651906073093414307e-01 -1.122815907001495361e-01 -1.291591972112655640e-01 2.216179156675934792e-03 4.156195223331451416e-01 7.162211090326309204e-02 -2.822632789611816406e-01 -2.726666331291198730e-01 -2.667681314051151276e-02 1.042846739292144775e-01 2.358662784099578857e-01 2.057419568300247192e-01 -2.567566633224487305e-01 -2.938794717192649841e-02 -2.037294656038284302e-01 4.485115408897399902e-03 -1.624318659305572510e-01 -1.905489340424537659e-02 -2.121201306581497192e-01 -1.741415821015834808e-02 -1.451589912176132202e-01 9.407646209001541138e-02 1.387146562337875366e-01 -1.310200989246368408e-01 6.302228569984436035e-02 2.513923048973083496e-01 -8.842735737562179565e-02 2.636740207672119141e-01 -1.045282632112503052e-01 -1.843492835760116577e-01
-4.975380897521972656e-01 2.020412087440490723e-01 -2.082029283046722412e-01 -2.875351607799530029e-01 -5.048863589763641357e-02 5.594212189316749573e-02 -1.338723748922348022e-01 -2.221679538488388062e-01 -6.826595962047576904e-02 -3.016686439514160156e-01 -1.539407074451446533e-01 -9.026561863720417023e-03 -7.407505065202713013e-02 3.191395476460456848e-02 -5.885604768991470337e-02 1.717015653848648071e-01 -2.285252809524536133e-01 8.355462551116943359e-02 -2.620027773082256317e-02 3.217877447605133057e-01 -3.406289592385292053e-02 1.207652837038040161e-01 -1.282993983477354050e-02 1.671833842992782593e-01 2.815763354301452637e-01 1.929093599319458008e-01 -5.235443636775016785e-02 1.908221840858459473e-02 8.014043420553207397e-02 1.292405575513839722e-01 -2.573607861995697021e-02 5.537173897027969360e-02
-2.280026674270629883e-01 5.097252130508422852e-02 -4.944632574915885925e-02 5.734227225184440613e-02 -1.521443724632263184e-01 1.501229032874107361e-02 2.209865003824234009e-01 1.627745032310485840e-01 -3.694170713424682617e-01 1.604828424751758575e-02 -1.493953466415405273e-01 3.521136939525604248e-01 1.106618717312812805e-01 2.819402813911437988e-01 -2.099232673645019531e-01 1.321476697921752930e-01 -1.604649052023887634e-02 -6.780581548810005188e-03 6.859562546014785767e-02 3.896106779575347900e-01 -1.668961197137832642e-01 -1.313391327857971191e-01 5.698742344975471497e-03 -3.151118457317352295e-01 7.952673733234405518e-02 -7.483873516321182251e-02 4.336250573396682739e-02 -4.631157964468002319e-03 -7.124332338571548462e-02 8.610522001981735229e-02 1.713296771049499512e-01 -2.185741662979125977e-01
-1.144142076373100281e-01 5.702831316739320755e-03 2.722323313355445862e-02 -6.620302796363830566e-03 -8.797904849052429199e-02 1.796234846115112305e-01 1.746413558721542358e-01 4.854270070791244507e-02 -2.711147665977478027e-01 -1.183418631553649902e-01 -4.525907337665557861e-01 2.393858879804611206e-01 -3.823423385620117188e-02 2.444268465042114258e-01 -3.583598509430885315e-02 2.030820250511169434e-01 -5.559897795319557190e-02 -9.936083853244781494e-02 2.189386636018753052e-01 2.966068312525749207e-02 -3.039172589778900146e-01 8.597862720489501953e-02 -2.699358463287353516e-01 1.644400507211685181e-01 1.585052460432052612e-01 2.159934304654598236e-02 -7.401176542043685913e-02 -2.300537824630737305e-01 -1.266952306032180786e-01 2.266511879861354828e-02 -3.031875491142272949e-01 -7.696408033370971680e-02
-3.822015523910522461e-01 4.894869774580001831e-02 9.581478685140609741e-02 -8.255778998136520386e-02 -1.565358042716979980e-01 2.477193027734756470e-01 1.321862637996673584e-01 -2.111137658357620239e-01 -3.922798931598663330e-01 3.144228458404541016e-02 -1.383567005395889282e-01 -1.219796165823936462e-01 1.946801878511905670e-02 1.368361562490463257e-01 -2.325354814529418945e-01 -1.694025993347167969e-01 -9.600161015987396240e-02 -3.725758939981460571e-02 1.907910220324993134e-03 8.652219921350479126e-02 -6.748300790786743164e-02 1.742971837520599365e-01 4.115818068385124207e-02 -3.618516623973846436e-01 1.558462977409362793e-01 5.746110808104276657e-03 6.121987849473953247e-02 2.416351437568664551e-01 2.931633889675140381e-01 5.968367680907249451e-02 -1.457064151763916016e-01 -1.183229759335517883e-01
-3.580371737480163574e-01 2.235037684440612793e-01 -1.225157305598258972e-01 -4.796195030212402344e-02 -1.406448036432266235e-01 -5.397418513894081116e-03 -9.591636061668395996e-02 -7.441012561321258545e-02 -2.121426314115524292e-01 1.283333078026771545e-02 -9.154380857944488525e-02 -1.498188264667987823e-02 -3.014631569385528564e-01 1.694119870662689209e-01 -1.347863078117370605e-01 2.546029724180698395e-02 -1.585216075181961060e-01 -1.351933628320693970e-01 3.186316490173339844e-01 1.692807525396347046e-01 1.154078915715217590e-01 1.021259501576423645e-01 -2.470857799053192139e-01 -1.606592237949371338e-01 3.842201232910156250e-01 1.554473936557769775e-01 -2.364120632410049438e-01 8.438398130238056183e-03 3.852887544780969620e-03 2.232309430837631226e-01 5.451845377683639526e-02 -1.142721548676490784e-01
-3.755126595497131348e-01 1.024607047438621521e-01 -1.967218965291976929e-01 -3.637823760509490967e-01 7.127009332180023193e-03 -6.989490240812301636e-02 1.715835630893707275e-01 3.292471170425415039e-02 -3.726105988025665283e-01 1.913148723542690277e-02 2.305375970900058746e-02 -2.058719052001833916e-03 -2.546112537384033203e-01 1.161267533898353577e-01 -1.954955309629440308e-01 -8.392283320426940918e-02 -4.337225854396820068e-02 -5.428886786103248596e-02 1.497896313667297363e-01 1.923356205224990845e-01 3.981477022171020508e-02 -3.976622968912124634e-02 -1.609716415405273438e-01 -1.953652501106262207e-01 1.439625918865203857e-01 1.980717778205871582e-01 -3.000977039337158203e-01 1.594749093055725098e-01 3.500675037503242493e-02 2.360987216234207153e-01 -7.406595349311828613e-02 -9.629645943641662598e-02
-3.362380862236022949e-01 1.669187545776367188e-01 5.706739425659179688e-02 -2.040577977895736694e-01 1.608593761920928955e-01 1.195626258850097656e-01 1.996477246284484863e-01 1.694358140230178833e-01 6.433082371950149536e-02 -2.641621530055999756e-01 -3.542210459709167480e-01 -4.121340438723564148e-02 2.069107070565223694e-02 3.456160426139831543e-02 -2.949171066284179688e-01 1.275756359100341797e-01 -2.262861132621765137e-01 2.987156994640827179e-02 1.218391209840774536e-01 1.575894802808761597e-01 -9.648536890745162964e-02 -8.283018320798873901e-02 8.829953521490097046e-02 -5.808423459529876709e-02 1.544491052627563477e-01 2.078118473291397095e-01 1.458018124103546143e-01 1.863187551498413086e-01 2.991843819618225098e-01 1.595253646373748779e-01 5.088140815496444702e-02 -1.995045393705368042e-01
-2.627432346343994141e-01 -5.363590642809867859e-02 3.646742701530456543e-01 5.810384452342987061e-02 -2.024753540754318237e-01 -1.887634512968361378e-03 1.608791053295135498e-01 6.267556548118591309e-02 -1.495972424745559692e-01 -1.301480829715728760e-01 -2.290546000003814697e-01 2.968329787254333496e-01 -1.708040572702884674e-02 1.449171155691146851e-01 -2.929845154285430908e-01 7.290112227201461792e-02 -2.620123028755187988e-01 1.566240340471267700e-01 -1.046753674745559692e-02 7.348504662513732910e-02 -1.958192437887191772e-01 -1.053174957633018494e-02 -2.193198539316654205e-02 1.738102287054061890e-01 1.656623440794646740e-03 -1.990314573049545288e-01 1.099354252219200134e-01 1.838227212429046631e-01 3.400681540369987488e-02 1.159409657120704651e-01 -4.007995426654815674e-01 -2.170688472688198090e-03
-6.374007463455200195e-02 1.458113938570022583e-01 -1.257508099079132080e-01 -1.782485395669937134e-01 -1.164107993245124817e-01 1.329754013568162918e-02 -5.926854442805051804e-03 6.754791736602783203e-02 -1.500212103128433228e-01 -3.360274732112884521e-01 -1.659826934337615967e-01 -1.457232283428311348e-03 1.130305901169776917e-01 1.202773973345756531e-01 -2.345380783081054688e-01 -1.222189515829086304e-01 -2.144673913717269897e-01 1.672283858060836792e-01 3.149840831756591797e-01 5.412875115871429443e-02 -1.519499123096466064e-01 1.374712437391281128e-01 -2.751085758209228516e-01 1.377313882112503052e-01 2.213943600654602051e-01 -3.614030778408050537e-01 -1.494489163160324097e-01 1.027941331267356873e-01 -1.960504055023193359e-02 -1.466989517211914062e-01 -1.441033184528350830e-01 2.839975357055664062e-01
-1.083657070994377136e-01 2.047791481018066406e-01 -2.825368940830230713e-01 -6.608680635690689087e-02 4.866094142198562622e-02 -1.236053779721260071e-01 -3.374120593070983887e-02 -3.782451748847961426e-01 -1.401124596595764160e-01 7.556035369634628296e-02 -1.033820807933807373e-01 1.212429776787757874e-01 1.491938680410385132e-01 9.100140072405338287e-03 -1.811863631010055542e-01 4.234206303954124451e-02 4.045872390270233154e-02 1.448270827531814575e-01 -3.475172212347388268e-03 3.762961830943822861e-03 -5.417028069496154785e-02 6.923602777533233166e-04 -3.823431953787803650e-02 -1.948491781949996948e-01 2.245668470859527588e-01 -7.030736654996871948e-02 -8.966060355305671692e-03 1.229164078831672668e-01 -2.061742357909679413e-02 3.636760711669921875e-01 -4.613932669162750244e-01 -3.338409960269927979e-01
-5.361684015952050686e-04 2.219947129487991333e-01 1.758363395929336548e-01 -3.778942674398422241e-02 7.822994142770767212e-02 -7.806931436061859131e-02 1.312159299850463867e-01 -3.014263464137911797e-03 -3.195782005786895752e-01 1.189572140574455261e-01 -1.855302155017852783e-01 -1.525107678025960922e-02 1.586178690195083618e-01 1.897372752428054810e-01 -2.214412540197372437e-01 1.295594722032546997e-01 -2.307600080966949463e-01 1.901932358741760254e-01 -9.693181514739990234e-02 -1.516386866569519043e-01 -2.894513309001922607e-02 1.460812985897064209e-01 -3.588076233863830566e-01 -6.778758019208908081e-02 2.853693664073944092e-01 9.298677742481231689e-02 1.549361273646354675e-02 -1.342643518000841141e-03 9.942705184221267700e-02 3.656959533691406250e-01 6.084594409912824631e-03 -3.157585263252258301e-01
-9.491039672866463661e-04 -8.379803597927093506e-02 -1.927862614393234253e-01 2.702017314732074738e-02 -2.655486948788166046e-02 -1.051263883709907532e-02 5.709327384829521179e-02 1.859964132308959961e-01 -1.050132066011428833e-01 -4.248764216899871826e-01 -1.212368234992027283e-01 -1.095753237605094910e-01 -3.482675924897193909e-02 1.402555592358112335e-02 -2.978946268558502197e-01 -5.841214209794998169e-02 -3.345425128936767578e-01 2.544100880622863770e-01 5.776627734303474426e-02 1.081996336579322815e-01 -8.054973185062408447e-02 -6.540296226739883423e-02 -9.581877291202545166e-02 -1.581420451402664185e-01 5.479521751403808594e-01 -3.717221319675445557e-02 -4.373711347579956055e-02 -1.254431605339050293e-01 2.165464460849761963e-01 3.448881208896636963e-02 9.372950531542301178e-03 2.234634757041931152e-02
5.856867879629135132e-02 1.780522763729095459e-01 1.442017555236816406e-01 1.606692969799041748e-01 2.328819930553436279e-01 -1.467981189489364624e-01 -1.058826446533203125e-01 -2.358985692262649536e-02 -2.093246728181838989e-01 -3.693282008171081543e-01 -4.280433803796768188e-02 -1.358190625905990601e-01 1.344868633896112442e-02 -9.731946140527725220e-02 -3.319499194622039795e-01 -1.632793545722961426e-01 1.958568207919597626e-02 1.173648163676261902e-01 3.826966136693954468e-02 3.837731182575225830e-01 1.300124730914831161e-02 9.443682618439197540e-03 -3.680156469345092773e-01 1.165476739406585693e-01 2.036719322204589844e-01 -3.502064943313598633e-02 -1.165181323885917664e-01 7.112888246774673462e-02 1.537207067012786865e-01 1.365055888891220093e-01 -2.133911699056625366e-01 -1.495970934629440308e-01
-8.415378630161285400e-02 -1.275100111961364746e-01 -1.255574822425842285e-01 4.875846207141876221e-02 -1.398857384920120239e-01 2.042199969291687012e-01 5.498288571834564209e-02 1.664564460515975952e-01 -3.258850276470184326e-01 7.695987820625305176e-02 -2.675171196460723877e-01 3.838590346276760101e-03 3.067103922367095947e-01 3.642449378967285156e-01 -1.938969939947128296e-01 2.186589501798152924e-02 6.489387154579162598e-02 5.075084418058395386e-02 9.622766077518463135e-02 6.490229815244674683e-02 -1.007728278636932373e-02 6.111996714025735855e-03 -3.358952403068542480e-01 1.131257638335227966e-01 1.205607205629348755e-01 -1.069051213562488556e-02 -1.638624221086502075e-01 5.461591109633445740e-02 -3.011357486248016357e-01 3.407386541366577148e-01 -1.083019748330116272e-01 -9.470970183610916138e-02
-3.702009022235870361e-01 1.120782494544982910e-01 -1.918343603610992432e-01 -1.916378438472747803e-01 3.699063509702682495e-02 -4.700446501374244690e-02 1.573452502489089966e-01 1.308968216180801392e-01 -2.978005073964595795e-02 -2.995704114437103271e-01 1.870445348322391510e-02 3.730144351720809937e-03 -2.406813437119126320e-03 -1.820253394544124603e-02 6.755072623491287231e-02 2.084922939538955688e-01 -3.343448936939239502e-01 1.079832836985588074e-01 -5.573327094316482544e-02 2.822816967964172363e-01 -1.414088457822799683e-01 -3.195613995194435120e-02 -5.642805621027946472e-02 -4.443401470780372620e-02 3.808196485042572021e-01 6.901463866233825684e-02 1.248909253627061844e-02 -1.902294158935546875e-02 7.637654989957809448e-02 4.481631219387054443e-01 -4.857961088418960571e-02 -1.650579832494258881e-02
-4.658656120300292969e-01 -1.724276244640350342e-01 1.696942299604415894e-01 -1.638967427425086498e-03 1.236731112003326416e-01 -4.118925705552101135e-02 1.014658156782388687e-02 1.901556551456451416e-01 -2.350600361824035645e-01 -4.169133026152849197e-03 -1.624503433704376221e-01 3.610069155693054199e-01 -2.389588765799999237e-02 -1.596586704254150391e-01 -2.755482196807861328e-01 -5.976397171616554260e-02 1.361988782882690430e-01 9.796011447906494141e-02 -2.648496627807617188e-01 1.412881761789321899e-01 -2.364798448979854584e-02 -1.393736600875854492e-01 -1.803352385759353638e-01 2.012089081108570099e-02 1.963498145341873169e-01 1.284480988979339600e-01 -2.922939360141754150e-01 -5.799093097448348999e-02 -1.194563657045364380e-01 -6.958089023828506470e-02 -6.344562768936157227e-02 -1.244461461901664734e-01
-1.197314262390136719e-01 8.137285709381103516e-02 -2.140279859304428101e-01 5.302199721336364746e-02 1.316940188407897949e-01 -6.164120137691497803e-02 1.243230849504470825e-01 8.787133544683456421e-02 -8.084352314472198486e-02 1.503913700580596924e-01 -2.393516600131988525e-01 5.572193488478660583e-02 2.156471312046051025e-01 8.108939230442047119e-02 -3.781130611896514893e-01 1.343595236539840698e-01 -5.389728397130966187e-02 1.816082894802093506e-01 -6.151308119297027588e-02 1.488513499498367310e-01 1.416738480329513550e-01 2.193650305271148682e-01 -1.551909446716308594e-01 -1.000881567597389221e-01 2.506400048732757568e-01 2.019607573747634888e-01 -4.283871352672576904e-01 1.027684062719345093e-01 3.927298262715339661e-02 2.263314872980117798e-01 -2.600874565541744232e-02 -2.592352926731109619e-01
-1.504328995943069458e-01 -1.190464794635772705e-01 6.580670177936553955e-02 4.437503963708877563e-02 7.891830056905746460e-02 9.268813766539096832e-03 -6.115728989243507385e-02 9.714552760124206543e-02 -3.302364423871040344e-02 6.162921339273452759e-02 -3.001660406589508057e-01 9.576421976089477539e-02 1.235344111919403076e-01 1.476863920688629150e-01 -4.610154032707214355e-01 9.801706671714782715e-02 3.451535701751708984e-01 2.951821684837341309e-01 2.317903377115726471e-02 2.902178764343261719e-01 -2.122754156589508057e-01 -3.881217166781425476e-02 -5.019474774599075317e-03 -2.728978404775261879e-03 1.813212484121322632e-01 -1.313256472349166870e-01 -3.467046022415161133e-01 6.612324714660644531e-02 4.789710976183414459e-03 9.770115464925765991e-02 9.314489364624023438e-02 -2.084736824035644531e-01
-1.257587075233459473e-01 -1.219491939991712570e-02 6.154679879546165466e-02 2.956942282617092133e-02 -1.890642791986465454e-01 2.255161851644515991e-01 -1.700908243656158447e-01 -3.737231343984603882e-02 -5.756484866142272949e-01 -4.020304605364799500e-02 -2.623050808906555176e-01 1.470146179199218750e-01 1.483915895223617554e-01 1.143168583512306213e-01 -1.851694136857986450e-01 -2.280721068382263184e-02 -1.644758284091949463e-01 -5.080894008278846741e-02 -1.695134937763214111e-01 1.680157929658889771e-01 -2.230207622051239014e-01 -4.031724762171506882e-03 2.840923964977264404e-01 -1.309861615300178528e-02 1.571931093931198120e-01 -9.920770674943923950e-02 1.667313575744628906e-01 3.557700663805007935e-02 2.198021486401557922e-02 2.587592601776123047e-01 -1.172147542238235474e-01 -8.434496819972991943e-02
-1.450249403715133667e-01 2.860975861549377441e-01 -1.420902013778686523e-01 -2.587401866912841797e-01 -3.109445795416831970e-02 -2.488087266683578491e-01 1.049156486988067627e-01 -3.846973180770874023e-02 -5.077516660094261169e-03 1.247006561607122421e-02 -4.698270931839942932e-02 2.084024846553802490e-01 9.035459719598293304e-03 1.967307180166244507e-01 -1.610098481178283691e-01 -1.363912075757980347e-01 7.092612236738204956e-02 -7.984058931469917297e-03 1.309750080108642578e-01 -5.052495747804641724e-02 -3.471965715289115906e-02 1.370991170406341553e-01 -4.651989415287971497e-02 -2.424257099628448486e-01 3.913255929946899414e-01 -1.524523496627807617e-01 -1.187160797417163849e-02 1.042807623744010925e-01 2.157493978738784790e-01 2.081838399171829224e-01 -4.282800555229187012e-01 -1.976007670164108276e-01
-2.750378847122192383e-01 2.448452115058898926e-01 2.105638235807418823e-01 1.176358759403228760e-01 -1.589237302541732788e-01 1.614460349082946777e-01 1.298580467700958252e-01 2.407217472791671753e-01 -1.489577591419219971e-01 -1.610441654920578003e-01 -2.645529806613922119e-01 1.147410050034523010e-01 1.876816302537918091e-01 -1.355226635932922363e-01 -4.221297428011894226e-02 -3.457356616854667664e-02 -2.441207319498062134e-01 6.731839478015899658e-02 -5.310320481657981873e-02 9.348648041486740112e-02 -8.241410553455352783e-02 -3.233496099710464478e-02 -1.957031786441802979e-01 5.266433581709861755e-02 3.992658853530883789e-01 -1.356908828020095825e-01 -3.634900227189064026e-02 2.008291035890579224e-01 2.642798125743865967e-01 2.424876391887664795e-01 -8.139760047197341919e-02 1.136079654097557068e-01
-5.229249000549316406e-01 -3.034979850053787231e-02 5.058439075946807861e-02 8.301026374101638794e-02 -1.609157621860504150e-01 -1.166105046868324280e-01 -1.004805117845535278e-01 -5.421674996614456177e-02 -2.572058737277984619e-01 -6.671814620494842529e-02 -3.256820738315582275e-01 2.496842145919799805e-01 7.531515508890151978e-02 1.846672892570495605e-01 -2.285948842763900757e-01 2.680639326572418213e-01 1.391282398253679276e-02 9.525711834430694580e-02 -1.605624891817569733e-02 2.188991606235504150e-01 -9.223871678113937378e-02 -6.688748300075531006e-02 1.666915789246559143e-02 -1.891303062438964844e-01 -1.664718538522720337e-01 -4.437827318906784058e-02 -3.225282430648803711e-01 1.210348308086395264e-01 -5.545687302947044373e-02 5.141402408480644226e-02 2.402218233328312635e-04 1.408821251243352890e-02
-3.112422823905944824e-01 2.058826386928558350e-01 -1.559408381581306458e-02 -8.001138456165790558e-03 -1.125294156372547150e-02 -1.883646696805953979e-01 2.627763152122497559e-01 6.275807321071624756e-02 -1.458639800548553467e-01 4.378387331962585449e-02 -2.812964618206024170e-01 9.185869246721267700e-02 1.889825798571109772e-02 3.681363165378570557e-01 -1.622194200754165649e-01 1.091904938220977783e-01 -2.364129871129989624e-01 -1.040782257914543152e-01 2.281758487224578857e-01 1.866213232278823853e-01 3.083943016827106476e-02 1.010600849986076355e-01 8.504494279623031616e-02 -2.500750124454498291e-01 1.446722894906997681e-01 -1.225031539797782898e-01 -1.224002987146377563e-02 2.638723850250244141e-01 6.243547797203063965e-02 1.655544042587280273e-01 2.754893526434898376e-02 -3.076150715351104736e-01
-2.170127183198928833e-01 -1.271595656871795654e-01 -8.115462958812713623e-02 2.248015850782394409e-01 1.420969814062118530e-01 1.957991123199462891e-01 -3.918685019016265869e-02 -1.247244304977357388e-03 3.867385163903236389e-02 -1.805305480957031250e-02 -1.188966557383537292e-01 -1.206665206700563431e-02 1.132285743951797485e-01 1.701085418462753296e-01 -4.418417215347290039e-01 1.415828317403793335e-01 1.652890890836715698e-01 3.839371204376220703e-01 -2.035326883196830750e-02 1.978708356618881226e-01 -1.288884133100509644e-02 1.438234895467758179e-01 -1.850825548171997070e-02 2.954238653182983398e-02 3.519320189952850342e-01 -1.583746373653411865e-01 -1.428128331899642944e-01 4.719570279121398926e-02 -7.742665708065032959e-02 3.170684278011322021e-01 7.443111389875411987e-03 -1.786362379789352417e-01
-8.578849583864212036e-02 1.561737954616546631e-01 -8.165727369487285614e-03 -2.701419591903686523e-01 9.142907708883285522e-02 1.537732779979705811e-01 -1.155417785048484802e-02 1.399954706430435181e-01 -3.082661926746368408e-01 -1.048020571470260620e-01 -2.259020954370498657e-01 7.603181153535842896e-02 6.563810631632804871e-03 3.226342201232910156e-01 4.583909735083580017e-02 1.965087056159973145e-01 -7.406653463840484619e-02 -2.100434303283691406e-01 -1.893105357885360718e-01 2.757817208766937256e-01 -1.023854911327362061e-01 7.730153948068618774e-02 -2.179688960313796997e-01 -1.890805736184120178e-02 3.622368574142456055e-01 1.235085874795913696e-01 4.687224701046943665e-02 1.761795431375503540e-01 -2.417426407337188721e-01 1.869074255228042603e-01 -1.449118405580520630e-01 1.260484009981155396e-01
-1.249038800597190857e-01 2.766115777194499969e-02 7.994519919157028198e-02 -1.419149637222290039e-01 1.997149176895618439e-02 -1.050892099738121033e-02 -1.631320416927337646e-01 -1.096330359578132629e-01 -3.330111503601074219e-01 3.168803080916404724e-02 -1.227889657020568848e-01 1.991989761590957642e-01 -4.462272301316261292e-02 -3.015368804335594177e-02 -2.003475725650787354e-01 4.366914629936218262e-01 1.864801347255706787e-01 -6.564676295965909958e-04 1.779672354459762573e-01 3.688387572765350342e-02 -1.282911896705627441e-01 -1.118873059749603271e-01 -1.981474012136459351e-01 9.144620597362518311e-02 2.726469039916992188e-01 1.552624255418777466e-01 -2.095948606729507446e-01 2.710402309894561768e-01 3.370327129960060120e-02 2.981276214122772217e-01 -1.836503446102142334e-01 -1.832369714975357056e-01
-5.376304965466260910e-03 4.618033394217491150e-02 -1.158751174807548523e-01 -7.565113902091979980e-02 5.749539658427238464e-02 -1.116679236292839050e-02 -3.296557441353797913e-02 5.912254378199577332e-02 -2.948263883590698242e-01 -2.129816561937332153e-01 -1.041123196482658386e-01 -1.473250519484281540e-02 2.403171807527542114e-01 9.298954904079437256e-02 -4.248967170715332031e-01 7.476150989532470703e-02 -3.896355628967285156e-02 4.074942469596862793e-01 2.201943844556808472e-01 2.094004452228546143e-01 2.538339048624038696e-02 1.540656387805938721e-01 -3.314102590084075928e-01 1.387655586004257202e-01 6.780122220516204834e-02 -1.899133175611495972e-01 9.794270619750022888e-03 -1.977079212665557861e-01 2.239746898412704468e-01 6.072713434696197510e-02 -1.607084870338439941e-01 -4.368503391742706299e-02
-1.207972019910812378e-01 -2.842411994934082031e-01 1.415815856307744980e-02 8.248439431190490723e-02 1.294640749692916870e-01 3.014953620731830597e-02 -1.334697902202606201e-01 -1.879705674946308136e-02 -3.234405219554901123e-01 -1.736008003354072571e-02 -2.103868499398231506e-02 1.905535161495208740e-01 -5.817903578281402588e-02 1.753561049699783325e-01 -2.158846706151962280e-01 2.243268936872482300e-01 2.098495215177536011e-01 5.055107921361923218e-02 1.224210783839225769e-01 1.993918716907501221e-01 -3.319388628005981445e-02 -2.739332616329193115e-01 1.320745199918746948e-01 -4.467722494155168533e-03 2.585615515708923340e-01 -1.209382247179746628e-02 -2.985384166240692139e-01 -3.497098386287689209e-02 2.722586132586002350e-02 3.012086451053619385e-01 -3.807236254215240479e-01 -1.826487109065055847e-02
-2.548098862171173096e-01 1.550193428993225098e-01 -3.636026009917259216e-02 -2.067712135612964630e-02 -7.656361907720565796e-02 -1.799983531236648560e-01 2.085586786270141602e-01 -1.579427719116210938e-01 -2.088042944669723511e-01 -1.114071980118751526e-01 6.855655461549758911e-02 -2.814314793795347214e-04 4.239604622125625610e-02 1.611179709434509277e-01 -2.776696085929870605e-01 -5.036743730306625366e-02 1.984358578920364380e-01 -7.594400644302368164e-02 -1.595054268836975098e-01 -1.355857551097869873e-01 -2.710748910903930664e-01 5.288746580481529236e-02 1.693531721830368042e-01 -1.463454961776733398e-01 4.356513023376464844e-01 -9.037290513515472412e-02 -8.866658061742782593e-02 2.051067501306533813e-01 2.265657782554626465e-01 5.466737225651741028e-02 -3.262191116809844971e-01 -1.025058478116989136e-01
-4.649335518479347229e-02 9.209524095058441162e-02 -7.342983037233352661e-02 1.832251697778701782e-01 1.212219446897506714e-01 -2.048814892768859863e-01 -7.994554191827774048e-02 -6.296521425247192383e-02 -3.365195989608764648e-01 -5.680025219917297363e-01 -1.111241057515144348e-01 -2.852768637239933014e-02 1.843170970678329468e-01 -9.807793796062469482e-02 -2.451354414224624634e-01 -2.450190484523773193e-01 -2.723193913698196411e-02 4.571111872792243958e-02 9.382750093936920166e-02 3.494188189506530762e-01 -1.019216179847717285e-01 5.290186777710914612e-02 -1.333925426006317139e-01 8.512628078460693359e-02 3.405361250042915344e-02 5.978136509656906128e-02 -7.736402750015258789e-02 -8.178352564573287964e-02 -3.809821978211402893e-02 2.704615332186222076e-02 -2.587641775608062744e-01 -1.100451499223709106e-01
3.130431473255157471e-02 1.973761916160583496e-01 -2.066803723573684692e-01 -2.451241165399551392e-01 1.202202066779136658e-01 6.341286748647689819e-02 -1.205546408891677856e-01 3.334155380725860596e-01 9.452289086766541004e-04 -1.538145355880260468e-03 -2.727997004985809326e-01 6.200744956731796265e-02 3.991581201553344727e-01 2.648991048336029053e-01 -1.789928376674652100e-01 1.931503862142562866e-01 -6.372372806072235107e-02 -4.831761587411165237e-03 -1.383935809135437012e-01 6.611631810665130615e-02 -2.910934388637542725e-01 1.415004283189773560e-01 -3.373095393180847168e-02 1.227549463510513306e-02 1.832288205623626709e-01 -2.590644657611846924e-01 -8.033275604248046875e-02 1.588761992752552032e-02 1.800514459609985352e-01 5.569313839077949524e-02 -1.890289932489395142e-01 -1.538661122322082520e-01
-3.385446369647979736e-01 -9.294161945581436157e-02 -3.621492683887481689e-01 2.071713507175445557e-01 -1.683790683746337891e-01 2.205494046211242676e-01 -7.423202693462371826e-02 4.241472482681274414e-02 -1.446527093648910522e-01 1.795263215899467468e-02 -2.097803950309753418e-01 3.549454510211944580e-01 -4.542233422398567200e-02 3.572212159633636475e-01 -2.283988744020462036e-01 2.014182507991790771e-01 1.842475533485412598e-01 4.726199805736541748e-02 1.272364854812622070e-01 1.000621467828750610e-01 3.450828790664672852e-02 6.158230826258659363e-03 -5.466995388269424438e-02 -9.312429279088973999e-02 1.453933417797088623e-01 -1.605436652898788452e-01 1.770391128957271576e-02 -3.051147423684597015e-02 1.462278664112091064e-01 1.798391640186309814e-01 -1.651026457548141479e-01 1.773430965840816498e-02
-4.051326215267181396e-01 -1.416024118661880493e-01 3.125700652599334717e-01 7.159101963043212891e-02 -2.258720397949218750e-01 2.697947621345520020e-02 -9.542874060571193695e-03 2.388754338026046753e-01 -3.209469616413116455e-01 -1.313060820102691650e-01 -1.938311941921710968e-02 1.031639873981475830e-01 1.462825536727905273e-01 -5.732615664601325989e-02 -1.184983253479003906e-01 6.598555017262697220e-03 -1.522643268108367920e-01 2.062548249959945679e-01 9.910070151090621948e-02 1.462417542934417725e-01 -8.596379309892654419e-02 2.033791393041610718e-01 2.368370629847049713e-02 1.809058934450149536e-01 -6.274528056383132935e-02 1.272403150796890259e-01 -1.615598499774932861e-01 2.230616807937622070e-01 -1.272437274456024170e-01 1.090242266654968262e-01 -3.162768185138702393e-01 -1.760343015193939209e-01
-2.485609501600265503e-01 1.550143808126449585e-01 2.936820983886718750e-01 6.669749319553375244e-02 -5.869143083691596985e-02 -1.402793526649475098e-01 3.895202279090881348e-02 -8.070414513349533081e-02 -2.896885275840759277e-01 -1.846229732036590576e-01 -1.876199841499328613e-01 3.477253615856170654e-01 1.693238466978073120e-01 3.851642087101936340e-02 -7.774214446544647217e-02 2.481780648231506348e-01 3.346851468086242676e-01 -8.039880543947219849e-02 8.247455209493637085e-02 8.597925305366516113e-02 -4.715052247047424316e-02 8.762054145336151123e-02 -4.472294356673955917e-03 -4.758018255233764648e-02 2.747919857501983643e-01 -1.474316418170928955e-01 -1.769600957632064819e-01 1.645998060703277588e-01 7.391127198934555054e-02 -2.301710695028305054e-01 -1.757422983646392822e-01 -1.748963296413421631e-01
-5.454316735267639160e-01 2.740129828453063965e-01 -1.843547821044921875e-02 -1.652397960424423218e-01 -2.206283248960971832e-02 1.532237976789474487e-01 1.426331847906112671e-01 -1.372698694467544556e-01 -1.358667314052581787e-01 -2.585813701152801514e-01 -5.763297528028488159e-02 7.498924434185028076e-02 -1.442793905735015869e-01 3.644901812076568604e-01 -1.667787283658981323e-01 5.797934532165527344e-02 6.049820035696029663e-02 8.392089605331420898e-02 9.472420811653137207e-02 2.440954595804214478e-01 -6.534674018621444702e-02 -3.166728839278221130e-02 7.546072453260421753e-02 -2.215528190135955811e-01 1.179881468415260315e-01 -1.194590926170349121e-01 7.468906790018081665e-02 3.808535635471343994e-02 -1.133862733840942383e-01 -1.472128778696060181e-01 -2.159074693918228149e-01 -4.283050075173377991e-02
-1.464952230453491211e-01 -3.058133274316787720e-02 -2.924317494034767151e-02 -7.482940703630447388e-02 -1.609815508127212524e-01 1.885556876659393311e-01 1.255369931459426880e-01 7.234022952616214752e-03 -3.324582576751708984e-01 -1.858354061841964722e-01 -3.915702998638153076e-01 5.289194360375404358e-02 3.760496079921722412e-01 2.448518574237823486e-01 -1.818660348653793335e-01 -1.725361347198486328e-01 -2.636136114597320557e-01 2.070944756269454956e-01 8.983510732650756836e-02 3.950338065624237061e-02 2.252878155559301376e-03 -1.635960638523101807e-01 -1.795854866504669189e-01 -1.639794111251831055e-01 5.744947120547294617e-03 -8.369467407464981079e-02 -8.082836121320724487e-02 2.198665291070938110e-01 8.111792802810668945e-02 1.370220780372619629e-01 -1.564979255199432373e-01 9.376607090234756470e-02
-2.258821874856948853e-01 -4.952511936426162720e-02 1.505362540483474731e-01 5.273323878645896912e-02 -2.123929262161254883e-01 2.542921900749206543e-01 1.327482908964157104e-01 -1.647021770477294922e-01 -1.190612390637397766e-01 -5.974923074245452881e-02 -2.860534563660621643e-02 4.486669600009918213e-01 -3.357084468007087708e-02 1.407210081815719604e-01 -1.712513715028762817e-01 8.702503144741058350e-02 -2.140538990497589111e-01 -3.526454418897628784e-02 4.020750522613525391e-01 3.088531196117401123e-01 -2.022694982588291168e-02 2.047003805637359619e-02 -7.270303554832935333e-03 -1.636878252029418945e-01 2.188102602958679199e-01 -2.592417597770690918e-01 -7.650779932737350464e-02 9.289538115262985229e-02 3.618534281849861145e-02 9.707279503345489502e-02 1.292620301246643066e-01 -7.902127690613269806e-03
9.659677743911743164e-02 4.075744748115539551e-02 -1.472228914499282837e-01 -4.060435295104980469e-02 1.084646806120872498e-01 -8.692814409732818604e-02 7.258075475692749023e-02 8.688503503799438477e-02 -2.567863166332244873e-01 -3.161728084087371826e-01 -7.042869925498962402e-02 -1.790350228548049927e-01 1.228368505835533142e-01 1.496768593788146973e-01 -4.683765470981597900e-01 -1.161731407046318054e-01 -7.705189287662506104e-02 3.299724757671356201e-01 2.051983922719955444e-01 2.137489467859268188e-01 -1.440365798771381378e-02 1.630284190177917480e-01 -3.474897146224975586e-01 1.168813705444335938e-01 7.048722356557846069e-02 -5.944062769412994385e-02 -1.409396762028336525e-03 -5.047177895903587341e-02 7.032248377799987793e-02 1.090429648756980896e-01 -2.618494331836700439e-01 -1.359834684990346432e-03
1.154910400509834290e-01 1.761056631803512573e-01 2.398366294801235199e-02 2.469128370285034180e-02 -5.843731015920639038e-02 -4.774857684969902039e-02 -1.922953128814697266e-02 1.250125765800476074e-01 -3.729413449764251709e-01 -8.524701744318008423e-02 9.020923823118209839e-02 -1.094932109117507935e-01 -8.328971266746520996e-02 1.186051592230796814e-01 -3.662606477737426758e-01 -9.325165301561355591e-02 -2.666133046150207520e-01 2.104847282171249390e-01 -1.596183478832244873e-01 2.044746875762939453e-01 -2.300173193216323853e-01 1.687424778938293457e-01 -2.173020541667938232e-01 6.093958392739295959e-02 2.326701283454895020e-01 -1.533908098936080933e-01 -1.709498018026351929e-01 -4.723004251718521118e-02 2.575632035732269287e-01 -1.823076307773590088e-01 -2.079779356718063354e-01 -1.884317994117736816e-01
-2.272983193397521973e-01 8.661051280796527863e-03 -1.008571237325668335e-01 9.810823947191238403e-02 -8.508633077144622803e-02 2.106007039546966553e-01 -7.699369639158248901e-02 1.741809099912643433e-01 -4.512224793434143066e-01 -1.818479448556900024e-01 -2.295335978269577026e-01 1.142121478915214539e-01 2.797365486621856689e-01 -1.754395663738250732e-02 -8.444830030202865601e-02 1.014319714158773422e-02 -2.204972207546234131e-01 -7.154557853937149048e-02 -2.214199304580688477e-01 2.533168494701385498e-01 -6.395213305950164795e-02 4.485347494482994080e-02 2.441294193267822266e-01 8.092184364795684814e-02 1.455046683549880981e-01 -1.812004446983337402e-01 3.554053232073783875e-02 3.848176822066307068e-02 7.600602507591247559e-02 3.436383008956909180e-01 -1.802292168140411377e-01 1.137667987495660782e-02
-3.903055936098098755e-02 1.772417128086090088e-01 3.669271618127822876e-02 -7.979974150657653809e-02 -5.703701823949813843e-02 1.132375597953796387e-01 -1.994078308343887329e-01 7.634328305721282959e-02 -5.071038603782653809e-01 -3.042031824588775635e-01 -1.195674538612365723e-01 8.697964251041412354e-02 4.729023203253746033e-02 1.688127666711807251e-01 2.830431424081325531e-02 -2.451305985450744629e-01 2.916458621621131897e-02 2.398811876773834229e-01 -5.471022054553031921e-02 -1.924934051930904388e-02 -3.537431955337524414e-01 -1.434046030044555664e-02 7.965258508920669556e-02 -1.606010794639587402e-01 4.711453989148139954e-02 -2.826877534389495850e-01 -2.276991754770278931e-01 -1.348255015909671783e-02 -1.858072006143629551e-03 2.411952465772628784e-01 6.909257173538208008e-02 -1.347296535968780518e-01
6.585686653852462769e-02 -3.406874835491180420e-02 2.166446894407272339e-01 -1.128835976123809814e-01 1.423045098781585693e-01 -2.200480848550796509e-01 1.828036154620349407e-03 2.568898536264896393e-02 3.433234617114067078e-02 -3.781659901142120361e-01 -1.766778826713562012e-01 1.155526116490364075e-01 2.037184387445449829e-01 -1.355880945920944214e-01 -1.029033884406089783e-01 8.922853320837020874e-02 -2.863347902894020081e-02 1.115709915757179260e-01 -4.612200334668159485e-02 2.870717942714691162e-01 -9.402935206890106201e-02 2.831191420555114746e-01 -6.310454010963439941e-02 -2.852934300899505615e-01 4.275017231702804565e-02 -1.276877075433731079e-01 -1.917499154806137085e-01 -1.019471436738967896e-01 1.460528373718261719e-01 3.464682698249816895e-01 -3.338108658790588379e-01 -8.958467841148376465e-02
-3.496616780757904053e-01 2.237584888935089111e-01 1.667479574680328369e-01 -2.987605333328247070e-01 -7.730489224195480347e-02 7.913879118859767914e-03 -4.284314438700675964e-02 2.773258388042449951e-01 -1.142958253622055054e-01 -2.959696762263774872e-02 -8.980294317007064819e-02 1.858582720160484314e-02 -4.279901087284088135e-02 -1.459795166738331318e-03 -1.580775976181030273e-01 3.397481283172965050e-03 -1.588659882545471191e-01 9.952177293598651886e-03 1.870138645172119141e-01 3.075749576091766357e-01 -1.416575312614440918e-01 1.947882175445556641e-01 7.674006372690200806e-02 -1.738701611757278442e-01 2.185639441013336182e-01 1.316077113151550293e-01 2.423376888036727905e-01 2.887824475765228271e-01 -5.907303467392921448e-02 2.902397513389587402e-01 -1.419808864593505859e-01 -1.117803528904914856e-01
-4.281219840049743652e-01 6.905834376811981201e-02 5.935782566666603088e-03 -1.296377629041671753e-01 6.575863808393478394e-02 -1.269263476133346558e-01 3.476192429661750793e-02 1.637587845325469971e-01 -1.213485896587371826e-01 -1.509727239608764648e-01 -2.535085082054138184e-01 2.412525750696659088e-02 1.199548617005348206e-01 1.851105242967605591e-01 -2.379978597164154053e-01 -1.759940758347511292e-02 -5.417403578758239746e-01 -1.202696785330772400e-01 1.552114486694335938e-01 1.456472575664520264e-01 7.332889735698699951e-02 3.419465199112892151e-02 9.404168277978897095e-02 -8.583203703165054321e-02 1.369622498750686646e-01 5.478195473551750183e-02 1.941998600959777832e-01 1.510833948850631714e-02 -2.164811454713344574e-02 2.431762516498565674e-01 5.520577356219291687e-02 -2.007631510496139526e-01
-4.249294698238372803e-01 2.766829431056976318e-01 -2.105599828064441681e-02 -2.224844396114349365e-01 -1.394342333078384399e-01 1.277144253253936768e-02 2.012599706649780273e-01 -4.581897333264350891e-02 -1.618141680955886841e-01 -1.055799890309572220e-02 -3.090257048606872559e-01 -1.574765592813491821e-01 4.499952495098114014e-02 3.220874443650245667e-02 -1.189044117927551270e-01 -2.669505774974822998e-01 -8.096507191658020020e-02 1.291044056415557861e-01 -1.198483258485794067e-01 1.978243291378021240e-01 -2.453390955924987793e-01 -7.466535270214080811e-02 -5.690811201930046082e-02 -2.707401514053344727e-01 5.581665784120559692e-02 2.336502671241760254e-01 1.957841664552688599e-01 5.343406647443771362e-02 -3.111444786190986633e-02 9.776791185140609741e-02 -1.438016891479492188e-01 -2.157500982284545898e-01
-1.476593501865863800e-02 -6.101867556571960449e-02 1.465944945812225342e-01 -9.134659171104431152e-02 -1.314080357551574707e-01 2.000442743301391602e-01 -8.187132328748703003e-02 3.136600181460380554e-02 -2.842394113540649414e-01 -3.085064888000488281e-01 -3.334034085273742676e-01 4.816307872533798218e-02 2.003179788589477539e-01 9.716524928808212280e-02 -1.058999150991439819e-01 -1.673124432563781738e-01 -1.337465364485979080e-02 6.195888295769691467e-02 -1.903565973043441772e-01 2.503896057605743408e-01 -2.810889184474945068e-01 5.598018690943717957e-02 9.726858884096145630e-02 -1.787000149488449097e-02 1.170595213770866394e-01 -1.878344565629959106e-01 -1.065428778529167175e-01 6.370009481906890869e-02 4.868357181549072266e-01 9.325515478849411011e-02 -1.342724412679672241e-01 -5.248199217021465302e-03
-2.097574770450592041e-01 3.086146339774131775e-02 -1.330250799655914307e-01 5.770268663763999939e-02 8.303724974393844604e-02 8.756078779697418213e-02 -2.465271651744842529e-01 -1.238822713494300842e-01 -1.020465567708015442e-01 1.011358853429555893e-02 -3.092678189277648926e-01 3.932887688279151917e-02 -1.603630930185317993e-02 -4.969335719943046570e-02 -2.897124886512756348e-01 -1.012898385524749756e-01 1.174412071704864502e-01 4.674633219838142395e-02 -1.027496233582496643e-01 1.359088718891143799e-01 -1.888778358697891235e-01 -1.107412949204444885e-01 3.260181099176406860e-02 -2.123209089040756226e-01 1.227643564343452454e-01 1.564423739910125732e-01 -4.074379503726959229e-01 1.895191967487335205e-01 1.968214809894561768e-01 5.764321610331535339e-02 -4.301440417766571045e-01 -1.762643009424209595e-01
-2.113755345344543457e-01 2.110970914363861084e-01 1.962097436189651489e-01 -1.214380115270614624e-01 4.127260297536849976e-02 7.591678202152252197e-02 -1.764953434467315674e-01 2.011665850877761841e-01 -1.691861003637313843e-01 -7.865554094314575195e-02 -8.420825004577636719e-02 3.480635285377502441e-01 -6.032073125243186951e-02 1.121519282460212708e-01 -1.171503514051437378e-01 -4.603030532598495483e-02 1.008412917144596577e-03 -1.000449340790510178e-02 -1.555460840463638306e-01 3.153737783432006836e-01 2.001290619373321533e-01 -1.715420931577682495e-01 -2.140139788389205933e-01 7.626438885927200317e-02 3.192819654941558838e-01 -3.375342786312103271e-01 -1.633961647748947144e-01 -1.566769555211067200e-02 -2.089339196681976318e-01 -3.025078040082007647e-04 -2.205197513103485107e-01 -5.803962424397468567e-02
8.129788562655448914e-03 -7.293142378330230713e-02 -6.275843828916549683e-02 -1.990146487951278687e-01 -1.635039299726486206e-01 -1.232481747865676880e-01 -8.160816505551338196e-03 1.361603140830993652e-01 -9.668640047311782837e-02 -4.190025329589843750e-01 -3.574238345026969910e-02 8.799186348915100098e-02 2.823628187179565430e-01 7.565482705831527710e-02 -4.155754745006561279e-01 -1.816453337669372559e-01 -1.070969030261039734e-01 4.081592261791229248e-01 -2.004301361739635468e-02 -4.039451107382774353e-02 -7.606140524148941040e-02 8.558134548366069794e-03 -1.038608979433774948e-02 7.651505526155233383e-03 4.183915555477142334e-01 -6.821040064096450806e-02 7.939255982637405396e-02 -8.449604734778404236e-03 9.266053885221481323e-02 6.650505214929580688e-02 -1.410957574844360352e-01 1.843300275504589081e-02
-3.263925909996032715e-01 2.361513078212738037e-01 7.808084040880203247e-02 -4.456435889005661011e-02 5.800457671284675598e-02 -8.434968441724777222e-02 1.389428526163101196e-01 3.498011082410812378e-02 -1.946095675230026245e-01 -1.324371844530105591e-01 -2.635617852210998535e-01 -1.120133548974990845e-01 2.094781696796417236e-01 4.403432607650756836e-01 -3.861617743968963623e-01 5.454034730792045593e-02 -1.221278756856918335e-01 -8.452084846794605255e-03 -2.269427031278610229e-01 1.938970386981964111e-01 -2.074104696512222290e-01 -1.600001379847526550e-02 3.661789372563362122e-02 2.236419543623924255e-02 8.526896685361862183e-02 -7.434204965829849243e-02 -9.487465769052505493e-02 1.262789666652679443e-01 1.947316974401473999e-01 2.734893560409545898e-02 2.133973389863967896e-01 -1.235740445554256439e-02
-9.507595561444759369e-03 1.415571421384811401e-01 2.851756811141967773e-01 -1.242215633392333984e-01 -2.430956661701202393e-01 -2.103216350078582764e-01 5.866599082946777344e-02 1.513068079948425293e-01 -2.889058291912078857e-01 -1.768938601016998291e-01 -2.454172447323799133e-02 -1.365267336368560791e-01 2.462034523487091064e-01 1.224664077162742615e-01 -2.762450873851776123e-01 -3.395019471645355225e-01 -1.679180562496185303e-02 3.135719895362854004e-02 1.295903027057647705e-01 -5.433120578527450562e-02 -2.619580328464508057e-01 1.377715319395065308e-01 -7.309088855981826782e-02 -1.164330169558525085e-01 1.704192608594894409e-01 -1.649472564458847046e-01 -1.746021360158920288e-01 -6.226008292287588120e-03 2.933059930801391602e-01 5.148246884346008301e-02 -1.352015882730484009e-01 -1.761132031679153442e-01
1.564406044781208038e-02 -1.322296857833862305e-01 2.050932310521602631e-02 -4.502059146761894226e-02 -2.764168083667755127e-01 -1.067827716469764709e-01 -3.294049203395843506e-02 1.861031949520111084e-01 -2.214168757200241089e-01 -1.570091396570205688e-01 1.004555225372314453e-01 2.602632530033588409e-02 -6.896276772022247314e-02 2.327239662408828735e-01 -1.624748259782791138e-01 2.834109365940093994e-01 4.897001385688781738e-02 -7.483661174774169922e-02 2.369357831776142120e-02 2.264667153358459473e-01 -7.526435703039169312e-02 3.044553399085998535e-01 -1.638134717941284180e-01 -2.734166011214256287e-02 2.279283404350280762e-01 -2.497465535998344421e-02 -3.242821693420410156e-01 1.175450533628463745e-01 -1.720502525568008423e-01 3.978131115436553955e-01 -1.270522624254226685e-01 -2.118386477231979370e-01
-5.777935981750488281e-01 5.528549198061227798e-03 -1.081721484661102295e-01 -9.716895967721939087e-02 -1.909733265638351440e-01 -1.496667116880416870e-01 -1.522081941366195679e-01 -1.398131437599658966e-02 -1.165305357426404953e-02 -1.542036533355712891e-01 -2.227935791015625000e-01 7.329351454973220825e-02 1.278996560722589493e-02 -2.267953194677829742e-02 5.671269446611404419e-02 1.013210858218371868e-03 -3.334662616252899170e-01 1.298565566539764404e-01 -2.006826847791671753e-01 3.123377263545989990e-01 -1.570453792810440063e-01 -6.142199411988258362e-02 -2.588899619877338409e-02 -3.919292241334915161e-02 3.367832601070404053e-01 8.995644003152847290e-02 -1.360824704170227051e-01 -8.940570056438446045e-02 5.282041057944297791e-02 1.324802190065383911e-01 5.009895563125610352e-02 1.118815466761589050e-01
-2.545780241489410400e-01 6.501742452383041382e-02 -2.656956911087036133e-01 -2.387629635632038116e-02 -1.847285181283950806e-01 4.299213737249374390e-02 -2.020839303731918335e-01 -7.583409547805786133e-02 -1.952003985643386841e-01 1.755338460206985474e-01 -3.175569176673889160e-01 1.976698786020278931e-01 2.768385224044322968e-03 -1.249440312385559082e-01 -4.013955295085906982e-01 -1.659889519214630127e-01 9.131427854299545288e-03 1.824580430984497070e-01 1.941667497158050537e-01 1.961583346128463745e-01 -6.082183495163917542e-02 -8.410052955150604248e-02 3.275109082460403442e-02 -3.520537912845611572e-01 9.946170449256896973e-02 2.606239356100559235e-02 5.471328273415565491e-02 9.522331506013870239e-02 7.266482710838317871e-02 -3.997582942247390747e-02 -2.586126327514648438e-01 -1.496157050132751465e-01
-3.876014947891235352e-01 -1.840137690305709839e-01 3.074403852224349976e-03 1.784602552652359009e-01 -1.882205605506896973e-01 1.938356161117553711e-01 -1.035716850310564041e-02 7.199964672327041626e-02 -4.112675189971923828e-01 1.908422261476516724e-01 -1.435184180736541748e-01 1.920675188302993774e-01 2.634342201054096222e-02 1.730734715238213539e-03 -1.109613757580518723e-02 3.998244553804397583e-02 -1.122778579592704773e-01 1.870428621768951416e-01 -1.256628036499023438e-01 2.207116782665252686e-02 -1.140206232666969299e-01 4.390122368931770325e-02 -5.852106492966413498e-03 9.516747295856475830e-02 7.185012847185134888e-02 -2.867542505264282227e-01 -1.658020019531250000e-01 2.555065453052520752e-01 2.150550037622451782e-01 1.833163797855377197e-01 -2.382171154022216797e-01 -1.887697428464889526e-01
1.144974492490291595e-02 1.435718834400177002e-01 3.300502300262451172e-01 9.335183352231979370e-02 1.585898697376251221e-01 1.498154103755950928e-01 2.333574295043945312e-01 5.109607428312301636e-02 -5.021671950817108154e-02 -2.060264796018600464e-01 -7.061288505792617798e-02 5.092426389455795288e-02 7.393382489681243896e-02 3.229556083679199219e-01 -3.113562166690826416e-01 -1.083305552601814270e-01 -8.363354951143264771e-02 1.330657303333282471e-01 -5.724598467350006104e-02 1.118192672729492188e-01 -3.796255290508270264e-01 1.051875576376914978e-01 -5.299517512321472168e-02 1.437539309263229370e-01 1.322180777788162231e-01 -2.026909291744232178e-01 -6.791613250970840454e-02 2.342069298028945923e-01 -8.830859325826168060e-03 1.624772101640701294e-01 -3.288512229919433594e-01 1.190270930528640747e-01
2.236475795507431030e-01 1.133668273687362671e-01 1.421417295932769775e-01 -1.248847991228103638e-01 -9.636911749839782715e-02 -4.518242552876472473e-02 1.221334263682365417e-01 2.808666229248046875e-01 -3.769000470638275146e-01 -1.476429253816604614e-01 -2.011007964611053467e-01 1.735118590295314789e-02 1.959754824638366699e-01 -4.740816541016101837e-03 -2.734971344470977783e-01 1.660225167870521545e-02 -2.414909750223159790e-01 1.199778169393539429e-01 -1.756807230412960052e-02 1.946348398923873901e-01 -1.116305589675903320e-01 4.768998548388481140e-02 -5.294483900070190430e-02 -3.799535706639289856e-02 2.080660611391067505e-01 -6.467703729867935181e-02 -4.460280835628509521e-01 1.982197281904518604e-04 6.185268983244895935e-02 -2.490466535091400146e-01 -1.479530930519104004e-01 -1.185575574636459351e-01
-3.598645925521850586e-01 4.913211241364479065e-02 -8.563319593667984009e-02 1.612693220376968384e-01 1.993933916091918945e-01 2.919379249215126038e-02 -1.323158293962478638e-01 -2.340503036975860596e-02 1.098949089646339417e-01 -9.122386574745178223e-02 -2.121678441762924194e-01 -1.519533395767211914e-01 3.863682225346565247e-02 1.423798315227031708e-02 -3.819092810153961182e-01 2.331848889589309692e-01 6.712165474891662598e-02 2.759509086608886719e-01 1.718340367078781128e-01 -5.950148217380046844e-03 -2.047630995512008667e-01 2.293311525136232376e-03 -1.062670126557350159e-01 -6.657124310731887817e-02 3.810055851936340332e-01 -5.708110984414815903e-03 -3.435134887695312500e-01 8.526895195245742798e-02 -1.843374781310558319e-02 2.059666812419891357e-01 -2.763390541076660156e-02 -6.146846339106559753e-02
-3.431417346000671387e-01 1.370973438024520874e-01 -1.130868047475814819e-01 1.655604243278503418e-01 -6.168100610375404358e-02 5.164173617959022522e-02 -7.678150385618209839e-02 7.938477396965026855e-02 -3.768491744995117188e-01 1.936645209789276123e-01 -7.531652599573135376e-02 3.858254253864288330e-01 1.992257684469223022e-02 6.693463027477264404e-02 1.031512692570686340e-01 2.507557161152362823e-02 8.135459572076797485e-02 1.350688189268112183e-01 1.058228537440299988e-01 2.198231965303421021e-01 -1.829636394977569580e-01 3.006434142589569092e-01 4.009759519249200821e-03 4.304050467908382416e-03 3.403080627322196960e-02 -9.103351831436157227e-02 -1.445852518081665039e-01 4.745746031403541565e-02 2.029500007629394531e-01 2.276498675346374512e-01 -3.367483019828796387e-01 8.423021435737609863e-02
-6.787321716547012329e-02 -2.493393234908580780e-02 -1.457327902317047119e-01 8.047182112932205200e-02 -3.189452290534973145e-01 1.194854304194450378e-01 -3.352797031402587891e-01 -5.069299787282943726e-02 -3.396806418895721436e-01 1.727257072925567627e-01 -1.224297583103179932e-01 3.211694657802581787e-01 1.554971784353256226e-01 1.070121973752975464e-01 -1.992223784327507019e-02 -5.219010263681411743e-02 9.925916045904159546e-02 -1.291818618774414062e-01 1.119385212659835815e-01 4.663515836000442505e-02 -5.222323536872863770e-02 3.176989406347274780e-02 -7.495069503784179688e-02 5.857484042644500732e-02 2.785734236240386963e-01 -9.783680737018585205e-02 -3.729259371757507324e-01 -1.161731109023094177e-01 2.026716917753219604e-01 2.885647714138031006e-01 -1.140295639634132385e-01 -5.330322310328483582e-02
-3.211815655231475830e-01 -3.327981829643249512e-01 1.055351123213768005e-01 -2.648796141147613525e-01 1.147392839193344116e-01 -1.091244965791702271e-01 -2.011843174695968628e-01 1.443854160606861115e-02 -2.949672639369964600e-01 -3.849492967128753662e-01 -3.801071271300315857e-02 -1.292449235916137695e-01 1.288437098264694214e-01 3.798733651638031006e-01 7.422176748514175415e-02 4.385564476251602173e-03 9.597111493349075317e-02 1.438826769590377808e-01 -3.171543404459953308e-02 1.903688162565231323e-01 -9.531608223915100098e-02 6.246845051646232605e-02 -1.999748051166534424e-01 8.619301021099090576e-03 1.889609396457672119e-01 8.369663730263710022e-03 -6.942954659461975098e-02 1.017482802271842957e-01 -7.277800142765045166e-02 1.819034814834594727e-01 2.359770936891436577e-03 -9.852898120880126953e-02
-1.084161847829818726e-01 8.493863046169281006e-02 8.116297423839569092e-02 -3.927728235721588135e-01 -2.638771198689937592e-02 -1.760628521442413330e-01 -2.512491941452026367e-01 -2.767099067568778992e-02 -2.883980870246887207e-01 5.268088355660438538e-02 -5.209001526236534119e-02 1.054044663906097412e-01 1.616494208574295044e-01 1.347848773002624512e-01 -1.301589757204055786e-01 -1.396461110562086105e-02 3.218423724174499512e-01 -1.905350834131240845e-01 5.384458974003791809e-02 4.023391008377075195e-01 6.243187468498945236e-03 5.740043520927429199e-02 -2.793406248092651367e-01 -6.400095671415328979e-02 2.344394177198410034e-01 5.430608615279197693e-02 -1.441972702741622925e-01 1.507584899663925171e-01 2.277003824710845947e-01 1.326576173305511475e-01 1.319089066237211227e-02 -4.697379469871520996e-02
-3.212922513484954834e-01 4.059955850243568420e-02 -1.130112335085868835e-01 -3.584431409835815430e-01 -1.324850227683782578e-02 6.869630515575408936e-02 8.154907822608947754e-02 3.904274851083755493e-02 -4.376423954963684082e-01 7.304680068045854568e-03 1.342305634170770645e-02 2.167915692552924156e-03 -2.819262444972991943e-01 7.673157751560211182e-02 -2.465671598911285400e-01 3.843900561332702637e-02 -6.839086115360260010e-02 -8.432297408580780029e-02 1.091186404228210449e-01 1.581394076347351074e-01 8.944981545209884644e-02 -1.532283611595630646e-02 -1.476560980081558228e-01 -2.853883616626262665e-02 2.768152654170989990e-01 1.434684246778488159e-01 -2.903194427490234375e-01 8.129435032606124878e-02 7.023464143276214600e-02 2.244157791137695312e-01 -2.064137011766433716e-01 1.892805248498916626e-01
4.246219620108604431e-02 8.933658897876739502e-02 2.062529921531677246e-01 -9.744004905223846436e-02 -1.252166330814361572e-01 -6.933473795652389526e-02 1.462109386920928955e-01 2.594207525253295898e-01 -1.201917901635169983e-01 -3.345373868942260742e-01 -7.334826048463582993e-03 3.682262450456619263e-02 1.846562623977661133e-01 1.251117140054702759e-01 -1.625050455331802368e-01 -4.295867308974266052e-02 -1.015440821647644043e-01 -1.963573843240737915e-01 -1.576839685440063477e-01 3.356927260756492615e-02 -1.994358152151107788e-01 1.500812768936157227e-01 -2.235208004713058472e-01 -1.455496549606323242e-01 4.230019748210906982e-01 2.811037003993988037e-02 -1.233104318380355835e-01 -1.646197587251663208e-01 1.970907896757125854e-01 3.174109458923339844e-01 -1.769592314958572388e-01 -1.483359336853027344e-01
-1.784673184156417847e-01 5.964997038245201111e-02 -6.967169791460037231e-02 -1.394001096487045288e-01 3.412062674760818481e-02 -3.201421797275543213e-01 -1.635836362838745117e-01 6.469518691301345825e-02 -1.411290317773818970e-01 -9.680800139904022217e-02 2.428407408297061920e-02 1.761193573474884033e-01 9.685154072940349579e-03 1.074060518294572830e-02 -2.419557273387908936e-01 1.435960382223129272e-01 -5.652694404125213623e-02 -1.762600988149642944e-02 1.837789118289947510e-01 2.407985925674438477e-01 7.809909433126449585e-02 -2.991966307163238525e-01 -1.288455212488770485e-03 -4.398924857378005981e-02 4.707498550415039062e-01 -3.386861085891723633e-02 -3.355544507503509521e-01 -1.355471182614564896e-02 -1.902657896280288696e-01 2.657453119754791260e-01 -1.024337112903594971e-01 -1.406034976243972778e-01
-3.512143790721893311e-01 8.654469996690750122e-02 -1.436575949192047119e-01 1.471386104822158813e-02 -4.945099353790283203e-02 1.796894371509552002e-01 -1.399479992687702179e-02 1.428322792053222656e-01 -2.693653106689453125e-02 2.916963025927543640e-02 -1.164113357663154602e-01 1.929560601711273193e-01 -1.347689032554626465e-01 -6.813025474548339844e-02 -3.131991997361183167e-02 -2.922824621200561523e-01 2.390638589859008789e-01 2.297638058662414551e-01 2.909197509288787842e-01 1.832463294267654419e-01 -2.575365006923675537e-01 2.322461605072021484e-01 -1.323862522840499878e-01 -1.709106713533401489e-01 2.835357785224914551e-01 1.390258371829986572e-01 -1.067888587713241577e-01 3.352880477905273438e-02 -1.341571360826492310e-01 9.698676317930221558e-02 -3.096908926963806152e-01 2.609739452600479126e-02
-4.114201962947845459e-01 7.494064420461654663e-02 4.270521178841590881e-02 -9.173800796270370483e-02 1.518376320600509644e-01 -2.002603411674499512e-01 2.672353088855743408e-01 -1.529281735420227051e-01 -3.048924803733825684e-01 -2.126084566116333008e-01 8.173579722642898560e-02 5.828532576560974121e-02 1.936313956975936890e-01 1.319065541028976440e-01 -5.419551953673362732e-02 -2.679202333092689514e-02 1.140066534280776978e-01 1.339911073446273804e-01 8.387733995914459229e-02 3.198923766613006592e-01 1.465888172388076782e-01 8.356767147779464722e-02 6.385672092437744141e-02 -3.392632305622100830e-01 4.167035967111587524e-02 -1.355726271867752075e-01 1.003805696964263916e-01 9.248696267604827881e-02 1.342380698770284653e-02 -3.805317729711532593e-02 -2.898530066013336182e-01 -1.943549215793609619e-01
-1.820150911808013916e-01 7.839635014533996582e-02 8.434007316827774048e-02 -4.777416959404945374e-02 -4.596246182918548584e-01 1.753951981663703918e-02 7.806460559368133545e-02 2.513405084609985352e-01 -3.155849277973175049e-01 -2.848999798297882080e-01 -2.824158370494842529e-01 -8.051033318042755127e-02 9.888574481010437012e-02 2.317555435001850128e-02 -3.534977883100509644e-02 -3.485472500324249268e-02 -2.900972068309783936e-01 4.536307230591773987e-02 -5.636334419250488281e-02 1.753907650709152222e-01 -1.693168431520462036e-01 -1.210278421640396118e-01 -5.972794815897941589e-02 -1.180067807435989380e-01 2.640753984451293945e-01 -1.870963722467422485e-01 -4.882167652249336243e-02 8.874876797199249268e-02 1.377427279949188232e-01 2.672569453716278076e-01 -2.172277122735977173e-02 -6.232233345508575439e-02
-2.528794109821319580e-01 -1.108375638723373413e-01 2.147670276463031769e-02 1.017323881387710571e-01 -1.749586462974548340e-01 1.085556894540786743e-01 -6.452170759439468384e-02 1.888973414897918701e-01 -3.932268917560577393e-01 -1.459645479917526245e-01 -3.128166496753692627e-01 1.595637351274490356e-01 7.064355909824371338e-02 -4.835471510887145996e-02 -1.207609027624130249e-01 6.540980935096740723e-02 -1.258205324411392212e-01 1.186785772442817688e-01 -2.557557821273803711e-01 1.881047785282135010e-01 -2.037493586540222168e-01 -9.226219728589057922e-03 1.469056457281112671e-01 6.680798530578613281e-02 2.646885812282562256e-01 -1.303680241107940674e-01 5.724480375647544861e-02 1.169304773211479187e-01 1.600568592548370361e-01 2.797084152698516846e-01 -1.874028444290161133e-01 2.528718113899230957e-01
-2.743641734123229980e-01 -1.574128866195678711e-01 -2.323143780231475830e-01 2.249255329370498657e-01 2.564526908099651337e-02 -5.059225484728813171e-02 -1.938920319080352783e-01 1.456687450408935547e-01 2.342879027128219604e-02 4.466503858566284180e-02 -1.905320584774017334e-01 1.698612272739410400e-01 5.811251327395439148e-02 3.291301429271697998e-01 -2.848105728626251221e-01 1.542380005121231079e-01 -2.770484797656536102e-02 -4.189767688512802124e-02 1.420758105814456940e-02 7.401362061500549316e-02 -3.159293830394744873e-01 1.097953841090202332e-01 -3.623859025537967682e-03 -3.751245141029357910e-01 2.153679579496383667e-01 -7.509019225835800171e-02 -2.077340781688690186e-01 -5.772487819194793701e-02 -1.383556872606277466e-01 -6.682144105434417725e-02 -1.639708131551742554e-01 -1.980960816144943237e-01
-2.209692448377609253e-01 -2.330821007490158081e-01 -1.023635789752006531e-01 -1.311866044998168945e-01 3.805294691119343042e-04 -1.997652053833007812e-01 -2.202242165803909302e-01 6.520619988441467285e-02 2.976453118026256561e-02 -4.431553930044174194e-02 7.274765521287918091e-03 1.086144074797630310e-01 1.049478054046630859e-01 -5.150492489337921143e-02 -3.387896716594696045e-01 -5.905884876847267151e-02 -2.921433001756668091e-02 3.311540484428405762e-01 3.705453872680664062e-02 1.126900836825370789e-01 3.777959942817687988e-02 -1.830643862485885620e-01 -1.532936990261077881e-01 -7.465986162424087524e-02 4.108868539333343506e-01 -7.411170750856399536e-02 -1.297886222600936890e-01 2.700214274227619171e-02 -1.307151019573211670e-01 4.415502846240997314e-01 -4.686986282467842102e-02 -1.874062418937683105e-01
-9.159551560878753662e-02 1.811482012271881104e-01 3.996637463569641113e-02 5.940649285912513733e-02 -5.339648947119712830e-02 1.387619227170944214e-02 1.107082813978195190e-01 -1.394748128950595856e-02 -2.787463963031768799e-01 -3.681225478649139404e-01 -7.543858140707015991e-02 1.122888401150703430e-01 1.020488664507865906e-01 3.173804283142089844e-01 -2.133862078189849854e-01 -4.053978621959686279e-02 -1.819646805524826050e-01 4.611238837242126465e-02 6.572338938713073730e-02 1.047589257359504700e-01 -1.203941553831100464e-01 -1.534806638956069946e-01 -4.224834963679313660e-02 -1.288955807685852051e-01 8.729085326194763184e-02 -1.302563995122909546e-01 -4.914106056094169617e-02 3.267388939857482910e-01 2.584581077098846436e-01 4.562109112739562988e-01 1.600206047296524048e-01 8.404029160737991333e-02
-3.830933272838592529e-01 2.854933263733983040e-03 1.728675663471221924e-01 9.090707637369632721e-03 -2.058491557836532593e-01 -2.537590824067592621e-02 1.039933487772941589e-01 1.972749829292297363e-01 -2.586112618446350098e-01 -1.123752519488334656e-01 -5.962950363755226135e-02 1.337539404630661011e-01 1.758928149938583374e-01 4.030496776103973389e-01 -2.229593247175216675e-01 2.860465049743652344e-01 -1.214206442236900330e-01 1.925127357244491577e-01 5.326334387063980103e-02 3.399069309234619141e-01 -1.629946678876876831e-01 3.114166483283042908e-02 3.906428068876266479e-02 7.110260892659425735e-03 -3.199378401041030884e-02 5.386989796534180641e-04 -1.360152196139097214e-02 2.766398787498474121e-01 3.994944691658020020e-02 9.914162009954452515e-02 1.267806589603424072e-01 -1.062289718538522720e-02
-1.618495732545852661e-01 -5.600817501544952393e-02 7.207667082548141479e-02 -1.843555718660354614e-01 -1.993013471364974976e-01 -9.123991429805755615e-02 5.384539812803268433e-02 1.603414416313171387e-01 -2.871594727039337158e-01 -1.016309559345245361e-01 -1.917382031679153442e-01 -6.335368007421493530e-02 1.614447534084320068e-01 -1.861445419490337372e-02 -2.130680531263351440e-01 7.859035581350326538e-02 7.033050805330276489e-02 8.587453514337539673e-02 -4.079739451408386230e-01 1.257888376712799072e-01 1.179224029183387756e-01 -1.173741295933723450e-01 -2.088785916566848755e-01 5.179896205663681030e-02 3.195314109325408936e-01 1.142865270376205444e-01 -3.595723211765289307e-01 1.187689006328582764e-01 -2.385857887566089630e-02 2.686982154846191406e-01 -2.061403840780258179e-01 2.958595752716064453e-02
-3.833993375301361084e-01 1.893114000558853149e-01 -1.081376075744628906e-01 -1.554533690214157104e-01 1.407341565936803818e-02 -1.851262059062719345e-03 2.380429655313491821e-01 1.521871984004974365e-01 -2.492741495370864868e-01 2.120407223701477051e-01 -6.908502429723739624e-02 3.717720508575439453e-01 6.426685303449630737e-02 2.479763776063919067e-01 -7.214569300413131714e-02 -2.933195531368255615e-01 -1.472181733697652817e-02 1.009478494524955750e-01 -6.513499468564987183e-02 2.184208929538726807e-01 1.123525798320770264e-01 1.137691214680671692e-01 -1.043077409267425537e-01 8.439084514975547791e-03 3.296895027160644531e-01 2.421913901343941689e-03 -1.136666815727949142e-02 -2.121331840753555298e-01 9.285233914852142334e-02 8.367703109979629517e-02 -1.099843084812164307e-01 1.179146766662597656e-01
9.964399784803390503e-02 -7.889169454574584961e-02 7.871487736701965332e-02 -4.155784845352172852e-03 -8.614362776279449463e-02 1.028630211949348450e-01 -3.749594464898109436e-02 1.841352880001068115e-01 -2.605313658714294434e-01 -3.347119092941284180e-01 -1.590492725372314453e-01 4.069860093295574188e-03 1.967146098613739014e-01 7.567622512578964233e-02 -1.616149097681045532e-01 -1.585846245288848877e-01 -2.590045332908630371e-01 1.052907556295394897e-01 -1.542737483978271484e-01 3.256568908691406250e-01 -5.780768766999244690e-02 -1.177319064736366272e-01 -1.792974537238478661e-03 -2.651090323925018311e-01 2.128322124481201172e-01 -1.947916597127914429e-01 -8.877839148044586182e-02 1.903229206800460815e-01 3.526602387428283691e-01 2.163678109645843506e-01 -1.523428559303283691e-01 -7.846944034099578857e-02
-3.480322360992431641e-01 2.592106163501739502e-02 -1.898414790630340576e-01 1.974598467350006104e-01 -1.276024580001831055e-01 1.609639972448348999e-01 -6.990969181060791016e-02 -3.490596264600753784e-02 -2.443091124296188354e-01 -2.278984785079956055e-01 -1.741787344217300415e-01 2.740791738033294678e-01 1.691918075084686279e-01 1.106792837381362915e-01 -2.044682856649160385e-03 1.234723702073097229e-01 3.066473603248596191e-01 -1.725563257932662964e-01 -5.265958234667778015e-02 9.791723638772964478e-02 -2.197623699903488159e-01 1.952745169401168823e-01 -1.049035191535949707e-01 -7.104557752609252930e-02 3.001417219638824463e-01 5.548694357275962830e-02 -1.563726067543029785e-01 -4.447862878441810608e-02 1.146935150027275085e-01 -1.621037125587463379e-01 -2.811640501022338867e-01 -7.026679068803787231e-02
-3.169220685958862305e-01 1.877943128347396851e-01 1.623547673225402832e-01 3.340592235326766968e-02 -2.199975401163101196e-01 6.316900253295898438e-02 9.884616732597351074e-02 9.556752629578113556e-03 -1.821262985467910767e-01 -3.065337538719177246e-01 -2.358179688453674316e-01 6.194870918989181519e-02 1.312968432903289795e-01 -1.877240091562271118e-01 -1.282010227441787720e-01 -3.485937044024467468e-02 -3.201946318149566650e-01 -1.227937415242195129e-01 -7.429079711437225342e-02 -9.163249284029006958e-02 1.369998604059219360e-01 -9.252783656120300293e-02 -2.079497873783111572e-01 5.622445140033960342e-03 3.280543982982635498e-01 -1.773492395877838135e-01 -8.689851313829421997e-02 1.747646927833557129e-01 1.107470542192459106e-01 2.952671945095062256e-01 -1.977590471506118774e-01 -3.276885021477937698e-03
-3.512785136699676514e-01 -8.021446317434310913e-02 -4.541733115911483765e-02 1.373665630817413330e-01 6.981380283832550049e-02 1.732850968837738037e-01 -1.192157045006752014e-01 -2.325966395437717438e-02 -3.980519250035285950e-02 3.871574625372886658e-02 -1.609171181917190552e-01 3.255000114440917969e-01 -9.635276347398757935e-02 1.853593252599239349e-02 -1.671889126300811768e-01 -3.167338669300079346e-01 -5.859249457716941833e-02 -3.938133642077445984e-02 2.468665689229965210e-01 3.712438642978668213e-01 -4.756446555256843567e-02 4.560459777712821960e-02 -4.465812817215919495e-02 -2.502886392176151276e-02 3.526341319084167480e-01 8.188357949256896973e-02 -4.612193256616592407e-02 -2.970826029777526855e-01 7.435815781354904175e-02 9.332828968763351440e-02 -2.663162946701049805e-01 9.714425355195999146e-02
6.475164741277694702e-02 1.708366572856903076e-01 -1.587476432323455811e-01 3.841042146086692810e-02 1.530851125717163086e-01 -1.735342144966125488e-01 -8.926546573638916016e-02 1.078114584088325500e-01 -3.547396063804626465e-01 -3.878946304321289062e-01 -1.711731851100921631e-01 -3.443456813693046570e-02 7.698170095682144165e-02 -2.221443057060241699e-01 -3.427222371101379395e-01 -2.573078870773315430e-01 7.231442630290985107e-02 4.295114055275917053e-02 -4.137426242232322693e-02 3.147721588611602783e-01 -1.159189790487289429e-01 1.489607244729995728e-01 -3.156306147575378418e-01 7.696089893579483032e-02 1.021442115306854248e-01 2.456785552203655243e-02 -4.343093931674957275e-02 -6.565088871866464615e-03 7.209840416908264160e-02 1.950823515653610229e-01 -7.631966471672058105e-02 -9.995190799236297607e-02
-2.419646680355072021e-01 9.300582110881805420e-02 -3.006192147731781006e-01 -7.092021405696868896e-02 -2.146635390818119049e-02 -8.025664091110229492e-02 1.460546404123306274e-01 -3.421118855476379395e-02 -9.479790925979614258e-02 1.862441562116146088e-02 -3.531763255596160889e-01 -3.607537969946861267e-02 6.500431150197982788e-02 2.487494498491287231e-01 -1.365893632173538208e-01 6.291937083005905151e-02 -6.108663231134414673e-02 -7.935906946659088135e-02 1.763269677758216858e-02 2.684139907360076904e-01 -1.003027856349945068e-01 3.011115193367004395e-01 -4.049289971590042114e-02 -2.006913125514984131e-01 -5.631754547357559204e-02 -9.637624025344848633e-02 -2.586982250213623047e-01 -3.435093967709690332e-04 -1.508943736553192139e-01 4.043005704879760742e-01 -7.014510780572891235e-02 -2.972306609153747559e-01
-1.162989437580108643e-01 -3.629127144813537598e-01 2.144497931003570557e-01 -3.714318573474884033e-02 9.316942095756530762e-02 -1.365398894995450974e-02 7.641617953777313232e-02 -1.779776066541671753e-01 -1.701422482728958130e-01 -2.249378412961959839e-01 -3.293256461620330811e-01 3.661774992942810059e-01 -1.052323952317237854e-01 5.984953604638576508e-03 -1.184562314301729202e-02 1.626837439835071564e-02 -1.512985825538635254e-01 -7.743591815233230591e-02 9.727672487497329712e-02 -3.214154567103832960e-04 -2.080898433923721313e-01 2.131570428609848022e-01 -2.150210440158843994e-01 -1.965945363044738770e-01 2.316036969423294067e-01 -3.025408089160919189e-02 -8.446659892797470093e-02 3.141581714153289795e-01 7.489669322967529297e-02 -2.180409990251064301e-02 -2.164701670408248901e-01 4.599846154451370239e-02
2.601955644786357880e-02 2.337117344141006470e-01 8.164621144533157349e-02 -5.939104035496711731e-02 -2.443453222513198853e-01 1.525897830724716187e-01 3.779337555170059204e-02 5.575392395257949829e-02 -4.330416917800903320e-01 -9.772245585918426514e-02 4.203782975673675537e-02 3.810838609933853149e-02 2.819024920463562012e-01 1.270913779735565186e-01 -1.789858639240264893e-01 5.001088231801986694e-02 -2.982329130172729492e-01 2.755540907382965088e-01 -1.794148385524749756e-01 1.649252772331237793e-01 -3.118880093097686768e-02 -1.802413612604141235e-01 -2.239396870136260986e-01 -3.041255176067352295e-01 1.891887933015823364e-01 -9.353359043598175049e-02 -2.631271956488490105e-03 1.505635958164930344e-02 1.214725300669670105e-01 -3.629088401794433594e-02 -1.479125767946243286e-01 -1.828702837228775024e-01
-2.535901367664337158e-01 3.694472834467887878e-02 1.687653213739395142e-01 -1.451709121465682983e-01 -7.534266915172338486e-03 -2.107293605804443359e-01 1.253436952829360962e-01 8.949887752532958984e-02 -2.938348054885864258e-01 -8.530975878238677979e-02 -8.726894110441207886e-02 2.571048587560653687e-02 -1.402302645146846771e-03 2.162837982177734375e-01 -4.480358660221099854e-01 1.148229688405990601e-01 -1.479936838150024414e-01 1.537567190825939178e-02 -4.148521274328231812e-02 -1.082952506840229034e-02 -2.855842560529708862e-02 2.764815986156463623e-01 -1.790573149919509888e-01 1.849544346332550049e-01 8.894088678061962128e-03 -1.434871554374694824e-02 1.038402840495109558e-01 1.262634843587875366e-01 2.022848427295684814e-01 3.350269794464111328e-01 2.068764567375183105e-01 -2.520254552364349365e-01
-2.498507797718048096e-01 2.964113354682922363e-01 -1.326594352722167969e-01 -9.596375375986099243e-02 -3.461883170530200005e-03 -6.285851448774337769e-02 -2.949298918247222900e-01 5.269125569611787796e-03 -2.320102453231811523e-01 6.658467929810285568e-03 -1.601637005805969238e-01 9.185695648193359375e-02 -1.004701256752014160e-01 4.850027710199356079e-02 -2.447417527437210083e-01 -5.983702465891838074e-02 -2.498310208320617676e-01 -2.394708804786205292e-02 -5.175290256738662720e-02 3.162872791290283203e-01 -5.216499790549278259e-02 -1.540258526802062988e-01 -2.165453284978866577e-01 1.458871662616729736e-01 -5.460046604275703430e-02 -1.928765028715133667e-01 -2.204292565584182739e-01 1.535647958517074585e-01 -2.573491632938385010e-01 1.955512911081314087e-01 -3.010324835777282715e-01 1.660428009927272797e-02
7.942675612866878510e-03 -9.316661953926086426e-02 1.658201068639755249e-01 -5.844693258404731750e-02 -9.630621969699859619e-02 1.195314824581146240e-01 8.867102116346359253e-02 -2.984161488711833954e-02 -3.015270233154296875e-01 -3.261936902999877930e-01 -1.711646020412445068e-01 -5.250342562794685364e-02 1.552083939313888550e-01 1.952583044767379761e-01 -3.618979826569557190e-02 -1.450455784797668457e-01 -2.602025270462036133e-01 1.986618489027023315e-01 -1.790985092520713806e-02 3.203978836536407471e-01 -6.648801267147064209e-02 -2.456628829240798950e-01 -3.813879191875457764e-02 -2.748472094535827637e-01 1.778481751680374146e-01 -2.830199301242828369e-01 -1.965788155794143677e-01 1.202622577548027039e-01 1.840226799249649048e-01 1.234204620122909546e-01 -1.836921423673629761e-01 -1.204178631305694580e-01
-1.768206059932708740e-01 -2.137602269649505615e-01 -5.711292475461959839e-02 -8.887532353401184082e-02 -8.897429704666137695e-02 8.118154108524322510e-02 -5.967987701296806335e-02 1.377445529215037823e-03 -8.364223688840866089e-02 -2.311970889568328857e-01 -1.702282130718231201e-01 2.765760123729705811e-01 2.543781697750091553e-01 -7.014644891023635864e-02 -3.345603644847869873e-01 3.023301661014556885e-01 2.324195355176925659e-01 -1.410213410854339600e-01 1.094271913170814514e-01 2.734349966049194336e-01 3.452399000525474548e-02 3.172449469566345215e-01 -9.839569032192230225e-02 -5.304241180419921875e-02 1.091108769178390503e-01 1.051042601466178894e-01 -7.207870483398437500e-02 -1.297792047262191772e-01 -2.966760098934173584e-02 -7.877392321825027466e-02 -1.938810199499130249e-01 -3.004713952541351318e-01
1.492917537689208984e-01 -1.088448334485292435e-03 8.763656020164489746e-02 -1.312257349491119385e-02 3.448951244354248047e-02 1.145708039402961731e-01 -8.852293342351913452e-02 2.211314439773559570e-02 -5.005264282226562500e-01 -1.350972950458526611e-01 -1.071265153586864471e-02 -2.697755023837089539e-02 -2.479471080005168915e-02 5.233831703662872314e-02 -3.369000554084777832e-01 1.270992401987314224e-02 -2.124206572771072388e-01 3.252836763858795166e-01 -1.501109302043914795e-01 1.189712062478065491e-01 -7.865476608276367188e-02 1.942767500877380371e-01 -1.980769634246826172e-01 6.027201563119888306e-02 1.683494895696640015e-01 -1.050986796617507935e-01 -2.232763767242431641e-01 2.275070101022720337e-01 2.292407304048538208e-01 -2.220909148454666138e-01 -9.184788912534713745e-02 -1.866865456104278564e-01
-1.945797353982925415e-01 -6.861150264739990234e-03 2.826488614082336426e-01 1.298017892986536026e-02 -1.536899060010910034e-01 -4.650496691465377808e-02 -5.834889784455299377e-02 -1.443019360303878784e-01 -8.374547958374023438e-02 -2.096808254718780518e-01 -3.317351341247558594e-01 2.038355767726898193e-01 -6.264910846948623657e-02 -1.868267543613910675e-02 3.363404422998428345e-02 -1.490223854780197144e-01 -3.065330162644386292e-02 -1.577130891382694244e-02 -4.275006055831909180e-02 3.341954573988914490e-02 -4.695354402065277100e-01 2.302314937114715576e-01 -2.410120666027069092e-01 -9.426029026508331299e-02 1.558351218700408936e-01 1.270850896835327148e-01 -2.346331030130386353e-01 2.365996539592742920e-01 3.371467441320419312e-02 4.911914095282554626e-02 3.891088813543319702e-02 -3.173754513263702393e-01
-3.957023024559020996e-01 -7.967272400856018066e-02 -1.672909706830978394e-01 -2.062754333019256592e-01 2.491125911474227905e-01 1.093418821692466736e-01 4.629990831017494202e-02 4.098090156912803650e-02 -2.750550210475921631e-01 2.587300352752208710e-02 -4.018928855657577515e-03 9.440957009792327881e-02 2.203750424087047577e-02 2.731320858001708984e-01 -3.240698203444480896e-02 -2.233629971742630005e-01 7.104310393333435059e-02 -1.777856051921844482e-01 -1.030584946274757385e-01 2.236873507499694824e-01 2.098342776298522949e-02 9.134668111801147461e-02 -5.998659878969192505e-02 9.002842009067535400e-02 5.098440051078796387e-01 6.620637141168117523e-03 -7.992936670780181885e-02 -9.492640942335128784e-02 -2.435786426067352295e-01 1.106291487812995911e-01 -8.633997291326522827e-02 -7.218021154403686523e-02
-4.792819321155548096e-01 -4.725591465830802917e-02 6.081299856305122375e-02 1.879523624666035175e-03 -7.361768931150436401e-02 -1.264335066080093384e-01 1.537617594003677368e-01 -4.064703732728958130e-02 -3.195461332798004150e-01 -4.151220619678497314e-02 -2.347863465547561646e-01 1.107341274619102478e-01 -1.759870797395706177e-01 -1.086215525865554810e-01 -1.107634007930755615e-01 1.716916114091873169e-01 -2.009362876415252686e-01 -1.054563745856285095e-01 -9.532530605792999268e-02 2.447905689477920532e-01 -2.324660122394561768e-01 3.957400470972061157e-02 -7.860907912254333496e-02 -1.134420782327651978e-01 1.173865273594856262e-01 -3.121527731418609619e-01 -1.214139163494110107e-01 -2.620403170585632324e-01 1.199583411216735840e-01 1.481645647436380386e-02 -1.869280785322189331e-01 1.502662003040313721e-01
-2.793222963809967041e-01 1.020609866827726364e-02 9.530799835920333862e-02 1.109577193856239319e-01 -5.698173120617866516e-02 1.541514098644256592e-01 8.877618610858917236e-02 1.601849049329757690e-01 -2.041285485029220581e-01 -1.059285402297973633e-01 -1.587332040071487427e-01 1.705193221569061279e-01 5.347054451704025269e-02 2.651261985301971436e-01 -7.669878005981445312e-02 -1.062942296266555786e-01 -5.403137952089309692e-02 2.008181363344192505e-01 4.557900503277778625e-02 3.618062138557434082e-01 3.807701542973518372e-02 -1.880144774913787842e-01 -5.333093181252479553e-02 -3.009512126445770264e-01 2.006001025438308716e-01 -4.238640144467353821e-02 6.682366877794265747e-02 1.966274380683898926e-01 2.004187554121017456e-01 2.526859045028686523e-01 3.303075432777404785e-01 -1.941800415515899658e-01
-2.309750318527221680e-01 2.595513314008712769e-02 2.952120602130889893e-01 3.078413754701614380e-02 -1.472475528717041016e-01 -2.106918394565582275e-01 7.997563481330871582e-02 -3.908380866050720215e-03 -2.692402601242065430e-01 -2.900962233543395996e-01 3.206270933151245117e-02 4.773111641407012939e-01 7.699357718229293823e-02 1.318784803152084351e-01 -1.356875896453857422e-01 9.138520061969757080e-02 2.869291007518768311e-01 -7.975005358457565308e-02 7.098322361707687378e-02 -1.951921265572309494e-03 7.832236588001251221e-02 2.068196684122085571e-01 -1.732317656278610229e-01 3.131530433893203735e-02 9.574026614427566528e-02 -1.695373654365539551e-01 -1.479661613702774048e-01 -3.141347318887710571e-02 -6.076503172516822815e-02 -6.109556928277015686e-02 -2.809109091758728027e-01 -1.704613864421844482e-01
-1.974231898784637451e-01 1.494911164045333862e-01 -4.469190910458564758e-02 -1.734835207462310791e-01 -1.585223823785781860e-01 1.990284025669097900e-02 -2.937390655279159546e-02 4.217842966318130493e-02 -1.865025460720062256e-01 6.215986609458923340e-02 -2.280677258968353271e-01 2.326629012823104858e-01 8.476491272449493408e-02 1.385056227445602417e-01 -2.145304828882217407e-01 2.898836508393287659e-02 9.229367598891258240e-03 -2.606244683265686035e-01 1.365850865840911865e-01 2.746621668338775635e-01 -2.061606347560882568e-01 3.027065396308898926e-01 -1.570448428392410278e-01 8.995581418275833130e-02 4.052722454071044922e-01 1.489690989255905151e-01 3.004839122295379639e-01 1.118940263986587524e-01 -1.583415567874908447e-01 8.884521573781967163e-02 -2.313319034874439240e-02 9.298598766326904297e-02
-1.547683059470728040e-04 2.318770736455917358e-01 1.224876120686531067e-01 -4.619655013084411621e-02 -5.960029736161231995e-02 1.240177899599075317e-01 -2.404488809406757355e-02 1.879825741052627563e-01 -4.321967959403991699e-01 -6.457003206014633179e-02 -1.489780843257904053e-01 2.002183720469474792e-02 2.541650235652923584e-01 7.343652844429016113e-02 -8.599275350570678711e-02 -1.256045792251825333e-02 -8.328572660684585571e-02 2.602477669715881348e-01 -1.667149960994720459e-01 2.065602988004684448e-01 -3.115426599979400635e-01 -4.698083177208900452e-02 9.952218830585479736e-02 2.138128504157066345e-03 2.756670117378234863e-01 -3.869723975658416748e-01 -9.606529772281646729e-02 2.648154832422733307e-02 -1.752173900604248047e-01 1.335955224931240082e-02 7.443703711032867432e-02 -2.382256537675857544e-01
-1.209067776799201965e-01 -9.232137352228164673e-02 2.427547425031661987e-01 2.607411146163940430e-01 -3.140609562397003174e-01 4.176342859864234924e-03 1.166901960968971252e-01 2.508788555860519409e-02 -1.957527399063110352e-01 -2.320433259010314941e-01 -1.250959932804107666e-01 3.156942725181579590e-01 8.539797854609787464e-04 8.472717553377151489e-02 -2.332188040018081665e-01 -4.776418954133987427e-02 3.795914351940155029e-02 2.208171188831329346e-01 -1.286239176988601685e-01 3.237633705139160156e-01 -1.449606120586395264e-01 -4.898644983768463135e-02 5.023542791604995728e-03 2.793895453214645386e-02 1.130851432681083679e-01 -1.995438635349273682e-01 1.874718219041824341e-01 3.164886534214019775e-01 -1.037761494517326355e-01 5.936019588261842728e-03 -2.186799347400665283e-01 -1.529330909252166748e-01
-2.068795859813690186e-01 4.489988461136817932e-02 -2.526908516883850098e-01 3.917398676276206970e-02 -1.790726035833358765e-01 1.862867772579193115e-01 -1.980983167886734009e-01 9.933808445930480957e-02 -5.076979286968708038e-03 -7.850319892168045044e-02 -2.701833248138427734e-01 2.769005000591278076e-01 2.707963287830352783e-01 1.991281360387802124e-01 -2.362252026796340942e-01 1.291073709726333618e-01 -6.751520931720733643e-02 -8.483198285102844238e-02 -1.558547019958496094e-01 2.440036237239837646e-01 -3.541547060012817383e-01 1.037403792142868042e-01 5.645558983087539673e-02 -2.494292557239532471e-01 8.752841502428054810e-02 -1.798678785562515259e-01 -2.139195501804351807e-01 -1.217308044433593750e-01 1.203903555870056152e-01 6.452143192291259766e-02 1.247277781367301941e-01 2.492162957787513733e-02
-1.540814191102981567e-01 2.384207695722579956e-01 -5.638578534126281738e-02 -2.159266918897628784e-01 -5.105362087488174438e-02 6.762462854385375977e-02 -2.128431499004364014e-01 1.295146495103836060e-01 -1.147043034434318542e-01 -4.917433112859725952e-02 -1.915157586336135864e-01 3.313877582550048828e-01 -2.100563347339630127e-01 7.383960485458374023e-02 -2.443711310625076294e-01 -3.209348395466804504e-02 -1.527663320302963257e-01 -6.848137080669403076e-02 -2.318867854773998260e-02 2.652688920497894287e-01 1.769256144762039185e-01 -1.671501845121383667e-01 -4.011895358562469482e-01 3.096044994890689850e-02 2.298386991024017334e-01 -1.105407550930976868e-01 -2.349668592214584351e-01 -1.255334615707397461e-01 -1.691426336765289307e-01 9.864377975463867188e-02 -1.367318332195281982e-01 -1.217621266841888428e-01
-4.291308224201202393e-01 -9.159686416387557983e-02 1.617053523659706116e-02 -8.586810901761054993e-03 -3.000088632106781006e-01 -2.259348332881927490e-01 -9.795358031988143921e-02 -6.054985150694847107e-02 -1.170018911361694336e-01 -7.033251225948333740e-03 -1.974620372056961060e-01 1.258345991373062134e-01 2.590927779674530029e-01 1.610574871301651001e-01 -1.125466823577880859e-01 7.595384120941162109e-02 3.488811850547790527e-01 1.608007401227951050e-02 6.103615090250968933e-02 1.932369768619537354e-01 -2.717601358890533447e-01 -8.901090174913406372e-02 -8.412522077560424805e-02 8.031282573938369751e-02 2.179249227046966553e-01 9.697496145963668823e-02 1.597219556570053101e-01 1.220563501119613647e-01 1.367227584123611450e-01 2.487244457006454468e-01 -1.873925924301147461e-01 -3.763355687260627747e-02
-3.646105825901031494e-01 2.980951033532619476e-02 -5.817647650837898254e-02 -3.227538987994194031e-02 1.281474344432353973e-02 -1.996703073382377625e-02 1.055440120398998260e-02 -9.735216386616230011e-03 -3.960592746734619141e-01 -3.865914419293403625e-02 4.916781932115554810e-02 1.733848005533218384e-01 -9.615152329206466675e-02 2.206700854003429413e-02 1.765541033819317818e-03 -1.469275057315826416e-01 -5.311883054673671722e-03 1.180816590785980225e-01 3.881915807723999023e-01 2.176583856344223022e-01 -8.493655361235141754e-03 -1.456033736467361450e-01 -1.601219028234481812e-01 -6.033178046345710754e-02 5.595199763774871826e-03 -8.166056871414184570e-02 -3.239340707659721375e-02 4.456014633178710938e-01 1.921770572662353516e-01 6.308172643184661865e-02 -3.575258851051330566e-01 -3.432836383581161499e-02
-7.696800678968429565e-02 3.733076900243759155e-02 4.931994900107383728e-02 7.245149463415145874e-02 1.727263629436492920e-01 7.429651450365781784e-03 -2.648296654224395752e-01 5.634853616356849670e-02 -3.472574651241302490e-01 -4.486160576343536377e-01 -2.507633566856384277e-01 -1.603283882141113281e-01 4.224588721990585327e-02 2.116523534059524536e-01 3.970828279852867126e-02 -8.343323320150375366e-02 -8.716963976621627808e-02 -5.164715647697448730e-02 4.412230104207992554e-02 3.941884040832519531e-01 -2.435116767883300781e-01 -1.981984265148639679e-02 -1.202195063233375549e-01 1.936714053153991699e-01 1.494597047567367554e-01 8.981945365667343140e-02 1.516552865505218506e-01 9.793679416179656982e-02 7.951278239488601685e-02 2.017042636871337891e-01 -6.744752824306488037e-02 -1.498279273509979248e-01
-3.906684219837188721e-01 -3.402924397960305214e-03 6.255514174699783325e-02 -2.837021052837371826e-01 2.303197421133518219e-02 -7.397980894893407822e-03 1.102298796176910400e-01 1.651164442300796509e-01 -3.641633093357086182e-01 2.123816758394241333e-01 -1.721343547105789185e-01 3.683564662933349609e-01 8.014966547489166260e-02 2.505780458450317383e-01 -1.277849972248077393e-01 -1.790367215871810913e-01 1.257251799106597900e-01 -2.175595611333847046e-02 -2.277395874261856079e-02 1.581468284130096436e-01 1.663710772991180420e-01 -1.225605681538581848e-01 3.972486779093742371e-02 6.564489006996154785e-02 3.411795198917388916e-01 -1.895923912525177002e-02 -5.109510943293571472e-02 2.990906499326229095e-02 4.745339602231979370e-02 8.108278363943099976e-02 -1.634528934955596924e-01 1.269840002059936523e-01
-5.989755969494581223e-03 7.255261391401290894e-02 -7.565772533416748047e-02 -7.421718537807464600e-02 -1.087728366255760193e-01 -2.268394082784652710e-02 2.195764482021331787e-01 5.209799110889434814e-02 -1.177158728241920471e-01 -3.267161250114440918e-01 -2.418740689754486084e-01 3.861500695347785950e-02 1.607897281646728516e-01 1.741120070219039917e-01 -2.268861234188079834e-01 -2.841269671916961670e-01 2.371080592274665833e-02 1.985512971878051758e-01 -1.539854332804679871e-02 2.302158772945404053e-01 -4.879167303442955017e-03 -3.259201645851135254e-01 1.743986010551452637e-01 -1.462409179657697678e-02 4.552173018455505371e-01 -1.351179033517837524e-01 7.355548441410064697e-02 -1.275934875011444092e-01 1.121484711766242981e-01 1.619857996702194214e-01 -1.873513758182525635e-01 6.343881133943796158e-03
-2.508495151996612549e-01 2.871598601341247559e-01 5.823148787021636963e-02 -1.921012252569198608e-01 1.837660372257232666e-01 9.967163205146789551e-02 1.088062748312950134e-01 2.464761883020401001e-01 -1.184656172990798950e-01 -1.719761341810226440e-01 -1.591837555170059204e-01 1.505638360977172852e-01 2.425085157155990601e-01 2.134203910827636719e-01 -1.405485123395919800e-01 -1.301441490650177002e-01 -2.617927193641662598e-01 3.789126500487327576e-02 3.139083972200751305e-03 1.354939192533493042e-01 -4.741789028048515320e-02 1.791635304689407349e-01 1.057116165757179260e-01 1.333191804587841034e-02 -1.857122220098972321e-02 6.775102764368057251e-02 1.937431693077087402e-01 1.424374058842658997e-02 2.063414454460144043e-01 3.994775712490081787e-01 -2.586317658424377441e-01 -1.399756669998168945e-01
-3.750022947788238525e-01 -7.730660587549209595e-02 1.365041136741638184e-01 -7.684674859046936035e-02 -1.175175756216049194e-01 -9.219381213188171387e-02 -1.055546104907989502e-01 -3.542081639170646667e-02 -3.381647467613220215e-01 3.633748739957809448e-02 -3.779815435409545898e-01 5.787718668580055237e-02 -1.428553014993667603e-01 -9.205584228038787842e-02 -1.355262994766235352e-01 1.319886445999145508e-01 -1.539572030305862427e-01 9.350889176130294800e-02 -9.666427224874496460e-02 1.793290823698043823e-01 -1.749942749738693237e-01 9.902354329824447632e-02 -1.634891033172607422e-01 -4.374496266245841980e-02 1.985836327075958252e-01 -3.858879506587982178e-01 -2.390382140874862671e-01 -1.009551808238029480e-01 5.463398993015289307e-02 -9.260983765125274658e-02 -1.065302789211273193e-01 2.144264578819274902e-01
-3.235703110694885254e-01 1.165604591369628906e-01 -9.485959261655807495e-02 -1.964563131332397461e-02 8.531873673200607300e-02 -2.296373844146728516e-01 -3.834028169512748718e-02 1.360462456941604614e-01 -5.165929719805717468e-02 -1.032529994845390320e-01 -2.434802353382110596e-01 3.083256483078002930e-01 -1.489558164030313492e-02 1.216314435005187988e-01 -1.139953508973121643e-01 2.093907445669174194e-01 -9.101206064224243164e-02 1.280412524938583374e-01 4.698883369565010071e-02 4.227294325828552246e-01 4.788069427013397217e-02 -1.820681393146514893e-01 8.260572701692581177e-02 -2.251438982784748077e-02 3.824503719806671143e-01 -4.060890898108482361e-02 -2.611987292766571045e-01 -5.493037402629852295e-02 -1.844128221273422241e-01 2.237198799848556519e-01 1.820764690637588501e-02 3.000587411224842072e-02
-3.973758518695831299e-01 -2.608709596097469330e-02 1.149552166461944580e-01 1.924486309289932251e-01 1.878459821455180645e-03 5.575866624712944031e-02 -1.654967963695526123e-01 1.973249614238739014e-01 -2.911934554576873779e-01 3.582512587308883667e-02 -3.844004124402999878e-02 1.968182176351547241e-01 -4.823455959558486938e-02 3.188812732696533203e-01 1.014950722455978394e-01 -2.569352276623249054e-02 8.273541927337646484e-03 1.072790548205375671e-01 3.079885616898536682e-02 2.684818208217620850e-01 -1.492150127887725830e-01 2.286186814308166504e-01 1.025121435523033142e-01 9.827058017253875732e-02 -7.320939563214778900e-03 1.038914453238248825e-02 -1.357617676258087158e-01 1.690166145563125610e-01 2.188891023397445679e-01 2.655605375766754150e-01 -3.673549890518188477e-01 -2.463514171540737152e-02
-1.342228204011917114e-01 -2.277082204818725586e-02 -1.495361477136611938e-01 3.105048090219497681e-03 6.603517383337020874e-02 2.379604242742061615e-02 4.204990342259407043e-02 1.053781211376190186e-01 -1.666943132877349854e-01 -4.689197838306427002e-01 -5.768164992332458496e-02 -2.309816330671310425e-02 2.019686251878738403e-01 -3.009996190667152405e-02 -2.927272617816925049e-01 -1.839212328195571899e-01 -1.616243720054626465e-01 4.738499820232391357e-01 3.377410769462585449e-02 -6.448864936828613281e-02 -6.466405093669891357e-02 8.119805715978145599e-03 -8.495425805449485779e-03 -7.177400588989257812e-02 4.451022148132324219e-01 -4.392416402697563171e-02 -1.496507823467254639e-01 -6.965545564889907837e-02 4.892848059535026550e-02 2.858556061983108521e-02 -2.083602733910083771e-02 -1.793977320194244385e-01
-2.124717086553573608e-01 9.566721320152282715e-02 -2.942112684249877930e-01 -2.077845335006713867e-01 -1.303486712276935577e-02 -3.024201095104217529e-02 6.403265893459320068e-02 -2.522781305015087128e-02 -6.778138224035501480e-03 8.117628842592239380e-02 -3.790561258792877197e-01 1.124280914664268494e-01 5.714135244488716125e-02 2.044733166694641113e-01 -2.982903718948364258e-01 8.116509020328521729e-02 -4.549720790237188339e-03 -1.611183732748031616e-01 4.858970642089843750e-02 1.634113341569900513e-01 -1.628908663988113403e-01 3.379330933094024658e-01 -2.072065770626068115e-01 -9.365334361791610718e-02 1.148306578397750854e-01 -9.652068465948104858e-02 -3.038364350795745850e-01 1.102110072970390320e-01 -2.234013378620147705e-01 1.757658123970031738e-01 1.531433686614036560e-02 -2.259777635335922241e-01
-1.470485180616378784e-01 -1.842733919620513916e-01 2.783213257789611816e-01 -3.640045225620269775e-01 1.985193416476249695e-02 3.363937512040138245e-02 -2.063301950693130493e-01 -1.688837260007858276e-01 -1.864923089742660522e-01 -1.355315595865249634e-01 -1.471555233001708984e-01 1.243878155946731567e-02 -6.243261694908142090e-02 2.007015645503997803e-01 -9.339513629674911499e-02 7.432952523231506348e-02 -2.320629358291625977e-02 1.983901858329772949e-02 -1.571275666356086731e-02 2.264989465475082397e-01 -1.868474334478378296e-01 6.809212500229477882e-04 -6.678427010774612427e-02 6.852244958281517029e-03 4.051783978939056396e-01 1.706647425889968872e-01 5.423945188522338867e-02 -8.879020810127258301e-02 -1.038966551423072815e-01 3.452458977699279785e-01 -3.090510889887809753e-02 -3.185716867446899414e-01
-4.996609091758728027e-01 -4.668050631880760193e-02 6.965372711420059204e-02 2.476778477430343628e-01 1.793023794889450073e-01 1.696892827749252319e-01 -2.012682855129241943e-01 1.428207606077194214e-01 -1.302544176578521729e-01 -3.996625170111656189e-02 -3.000253997743129730e-02 2.000097781419754028e-01 5.862721428275108337e-02 1.072905734181404114e-01 -8.262217044830322266e-02 5.969482474029064178e-03 -8.441115915775299072e-02 1.198154538869857788e-01 1.310677081346511841e-01 4.492708295583724976e-02 2.168400399386882782e-02 1.121992543339729309e-01 1.420564949512481689e-01 7.411441206932067871e-02 1.103709787130355835e-01 -2.331308126449584961e-01 -4.532228708267211914e-01 8.964094519615173340e-02 8.552693575620651245e-02 -3.546739742159843445e-02 -2.710824310779571533e-01 -1.933616101741790771e-01
-1.827353686094284058e-01 -6.823711842298507690e-02 -8.178599178791046143e-02 5.682047456502914429e-02 -4.618898034095764160e-02 1.416310667991638184e-01 1.225934028625488281e-01 2.048222124576568604e-01 4.875736683607101440e-02 -2.987201213836669922e-01 -2.368360012769699097e-01 5.321631580591201782e-02 -9.594994038343429565e-02 -4.184389859437942505e-02 -9.297294914722442627e-02 6.757175177335739136e-02 2.011894732713699341e-01 -2.936786115169525146e-01 -4.601801559329032898e-02 4.809698164463043213e-01 5.334901437163352966e-02 2.211945131421089172e-02 -2.448235452175140381e-01 -2.779224812984466553e-01 1.370621770620346069e-01 -1.135917305946350098e-01 -1.440637558698654175e-01 2.089969813823699951e-01 -1.260533779859542847e-01 8.558808267116546631e-02 -1.145788431167602539e-01 -2.549574971199035645e-01
-1.375924944877624512e-01 2.218220829963684082e-01 9.481440484523773193e-02 -1.449721902608871460e-01 -9.972240030765533447e-02 -2.077645622193813324e-02 -1.149756163358688354e-01 1.461076587438583374e-01 -1.733845770359039307e-01 -1.327768340706825256e-02 -1.209453865885734558e-01 3.285507857799530029e-01 -1.472961306571960449e-01 1.994721740484237671e-01 -1.376670151948928833e-01 -1.411973237991333008e-01 1.567223668098449707e-02 2.508569359779357910e-01 -1.240262687206268311e-01 2.481774538755416870e-01 1.879429817199707031e-01 -1.364513635635375977e-01 -4.197791516780853271e-01 -3.647710755467414856e-02 2.383972257375717163e-01 -2.222393453121185303e-01 -1.631118804216384888e-01 -2.129009068012237549e-01 -1.495648771524429321e-01 1.428037532605230808e-03 -1.561972647905349731e-01 -8.465393632650375366e-02
-4.056415706872940063e-02 1.427243500947952271e-01 -1.582119017839431763e-01 -3.557416796684265137e-02 -1.249485537409782410e-01 -2.958618104457855225e-02 1.192215159535408020e-01 2.704673707485198975e-01 -1.454357355833053589e-01 -2.761933505535125732e-01 -2.220127433538436890e-01 1.751084327697753906e-01 3.069226741790771484e-01 4.034596681594848633e-01 -1.346038579940795898e-01 -1.940901018679141998e-02 -2.129233032464981079e-01 1.613315045833587646e-01 -1.682439446449279785e-01 1.431630998849868774e-01 -1.221890151500701904e-01 -3.192750364542007446e-02 -1.736191511154174805e-01 -1.874539405107498169e-01 7.840513437986373901e-02 -2.033669054508209229e-01 2.461006864905357361e-02 1.914530843496322632e-01 7.816735655069351196e-02 2.189353853464126587e-01 1.298448443412780762e-01 -1.946916282176971436e-01
-1.381226330995559692e-01 1.075302362442016602e-01 2.161078006029129028e-01 1.347451657056808472e-01 -7.214441150426864624e-02 -2.525708973407745361e-01 1.046849936246871948e-01 -1.752686128020286560e-02 -2.413154393434524536e-01 -6.522893160581588745e-02 -1.184104382991790771e-01 2.866441607475280762e-01 2.768234610557556152e-01 1.674684435129165649e-01 -1.405466347932815552e-01 -1.778137055225670338e-03 2.557890117168426514e-01 -7.279184460639953613e-02 -1.127851903438568115e-01 1.347254663705825806e-01 -7.074416428804397583e-02 1.960060447454452515e-01 1.893741488456726074e-01 -2.952173054218292236e-01 1.891838312149047852e-01 3.072485700249671936e-02 -1.690394617617130280e-02 -1.119059026241302490e-01 1.775937080383300781e-01 2.165735065937042236e-01 -2.366250902414321899e-01 -2.985215187072753906e-01
-3.230537772178649902e-01 -2.886456064879894257e-02 1.545420009642839432e-02 -2.701601684093475342e-01 4.666414111852645874e-03 6.987340748310089111e-02 1.861156523227691650e-01 2.564709186553955078e-01 -1.292512565851211548e-01 3.892671316862106323e-02 -1.988290697336196899e-01 -2.797729074954986572e-01 1.945976316928863525e-01 1.386225670576095581e-01 -2.069353610277175903e-01 2.127604931592941284e-01 -1.757771223783493042e-01 1.557939797639846802e-01 1.461397409439086914e-01 1.734301298856735229e-01 -9.440359473228454590e-02 -4.612641409039497375e-03 1.453639417886734009e-01 -1.351854503154754639e-01 1.019926220178604126e-01 -8.834563940763473511e-02 -5.080531910061836243e-02 -1.719782948493957520e-01 -1.186238750815391541e-01 3.605375289916992188e-01 -9.813903272151947021e-02 -2.757860124111175537e-01
-1.113303098827600479e-02 3.368233144283294678e-02 1.568932235240936279e-01 -9.234576672315597534e-02 1.453583966940641403e-02 -8.224289864301681519e-02 1.926039308309555054e-01 8.497834205627441406e-03 -2.991939783096313477e-01 -3.693444728851318359e-01 -2.653381228446960449e-01 -1.543735861778259277e-01 1.058420389890670776e-01 -4.378348216414451599e-02 -2.668749392032623291e-01 -2.957122921943664551e-01 -1.271526515483856201e-01 2.163631767034530640e-01 -2.014087513089179993e-02 1.865882426500320435e-01 -9.281408786773681641e-02 -3.364997506141662598e-01 6.800903379917144775e-02 -9.964023530483245850e-02 2.951278388500213623e-01 -8.321575075387954712e-02 -1.291923373937606812e-01 1.097101345658302307e-01 1.647721976041793823e-01 1.684351414442062378e-01 -1.097861602902412415e-01 -6.761901080608367920e-02
-1.077482551336288452e-01 3.051849305629730225e-01 -5.437368527054786682e-02 -1.423387974500656128e-01 -2.678790092468261719e-01 8.678228408098220825e-02 3.099626302719116211e-01 2.210324108600616455e-01 -3.035841882228851318e-01 -9.869756549596786499e-02 -6.302324682474136353e-02 2.140595614910125732e-01 1.525337845087051392e-01 7.392590492963790894e-02 -2.868258059024810791e-01 1.416946798563003540e-01 -1.211347952485084534e-01 -2.141552716493606567e-01 -9.808485954999923706e-02 2.295289933681488037e-01 -5.908445268869400024e-02 1.742130368947982788e-01 -4.932126402854919434e-02 -1.869894266128540039e-01 3.485347330570220947e-01 -2.174860611557960510e-02 3.578599914908409119e-02 1.517067253589630127e-01 -5.952679365873336792e-02 -7.142703235149383545e-02 -7.860089838504791260e-02 9.944704174995422363e-02
-3.098597526550292969e-01 4.635547846555709839e-02 -9.705511480569839478e-02 -1.057123094797134399e-01 7.403711322695016861e-03 -1.857412308454513550e-01 2.675120718777179718e-02 -3.371018916368484497e-02 -2.138869166374206543e-01 -3.214262425899505615e-02 -1.903339326381683350e-01 1.091516669839620590e-02 3.188976049423217773e-01 1.310118287801742554e-01 -1.918419599533081055e-01 2.946428060531616211e-01 8.318582922220230103e-02 1.454899609088897705e-01 1.090504080057144165e-01 1.429875195026397705e-01 -1.831746250391006470e-01 4.096044898033142090e-01 -1.152726411819458008e-01 1.483060605823993683e-02 2.249597162008285522e-01 2.185697257518768311e-01 -2.782463431358337402e-01 -3.795540332794189453e-02 -1.354241929948329926e-02 1.992219537496566772e-01 1.613435745239257812e-01 2.872845344245433807e-02
-3.027541330084204674e-03 -6.396473944187164307e-02 1.001954376697540283e-01 -1.814468502998352051e-01 1.376933306455612183e-01 -1.545986384153366089e-01 3.749599680304527283e-02 1.982986368238925934e-02 -9.680769592523574829e-02 -6.212796270847320557e-02 -4.032596051692962646e-01 3.351178467273712158e-01 1.505383402109146118e-01 -1.356940418481826782e-01 -2.794547937810420990e-02 -1.548517793416976929e-01 2.207944355905056000e-02 -1.359438449144363403e-01 7.511263340711593628e-02 8.393016457557678223e-02 2.918710559606552124e-02 2.876834869384765625e-01 -2.331807166337966919e-01 -3.506788015365600586e-01 1.117309480905532837e-01 -2.792367339134216309e-01 1.610127650201320648e-02 7.416453212499618530e-02 9.348326176404953003e-02 1.612911075353622437e-01 -2.333739101886749268e-01 -2.761133313179016113e-01
-2.512744367122650146e-01 -5.636948626488447189e-03 -2.761994600296020508e-01 -1.011153217405080795e-02 -1.914781630039215088e-01 6.813277304172515869e-02 1.353405974805355072e-02 -5.879082717001438141e-03 -1.768726855516433716e-01 1.301677525043487549e-02 -2.009970843791961670e-01 4.027892649173736572e-01 -9.597161784768104553e-03 2.297681719064712524e-01 1.792707145214080811e-01 -2.063547223806381226e-01 -3.539286926388740540e-02 1.815914064645767212e-01 1.597277522087097168e-01 1.900327205657958984e-01 -3.393512368202209473e-01 8.378703892230987549e-02 5.079967901110649109e-02 2.899787202477455139e-02 3.153976798057556152e-01 1.506038755178451538e-01 -1.640118360519409180e-01 2.429216355085372925e-02 1.334994733333587646e-01 -5.838927999138832092e-02 -2.085767537355422974e-01 -1.462253630161285400e-01
-1.951721608638763428e-01 2.381598353385925293e-01 -9.805952757596969604e-02 1.837000250816345215e-01 -1.223554164171218872e-01 -3.483209526166319847e-03 1.635732501745223999e-01 1.651163995265960693e-01 -2.263250350952148438e-01 1.438227389007806778e-02 -9.956190735101699829e-02 3.266097307205200195e-01 8.245857059955596924e-02 3.762710392475128174e-01 -2.566020786762237549e-01 -2.668620459735393524e-02 -4.307810962200164795e-02 -1.963254623115062714e-02 -7.539539784193038940e-02 4.202472865581512451e-01 -4.998431354761123657e-02 4.527140036225318909e-02 -1.456363964825868607e-02 -2.451920062303543091e-01 2.171465307474136353e-01 5.793254077434539795e-02 1.586101800203323364e-01 -1.022955551743507385e-01 -7.563590258359909058e-02 2.033141255378723145e-01 1.610098779201507568e-01 3.669622913002967834e-02
-5.618437528610229492e-01 -3.589674830436706543e-02 -1.371446251869201660e-01 -1.048212945461273193e-01 -1.416911743581295013e-02 7.310746610164642334e-02 1.685957051813602448e-02 8.418945223093032837e-02 -8.260595053434371948e-02 1.084188092499971390e-02 -1.111043840646743774e-01 3.005716949701309204e-02 8.394805341958999634e-02 1.971667259931564331e-01 -3.442759215831756592e-01 2.290422022342681885e-01 2.595157921314239502e-01 1.005554571747779846e-01 1.391364783048629761e-01 1.001120358705520630e-01 -8.261205255985260010e-02 7.837700098752975464e-02 -3.401704877614974976e-02 -1.475805882364511490e-02 3.949066102504730225e-01 -6.065079942345619202e-02 -7.299788412638008595e-04 -6.998667865991592407e-02 2.895049564540386200e-02 2.168925106525421143e-01 2.323096096515655518e-01 -1.251854896545410156e-01
-1.051526963710784912e-01 1.085940673947334290e-01 7.711885124444961548e-02 -2.548662200570106506e-02 -2.943392992019653320e-01 7.427790015935897827e-02 5.944505333900451660e-02 7.446686178445816040e-02 -3.476755619049072266e-01 -2.367437332868576050e-01 -7.317460328340530396e-02 7.311417907476425171e-02 2.270185649394989014e-01 4.644605889916419983e-02 4.233139753341674805e-02 -9.425693005323410034e-02 -6.372425705194473267e-02 1.729115843772888184e-01 7.804296910762786865e-03 3.331125080585479736e-01 -1.117509007453918457e-01 -2.872690558433532715e-01 -1.039819791913032532e-01 -3.978926837444305420e-01 1.152156889438629150e-01 -1.917402893304824829e-01 -4.067588597536087036e-02 1.666112244129180908e-01 1.376630812883377075e-01 1.932065784931182861e-01 -1.505729705095291138e-01 -2.231433093547821045e-01
-4.473533034324645996e-01 -2.123357355594635010e-02 -2.499393820762634277e-01 -2.868472635746002197e-01 5.458676069974899292e-02 2.358751296997070312e-01 1.666524559259414673e-01 6.746350228786468506e-02 -1.263799220323562622e-01 -1.763757765293121338e-01 -6.938033737242221832e-03 1.560522913932800293e-01 -9.521426260471343994e-02 2.159316092729568481e-01 -8.724325895309448242e-02 -8.777836710214614868e-02 1.669051498174667358e-01 -1.403815001249313354e-01 1.990395598113536835e-02 2.058253288269042969e-01 1.851043105125427246e-02 -9.962656535208225250e-03 -9.427147917449474335e-03 5.945870652794837952e-02 3.722540438175201416e-01 1.288139671087265015e-01 -1.420392543077468872e-01 -3.170098736882209778e-02 -1.619921773672103882e-01 2.908513844013214111e-01 -1.984664648771286011e-01 -1.675478741526603699e-02
4.080168157815933228e-02 -1.470410674810409546e-01 -8.378662168979644775e-02 -6.372902542352676392e-02 -7.167821750044822693e-03 1.205939725041389465e-01 -1.906774044036865234e-01 -8.209866285324096680e-02 -1.597446799278259277e-01 5.453580245375633240e-02 1.365468371659517288e-02 3.853309154510498047e-01 -8.541063964366912842e-02 2.209541648626327515e-01 -2.815922796726226807e-01 7.322504371404647827e-02 7.311660051345825195e-02 8.089011907577514648e-02 1.961885392665863037e-02 3.496378064155578613e-01 8.526563644409179688e-02 1.283094584941864014e-01 1.429188251495361328e-01 -8.203238993883132935e-02 3.645670115947723389e-01 2.880663871765136719e-01 -7.683786749839782715e-02 -1.571397185325622559e-01 -8.348811417818069458e-02 1.391957402229309082e-01 -3.531333208084106445e-01 -8.404086530208587646e-02
-2.013701051473617554e-01 1.007272973656654358e-01 -1.893854886293411255e-01 1.307365205138921738e-02 -9.524894505739212036e-02 -1.715652048587799072e-01 -2.390965223312377930e-01 1.041785776615142822e-01 -1.401598006486892700e-01 -1.013360619544982910e-01 -2.251195162534713745e-01 3.815437853336334229e-02 2.680823579430580139e-02 3.172555193305015564e-02 -3.295607864856719971e-01 -7.707676291465759277e-02 -1.225485652685165405e-01 1.767613440752029419e-01 6.969806551933288574e-02 3.561650812625885010e-01 2.923644520342350006e-02 -2.353714108467102051e-01 -1.028789058327674866e-01 1.152026578783988953e-01 -6.627977639436721802e-02 -9.074922651052474976e-02 -4.100042581558227539e-01 6.276906281709671021e-02 -1.295989304780960083e-01 3.441524207592010498e-01 -1.496304869651794434e-01 -8.962179720401763916e-02
-4.714099168777465820e-01 -8.103697001934051514e-02 -4.523556679487228394e-02 -1.929702311754226685e-01 -2.525200545787811279e-01 -1.173647195100784302e-01 -3.933071717619895935e-02 -5.305112153291702271e-02 -1.452025622129440308e-01 -1.216671541333198547e-01 -1.351049840450286865e-01 2.506109774112701416e-01 1.084722578525543213e-01 1.704707890748977661e-01 -1.040463075041770935e-01 6.721162050962448120e-02 2.007705718278884888e-01 1.402401328086853027e-01 -1.698269508779048920e-02 8.728251606225967407e-02 -4.472422599792480469e-01 -1.047516688704490662e-01 -2.197317183017730713e-01 1.889539808034896851e-01 1.231322437524795532e-01 -1.090109627693891525e-02 -1.438191831111907959e-01 7.259243726730346680e-02 1.282506585121154785e-01 5.974441766738891602e-02 1.326840668916702271e-01 -1.875652819871902466e-01
-5.404236167669296265e-02 1.375442743301391602e-01 -2.218042761087417603e-01 -2.288925796747207642e-01 -8.994828164577484131e-02 6.821698043495416641e-04 3.657273203134536743e-02 -6.778810918331146240e-02 -2.024467438459396362e-01 -2.363648265600204468e-01 -8.351893723011016846e-02 -1.016556769609451294e-01 2.111751139163970947e-01 1.308080703020095825e-01 -2.564450502395629883e-01 5.750269442796707153e-02 6.475446373224258423e-02 2.925326228141784668e-01 3.067280352115631104e-01 3.606893420219421387e-01 4.523090086877346039e-03 1.066501811146736145e-01 -2.131355851888656616e-01 -1.789291761815547943e-02 2.752870321273803711e-01 -1.638883501291275024e-01 -1.644115447998046875e-01 -1.864410005509853363e-02 3.299581110477447510e-01 -1.500039640814065933e-02 -6.507442146539688110e-02 5.627727508544921875e-02
-1.286087334156036377e-01 1.790690869092941284e-01 1.372166275978088379e-01 2.439226023852825165e-02 -2.993022836744785309e-02 -1.140050143003463745e-01 1.557028442621231079e-01 4.566969573497772217e-01 -1.851648986339569092e-01 -2.601057663559913635e-02 -3.311197459697723389e-01 -9.229743480682373047e-02 -1.029976233839988708e-01 5.359361320734024048e-02 -2.653377950191497803e-01 1.789995729923248291e-01 7.166347652673721313e-02 -1.636189073324203491e-01 -1.204698160290718079e-01 3.555408716201782227e-01 -2.102648019790649414e-01 2.521746456623077393e-01 1.920036971569061279e-02 -8.794298768043518066e-02 3.044756688177585602e-02 5.332212522625923157e-02 1.519653853029012680e-02 1.105323731899261475e-01 -1.383457332849502563e-01 8.309117704629898071e-02 -1.337385773658752441e-01 -2.594828307628631592e-01
-2.367461323738098145e-01 7.193116098642349243e-02 -9.575364529155194759e-04 -9.563621133565902710e-03 2.042973339557647705e-01 -3.487327396869659424e-01 -6.098702549934387207e-02 1.462244987487792969e-01 9.964296221733093262e-02 -1.706243902444839478e-01 -3.174292147159576416e-01 2.890399992465972900e-01 3.290735930204391479e-02 9.605960547924041748e-02 -1.115895658731460571e-01 1.902357637882232666e-01 -1.478010565042495728e-01 2.422643639147281647e-02 -4.438011720776557922e-02 2.993053793907165527e-01 1.019795760512351990e-01 -2.609893977642059326e-01 -1.703044958412647247e-02 6.506422068923711777e-03 3.091119527816772461e-01 -1.735381186008453369e-01 -2.586729228496551514e-01 -1.464227735996246338e-01 6.167015433311462402e-02 6.977089494466781616e-02 -1.552386730909347534e-01 -1.682630032300949097e-01
-1.188759505748748779e-01 -8.955538272857666016e-02 -9.354446083307266235e-03 -2.175602167844772339e-01 -2.015643119812011719e-01 -9.403400123119354248e-03 -1.373390667140483856e-02 -1.888636797666549683e-01 -1.637432426214218140e-01 -1.319655776023864746e-01 4.672710597515106201e-02 1.441203951835632324e-01 -4.362591356039047241e-02 3.310483396053314209e-01 1.505627781152725220e-01 -5.453226342797279358e-02 1.390825863927602768e-02 8.139762282371520996e-02 -1.488190740346908569e-01 2.126678079366683960e-01 -1.554604321718215942e-01 2.746303379535675049e-01 -1.211929023265838623e-01 -3.032051585614681244e-02 3.320726752281188965e-01 -1.020111963152885437e-01 -3.139719069004058838e-01 -1.771214157342910767e-01 -1.833071559667587280e-01 2.703007757663726807e-01 -2.276902049779891968e-01 -2.258482873439788818e-01
-2.689072191715240479e-01 1.272965818643569946e-01 5.998713523149490356e-02 -7.456039637327194214e-02 1.130285933613777161e-01 8.065494149923324585e-02 2.024460136890411377e-01 9.167324006557464600e-02 -1.970977485179901123e-01 -1.486670225858688354e-01 -6.437918543815612793e-02 8.069959282875061035e-02 -5.358910188078880310e-02 2.474902868270874023e-01 -3.743306696414947510e-01 4.432357102632522583e-02 -8.145315945148468018e-02 1.017971858382225037e-01 5.532724782824516296e-02 -4.912326112389564514e-02 -3.794281557202339172e-02 3.059073090553283691e-01 -1.895035505294799805e-01 1.045050472021102905e-01 1.509693115949630737e-01 -2.320775687694549561e-01 2.479263395071029663e-01 2.387705072760581970e-02 1.921230405569076538e-01 3.622126877307891846e-01 2.595882415771484375e-01 -1.316510140895843506e-01
-2.006363272666931152e-01 1.669429540634155273e-01 1.202268227934837341e-01 -1.121715754270553589e-01 -4.926208406686782837e-02 1.121462062001228333e-01 -3.398092091083526611e-02 3.906725943088531494e-01 -2.627378515899181366e-02 -2.478737086057662964e-01 1.229516118764877319e-01 1.043532267212867737e-01 1.133189350366592407e-01 9.760943241417407990e-03 -3.585166633129119873e-01 -5.270343273878097534e-02 -9.558578953146934509e-03 -3.086327761411666870e-02 -1.357286144047975540e-02 2.551644742488861084e-01 9.659894742071628571e-03 8.746691048145294189e-02 -2.412331849336624146e-01 -1.540446132421493530e-01 2.591227591037750244e-01 1.688845008611679077e-01 2.830009162425994873e-01 2.426920980215072632e-01 -8.349683135747909546e-03 2.213391214609146118e-01 -2.168260514736175537e-01 -1.301318556070327759e-01
9.925826638936996460e-02 4.894532635807991028e-02 -1.425786167383193970e-01 1.974635943770408630e-02 9.668169915676116943e-02 -4.913882911205291748e-02 3.868282213807106018e-02 8.388566970825195312e-02 -3.515018224716186523e-01 -2.895462512969970703e-01 -6.590960174798965454e-02 -7.330803573131561279e-02 1.864422112703323364e-01 3.568340092897415161e-02 -4.117200672626495361e-01 -7.329124957323074341e-02 -2.604316454380750656e-03 2.383872270584106445e-01 2.260502576828002930e-01 2.069651037454605103e-01 -1.086175963282585144e-01 1.906052082777023315e-01 -3.653750121593475342e-01 1.404471695423126221e-01 1.186380162835121155e-01 -1.901561319828033447e-01 -1.761158555746078491e-02 -9.573558717966079712e-02 1.811259090900421143e-01 3.127054125070571899e-02 -2.134313732385635376e-01 -1.659593880176544189e-01
-3.512587845325469971e-01 6.812315434217453003e-02 1.048534959554672241e-01 -1.644939333200454712e-01 -5.404235422611236572e-02 2.401608675718307495e-01 2.177308350801467896e-01 1.623408049345016479e-01 -1.709665954113006592e-01 -9.333537518978118896e-02 -9.160945564508438110e-02 -2.983561754226684570e-01 9.595886617898941040e-02 1.107114627957344055e-01 -3.285802900791168213e-01 2.289418131113052368e-01 -2.877403199672698975e-01 -1.638603508472442627e-01 -2.487445948645472527e-03 9.446650743484497070e-02 -7.103059440851211548e-02 9.144885092973709106e-02 4.295803979039192200e-02 -3.123713470995426178e-02 2.194703370332717896e-01 5.156599916517734528e-03 -2.873408794403076172e-01 -7.984685897827148438e-02 5.371300131082534790e-02 2.685282826423645020e-01 -1.800302267074584961e-01 -5.503541231155395508e-02
-1.007698252797126770e-01 -3.436994180083274841e-02 8.622790873050689697e-02 -7.701356709003448486e-02 -8.605395257472991943e-02 8.914756029844284058e-02 -1.797666102647781372e-01 1.768809258937835693e-01 -3.785616159439086914e-01 -2.581434845924377441e-01 -2.328077107667922974e-01 1.143691167235374451e-01 5.425247550010681152e-02 -4.182414710521697998e-02 -1.194266751408576965e-01 5.698030814528465271e-02 -2.009270936250686646e-01 1.643631160259246826e-01 -1.687833964824676514e-01 1.370386183261871338e-01 -1.479332298040390015e-01 -7.298296689987182617e-02 1.465380936861038208e-01 -1.531499326229095459e-01 5.155993252992630005e-02 -1.415508091449737549e-01 -2.147394046187400818e-02 -9.531124494969844818e-03 1.655573099851608276e-01 5.276287198066711426e-01 -1.919110715389251709e-01 2.103376388549804688e-01
-3.593152016401290894e-02 1.067097559571266174e-01 -9.081021696329116821e-02 -9.503512084484100342e-02 -3.719158470630645752e-01 4.123141244053840637e-02 -4.938615486025810242e-03 1.322674304246902466e-01 -3.051363304257392883e-02 -3.538999333977699280e-02 1.121574640274047852e-02 -3.280198946595191956e-02 1.007143631577491760e-01 4.726464673876762390e-02 -1.585003584623336792e-01 -1.822125762701034546e-01 -1.156246811151504517e-01 1.045662388205528259e-01 -3.012947924435138702e-02 4.304126650094985962e-02 1.268824934959411621e-01 -1.229567602276802063e-01 -5.111035704612731934e-01 -5.785610899329185486e-02 5.014663934707641602e-01 -2.676403224468231201e-01 -7.913313806056976318e-02 2.097043693065643311e-01 -7.824705541133880615e-02 1.232795193791389465e-01 2.582589350640773773e-02 -1.422550529241561890e-01
-2.161467075347900391e-01 -8.337898552417755127e-02 9.045077860355377197e-02 8.991815149784088135e-02 5.824346840381622314e-02 -1.082148179411888123e-01 9.743124246597290039e-03 3.513910174369812012e-01 -2.618878185749053955e-01 -3.037769496440887451e-01 -1.858341693878173828e-01 -2.146442085504531860e-01 1.355812251567840576e-01 -5.299289524555206299e-02 -2.271346598863601685e-01 1.090636197477579117e-02 -3.156597539782524109e-02 1.164288446307182312e-02 1.109814792871475220e-01 1.908029764890670776e-01 -1.149437725543975830e-01 2.029714882373809814e-01 -1.580236107110977173e-01 -2.197306603193283081e-01 2.839005589485168457e-01 -3.343921601772308350e-01 -1.300995331257581711e-02 -1.260046213865280151e-01 9.728327393531799316e-02 -2.532592415809631348e-01 -1.275471597909927368e-01 -3.410231694579124451e-02
-2.148908004164695740e-02 -4.746557772159576416e-02 -1.236749738454818726e-01 6.951116025447845459e-02 1.314693596214056015e-02 1.014437451958656311e-01 3.663500770926475525e-02 8.054273575544357300e-02 -2.977313399314880371e-01 -3.204711377620697021e-01 -5.067766830325126648e-02 -2.116250693798065186e-01 4.306135326623916626e-02 -9.077165275812149048e-03 -4.615030586719512939e-01 -1.454169582575559616e-02 1.509331259876489639e-02 3.069656491279602051e-01 2.337132394313812256e-01 1.888246387243270874e-01 -5.645408853888511658e-02 2.706207633018493652e-01 -2.296960651874542236e-01 -7.385192438960075378e-03 1.291376501321792603e-01 -2.058673501014709473e-01 -3.504203632473945618e-02 -1.178178861737251282e-01 2.903472483158111572e-01 4.938260838389396667e-02 -1.422561854124069214e-01 -9.959460049867630005e-02
-1.408149451017379761e-01 -6.988819688558578491e-02 -1.087109521031379700e-01 1.810556054115295410e-01 -2.232074290513992310e-01 1.885084509849548340e-01 1.583852060139179230e-02 1.242594514042139053e-02 -3.675854504108428955e-01 -1.989333331584930420e-01 -2.913392186164855957e-01 1.666255146265029907e-01 1.621718108654022217e-01 5.024909973144531250e-02 1.143931522965431213e-01 -2.778215706348419189e-02 -1.718772947788238525e-01 -1.921344250440597534e-01 -1.467742919921875000e-01 3.201489746570587158e-01 -1.974725574254989624e-01 -4.564998298883438110e-02 1.775764822959899902e-01 1.876314431428909302e-01 2.657192945480346680e-01 -4.904192313551902771e-02 -3.616464883089065552e-02 7.381204515695571899e-02 1.823242157697677612e-01 1.928954869508743286e-01 -2.218498289585113525e-01 -1.309846639633178711e-01
-3.061113655567169189e-01 -6.893001496791839600e-02 -1.334150582551956177e-01 2.889855206012725830e-02 -1.156632043421268463e-02 -3.156141936779022217e-01 -2.656395137310028076e-01 -1.740376055240631104e-01 -1.082215681672096252e-01 -3.909061104059219360e-02 5.375061556696891785e-02 2.893534116446971893e-02 8.091937005519866943e-02 -5.590890347957611084e-02 -4.489994943141937256e-01 1.529498696327209473e-01 -4.162635281682014465e-02 1.741647720336914062e-01 6.774248182773590088e-02 1.708018034696578979e-01 -1.367325931787490845e-01 -2.353431843221187592e-02 -1.015677228569984436e-01 -9.398487955331802368e-02 2.482108622789382935e-01 -1.567266136407852173e-01 -8.417289704084396362e-02 -6.497748472611419857e-06 -1.412736773490905762e-01 4.398482143878936768e-01 8.622737973928451538e-02 -1.110496222972869873e-01
-1.457543820142745972e-01 2.019529640674591064e-01 -8.676040172576904297e-02 -2.880974411964416504e-01 -3.940640762448310852e-02 2.854681313037872314e-01 -1.666427589952945709e-02 9.880165755748748779e-02 -8.410740643739700317e-02 -3.108909130096435547e-01 -8.464254438877105713e-02 5.817246809601783752e-02 -4.135935381054878235e-02 -1.211627796292304993e-01 -3.847356140613555908e-01 3.969297558069229126e-02 -3.267434984445571899e-02 -2.212545424699783325e-01 6.839861720800399780e-02 1.259653717279434204e-01 -2.002633661031723022e-01 9.622027724981307983e-02 -1.258289217948913574e-01 2.118156552314758301e-01 1.185851991176605225e-01 -5.466745421290397644e-02 1.734026372432708740e-01 2.174032181501388550e-01 -9.184208698570728302e-03 3.754988610744476318e-01 -7.623820006847381592e-02 -2.284426689147949219e-01
-2.174992263317108154e-01 -9.843479096889495850e-02 -4.869544878602027893e-02 4.459245502948760986e-02 -4.744292702525854111e-03 3.123436272144317627e-01 -6.382010132074356079e-02 -1.222419273108243942e-02 -3.124117851257324219e-01 9.354131296277046204e-03 -1.992376297712326050e-01 1.933045238256454468e-01 -1.441308259963989258e-01 3.819343745708465576e-01 3.567148000001907349e-03 2.275437563657760620e-01 6.738131493330001831e-02 -8.718561381101608276e-03 1.352000236511230469e-01 6.390755623579025269e-02 -1.911299824714660645e-01 -3.407974541187286377e-02 -1.692592054605484009e-01 -4.268850758671760559e-02 5.297479405999183655e-02 -1.173146367073059082e-01 -3.229044079780578613e-01 -1.036081388592720032e-01 1.698244512081146240e-01 2.166005671024322510e-01 -3.590678870677947998e-01 -1.107008755207061768e-01
-9.911878407001495361e-02 -1.375471502542495728e-01 -8.770646899938583374e-02 -3.318006694316864014e-01 -9.449622780084609985e-02 -1.048420965671539307e-01 -2.025510519742965698e-01 1.458539813756942749e-01 -2.096026390790939331e-01 -3.196183219552040100e-02 4.136026278138160706e-02 5.551141500473022461e-02 1.111592352390289307e-01 -3.277617797721177340e-04 -3.554052412509918213e-01 3.213171660900115967e-02 -4.761806875467300415e-02 1.398810744285583496e-01 3.231924772262573242e-02 2.328165173530578613e-01 -2.573789656162261963e-02 -1.386969536542892456e-01 -8.580912649631500244e-02 8.405012637376785278e-02 3.061493337154388428e-01 1.081784372217953205e-03 -3.342709839344024658e-01 -1.227828338742256165e-01 -2.377299517393112183e-01 3.927299082279205322e-01 -1.254001110792160034e-01 -1.528840661048889160e-01
-3.514678776264190674e-02 -3.420217707753181458e-02 1.062331944704055786e-01 4.267238546162843704e-03 1.210191100835800171e-01 -2.351798713207244873e-01 1.612314432859420776e-01 1.307915449142456055e-01 -1.006519123911857605e-01 -2.043784111738204956e-01 -3.247462585568428040e-02 5.145833268761634827e-02 7.339199632406234741e-02 2.559552900493144989e-02 -1.926969140768051147e-01 -1.982215791940689087e-01 -2.321726679801940918e-01 -2.148849666118621826e-01 -4.535193555057048798e-03 2.272635251283645630e-01 -5.092964172363281250e-01 1.217062398791313171e-01 2.437900006771087646e-01 3.554226597771048546e-03 1.698700040578842163e-01 -1.816413104534149170e-01 -1.706999987363815308e-01 -6.372031290084123611e-03 6.634875386953353882e-02 2.224256396293640137e-01 -3.198120296001434326e-01 5.090064927935600281e-02
-4.468614608049392700e-02 -6.311503052711486816e-02 1.372756529599428177e-02 1.493498682975769043e-01 1.198113337159156799e-01 -2.510766685009002686e-01 1.244974359869956970e-01 3.475241363048553467e-03 -3.485714197158813477e-01 -3.885970413684844971e-01 -1.377750635147094727e-01 -1.534078568220138550e-01 1.465826332569122314e-01 -1.680284440517425537e-01 -3.932376801967620850e-01 -2.537464499473571777e-01 -5.570789426565170288e-02 2.623771317303180695e-02 9.891504049301147461e-02 1.924279183149337769e-01 -4.465753585100173950e-02 -8.405570872128009796e-03 -3.261897265911102295e-01 1.128666773438453674e-01 2.218942940235137939e-01 -1.240898147225379944e-01 -1.560258567333221436e-01 3.805137425661087036e-02 1.572032719850540161e-01 3.913302347064018250e-02 -3.461027517914772034e-02 -7.192690670490264893e-02
-3.754713535308837891e-01 -3.265482559800148010e-02 -3.628547787666320801e-01 2.673418447375297546e-02 1.907502859830856323e-02 -1.570307835936546326e-02 -6.565594673156738281e-02 1.048526391386985779e-01 -1.379214525222778320e-01 -1.385796964168548584e-01 -3.333490192890167236e-01 1.114295199513435364e-01 -8.237718790769577026e-02 3.123594820499420166e-01 -2.990515232086181641e-01 1.034219842404127121e-02 3.710152208805084229e-02 -6.476899236440658569e-02 3.787368163466453552e-02 1.744503080844879150e-01 -1.263033151626586914e-01 3.897701799869537354e-01 -1.406254768371582031e-01 -1.094830408692359924e-01 -1.531219948083162308e-02 -4.397460073232650757e-02 -1.796811968088150024e-01 4.378019366413354874e-03 -1.961609721183776855e-01 8.398433029651641846e-02 8.903449401259422302e-03 -1.919490098953247070e-01
-1.465957164764404297e-01 -1.104410141706466675e-01 -6.759496778249740601e-02 -2.539315223693847656e-01 -2.067416720092296600e-02 -6.699169427156448364e-02 -1.987779289484024048e-01 -1.088214889168739319e-01 -2.353395819664001465e-01 -1.301858276128768921e-01 -9.264828264713287354e-02 8.926485665142536163e-03 4.700438678264617920e-02 2.132406830787658691e-02 -3.909798860549926758e-01 -7.236982136964797974e-02 -5.906806141138076782e-02 1.181902661919593811e-01 -1.354221403598785400e-01 2.517736852169036865e-01 -6.569560617208480835e-02 -2.470515072345733643e-01 -3.016468603163957596e-03 5.480682849884033203e-02 1.839039921760559082e-01 4.334110394120216370e-02 -3.159610033035278320e-01 -3.662986680865287781e-02 -2.804104983806610107e-01 3.824751377105712891e-01 -1.284396648406982422e-01 -2.310677021741867065e-01
-2.913392782211303711e-01 -2.437385022640228271e-01 4.258511662483215332e-01 4.834860190749168396e-02 -6.913079321384429932e-02 -1.897608935832977295e-01 9.581691026687622070e-02 -9.224012494087219238e-02 -6.757345050573348999e-02 -6.136527284979820251e-02 -1.156277805566787720e-01 3.118578195571899414e-01 1.437825560569763184e-01 3.300794586539268494e-02 -3.623685985803604126e-02 3.142478317022323608e-02 -2.058045007288455963e-02 1.169353798031806946e-01 2.900961935520172119e-01 2.203646153211593628e-01 -2.069085389375686646e-01 2.647157758474349976e-02 -2.306211292743682861e-01 1.665740162134170532e-01 1.971026510000228882e-01 1.960850320756435394e-02 -8.332526683807373047e-02 1.315393447875976562e-01 1.022611279040575027e-02 2.101960033178329468e-01 -2.567556500434875488e-01 -1.599353849887847900e-01
-2.750180661678314209e-01 -1.228828215971589088e-03 2.869633138179779053e-01 -8.337515592575073242e-02 -8.027118444442749023e-02 -1.999590098857879639e-01 9.446926414966583252e-02 7.937602349556982517e-04 -3.042455017566680908e-01 -2.671402990818023682e-01 -2.373232096433639526e-01 2.004502713680267334e-01 1.314596086740493774e-01 -1.764038056135177612e-01 -1.858814358711242676e-01 -8.355639874935150146e-02 -1.609269082546234131e-01 -1.551110595464706421e-01 -3.438980281352996826e-01 -5.692657083272933960e-02 9.210957586765289307e-02 7.555221021175384521e-02 -1.248984038829803467e-01 -1.370700299739837646e-01 2.875257432460784912e-01 1.016951501369476318e-01 -2.840125858783721924e-01 8.879519999027252197e-02 -7.383204996585845947e-02 7.631612010300159454e-03 -1.105768382549285889e-01 -1.000295579433441162e-01
-1.249721720814704895e-01 8.467134833335876465e-02 1.707077920436859131e-01 5.714678764343261719e-02 -3.581258058547973633e-01 -6.711550801992416382e-02 1.424992978572845459e-01 2.196900248527526855e-01 -3.920388817787170410e-01 -2.936951257288455963e-02 -2.615818679332733154e-01 4.424874112010002136e-02 3.933111205697059631e-02 2.770089805126190186e-01 -9.490910917520523071e-02 -6.743773818016052246e-02 -3.600799739360809326e-01 2.880170643329620361e-01 3.442527726292610168e-02 3.262711167335510254e-01 8.972779661417007446e-02 3.318818286061286926e-02 1.937808236107230186e-03 -4.883551038801670074e-03 1.117783039808273315e-01 -1.794977635145187378e-01 -4.220294207334518433e-02 -1.939284056425094604e-02 6.086519733071327209e-02 1.911854296922683716e-01 -4.595328122377395630e-02 8.962291479110717773e-02
-1.602158993482589722e-01 -1.213644519448280334e-01 6.878611445426940918e-02 -1.255582123994827271e-01 6.777488440275192261e-02 8.986707776784896851e-02 -2.832018211483955383e-02 1.371064921841025352e-03 2.276591807603836060e-01 -2.809923291206359863e-01 -2.041284441947937012e-01 3.231347501277923584e-01 -3.936984017491340637e-02 -1.107843313366174698e-02 -1.434058248996734619e-01 1.391949951648712158e-01 2.051270753145217896e-02 -1.319302022457122803e-01 -2.335064671933650970e-02 2.476999312639236450e-01 -2.654582858085632324e-01 3.527874946594238281e-01 -1.801378726959228516e-01 -6.727147847414016724e-02 3.839321732521057129e-01 -1.369783431291580200e-01 -1.670567877590656281e-02 2.081822603940963745e-01 -2.477669715881347656e-02 -8.471842110157012939e-02 -3.049683198332786560e-02 -2.775111198425292969e-01
-3.189077079296112061e-01 3.116364590823650360e-02 3.323507308959960938e-01 8.487114310264587402e-02 1.557041704654693604e-01 -4.675035830587148666e-03 -9.954588860273361206e-02 -2.480847090482711792e-01 -2.010080218315124512e-01 -7.555112987756729126e-02 -1.447872221469879150e-01 3.783579915761947632e-02 -1.364541202783584595e-01 -7.027304917573928833e-02 -1.216672584414482117e-01 1.814052462577819824e-01 -3.122946619987487793e-01 1.254662126302719116e-01 -1.724404096603393555e-01 1.929160952568054199e-01 -1.832199981436133385e-03 -7.648409809917211533e-03 -2.281594127416610718e-01 -1.235625594854354858e-01 3.160693049430847168e-01 -3.186396062374114990e-01 3.954494372010231018e-02 -2.137763351202011108e-01 1.718916743993759155e-01 7.083339244127273560e-02 -9.140710532665252686e-02 -7.033390551805496216e-02
-3.227864801883697510e-01 -6.464809179306030273e-02 -1.163302809000015259e-01 1.649373322725296021e-01 2.134420871734619141e-01 5.973186809569597244e-03 -2.904123067855834961e-01 -8.036425709724426270e-02 -1.004893332719802856e-01 -5.812688264995813370e-03 -3.211353719234466553e-01 -6.170383095741271973e-02 2.246839366853237152e-02 -2.412214316427707672e-02 -3.516629338264465332e-01 2.310803979635238647e-01 1.608528792858123779e-01 2.981097996234893799e-01 5.041400343179702759e-02 2.720631361007690430e-01 -9.954380989074707031e-02 7.247582077980041504e-02 -1.086492761969566345e-01 2.566160820424556732e-02 3.337337374687194824e-01 4.115114733576774597e-02 -8.769437670707702637e-02 4.023331217467784882e-03 -6.973223388195037842e-02 2.640230953693389893e-01 2.252076566219329834e-02 -6.706972420215606689e-02
-3.010568618774414062e-01 4.662187770009040833e-03 -6.214226037263870239e-02 2.534390687942504883e-01 2.170498371124267578e-01 8.040927350521087646e-02 -5.011764168739318848e-02 1.004823967814445496e-01 6.188675016164779663e-02 -1.444338709115982056e-01 -1.358191221952438354e-01 -1.239944100379943848e-01 -3.910645097494125366e-02 1.591723859310150146e-01 -3.942869901657104492e-01 -3.552650660276412964e-02 1.275545954704284668e-01 6.105785071849822998e-02 2.364861592650413513e-02 2.284386157989501953e-01 -2.133271396160125732e-01 -3.984702285379171371e-03 -1.908695250749588013e-01 2.108864113688468933e-02 3.388055562973022461e-01 -1.594795435667037964e-01 -1.944153457880020142e-01 4.193380847573280334e-02 -7.192173600196838379e-02 4.044336676597595215e-01 1.577456891536712646e-01 -6.647870689630508423e-02
4.301063716411590576e-02 1.404944807291030884e-01 2.123897671699523926e-01 -2.384175360202789307e-02 -2.336429655551910400e-01 2.368287593126296997e-01 -1.176828816533088684e-01 1.461934000253677368e-01 -4.463728070259094238e-01 -1.086608022451400757e-01 -3.196481764316558838e-01 -6.584050133824348450e-03 8.940374851226806641e-02 1.174989491701126099e-01 -1.429107040166854858e-01 -1.278568506240844727e-01 -1.514517664909362793e-01 1.347989886999130249e-01 -1.053451672196388245e-01 9.985023736953735352e-02 -2.989350259304046631e-01 -5.574376136064529419e-02 3.430832549929618835e-02 5.780455842614173889e-02 2.759933173656463623e-01 -3.246521353721618652e-01 -1.339432001113891602e-01 1.581218987703323364e-01 -5.686565116047859192e-02 -2.197185903787612915e-02 1.927304267883300781e-02 -1.649976372718811035e-01
-2.798436582088470459e-01 -7.549079507589340210e-02 3.389299213886260986e-01 1.251677274703979492e-01 -2.319681048393249512e-01 1.523187458515167236e-01 1.973921507596969604e-01 -1.753729581832885742e-02 -1.956815123558044434e-01 -1.182425767183303833e-01 -1.013776734471321106e-01 2.278541177511215210e-01 1.470335870981216431e-01 3.859916236251592636e-03 -3.509491384029388428e-01 -5.994067760184407234e-04 -9.041436947882175446e-03 1.423837393522262573e-01 -1.370579898357391357e-01 1.992980241775512695e-01 -2.830200791358947754e-01 1.153547540307044983e-01 3.403598442673683167e-03 2.856864631175994873e-01 1.085205376148223877e-01 -1.879511326551437378e-01 1.132864281535148621e-01 1.108181476593017578e-01 2.915315516293048859e-02 1.118081435561180115e-01 -2.405127435922622681e-01 -1.122086793184280396e-01
-2.977414429187774658e-01 7.037920411676168442e-03 4.005603119730949402e-02 2.713635563850402832e-02 1.671476960182189941e-01 8.452270925045013428e-02 2.315291017293930054e-01 1.828370094299316406e-01 -4.881854727864265442e-02 -3.231550455093383789e-01 -2.130409479141235352e-01 -5.949196405708789825e-03 -8.407269418239593506e-02 -1.333602964878082275e-01 -2.508995532989501953e-01 1.780686974525451660e-01 -1.275966316461563110e-01 -6.279195100069046021e-02 -9.467091411352157593e-02 3.835184872150421143e-01 -2.094858735799789429e-01 2.820478379726409912e-01 -2.629962265491485596e-01 -1.934296786785125732e-01 -1.323473006486892700e-01 -1.570362001657485962e-01 -7.296682149171829224e-02 -3.057694295421242714e-03 7.795494794845581055e-02 -2.997292391955852509e-02 -8.573299646377563477e-02 -2.167263329029083252e-01
-4.971959814429283142e-02 2.216246165335178375e-02 -3.315430879592895508e-02 -1.143977344036102295e-01 -9.985917061567306519e-02 -1.223818883299827576e-01 -6.615637987852096558e-02 1.851810514926910400e-01 -1.109751872718334198e-03 -3.203179836273193359e-01 -1.088791489601135254e-01 -8.640080690383911133e-03 3.527757525444030762e-01 4.163584113121032715e-02 -4.363633096218109131e-01 -6.018375232815742493e-02 -4.657681286334991455e-02 3.496578037738800049e-01 -4.867152497172355652e-02 -1.125036031007766724e-01 -1.581471711397171021e-01 1.100039854645729065e-01 2.761965803802013397e-02 3.301235660910606384e-02 5.215608477592468262e-01 -5.344303697347640991e-02 2.498626708984375000e-02 4.353272914886474609e-02 1.214669719338417053e-01 2.534774504601955414e-02 -9.548704326152801514e-02 -6.437138468027114868e-02
-5.073667168617248535e-01 2.056474089622497559e-01 -1.321243196725845337e-01 -1.248347386717796326e-01 -1.756045967340469360e-01 -1.158153712749481201e-01 -9.712689369916915894e-02 -1.718751341104507446e-02 2.348332107067108154e-02 -2.349149137735366821e-01 -6.587292253971099854e-02 2.284741550683975220e-01 -7.499552518129348755e-02 1.013105362653732300e-01 -1.102752238512039185e-01 1.735469251871109009e-01 -2.454270869493484497e-01 8.729425072669982910e-02 -5.806144326925277710e-02 3.068054616451263428e-01 9.110783785581588745e-02 3.972958028316497803e-02 1.562629789113998413e-01 2.434785477817058563e-02 2.314350008964538574e-01 6.170042976737022400e-02 -6.805310398340225220e-02 -2.737153172492980957e-01 1.425550580024719238e-01 1.648307144641876221e-01 -2.219981402158737183e-01 -9.425934404134750366e-02
-1.009786501526832581e-02 3.455497696995735168e-02 1.400411222130060196e-02 -9.278729557991027832e-02 -7.071976363658905029e-02 -2.763130469247698784e-03 -9.384320676326751709e-02 1.993383616209030151e-01 -3.151866495609283447e-01 -2.615072727203369141e-01 -3.104789853096008301e-01 -5.232275277376174927e-02 3.496247231960296631e-01 2.134520933032035828e-02 5.262077227234840393e-02 4.902341961860656738e-02 -3.472190797328948975e-01 3.523062169551849365e-01 -5.115595646202564240e-03 7.527975738048553467e-02 -1.200521066784858704e-01 -5.228088796138763428e-02 9.508541785180568695e-03 -1.376009136438369751e-01 2.081511616706848145e-01 -1.181105971336364746e-01 -2.011120319366455078e-01 -1.756624579429626465e-01 2.026523947715759277e-01 2.640160322189331055e-01 -1.252994686365127563e-01 4.603364039212465286e-03
-6.256204843521118164e-02 -1.027702167630195618e-01 -2.313040196895599365e-01 -4.440478980541229248e-02 2.231560498476028442e-01 -1.691812872886657715e-01 -1.926802098751068115e-01 1.271123439073562622e-01 -2.491747736930847168e-01 -2.472720593214035034e-01 -2.571440637111663818e-01 2.849260866641998291e-01 -1.261306833475828171e-02 -6.687358766794204712e-02 -2.307307273149490356e-01 -3.727695206180214882e-03 5.624914914369583130e-02 -4.149887338280677795e-02 -1.025948487222194672e-02 3.525816500186920166e-01 1.195641681551933289e-01 -2.070500552654266357e-01 -1.389604210853576660e-01 1.676931828260421753e-01 2.891576886177062988e-01 4.545704275369644165e-02 -2.926361560821533203e-01 7.642250508069992065e-02 -3.119783848524093628e-02 1.320283263921737671e-01 7.118962705135345459e-03 -2.010369151830673218e-01
-8.851028978824615479e-03 1.536839306354522705e-01 2.321375161409378052e-01 -2.164578996598720551e-02 -2.671169117093086243e-02 -1.167603433132171631e-01 -2.087841331958770752e-01 -1.917603798210620880e-02 -3.862949907779693604e-01 -4.909777268767356873e-02 -3.420907855033874512e-01 -1.382210254669189453e-01 -7.694992423057556152e-02 -2.516594901680946350e-02 -7.958011329174041748e-02 -8.938047289848327637e-02 -2.657205760478973389e-01 1.036799103021621704e-01 1.027636677026748657e-01 4.112446010112762451e-01 -2.074222266674041748e-01 3.787002339959144592e-02 -1.054841354489326477e-01 2.058482468128204346e-01 3.774791955947875977e-02 -2.232376933097839355e-01 1.320913434028625488e-01 3.262518206611275673e-03 8.916237950325012207e-02 2.481370121240615845e-01 -3.698293352499604225e-03 -2.403064072132110596e-01
-2.175489515066146851e-01 -1.921310722827911377e-01 9.195737540721893311e-02 -3.880341649055480957e-01 -1.353422701358795166e-01 -1.151223033666610718e-01 -2.194714099168777466e-01 1.143353357911109924e-01 -1.132054626941680908e-01 -2.211288213729858398e-01 2.487469464540481567e-02 -1.935276538133621216e-01 7.026610523462295532e-02 2.381471991539001465e-01 -3.676124513149261475e-01 -1.776186376810073853e-01 3.386926278471946716e-02 1.323217451572418213e-01 -4.468961432576179504e-02 3.300481140613555908e-01 -2.261766940355300903e-01 -8.105032891035079956e-02 -4.846411943435668945e-02 -2.732521295547485352e-02 4.022014886140823364e-02 2.169073075056076050e-01 -1.597722768783569336e-01 -8.050696551799774170e-02 -8.817484229803085327e-02 2.321384847164154053e-02 5.756082385778427124e-02 -2.304113805294036865e-01
-2.914473414421081543e-01 1.072236672043800354e-01 1.049093455076217651e-01 -9.415696375072002411e-03 -4.669043123722076416e-01 5.374077241867780685e-03 5.377244576811790466e-02 4.169845208525657654e-02 -3.612079024314880371e-01 -1.845246553421020508e-02 -2.293677479028701782e-01 1.283837407827377319e-01 3.283930942416191101e-02 6.324617564678192139e-02 -7.419612258672714233e-02 8.117563277482986450e-02 -3.135882690548896790e-02 6.230849772691726685e-02 -9.562277048826217651e-02 1.484113931655883789e-01 -3.136224746704101562e-01 1.935556679964065552e-01 9.517624229192733765e-02 2.155014872550964355e-01 2.559947967529296875e-01 -3.001236021518707275e-01 8.217382431030273438e-02 1.056689023971557617e-01 1.192778348922729492e-01 1.155994310975074768e-01 -1.417168825864791870e-01 6.460595130920410156e-02
-2.452781945466995239e-01 -8.722917735576629639e-02 -4.364266097545623779e-01 -6.917059421539306641e-02 -8.067194372415542603e-02 -1.900023519992828369e-01 -7.863728702068328857e-02 1.239627078175544739e-01 -1.934992671012878418e-01 -3.008311986923217773e-02 -2.336965054273605347e-01 1.577751934528350830e-01 -7.155432552099227905e-02 8.737284690141677856e-02 -3.011604547500610352e-01 1.722435653209686279e-01 -6.349178403615951538e-02 1.737717725336551666e-02 3.801530972123146057e-02 1.128875166177749634e-01 -8.291892707347869873e-02 2.399891912937164307e-01 -2.151670306921005249e-01 -2.150821536779403687e-01 2.115226686000823975e-01 2.960795164108276367e-02 -2.644608020782470703e-01 -6.103042513132095337e-02 -4.622295498847961426e-02 1.634873002767562866e-01 2.020984143018722534e-01 -2.393807619810104370e-01
-1.423316895961761475e-01 -1.917069777846336365e-02 2.995004318654537201e-02 -2.595622465014457703e-02 1.576448976993560791e-02 1.188622415065765381e-01 1.677001416683197021e-01 5.611560866236686707e-02 -1.983801126480102539e-01 2.314127422869205475e-02 -1.909432709217071533e-01 3.724013566970825195e-01 -1.992027042433619499e-03 2.604722678661346436e-01 -2.530376315116882324e-01 2.992456853389739990e-01 2.202259451150894165e-01 2.665486633777618408e-01 4.180560261011123657e-02 2.081304937601089478e-01 -4.375369548797607422e-01 -1.359392702579498291e-01 4.262450337409973145e-02 8.272552862763404846e-03 2.676457762718200684e-01 1.007426679134368896e-01 -3.895344957709312439e-02 1.397160738706588745e-01 3.665509819984436035e-02 1.134969890117645264e-01 2.124287560582160950e-02 -4.220861196517944336e-02
-2.854513823986053467e-01 1.093107610940933228e-01 -1.567199826240539551e-02 -1.313682049512863159e-01 1.013909056782722473e-01 -1.639389544725418091e-01 -5.964042991399765015e-02 1.872398257255554199e-01 -5.164722725749015808e-02 -1.137411221861839294e-01 -2.071686834096908569e-01 2.517510950565338135e-01 -2.386607415974140167e-02 1.032377332448959351e-01 -3.219198063015937805e-02 4.414907693862915039e-01 -5.608596280217170715e-02 3.449358418583869934e-02 -4.665156453847885132e-02 3.833248615264892578e-01 2.913441741839051247e-03 -2.444631755352020264e-01 -1.103832572698593140e-01 3.065191768109798431e-02 3.749674558639526367e-01 1.187878251075744629e-01 -1.326256990432739258e-01 3.894073655828833580e-03 -1.420414894819259644e-01 2.131116539239883423e-01 -1.411238759756088257e-01 6.690102163702249527e-03
-3.193360567092895508e-01 4.888038337230682373e-02 -3.245873153209686279e-01 -5.472650751471519470e-02 -2.247881889343261719e-02 3.218159824609756470e-02 -3.178873658180236816e-02 3.990020975470542908e-02 -1.089118123054504395e-01 1.688372157514095306e-02 -2.348710596561431885e-01 2.449811995029449463e-02 5.108774080872535706e-02 9.024419821798801422e-03 -3.030532300472259521e-01 1.157758831977844238e-01 -5.982728675007820129e-02 1.364302039146423340e-01 1.524462699890136719e-01 -3.598654270172119141e-02 -2.239930629730224609e-02 2.278834283351898193e-01 -4.741839319467544556e-02 -8.077263087034225464e-02 3.250209987163543701e-01 1.296989768743515015e-01 -4.373643994331359863e-01 2.170958817005157471e-01 -1.161960214376449585e-01 2.885593771934509277e-01 1.068434342741966248e-01 -1.740597337484359741e-01
-2.739583551883697510e-01 -7.992774248123168945e-02 8.416537940502166748e-02 -1.920279115438461304e-01 -3.737928345799446106e-02 -1.306663006544113159e-01 -2.530550360679626465e-01 -5.450270138680934906e-03 -7.072352617979049683e-02 -2.711474597454071045e-01 9.974652901291847229e-03 1.245708987116813660e-01 -7.648417726159095764e-03 1.363537609577178955e-01 -6.348285824060440063e-02 -6.068488117307424545e-03 1.348631680011749268e-01 9.163152426481246948e-02 1.019150614738464355e-01 1.591229438781738281e-01 -1.891133040189743042e-01 -3.322176337242126465e-01 -4.999811351299285889e-01 4.118226096034049988e-02 2.534310817718505859e-01 1.841359436511993408e-01 -1.013787686824798584e-01 1.177205145359039307e-01 2.149184048175811768e-01 7.935068011283874512e-02 -7.523762434720993042e-02 -1.862461268901824951e-01
-1.736986935138702393e-01 -1.033058315515518188e-01 -9.272810071706771851e-02 -1.956796944141387939e-01 -1.696416586637496948e-01 -7.010746747255325317e-02 1.087531447410583496e-01 7.922473549842834473e-02 -1.432481408119201660e-01 1.240161340683698654e-02 -2.433792203664779663e-01 2.795865237712860107e-01 6.772719323635101318e-02 2.077710181474685669e-01 1.605309545993804932e-01 -1.367122828960418701e-01 -6.618076562881469727e-02 3.455891087651252747e-02 -6.492797285318374634e-02 3.994370400905609131e-01 -4.345782995223999023e-01 9.200252592563629150e-02 1.592482775449752808e-01 8.501711487770080566e-02 1.508863568305969238e-01 1.230601072311401367e-01 -1.744681298732757568e-01 8.512947708368301392e-02 2.028484046459197998e-01 -8.567280322313308716e-02 -2.258271574974060059e-01 -1.893303543329238892e-01
-2.134870737791061401e-01 -8.380114287137985229e-02 2.465860173106193542e-02 -2.492293901741504669e-02 8.593331277370452881e-02 -1.026867888867855072e-02 2.503699660301208496e-01 -3.724011033773422241e-02 -2.014221996068954468e-01 -3.652530163526535034e-02 -1.724127233028411865e-01 1.993931084871292114e-01 1.539984792470932007e-01 2.763254046440124512e-01 -3.960769474506378174e-01 3.627659976482391357e-01 -8.094657212495803833e-02 1.470112502574920654e-01 2.122181355953216553e-01 7.342193275690078735e-03 -1.808692514896392822e-01 4.932533949613571167e-02 -1.211882289499044418e-02 -2.009252905845642090e-01 2.474865466356277466e-01 1.900627911090850830e-01 -1.026511713862419128e-01 2.459627091884613037e-01 1.340595334768295288e-01 1.735111922025680542e-01 6.267784535884857178e-02 7.306732237339019775e-02
1.938551664352416992e-02 1.402301490306854248e-01 -2.779490686953067780e-02 1.451905518770217896e-01 -1.658529043197631836e-02 9.989048540592193604e-02 -2.018411308526992798e-01 -3.500342741608619690e-02 -2.932157218456268311e-01 -2.839456796646118164e-01 -6.818216759711503983e-03 -1.443565785884857178e-01 -1.112082898616790771e-01 -4.349936172366142273e-02 -2.891520857810974121e-01 -1.259412765502929688e-01 -1.494085192680358887e-01 2.685949206352233887e-01 1.638350337743759155e-01 2.918338477611541748e-01 -1.494252085685729980e-01 3.305091857910156250e-01 -2.209224849939346313e-01 -1.553288102149963379e-01 3.062794804573059082e-01 -1.181696057319641113e-01 -1.460436731576919556e-02 -1.088723093271255493e-01 1.246853768825531006e-01 -7.283496856689453125e-02 -4.849810898303985596e-02 -2.250755280256271362e-01
-1.018916815519332886e-01 2.150335349142551422e-02 -1.346469968557357788e-01 -2.288265377283096313e-01 1.115424409508705139e-01 1.653361618518829346e-01 -7.794076204299926758e-02 -2.101694643497467041e-01 -2.663454115390777588e-01 -1.375418305397033691e-01 -1.899161934852600098e-01 2.639003098011016846e-01 2.625118196010589600e-01 6.947412341833114624e-02 -2.773073315620422363e-01 3.988831490278244019e-02 6.813693046569824219e-02 -2.108323760330677032e-02 1.533857434988021851e-01 2.056519836187362671e-01 1.525668650865554810e-01 -6.415726244449615479e-02 5.161393061280250549e-02 -1.213624849915504456e-01 2.582215368747711182e-01 -2.734785079956054688e-01 3.347514569759368896e-01 -1.356896106153726578e-02 -7.713264320045709610e-03 -7.031566649675369263e-02 -2.169151753187179565e-01 -2.436837553977966309e-01
-2.527568042278289795e-01 -1.802397370338439941e-01 1.218298822641372681e-01 -1.838773488998413086e-01 -2.909821569919586182e-01 2.453567273914813995e-02 3.574855625629425049e-02 -1.629847884178161621e-01 -3.441557288169860840e-02 -1.356635540723800659e-01 -3.888439834117889404e-01 -4.049157351255416870e-02 4.183142632246017456e-02 2.362847626209259033e-01 -6.923629343509674072e-02 5.879429355263710022e-02 -2.130019068717956543e-01 1.276179701089859009e-01 2.912233956158161163e-02 2.532611191272735596e-01 -4.038769006729125977e-02 -1.453706473112106323e-01 -1.486620157957077026e-01 4.355040937662124634e-02 1.903737634420394897e-01 -1.211606059223413467e-02 -3.054012954235076904e-01 -1.183594986796379089e-01 -1.996150910854339600e-01 2.142792195081710815e-01 -1.563744992017745972e-01 -2.762452661991119385e-01
-3.076952397823333740e-01 -1.032308414578437805e-01 -2.135420143604278564e-01 2.741432189941406250e-01 7.346729934215545654e-02 2.909190719947218895e-03 2.074271589517593384e-01 5.414843559265136719e-02 -1.334700435400009155e-01 -6.038545817136764526e-02 -7.374928146600723267e-02 3.697987198829650879e-01 -8.167236298322677612e-02 3.432866632938385010e-01 -2.524080276489257812e-01 -1.063493732362985611e-02 -9.374823421239852905e-02 -2.367289178073406219e-02 7.301449775695800781e-02 2.449574321508407593e-01 -2.036456465721130371e-01 2.385753393173217773e-02 6.286417599767446518e-03 -6.339890509843826294e-02 -6.851066648960113525e-02 -9.734273701906204224e-02 -2.797347605228424072e-01 1.874465793371200562e-01 -3.005030937492847443e-02 2.338113933801651001e-01 -1.166603192687034607e-01 -2.302975803613662720e-01
-5.913338065147399902e-01 2.267348766326904297e-01 -9.112307429313659668e-02 -9.355594217777252197e-02 -3.225776180624961853e-02 -2.588196471333503723e-02 -1.138777732849121094e-01 -2.250972986221313477e-01 -1.559573858976364136e-01 -1.030097305774688721e-01 -2.079867571592330933e-01 -6.966798100620508194e-03 -5.134939774870872498e-02 3.721934556961059570e-01 -1.761322915554046631e-01 -1.020525023341178894e-01 2.538222447037696838e-02 7.916603982448577881e-02 -9.364196099340915680e-03 2.418895214796066284e-01 1.980398810701444745e-04 5.692403763532638550e-02 9.072078764438629150e-02 -7.631388306617736816e-02 3.948813769966363907e-03 2.176366373896598816e-02 -4.418022185564041138e-02 4.801566526293754578e-02 -1.089976355433464050e-01 -3.388500958681106567e-02 -3.379854261875152588e-01 -2.021281123161315918e-01
-2.450237572193145752e-01 2.501531243324279785e-01 1.875276565551757812e-01 -1.186356097459793091e-01 -1.464908421039581299e-01 3.177657425403594971e-01 -7.326844334602355957e-02 1.395760923624038696e-01 -8.157108724117279053e-02 -3.216943144798278809e-01 -3.089156448841094971e-01 1.561834663152694702e-01 9.802356362342834473e-02 2.526301145553588867e-02 -9.900117665529251099e-02 9.929108619689941406e-02 -3.053140938282012939e-01 1.032361015677452087e-01 7.878737151622772217e-02 1.146342679858207703e-01 -1.085411384701728821e-01 -1.961560696363449097e-01 -3.571206703782081604e-02 -7.835928350687026978e-02 2.718438506126403809e-01 -5.449490249156951904e-02 -2.362564951181411743e-01 1.390951573848724365e-01 2.957114279270172119e-01 -2.360252290964126587e-02 -7.473520003259181976e-03 1.767525332979857922e-03
-1.505145728588104248e-01 1.211510598659515381e-01 -4.447632282972335815e-02 -8.085517585277557373e-02 1.414407789707183838e-01 -2.824923098087310791e-01 -1.646472066640853882e-01 2.304725646972656250e-01 -5.729664862155914307e-02 -5.107147619128227234e-03 -1.329188644886016846e-01 2.890856862068176270e-01 -1.793542876839637756e-02 8.727534115314483643e-02 -3.616745173931121826e-01 7.662929594516754150e-02 -1.654420793056488037e-01 2.249089814722537994e-02 -3.985735122114419937e-03 4.332679510116577148e-01 -5.860847234725952148e-02 -1.891636997461318970e-01 -2.739508077502250671e-02 1.161975935101509094e-01 -3.740551648661494255e-03 -2.017016261816024780e-01 -2.625807523727416992e-01 -1.682538688182830811e-01 1.080997660756111145e-02 -8.224792778491973877e-02 -3.252203166484832764e-01 -7.254464179277420044e-02
5.204670503735542297e-02 -7.453804463148117065e-02 -1.317335516214370728e-01 -1.089957356452941895e-01 -5.879220366477966309e-02 3.818247839808464050e-02 -1.586045324802398682e-02 -1.483250409364700317e-01 -3.289812803268432617e-01 -1.259132637642323971e-03 -9.466080367565155029e-02 1.258946508169174194e-01 -1.004756763577461243e-01 1.440794616937637329e-01 -1.431567519903182983e-01 9.569098800420761108e-02 2.482658475637435913e-01 1.750931590795516968e-01 2.741860151290893555e-01 3.713427782058715820e-01 -8.321264386177062988e-02 -1.829406619071960449e-01 6.594245135784149170e-02 9.930913895368576050e-02 3.639003038406372070e-01 -1.869852840900421143e-02 -3.471306264400482178e-01 -1.527127921581268311e-01 1.032037734985351562e-01 2.309872359037399292e-01 -2.015321999788284302e-01 2.460001781582832336e-02
-2.504087686538696289e-01 5.078418925404548645e-02 -1.002503409981727600e-01 -3.407052457332611084e-01 1.120632421225309372e-02 -1.066651344299316406e-01 3.419752046465873718e-02 9.824565052986145020e-02 -2.903103828430175781e-01 -3.554005622863769531e-01 -1.300214380025863647e-01 2.494823560118675232e-02 -2.381992153823375702e-02 -8.461500704288482666e-02 -1.636584103107452393e-01 -1.416592448949813843e-01 -3.442879617214202881e-01 1.677647531032562256e-01 -1.316037029027938843e-03 -1.159654706716537476e-01 -1.563957333564758301e-02 -1.156412512063980103e-01 1.684678718447685242e-02 -1.299445033073425293e-01 2.533692419528961182e-01 -5.673845484852790833e-02 6.351508200168609619e-02 3.537698686122894287e-01 6.752791814506053925e-03 -2.932329848408699036e-02 -3.084253966808319092e-01 -1.414753645658493042e-01
-2.016391605138778687e-01 -9.719623625278472900e-02 1.183333024382591248e-01 2.173218280076980591e-01 -3.710756003856658936e-01 3.818427398800849915e-02 -3.642459213733673096e-02 7.771430071443319321e-03 5.931604281067848206e-02 -1.294399052858352661e-01 -2.155834585428237915e-01 1.565648466348648071e-01 3.208412230014801025e-01 -1.071951934136450291e-03 -8.658134192228317261e-02 -2.841151058673858643e-01 -7.137057930231094360e-02 2.614973485469818115e-01 -1.544669419527053833e-01 3.080611228942871094e-01 -1.413484960794448853e-01 1.242164522409439087e-01 -1.297296881675720215e-01 -2.445396333932876587e-01 1.673863679170608521e-01 -1.007051542401313782e-01 -5.096001178026199341e-02 -1.989094167947769165e-01 -1.435277760028839111e-01 -1.978865824639797211e-02 -2.017410099506378174e-01 -1.393313407897949219e-01
-1.545694917440414429e-01 1.492049917578697205e-02 -2.836745977401733398e-01 2.088646031916141510e-02 5.841631069779396057e-02 1.511824969202280045e-02 -2.755969464778900146e-01 -8.740630745887756348e-02 -2.398654222488403320e-01 -1.123955920338630676e-01 -5.361391603946685791e-02 1.036006361246109009e-01 -1.860618889331817627e-01 1.961908191442489624e-01 -2.080129534006118774e-01 -1.293572187423706055e-01 2.586730122566223145e-01 9.139254689216613770e-02 -2.040538005530834198e-02 1.482586469501256943e-02 -1.090374439954757690e-01 1.730459481477737427e-01 2.760826051235198975e-02 -2.892572879791259766e-01 2.438968122005462646e-01 3.369615226984024048e-02 -2.638181447982788086e-01 -1.052670087665319443e-02 6.087434664368629456e-02 2.238632589578628540e-01 -4.432901740074157715e-01 -8.961112052202224731e-02
-3.448349833488464355e-01 -2.957878820598125458e-02 3.975621610879898071e-02 1.085980236530303955e-02 1.062661781907081604e-02 -1.629879921674728394e-01 -1.043195724487304688e-01 1.674314145930111408e-03 -7.479748129844665527e-02 -4.864734783768653870e-02 -2.037497311830520630e-01 5.862621590495109558e-02 -3.151100873947143555e-01 2.593814432621002197e-01 -1.252876669168472290e-01 -3.859758004546165466e-02 -2.409193962812423706e-01 -4.322444647550582886e-02 9.257066994905471802e-02 1.794371604919433594e-01 6.390453130006790161e-02 7.714234292507171631e-02 6.930031348019838333e-03 -2.385576516389846802e-01 -2.493933402001857758e-02 6.392681598663330078e-02 7.383813709020614624e-02 2.822954058647155762e-01 7.218597829341888428e-02 4.302635788917541504e-01 -1.604482084512710571e-01 -3.614931702613830566e-01
-1.862173825502395630e-01 8.252867311239242554e-02 -1.823272928595542908e-02 4.517185688018798828e-02 7.951434701681137085e-03 4.538957960903644562e-03 1.616242825984954834e-01 1.530256122350692749e-01 -2.399183958768844604e-01 -7.586748152971267700e-02 -2.151508033275604248e-01 3.658277392387390137e-01 1.067906543612480164e-01 4.057359695434570312e-01 -8.799873292446136475e-02 1.810303181409835815e-01 -6.272628903388977051e-02 3.899128362536430359e-02 4.667270556092262268e-02 4.255774021148681641e-01 1.669505028985440731e-03 2.357368357479572296e-02 1.197460889816284180e-01 -3.725102841854095459e-01 1.435125321149826050e-01 -1.356449574232101440e-01 -1.009123474359512329e-01 5.170044675469398499e-02 -1.313026994466781616e-01 1.574263274669647217e-01 8.730431646108627319e-02 5.128195136785507202e-02
-2.304683625698089600e-02 -1.068982183933258057e-01 -4.278438910841941833e-02 -1.327403541654348373e-02 -5.937003064900636673e-03 -1.355500239878892899e-02 -4.542124923318624496e-03 4.486601427197456360e-02 -1.310873478651046753e-01 -6.225817650556564331e-02 -2.364190220832824707e-01 9.613874554634094238e-02 1.410965025424957275e-01 1.686808466911315918e-01 1.607949659228324890e-02 -1.597512662410736084e-01 -1.689642220735549927e-01 3.563880324363708496e-01 2.587625756859779358e-02 3.293507397174835205e-01 -2.018971890211105347e-01 -3.053193390369415283e-01 4.564178362488746643e-02 -2.989064157009124756e-01 2.779131233692169189e-01 -3.024524450302124023e-01 -1.030566096305847168e-01 1.947182714939117432e-01 2.273957133293151855e-01 1.368164867162704468e-01 -2.043578475713729858e-01 6.239525228738784790e-02
-2.396427690982818604e-01 6.565157324075698853e-02 5.159216374158859253e-02 3.054371103644371033e-02 6.604820955544710159e-03 -5.255020037293434143e-02 1.858989149332046509e-01 2.811937630176544189e-01 -2.668300457298755646e-02 -2.477532327175140381e-01 7.259813696146011353e-02 1.919441670179367065e-01 -1.890948601067066193e-02 1.344775706529617310e-01 -1.258674412965774536e-01 6.740773469209671021e-02 -6.423123180866241455e-02 -1.127734333276748657e-01 -4.952010884881019592e-02 5.374336838722229004e-01 -2.428863644599914551e-01 2.812417149543762207e-01 -1.987978667020797729e-01 1.929048076272010803e-02 -9.925410151481628418e-02 -1.781728714704513550e-01 -1.785194687545299530e-02 -1.705977171659469604e-01 -2.763527445495128632e-02 1.210934370756149292e-01 -7.375007122755050659e-02 -3.117667138576507568e-01
4.167335852980613708e-02 -1.100339367985725403e-02 1.150174140930175781e-01 -4.131442308425903320e-02 -1.542887538671493530e-01 1.870950162410736084e-01 1.693416535854339600e-01 1.277612149715423584e-01 -2.515597343444824219e-01 -5.545960068702697754e-01 -2.610725164413452148e-01 -1.112340912222862244e-01 7.426239550113677979e-02 1.831358224153518677e-01 -1.725544035434722900e-01 -1.534426957368850708e-01 -1.575406491756439209e-01 2.546438872814178467e-01 -3.313067182898521423e-02 1.817795038223266602e-01 -1.836856082081794739e-02 -1.536376774311065674e-01 2.363721840083599091e-02 -6.784275174140930176e-02 2.486997544765472412e-01 -1.533557777293026447e-03 -1.901118308305740356e-01 -1.037377640604972839e-01 4.029187932610511780e-02 7.999818027019500732e-02 -1.981443464756011963e-01 -1.633506864309310913e-01
-2.629247605800628662e-01 4.089878126978874207e-02 -2.753856480121612549e-01 2.795749902725219727e-02 2.015300840139389038e-01 1.422587335109710693e-01 5.597719922661781311e-02 -9.181649982929229736e-02 -3.586894273757934570e-01 5.516478419303894043e-02 8.533569425344467163e-02 8.899848163127899170e-02 -1.598986238241195679e-01 9.523305296897888184e-02 -1.032470688223838806e-01 4.876391217112541199e-02 1.059957072138786316e-01 2.335157692432403564e-01 2.334776818752288818e-01 3.123949170112609863e-01 -2.235971838235855103e-01 9.542618878185749054e-03 -3.228710591793060303e-01 -8.588908612728118896e-02 1.431512087583541870e-01 1.176476553082466125e-01 5.716130882501602173e-02 -5.838733632117509842e-03 1.501315087080001831e-01 1.435333043336868286e-01 -3.486164212226867676e-01 6.081606447696685791e-02
3.768730163574218750e-02 1.143803671002388000e-01 -1.135108098387718201e-01 2.945197559893131256e-02 1.082043722271919250e-01 5.859120190143585205e-02 9.568281471729278564e-02 7.014653086662292480e-02 -3.765947222709655762e-01 -2.096388339996337891e-01 2.414791285991668701e-02 -1.822810471057891846e-01 1.737591177225112915e-01 1.142333745956420898e-01 -3.765126764774322510e-01 -1.218356844037771225e-02 -1.367858946323394775e-01 2.819514572620391846e-01 2.591525614261627197e-01 2.588115632534027100e-01 -4.057957557961344719e-04 2.748704254627227783e-01 -3.096596896648406982e-01 4.435455426573753357e-03 1.807784736156463623e-01 -1.098556295037269592e-01 6.295476923696696758e-04 -9.167522937059402466e-02 1.783645451068878174e-01 1.522498484700918198e-02 -1.785231828689575195e-01 -1.300433427095413208e-01
-8.472757786512374878e-02 -1.482272148132324219e-02 -1.147426292300224304e-01 -3.158653900027275085e-02 -8.983507007360458374e-02 1.077020466327667236e-01 2.923516742885112762e-02 1.874137297272682190e-02 -4.159742891788482666e-01 -1.445167213678359985e-01 -2.160044908523559570e-01 3.188369423151016235e-02 3.124962747097015381e-01 1.214136704802513123e-01 -9.293419122695922852e-02 -1.222601905465126038e-01 -2.940878570079803467e-01 2.456124573945999146e-01 -1.063866466283798218e-01 1.051674485206604004e-01 -2.834205329418182373e-01 -1.708545833826065063e-01 -4.379745572805404663e-02 -2.740252315998077393e-01 1.741763018071651459e-02 -2.288932502269744873e-01 -1.232241094112396240e-01 2.850389480590820312e-01 1.134695410728454590e-01 2.399442940950393677e-01 -5.710980296134948730e-02 -3.785955160856246948e-02
-9.437086433172225952e-02 6.402505934238433838e-02 1.022473629564046860e-02 4.978665336966514587e-02 -1.958266347646713257e-01 2.913236916065216064e-01 6.656113266944885254e-02 2.060643583536148071e-01 -3.101497590541839600e-01 -3.775528967380523682e-01 -2.817585468292236328e-01 -7.625116407871246338e-02 1.113998144865036011e-01 1.529558300971984863e-01 -2.416624426841735840e-01 -7.743053138256072998e-02 -2.208540141582489014e-01 1.572617590427398682e-01 3.700642660260200500e-02 6.099047511816024780e-02 -2.744738198816776276e-02 -3.449498414993286133e-01 2.092920942232012749e-03 -7.954569160938262939e-02 2.261645048856735229e-01 3.623094176873564720e-03 -2.652179598808288574e-01 4.461860656738281250e-02 6.877483427524566650e-02 5.301732569932937622e-02 -2.332786619663238525e-01 5.559355486184358597e-03
-3.935568779706954956e-02 -7.466506212949752808e-02 2.261862307786941528e-01 -8.355289697647094727e-02 2.435631603002548218e-01 -5.643109977245330811e-02 -6.712473183870315552e-02 -5.482445284724235535e-02 -2.576384246349334717e-01 -2.607924342155456543e-01 -1.717718392610549927e-01 2.955925464630126953e-01 1.875442266464233398e-01 8.439482003450393677e-02 -1.228650212287902832e-01 -1.099869832396507263e-01 1.277749687433242798e-01 -9.981624037027359009e-02 -2.052706927061080933e-01 1.832594163715839386e-02 -8.963708579540252686e-02 3.341901004314422607e-01 -1.085919886827468872e-01 -2.809177935123443604e-01 7.469494640827178955e-02 -2.729024887084960938e-01 -8.223356306552886963e-02 -4.946862161159515381e-02 7.072047144174575806e-02 3.283632099628448486e-01 -2.442121952772140503e-01 -5.516081303358078003e-02
-4.122134670615196228e-02 1.173805519938468933e-01 -2.191465795040130615e-01 -1.587764620780944824e-01 -7.994131185114383698e-03 -2.247861400246620178e-02 1.231453716754913330e-01 -1.474410202354192734e-02 -2.642561197280883789e-01 -3.725959360599517822e-01 -2.823284640908241272e-02 -1.355395615100860596e-01 8.196282386779785156e-02 1.740844361484050751e-02 -2.701573073863983154e-01 1.600494384765625000e-01 -9.331912547349929810e-02 2.967513203620910645e-01 1.894706934690475464e-01 9.246544539928436279e-02 -3.590596839785575867e-02 -3.129716590046882629e-02 -2.460044026374816895e-01 1.471673548221588135e-01 4.611872434616088867e-01 -1.455700099468231201e-01 -2.057063579559326172e-01 -6.378499418497085571e-02 2.055469751358032227e-01 -3.896555304527282715e-02 -9.343248605728149414e-02 -5.880258604884147644e-02
-2.285688668489456177e-01 5.775832384824752808e-02 -1.333767324686050415e-01 -2.269638925790786743e-01 5.449011176824569702e-02 1.048075035214424133e-01 1.489376276731491089e-01 1.139163225889205933e-01 -3.384915888309478760e-01 -1.154549270868301392e-01 -2.924274802207946777e-01 3.052701056003570557e-01 1.044925451278686523e-01 9.630046784877777100e-02 -3.754448518157005310e-02 -3.026798367500305176e-01 -5.286091938614845276e-02 2.542217634618282318e-02 -2.921729385852813721e-01 2.794840633869171143e-01 1.115873157978057861e-01 1.956602036952972412e-01 -2.031200379133224487e-01 1.768276095390319824e-01 1.971907019615173340e-01 1.904896944761276245e-01 -1.434442847967147827e-01 5.685770139098167419e-02 -1.060088872909545898e-01 4.604872688651084900e-02 -5.752171948552131653e-02 -1.881617866456508636e-02
-8.498603105545043945e-02 3.020221292972564697e-01 -1.144614741206169128e-01 -3.398990333080291748e-01 1.079900488257408142e-01 2.850750274956226349e-02 2.954520471394062042e-02 2.950791418552398682e-01 -2.488712668418884277e-01 -9.904996305704116821e-02 -2.576331496238708496e-01 2.418196499347686768e-01 2.808503210544586182e-01 2.772465944290161133e-01 -1.786712855100631714e-01 1.427261997014284134e-02 -6.767258048057556152e-02 1.956766285002231598e-02 1.407349854707717896e-01 -2.374186925590038300e-02 -1.220764592289924622e-01 1.363452970981597900e-01 -1.039581466466188431e-02 -5.577108822762966156e-03 4.954355955123901367e-02 -2.133187465369701385e-02 1.820525527000427246e-01 8.833611011505126953e-02 1.217621192336082458e-01 2.813201248645782471e-01 -1.664905101060867310e-01 -2.520564198493957520e-01
-2.507010102272033691e-01 1.358097940683364868e-01 -1.368310302495956421e-01 1.269095540046691895e-01 1.612440943717956543e-01 -2.852989137172698975e-01 -1.383596807718276978e-01 -3.115682490170001984e-02 -2.387501001358032227e-01 -2.660905383527278900e-02 -1.287148594856262207e-01 1.168142333626747131e-01 1.703279167413711548e-01 2.756382226943969727e-01 -2.850841283798217773e-01 6.104096025228500366e-02 -2.103802710771560669e-01 -4.943907633423805237e-02 -1.033234074711799622e-01 -1.970302313566207886e-02 3.322378545999526978e-02 2.064119428396224976e-01 -9.813827462494373322e-03 -4.261609166860580444e-02 1.412978321313858032e-01 -2.137583121657371521e-02 -3.859572112560272217e-01 -5.292525887489318848e-02 -8.365575224161148071e-02 4.070780873298645020e-01 -1.464733779430389404e-01 9.335553646087646484e-02
-4.228781443089246750e-03 2.449906170368194580e-01 -2.374527277424931526e-03 -1.840686239302158356e-02 -6.477332860231399536e-02 -1.356151401996612549e-01 -4.451049864292144775e-02 1.126403883099555969e-01 -2.875822782516479492e-01 -3.335286676883697510e-01 5.537828058004379272e-02 7.423793524503707886e-02 1.197318136692047119e-01 1.321303695440292358e-01 -7.307250797748565674e-02 -3.102459572255611420e-02 -1.879147887229919434e-01 1.649872213602066040e-01 1.820815950632095337e-01 1.769752204418182373e-01 -3.244694769382476807e-01 2.174188196659088135e-02 -3.857142478227615356e-02 -1.234393119812011719e-01 1.767048984766006470e-01 -4.786570966243743896e-01 -4.020798578858375549e-02 6.597123108804225922e-03 6.624528765678405762e-02 -2.442238777875900269e-01 -2.890931665897369385e-01 5.148822814226150513e-02
-4.018260538578033447e-01 -7.966066896915435791e-02 -2.718156576156616211e-01 1.085984557867050171e-01 8.767770975828170776e-02 5.999315530061721802e-02 -9.968475997447967529e-02 1.602534390985965729e-02 -1.906895488500595093e-01 -5.526584386825561523e-02 -1.827711462974548340e-01 -3.008244000375270844e-02 -2.688968181610107422e-01 1.250756233930587769e-01 -2.813888788223266602e-01 -1.405320912599563599e-01 5.135444179177284241e-02 7.147939503192901611e-02 2.365173250436782837e-01 2.627660147845745087e-02 -1.468149423599243164e-01 -3.040471859276294708e-02 -6.742361932992935181e-02 -2.606998980045318604e-01 1.927795112133026123e-01 1.727482378482818604e-01 -5.019074678421020508e-02 -1.118962001055479050e-02 2.732936739921569824e-01 3.067640364170074463e-01 -2.467993646860122681e-01 7.553780078887939453e-02
-4.289084300398826599e-02 2.532732859253883362e-02 -1.347691752016544342e-02 -1.266423426568508148e-02 -8.009448647499084473e-02 -7.302319258451461792e-02 -1.128150895237922668e-01 -1.083026006817817688e-01 -4.099457859992980957e-01 -1.456914693117141724e-01 -2.154189348220825195e-01 3.626790642738342285e-02 2.623203992843627930e-01 6.471534818410873413e-02 -1.761996373534202576e-02 -2.014709860086441040e-01 -2.021408528089523315e-01 2.435310930013656616e-01 7.081291824579238892e-02 2.161818146705627441e-01 -1.771259456872940063e-01 -2.373829185962677002e-01 -7.845722138881683350e-02 -3.057395517826080322e-01 1.511191725730895996e-01 -2.866673171520233154e-01 -1.366346180438995361e-01 1.865825951099395752e-01 1.546180993318557739e-01 2.777378261089324951e-01 7.263645529747009277e-04 1.060786768794059753e-01
-2.708864808082580566e-01 -1.360118091106414795e-01 -1.826678812503814697e-01 -2.989275753498077393e-01 1.799176186323165894e-01 1.249120309948921204e-01 8.621640503406524658e-02 9.798602759838104248e-02 1.207366120070219040e-02 -1.780377179384231567e-01 -1.466773450374603271e-01 1.010304316878318787e-01 -7.733210176229476929e-02 -4.120086506009101868e-02 -3.720487654209136963e-01 1.145970523357391357e-01 1.564695239067077637e-01 -3.137262463569641113e-01 1.798368617892265320e-02 2.404881119728088379e-01 -2.063401974737644196e-02 7.386018335819244385e-02 9.804651141166687012e-02 -1.468149106949567795e-02 2.946356832981109619e-01 -2.820516191422939301e-02 -2.443322986364364624e-01 7.657311111688613892e-02 -9.362140297889709473e-02 1.702592074871063232e-01 -3.076247572898864746e-01 1.235504820942878723e-01
-1.059667021036148071e-02 8.817963302135467529e-02 -1.720272004604339600e-02 1.294740568846464157e-02 -1.504797637462615967e-01 3.246015906333923340e-01 1.220904588699340820e-01 2.715940475463867188e-01 -1.384460180997848511e-01 -3.311950862407684326e-01 -2.793534100055694580e-01 1.402074936777353287e-02 2.298302054405212402e-01 3.222215771675109863e-01 -3.231806680560112000e-02 -1.257016360759735107e-01 -2.299240529537200928e-01 2.381462901830673218e-01 -7.729293406009674072e-02 1.358061730861663818e-01 -3.477600589394569397e-02 -1.447551250457763672e-01 -9.548868238925933838e-02 -7.419586926698684692e-02 3.945420384407043457e-01 -2.528199739754199982e-02 -1.380085647106170654e-01 7.946336641907691956e-03 -3.076652437448501587e-02 -1.817113161087036133e-02 -2.152193188667297363e-01 2.431880682706832886e-02
-1.134943142533302307e-01 1.799785941839218140e-01 -8.451737463474273682e-02 -1.119554881006479263e-02 -3.303008386865258217e-03 6.720456480979919434e-02 -1.131043583154678345e-02 5.235323309898376465e-02 -2.181473970413208008e-01 -2.990164756774902344e-01 7.631377875804901123e-02 -1.390738636255264282e-01 3.565815463662147522e-02 4.288655892014503479e-02 -4.244053363800048828e-01 -1.161322593688964844e-01 -6.478679925203323364e-02 3.730906248092651367e-01 1.140485629439353943e-01 3.380650877952575684e-01 -1.514514982700347900e-01 1.661746948957443237e-01 -3.451186418533325195e-01 9.223218262195587158e-02 1.254141479730606079e-01 -5.505805835127830505e-02 -1.199019402265548706e-01 -1.855609416961669922e-01 2.324754148721694946e-01 4.739060625433921814e-02 -9.197939187288284302e-02 2.393141156062483788e-03
-1.355475187301635742e-01 -2.810740284621715546e-02 -2.359112910926342010e-02 -1.861185580492019653e-01 -2.396457940340042114e-01 9.301753342151641846e-02 -6.021988578140735626e-03 1.149279028177261353e-01 -2.997529804706573486e-01 -9.489132463932037354e-02 -7.774608582258224487e-02 6.792170554399490356e-02 1.440605372190475464e-01 -5.982087925076484680e-02 -1.391729265451431274e-01 3.621009737253189087e-02 -1.470840871334075928e-01 1.126271709799766541e-01 -1.356711387634277344e-01 3.169465363025665283e-01 -3.180902898311614990e-01 -1.116334423422813416e-01 1.298256665468215942e-01 -5.742432549595832825e-02 2.154316902160644531e-01 -3.147560954093933105e-01 7.127134129405021667e-03 -6.875205785036087036e-02 1.891827136278152466e-01 4.793110787868499756e-01 5.754772108048200607e-03 9.480819106101989746e-02
-1.794983893632888794e-01 -1.853098124265670776e-01 -3.032976388931274414e-01 3.702343255281448364e-02 -2.842131257057189941e-01 3.434828668832778931e-02 8.265164494514465332e-02 -1.022901968099176884e-03 -9.558022767305374146e-02 -3.326210975646972656e-01 -1.572971940040588379e-01 -2.329041361808776855e-01 1.893868595361709595e-01 3.825834766030311584e-02 -2.767078280448913574e-01 -2.547970041632652283e-02 -1.987485587596893311e-01 2.973135411739349365e-01 -5.481251515448093414e-03 -1.529882755130529404e-02 -2.626193463802337646e-01 -1.653384864330291748e-01 -2.324441522359848022e-01 6.695511192083358765e-02 2.879520654678344727e-01 -1.357716768980026245e-01 -1.532393395900726318e-01 -3.388684988021850586e-02 2.080492116510868073e-02 1.901152543723583221e-02 -5.395347997546195984e-02 -1.591189205646514893e-01
-4.455616474151611328e-01 6.584998965263366699e-02 -1.843948513269424438e-01 5.126894637942314148e-02 1.598217934370040894e-01 1.668437197804450989e-02 -1.359573751688003540e-01 3.685944899916648865e-02 -1.028050929307937622e-01 8.087345212697982788e-02 -9.746327996253967285e-02 -9.460233896970748901e-02 -5.573090910911560059e-02 1.361746937036514282e-01 -3.286091387271881104e-01 2.034035027027130127e-01 9.987600147724151611e-02 1.809685081243515015e-01 9.310567378997802734e-02 6.042224168777465820e-02 1.335796806961297989e-02 2.468687444925308228e-01 1.044689863920211792e-02 -6.875904649496078491e-02 4.545649588108062744e-01 -4.186865687370300293e-02 -1.569029390811920166e-01 8.629362285137176514e-02 -1.857007853686809540e-02 3.454423546791076660e-01 1.407487094402313232e-01 -8.569129556417465210e-02
-6.371226161718368530e-02 -2.039880454540252686e-01 -2.971757203340530396e-02 1.306337211281061172e-02 -1.369010061025619507e-01 2.151356041431427002e-01 -9.171179682016372681e-02 2.812393307685852051e-01 -3.387414515018463135e-01 -2.654178738594055176e-01 -2.808914780616760254e-01 1.166630312800407410e-01 1.658883094787597656e-01 -1.574009358882904053e-01 -1.974878311157226562e-01 -7.151577621698379517e-02 -1.264836937189102173e-01 -1.558167934417724609e-01 -2.564236521720886230e-01 2.642641663551330566e-01 -1.354953497648239136e-01 -1.605118662118911743e-01 -6.716152280569076538e-02 -8.100086124613881111e-04 1.803924292325973511e-01 9.304827451705932617e-02 7.318559288978576660e-02 -4.544128850102424622e-02 -1.161462906748056412e-02 3.300029635429382324e-01 -2.045129537582397461e-01 -5.146457999944686890e-02
-2.584656178951263428e-01 8.921442553400993347e-03 -1.145999357104301453e-01 2.027021497488021851e-01 -4.509600996971130371e-02 1.594364047050476074e-01 -8.929114788770675659e-03 8.154740184545516968e-02 -1.616350114345550537e-01 -8.764997869729995728e-02 -1.529699862003326416e-01 2.697415351867675781e-01 -9.087833017110824585e-02 3.768506050109863281e-01 -2.276547849178314209e-01 5.713731050491333008e-02 -4.699941724538803101e-02 3.755649924278259277e-02 7.383834104984998703e-03 2.717684805393218994e-01 -4.200122505426406860e-02 -1.859936267137527466e-01 1.695571094751358032e-01 -7.187407463788986206e-02 -3.590885549783706665e-02 7.848136872053146362e-02 -4.255253672599792480e-01 1.362378895282745361e-01 9.867314249277114868e-02 2.294011563062667847e-01 -7.162471860647201538e-02 -2.949539721012115479e-01
-2.523619234561920166e-01 -6.279441714286804199e-02 -1.502347737550735474e-01 1.105262711644172668e-01 -1.266061812639236450e-01 -1.228218302130699158e-01 4.555189982056617737e-02 6.597413867712020874e-02 -5.308905839920043945e-01 4.095817916095256805e-03 -1.903426349163055420e-01 1.617408692836761475e-01 1.022948399186134338e-01 -1.428885906934738159e-01 -1.072858497500419617e-01 5.740137025713920593e-02 -1.536403894424438477e-01 1.258508712053298950e-01 -1.085754856467247009e-01 2.021371573209762573e-01 -1.930481195449829102e-01 -2.073037028312683105e-01 1.471543461084365845e-01 -9.831791371107101440e-02 1.890226602554321289e-01 2.494408190250396729e-02 9.202584624290466309e-02 -1.747327297925949097e-01 3.675705790519714355e-01 1.625181734561920166e-01 -1.719149798154830933e-01 4.599546547979116440e-03
-5.567042529582977295e-02 -1.411680579185485840e-01 -7.313235104084014893e-02 -2.857157774269580841e-02 1.345075368881225586e-01 -9.895806759595870972e-02 -1.514122188091278076e-01 7.075210660696029663e-02 -1.610678881406784058e-01 3.682443127036094666e-02 -4.372077807784080505e-02 3.105392158031463623e-01 -1.030799001455307007e-02 7.758918404579162598e-02 -6.284910440444946289e-02 2.126524448394775391e-01 1.326999068260192871e-01 1.354335248470306396e-01 2.388753443956375122e-01 1.263142377138137817e-01 -2.124617546796798706e-01 -1.088353917002677917e-01 -8.665256202220916748e-02 -1.528446376323699951e-01 5.592845678329467773e-01 1.533954292535781860e-01 -2.930876314640045166e-01 1.694590449333190918e-01 4.898009821772575378e-03 2.096963077783584595e-01 -1.981256157159805298e-01 5.503494292497634888e-02
2.137752920389175415e-01 1.186558753252029419e-01 -1.878711581230163574e-01 -2.228039950132369995e-01 -1.068284083157777786e-02 2.932748757302761078e-03 1.115987300872802734e-01 -2.291561104357242584e-02 -3.678124248981475830e-01 -3.796662688255310059e-01 -5.333282425999641418e-02 -3.540910035371780396e-02 1.417253315448760986e-01 2.786381728947162628e-02 -2.600316405296325684e-01 -1.490058153867721558e-01 -1.769242286682128906e-01 2.026722133159637451e-01 8.231388777494430542e-02 1.595237702131271362e-01 -1.114654839038848877e-01 -8.567135781049728394e-02 -3.367477655410766602e-01 -1.640028208494186401e-01 3.494351208209991455e-01 -9.822234511375427246e-02 9.792309254407882690e-02 -5.704665929079055786e-02 1.206734403967857361e-01 4.989422857761383057e-02 -1.448794901371002197e-01 -2.589163929224014282e-02
-3.184739351272583008e-01 3.502592816948890686e-02 -7.757493853569030762e-02 -7.932306826114654541e-02 1.378946304321289062e-01 1.339646130800247192e-01 6.402584165334701538e-02 1.791558414697647095e-01 -2.005449980497360229e-01 -3.957876935601234436e-02 4.601486399769783020e-02 3.742432296276092529e-01 -1.749228499829769135e-02 1.105933785438537598e-01 -5.504987388849258423e-02 -3.388367593288421631e-01 2.721344586461782455e-03 -7.272919267416000366e-02 -1.654000729322433472e-01 1.332561969757080078e-01 6.979224830865859985e-02 7.670216262340545654e-02 -3.692073225975036621e-01 8.298359066247940063e-02 2.970219850540161133e-01 -1.040321737527847290e-01 -2.358449250459671021e-02 -2.973830699920654297e-01 -1.252940148115158081e-01 2.953578829765319824e-01 -7.855705916881561279e-03 -4.628387093544006348e-02
-4.992508888244628906e-01 -3.723644465208053589e-02 -1.285478919744491577e-01 -9.208524227142333984e-02 -1.147499009966850281e-01 1.095630973577499390e-01 -1.481297425925731659e-03 -5.477682128548622131e-02 -9.168117493391036987e-02 6.580039858818054199e-02 -1.063882485032081604e-01 3.537752032279968262e-01 1.604094058275222778e-01 7.132485508918762207e-02 1.333200559020042419e-02 2.368572950363159180e-01 1.904507428407669067e-01 1.665691733360290527e-01 1.546417772769927979e-01 2.578706145286560059e-01 -2.760911583900451660e-01 -1.052655503153800964e-01 -3.457009419798851013e-02 1.082607060670852661e-01 1.681320965290069580e-01 -7.793571054935455322e-02 -2.511955201625823975e-01 -7.234216481447219849e-02 1.398743093013763428e-01 2.681722939014434814e-01 -1.006055250763893127e-01 -3.077328763902187347e-02
-1.939842477440834045e-02 1.499109268188476562e-01 -2.424482554197311401e-01 -1.759045422077178955e-01 -1.967993825674057007e-01 -1.498968750238418579e-01 1.500753611326217651e-01 -7.649344205856323242e-02 -2.143658399581909180e-01 -2.855751216411590576e-01 5.754567310214042664e-02 -2.391597442328929901e-02 5.801550298929214478e-02 1.459659188985824585e-01 -2.662319242954254150e-01 7.292874157428741455e-02 -1.301365196704864502e-01 3.601135909557342529e-01 1.996886432170867920e-01 2.619097530841827393e-01 -3.829250857234001160e-02 5.627534538507461548e-02 -2.514424026012420654e-01 4.153625667095184326e-02 3.115684986114501953e-01 -1.827430725097656250e-01 -1.556738615036010742e-01 -1.045335978269577026e-01 1.933713257312774658e-01 2.515590377151966095e-02 -1.729838252067565918e-01 8.569235354661941528e-02
1.567306220531463623e-01 1.978119760751724243e-01 4.460135102272033691e-02 -8.760993368923664093e-03 -1.044204980134963989e-01 -9.438487887382507324e-02 -3.411255776882171631e-02 2.139708697795867920e-01 -2.451972514390945435e-01 -2.370108962059020996e-01 -2.450755536556243896e-01 -3.609470278024673462e-02 2.031554132699966431e-01 2.320462018251419067e-01 -4.365689456462860107e-01 6.007741903886198997e-04 -1.341472119092941284e-01 -2.011707723140716553e-01 -1.052502915263175964e-01 -9.278851002454757690e-02 -3.387956321239471436e-01 1.266831308603286743e-01 1.888964138925075531e-02 -6.024131178855895996e-02 2.430604100227355957e-01 -7.387354969978332520e-02 3.776440024375915527e-02 1.571870148181915283e-01 1.601580232381820679e-01 1.683117747306823730e-01 -1.559983380138874054e-02 -2.150525301694869995e-01
-4.342064261436462402e-02 4.613573849201202393e-02 1.424405723810195923e-01 -2.758280001580715179e-02 -2.593943476676940918e-01 -1.251735985279083252e-01 -1.109724640846252441e-01 1.879234313964843750e-01 -4.761152267456054688e-01 -1.283574104309082031e-01 -1.137937903404235840e-01 1.133540794253349304e-01 2.227271646261215210e-01 2.460449635982513428e-01 -3.214061027392745018e-03 -2.020705789327621460e-01 -3.862778842449188232e-02 1.232667937874794006e-01 -7.362432032823562622e-02 1.053446903824806213e-01 -2.047909200191497803e-01 1.425879299640655518e-01 7.468931376934051514e-02 1.691226661205291748e-02 1.784295588731765747e-01 -4.023956358432769775e-01 7.074476033449172974e-02 -5.545167997479438782e-02 -9.218206256628036499e-02 1.487081050872802734e-01 -9.261725842952728271e-02 -2.864181995391845703e-01
-2.165470123291015625e-01 1.879638582468032837e-01 -1.420086324214935303e-01 -7.771778106689453125e-02 -3.758932650089263916e-02 -1.117081344127655029e-01 2.012275010347366333e-01 7.696720212697982788e-02 -1.217159703373908997e-01 -1.817879974842071533e-01 -1.259507238864898682e-01 1.758460886776447296e-02 1.728561967611312866e-01 2.238551080226898193e-01 -2.786850929260253906e-01 -2.789479866623878479e-02 -1.352910250425338745e-01 -1.960316300392150879e-01 3.072446770966053009e-02 2.976552844047546387e-01 -2.390775233507156372e-01 -1.268072277307510376e-01 -4.169304668903350830e-01 4.802655056118965149e-02 -5.772549286484718323e-02 -1.366440802812576294e-01 -1.773789823055267334e-01 2.959169149398803711e-01 4.555686563253402710e-02 7.458642870187759399e-02 1.958991736173629761e-01 -1.615380495786666870e-01
-2.637109160423278809e-01 -2.723814845085144043e-01 -1.285771876573562622e-01 -3.154823184013366699e-02 -2.025271952152252197e-02 -4.755864664912223816e-02 4.309329390525817871e-02 9.227333217859268188e-02 -5.416221618652343750e-01 1.888366416096687317e-03 -4.337112307548522949e-01 4.010028392076492310e-02 1.112914755940437317e-01 -1.262777745723724365e-01 -8.414847776293754578e-03 -3.082325682044029236e-02 -9.898061305284500122e-02 1.276460140943527222e-01 -1.760877519845962524e-01 1.321462243795394897e-01 -1.823541969060897827e-01 -3.562776371836662292e-02 1.091351211071014404e-01 -6.722191721200942993e-02 2.092934846878051758e-01 -3.653615713119506836e-02 6.555633991956710815e-02 -1.596394777297973633e-01 2.401286959648132324e-01 1.621066331863403320e-01 -1.698620468378067017e-01 6.592222023755311966e-03
-4.153812527656555176e-01 2.601711452007293701e-02 5.252600833773612976e-02 4.033976420760154724e-02 -1.065666601061820984e-01 2.498833686113357544e-01 1.642060130834579468e-01 4.880437627434730530e-02 -3.350048065185546875e-01 1.563476026058197021e-01 -2.723450362682342529e-01 4.747943878173828125e-01 1.487861573696136475e-01 9.498506039381027222e-02 -1.538570411503314972e-02 5.469385907053947449e-02 -8.118674159049987793e-02 1.045474708080291748e-01 1.232163608074188232e-01 9.287267178297042847e-02 -2.224496155977249146e-01 1.416545212268829346e-01 -1.916660964488983154e-01 4.497445002198219299e-02 -1.319138612598180771e-02 -1.386424452066421509e-01 -1.008269414305686951e-01 7.954618334770202637e-02 1.409480441361665726e-02 2.814038470387458801e-02 -2.489676773548126221e-01 9.350233711302280426e-03
7.023833459243178368e-04 9.893290698528289795e-02 -1.936586946249008179e-02 7.025098055601119995e-02 2.066714018583297729e-01 -9.172376990318298340e-02 -2.308604270219802856e-01 -3.805665671825408936e-02 -3.314700126647949219e-01 -3.678347170352935791e-01 -1.631892472505569458e-01 -1.687725335359573364e-01 1.659214794635772705e-01 -3.106484003365039825e-02 -1.788223236799240112e-01 -1.372704505920410156e-01 -9.560802578926086426e-02 1.623153686523437500e-01 1.653378754854202271e-01 2.230957895517349243e-01 -1.867169141769409180e-01 2.922504544258117676e-01 -3.264537155628204346e-01 -8.579486608505249023e-02 7.430414855480194092e-02 -5.097508430480957031e-02 -8.465361595153808594e-02 -6.524486839771270752e-02 1.085588410496711731e-01 -2.903008833527565002e-02 -1.807106286287307739e-01 -2.963047623634338379e-01
-2.447912693023681641e-01 -1.996885240077972412e-01 -8.766812831163406372e-02 -1.492057293653488159e-01 3.102847337722778320e-01 -3.843745216727256775e-02 -9.015505760908126831e-02 1.118776053190231323e-01 -2.155313044786453247e-01 -1.074827536940574646e-01 -2.893694341182708740e-01 2.203692644834518433e-01 -4.205151274800300598e-02 2.423311024904251099e-01 -1.838577091693878174e-01 -2.066323608160018921e-01 2.006199210882186890e-01 -6.997650023549795151e-03 -2.018910497426986694e-01 2.036780118942260742e-01 8.298604935407638550e-02 -1.404391974210739136e-01 3.514929860830307007e-02 8.607742190361022949e-02 3.984491229057312012e-01 -8.449147641658782959e-02 -2.157110571861267090e-01 -1.446463465690612793e-01 -7.118349522352218628e-02 -4.599641636013984680e-02 -9.177636355161666870e-02 1.334221959114074707e-01
3.766848891973495483e-02 -1.100855767726898193e-01 9.222158789634704590e-02 -5.900346115231513977e-02 -9.879718720912933350e-02 6.556226406246423721e-03 6.562804430723190308e-02 -1.543374061584472656e-01 -2.645498216152191162e-01 -1.644118428230285645e-01 -1.515157818794250488e-01 6.404286623001098633e-02 2.492732256650924683e-01 -2.317760512232780457e-02 -8.351271040737628937e-03 -2.138008922338485718e-01 -1.522847563028335571e-01 2.272208184003829956e-01 -1.616365164518356323e-01 3.662431240081787109e-01 -1.852204501628875732e-01 -3.229510486125946045e-01 -1.266918033361434937e-01 -1.733773052692413330e-01 2.543605864048004150e-01 -1.781030744314193726e-01 -2.198656052350997925e-01 1.709404885768890381e-01 1.847981363534927368e-01 2.041139453649520874e-01 -1.721141934394836426e-01 -6.929069012403488159e-02
-3.339848816394805908e-01 8.134999871253967285e-02 -2.025467753410339355e-01 -4.385148733854293823e-02 7.814724743366241455e-02 -3.015901744365692139e-01 -5.062546208500862122e-02 -1.658832728862762451e-01 -1.125684231519699097e-01 -2.473668456077575684e-01 1.589020937681198120e-01 4.200325906276702881e-02 1.004263684153556824e-01 1.237393245100975037e-01 -2.746963798999786377e-01 2.731365263462066650e-01 8.116805553436279297e-02 1.271648108959197998e-01 7.033030502498149872e-03 2.734494507312774658e-01 -1.868620216846466064e-01 1.735906489193439484e-02 7.415571808815002441e-02 1.418219953775405884e-01 -3.405364230275154114e-02 -7.931049168109893799e-02 -3.167993426322937012e-01 2.123146951198577881e-01 2.092889398336410522e-01 2.069919407367706299e-01 -1.517345458269119263e-01 -1.201453730463981628e-01
-2.555204033851623535e-01 9.977987408638000488e-02 -1.401104629039764404e-01 -1.953687071800231934e-01 3.486897051334381104e-02 1.916875392198562622e-01 1.135670840740203857e-01 2.009954862296581268e-02 -1.572588924318552017e-03 1.069815829396247864e-01 -1.361014097929000854e-01 3.477632626891136169e-02 -1.996135152876377106e-02 2.930786013603210449e-01 -1.814937591552734375e-01 -1.343289762735366821e-01 1.159339547157287598e-01 6.569580733776092529e-02 -1.903368383646011353e-01 1.448471006006002426e-02 -1.550684422254562378e-01 1.093818154186010361e-02 -2.427260279655456543e-01 -2.370603829622268677e-01 3.591164052486419678e-01 -5.828952044248580933e-02 2.189469486474990845e-01 1.169476881623268127e-01 2.513684332370758057e-02 1.271551698446273804e-01 -4.835101068019866943e-01 -9.591978788375854492e-02
3.060565702617168427e-02 1.009942293167114258e-01 1.878202855587005615e-01 3.423553332686424255e-02 -3.321539983153343201e-02 1.395754367113113403e-01 2.473195642232894897e-01 1.127455234527587891e-01 -2.364736646413803101e-01 -4.357942342758178711e-01 -2.619808018207550049e-01 -1.714892387390136719e-01 5.378911271691322327e-02 1.682264059782028198e-01 -8.969517052173614502e-02 -1.965578645467758179e-01 -1.426751166582107544e-01 2.383985519409179688e-01 2.329979091882705688e-02 2.450429350137710571e-01 -2.998395636677742004e-02 -2.468050718307495117e-01 5.437990278005599976e-02 -3.722750395536422729e-02 3.347561061382293701e-01 -2.570808120071887970e-02 -1.971825212240219116e-01 -1.446622237563133240e-02 3.421158343553543091e-02 7.844521105289459229e-02 -1.358524113893508911e-01 -2.338220775127410889e-01
-1.604907065629959106e-01 1.904970109462738037e-01 3.854062557220458984e-01 5.047102272510528564e-02 -1.852273643016815186e-01 -2.701719105243682861e-01 1.278475020080804825e-02 3.850360633805394173e-03 -3.221386075019836426e-01 -2.621929347515106201e-01 6.520793773233890533e-03 8.034219034016132355e-03 2.061192095279693604e-01 4.231050144881010056e-03 -2.099168300628662109e-02 2.125152647495269775e-01 -2.193547319620847702e-03 1.246438026428222656e-01 1.230318993330001831e-01 2.907926775515079498e-02 -3.186875879764556885e-01 1.625555902719497681e-01 -4.781664535403251648e-02 -5.315170437097549438e-02 3.492475748062133789e-01 -8.398186415433883667e-02 -1.543751358985900879e-01 -2.900703437626361847e-02 1.034408509731292725e-01 -1.675274521112442017e-01 -5.415441468358039856e-02 -2.421505004167556763e-01
-3.001919090747833252e-01 3.054303117096424103e-02 1.301372498273849487e-01 2.303464338183403015e-02 -7.340095192193984985e-02 -7.151267956942319870e-03 3.827032819390296936e-02 -5.614511668682098389e-02 -3.402628004550933838e-01 -4.973618686199188232e-02 -2.840847671031951904e-01 3.147600218653678894e-02 -6.723248213529586792e-02 -1.026363298296928406e-01 -1.025646254420280457e-01 1.718769818544387817e-01 -2.951653301715850830e-02 1.291232407093048096e-01 -1.500904709100723267e-01 3.175175189971923828e-01 -2.760342359542846680e-01 1.630242466926574707e-01 -2.079668045043945312e-01 -2.730134427547454834e-01 2.026521265506744385e-01 -3.332032263278961182e-01 -1.386075187474489212e-02 -2.926840782165527344e-01 2.675413154065608978e-03 6.443966925144195557e-02 5.980322882533073425e-02 1.386926174163818359e-01
1.630448698997497559e-01 1.837492138147354126e-01 -1.581388711929321289e-01 -3.714413195848464966e-02 -2.057794928550720215e-01 2.437517605721950531e-02 1.066082864999771118e-01 -1.163771469146013260e-02 -1.573808789253234863e-01 -3.210418224334716797e-01 4.682019352912902832e-02 -7.139504700899124146e-02 2.589407265186309814e-01 1.647686958312988281e-01 -4.064159095287322998e-01 -6.551612634211778641e-03 -2.720452249050140381e-01 1.690469831228256226e-01 -2.747429907321929932e-02 1.660624295473098755e-01 -1.116453707218170166e-01 -1.023468673229217529e-01 -1.414989084005355835e-01 -1.831072196364402771e-02 4.832894206047058105e-01 -3.178701177239418030e-02 2.185811661183834076e-02 2.373073063790798187e-02 1.714907586574554443e-01 9.352871775627136230e-02 -9.487524628639221191e-02 -8.538799732923507690e-02
-2.519695758819580078e-01 -2.511173784732818604e-01 3.622435927391052246e-01 2.167554646730422974e-01 -2.357741892337799072e-01 1.701551377773284912e-01 -1.128957122564315796e-01 -3.817580640316009521e-02 -2.684649080038070679e-02 2.604724280536174774e-02 8.537870831787586212e-03 -3.304498270153999329e-02 3.079521954059600830e-01 1.245785057544708252e-01 -2.608998417854309082e-01 9.386616200208663940e-02 -7.217256724834442139e-02 1.947202086448669434e-01 6.078224629163742065e-02 1.919795870780944824e-01 -9.255234152078628540e-02 2.096990048885345459e-01 -1.136890277266502380e-01 -5.990371853113174438e-02 1.739991009235382080e-01 1.414713412523269653e-01 -3.199197351932525635e-02 2.549032568931579590e-01 -2.083937264978885651e-02 1.810111403465270996e-01 -3.163967132568359375e-01 -6.618852168321609497e-02
-2.430628538131713867e-01 -9.502959251403808594e-02 -4.328359067440032959e-01 1.453433334827423096e-01 -7.209412753582000732e-02 -5.241251736879348755e-02 2.919910103082656860e-02 2.979544997215270996e-01 -7.310732454061508179e-02 -2.832055278122425079e-02 -1.455640196800231934e-01 1.965754628181457520e-01 4.627966135740280151e-02 2.005786895751953125e-01 -2.811203002929687500e-01 -6.464184820652008057e-02 -2.324249222874641418e-02 5.466231331229209900e-02 1.564586013555526733e-01 1.223455742001533508e-01 -1.135476604104042053e-01 2.850951850414276123e-01 -1.432239115238189697e-01 -1.290276646614074707e-01 4.514925926923751831e-02 -1.129225268959999084e-01 -2.214081734418869019e-01 1.514683216810226440e-01 -2.089523524045944214e-01 2.115501910448074341e-01 4.991210997104644775e-02 -2.869080603122711182e-01
-1.257946044206619263e-01 -4.734979569911956787e-02 9.542199224233627319e-02 -9.645200520753860474e-02 1.822765171527862549e-01 -2.295996397733688354e-01 -1.264830678701400757e-01 -1.604279577732086182e-01 -2.263471484184265137e-01 -3.489471971988677979e-01 -2.221649289131164551e-01 -1.917668581008911133e-01 9.022697061300277710e-02 1.401905268430709839e-01 -7.771115750074386597e-02 -2.544375956058502197e-01 3.630506247282028198e-02 -1.693117916584014893e-01 8.924367837607860565e-03 3.313479721546173096e-01 -3.122939169406890869e-01 -5.537418276071548462e-02 -1.646631360054016113e-01 -1.050342768430709839e-01 2.131276428699493408e-01 -9.413642436265945435e-02 1.544309407472610474e-01 -6.586197018623352051e-02 2.220024615526199341e-01 7.253029942512512207e-02 -1.126322895288467407e-02 -2.498173564672470093e-01
-3.481052815914154053e-01 -2.388277649879455566e-01 -2.195305563509464264e-02 8.905025571584701538e-02 -2.482811510562896729e-01 -7.748932391405105591e-02 2.825222164392471313e-02 -3.718930482864379883e-02 -4.728595912456512451e-01 -8.643746376037597656e-02 -2.544676959514617920e-01 -1.274425387382507324e-01 -4.170048609375953674e-02 -6.561286747455596924e-02 -7.151322066783905029e-02 -2.925787307322025299e-02 -1.750146150588989258e-01 -4.644237458705902100e-03 -6.460222601890563965e-02 1.436329036951065063e-01 -1.751104891300201416e-01 6.056736782193183899e-02 3.923565149307250977e-03 -2.310980409383773804e-01 2.029145658016204834e-01 -3.467466235160827637e-01 -1.368061453104019165e-01 -1.091454252600669861e-01 2.039858698844909668e-01 -2.138752490282058716e-03 -1.220437511801719666e-01 1.664654016494750977e-01
-1.998271979391574860e-02 2.498388588428497314e-01 1.609256267547607422e-01 -7.618315517902374268e-02 -1.852318048477172852e-01 -3.678295388817787170e-02 -1.110631823539733887e-01 9.778106212615966797e-02 -3.365263044834136963e-01 -2.689849436283111572e-01 -1.560875922441482544e-01 1.518942881375551224e-02 1.283779442310333252e-01 -1.016477942466735840e-01 -4.607191383838653564e-01 2.047286368906497955e-02 -1.228420734405517578e-01 1.609842777252197266e-01 -2.434441894292831421e-01 5.600018799304962158e-02 2.664719335734844208e-02 5.077019799500703812e-03 1.689251698553562164e-02 -1.395601220428943634e-02 2.113013118505477905e-01 -3.281507641077041626e-02 -2.929784953594207764e-01 -3.461533784866333008e-02 1.363874077796936035e-01 -3.154821991920471191e-01 -7.331205159425735474e-02 -1.932383179664611816e-01
-2.158124148845672607e-01 -2.005114555358886719e-01 1.309289485216140747e-01 -1.746972203254699707e-01 7.435803115367889404e-02 -6.774572283029556274e-02 -2.166998982429504395e-01 -7.958496361970901489e-02 -4.071494936943054199e-01 -3.096725940704345703e-01 -2.174710631370544434e-01 -1.298924535512924194e-01 -7.778507471084594727e-02 1.265994459390640259e-01 2.628747373819351196e-02 -6.205736100673675537e-02 -9.620131552219390869e-02 -1.245845034718513489e-01 -1.328422874212265015e-02 4.857334494590759277e-01 -2.883323132991790771e-01 -5.113271996378898621e-02 -1.755556166172027588e-01 1.590856760740280151e-01 4.382251761853694916e-03 2.187105827033519745e-02 -4.520543664693832397e-02 -6.362431496381759644e-02 -2.802646718919277191e-02 8.350446820259094238e-02 -3.247336298227310181e-02 -1.775505989789962769e-01
7.687580585479736328e-02 1.243393942713737488e-01 2.377861291170120239e-01 -2.311777770519256592e-01 2.155415341258049011e-02 1.393262147903442383e-01 -1.417222321033477783e-01 2.036697864532470703e-01 -4.707088172435760498e-01 -1.925576180219650269e-01 -2.226611673831939697e-01 3.911286219954490662e-02 7.487112283706665039e-02 9.575594961643218994e-02 -1.933686435222625732e-01 -8.670736104249954224e-03 -3.331651166081428528e-02 2.469795197248458862e-01 -2.047687917947769165e-01 -4.655961878597736359e-03 -2.922863066196441650e-01 -2.067587571218609810e-03 3.836555173620581627e-03 8.582790195941925049e-02 1.749111562967300415e-01 -3.601855337619781494e-01 -2.015998661518096924e-01 4.712988063693046570e-02 1.173790358006954193e-02 -9.114980697631835938e-02 -5.087107792496681213e-02 -1.187619641423225403e-01
-1.521603614091873169e-01 1.064630150794982910e-01 6.803065538406372070e-02 -5.018396377563476562e-01 -2.683446705341339111e-01 2.360911965370178223e-01 5.767558142542839050e-02 -8.531362563371658325e-02 -2.670540125109255314e-04 -2.982131242752075195e-01 -4.860283061861991882e-02 -3.375694528222084045e-02 1.771997362375259399e-01 -7.356013357639312744e-02 -1.595578789710998535e-01 -7.486218959093093872e-02 1.017646677792072296e-02 2.202844172716140747e-01 5.473762005567550659e-02 3.113634884357452393e-01 1.319491863250732422e-01 1.395737677812576294e-01 5.839855410158634186e-03 -4.034005850553512573e-02 2.364331781864166260e-01 -1.936930269002914429e-01 -3.091469407081604004e-01 -1.189668998122215271e-01 -3.303193720057606697e-03 1.301254928112030029e-01 5.433531105518341064e-02 1.479000970721244812e-02
-1.821148544549942017e-01 -1.001337617635726929e-01 -5.370157957077026367e-02 -5.448447912931442261e-02 -4.295834526419639587e-02 -1.630147546529769897e-01 -1.980996131896972656e-01 -1.371760070323944092e-01 -1.189783141016960144e-01 -2.306618988513946533e-01 -1.480621397495269775e-01 1.384728401899337769e-01 -1.327708922326564789e-02 1.308476626873016357e-01 -2.943543195724487305e-01 -4.584208130836486816e-02 1.121820583939552307e-01 -2.015877217054367065e-01 6.734263896942138672e-02 6.463005393743515015e-02 -1.645224913954734802e-02 1.363060320727527142e-03 -4.829216897487640381e-01 -4.135580956935882568e-01 2.451637536287307739e-01 1.922602355480194092e-01 -7.784972339868545532e-02 8.257957547903060913e-02 -2.237992885056883097e-04 1.804903596639633179e-01 -1.288178712129592896e-01 -1.562147587537765503e-01
-2.224475592374801636e-01 -1.566090434789657593e-01 -1.775076836347579956e-01 -1.083902493119239807e-01 -1.665833294391632080e-01 8.677258342504501343e-02 1.439892202615737915e-01 6.754768639802932739e-02 -1.741703152656555176e-01 2.276336401700973511e-02 -4.633298516273498535e-01 4.500225186347961426e-03 -3.736887872219085693e-02 1.318771839141845703e-01 -1.095573008060455322e-01 7.010034471750259399e-02 -1.700097024440765381e-01 -2.369118481874465942e-01 7.433934509754180908e-02 2.654639258980751038e-02 -1.999494135379791260e-01 1.564416140317916870e-01 -6.169063225388526917e-02 -2.672741748392581940e-02 1.645525544881820679e-01 -1.361625790596008301e-01 -3.340702354907989502e-01 -7.358945906162261963e-02 -1.546866297721862793e-01 3.557214885950088501e-02 -1.015253737568855286e-02 -4.390185475349426270e-01
-6.094354391098022461e-02 -1.280010044574737549e-01 -2.219520509243011475e-02 2.331464439630508423e-01 -9.070818126201629639e-02 1.116271689534187317e-01 5.313908681273460388e-02 -1.891828514635562897e-02 -2.413644045591354370e-01 -3.031373023986816406e-02 -4.221382439136505127e-01 1.752622872591018677e-01 6.552121788263320923e-02 1.975303590297698975e-01 -1.455971039831638336e-02 2.974515855312347412e-01 -1.767617613077163696e-01 1.526491791009902954e-01 2.253158539533615112e-01 2.100825309753417969e-01 -1.710210144519805908e-01 -7.172470539808273315e-02 -2.277281135320663452e-01 4.455772042274475098e-02 1.203985977917909622e-02 -1.054909229278564453e-01 -2.907598614692687988e-01 -4.392627626657485962e-02 -1.296750754117965698e-01 2.779425382614135742e-01 -2.478665560483932495e-01 -1.007544919848442078e-01
-7.399015873670578003e-02 -6.955036520957946777e-02 -3.805134296417236328e-01 2.833789028227329254e-02 2.576713263988494873e-01 -3.393043279647827148e-01 1.691126450896263123e-02 1.243592873215675354e-01 -1.741854548454284668e-01 5.560085992328822613e-04 -2.099567055702209473e-01 9.959471225738525391e-02 1.589351296424865723e-01 1.270507574081420898e-01 -3.440533876419067383e-01 -2.222981490194797516e-02 -1.796078681945800781e-01 1.953945010900497437e-01 -2.478358298540115356e-01 1.789846122264862061e-01 7.352506369352340698e-02 1.930407583713531494e-01 -9.877611696720123291e-02 -9.936979413032531738e-02 1.516859084367752075e-01 -1.268465444445610046e-02 -2.016585469245910645e-01 8.058561012148857117e-03 -6.763255596160888672e-02 3.109949827194213867e-01 1.351462095044553280e-03 -1.040113419294357300e-01
-1.174964942038059235e-02 -7.331933826208114624e-02 -7.388088107109069824e-02 -1.624780893325805664e-01 -1.777973622083663940e-01 2.164395712316036224e-02 -1.125877276062965393e-01 -4.994384199380874634e-02 -2.579015195369720459e-01 -1.953387558460235596e-01 -2.862438857555389404e-01 -6.590210646390914917e-02 2.781251072883605957e-01 2.631450593471527100e-01 -1.533370316028594971e-01 -1.577855199575424194e-01 -2.843451499938964844e-01 2.655075490474700928e-01 -4.221107065677642822e-02 1.986769735813140869e-01 -9.770011156797409058e-02 -9.071901440620422363e-02 -2.807436883449554443e-02 -4.001976251602172852e-01 1.283649802207946777e-01 -1.988817453384399414e-01 -1.273642033338546753e-01 1.488248854875564575e-01 2.108862102031707764e-01 6.467811018228530884e-02 -1.134150773286819458e-01 4.666923731565475464e-02
-2.411550581455230713e-01 -1.447803676128387451e-01 6.837189197540283203e-02 -3.330333158373832703e-02 -1.241018474102020264e-01 1.243896409869194031e-01 6.825393997132778168e-03 -1.367815583944320679e-01 -2.711322307586669922e-01 -1.217591911554336548e-01 -1.895821243524551392e-01 2.988140881061553955e-01 2.262214198708534241e-02 -1.589851379394531250e-01 -1.309914737939834595e-01 -1.932996809482574463e-01 1.461167484521865845e-01 -5.787803977727890015e-02 1.028730496764183044e-01 8.351012319326400757e-02 -7.605113089084625244e-02 1.246833577752113342e-01 -8.807047456502914429e-02 -3.557016253471374512e-01 3.936213850975036621e-01 5.097812414169311523e-02 7.505691051483154297e-02 2.136121988296508789e-01 1.348075717687606812e-01 3.686032295227050781e-01 -3.651508688926696777e-02 9.770741313695907593e-02
-2.923879325389862061e-01 3.786271214485168457e-01 1.525795552879571915e-02 -2.453778237104415894e-01 -4.779947176575660706e-02 -4.199630580842494965e-03 3.484905511140823364e-02 -2.256783545017242432e-01 -1.553966999053955078e-01 2.184328623116016388e-02 -8.379709720611572266e-02 -1.045191735029220581e-01 1.457322537899017334e-01 3.877051174640655518e-01 -1.427209973335266113e-01 -4.313353821635246277e-02 2.321915887296199799e-02 -1.129803657531738281e-01 -2.869831025600433350e-02 1.788242161273956299e-01 -1.079957857728004456e-01 2.165768854320049286e-02 -3.250968754291534424e-01 1.196179613471031189e-01 6.593444198369979858e-02 3.419349342584609985e-02 -1.827103346586227417e-01 1.349885612726211548e-01 8.346149325370788574e-02 3.838958442211151123e-01 -7.298335433006286621e-03 -1.736527681350708008e-01
-1.788041442632675171e-01 1.420323252677917480e-01 -4.775264486670494080e-02 7.637497782707214355e-02 1.413548737764358521e-01 7.027484010905027390e-03 -1.287727206945419312e-01 5.438019335269927979e-02 -5.638934969902038574e-01 -2.847908437252044678e-02 -6.129684671759605408e-02 7.284875214099884033e-02 -1.215977296233177185e-01 -6.717746704816818237e-02 -2.733090221881866455e-01 -5.011354014277458191e-02 -2.778528034687042236e-01 -2.938620746135711670e-02 -4.564971327781677246e-01 2.440098077058792114e-01 -1.640321873128414154e-02 2.783255465328693390e-02 -1.185063347220420837e-01 3.712114319205284119e-02 9.946337342262268066e-02 -1.193302869796752930e-01 -1.338789761066436768e-01 1.062390580773353577e-01 -2.035344839096069336e-01 8.242177218198776245e-02 -1.057123392820358276e-01 2.477606385946273804e-02
-2.773027420043945312e-01 -1.981244087219238281e-01 -3.023667931556701660e-01 -3.123234212398529053e-02 7.900123298168182373e-02 6.386917829513549805e-02 3.880373015999794006e-02 7.710084319114685059e-02 -2.678988575935363770e-01 -7.208471000194549561e-02 -2.217135876417160034e-01 -1.482179947197437286e-02 2.066584229469299316e-01 4.411603137850761414e-02 -2.119831740856170654e-01 -2.128909341990947723e-02 -1.560480147600173950e-01 -4.493004828691482544e-02 -5.579457059502601624e-02 4.491500928997993469e-02 -3.394383937120437622e-03 -1.031494885683059692e-02 1.294617950916290283e-01 2.746968269348144531e-01 2.869365811347961426e-01 1.422560065984725952e-01 3.156212866306304932e-01 1.453793495893478394e-01 6.581895053386688232e-02 1.128895133733749390e-01 -3.857637643814086914e-01 -2.103409171104431152e-01
-2.407793700695037842e-01 4.197907447814941406e-02 2.364743649959564209e-01 2.093948125839233398e-01 -3.954102098941802979e-01 2.607870399951934814e-01 -2.041301280260086060e-01 3.283464908599853516e-02 -1.468160301446914673e-01 -1.925836950540542603e-01 -1.967428028583526611e-01 2.183571159839630127e-01 4.984410107135772705e-02 1.392221152782440186e-01 -1.986638754606246948e-01 1.209050267934799194e-01 -7.184203714132308960e-02 1.631214171648025513e-01 1.678162068128585815e-01 1.243623942136764526e-01 -5.156968161463737488e-02 1.799939125776290894e-01 -5.628954246640205383e-02 2.031240463256835938e-01 5.355237796902656555e-02 1.160465478897094727e-01 -2.567982673645019531e-01 1.239775307476520538e-02 -6.446827948093414307e-02 1.684560924768447876e-01 -1.965053528547286987e-01 -2.096233814954757690e-01
-1.327686160802841187e-01 7.242701947689056396e-02 1.643675565719604492e-01 -9.291191399097442627e-02 1.969973444938659668e-01 6.340142339468002319e-03 2.197257876396179199e-01 1.671357005834579468e-01 -2.977814376354217529e-01 -6.544420868158340454e-02 1.723562180995941162e-02 1.435974985361099243e-01 3.001968376338481903e-02 1.662654280662536621e-01 -3.789472281932830811e-01 1.039395853877067566e-02 -1.444141417741775513e-01 1.200923547148704529e-01 2.488516643643379211e-02 -4.506582766771316528e-02 -6.483270972967147827e-02 1.171218901872634888e-01 -2.173808664083480835e-01 6.923576444387435913e-02 1.712632477283477783e-01 -1.956664770841598511e-01 5.352553725242614746e-02 2.096785604953765869e-01 1.829249858856201172e-01 3.744315207004547119e-01 2.374557852745056152e-01 -2.964764535427093506e-01
-2.639778852462768555e-01 -1.996887288987636566e-02 -1.043226122856140137e-01 -1.111621558666229248e-01 5.912512913346290588e-02 2.829207479953765869e-01 -2.870647609233856201e-02 2.328027486801147461e-01 -3.363329470157623291e-01 -5.236163735389709473e-02 -1.398526579141616821e-01 1.044862419366836548e-01 4.593854770064353943e-02 1.413809508085250854e-01 -2.156616896390914917e-01 -7.109140604734420776e-02 -1.833680868148803711e-01 -5.165703594684600830e-02 -2.566164731979370117e-01 1.625287532806396484e-01 2.471674233675003052e-01 3.770980238914489746e-01 1.000308617949485779e-01 1.223919913172721863e-01 9.029525518417358398e-02 -1.285346001386642456e-01 6.941664963960647583e-02 -3.272303566336631775e-02 3.309471905231475830e-02 1.149277165532112122e-01 -3.450358510017395020e-01 -1.654001623392105103e-01
-9.402667731046676636e-02 -1.307628005743026733e-01 3.065073862671852112e-02 6.179007142782211304e-02 5.267079919576644897e-02 1.543460935354232788e-01 1.046576276421546936e-01 4.861339926719665527e-02 -3.361808061599731445e-01 1.545457635074853897e-02 -4.831263050436973572e-02 3.855957686901092529e-01 -1.885307133197784424e-01 1.207061484456062317e-01 -1.857894361019134521e-01 -3.606573492288589478e-02 -1.159231513738632202e-01 1.120916381478309631e-01 -7.721446920186281204e-03 4.263137578964233398e-01 -5.548329651355743408e-02 8.197784423828125000e-02 -2.825564742088317871e-01 -2.548818886280059814e-01 1.842239201068878174e-01 2.795210294425487518e-02 1.480689644813537598e-01 -9.210521727800369263e-02 -1.198496371507644653e-01 2.872804999351501465e-01 2.311021089553833008e-01 -3.667415305972099304e-02
-2.048418819904327393e-01 -8.106079697608947754e-02 1.462898999452590942e-01 1.124994680285453796e-01 -2.453725785017013550e-01 4.188862815499305725e-02 -7.507394999265670776e-02 2.972939610481262207e-01 -2.753544151782989502e-01 -9.358297288417816162e-02 -2.331701368093490601e-01 -5.624387040734291077e-02 -3.102443926036357880e-02 -7.330355793237686157e-02 -1.612004041671752930e-01 1.165457963943481445e-01 -2.237151116132736206e-01 1.906244009733200073e-01 -6.478560715913772583e-02 2.566882073879241943e-01 -2.171341627836227417e-01 2.001153677701950073e-01 -9.305765479803085327e-02 -1.574524194002151489e-01 1.284945458173751831e-01 -3.996939659118652344e-01 -5.456000566482543945e-02 -6.056593731045722961e-02 1.328773796558380127e-01 2.120940983295440674e-01 7.538870908319950104e-03 2.251469790935516357e-01
-2.359788119792938232e-01 2.942664921283721924e-02 1.359179466962814331e-01 1.061346530914306641e-01 -3.151648044586181641e-01 3.060067631304264069e-02 -3.592657297849655151e-02 1.886272430419921875e-01 -4.031567573547363281e-01 -1.315715909004211426e-01 -2.637528777122497559e-01 1.010329499840736389e-01 2.658443525433540344e-03 3.076499514281749725e-02 -2.149471342563629150e-01 1.447604000568389893e-01 -1.413583904504776001e-01 1.723189465701580048e-02 -2.269601225852966309e-01 2.002607434988021851e-01 -1.048468053340911865e-01 8.035925775766372681e-02 1.106650084257125854e-01 9.454309940338134766e-02 1.536326706409454346e-01 -2.847071886062622070e-01 6.181895360350608826e-02 2.545197904109954834e-01 1.916405931115150452e-02 2.641368210315704346e-01 -1.773420125246047974e-01 1.531791836023330688e-01
-4.134155213832855225e-01 -2.230724506080150604e-02 9.850262105464935303e-02 1.263560056686401367e-01 -1.638209521770477295e-01 2.900826036930084229e-01 -1.767690330743789673e-01 1.462902575731277466e-01 -3.241676390171051025e-01 -1.199219282716512680e-02 -7.065051048994064331e-02 -2.516160160303115845e-02 1.038428694009780884e-01 2.590117454528808594e-01 6.440955400466918945e-02 -9.688445925712585449e-02 -1.468418240547180176e-01 -9.708721935749053955e-02 4.797251522541046143e-02 1.653771400451660156e-01 -2.037752419710159302e-01 1.987647712230682373e-01 -8.452001214027404785e-02 1.449908465147018433e-01 -5.094713997095823288e-03 -2.117070555686950684e-02 -2.277975231409072876e-01 1.448850482702255249e-01 4.328517615795135498e-02 3.098685145378112793e-01 -3.011803627014160156e-01 -7.233903557062149048e-02
-9.488001465797424316e-02 1.525629609823226929e-01 -1.468248572200536728e-02 -5.906939879059791565e-02 -2.175724357366561890e-01 -1.553793344646692276e-02 3.677690774202346802e-02 3.102109301835298538e-03 -3.127420544624328613e-01 -3.395865261554718018e-01 -2.767927348613739014e-01 -1.566433161497116089e-01 4.773201942443847656e-01 1.807355433702468872e-01 -3.036069869995117188e-01 -3.277590498328208923e-02 -1.792830526828765869e-01 1.781906336545944214e-01 -4.786166548728942871e-02 1.083467006683349609e-01 -9.783256798982620239e-03 -1.504444032907485962e-01 -1.151120513677597046e-01 -1.215313002467155457e-01 1.744097024202346802e-01 -1.504049003124237061e-01 -1.596441864967346191e-01 -6.477991491556167603e-02 1.125977858901023865e-01 1.159197017550468445e-01 9.122316539287567139e-02 3.482190519571304321e-02
-8.432747423648834229e-02 1.357154995203018188e-01 1.210946589708328247e-01 -1.347463205456733704e-02 2.253938615322113037e-01 1.484733521938323975e-01 7.572488975711166859e-04 -2.021089643239974976e-01 -1.909290105104446411e-01 1.147933453321456909e-01 -1.824371069669723511e-01 2.470516860485076904e-01 -1.005633547902107239e-01 -1.441060006618499756e-01 -1.667723059654235840e-01 -2.441673129796981812e-01 -4.168817773461341858e-02 2.210122942924499512e-01 6.084538996219635010e-02 3.032328784465789795e-01 2.229387639090418816e-03 3.610186278820037842e-01 1.082811951637268066e-01 -1.578582674264907837e-01 2.017306834459304810e-01 3.073639236390590668e-02 -3.039426505565643311e-01 1.055807620286941528e-01 -2.028141915798187256e-01 1.613887101411819458e-01 -2.409126311540603638e-01 -7.907514460384845734e-03
-1.509334295988082886e-01 -6.128604710102081299e-02 1.382930874824523926e-01 -1.321433335542678833e-01 2.554515898227691650e-01 -9.040649235248565674e-02 2.270193248987197876e-01 8.504648506641387939e-02 -1.542598381638526917e-02 -3.380105197429656982e-01 -1.038449704647064209e-01 1.269291937351226807e-01 2.295009493827819824e-01 1.074491348117589951e-02 -2.106109857559204102e-01 -3.650995492935180664e-01 -1.306075900793075562e-01 -1.263766586780548096e-01 7.146047800779342651e-02 9.301000833511352539e-02 -2.276095151901245117e-01 2.781333327293395996e-01 5.688014253973960876e-02 -1.884325891733169556e-01 6.800599396228790283e-02 -2.084835022687911987e-01 -2.119090110063552856e-01 -1.418723464012145996e-01 1.598383858799934387e-02 1.254807412624359131e-01 -2.982155978679656982e-01 1.010518241673707962e-02
-2.262926697731018066e-01 -3.168312832713127136e-02 -1.306406110525131226e-01 1.549794226884841919e-01 -2.082824707031250000e-02 4.269968345761299133e-02 -6.948889791965484619e-02 1.338390707969665527e-01 -4.832286387681961060e-02 4.764722660183906555e-02 1.393460389226675034e-02 1.149864029139280319e-02 6.869655847549438477e-02 4.573180153965950012e-02 -3.114188313484191895e-01 3.128326535224914551e-01 2.710829675197601318e-02 3.996457755565643311e-01 1.368904262781143188e-01 1.838317066431045532e-01 -1.626408994197845459e-01 1.951352506875991821e-01 -1.612047851085662842e-02 -3.864915668964385986e-02 3.894861042499542236e-01 -9.936622530221939087e-02 -2.887780070304870605e-01 2.138602919876575470e-02 -5.157652497291564941e-02 3.588894009590148926e-01 1.281773746013641357e-01 -5.032530054450035095e-02
-1.812017560005187988e-01 1.612917184829711914e-01 3.062973544001579285e-02 2.122283875942230225e-01 2.571153640747070312e-01 8.807891607284545898e-02 -1.765638142824172974e-01 2.572149271145462990e-03 -4.665918052196502686e-01 -1.188804954290390015e-01 -2.339218370616436005e-02 7.233471423387527466e-02 -4.285722970962524414e-02 -2.864592522382736206e-02 -2.882029116153717041e-01 1.156167760491371155e-01 -2.273409068584442139e-01 2.022363618016242981e-02 -4.034331738948822021e-01 2.728073894977569580e-01 -6.662219762802124023e-03 -3.558799624443054199e-02 -6.060774996876716614e-02 -1.107831448316574097e-01 1.223739460110664368e-01 -1.006920114159584045e-01 -8.326000720262527466e-02 9.480509161949157715e-02 -2.657263576984405518e-01 1.704424060881137848e-02 -1.500805020332336426e-01 1.114753037691116333e-01
-5.061556696891784668e-01 -1.018823981285095215e-01 -1.037266254425048828e-01 1.363174431025981903e-02 -2.907904796302318573e-02 -3.715178966522216797e-01 -1.360730379819869995e-01 -1.066175475716590881e-01 -5.538710206747055054e-02 -1.737116575241088867e-01 -5.455619469285011292e-02 1.998143047094345093e-01 1.005687043070793152e-01 3.156264871358871460e-02 -8.202926069498062134e-02 1.861978471279144287e-01 4.955489188432693481e-02 1.343293786048889160e-01 -1.363161355257034302e-01 2.078009694814682007e-01 -2.589426636695861816e-01 5.520296096801757812e-02 -9.342079609632492065e-02 3.096117079257965088e-01 1.574807465076446533e-01 -1.033268868923187256e-01 -2.006264775991439819e-01 3.470452874898910522e-02 1.036628037691116333e-01 2.667487561702728271e-01 -4.753127694129943848e-02 -8.385439217090606689e-02
-1.737569272518157959e-01 -1.632575392723083496e-01 -1.502812951803207397e-01 -2.355043888092041016e-01 -1.110178679227828979e-01 1.203215867280960083e-01 -4.955347627401351929e-02 -1.205732971429824829e-01 -3.052821159362792969e-01 -2.526759803295135498e-01 -1.931969821453094482e-01 1.614202260971069336e-01 2.549615502357482910e-01 4.604624956846237183e-02 -2.624262571334838867e-01 -1.839567273855209351e-01 2.612735629081726074e-01 -2.805624157190322876e-02 8.490605652332305908e-02 1.464911103248596191e-01 1.290548145771026611e-01 -1.408396102488040924e-02 1.736964881420135498e-01 -5.192146822810173035e-02 1.535292267799377441e-01 -2.067514061927795410e-01 1.919292509555816650e-01 -1.054205466061830521e-02 8.771084994077682495e-02 1.192645654082298279e-01 -2.781856358051300049e-01 -2.846867740154266357e-01
-4.168488979339599609e-01 -2.218474149703979492e-01 2.762055099010467529e-01 1.295896619558334351e-01 3.437286615371704102e-02 2.676682174205780029e-02 7.231016457080841064e-02 2.492606788873672485e-01 -2.626837193965911865e-01 -2.955231368541717529e-01 -2.059834599494934082e-01 -1.716955564916133881e-02 1.289273500442504883e-01 1.056184619665145874e-01 -5.244478955864906311e-02 1.034178212285041809e-02 2.318710386753082275e-01 -4.599663615226745605e-02 -1.449494715780019760e-02 2.411189377307891846e-01 -1.602857559919357300e-01 3.916113823652267456e-02 1.845834963023662567e-02 -3.728126734495162964e-02 5.662367120385169983e-02 -5.621166154742240906e-02 -2.846188545227050781e-01 1.704547405242919922e-01 2.880558669567108154e-01 -1.048122122883796692e-01 -1.692328304052352905e-01 5.263483151793479919e-02
-1.277229338884353638e-01 -1.222611814737319946e-01 -8.612424880266189575e-02 1.427356339991092682e-02 1.660629548132419586e-02 -1.594105809926986694e-01 1.093113943934440613e-01 2.040769457817077637e-01 1.326547861099243164e-01 -3.958193659782409668e-01 -3.712362423539161682e-02 3.089696168899536133e-01 -2.728559076786041260e-01 7.652568630874156952e-03 -1.733983755111694336e-01 1.985684633255004883e-01 1.981618255376815796e-01 4.868148639798164368e-02 -2.175609208643436432e-02 2.779966890811920166e-01 -1.056343913078308105e-01 2.733330130577087402e-01 -2.160440683364868164e-01 -6.069392338395118713e-02 2.945998907089233398e-01 1.442900672554969788e-02 9.355921298265457153e-02 1.064058989286422729e-01 5.553862079977989197e-02 1.327280849218368530e-01 -2.235598713159561157e-01 -1.826013624668121338e-01
-2.392969839274883270e-02 4.654337093234062195e-02 3.721761703491210938e-01 -1.072807461023330688e-01 1.385310143232345581e-01 -2.388368993997573853e-01 -9.236338548362255096e-03 9.114617854356765747e-02 -3.583430051803588867e-01 -3.802998363971710205e-01 -1.422813236713409424e-01 9.301064908504486084e-02 1.888338923454284668e-01 3.651216253638267517e-02 -1.042352057993412018e-03 1.530705243349075317e-01 -8.793672174215316772e-02 -6.537315994501113892e-02 -2.957124449312686920e-02 1.740986108779907227e-01 -3.183420002460479736e-01 7.048602402210235596e-02 -3.240187168121337891e-01 8.662330918014049530e-03 2.322686016559600830e-01 -5.477778241038322449e-02 -8.337974548339843750e-02 -1.279650926589965820e-01 6.686010211706161499e-02 -2.113358974456787109e-01 -1.104940399527549744e-01 -6.380789726972579956e-02
-3.379890918731689453e-01 -6.880630552768707275e-02 1.343776239082217216e-03 -1.150294020771980286e-01 9.180290251970291138e-02 -9.508305788040161133e-02 3.240450099110603333e-02 3.224384784698486328e-01 -2.655650973320007324e-01 -1.803915575146675110e-02 8.824863284826278687e-02 3.577820062637329102e-01 -1.331183463335037231e-01 1.359337717294692993e-01 -3.382426202297210693e-01 -1.946424543857574463e-01 8.968844264745712280e-02 -9.633848816156387329e-02 -1.496572494506835938e-01 2.124077677726745605e-01 1.450148522853851318e-01 -1.286714076995849609e-01 2.323557808995246887e-02 -4.863879457116127014e-02 3.572559356689453125e-01 -2.708964608609676361e-02 -1.670831441879272461e-01 -1.350572109222412109e-01 -3.104471229016780853e-02 5.206679925322532654e-02 -1.734500527381896973e-01 -1.286802142858505249e-01
-3.545594513416290283e-01 1.193491667509078979e-01 -2.181977182626724243e-01 -1.871743351221084595e-01 -8.889777958393096924e-02 -8.347825706005096436e-02 -2.059947997331619263e-01 3.370165359228849411e-03 -3.046751022338867188e-01 -8.965122699737548828e-02 7.543503772467374802e-03 4.049500077962875366e-02 -2.893520295619964600e-01 2.312285453081130981e-01 -1.694489717483520508e-01 7.863327115774154663e-02 5.447492934763431549e-03 1.198675855994224548e-01 1.339067220687866211e-01 4.383272677659988403e-02 -6.356140226125717163e-02 1.836922392249107361e-02 -1.420129239559173584e-01 -3.389217555522918701e-01 2.566563785076141357e-01 3.401316106319427490e-01 -1.770575940608978271e-01 -9.004585444927215576e-05 -4.167212918400764465e-02 1.385829150676727295e-01 -1.946506947278976440e-01 5.314359441399574280e-03
-8.139887452125549316e-02 5.271032825112342834e-02 -1.819707900285720825e-01 -5.401676520705223083e-03 1.420719027519226074e-01 -2.329692244529724121e-01 4.227170255035161972e-03 -7.039139419794082642e-02 -2.471637129783630371e-01 5.052493885159492493e-02 -3.213409483432769775e-01 2.373970150947570801e-01 1.276612579822540283e-01 3.366207182407379150e-01 -2.462607771158218384e-01 4.797684028744697571e-02 -2.355280369520187378e-01 1.623678356409072876e-01 -3.986232914030551910e-03 4.299512505531311035e-02 1.501029282808303833e-01 2.191277295351028442e-01 -9.974368661642074585e-02 6.051489710807800293e-02 3.111374378204345703e-01 5.561712384223937988e-02 -3.352307677268981934e-01 -1.061274856328964233e-01 -4.482978209853172302e-02 2.478835284709930420e-01 -5.093068629503250122e-02 6.893479079008102417e-02
-4.801917374134063721e-01 1.285516619682312012e-01 9.177082031965255737e-02 3.701574727892875671e-02 -1.359193474054336548e-01 1.866815090179443359e-01 -2.077669799327850342e-01 2.217776477336883545e-01 -1.549710333347320557e-01 -1.819815486669540405e-01 -4.538675025105476379e-02 2.853962779045104980e-01 -1.720627546310424805e-01 2.330068498849868774e-01 -1.518575996160507202e-01 -5.870949849486351013e-02 1.705086082220077515e-01 1.019479259848594666e-01 2.115472406148910522e-01 5.230316892266273499e-02 -1.969848200678825378e-02 2.163467705249786377e-01 -5.938291177153587341e-02 1.110211536288261414e-01 -5.535591393709182739e-02 1.160825788974761963e-02 -2.183071225881576538e-01 9.032079577445983887e-02 -1.326705142855644226e-02 1.557540297508239746e-01 -2.584102749824523926e-01 -2.148152738809585571e-01
1.122033298015594482e-01 5.674546118825674057e-03 7.325696945190429688e-02 -8.330132067203521729e-02 -1.649004071950912476e-01 -2.170101404190063477e-01 4.060934111475944519e-02 4.659520462155342102e-02 -2.320140600204467773e-01 -1.469253301620483398e-01 -1.556769311428070068e-01 -2.689372301101684570e-01 -6.298922002315521240e-02 -1.485170572996139526e-01 -4.020260274410247803e-01 -2.145487517118453979e-01 8.452057093381881714e-02 -1.288992762565612793e-01 2.308081276714801788e-02 2.052200883626937866e-01 -1.043278947472572327e-01 6.796493381261825562e-02 -1.744468808174133301e-01 -1.148591116070747375e-01 2.420729696750640869e-01 -8.536834269762039185e-02 -1.749119609594345093e-01 -2.635260298848152161e-02 2.853462398052215576e-01 3.332247138023376465e-01 4.945105686783790588e-02 -2.714562714099884033e-01
-5.691007152199745178e-02 -4.587841033935546875e-02 1.010820269584655762e-01 -9.052596986293792725e-02 -1.931498944759368896e-01 3.545506894588470459e-01 8.167289942502975464e-02 2.214707583189010620e-01 -2.503567039966583252e-01 -3.015225827693939209e-01 -5.577097833156585693e-02 -1.481732279062271118e-01 1.221627742052078247e-01 2.054424881935119629e-01 1.242691418156027794e-03 5.030567571520805359e-02 -2.344475388526916504e-01 1.636003255844116211e-01 -1.075926423072814941e-01 1.226494908332824707e-01 -2.219342738389968872e-01 -1.406446397304534912e-01 -1.316633820533752441e-01 7.020428031682968140e-02 3.609576523303985596e-01 1.297071129083633423e-01 -1.168903410434722900e-01 -5.200845003128051758e-02 8.554612100124359131e-02 3.273369967937469482e-01 -1.777106374502182007e-01 -1.000390127301216125e-01
-3.551824688911437988e-01 1.098987162113189697e-01 -1.493952721357345581e-01 -8.478616923093795776e-02 -1.925281248986721039e-02 1.259703338146209717e-01 -1.872648000717163086e-01 -5.440974235534667969e-02 -4.493093490600585938e-02 1.056508123874664307e-01 -2.371357232332229614e-01 4.484650492668151855e-02 -7.970002293586730957e-02 -1.304599344730377197e-01 -3.756763637065887451e-01 -1.597968488931655884e-01 7.364502549171447754e-02 8.965410292148590088e-02 -4.563804343342781067e-02 2.777755446732044220e-02 -9.119414538145065308e-02 -8.841115236282348633e-02 1.530451793223619461e-02 -3.233837187290191650e-01 2.222143858671188354e-01 -2.322105132043361664e-02 -3.779742419719696045e-01 5.074183642864227295e-02 1.276090145111083984e-01 1.196943297982215881e-01 -3.899010121822357178e-01 -3.571927919983863831e-02
-5.739769712090492249e-02 1.900371164083480835e-02 8.188619464635848999e-02 6.812064349651336670e-02 -4.884640499949455261e-02 -3.859953880310058594e-01 -6.370559334754943848e-02 2.014024741947650909e-02 -1.814265847206115723e-01 -4.357854425907135010e-01 -3.420470282435417175e-02 -1.286116987466812134e-01 9.165453165769577026e-02 -2.938729338347911835e-02 -1.165230572223663330e-01 -8.681546896696090698e-02 -5.204480141401290894e-02 -1.367820054292678833e-01 -6.595034152269363403e-02 2.996990382671356201e-01 -6.299582123756408691e-02 1.763182580471038818e-01 -1.406854391098022461e-01 -2.055486440658569336e-01 5.531586706638336182e-02 1.759692467749118805e-02 -3.297949433326721191e-01 -1.906068027019500732e-01 4.608511552214622498e-02 3.142770230770111084e-01 -2.126991599798202515e-01 -2.257340401411056519e-01
-3.556906282901763916e-01 8.957733213901519775e-02 -5.434034019708633423e-02 -2.886671125888824463e-01 -7.491010474041104317e-04 1.132212430238723755e-01 1.965035349130630493e-01 -9.187056869268417358e-02 -3.214535117149353027e-01 -1.332913190126419067e-01 -2.008172124624252319e-01 1.725610792636871338e-01 1.779163256287574768e-02 1.842256039381027222e-01 -8.151121437549591064e-02 -2.884214818477630615e-01 3.057838976383209229e-02 1.043001338839530945e-01 -1.487363129854202271e-01 1.964373141527175903e-01 1.554658710956573486e-01 1.470848023891448975e-01 -2.969846129417419434e-01 1.657954454421997070e-01 1.516145765781402588e-01 2.241618782281875610e-01 -1.161692813038825989e-01 1.143622323870658875e-01 -1.599080711603164673e-01 -1.490136608481407166e-02 -2.015559822320938110e-01 -6.141797825694084167e-02
-1.965761333703994751e-01 -8.107976615428924561e-02 3.370311558246612549e-01 -6.421130895614624023e-02 -3.793954150751233101e-03 -4.507368057966232300e-02 2.986568212509155273e-01 -1.304078288376331329e-02 3.857532143592834473e-02 8.155706524848937988e-02 -2.623266279697418213e-01 2.189402729272842407e-01 1.024818569421768188e-01 -4.551589861512184143e-02 -3.118342459201812744e-01 -2.141574025154113770e-01 1.516358405351638794e-01 3.387510180473327637e-01 5.941206589341163635e-02 1.270340681076049805e-01 -2.146819531917572021e-01 1.617081910371780396e-01 -3.730798885226249695e-02 4.643181338906288147e-02 1.637806892395019531e-01 -8.214137703180313110e-02 -1.723732501268386841e-01 7.336064428091049194e-02 2.045165561139583588e-02 2.999171614646911621e-01 -2.415220588445663452e-01 1.205190196633338928e-01
-2.822788953781127930e-01 3.397979438304901123e-01 -8.125365525484085083e-02 -3.168089687824249268e-01 3.560799360275268555e-02 7.207516580820083618e-02 -5.684746801853179932e-02 3.431633114814758301e-01 -1.913725137710571289e-01 -1.531399339437484741e-01 -2.257146872580051422e-03 2.268186658620834351e-01 2.228863984346389771e-01 1.395656615495681763e-01 -2.351720482110977173e-01 8.929409086704254150e-03 -1.691683009266853333e-02 2.490901798009872437e-01 -9.063444286584854126e-02 1.303769648075103760e-01 -1.856677047908306122e-02 2.154341340065002441e-01 -1.753080822527408600e-02 -3.526999056339263916e-02 1.168616861104965210e-01 3.006992116570472717e-02 2.133001983165740967e-01 2.343448400497436523e-01 1.765435445122420788e-04 2.383782118558883667e-01 7.880447804927825928e-02 -1.431727111339569092e-01
-2.940872013568878174e-01 2.458589375019073486e-01 1.115856841206550598e-01 -2.756139934062957764e-01 1.299480199813842773e-01 7.358038425445556641e-02 -7.847180217504501343e-02 1.747474521398544312e-01 -2.647270858287811279e-01 -1.953387400135397911e-03 -4.850738495588302612e-02 -1.397847235202789307e-01 -7.680109888315200806e-02 -9.300047904253005981e-02 -4.310756623744964600e-01 4.151124879717826843e-02 -1.102057844400405884e-01 -7.167772203683853149e-02 -9.921416640281677246e-02 2.139880210161209106e-01 -1.429103612899780273e-01 2.820912003517150879e-01 2.364920638501644135e-02 2.336468361318111420e-02 3.069763183593750000e-01 -9.448663331568241119e-03 2.149717360734939575e-01 2.937124669551849365e-01 -3.525377437472343445e-02 6.934108585119247437e-02 2.896695584058761597e-02 -6.219095364212989807e-02
-6.874551624059677124e-02 4.728065431118011475e-02 3.123752400279045105e-02 -2.330460250377655029e-01 1.718450486660003662e-01 7.634536828845739365e-03 1.790636926889419556e-01 -7.266643643379211426e-02 -2.981469035148620605e-01 -2.433708608150482178e-01 -1.364785730838775635e-01 3.216715753078460693e-01 5.754950456321239471e-03 1.143335103988647461e-01 -5.999860167503356934e-02 -3.357332348823547363e-01 -1.017279084771871567e-02 -6.744515150785446167e-02 -3.401194214820861816e-01 1.487280279397964478e-01 5.075782537460327148e-02 2.584850490093231201e-01 -1.167345568537712097e-01 -8.295520395040512085e-02 7.562034577131271362e-02 7.118871808052062988e-02 -2.081091552972793579e-01 2.266637980937957764e-01 -1.228870078921318054e-01 4.698640108108520508e-02 -3.026565909385681152e-01 -1.563398241996765137e-01
-5.169721245765686035e-01 4.078838527202606201e-01 -3.656454384326934814e-02 5.799208953976631165e-02 1.070067733526229858e-01 -8.861055970191955566e-02 -8.632743358612060547e-02 -1.645715534687042236e-01 -2.335817664861679077e-01 -2.411933541297912598e-01 -1.290978491306304932e-01 1.021467223763465881e-01 -6.489919871091842651e-02 2.755688428878784180e-01 -6.738331913948059082e-02 -4.053524695336818695e-03 -1.166795492172241211e-01 3.312166780233383179e-02 1.363199502229690552e-01 1.541488617658615112e-01 -5.679458752274513245e-02 1.690782047808170319e-02 5.482346937060356140e-02 1.239934377372264862e-02 1.695335060358047485e-01 -1.342074852436780930e-02 1.570992916822433472e-01 -7.130639255046844482e-02 -2.479771971702575684e-01 -2.587231993675231934e-02 -2.021068930625915527e-01 -2.405563145875930786e-01
-1.212551295757293701e-01 1.434850320219993591e-02 8.152712136507034302e-03 1.667766571044921875e-01 3.718534857034683228e-02 -3.182492554187774658e-01 -6.899372488260269165e-02 1.127746179699897766e-01 -7.625491917133331299e-02 -1.963498815894126892e-02 -9.951844066381454468e-02 2.477068156003952026e-01 -2.396307438611984253e-01 1.647754758596420288e-01 -2.411038130521774292e-01 6.179171428084373474e-02 -2.543644309043884277e-01 2.406987547874450684e-01 -3.593022376298904419e-02 8.849380165338516235e-02 -2.030701786279678345e-01 -2.264808565378189087e-01 -1.273810267448425293e-01 2.443267852067947388e-01 3.292114734649658203e-01 -4.456095770001411438e-02 -1.592811495065689087e-01 2.504909932613372803e-01 8.066435158252716064e-02 3.624157235026359558e-02 -1.770856678485870361e-01 -2.742395102977752686e-01
-2.237088531255722046e-01 -2.362456917762756348e-01 -4.816910251975059509e-02 -5.081175267696380615e-02 -1.059580780565738678e-02 -9.865311905741691589e-03 -2.482960969209671021e-01 2.554537653923034668e-01 -6.796498596668243408e-02 -2.308533936738967896e-01 -1.300594955682754517e-01 3.560118973255157471e-01 -1.242509409785270691e-01 1.205330267548561096e-01 -2.103156745433807373e-01 1.097595840692520142e-01 1.912596672773361206e-01 2.670925855636596680e-01 2.193286865949630737e-01 1.801435053348541260e-01 9.995387494564056396e-02 2.176540940999984741e-01 -2.189596295356750488e-01 1.066767573356628418e-01 1.535056829452514648e-01 -1.094513162970542908e-01 -2.923124134540557861e-01 6.632751226425170898e-02 -2.837132848799228668e-02 1.848832219839096069e-01 -9.328898973762989044e-03 -9.315735101699829102e-02
-5.363077521324157715e-01 5.450141057372093201e-02 -1.755138188600540161e-01 -3.913236036896705627e-02 1.686854660511016846e-01 2.578354477882385254e-01 -7.663847506046295166e-02 -1.767553202807903290e-02 -2.077344655990600586e-01 -5.791355669498443604e-02 -1.002045124769210815e-01 -1.710002720355987549e-01 2.661851048469543457e-01 1.292963512241840363e-02 -3.825127482414245605e-01 -2.187506854534149170e-01 -2.005229517817497253e-02 1.835270226001739502e-01 3.894701134413480759e-03 1.784424856305122375e-02 -2.819883525371551514e-01 -3.434879705309867859e-02 9.327625483274459839e-02 -9.787181019783020020e-02 -9.228430688381195068e-02 4.245255142450332642e-02 -2.354374900460243225e-02 -2.077654190361499786e-02 9.088054299354553223e-02 9.592704474925994873e-02 -2.446849644184112549e-01 -5.419363453984260559e-02
-1.599808186292648315e-01 -6.963823735713958740e-02 6.865086406469345093e-02 -5.333589911460876465e-01 -2.453969269990921021e-01 3.006061725318431854e-02 1.113204285502433777e-02 3.146359324455261230e-02 4.041141271591186523e-02 -3.608006834983825684e-01 -2.043298184871673584e-01 -1.005821377038955688e-01 1.148307397961616516e-01 4.616751149296760559e-02 -2.084689289331436157e-01 1.164711639285087585e-01 -8.838034421205520630e-02 4.226819425821304321e-02 -5.257653817534446716e-02 1.824180632829666138e-01 6.972527503967285156e-02 1.675609797239303589e-01 -6.929292529821395874e-02 -1.105024740099906921e-01 2.228509485721588135e-01 -2.945168614387512207e-01 -1.431646794080734253e-01 -2.271651923656463623e-01 -6.174025684595108032e-02 2.026687562465667725e-01 -8.847320079803466797e-02 -7.286165654659271240e-02
-2.471456378698348999e-01 6.185898557305335999e-02 -1.584625989198684692e-01 8.625409007072448730e-02 -7.935799658298492432e-02 1.854414679110050201e-02 1.891595870256423950e-01 -4.887304827570915222e-02 -4.030198454856872559e-01 7.429823279380798340e-02 -2.536149024963378906e-01 1.184663153253495693e-03 2.699689269065856934e-01 3.487708866596221924e-01 -2.709679901599884033e-01 2.325597703456878662e-01 -9.632965177297592163e-02 2.895857580006122589e-02 -1.787098646163940430e-01 2.260302603244781494e-01 -1.196457520127296448e-01 1.047591045498847961e-01 -5.024202540516853333e-02 -1.450640708208084106e-01 6.205597519874572754e-02 7.040448486804962158e-02 -1.818296164274215698e-01 1.117067933082580566e-01 -2.603265345096588135e-01 1.580263674259185791e-01 -1.083155348896980286e-01 -5.105618387460708618e-02
-4.443590715527534485e-02 2.519672513008117676e-01 8.384457975625991821e-02 -9.247846901416778564e-02 -6.051938980817794800e-02 5.787093192338943481e-02 -3.624925315380096436e-01 8.630491793155670166e-03 -4.208643734455108643e-01 -7.598046958446502686e-02 -1.689942032098770142e-01 1.407805979251861572e-01 1.400696784257888794e-01 1.239543110132217407e-01 -6.059699878096580505e-02 -2.106867879629135132e-01 -1.215924099087715149e-01 1.623150110244750977e-01 -4.410695284605026245e-02 1.312803179025650024e-01 -3.213828802108764648e-01 -1.755950786173343658e-02 1.721028238534927368e-01 -1.466470658779144287e-01 3.032864332199096680e-01 -1.407296061515808105e-01 -3.750163316726684570e-02 3.844204917550086975e-02 -2.035508155822753906e-01 2.018395662307739258e-01 1.498528271913528442e-01 -1.783673465251922607e-01
-3.859357237815856934e-01 4.645911976695060730e-03 -3.001617193222045898e-01 -2.176691293716430664e-01 4.712262004613876343e-02 -1.220144703984260559e-01 -8.339548856019973755e-02 -2.137717790901660919e-03 -2.239466756582260132e-01 3.491021692752838135e-02 3.266118466854095459e-02 2.412912202998995781e-03 -4.816140234470367432e-02 1.184688284993171692e-01 -3.988034129142761230e-01 1.352187693119049072e-01 3.859262168407440186e-02 1.514380425214767456e-01 5.177922919392585754e-02 9.432843327522277832e-02 3.256393596529960632e-02 1.789591759443283081e-01 -2.094425261020660400e-02 -1.604481488466262817e-01 2.325368523597717285e-01 1.095108240842819214e-01 -2.850295603275299072e-01 1.326278895139694214e-01 -1.032759174704551697e-01 3.313659727573394775e-01 4.992468655109405518e-02 -2.454199045896530151e-01
-2.863928079605102539e-01 3.458015322685241699e-01 -3.097588121891021729e-01 -3.811044618487358093e-02 1.572336405515670776e-01 -1.207233741879463196e-01 7.078911364078521729e-02 -7.761088758707046509e-02 -6.934753805398941040e-02 -1.296761073172092438e-02 -6.874530017375946045e-02 8.162497729063034058e-02 2.185962349176406860e-01 1.152334064245223999e-01 -2.932811528444290161e-02 -9.025046974420547485e-02 -2.810335345566272736e-02 -2.313311025500297546e-02 -9.132356941699981689e-02 7.450364530086517334e-02 -1.767385601997375488e-01 2.499603666365146637e-02 -1.726740151643753052e-01 -1.880315244197845459e-01 2.522356808185577393e-01 -2.434751391410827637e-01 2.080673128366470337e-01 1.376254707574844360e-01 -7.749427855014801025e-02 1.993031203746795654e-01 -4.479826688766479492e-01 -1.429394483566284180e-01
-2.517620623111724854e-01 -4.035032913088798523e-02 -1.330773234367370605e-01 5.715394020080566406e-02 3.387301564216613770e-01 2.335637211799621582e-01 4.960840567946434021e-02 -2.359094470739364624e-01 -1.434786766767501831e-01 1.649048738181591034e-02 -3.569568991661071777e-01 -4.648383334279060364e-02 -1.323345452547073364e-01 -5.201816558837890625e-03 -1.566104590892791748e-01 -3.155948519706726074e-01 2.434025891125202179e-02 6.176889315247535706e-02 4.170713946223258972e-02 3.285703659057617188e-01 -2.271689660847187042e-02 2.643531262874603271e-01 7.359751313924789429e-02 -5.035590007901191711e-02 3.434365987777709961e-01 1.732711791992187500e-01 -3.135116398334503174e-02 6.536332517862319946e-02 1.310417708009481430e-02 9.231156110763549805e-02 -1.893310844898223877e-01 -6.542742252349853516e-02
-1.356119196861982346e-02 1.669652163982391357e-01 2.326875329017639160e-01 -1.661703549325466156e-02 -1.182561740279197693e-01 -8.714971691370010376e-02 -1.327527966350317001e-02 -7.906227372586727142e-03 -3.492353856563568115e-01 -1.808247715234756470e-01 -1.542400866746902466e-01 1.319523304700851440e-01 2.784011960029602051e-01 -5.348639562726020813e-02 -1.421454250812530518e-01 -1.826556771993637085e-02 1.218050047755241394e-01 -5.890645831823348999e-02 -7.525797933340072632e-02 -1.731000840663909912e-02 -1.417067945003509521e-01 2.594342529773712158e-01 3.965144976973533630e-02 -2.336990833282470703e-01 9.910809993743896484e-02 -3.331129252910614014e-01 1.970777846872806549e-02 -1.173918135464191437e-02 2.142332866787910461e-02 3.794796168804168701e-01 -1.423262655735015869e-01 -3.808566629886627197e-01
-2.216719985008239746e-01 -8.926413208246231079e-02 -2.942317426204681396e-01 -3.728063404560089111e-02 2.216618806123733521e-01 -1.796081513166427612e-01 -5.361136049032211304e-02 7.353307306766510010e-02 -1.382348090410232544e-01 1.642693206667900085e-02 -1.382764279842376709e-01 4.200316965579986572e-02 1.349387615919113159e-01 -5.920697003602981567e-02 -4.315027594566345215e-01 1.228895485401153564e-01 -4.202702641487121582e-02 5.923645198345184326e-02 1.541043072938919067e-01 1.831220835447311401e-01 3.844089433550834656e-02 -4.609347507357597351e-02 -2.741533704102039337e-02 1.326213628053665161e-01 4.135093092918395996e-01 1.013856828212738037e-01 -2.392909526824951172e-01 1.636606901884078979e-01 -1.481450796127319336e-01 3.570817410945892334e-01 -4.916521906852722168e-02 1.726978272199630737e-02
-1.112747862935066223e-01 -8.130096644163131714e-02 2.883320450782775879e-01 1.247721686959266663e-01 5.534699931740760803e-02 1.656607836484909058e-01 -1.883130967617034912e-01 6.045117508620023727e-03 -1.956438869237899780e-01 1.346160620450973511e-01 3.164900094270706177e-02 3.788048028945922852e-01 -5.884608253836631775e-02 5.379741266369819641e-02 -1.153478175401687622e-01 -4.751034453511238098e-02 5.326526984572410583e-02 2.596163749694824219e-02 9.504647552967071533e-02 3.436739444732666016e-01 -3.031897842884063721e-01 2.919168174266815186e-01 -3.133701905608177185e-02 -6.607285141944885254e-02 3.239714205265045166e-01 5.531793087720870972e-02 -1.267450004816055298e-01 -1.104571446776390076e-01 1.836289614439010620e-01 5.703420564532279968e-02 -3.268288075923919678e-01 -1.646578684449195862e-02
-5.580069497227668762e-02 -1.186523959040641785e-01 -3.927097097039222717e-02 -1.399458050727844238e-01 -1.574761420488357544e-01 1.253259479999542236e-01 -8.720588684082031250e-02 -6.147791445255279541e-02 -3.613852560520172119e-01 -1.086942926049232483e-01 4.057795554399490356e-02 2.228376455605030060e-02 1.912310123443603516e-01 6.268262863159179688e-02 -2.099086344242095947e-02 -2.521385848522186279e-01 -2.055528163909912109e-01 2.807980775833129883e-01 -1.684654355049133301e-01 3.429145514965057373e-01 -1.266062557697296143e-01 -1.723041683435440063e-01 -7.870011776685714722e-02 -1.760688871145248413e-01 1.834663152694702148e-01 -2.616788446903228760e-01 1.652326807379722595e-02 3.254048526287078857e-01 4.812283813953399658e-02 1.997221112251281738e-01 -2.129437476396560669e-01 -1.220338717103004456e-01
-1.284241080284118652e-01 -5.089646577835083008e-02 2.813869714736938477e-01 1.839132979512214661e-02 1.117491275072097778e-01 4.914955701678991318e-03 1.777146607637405396e-01 -6.324507296085357666e-02 -1.825276166200637817e-01 -2.033778578042984009e-01 -1.503554582595825195e-01 2.583516240119934082e-01 2.095084488391876221e-01 2.630846500396728516e-01 -3.794023096561431885e-01 -1.128690913319587708e-01 -2.011754214763641357e-01 9.229567833244800568e-03 -1.699141412973403931e-01 5.484303832054138184e-02 -4.458277672529220581e-02 1.844075694680213928e-02 9.508564323186874390e-02 2.560712397098541260e-01 1.032613441348075867e-01 -1.687027812004089355e-01 2.220492362976074219e-01 2.060554921627044678e-01 7.088446617126464844e-02 3.033083379268646240e-01 -1.466621011495590210e-01 -1.438260823488235474e-01
-2.512917518615722656e-01 -2.054706513881683350e-01 1.478779762983322144e-01 -1.335890591144561768e-01 -7.586315274238586426e-02 -9.689122438430786133e-02 -2.205611765384674072e-01 2.322243601083755493e-01 -3.331045433878898621e-02 -9.829426556825637817e-02 2.398610487580299377e-02 2.440150976181030273e-01 -1.358624696731567383e-01 2.370455861091613770e-01 -1.343360245227813721e-01 3.350545167922973633e-01 -5.347158759832382202e-02 4.399846866726875305e-02 2.811902463436126709e-01 2.062669098377227783e-01 3.230319544672966003e-02 1.503840535879135132e-01 -7.069800049066543579e-02 3.351105377078056335e-02 9.412961453199386597e-02 -7.391887903213500977e-02 -3.031685650348663330e-01 1.270333081483840942e-01 1.754948794841766357e-01 3.120124936103820801e-01 -2.289298474788665771e-01 4.725939035415649414e-02
-2.425685971975326538e-01 -1.524749249219894409e-01 3.482639417052268982e-02 5.320992320775985718e-02 -1.233729161322116852e-02 -8.190126717090606689e-02 -3.549048677086830139e-02 1.401622444391250610e-01 -2.403889149427413940e-01 -5.083103850483894348e-02 -5.118519067764282227e-01 1.384783089160919189e-01 -1.461344063282012939e-01 9.318873286247253418e-02 -7.023929804563522339e-02 2.095112353563308716e-01 -2.637094259262084961e-01 1.922268122434616089e-01 -4.273594915866851807e-02 3.529180288314819336e-01 -2.067903056740760803e-02 -8.583424240350723267e-02 -1.656920090317726135e-02 4.642480984330177307e-02 1.654575020074844360e-01 -3.274227082729339600e-01 -3.694371879100799561e-02 3.850539028644561768e-02 -4.603497311472892761e-02 2.526561021804809570e-01 1.867861859500408173e-02 1.373557448387145996e-01
-3.159583210945129395e-01 2.072312384843826294e-01 -1.747125387191772461e-01 2.279508113861083984e-01 1.122077032923698425e-01 1.363644301891326904e-01 5.388029385358095169e-03 -2.582511603832244873e-01 -1.866640448570251465e-01 3.050772473216056824e-02 2.530287019908428192e-02 -2.092300727963447571e-02 -7.937959581613540649e-02 5.027395486831665039e-02 -2.237898558378219604e-01 -6.415987014770507812e-02 3.033283911645412445e-02 2.244081813842058182e-03 3.394228219985961914e-02 -5.841709300875663757e-02 -1.009741201996803284e-01 1.331179887056350708e-01 4.785464610904455185e-03 -9.535976499319076538e-02 3.255540132522583008e-01 2.612698450684547424e-02 -1.396152675151824951e-01 -8.421127498149871826e-02 2.280610799789428711e-01 3.525581359863281250e-01 -4.102609753608703613e-01 -2.378114461898803711e-01
-3.827641308307647705e-01 -9.587448835372924805e-02 -1.458911597728729248e-01 -1.278046071529388428e-01 1.880716383457183838e-01 1.197531893849372864e-01 2.831678092479705811e-02 -7.845203578472137451e-02 -3.309954702854156494e-01 2.491658926010131836e-02 1.406556740403175354e-02 2.303435653448104858e-01 2.600700780749320984e-02 2.767512202262878418e-01 -2.019580453634262085e-02 -2.546673715114593506e-01 8.516029268503189087e-02 -1.916074901819229126e-01 2.793937548995018005e-02 2.775450050830841064e-01 8.129863440990447998e-02 -1.343573722988367081e-02 -1.940030306577682495e-01 3.166506066918373108e-02 3.944291770458221436e-01 2.454301901161670685e-02 -6.502610445022583008e-02 -1.205553412437438965e-01 -2.129878997802734375e-01 2.200292944908142090e-01 -8.564516156911849976e-02 -2.809946611523628235e-02
7.442141324281692505e-02 6.225987523794174194e-02 -1.889825463294982910e-01 -1.504901498556137085e-01 -1.623499840497970581e-01 -6.934216618537902832e-02 1.767831593751907349e-01 7.166726514697074890e-03 -1.621247977018356323e-01 -4.104223549365997314e-01 -3.597135841846466064e-02 3.366119042038917542e-02 4.014371335506439209e-02 9.594517201185226440e-02 -2.415947467088699341e-01 -9.756787121295928955e-02 -8.095504343509674072e-02 4.355544745922088623e-01 3.202140703797340393e-02 1.329469829797744751e-01 -6.847148388624191284e-02 1.297456622123718262e-01 -2.520752847194671631e-01 -1.349573209881782532e-02 4.486736357212066650e-01 -1.476978361606597900e-01 -4.034355655312538147e-02 -1.388047784566879272e-01 1.854911446571350098e-01 5.789558589458465576e-02 -4.544834606349468231e-03 -1.090277284383773804e-01
-2.092734575271606445e-01 4.607075452804565430e-02 3.785730302333831787e-01 5.474420264363288879e-02 8.259141445159912109e-02 -1.342536415904760361e-03 1.837960630655288696e-01 1.742873340845108032e-01 -1.013927627354860306e-02 -3.104366958141326904e-01 -1.139566153287887573e-01 1.724181324243545532e-01 -7.695781439542770386e-02 1.217303946614265442e-01 -2.142361998558044434e-01 1.846639215946197510e-01 5.271884799003601074e-02 1.325076073408126831e-02 -5.300774425268173218e-02 4.002054035663604736e-01 -4.808492958545684814e-02 2.791432440280914307e-01 -3.665731102228164673e-02 -4.513638839125633240e-02 -8.991114050149917603e-02 -1.392021588981151581e-02 -7.567547261714935303e-02 6.861082464456558228e-02 1.617689281702041626e-01 5.086848512291908264e-03 -2.846005260944366455e-01 -3.484440147876739502e-01
-3.084560632705688477e-01 5.151313915848731995e-02 -2.305522561073303223e-01 -1.247597262263298035e-01 1.360696181654930115e-02 -3.611571341753005981e-02 2.159899286925792694e-02 -9.415660984814167023e-03 -2.226433157920837402e-01 1.867017745971679688e-01 -2.396194785833358765e-01 1.641084402799606323e-01 1.961711943149566650e-01 9.615125507116317749e-02 -2.471088171005249023e-01 3.579850792884826660e-01 -5.930761247873306274e-02 2.396191507577896118e-01 1.469353679567575455e-02 -2.942483639344573021e-03 -1.958924233913421631e-01 3.245533406734466553e-01 -1.285823136568069458e-01 9.952712059020996094e-02 2.522720992565155029e-01 2.242367118597030640e-01 -1.570582985877990723e-01 -3.585481271147727966e-02 -3.274012729525566101e-02 1.620258241891860962e-01 4.621161147952079773e-02 -1.583457887172698975e-01
5.014447122812271118e-02 1.057553943246603012e-02 -1.349618136882781982e-01 9.491191059350967407e-02 3.345707431435585022e-02 2.521812729537487030e-02 5.578775424510240555e-03 -1.706556184217333794e-03 -2.746586203575134277e-01 -2.990515530109405518e-01 -1.918415874242782593e-01 -1.758057251572608948e-02 1.519315242767333984e-01 -3.724708035588264465e-02 -3.692302703857421875e-01 -1.616437882184982300e-01 -2.732515893876552582e-02 2.581790685653686523e-01 1.278935819864273071e-01 2.380664944648742676e-01 2.425794303417205811e-02 1.372740715742111206e-01 -4.072351753711700439e-01 1.391821950674057007e-01 1.796351075172424316e-01 -2.334669083356857300e-01 5.202451720833778381e-03 -2.010253667831420898e-01 2.593660950660705566e-01 1.340554356575012207e-01 -1.138919293880462646e-01 -9.456451237201690674e-02
-2.731559872627258301e-01 4.061954468488693237e-02 -5.901468917727470398e-02 -1.210852563381195068e-01 -2.942909598350524902e-01 -1.253391057252883911e-01 2.937129735946655273e-01 -9.474480152130126953e-02 -1.201572120189666748e-01 3.454057872295379639e-02 -3.497883304953575134e-02 1.450304388999938965e-01 1.087743230164051056e-02 -5.648067966103553772e-02 -2.009584456682205200e-01 7.108395546674728394e-02 1.661112755537033081e-01 1.871569454669952393e-01 3.293788060545921326e-03 -5.520728230476379395e-02 -1.991548985242843628e-01 5.969717353582382202e-02 -1.445315480232238770e-01 -2.257016152143478394e-01 2.739786207675933838e-01 -1.372528541833162308e-02 1.057645753026008606e-01 1.682547628879547119e-01 3.431426286697387695e-01 1.785209029912948608e-01 -3.916366994380950928e-01 -1.513807922601699829e-01
-2.619572877883911133e-01 -8.260996639728546143e-02 1.738197654485702515e-01 -2.340383082628250122e-01 1.432869285345077515e-01 -2.065733373165130615e-01 -2.178810685873031616e-01 6.483012437820434570e-02 -4.074649512767791748e-01 -2.253664284944534302e-01 -1.388293206691741943e-01 -1.570799499750137329e-01 6.554194726049900055e-03 1.963284015655517578e-01 7.560973614454269409e-02 -1.221367642283439636e-01 -4.469873011112213135e-02 -8.670752868056297302e-03 1.197825223207473755e-01 2.592681646347045898e-01 -3.217604756355285645e-01 -1.671941131353378296e-01 -9.081217646598815918e-02 1.598539352416992188e-01 2.509039640426635742e-01 5.487115308642387390e-02 9.812852740287780762e-02 9.698165953159332275e-02 1.712134927511215210e-01 1.361909657716751099e-01 -1.106503680348396301e-01 -1.033051460981369019e-01
-2.592155933380126953e-01 -4.423202201724052429e-02 -1.646991372108459473e-01 3.576202318072319031e-03 -4.742581397294998169e-02 -9.863656014204025269e-02 1.443140506744384766e-01 -2.757552266120910645e-01 -2.328467518091201782e-01 1.337188184261322021e-01 -5.491964519023895264e-02 1.653540730476379395e-01 1.677207946777343750e-01 -1.061508208513259888e-01 -3.880895301699638367e-02 -1.822475343942642212e-01 1.437293887138366699e-01 5.208479240536689758e-02 -1.795525103807449341e-01 -5.572772771120071411e-02 -1.317336857318878174e-01 1.109283566474914551e-01 -2.168957144021987915e-01 -1.289245299994945526e-02 2.503998577594757080e-01 -2.218065261840820312e-01 -6.770814955234527588e-02 1.443536579608917236e-02 2.888873815536499023e-01 2.243770062923431396e-01 -3.206919431686401367e-01 -3.596826195716857910e-01
-2.160273790359497070e-01 -4.186011850833892822e-02 -3.064121901988983154e-01 3.765754029154777527e-02 -6.088855490088462830e-02 1.040896326303482056e-01 -2.834601104259490967e-01 -1.819950342178344727e-02 -1.073283255100250244e-01 -5.487211793661117554e-02 -2.165400981903076172e-01 1.158192530274391174e-01 -2.237637937068939209e-01 -9.624494612216949463e-02 -4.200530946254730225e-01 -1.246989369392395020e-01 9.195627272129058838e-02 9.161186218261718750e-02 -8.897753804922103882e-02 4.659627156797796488e-04 -1.090995147824287415e-01 1.177824139595031738e-01 8.273895829916000366e-03 -1.476438045501708984e-01 1.410663127899169922e-01 4.345107451081275940e-02 -2.487827688455581665e-01 -1.253941655158996582e-02 1.860235780477523804e-01 1.683148294687271118e-01 -4.641076326370239258e-01 -1.765943318605422974e-02
-6.814777106046676636e-02 1.411235034465789795e-01 -1.618966013193130493e-01 -1.823285967111587524e-01 1.281310617923736572e-01 -2.457908168435096741e-02 -1.625559851527214050e-02 2.540892958641052246e-01 -8.550373464822769165e-02 -4.710989296436309814e-01 -3.807124868035316467e-02 7.194434106349945068e-02 1.208850443363189697e-01 -1.031190976500511169e-01 -2.655655741691589355e-01 -1.832427084445953369e-01 -1.337909102439880371e-01 4.259100556373596191e-01 -1.001288220286369324e-01 1.887754350900650024e-02 -1.067010909318923950e-01 1.051390767097473145e-01 2.685081772506237030e-02 -1.254315376281738281e-01 3.157897293567657471e-01 -8.773815631866455078e-02 2.946331538259983063e-02 -2.469195872545242310e-01 8.751146495342254639e-02 1.689193099737167358e-01 -1.198730319738388062e-01 2.287443354725837708e-02
-3.924009203910827637e-02 -1.875561773777008057e-01 9.827341139316558838e-02 -2.001941204071044922e-01 -8.451931923627853394e-02 -1.940358281135559082e-01 -2.424745708703994751e-01 5.556369945406913757e-02 -3.922061324119567871e-01 -1.054907515645027161e-01 -3.753269612789154053e-01 7.800912857055664062e-02 1.986047625541687012e-02 1.384829282760620117e-01 -1.462519261986017227e-02 -1.410982012748718262e-01 -1.539523899555206299e-01 1.238849982619285583e-01 1.352743357419967651e-01 3.622157573699951172e-01 -4.939595609903335571e-02 8.976724743843078613e-02 -1.299007833003997803e-01 1.482534110546112061e-01 -1.185717806220054626e-02 -1.397500187158584595e-01 2.337118089199066162e-01 9.179776534438133240e-03 1.107261255383491516e-01 7.398808002471923828e-02 -1.287980377674102783e-01 -3.296504914760589600e-01
5.781785398721694946e-02 1.161194890737533569e-01 -8.999499492347240448e-03 -4.319177567958831787e-02 5.727587267756462097e-02 7.793423533439636230e-02 -3.181105479598045349e-02 1.143136844038963318e-01 -2.103787809610366821e-01 -3.273825347423553467e-01 8.296324312686920166e-02 -5.049952864646911621e-02 -4.769488051533699036e-02 1.768923401832580566e-01 -1.696055382490158081e-01 -2.801474332809448242e-01 5.974317714571952820e-02 1.024559885263442993e-01 -1.712232530117034912e-01 1.230002865195274353e-01 -1.637249439954757690e-01 -9.892596304416656494e-02 1.958955079317092896e-01 -3.954575210809707642e-02 4.774358868598937988e-01 -1.440006792545318604e-01 -1.117211133241653442e-01 -2.659859135746955872e-02 2.548235654830932617e-01 3.539646565914154053e-01 -1.949819624423980713e-01 1.759218424558639526e-01
-9.712561219930648804e-02 -5.523629114031791687e-02 -1.566020250320434570e-01 -1.318061202764511108e-01 -7.419418543577194214e-02 7.782724499702453613e-02 -3.391351401805877686e-01 4.372648149728775024e-02 -1.490828990936279297e-01 -2.882719598710536957e-02 -3.760024160146713257e-02 1.566888988018035889e-01 -2.626956105232238770e-01 3.607672825455665588e-02 -1.078465878963470459e-01 6.653046607971191406e-02 2.182687968015670776e-01 1.381289362907409668e-01 1.821270883083343506e-01 8.364412933588027954e-03 -1.556666046380996704e-01 4.677098244428634644e-02 -5.627556517720222473e-02 -6.177824363112449646e-02 3.127411305904388428e-01 7.790078967809677124e-02 -3.340840339660644531e-01 3.983480390161275864e-03 8.773199468851089478e-02 3.086772859096527100e-01 -4.730722606182098389e-01 -7.809459418058395386e-02
6.221069023013114929e-02 1.768794804811477661e-01 -1.920103793963789940e-03 7.524555921554565430e-02 -2.451136708259582520e-02 1.154195889830589294e-01 -1.400386989116668701e-01 2.775402553379535675e-02 -3.677018880844116211e-01 -2.768675982952117920e-01 -4.388591274619102478e-02 -2.603070065379142761e-02 8.030178397893905640e-02 6.638924032449722290e-02 -4.405593574047088623e-01 -3.290380537509918213e-02 -4.610442742705345154e-02 3.927428126335144043e-01 1.003714874386787415e-01 1.675829887390136719e-01 -1.870020478963851929e-01 2.482625395059585571e-01 -2.455937415361404419e-01 2.118695154786109924e-02 6.055244058370590210e-02 -2.214796468615531921e-02 -2.873817272484302521e-02 2.311355061829090118e-02 2.584595382213592529e-01 -1.090697720646858215e-01 -1.381536275148391724e-01 -2.217606902122497559e-01
-3.178440034389495850e-01 2.699574083089828491e-02 -8.375712484121322632e-02 7.860769331455230713e-02 2.228967845439910889e-02 -4.817364737391471863e-02 -1.253475807607173920e-02 -1.994191557168960571e-01 -1.581057310104370117e-01 -8.814732730388641357e-02 -1.422208398580551147e-01 2.735707722604274750e-02 -3.701942274346947670e-03 -2.674541994929313660e-02 -2.904668152332305908e-01 1.909880936145782471e-01 -2.118062414228916168e-02 1.927988529205322266e-01 -1.458912156522274017e-02 -7.687988225370645523e-03 -1.038747653365135193e-01 1.253715157508850098e-01 1.275950372219085693e-01 -2.028592973947525024e-01 3.196675479412078857e-01 2.578091435134410858e-02 -4.300340414047241211e-01 1.521114856004714966e-01 -2.324912548065185547e-01 3.159154057502746582e-01 1.421089768409729004e-01 -2.453348487615585327e-01
-1.462747156620025635e-01 -1.478492189198732376e-02 2.575314417481422424e-02 2.652034349739551544e-02 3.999125212430953979e-02 3.601250937208533287e-03 1.361679136753082275e-01 -1.137962751090526581e-02 7.361126691102981567e-02 -4.383765161037445068e-01 -2.516532838344573975e-01 3.476222753524780273e-01 7.780212908983230591e-02 -2.553365193307399750e-02 4.135888442397117615e-02 8.299351483583450317e-02 1.244080290198326111e-01 1.100428868085145950e-02 -1.026815772056579590e-01 1.700826585292816162e-01 -2.977170050144195557e-01 3.718419075012207031e-01 -2.382243424654006958e-01 -1.549034416675567627e-01 2.177219539880752563e-01 2.211298048496246338e-02 -1.020763739943504333e-01 1.887971311807632446e-01 2.004302293062210083e-02 9.006655961275100708e-02 -8.509369939565658569e-02 -2.953641712665557861e-01
-3.331875205039978027e-01 3.149151802062988281e-01 -6.294120103120803833e-02 -1.772317290306091309e-01 -9.346230328083038330e-02 1.369854062795639038e-01 -1.038974151015281677e-01 -8.710185438394546509e-02 -1.397777497768402100e-01 1.235762685537338257e-01 -4.483405053615570068e-01 1.039289012551307678e-01 1.038106232881546021e-01 1.703955349512398243e-03 -2.595372498035430908e-01 -3.162366151809692383e-01 1.907868832349777222e-01 2.779074572026729584e-02 4.804090410470962524e-02 9.898731857538223267e-02 -1.355122476816177368e-01 1.379701890982687473e-03 -1.284048706293106079e-01 -2.699096202850341797e-01 1.555236726999282837e-01 8.168116956949234009e-02 -1.112023442983627319e-01 2.664229460060596466e-02 2.778282389044761658e-02 -7.146549969911575317e-02 -2.687325775623321533e-01 -6.914996355772018433e-02
-1.525703221559524536e-01 -1.202830895781517029e-01 -9.066890180110931396e-02 -1.875822097063064575e-01 1.974532008171081543e-01 -1.475007086992263794e-01 -3.429326042532920837e-02 1.706746816635131836e-01 -1.589397937059402466e-01 -1.198540553450584412e-01 -3.571090698242187500e-01 8.750446140766143799e-02 -8.681465685367584229e-02 1.106912568211555481e-01 -4.164289236068725586e-01 -2.563251741230487823e-02 1.671631932258605957e-01 8.215239644050598145e-02 3.338893130421638489e-02 4.306400716304779053e-01 1.491150557994842529e-01 -2.203335613012313843e-01 1.138065010309219360e-01 9.952952712774276733e-02 2.745660841464996338e-01 -2.546509355306625366e-02 -2.586264610290527344e-01 -1.176624000072479248e-02 -3.304779157042503357e-02 3.873865818604826927e-03 2.211607788922265172e-04 -7.688906975090503693e-03
-3.915590643882751465e-01 1.830783090554177761e-03 3.971004188060760498e-01 2.873609066009521484e-01 -2.041189521551132202e-01 4.656925797462463379e-02 -1.041029095649719238e-01 1.225848421454429626e-01 -2.788146436214447021e-01 -9.865834563970565796e-02 -1.256756037473678589e-01 2.085094749927520752e-01 1.841975301504135132e-01 1.316450536251068115e-01 -2.548495680093765259e-02 6.464749574661254883e-02 -3.244512155652046204e-02 1.282408833503723145e-01 1.346367150545120239e-01 1.556826680898666382e-01 -4.289656132459640503e-02 2.111533433198928833e-01 1.992631517350673676e-02 1.230977624654769897e-01 1.411431133747100830e-01 1.384200304746627808e-01 -1.411693543195724487e-01 -4.636844247579574585e-02 -6.015666574239730835e-02 1.566917300224304199e-01 -2.409090995788574219e-01 -2.543202340602874756e-01
-2.491700351238250732e-01 -2.970018088817596436e-01 -8.561090379953384399e-02 3.456291556358337402e-02 -1.587012261152267456e-01 -1.145346239209175110e-01 -2.673077285289764404e-01 1.868768185377120972e-01 -1.333076357841491699e-01 -4.742160439491271973e-02 -2.319077700376510620e-01 2.193128764629364014e-01 -2.204450368881225586e-01 1.696796715259552002e-01 -2.493015825748443604e-01 5.516227334737777710e-02 2.129973173141479492e-01 -9.441961348056793213e-02 2.418431341648101807e-01 2.080531567335128784e-01 -9.104502946138381958e-02 1.503067612648010254e-01 -1.710744500160217285e-01 -1.132710352540016174e-01 1.158593446016311646e-01 -4.316196218132972717e-02 -2.759300470352172852e-01 -4.186329431831836700e-03 1.680322736501693726e-01 2.221983671188354492e-01 -1.289146989583969116e-01 -1.315938085317611694e-01
-2.229027003049850464e-01 -1.340495329350233078e-02 7.946819812059402466e-02 -3.850666433572769165e-02 -3.540077209472656250e-01 -3.739003092050552368e-02 1.189074814319610596e-01 -1.833819597959518433e-01 -9.308930486440658569e-02 -4.823068901896476746e-02 3.980305418372154236e-02 2.029269188642501831e-01 1.694018989801406860e-01 1.394098345190286636e-02 -4.193377196788787842e-01 8.780521154403686523e-02 1.073523685336112976e-01 1.063409224152565002e-01 1.389200091361999512e-01 3.095954060554504395e-01 -3.059686124324798584e-01 -5.730017647147178650e-02 -1.406851857900619507e-01 -4.583341628313064575e-02 -1.562886685132980347e-01 -2.985839173197746277e-02 6.247505173087120056e-02 1.310989558696746826e-01 2.120242454111576080e-02 1.673652678728103638e-01 -3.962903320789337158e-01 1.138420850038528442e-01
-2.096501588821411133e-01 -5.442490801215171814e-02 -4.307583868503570557e-01 4.829449206590652466e-02 -8.614419400691986084e-02 -1.802126616239547729e-01 1.181754395365715027e-01 1.195214986801147461e-01 1.443485729396343231e-02 -1.240103915333747864e-01 -3.870275616645812988e-01 5.108673125505447388e-02 -1.387138664722442627e-02 3.574516624212265015e-02 -4.284794628620147705e-01 1.337448060512542725e-01 -1.934734173119068146e-02 -1.131241992115974426e-01 2.021928429603576660e-01 2.570073008537292480e-01 -1.819486320018768311e-01 1.725938320159912109e-01 2.351256459951400757e-02 5.200671404600143433e-02 3.788455203175544739e-02 -1.030748337507247925e-01 -9.202343970537185669e-02 -4.087717086076736450e-02 -1.038529127836227417e-01 -2.417648443952202797e-03 -1.422822326421737671e-01 -2.943122684955596924e-01
-8.394703269004821777e-02 2.668743729591369629e-01 1.134313270449638367e-01 -1.998854428529739380e-01 1.282694749534130096e-02 -4.631613194942474365e-02 3.557564690709114075e-03 1.667010188102722168e-01 -7.572541385889053345e-02 -3.707656264305114746e-01 -1.836498975753784180e-01 1.291875094175338745e-01 2.182406000792980194e-02 1.066769659519195557e-01 -1.853165961802005768e-02 1.686920374631881714e-01 -4.273856580257415771e-01 1.983031332492828369e-01 -1.178432628512382507e-01 4.845175147056579590e-02 -5.049283429980278015e-02 -1.059026792645454407e-01 -3.903331980109214783e-02 -1.693040579557418823e-01 2.660576403141021729e-01 -2.017517536878585815e-01 -1.715990751981735229e-01 1.779434233903884888e-01 2.884820997714996338e-01 7.814083248376846313e-02 -1.829829812049865723e-01 -1.641427278518676758e-01
-1.293714810162782669e-02 4.190412536263465881e-02 4.112899675965309143e-02 8.151550590991973877e-02 -1.969181001186370850e-01 -2.923706471920013428e-01 -1.326165646314620972e-01 1.724169403314590454e-01 -1.224685981869697571e-01 -1.529406160116195679e-01 -5.150736495852470398e-02 1.094779521226882935e-01 1.215894147753715515e-01 1.189243867993354797e-01 -3.730958402156829834e-01 -4.237474873661994934e-02 -4.131554812192916870e-02 1.566444635391235352e-01 1.840504258871078491e-01 -2.985166311264038086e-01 -1.700837612152099609e-01 1.419387310743331909e-01 9.820178896188735962e-02 -1.019334048032760620e-01 5.007148385047912598e-01 -1.846982538700103760e-01 -3.497365489602088928e-02 4.713543877005577087e-02 1.518863290548324585e-01 1.793761253356933594e-01 -1.190541014075279236e-01 -1.385066658258438110e-01
-2.601476609706878662e-01 1.526466310024261475e-01 -1.957116127014160156e-01 -4.022433422505855560e-03 2.489707916975021362e-01 -1.673527806997299194e-01 -5.790067836642265320e-02 8.218014240264892578e-02 -1.178279593586921692e-01 -1.900220960378646851e-01 -3.479662239551544189e-01 1.770992130041122437e-01 -3.423454181756824255e-04 -6.759143620729446411e-02 -3.401533663272857666e-01 1.947827041149139404e-01 -7.237314432859420776e-02 1.800600141286849976e-01 9.422806650400161743e-02 2.237132042646408081e-01 1.586779020726680756e-02 -1.102188825607299805e-01 1.326586157083511353e-01 -1.818872243165969849e-02 3.004629909992218018e-01 -4.430202394723892212e-02 -3.331010043621063232e-01 -6.728046387434005737e-02 -9.209742397069931030e-02 2.303681671619415283e-01 3.304759785532951355e-02 1.125678345561027527e-01
-1.279182434082031250e-01 1.432232707738876343e-01 1.129473894834518433e-01 -2.494829744100570679e-01 2.390289120376110077e-02 -1.499160081148147583e-01 -9.802504628896713257e-02 7.462637964636087418e-03 -1.218514069914817810e-01 -4.255756437778472900e-01 -1.432176083326339722e-01 -2.174846269190311432e-02 3.913735151290893555e-01 -1.313157230615615845e-01 -1.495579928159713745e-01 -1.541789919137954712e-01 -4.089052602648735046e-02 -7.382637262344360352e-02 -8.146654814481735229e-02 4.749137442559003830e-03 -1.010213419795036316e-01 2.066227793693542480e-01 -1.847876608371734619e-01 -2.197467237710952759e-01 1.050983592867851257e-01 -3.058700859546661377e-01 -2.526928782463073730e-01 -1.046576201915740967e-01 1.276364177465438843e-01 1.683740019798278809e-01 -7.715421915054321289e-02 -2.068678438663482666e-01
-2.501486837863922119e-01 5.947604775428771973e-02 -3.298262953758239746e-01 1.109907254576683044e-01 -1.347905397415161133e-01 -8.732537180185317993e-02 1.937035173177719116e-01 3.406940996646881104e-01 -4.368375539779663086e-01 -4.939826577901840210e-02 -3.664252161979675293e-02 1.775422245264053345e-01 1.746450364589691162e-01 8.520939201116561890e-02 -2.714354395866394043e-01 1.605141460895538330e-01 -6.894834339618682861e-02 -2.543161623179912567e-02 8.174306154251098633e-02 2.030269801616668701e-01 -6.262416485697031021e-03 1.302410960197448730e-01 -1.339105814695358276e-01 -1.595644950866699219e-01 1.393507570028305054e-01 9.697806090116500854e-02 -2.352467477321624756e-01 -1.532743722200393677e-01 2.314058691263198853e-02 1.091130301356315613e-01 1.715400218963623047e-01 -8.270148187875747681e-02
-1.494470387697219849e-01 1.022786125540733337e-01 -1.708292514085769653e-01 -3.530996739864349365e-01 2.358619309961795807e-02 8.059766888618469238e-02 -1.564795710146427155e-02 2.019351422786712646e-01 -2.635110616683959961e-01 -2.569899260997772217e-01 -8.114335685968399048e-02 -1.801776513457298279e-02 3.564262017607688904e-02 -1.965130120515823364e-01 -1.158354133367538452e-01 -2.516151070594787598e-01 -3.208554983139038086e-01 1.520447731018066406e-01 -1.921723783016204834e-02 -1.724454760551452637e-02 -9.192172437906265259e-02 -1.392910480499267578e-01 -6.317008286714553833e-02 -1.145928874611854553e-01 3.473476171493530273e-01 -6.630679965019226074e-02 -3.976830095052719116e-02 3.083299100399017334e-01 4.808556754142045975e-03 -5.477204173803329468e-02 -2.706003487110137939e-01 -1.913418322801589966e-01
-5.203067660331726074e-01 2.323213368654251099e-01 1.198134720325469971e-01 -1.148490160703659058e-01 -2.636699378490447998e-02 -1.462569981813430786e-01 -5.012731999158859253e-02 3.395606875419616699e-01 -1.528349965810775757e-01 -1.800667494535446167e-01 -2.985914051532745361e-01 2.596668154001235962e-02 3.574579060077667236e-01 6.727520376443862915e-02 -1.502086818218231201e-01 1.724127121269702911e-02 -8.258364349603652954e-02 -5.456292629241943359e-02 -2.153977304697036743e-01 2.579669095575809479e-02 -1.168736815452575684e-01 -1.849631965160369873e-02 -1.590221375226974487e-01 -9.976346045732498169e-02 2.316192984580993652e-01 1.183143071830272675e-02 1.347701847553253174e-01 1.065898388624191284e-01 -8.752199262380599976e-02 9.523376822471618652e-02 9.649000712670385838e-04 3.070047125220298767e-02
1.899825967848300934e-02 4.343173280358314514e-02 -3.362832665443420410e-01 -1.256740987300872803e-01 -9.329176694154739380e-02 2.791431546211242676e-01 -2.346763759851455688e-02 -1.562279909849166870e-01 -1.754988133907318115e-01 1.078461706638336182e-01 -2.030479609966278076e-01 2.285331934690475464e-01 -1.616041809320449829e-01 -9.881611168384552002e-02 -3.278826177120208740e-01 -3.811945766210556030e-02 -1.329294294118881226e-01 5.698466673493385315e-02 3.044997751712799072e-01 2.107636034488677979e-01 -1.456799954175949097e-01 9.371840208768844604e-02 -3.149982169270515442e-02 2.879590727388858795e-02 2.538760900497436523e-01 1.413463950157165527e-01 -4.990977048873901367e-02 -1.043714061379432678e-01 1.745203733444213867e-01 3.257862329483032227e-01 -2.048258632421493530e-01 -1.015530750155448914e-01
-1.219467222690582275e-01 7.205282896757125854e-02 -2.132172882556915283e-02 8.022902160882949829e-02 8.666741847991943359e-02 -2.221197932958602905e-01 -1.120849978178739548e-02 1.972062289714813232e-01 5.201201513409614563e-02 -1.855578832328319550e-02 -1.123670116066932678e-01 5.459235310554504395e-01 -4.772935435175895691e-02 1.016667634248733521e-01 -9.262835234403610229e-02 -2.514162659645080566e-02 -2.620613276958465576e-01 2.200810238718986511e-02 -6.186835095286369324e-02 2.518686354160308838e-01 -1.725574731826782227e-01 -1.514085829257965088e-01 -2.202504277229309082e-01 1.167576014995574951e-01 2.944950759410858154e-01 -3.145573893561959267e-03 -2.994698882102966309e-01 2.356851696968078613e-01 -4.825298860669136047e-02 5.196477472782135010e-02 -8.561208844184875488e-02 -2.145991176366806030e-01
-2.115619480609893799e-01 1.595621928572654724e-02 1.693576574325561523e-01 1.655737906694412231e-01 -1.974921301007270813e-02 -1.492038816213607788e-01 -9.035516530275344849e-02 -9.736187011003494263e-02 -3.705809265375137329e-02 -1.789684295654296875e-01 -2.148703932762145996e-01 1.708064973354339600e-01 8.760717511177062988e-02 -1.410834938287734985e-01 1.340751722455024719e-02 6.002682447433471680e-02 -2.852372229099273682e-01 -1.819249838590621948e-01 -9.210450225509703159e-04 3.650534898042678833e-02 6.261447817087173462e-02 2.905518114566802979e-01 -2.223611176013946533e-01 -1.686642020940780640e-01 4.419025182723999023e-01 -5.694738402962684631e-02 1.029791533946990967e-01 4.228921607136726379e-02 -1.328004002571105957e-01 3.152978718280792236e-01 -2.765052318572998047e-01 -1.790087968111038208e-01
-1.705877669155597687e-02 -1.621510386466979980e-01 -9.446081519126892090e-02 -1.740568876266479492e-01 -1.787213087081909180e-01 -1.364906877279281616e-01 -7.591049652546644211e-03 5.720077082514762878e-02 -7.464530318975448608e-02 -4.212076067924499512e-01 -1.412342488765716553e-01 -1.806035935878753662e-01 1.089799925684928894e-01 1.503274142742156982e-01 -3.170921802520751953e-01 -5.419216677546501160e-02 -1.237343326210975647e-01 2.942543625831604004e-01 -8.213061839342117310e-02 -1.729154959321022034e-02 -1.866302043199539185e-01 5.304386466741561890e-02 -8.067163079977035522e-02 -6.578405387699604034e-03 4.760434031486511230e-01 -4.678954184055328369e-02 -2.980470955371856689e-01 2.764474973082542419e-02 1.300435811281204224e-01 -2.621190436184406281e-02 2.698740363121032715e-02 -1.300756633281707764e-01
-2.127468883991241455e-01 -2.705011665821075439e-01 7.523132860660552979e-02 -8.005738258361816406e-02 2.442560195922851562e-01 -1.357535570859909058e-01 -2.076444476842880249e-01 -1.182885393500328064e-01 -2.952935099601745605e-01 -3.774647116661071777e-01 -7.711956650018692017e-02 -9.459253400564193726e-03 -1.199846565723419189e-01 1.443013548851013184e-02 -5.509215965867042542e-02 -2.639756910502910614e-02 -3.927126154303550720e-02 -9.184703230857849121e-02 2.825645788107067347e-04 3.944571316242218018e-01 -2.369032055139541626e-01 -1.163199841976165771e-01 -1.068332046270370483e-01 -5.999766290187835693e-02 1.777610927820205688e-01 -1.000329107046127319e-02 1.090933158993721008e-01 2.812986634671688080e-02 3.242727518081665039e-01 2.074762061238288879e-02 -1.597069352865219116e-01 -2.335093319416046143e-01
-3.139419257640838623e-01 1.535656154155731201e-01 -8.841612935066223145e-02 -2.321378327906131744e-03 -2.368124276399612427e-01 9.617881849408149719e-03 -1.630876511335372925e-01 -1.202922966331243515e-02 -3.893274366855621338e-01 -3.764094412326812744e-02 -7.690935581922531128e-02 1.674013733863830566e-01 1.149969473481178284e-01 1.455305516719818115e-01 -1.265045851469039917e-01 -1.160525064915418625e-02 3.136410936713218689e-02 1.944248527288436890e-01 6.569243222475051880e-02 3.264055252075195312e-01 -1.948109120130538940e-01 -1.313935685902833939e-02 -1.777780652046203613e-01 -1.795230358839035034e-01 -1.376217454671859741e-01 1.181910112500190735e-01 7.621379196643829346e-02 2.592851221561431885e-01 1.537283360958099365e-01 1.428735703229904175e-01 -3.627182543277740479e-01 1.284272819757461548e-01
-2.959619164466857910e-01 7.398014515638351440e-02 -2.427034229040145874e-01 -2.978152036666870117e-02 1.005960553884506226e-01 3.281434178352355957e-01 -4.176267236471176147e-02 1.283974647521972656e-01 -2.443986833095550537e-01 -7.699515670537948608e-02 -2.366963326930999756e-01 4.735195636749267578e-02 5.691308528184890747e-02 1.053722575306892395e-01 -2.568737864494323730e-01 -1.124397851526737213e-03 -3.697142004966735840e-02 7.763752713799476624e-03 -4.264156520366668701e-01 3.042683899402618408e-01 1.940013468265533447e-01 3.159597218036651611e-01 -1.672517210245132446e-01 -2.108751609921455383e-02 1.351993083953857422e-01 -5.981457233428955078e-02 2.643182687461376190e-02 1.104243621230125427e-01 -5.182367563247680664e-02 2.871249988675117493e-02 -1.559378057718276978e-01 5.062321573495864868e-02
-2.084987759590148926e-01 1.348581910133361816e-01 -3.464056253433227539e-01 -7.242207229137420654e-02 -1.931747198104858398e-01 -9.312679618597030640e-02 7.876561582088470459e-02 -2.498849481344223022e-01 -2.467278689146041870e-01 -2.158449962735176086e-02 4.385349899530410767e-02 2.337652593851089478e-01 1.053740922361612320e-02 1.177815645933151245e-01 -1.695695817470550537e-01 3.050823230296373367e-03 2.221032381057739258e-01 -3.535106405615806580e-02 -1.156726256012916565e-01 1.804629862308502197e-01 -1.969404518604278564e-01 -4.842917993664741516e-02 -2.090366333723068237e-01 -3.075857162475585938e-01 1.951558291912078857e-01 -1.341048330068588257e-01 3.384651243686676025e-02 5.484551191329956055e-02 1.664349436759948730e-01 1.407871544361114502e-01 -3.900258243083953857e-01 -4.449288174510002136e-02
-1.478876173496246338e-01 1.324614882469177246e-01 6.877334415912628174e-02 -5.220958217978477478e-02 -2.126034945249557495e-01 2.294513583183288574e-01 -1.671513020992279053e-01 -1.633448898792266846e-01 -2.648678421974182129e-01 -3.124091923236846924e-01 -2.816338241100311279e-01 1.735542528331279755e-02 2.945656180381774902e-01 1.089287474751472473e-01 5.092264339327812195e-02 -1.498200893402099609e-01 -1.745713949203491211e-01 1.632688790559768677e-01 -4.564980044960975647e-02 2.653591334819793701e-01 -1.101887449622154236e-01 -7.057923823595046997e-02 1.009697765111923218e-01 -4.146071895956993103e-02 2.458738386631011963e-01 -1.722326427698135376e-01 -2.164296507835388184e-01 1.765932887792587280e-01 2.908406555652618408e-01 4.213568940758705139e-02 -1.179055273532867432e-01 -5.032781139016151428e-02
-9.349812567234039307e-02 4.098970070481300354e-02 -3.416712284088134766e-01 -7.532454282045364380e-02 4.393507167696952820e-02 2.989143133163452148e-01 7.002735882997512817e-02 -5.830739438533782959e-02 -2.955743968486785889e-01 1.347475200891494751e-01 -3.258945941925048828e-01 1.978885233402252197e-01 -2.299925386905670166e-01 2.685504266992211342e-03 -2.429049313068389893e-01 -1.658877879381179810e-01 5.003882944583892822e-02 4.760712385177612305e-02 2.712092995643615723e-01 2.227712720632553101e-01 5.431329831480979919e-02 1.209107190370559692e-01 -9.835229255259037018e-03 -1.894840598106384277e-01 1.862071454524993896e-01 -3.069999441504478455e-02 6.612022221088409424e-02 -3.909096494317054749e-02 1.545438468456268311e-01 2.880756556987762451e-01 -1.192951351404190063e-01 -1.820087134838104248e-01
-2.584418952465057373e-01 -8.246666938066482544e-02 1.152485087513923645e-01 -2.359226113185286522e-03 5.921697616577148438e-02 3.456027805805206299e-02 2.201207876205444336e-01 7.855832809582352638e-04 -3.291762471199035645e-01 -5.776219815015792847e-02 -3.183287084102630615e-01 3.601062595844268799e-01 -5.296741425991058350e-02 2.922550141811370850e-01 -9.103935211896896362e-02 1.152488291263580322e-01 -8.590797893702983856e-03 -9.459412656724452972e-03 4.193614721298217773e-01 1.460406184196472168e-01 -1.693133264780044556e-01 -5.318323150277137756e-02 -1.511661410331726074e-01 -1.163681689649820328e-02 2.155429497361183167e-02 -7.104137539863586426e-02 -1.830096729099750519e-02 -1.435411274433135986e-01 -1.744164079427719116e-01 5.076491087675094604e-02 -1.823843419551849365e-01 -2.508433759212493896e-01
-1.151748895645141602e-01 -1.178125962615013123e-01 -8.684913069009780884e-02 -3.236887156963348389e-01 1.819539368152618408e-01 -1.986429989337921143e-01 -9.522528201341629028e-02 9.440761990845203400e-03 -1.509303003549575806e-01 -1.973839998245239258e-01 -9.615643322467803955e-02 1.161461398005485535e-01 2.671867050230503082e-02 -1.533153466880321503e-02 -5.274106264114379883e-01 2.007976472377777100e-01 -4.931858927011489868e-02 -8.259218931198120117e-02 1.162965297698974609e-01 6.307515501976013184e-02 -1.262891143560409546e-01 8.266918361186981201e-02 4.264454171061515808e-02 8.322907984256744385e-02 3.641207814216613770e-01 1.846232414245605469e-01 -2.304600477218627930e-01 9.543537162244319916e-03 -2.809266149997711182e-01 8.743420243263244629e-02 -9.910700470209121704e-02 1.903470419347286224e-02
-1.197260841727256775e-01 5.654400587081909180e-02 -5.826655402779579163e-02 -8.288220316171646118e-02 2.384103136137127876e-03 -9.592981636524200439e-02 -6.274063140153884888e-02 6.225683167576789856e-02 -5.612705275416374207e-02 -3.519416749477386475e-01 9.764255583286285400e-02 -1.187692731618881226e-01 9.215809404850006104e-02 1.619223803281784058e-01 -4.010323286056518555e-01 -1.155947223305702209e-01 -1.791568547487258911e-01 3.381907343864440918e-01 -1.642089039087295532e-01 -5.396366864442825317e-02 -1.695158034563064575e-01 1.437027007341384888e-01 -2.031697928905487061e-01 -1.267653703689575195e-01 4.894470572471618652e-01 3.040424780920147896e-03 -1.656376123428344727e-01 -6.573156267404556274e-02 1.405515521764755249e-01 3.387289121747016907e-02 -1.240631714463233948e-01 7.021986693143844604e-02
-2.609123289585113525e-01 2.104914514347910881e-03 -9.753103554248809814e-02 -2.010170966386795044e-01 6.978007405996322632e-02 3.305187076330184937e-02 -4.518303647637367249e-02 9.701346606016159058e-02 -2.178329974412918091e-01 -3.659324944019317627e-01 -1.347020715475082397e-01 1.744749844074249268e-01 2.785157263278961182e-01 -2.955214120447635651e-02 2.919233590364456177e-02 2.275953590869903564e-01 3.133566975593566895e-01 -1.506592780351638794e-01 1.092256084084510803e-01 2.660380303859710693e-01 7.963027805089950562e-02 1.530023813247680664e-01 1.683382242918014526e-01 -1.499587297439575195e-01 2.943483591079711914e-01 -1.312554031610488892e-01 -4.417070373892784119e-02 -7.323778420686721802e-02 3.173000644892454147e-03 -1.309459209442138672e-01 -2.881608009338378906e-01 -8.941273391246795654e-02
-1.233661547303199768e-01 1.049055308103561401e-01 -9.034833312034606934e-02 -8.619698137044906616e-02 -9.507261961698532104e-02 -1.630397289991378784e-01 1.976591795682907104e-01 2.660825252532958984e-01 -3.170861899852752686e-01 2.219788357615470886e-02 -1.110005006194114685e-01 7.332465052604675293e-02 3.083941042423248291e-01 7.324557751417160034e-02 -1.334941983222961426e-01 2.048816345632076263e-02 -7.640747725963592529e-02 -1.409648060798645020e-01 -1.568628102540969849e-01 -1.324121188372373581e-02 -9.543865174055099487e-02 5.795675143599510193e-02 -1.699635237455368042e-01 -3.516778722405433655e-02 4.317430555820465088e-01 2.440068572759628296e-01 -6.830714643001556396e-02 1.282799690961837769e-01 3.684340044856071472e-02 3.880843818187713623e-01 -1.863636970520019531e-01 -1.685329228639602661e-01
-1.901900321245193481e-01 -5.636787042021751404e-02 9.281683713197708130e-03 -1.897253245115280151e-01 1.621633917093276978e-01 2.749508060514926910e-02 1.098671182990074158e-01 1.214900687336921692e-01 -3.196488916873931885e-01 3.654638305306434631e-02 -9.415404871106147766e-03 3.270410001277923584e-01 8.820543438196182251e-02 1.170357763767242432e-01 -1.798139810562133789e-01 -3.625166118144989014e-01 -1.126595493406057358e-02 -1.582941040396690369e-04 -2.831645309925079346e-01 2.662499547004699707e-01 2.581506371498107910e-01 7.138784229755401611e-02 -2.201787829399108887e-01 1.833823770284652710e-01 3.731844127178192139e-01 -7.204545196145772934e-03 -7.208280265331268311e-02 2.951912023127079010e-02 -6.227799504995346069e-02 1.796215586364269257e-02 -7.493562996387481689e-02 -1.210547015070915222e-01
-6.692887842655181885e-02 4.432132467627525330e-02 3.477297127246856689e-01 -2.305737137794494629e-01 7.031430304050445557e-02 -3.222926259040832520e-01 2.327620089054107666e-01 4.122751951217651367e-02 -1.977258175611495972e-01 -1.568456739187240601e-01 -4.254642874002456665e-02 8.374255150556564331e-02 1.520970910787582397e-01 1.677977442741394043e-01 -2.219803631305694580e-01 1.078668683767318726e-01 -9.220832586288452148e-02 2.958354726433753967e-02 -6.144450977444648743e-02 -5.398523807525634766e-02 -1.393083482980728149e-01 1.251951605081558228e-01 -2.228544205427169800e-01 -1.538969576358795166e-01 2.869234681129455566e-01 -2.051879167556762695e-01 8.487834036350250244e-02 7.197427749633789062e-02 7.501024007797241211e-02 1.558759510517120361e-01 8.043670654296875000e-02 -4.151627421379089355e-01
-1.700933724641799927e-01 2.175849825143814087e-01 1.472813542932271957e-02 -2.662251889705657959e-01 4.592333361506462097e-02 2.498761937022209167e-02 1.551882326602935791e-01 -4.924969747662544250e-02 -5.128237605094909668e-01 -3.455451875925064087e-02 4.812399670481681824e-02 2.209185659885406494e-01 -2.237025797367095947e-01 -2.743499167263507843e-02 -7.310066372156143188e-02 -3.280825912952423096e-02 -1.057386994361877441e-01 -4.214425012469291687e-02 1.559215486049652100e-01 3.559330999851226807e-01 1.474568396806716919e-01 -8.027544617652893066e-02 -1.625916510820388794e-01 -1.223574578762054443e-01 2.676659524440765381e-01 2.093674391508102417e-01 -1.727863401174545288e-01 6.304400414228439331e-02 8.458964526653289795e-02 2.025461345911026001e-01 -1.152618676424026489e-01 8.089733868837356567e-02
-2.614195644855499268e-01 -2.615548670291900635e-02 -2.170405536890029907e-02 -5.625026300549507141e-02 6.687643378973007202e-02 -1.143062263727188110e-01 -1.015570834279060364e-01 3.915512934327125549e-03 -2.202528119087219238e-01 -7.846231758594512939e-02 -7.712247967720031738e-02 6.298828870058059692e-02 -6.447353214025497437e-02 -3.558103367686271667e-02 -1.669750511646270752e-01 1.410998702049255371e-01 1.952751278877258301e-01 -3.620862960815429688e-01 8.567040413618087769e-02 2.313446998596191406e-01 -1.844420433044433594e-01 -2.440856955945491791e-02 -3.516055941581726074e-01 -3.952657282352447510e-01 9.034745395183563232e-02 -1.239159554243087769e-01 -1.865137964487075806e-01 6.987546384334564209e-02 -1.187309995293617249e-01 3.416097462177276611e-01 -2.033209353685379028e-01 4.220280423760414124e-02
-1.564314514398574829e-01 -1.705486476421356201e-01 1.190455257892608643e-01 -1.325421184301376343e-01 1.259495168924331665e-01 9.493997786194086075e-04 -2.673856914043426514e-01 1.010090336203575134e-01 -3.126270174980163574e-01 -2.557422816753387451e-01 -1.566881835460662842e-01 -1.394917219877243042e-01 1.245300378650426865e-02 2.820242047309875488e-01 3.854081407189369202e-02 -6.610166281461715698e-02 5.028993263840675354e-02 -3.223875910043716431e-02 1.538103632628917694e-02 1.668984144926071167e-01 -1.301644742488861084e-01 1.064185574650764465e-01 -4.158146083354949951e-01 5.583739280700683594e-02 2.822188436985015869e-01 1.074312105774879456e-01 2.407886832952499390e-02 2.471717000007629395e-01 -1.607597768306732178e-01 9.957162290811538696e-02 5.923749879002571106e-03 -3.159765005111694336e-01
-1.681788265705108643e-01 -7.419995963573455811e-02 -2.229732871055603027e-01 -2.699388861656188965e-01 1.085872426629066467e-01 1.029265895485877991e-01 1.485848724842071533e-01 -4.718871042132377625e-02 -3.141866624355316162e-01 -1.799172610044479370e-01 -2.093298584222793579e-01 1.048631221055984497e-01 -1.440661549568176270e-01 1.526354849338531494e-01 -1.298118084669113159e-01 -1.566367596387863159e-01 -2.612563408911228180e-02 -8.183097839355468750e-02 -1.487797349691390991e-01 3.378988802433013916e-01 1.443157047033309937e-01 1.578666269779205322e-01 1.863580569624900818e-02 1.767622977495193481e-01 4.151979088783264160e-01 1.208930313587188721e-01 -1.328500509262084961e-01 2.904835045337677002e-01 -1.134026125073432922e-01 -5.003682523965835571e-02 -8.556704968214035034e-03 -9.845874272286891937e-03
[truncated: 3,278,044 more chars]
