# Supplementary material for: The Language of Innovation
Source: PLoS One. 2020 Apr 30;15(4):e0230107. doi: 10.1371/journal.pone.0230107 (PMC7194493; doi:10.1371/journal.pone.0230107)
Supplement: S11 File — (GZ) [file pone.0230107.s011.tar.gz › 1989-1993/V2Run_12_VS_4500_embeddings1989-1993ED32.txt]

-3.525085747241973877e-01 7.328927516937255859e-02 -1.563502401113510132e-01 6.814931053668260574e-03 -2.180619537830352783e-01 2.957472503185272217e-01 1.055691987276077271e-01 -4.907310381531715393e-02 -1.355522572994232178e-01 2.034408450126647949e-01 1.749384701251983643e-01 -2.998967170715332031e-01 -2.242097854614257812e-01 -2.187799066305160522e-01 1.376471966505050659e-01 -5.343648046255111694e-02 -2.099837511777877808e-01 -1.819787360727787018e-02 2.975642979145050049e-01 4.527278710156679153e-03 4.844825342297554016e-02 -8.503648638725280762e-02 -6.887231022119522095e-02 -4.097310360521078110e-03 -2.087385505437850952e-01 1.683455556631088257e-01 -1.102219447493553162e-01 2.782577276229858398e-01 9.683433175086975098e-02 2.598248720169067383e-01 -4.318321123719215393e-02 9.744901210069656372e-02
-3.591467812657356262e-02 9.208188205957412720e-02 -1.304513514041900635e-01 -5.551728606224060059e-02 -1.411903742700815201e-02 8.313468843698501587e-02 -3.347332822158932686e-03 -2.113971263170242310e-01 -1.292353272438049316e-01 2.156911045312881470e-01 -5.487104505300521851e-02 -3.643389046192169189e-01 -2.148852795362472534e-01 7.927890121936798096e-02 2.226261645555496216e-01 2.482572942972183228e-01 1.621152907609939575e-01 -2.124964892864227295e-01 -2.986442483961582184e-02 -4.795406758785247803e-02 -6.987024843692779541e-02 -1.143648251891136169e-01 2.280412614345550537e-01 3.476645052433013916e-01 5.538509041070938110e-02 3.301523029804229736e-01 2.259748131036758423e-01 1.149927601218223572e-01 -1.206343099474906921e-01 1.265734434127807617e-01 2.792488932609558105e-01 7.291084527969360352e-02
-2.246013581752777100e-01 1.658767014741897583e-01 -1.957816332578659058e-01 -1.599500775337219238e-01 -1.139672249555587769e-01 5.605426430702209473e-02 -1.419635117053985596e-01 -8.462010324001312256e-02 -1.533889919519424438e-01 2.726805396378040314e-02 1.926126778125762939e-01 -3.707584440708160400e-01 -1.494527906179428101e-01 -1.942777633666992188e-01 1.012392640113830566e-01 2.266457825899124146e-01 -1.369757801294326782e-01 -3.714932799339294434e-01 4.698002338409423828e-02 2.405802756547927856e-01 7.273251563310623169e-02 -1.116784960031509399e-01 -1.631415933370590210e-01 1.575195491313934326e-01 -1.034417971968650818e-01 2.068274021148681641e-01 7.242352515459060669e-02 9.717189520597457886e-02 -2.628444135189056396e-02 -2.655645608901977539e-01 -1.679246276617050171e-01 -2.013063579797744751e-01
-3.522786200046539307e-01 -7.848047651350498199e-03 -1.225267946720123291e-01 6.860718131065368652e-02 -1.611648201942443848e-01 2.699476182460784912e-01 -1.541880220174789429e-01 1.714907735586166382e-01 -2.173650264739990234e-01 -1.803914457559585571e-01 -1.749751269817352295e-01 -1.712570637464523315e-01 -3.269270956516265869e-01 1.062938794493675232e-01 7.736265659332275391e-02 3.292463719844818115e-01 1.990331104025244713e-03 -2.444619089365005493e-01 -1.549199074506759644e-01 1.261718571186065674e-01 7.212159037590026855e-02 -1.065246313810348511e-01 2.502042055130004883e-02 -4.036080837249755859e-02 4.212164506316184998e-02 4.325504973530769348e-02 2.816426455974578857e-01 1.979596465826034546e-01 9.930455125868320465e-03 -2.097069770097732544e-01 1.801314502954483032e-01 1.209130585193634033e-01
-2.028826810419559479e-02 3.278042078018188477e-01 -3.349808156490325928e-01 -1.146619170904159546e-01 -2.567488253116607666e-01 1.044454798102378845e-01 -1.293218582868576050e-01 5.277976393699645996e-02 -4.707654416561126709e-01 -1.250211596488952637e-01 4.910386353731155396e-02 -1.889744102954864502e-01 -4.679685235023498535e-01 5.013237148523330688e-02 4.690363630652427673e-02 1.005862653255462646e-01 -7.956127077341079712e-02 -1.838879883289337158e-01 -3.898161649703979492e-02 5.681008845567703247e-02 -1.354300081729888916e-01 -2.357658743858337402e-02 -6.525152921676635742e-02 8.043754845857620239e-02 -2.746103797107934952e-03 1.418728977441787720e-01 1.562550216913223267e-01 -7.039806805551052094e-04 -1.981734484434127808e-01 -5.135469138622283936e-02 -1.556030847132205963e-02 -3.984207287430763245e-03
-2.720074355602264404e-01 1.414277702569961548e-01 -2.396077960729598999e-01 -2.754065692424774170e-01 -1.276148855686187744e-01 2.235988713800907135e-02 1.385487318038940430e-01 3.723453357815742493e-02 -1.231184303760528564e-01 -5.835432186722755432e-02 -9.218209236860275269e-02 -3.113907575607299805e-01 -1.867338828742504120e-02 5.675902217626571655e-02 3.587425053119659424e-01 1.710194051265716553e-01 8.519978821277618408e-02 -6.366376578807830811e-02 2.001490890979766846e-01 2.304105162620544434e-01 -3.066033869981765747e-02 -1.615465730428695679e-01 5.775755643844604492e-02 9.066696465015411377e-02 -2.585888504981994629e-01 3.962650001049041748e-01 2.592048235237598419e-02 7.747135311365127563e-02 1.723289340734481812e-01 1.344504356384277344e-01 -1.346552651375532150e-02 1.681211441755294800e-01
-3.627630472183227539e-01 -1.753809861838817596e-02 -1.360615789890289307e-01 -1.762813627719879150e-01 -6.393461674451828003e-02 -2.825197763741016388e-02 1.491761952638626099e-01 -2.046692669391632080e-01 -9.640365093946456909e-02 -1.114470213651657104e-01 1.683670878410339355e-01 -3.101413846015930176e-01 -3.352424204349517822e-01 1.431636363267898560e-01 -2.754498720169067383e-01 -2.815245985984802246e-01 -2.903006970882415771e-01 -1.825493723154067993e-01 2.709051072597503662e-01 -5.746069550514221191e-02 -1.496126316487789154e-02 -7.209733128547668457e-03 -2.184369564056396484e-01 1.258107274770736694e-01 -4.564881324768066406e-02 9.599593281745910645e-02 2.293756790459156036e-02 1.704276949167251587e-01 5.258344858884811401e-02 9.953711181879043579e-02 3.403249429538846016e-03 5.960966646671295166e-02
-1.962637007236480713e-01 2.005603909492492676e-01 -3.817952871322631836e-01 7.865333557128906250e-02 -1.887124329805374146e-01 7.386280596256256104e-02 8.142722398042678833e-02 1.316307205706834793e-02 -4.226090908050537109e-01 -7.166109979152679443e-02 1.438181698322296143e-01 -1.920794546604156494e-01 -7.951333373785018921e-02 -1.552562564611434937e-01 1.050817221403121948e-01 1.056175604462623596e-01 1.064550057053565979e-01 -3.250095248222351074e-01 1.421980410814285278e-01 1.506453305482864380e-01 -5.801339074969291687e-02 -7.107808440923690796e-02 -1.518894135951995850e-01 2.131086438894271851e-01 -1.127365455031394958e-01 5.247320607304573059e-02 4.032214172184467316e-03 3.003545999526977539e-01 -1.896636635065078735e-01 -1.656778343021869659e-02 -1.061339676380157471e-01 1.936734914779663086e-01
-2.442167401313781738e-01 -2.681324444711208344e-02 4.837380349636077881e-02 -1.797958314418792725e-01 -5.330844596028327942e-02 5.155772343277931213e-02 1.146298050880432129e-01 -2.484465539455413818e-01 -3.995449542999267578e-01 -1.335643976926803589e-01 1.567902266979217529e-01 -3.772736489772796631e-01 -2.029836624860763550e-01 1.804678589105606079e-01 3.207618594169616699e-01 2.633975744247436523e-01 -2.735774219036102295e-01 -2.304570050910115242e-03 2.145795151591300964e-02 1.143212318420410156e-01 -5.698512773960828781e-03 3.229096904397010803e-02 -6.143833044916391373e-03 1.909397840499877930e-01 -7.362450659275054932e-02 6.227103248238563538e-02 -2.831643074750900269e-02 2.237326949834823608e-01 1.774557679891586304e-01 1.101257354021072388e-01 3.266500309109687805e-02 -5.816455557942390442e-02
-7.489009201526641846e-02 1.219077929854393005e-01 -3.167648240923881531e-02 6.327168643474578857e-02 -2.425266057252883911e-01 2.384606897830963135e-01 1.859893947839736938e-01 1.015766896307468414e-02 -1.958526372909545898e-01 1.942862123250961304e-01 8.904339373111724854e-02 -4.968510568141937256e-01 -1.106231957674026489e-01 -2.708619534969329834e-01 1.941892653703689575e-01 1.848062574863433838e-01 1.777665466070175171e-01 -3.233360946178436279e-01 -1.735272407531738281e-01 3.469428047537803650e-02 -9.598884731531143188e-02 1.184482872486114502e-01 -1.952405273914337158e-02 4.626936465501785278e-02 6.371989101171493530e-02 2.176254540681838989e-01 1.096358001232147217e-01 -1.036000922322273254e-01 1.420776639133691788e-02 1.514861583709716797e-01 1.629675477743148804e-01 1.366496980190277100e-01
-9.195345640182495117e-02 1.816316246986389160e-01 -2.197828888893127441e-01 -1.614088378846645355e-02 -1.336926370859146118e-01 -2.085354775190353394e-01 1.314211543649435043e-02 1.130873896181583405e-02 -1.366991549730300903e-01 -1.212568879127502441e-01 9.241851419210433960e-02 -3.263964056968688965e-01 2.540325000882148743e-02 1.265551298856735229e-01 2.872959896922111511e-02 2.631268501281738281e-01 -5.440186709165573120e-02 -3.126222193241119385e-01 7.394458353519439697e-02 2.316025942564010620e-01 4.558464884757995605e-02 -5.394810438156127930e-02 -4.022374749183654785e-02 2.604767680168151855e-01 -1.359015107154846191e-01 4.200451076030731201e-01 1.753881424665451050e-01 8.695396780967712402e-02 1.063557043671607971e-01 3.266455829143524170e-01 9.008226543664932251e-02 1.397589743137359619e-01
-3.287353515625000000e-01 -2.674198709428310394e-02 5.493332818150520325e-02 -2.181339412927627563e-01 -3.674541413784027100e-02 1.313144713640213013e-02 2.591519616544246674e-02 -9.003705345094203949e-03 -2.310130894184112549e-01 6.123280525207519531e-02 2.764863520860671997e-02 -5.829884409904479980e-01 4.332533106207847595e-02 3.690304607152938843e-02 7.370995730161666870e-02 2.910598218441009521e-01 4.343079403042793274e-02 -2.760477364063262939e-01 9.945643693208694458e-02 2.418233454227447510e-01 -2.233583927154541016e-01 -3.652368858456611633e-02 2.457476966083049774e-02 -1.422417312860488892e-01 1.046175733208656311e-01 1.973928809165954590e-01 1.234547495841979980e-01 -2.418059296905994415e-02 4.701652377843856812e-02 -4.406028985977172852e-02 1.879017800092697144e-01 1.532534658908843994e-01
-1.818331331014633179e-01 -2.925918065011501312e-02 -4.376799762248992920e-01 1.437582354992628098e-02 -1.166037768125534058e-01 -1.628505140542984009e-01 7.113850116729736328e-02 1.195785626769065857e-01 -4.149323701858520508e-01 2.558634057641029358e-02 1.880876123905181885e-01 -2.872374653816223145e-01 4.031803458929061890e-02 1.503589600324630737e-01 1.345584243535995483e-01 2.111413329839706421e-02 -1.235641986131668091e-01 -2.310048639774322510e-01 8.066637068986892700e-02 -1.246349737048149109e-01 -5.618743598461151123e-02 -1.073220819234848022e-01 -1.528959628194570541e-02 1.352850794792175293e-01 -2.252310663461685181e-01 2.597479224205017090e-01 -1.440632641315460205e-01 2.276393622159957886e-01 -2.569851875305175781e-01 -2.432294003665447235e-02 -6.061442196369171143e-03 4.245986230671405792e-03
-2.393866926431655884e-01 1.975161880254745483e-01 -1.823455393314361572e-01 4.611086472868919373e-02 -1.708652526140213013e-01 7.512203603982925415e-02 -2.174726724624633789e-01 5.647025629878044128e-02 -3.174500167369842529e-01 -9.585969150066375732e-02 -2.927746158093214035e-03 -3.358241617679595947e-01 -9.073359519243240356e-02 2.248084843158721924e-01 3.087625503540039062e-01 1.584560237824916840e-02 -1.661023795604705811e-01 -1.798721551895141602e-01 -1.553641050122678280e-03 1.261044386774301529e-02 -2.442444562911987305e-01 1.398005336523056030e-01 -1.455012261867523193e-01 1.629438251256942749e-01 6.103378161787986755e-02 3.775166720151901245e-02 1.204828470945358276e-01 7.133868336677551270e-02 -3.401092067360877991e-02 -1.326810419559478760e-01 2.550112903118133545e-01 3.321194350719451904e-01
-3.611947894096374512e-01 2.024839222431182861e-01 -1.748669594526290894e-01 -1.523284912109375000e-01 -6.053692847490310669e-02 -7.691600918769836426e-02 7.497324794530868530e-02 5.402314290404319763e-02 -4.620191156864166260e-01 9.306527674198150635e-03 2.294449359178543091e-01 -1.940556913614273071e-01 -2.030183374881744385e-01 -1.620104014873504639e-01 1.766511946916580200e-01 -2.462138189002871513e-03 -9.888758510351181030e-02 -1.255204528570175171e-01 -2.707339525222778320e-01 -3.338655084371566772e-02 1.004056781530380249e-01 6.032752338796854019e-03 -1.145577430725097656e-01 7.016607373952865601e-02 -3.495319187641143799e-01 9.754954278469085693e-02 2.747940719127655029e-01 -2.506428584456443787e-02 -1.333763916045427322e-02 -5.831215158104896545e-02 -1.194415241479873657e-01 1.807041093707084656e-02
-1.865269094705581665e-01 -7.315450161695480347e-02 -1.526868492364883423e-01 -1.027649790048599243e-01 -3.690709769725799561e-01 8.076008409261703491e-02 2.115518599748611450e-01 6.211157888174057007e-02 -2.626093626022338867e-01 4.409969598054885864e-02 1.555756330490112305e-01 -3.635675013065338135e-01 1.837176829576492310e-02 1.649459600448608398e-01 7.923755049705505371e-02 3.727412223815917969e-01 2.151027768850326538e-01 -1.453968137502670288e-01 5.449786782264709473e-02 -4.899891465902328491e-02 -1.732625216245651245e-01 -5.451019853353500366e-02 4.687348753213882446e-02 -9.210561215877532959e-02 1.919032931327819824e-01 2.007820606231689453e-01 2.731232941150665283e-01 7.056119292974472046e-02 4.566352348774671555e-03 1.722417175769805908e-01 -1.227383315563201904e-01 1.290796995162963867e-01
-1.434057503938674927e-01 -1.469123829156160355e-02 -3.343095779418945312e-01 8.498919755220413208e-02 -1.074773594737052917e-01 -1.216475814580917358e-01 1.449289619922637939e-01 2.110005468130111694e-01 -4.716606736183166504e-01 1.043761745095252991e-01 8.746673353016376495e-03 -1.343882083892822266e-01 -3.083249926567077637e-01 -9.649388492107391357e-02 1.027815490961074829e-01 8.163063973188400269e-02 7.607365399599075317e-02 -3.215687870979309082e-01 1.796214282512664795e-01 1.723249326460063457e-03 8.575328625738620758e-03 -1.736584007740020752e-01 -7.171098887920379639e-02 5.136568099260330200e-02 -1.366691440343856812e-01 3.406551182270050049e-01 -1.304791867733001709e-01 1.005405411124229431e-01 4.936338216066360474e-02 -1.190164163708686829e-01 -2.059730701148509979e-02 1.921043843030929565e-01
-4.389824569225311279e-01 -8.265072107315063477e-02 -2.870760262012481689e-01 -1.494566947221755981e-01 7.542674988508224487e-02 7.673705369234085083e-02 -1.948074251413345337e-02 -3.138032974675297737e-03 1.077970117330551147e-02 1.542686074972152710e-01 -7.766038179397583008e-02 -3.748608231544494629e-01 -2.646703124046325684e-01 -1.013738960027694702e-01 -9.567368775606155396e-02 1.226266250014305115e-01 -8.172526024281978607e-03 -5.587907880544662476e-02 2.177439481019973755e-01 -1.230930909514427185e-01 2.939649224281311035e-01 9.807778149843215942e-02 -2.236071825027465820e-01 -1.345960050821304321e-01 -1.108011454343795776e-01 1.352628171443939209e-01 8.519169688224792480e-02 -2.488204464316368103e-02 -2.113592326641082764e-01 2.981408238410949707e-01 3.053171001374721527e-02 -7.690708339214324951e-02
-3.598170876502990723e-01 1.957634687423706055e-01 -1.623518019914627075e-01 1.017552763223648071e-01 -3.536534309387207031e-02 2.733635902404785156e-01 -1.854564249515533447e-01 8.153495937585830688e-02 -5.424515604972839355e-01 1.333090960979461670e-01 -4.429753124713897705e-02 -3.324015438556671143e-02 -3.500237166881561279e-01 1.152344495058059692e-01 2.365895546972751617e-02 3.303070366382598877e-02 -6.384100019931793213e-02 -2.034242823719978333e-02 -1.489630788564682007e-01 4.954652115702629089e-02 -7.456468790769577026e-02 -1.317819803953170776e-01 -1.509922835975885391e-02 9.973581880331039429e-02 6.812466308474540710e-03 9.437140822410583496e-02 1.842623949050903320e-01 2.115650177001953125e-01 8.920492604374885559e-03 -3.679128736257553101e-02 2.670046985149383545e-01 5.754970759153366089e-02
-2.652876377105712891e-01 5.987895280122756958e-02 -3.262973427772521973e-01 1.087250113487243652e-01 -2.152022123336791992e-01 -1.463795155286788940e-01 4.213494434952735901e-02 1.942360252141952515e-01 -3.424676954746246338e-01 -1.393854916095733643e-01 7.890374958515167236e-02 -2.493272572755813599e-01 -2.137094289064407349e-01 -2.181611508131027222e-01 1.501312106847763062e-01 7.517745345830917358e-02 1.059404462575912476e-01 -4.066579416394233704e-02 2.132467925548553467e-01 -1.805010437965393066e-01 -2.144030183553695679e-01 -1.307999044656753540e-01 2.611900679767131805e-02 1.655354648828506470e-01 -2.268393188714981079e-01 1.863142848014831543e-01 -9.258034825325012207e-02 1.383125633001327515e-01 -5.449701100587844849e-02 -1.024652197957038879e-01 1.675287038087844849e-01 1.909075677394866943e-01
-9.630775451660156250e-02 7.488447427749633789e-02 -3.585919141769409180e-01 4.394600167870521545e-02 -1.871087849140167236e-01 -2.385460212826728821e-02 1.574735194444656372e-01 -4.230798035860061646e-02 -3.851814866065979004e-01 -7.684642914682626724e-03 -9.508491493761539459e-03 -2.398668825626373291e-01 -3.258992433547973633e-01 -1.956118196249008179e-01 -2.472939435392618179e-03 7.332468777894973755e-02 -1.356718987226486206e-01 -1.719491332769393921e-01 -1.089747026562690735e-01 -4.879887681454420090e-03 -1.377752423286437988e-01 -1.817801147699356079e-01 1.724908947944641113e-01 1.939297318458557129e-01 -1.967700719833374023e-01 2.685697376728057861e-01 -1.663616746664047241e-01 2.671742737293243408e-01 -4.822183027863502502e-02 -1.946834325790405273e-01 5.348031222820281982e-02 6.534222513437271118e-02
-2.964426875114440918e-01 2.671709656715393066e-01 1.611633449792861938e-01 -1.929074376821517944e-01 -1.484856307506561279e-01 -1.714545637369155884e-01 1.499955262988805771e-02 1.193826645612716675e-01 -1.508824229240417480e-01 2.136777788400650024e-01 3.178705573081970215e-01 -2.392125874757766724e-01 -3.558253347873687744e-01 9.570974111557006836e-02 1.781809031963348389e-01 1.884828060865402222e-01 1.086101457476615906e-01 -1.145170629024505615e-01 -2.832287549972534180e-01 -8.653206378221511841e-02 -1.200503259897232056e-01 -2.067311108112335205e-01 -1.262482553720474243e-01 -1.613226905465126038e-02 -1.187472324818372726e-02 1.175280958414077759e-01 -1.329164057970046997e-01 2.051493972539901733e-01 5.694783106446266174e-02 -2.194277243688702583e-03 3.213109821081161499e-02 1.339618116617202759e-01
-6.963002495467662811e-03 -1.282405704259872437e-01 -5.575695261359214783e-02 2.049254029989242554e-01 -1.953556761145591736e-02 3.840408101677894592e-02 -1.410432010889053345e-01 -6.867977976799011230e-02 -3.998641967773437500e-01 1.393907666206359863e-01 1.577057875692844391e-02 -2.582674622535705566e-01 -1.793022751808166504e-01 8.255139738321304321e-02 2.683579921722412109e-01 8.201226592063903809e-02 -8.381109684705734253e-02 -1.611327528953552246e-01 -1.739538833498954773e-02 -1.035874858498573303e-01 1.528784781694412231e-01 -1.457284688949584961e-01 -2.725952118635177612e-02 2.502054572105407715e-01 6.343958526849746704e-02 4.144062101840972900e-01 2.019575685262680054e-01 2.290916740894317627e-01 3.503541648387908936e-01 -9.123079478740692139e-03 -5.451422557234764099e-02 -3.394712880253791809e-02
-2.059082537889480591e-01 1.712807118892669678e-01 -2.685025036334991455e-01 -6.549398601055145264e-02 -3.697727248072624207e-02 5.930165201425552368e-02 7.421970367431640625e-02 4.717434570193290710e-02 -3.432385921478271484e-01 1.242858543992042542e-02 -4.019195213913917542e-02 -4.157784283161163330e-01 -7.977344840764999390e-02 -6.705106794834136963e-02 3.624807894229888916e-01 -1.814482510089874268e-01 -1.027873530983924866e-01 -2.965541779994964600e-01 1.646661572158336639e-02 -1.022101119160652161e-01 1.150294840335845947e-01 -8.392693102359771729e-02 -1.617076992988586426e-01 1.755676120519638062e-01 -3.887773156166076660e-01 4.252653196454048157e-02 1.051496416330337524e-01 2.167635411024093628e-02 -1.287734806537628174e-01 -2.012724429368972778e-02 -2.710162289440631866e-02 5.433952063322067261e-02
-2.123551070690155029e-01 1.208572275936603546e-02 -2.167584002017974854e-01 1.356461495161056519e-01 -1.369758397340774536e-01 -3.562914580106735229e-02 6.850172579288482666e-02 8.123118430376052856e-02 -4.092077612876892090e-01 2.717167604714632034e-03 -1.058695372194051743e-02 -4.517759680747985840e-01 -6.698421388864517212e-02 -6.568703055381774902e-02 -6.988885998725891113e-02 1.152872294187545776e-01 2.567712962627410889e-01 -2.269795238971710205e-01 -1.740429252386093140e-01 1.645503789186477661e-01 1.513303816318511963e-01 -1.865589171648025513e-01 1.463612020015716553e-01 9.543896466493606567e-02 -2.710343003273010254e-01 1.438877880573272705e-01 1.532689929008483887e-01 1.273109167814254761e-01 1.503745615482330322e-01 1.896454244852066040e-01 -1.762418448925018311e-02 -5.997937172651290894e-02
-8.233002573251724243e-02 6.193083897233009338e-02 1.068127341568470001e-02 -1.512909233570098877e-01 6.619813293218612671e-02 2.610722184181213379e-01 8.094788342714309692e-02 6.935938447713851929e-02 -1.326795369386672974e-01 -2.438190393149852753e-02 -2.591099590063095093e-02 -5.511158704757690430e-01 -2.013835459947586060e-01 3.412485718727111816e-01 1.610497832298278809e-01 1.456140428781509399e-01 -1.621755361557006836e-01 -3.970885574817657471e-01 -1.839869767427444458e-01 3.023063065484166145e-03 -5.707820877432823181e-02 1.353328227996826172e-01 -1.153493300080299377e-01 8.473119139671325684e-02 4.900230094790458679e-02 8.427451550960540771e-02 -5.897778272628784180e-02 1.385959982872009277e-01 5.841160193085670471e-02 2.116433978080749512e-01 1.949362829327583313e-02 1.227206066250801086e-01
-1.229919418692588806e-01 -4.439122602343559265e-02 -1.150547638535499573e-01 -3.650409579277038574e-01 -1.628919988870620728e-01 4.553064703941345215e-02 1.276701688766479492e-02 2.139498293399810791e-02 -1.019799262285232544e-01 4.877700209617614746e-01 4.114945605397224426e-02 -1.009038239717483521e-01 1.391319092363119125e-02 -7.214444875717163086e-02 -1.000005379319190979e-01 3.536771833896636963e-01 -2.727860771119594574e-02 -6.921918690204620361e-02 3.546849191188812256e-01 -3.564778268337249756e-01 8.626820147037506104e-02 6.549960374832153320e-02 -3.682105988264083862e-02 -1.132768467068672180e-01 -9.417593479156494141e-02 2.537957727909088135e-01 -5.594991892576217651e-02 8.004471659660339355e-02 1.790482848882675171e-01 -6.491677463054656982e-02 4.915771633386611938e-02 -2.571097761392593384e-02
-1.490799784660339355e-01 3.604956669732928276e-03 -1.157242506742477417e-01 -7.239464670419692993e-02 -2.259673327207565308e-01 2.579117193818092346e-02 2.859929390251636505e-02 1.427450799383223057e-03 1.003014948219060898e-02 3.066681921482086182e-01 1.832244992256164551e-01 -6.110421568155288696e-02 -1.978897154331207275e-01 -3.092485964298248291e-01 -1.866127997636795044e-01 -1.171494126319885254e-01 8.862867951393127441e-02 -2.823811769485473633e-01 -2.055294960737228394e-01 -5.509269237518310547e-02 1.044180095195770264e-01 1.221457645297050476e-01 -2.981935255229473114e-02 7.315770536661148071e-02 3.571736067533493042e-02 4.234166741371154785e-01 -2.132991142570972443e-02 8.174291998147964478e-02 -2.401204034686088562e-02 2.573048174381256104e-01 -1.902893632650375366e-01 3.690066933631896973e-01
-3.218014538288116455e-01 6.994842737913131714e-02 -5.977440252900123596e-02 -1.158551648259162903e-01 -1.986212283372879028e-01 1.024088039994239807e-01 1.380098164081573486e-01 -1.024079024791717529e-01 5.389359593391418457e-02 1.699565052986145020e-01 -1.150354743003845215e-01 -1.950107961893081665e-01 -1.560685187578201294e-01 1.603708565235137939e-01 1.239902749657630920e-01 -2.781417779624462128e-02 -2.063405811786651611e-01 -2.165799587965011597e-01 1.075886264443397522e-01 -4.293320700526237488e-02 -1.140495985746383667e-01 -1.531687378883361816e-01 -1.776102781295776367e-01 -5.418023094534873962e-02 9.035263955593109131e-02 1.451195031404495239e-01 6.432397663593292236e-02 3.784493207931518555e-01 3.902508318424224854e-01 3.046189248561859131e-01 2.135476022958755493e-01 6.842176616191864014e-02
-1.017503216862678528e-01 1.143374596722424030e-03 -4.080843329429626465e-01 -4.745414108037948608e-02 1.080094277858734131e-01 2.414707839488983154e-01 3.688514931127429008e-03 2.436391711235046387e-01 -1.628996878862380981e-01 9.626401215791702271e-02 8.836265653371810913e-02 -4.387933611869812012e-01 -2.399570941925048828e-01 4.396270215511322021e-02 2.994314432144165039e-01 -1.520475745201110840e-01 -2.710624132305383682e-03 -8.653214573860168457e-02 6.332931667566299438e-02 5.976313725113868713e-02 1.882119476795196533e-01 1.565138250589370728e-01 -9.980954229831695557e-02 1.428016345016658306e-03 -3.118335083127021790e-02 2.789320647716522217e-01 9.174326807260513306e-02 8.916551619768142700e-02 -2.336603701114654541e-01 1.395576596260070801e-01 -9.484925121068954468e-02 1.410608887672424316e-01
-3.418685793876647949e-01 1.333581507205963135e-01 -2.531800270080566406e-01 4.720860347151756287e-02 -1.147807985544204712e-01 -8.816766738891601562e-02 2.153417170047760010e-01 6.617937982082366943e-02 -2.396269589662551880e-01 1.884048618376255035e-02 -6.392538547515869141e-02 -1.741287559270858765e-01 -2.490431368350982666e-01 -1.029261499643325806e-01 5.295871943235397339e-02 4.254297018051147461e-01 7.064257562160491943e-02 -3.160867691040039062e-01 -3.899963945150375366e-02 5.294239521026611328e-02 -1.040695011615753174e-01 -5.577931925654411316e-02 8.364018797874450684e-02 -1.571063697338104248e-02 -1.979805380105972290e-01 1.867202520370483398e-01 -9.590516239404678345e-02 9.050034731626510620e-02 -2.144959270954132080e-01 -1.420713216066360474e-01 6.684125214815139771e-02 2.935976982116699219e-01
-2.753888666629791260e-01 1.437330991029739380e-01 -1.241137683391571045e-01 9.429234266281127930e-02 -3.150275051593780518e-01 3.956891894340515137e-01 5.493164435029029846e-02 -9.072175249457359314e-03 -3.360611200332641602e-02 2.365754097700119019e-01 2.483747005462646484e-01 -2.006606608629226685e-01 1.148745231330394745e-02 -1.842732578516006470e-01 1.259251534938812256e-01 1.291484236717224121e-01 -2.602728903293609619e-01 -3.223056197166442871e-01 -9.604074992239475250e-03 -2.629533410072326660e-01 1.458376459777355194e-02 -1.357997059822082520e-01 -4.885403439402580261e-02 -5.778335034847259521e-02 1.040456742048263550e-01 1.579998582601547241e-01 1.527540385723114014e-01 -1.104412749409675598e-01 2.247930169105529785e-01 1.884431391954421997e-02 4.623174294829368591e-02 7.094415277242660522e-02
-1.930992603302001953e-01 1.457073390483856201e-01 -1.887867152690887451e-01 6.310764700174331665e-02 -8.941245824098587036e-02 -6.227198615670204163e-02 1.424395292997360229e-01 -1.462127417325973511e-01 -3.784968554973602295e-01 2.472973056137561798e-02 -1.336206495761871338e-01 -4.360810518264770508e-01 -1.681136190891265869e-01 -7.609210908412933350e-02 -5.522595718502998352e-02 -2.855881117284297943e-02 9.025095403194427490e-02 -1.634739637374877930e-01 1.612901315093040466e-02 6.924656778573989868e-02 -1.092883050441741943e-01 9.093350917100906372e-02 -5.496043711900711060e-02 1.910896599292755127e-01 -3.123466372489929199e-01 2.939905524253845215e-01 -1.734436452388763428e-01 1.300061345100402832e-01 -1.967098563909530640e-01 -1.256009489297866821e-01 6.164478138089179993e-02 2.638001143932342529e-01
-1.562441438436508179e-01 1.821110695600509644e-01 -1.709689944982528687e-01 1.436234563589096069e-01 3.790893778204917908e-02 -1.329571008682250977e-01 5.134331807494163513e-02 1.147652640938758850e-01 -3.018332645297050476e-02 5.719498172402381897e-02 3.562305271625518799e-01 -3.592656552791595459e-01 -2.730053365230560303e-01 1.056896075606346130e-01 2.150690853595733643e-01 1.653865128755569458e-01 -1.950893104076385498e-01 -1.651357710361480713e-01 -3.198134303092956543e-01 -2.619396522641181946e-02 -2.162262201309204102e-01 -1.832280866801738739e-02 -3.077259957790374756e-01 1.435027569532394409e-01 -1.284974161535501480e-02 1.670954674482345581e-01 2.814298495650291443e-02 1.575029492378234863e-01 1.002102941274642944e-01 9.990529716014862061e-02 -9.593085199594497681e-02 1.568249613046646118e-01
-6.166351586580276489e-02 9.371738135814666748e-02 -1.245616376399993896e-01 8.839946985244750977e-02 -1.890383213758468628e-01 3.649643659591674805e-01 1.750650405883789062e-01 4.653349816799163818e-01 -1.111429557204246521e-01 1.692472845315933228e-01 3.783837258815765381e-01 -2.959098219871520996e-01 4.889629408717155457e-02 6.152858026325702667e-03 8.003199100494384766e-02 6.281621754169464111e-02 -7.078609615564346313e-02 1.157561317086219788e-01 6.126226484775543213e-02 -1.546236034482717514e-02 7.979244738817214966e-02 5.712585896253585815e-02 3.303365781903266907e-02 1.139275655150413513e-01 2.848990075290203094e-02 1.935952156782150269e-01 -7.266532629728317261e-02 3.346460163593292236e-01 1.441404223442077637e-01 1.691426895558834076e-02 1.243166774511337280e-01 1.589726507663726807e-01
-1.244319602847099304e-01 -6.714894436299800873e-03 -2.701740264892578125e-01 1.079044863581657410e-02 -1.984534561634063721e-01 2.199129313230514526e-01 2.006632983684539795e-01 3.031728863716125488e-01 5.235991254448890686e-02 1.424817144870758057e-01 2.562213242053985596e-01 -2.461000680923461914e-01 -1.260086894035339355e-01 -9.287595003843307495e-02 5.147473420947790146e-03 3.743912279605865479e-02 -1.425641179084777832e-01 -2.208477407693862915e-01 1.443793773651123047e-01 -7.184221595525741577e-02 -1.415929496288299561e-01 -7.954119145870208740e-02 9.368530660867691040e-02 -2.689837478101253510e-02 3.425429761409759521e-01 2.597920298576354980e-01 3.116281330585479736e-01 2.675122916698455811e-01 1.522542983293533325e-01 -3.056484274566173553e-02 8.744695782661437988e-02 -9.329267195425927639e-04
-5.146024748682975769e-02 1.973212659358978271e-01 -1.347768604755401611e-01 2.461501955986022949e-02 -4.822908043861389160e-01 1.606810986995697021e-01 -2.910499274730682373e-02 -1.412944644689559937e-01 -1.386939287185668945e-01 5.436389893293380737e-02 -1.199494767934083939e-02 -3.470093011856079102e-01 -4.159324988722801208e-02 6.927713006734848022e-02 2.549644932150840759e-02 2.507463283836841583e-02 -4.212087020277976990e-02 7.534753531217575073e-02 2.685856521129608154e-01 -1.593357622623443604e-01 1.580722182989120483e-01 1.818854659795761108e-01 1.980056762695312500e-01 -2.484199255704879761e-01 -8.681414648890495300e-03 2.996161878108978271e-01 7.884704391472041607e-04 1.397566199302673340e-01 5.463821068406105042e-02 2.269548475742340088e-01 2.587174475193023682e-01 -1.228036433458328247e-01
3.651684150099754333e-02 -1.350270025432109833e-02 -2.642978429794311523e-01 -1.450857371091842651e-01 -1.614126265048980713e-01 2.539373934268951416e-01 7.861715555191040039e-02 -2.567653544247150421e-02 -1.906113773584365845e-01 -1.144165098667144775e-01 -1.917658746242523193e-01 -1.825144141912460327e-01 -3.102164268493652344e-01 -1.695372611284255981e-01 -1.810020506381988525e-01 -6.249345839023590088e-03 5.089238286018371582e-02 -1.268452312797307968e-02 -2.075709868222475052e-03 -1.427054256200790405e-01 -2.056520245969295502e-02 3.598752021789550781e-01 1.687201857566833496e-01 -5.079106986522674561e-02 4.428669437766075134e-02 2.853856980800628662e-01 3.383824974298477173e-02 1.311702579259872437e-01 1.223276630043983459e-01 3.762969970703125000e-01 -1.156979724764823914e-01 2.776864171028137207e-01
-4.568015635013580322e-01 -2.445523999631404877e-02 -9.069484472274780273e-02 -1.347458660602569580e-01 -2.922433316707611084e-01 5.302047729492187500e-02 2.468051314353942871e-01 -2.322563081979751587e-01 3.370644152164459229e-02 -9.309921413660049438e-02 1.387292891740798950e-01 -1.188265159726142883e-01 -7.180336862802505493e-03 7.531548291444778442e-02 1.734974235296249390e-01 -2.199044227600097656e-01 -1.239709556102752686e-01 -1.828775405883789062e-01 1.217240244150161743e-01 -1.967337727546691895e-01 -2.274984680116176605e-02 2.649261057376861572e-01 -1.702073030173778534e-02 -7.238218188285827637e-02 -5.757952854037284851e-02 1.368608027696609497e-01 5.700574442744255066e-02 1.880745589733123779e-01 -1.172557249665260315e-01 -4.427582770586013794e-02 2.485873997211456299e-01 3.423266708850860596e-01
-3.062320351600646973e-01 2.694377005100250244e-01 -3.189498484134674072e-01 -1.774469614028930664e-01 -2.667445242404937744e-01 -2.488978020846843719e-02 -2.335879951715469360e-02 -6.170490756630897522e-02 -3.684627413749694824e-01 -8.394958078861236572e-02 -7.879476249217987061e-02 -2.804894000291824341e-02 -2.051014900207519531e-01 -1.547376438975334167e-02 1.981128454208374023e-01 2.255845516920089722e-01 1.139419078826904297e-01 -2.674487233161926270e-01 1.482665631920099258e-02 -6.606030464172363281e-02 1.134234443306922913e-01 -1.590684987604618073e-02 -7.055839151144027710e-02 1.211450174450874329e-01 -2.540076971054077148e-01 1.402938961982727051e-01 -1.791553348302841187e-01 1.992296278476715088e-01 -9.843046963214874268e-02 -1.591580957174301147e-01 1.547713875770568848e-01 -7.210767269134521484e-02
-4.025650322437286377e-01 1.943110227584838867e-01 -1.308187395334243774e-01 -3.614195287227630615e-01 -1.684829592704772949e-01 2.567701339721679688e-01 -1.937990076839923859e-03 -1.909355074167251587e-01 1.360783725976943970e-01 -7.441557198762893677e-02 -4.745073989033699036e-02 -2.935378253459930420e-01 -9.129764512181282043e-03 -2.515538632869720459e-01 -2.438997030258178711e-01 -7.597631961107254028e-02 -1.782264560461044312e-01 -1.165370345115661621e-01 -5.414770543575286865e-02 -4.921811074018478394e-02 -9.368539601564407349e-02 1.866475678980350494e-02 -3.036682866513729095e-02 -1.326325386762619019e-01 1.264692842960357666e-01 -3.720868751406669617e-02 1.775644272565841675e-01 1.893522292375564575e-01 -2.305576801300048828e-01 1.224248856306076050e-01 7.145304232835769653e-02 2.102967500686645508e-01
4.594778642058372498e-02 -1.733814552426338196e-02 8.279921859502792358e-02 -2.634335756301879883e-01 -1.266393959522247314e-01 2.325376868247985840e-01 1.587346792221069336e-01 1.927345395088195801e-01 -2.196351885795593262e-01 -1.912170648574829102e-02 1.527580916881561279e-01 -3.141374886035919189e-01 -5.338818952441215515e-02 -3.382134810090065002e-02 -1.049410626292228699e-01 -4.098968207836151123e-02 -2.085517942905426025e-01 -4.741495475172996521e-02 -5.379595980048179626e-02 -5.123906582593917847e-02 4.515153169631958008e-02 2.960818447172641754e-02 1.077931746840476990e-02 2.036906629800796509e-01 -4.136597514152526855e-01 1.149754375219345093e-01 2.567325532436370850e-01 2.673505544662475586e-01 -3.747349679470062256e-01 1.692772209644317627e-01 1.131738722324371338e-01 4.666127637028694153e-02
-4.075608216226100922e-03 1.601037830114364624e-01 -1.085138022899627686e-01 -9.271764755249023438e-02 -4.046948626637458801e-03 2.679385244846343994e-02 2.913460135459899902e-02 1.761948764324188232e-01 -3.544203937053680420e-01 2.816962003707885742e-01 1.122425571084022522e-01 -3.453255891799926758e-01 -4.529589787125587463e-02 -5.399695783853530884e-02 2.448418289422988892e-01 1.245533302426338196e-01 -2.541956305503845215e-01 -2.370579093694686890e-01 1.219722554087638855e-01 -8.263161778450012207e-02 2.633836269378662109e-01 5.723867565393447876e-02 -2.702274918556213379e-01 9.572817012667655945e-03 -2.114934474229812622e-01 2.297631204128265381e-01 1.189812645316123962e-01 4.973433539271354675e-02 -2.200627028942108154e-01 1.264161318540573120e-01 1.561008244752883911e-01 -1.135866269469261169e-01
-3.184010386466979980e-01 4.571326076984405518e-02 -2.086777389049530029e-01 6.143142655491828918e-02 -9.953419119119644165e-02 -1.478135883808135986e-01 -3.361540660262107849e-02 9.595633298158645630e-02 -4.125912785530090332e-01 -1.308581680059432983e-01 -9.067564457654953003e-02 -4.072712957859039307e-01 -9.460907429456710815e-02 -2.555180788040161133e-01 -4.413033276796340942e-02 -4.831859841942787170e-02 -1.883297562599182129e-01 -3.312620520591735840e-02 1.488658338785171509e-01 7.106038182973861694e-02 -6.024270504713058472e-02 4.705889895558357239e-02 9.255014359951019287e-02 1.544169485569000244e-01 -2.690971493721008301e-01 2.005212306976318359e-01 1.198695693165063858e-02 1.460717022418975830e-01 6.488820910453796387e-02 -2.774091362953186035e-01 -1.268568485975265503e-01 1.837280243635177612e-01
-3.362082540988922119e-01 -3.480328992009162903e-02 -2.829592823982238770e-01 -2.375839836895465851e-02 8.876153826713562012e-02 1.284223496913909912e-01 1.635092794895172119e-01 -1.247087940573692322e-01 8.002001792192459106e-02 2.114391922950744629e-01 -2.001087553799152374e-02 -2.015075981616973877e-01 -2.093315422534942627e-01 -1.058244556188583374e-01 -2.201424241065979004e-01 -1.436376273632049561e-01 -2.263950854539871216e-01 -9.415987879037857056e-02 1.541800945997238159e-01 -2.826096713542938232e-01 2.689482569694519043e-01 2.065989188849925995e-02 -1.507887989282608032e-01 -4.435366392135620117e-02 -1.254623532295227051e-01 1.907694637775421143e-01 2.048907130956649780e-01 3.254632949829101562e-01 -2.216951102018356323e-01 3.655974566936492920e-02 -5.764333158731460571e-02 8.462859690189361572e-02
-2.281472384929656982e-01 1.267404407262802124e-01 -2.992374300956726074e-01 -5.446612834930419922e-02 -2.645064592361450195e-01 -3.124401271343231201e-01 1.918568462133407593e-01 -6.835138052701950073e-02 -3.241657912731170654e-01 7.383704930543899536e-02 -6.448036991059780121e-03 -2.405221909284591675e-01 -6.125573813915252686e-02 5.166789516806602478e-02 -8.458534628152847290e-02 3.876657783985137939e-02 -2.635396420955657959e-01 -8.531561493873596191e-02 -2.224061489105224609e-01 -8.752901852130889893e-02 7.303596287965774536e-02 1.822479516267776489e-01 1.609346121549606323e-01 1.937201023101806641e-01 -2.442713454365730286e-02 1.617749631404876709e-01 2.250846326351165771e-01 1.997807025909423828e-01 -3.143242746591567993e-02 -2.432708144187927246e-01 -4.349159076809883118e-02 1.776750832796096802e-01
-4.215418696403503418e-01 -9.627329185605049133e-03 -1.682827025651931763e-01 -6.552635226398706436e-03 3.395856916904449463e-02 2.919295243918895721e-02 7.119134068489074707e-02 -3.087980151176452637e-01 -9.719667956233024597e-03 9.070310741662979126e-02 2.681100666522979736e-01 -2.034316360950469971e-01 -6.354026496410369873e-02 -3.605951368808746338e-02 -1.581405103206634521e-01 2.724091894924640656e-02 -3.427227735519409180e-01 -1.246292814612388611e-01 2.039306163787841797e-01 -2.540844380855560303e-01 1.739112734794616699e-01 5.104412138462066650e-02 1.639240831136703491e-01 1.521681994199752808e-01 -3.794417530298233032e-02 2.001272439956665039e-01 2.301950156688690186e-01 1.979348659515380859e-01 -2.613740265369415283e-01 -1.442732382565736771e-02 -1.075865626335144043e-01 5.447977781295776367e-02
-2.329475134611129761e-01 1.400377005338668823e-01 -1.004830449819564819e-01 -5.430503189563751221e-02 -3.015437722206115723e-01 -1.219341456890106201e-01 -4.146366193890571594e-02 1.733487993478775024e-01 -1.246119961142539978e-01 1.217156574130058289e-01 1.681297421455383301e-01 -1.441696584224700928e-01 -4.117560386657714844e-01 -3.075726795941591263e-03 7.470806688070297241e-02 2.029031366109848022e-01 -2.411745339632034302e-01 3.958505764603614807e-02 9.497546404600143433e-02 1.532179713249206543e-01 5.748056247830390930e-02 -1.868637204170227051e-01 -5.680085718631744385e-02 1.517875045537948608e-01 -3.596687018871307373e-01 2.029974758625030518e-01 -2.244947850704193115e-01 1.810916811227798462e-01 -1.429373323917388916e-01 -9.482627362012863159e-02 -1.501931548118591309e-01 1.317411363124847412e-01
-2.386822551488876343e-01 1.887812912464141846e-01 -4.175236225128173828e-01 2.691199444234371185e-02 -2.220418751239776611e-01 1.341621428728103638e-01 -2.115030884742736816e-01 1.734845340251922607e-01 -2.699849307537078857e-01 9.901652485132217407e-02 -2.312003672122955322e-01 -5.146335810422897339e-02 -1.821872293949127197e-01 6.790549308061599731e-02 5.784247815608978271e-02 2.559615075588226318e-01 3.037074208259582520e-02 -3.342675864696502686e-01 -9.001129120588302612e-02 -2.595393173396587372e-02 -2.587445974349975586e-01 -1.530768275260925293e-01 -3.169444203376770020e-02 4.927804321050643921e-02 -3.668437898159027100e-02 1.008176952600479126e-01 1.372590363025665283e-01 1.380104273557662964e-01 1.588373258709907532e-02 -1.536155790090560913e-01 2.311548739671707153e-01 5.310176685452461243e-02
-4.853092730045318604e-01 -7.897838950157165527e-02 -1.838533729314804077e-01 -2.601054683327674866e-02 -1.077987551689147949e-01 -3.666504099965095520e-02 5.121069028973579407e-02 -5.284772068262100220e-02 -2.279719337821006775e-02 -2.250155666843056679e-03 2.335150390863418579e-01 -2.196321636438369751e-01 -2.569775581359863281e-01 4.960494488477706909e-02 -1.058598980307579041e-01 4.168473184108734131e-02 -2.619485557079315186e-01 6.657765060663223267e-02 2.457219511270523071e-01 -1.853563189506530762e-01 3.111331164836883545e-01 1.102720573544502258e-01 -2.382853031158447266e-01 1.917330361902713776e-02 -6.140833720564842224e-03 6.002068519592285156e-02 1.999200880527496338e-01 1.897611021995544434e-01 -1.578871458768844604e-01 4.398622363805770874e-02 -6.553044915199279785e-02 2.756304740905761719e-01
-9.643475711345672607e-02 7.601340115070343018e-02 -2.116792052984237671e-01 1.567126661539077759e-01 1.756697446107864380e-01 3.371360152959823608e-02 1.129156574606895447e-01 1.002332791686058044e-01 -5.449795722961425781e-01 6.910065561532974243e-02 2.176956385374069214e-01 -2.696540057659149170e-01 -1.018873825669288635e-01 -2.541241049766540527e-01 -7.757467031478881836e-02 1.987154595553874969e-02 1.037776842713356018e-01 -1.814827173948287964e-01 -4.813803732395172119e-02 -1.969748288393020630e-01 -1.179076060652732849e-01 4.901207238435745239e-02 -1.325502544641494751e-01 2.020146399736404419e-01 -2.798817455768585205e-01 2.250583916902542114e-01 2.301662415266036987e-02 1.330124735832214355e-01 -3.077437914907932281e-02 3.594702854752540588e-02 2.189044654369354248e-01 2.520764805376529694e-02
-4.720531404018402100e-01 1.141820196062326431e-02 -2.464120835065841675e-01 -4.433669894933700562e-02 -6.005490571260452271e-02 -6.797881214879453182e-04 1.147308573126792908e-01 -2.211571484804153442e-01 1.018640398979187012e-01 3.564298897981643677e-02 1.657589823007583618e-01 -1.075677201151847839e-01 -3.469226062297821045e-01 -4.787690995726734400e-04 -4.912669584155082703e-02 -1.181930676102638245e-01 -7.397510856389999390e-02 -2.931993640959262848e-02 3.503218591213226318e-01 -1.629230976104736328e-01 1.171993538737297058e-01 -2.015755027532577515e-01 -1.994070112705230713e-01 8.295707404613494873e-02 -8.037340641021728516e-02 1.576423048973083496e-01 1.838352233171463013e-01 2.773572802543640137e-01 -1.426320970058441162e-01 1.340751349925994873e-01 1.547343283891677856e-01 1.808622851967811584e-02
-2.190084606409072876e-01 3.515993058681488037e-01 -2.879615724086761475e-01 -1.919597387313842773e-01 -3.450593650341033936e-01 -1.484277993440628052e-01 3.479874506592750549e-02 3.934004902839660645e-02 -3.892551958560943604e-01 9.194494038820266724e-02 8.483641594648361206e-02 -2.291980534791946411e-01 -1.312284618616104126e-01 -1.282821316272020340e-02 -4.061118140816688538e-02 1.428889036178588867e-01 -1.403723806142807007e-01 -6.908674538135528564e-02 -1.122303605079650879e-01 7.704284787178039551e-02 1.976349204778671265e-01 -9.363684803247451782e-02 1.501347869634628296e-01 1.577757298946380615e-02 -3.300528228282928467e-02 8.988927304744720459e-02 1.798075251281261444e-02 2.146402150392532349e-01 1.310761570930480957e-01 -1.981420516967773438e-01 -2.801200747489929199e-01 3.919219970703125000e-02
-3.370378613471984863e-01 2.255648672580718994e-01 7.011169195175170898e-02 -4.602395370602607727e-02 -3.799627423286437988e-01 7.365771383047103882e-02 1.575777232646942139e-01 -7.053713500499725342e-02 -1.050686985254287720e-01 2.409622073173522949e-01 4.021544009447097778e-02 -1.016396656632423401e-01 4.037776961922645569e-02 9.845672547817230225e-02 1.991925537586212158e-01 6.596449017524719238e-02 -1.708605289459228516e-01 -6.324625015258789062e-02 -2.229915186762809753e-02 -1.776773184537887573e-01 -7.025388628244400024e-02 -1.278746221214532852e-02 -5.090305954217910767e-02 -7.696161419153213501e-02 1.357607394456863403e-01 3.060461878776550293e-01 1.813159883022308350e-01 3.919142782688140869e-01 1.435112804174423218e-01 2.760410010814666748e-01 7.660768181085586548e-02 1.799497753381729126e-01
-2.751650810241699219e-01 -2.774365991353988647e-02 -6.384766846895217896e-02 4.366080090403556824e-02 -1.751400828361511230e-01 2.861011922359466553e-01 2.105692327022552490e-01 -1.237341240048408508e-01 -1.085601001977920532e-02 3.633137643337249756e-01 1.641190797090530396e-01 -2.421394586563110352e-01 -8.661409467458724976e-02 -1.612946689128875732e-01 1.473280489444732666e-01 1.812577843666076660e-01 -2.677856385707855225e-01 -2.024638652801513672e-01 -2.294046571478247643e-03 -8.512900769710540771e-02 -8.466570824384689331e-02 -6.321226060390472412e-02 -1.286515146493911743e-01 -1.800662130117416382e-01 1.180391833186149597e-01 1.672874689102172852e-01 2.314934730529785156e-01 1.837559491395950317e-01 2.191129326820373535e-01 2.339186817407608032e-01 1.623826771974563599e-01 -3.365341946482658386e-02
-1.854783147573471069e-01 -1.569976657629013062e-01 -2.830199301242828369e-01 -8.121071755886077881e-02 -1.742386370897293091e-01 6.771512795239686966e-03 5.381778255105018616e-02 1.866251789033412933e-02 -3.726316988468170166e-01 1.257867068052291870e-01 2.646950446069240570e-02 -3.127588331699371338e-01 -1.423129141330718994e-01 -1.275159120559692383e-01 8.922589942812919617e-03 3.115567266941070557e-01 1.608822494745254517e-02 -1.808483302593231201e-01 -1.670828461647033691e-01 2.429464459419250488e-01 -1.364744156599044800e-01 -3.185324966907501221e-01 8.067618310451507568e-02 7.507045567035675049e-02 -2.439022213220596313e-01 6.101671233773231506e-02 -2.149057760834693909e-02 1.244646683335304260e-01 6.104227155447006226e-02 -1.673407554626464844e-01 1.276581082493066788e-02 2.656215131282806396e-01
-3.513848185539245605e-01 -6.263458728790283203e-02 4.645943269133567810e-02 -8.158136904239654541e-02 -5.515640377998352051e-01 3.110601752996444702e-02 -4.210234433412551880e-02 -1.681061834096908569e-01 -6.108966656029224396e-03 3.422443270683288574e-01 6.482920050621032715e-02 -3.018851280212402344e-01 -2.779917418956756592e-02 2.342262119054794312e-02 1.068232953548431396e-01 2.073977291584014893e-01 -2.228479087352752686e-01 -1.674577295780181885e-01 -1.243719160556793213e-01 -9.939928352832794189e-02 7.548119127750396729e-02 1.402693092823028564e-01 -1.015657037496566772e-01 4.261780157685279846e-02 3.135443106293678284e-02 1.136147454380989075e-01 -2.010734379291534424e-01 1.345193684101104736e-01 1.322950515896081924e-02 1.638013571500778198e-01 1.323725879192352295e-01 5.304678529500961304e-02
2.930536167696118355e-03 -4.395165666937828064e-02 -2.156219929456710815e-01 -1.573311835527420044e-01 -2.987059950828552246e-01 1.794163882732391357e-01 9.408285468816757202e-02 3.495265729725360870e-03 -3.830653727054595947e-01 3.547195196151733398e-01 5.975151807069778442e-02 -2.772267162799835205e-01 6.737391650676727295e-02 -4.299136251211166382e-02 1.838037520647048950e-01 6.912548840045928955e-02 1.954032331705093384e-01 5.542860180139541626e-02 -4.722177237272262573e-02 1.317553967237472534e-01 -1.912956088781356812e-01 -8.643656969070434570e-02 -1.785974390804767609e-02 7.428470999002456665e-02 -7.776136696338653564e-02 2.163070440292358398e-01 7.353120297193527222e-02 2.915468811988830566e-01 2.371282130479812622e-01 -1.603159457445144653e-01 9.663285687565803528e-03 2.501639127731323242e-01
-3.102907538414001465e-01 -7.669185847043991089e-02 -2.209364324808120728e-01 -3.884699344635009766e-01 -3.123212158679962158e-01 -1.020921319723129272e-01 -6.846392992883920670e-03 3.826364129781723022e-02 -3.526353836059570312e-01 6.193502247333526611e-02 -1.132292747497558594e-01 -1.435102671384811401e-01 -8.575721085071563721e-02 -2.310148477554321289e-01 -5.982942879199981689e-02 1.126408055424690247e-01 -2.731878869235515594e-02 -1.489261686801910400e-01 -3.578314930200576782e-02 8.752237260341644287e-02 -2.053331285715103149e-01 9.437663853168487549e-02 1.436676979064941406e-01 7.678258419036865234e-02 -1.327389627695083618e-01 1.640284806489944458e-01 5.473044142127037048e-02 2.848473787307739258e-01 3.877392783761024475e-02 -2.063416987657546997e-01 -2.509099841117858887e-01 -6.985285878181457520e-02
-2.619419097900390625e-01 2.127952128648757935e-01 -8.209341764450073242e-02 -1.063239052891731262e-01 -2.067503780126571655e-01 -1.211776062846183777e-01 3.987683728337287903e-02 2.102665156126022339e-01 -4.840407371520996094e-01 -5.715517327189445496e-02 -2.899088151752948761e-02 -2.588670253753662109e-01 -2.601030468940734863e-02 -1.826134324073791504e-01 -2.083387784659862518e-02 -6.954899430274963379e-02 -3.100832998752593994e-01 -1.092867553234100342e-01 -6.378128379583358765e-02 -6.039493530988693237e-02 1.194376051425933838e-01 1.115536391735076904e-01 -7.225920259952545166e-02 1.000474542379379272e-01 -1.031053662300109863e-01 1.797602772712707520e-01 -3.209052979946136475e-02 1.595821231603622437e-01 -1.133030932396650314e-02 -3.635416030883789062e-01 2.964770793914794922e-02 2.444515526294708252e-01
1.287918686866760254e-01 -3.437594696879386902e-02 -1.454105079174041748e-01 -1.738576889038085938e-01 -4.397557973861694336e-01 -8.442729711532592773e-02 2.349199354648590088e-01 8.726219832897186279e-02 -5.107735395431518555e-01 2.068838924169540405e-01 8.240870386362075806e-02 -4.070652425289154053e-01 -1.657777130603790283e-01 8.661145344376564026e-03 -5.641273409128189087e-02 1.333782076835632324e-01 1.068397238850593567e-01 -1.074333712458610535e-01 3.476821258664131165e-02 2.019711583852767944e-02 1.728202030062675476e-02 3.632120415568351746e-02 -7.556780427694320679e-02 2.511006221175193787e-02 3.173531964421272278e-02 6.804307550191879272e-02 -4.291410371661186218e-02 1.410922110080718994e-01 2.493861764669418335e-01 -3.617539629340171814e-02 1.195771768689155579e-01 7.150518894195556641e-02
-1.564981639385223389e-01 1.921860128641128540e-01 -3.688530325889587402e-01 -1.885073930025100708e-01 -2.132966220378875732e-01 2.903789281845092773e-02 -9.915305674076080322e-02 -1.646449565887451172e-01 -1.366475373506546021e-01 -7.178339362144470215e-02 1.834051012992858887e-01 -1.212312430143356323e-01 -2.042740732431411743e-01 1.406766176223754883e-01 1.886475980281829834e-01 2.161050289869308472e-01 -1.943548917770385742e-01 -3.033652305603027344e-01 -7.974102348089218140e-02 1.712355464696884155e-01 2.512227594852447510e-01 -2.643684148788452148e-01 -1.880988329648971558e-01 1.049219071865081787e-01 -5.070528015494346619e-02 1.709351241588592529e-01 1.242776811122894287e-01 1.452393382787704468e-01 -8.527976274490356445e-02 -1.652570068836212158e-01 -1.204201951622962952e-01 7.382299751043319702e-02
-1.587087959051132202e-01 3.002907149493694305e-02 -2.723841071128845215e-01 1.297558471560478210e-02 -3.630206882953643799e-01 1.090918034315109253e-01 1.757422834634780884e-01 -1.798564344644546509e-01 -3.827576339244842529e-01 6.639642268419265747e-02 -2.196499146521091461e-02 -3.075980842113494873e-01 5.077613051980733871e-03 1.542162299156188965e-01 2.594339251518249512e-01 1.568645536899566650e-01 -1.117366328835487366e-01 -1.698940694332122803e-01 9.397257864475250244e-02 1.074577644467353821e-01 1.158189997076988220e-01 2.315111085772514343e-02 -2.768210768699645996e-01 2.214339226484298706e-01 -2.163667827844619751e-01 1.926306039094924927e-01 5.848795548081398010e-02 -4.460292309522628784e-02 1.634300500154495239e-01 -1.096564978361129761e-01 3.252595290541648865e-02 -2.085225097835063934e-02
-2.061428688466548920e-02 1.088865995407104492e-01 -1.386029869318008423e-01 -1.310122907161712646e-01 -2.309198826551437378e-01 1.432634890079498291e-01 -4.134678840637207031e-02 1.354921311140060425e-01 9.862111508846282959e-02 1.058370154350996017e-02 1.652292720973491669e-02 -5.896568894386291504e-01 -1.816191673278808594e-01 1.276072263717651367e-01 8.790758997201919556e-02 2.831946015357971191e-01 -1.696363538503646851e-01 -1.392112523317337036e-01 -1.345028728246688843e-01 -9.456504136323928833e-02 4.458781704306602478e-02 2.923806756734848022e-02 1.405699644237756729e-02 -1.053859293460845947e-01 -8.984621614217758179e-02 4.474526345729827881e-01 -1.459911912679672241e-01 6.672209501266479492e-02 2.924843877553939819e-02 1.096073985099792480e-01 4.261706396937370300e-02 -1.560509353876113892e-01
-1.891556084156036377e-01 1.241793259978294373e-01 -4.378991127014160156e-01 -7.634536176919937134e-02 7.546325773000717163e-02 1.202895790338516235e-01 -1.364465951919555664e-01 -1.108080893754959106e-01 -4.156923294067382812e-01 -4.827320575714111328e-03 1.862282454967498779e-01 -3.295980095863342285e-01 -2.410404831171035767e-01 -7.869600504636764526e-02 7.214783877134323120e-02 8.791964501142501831e-02 1.611647941172122955e-02 -1.402787864208221436e-01 1.533607095479965210e-01 -1.397448927164077759e-01 2.429698705673217773e-01 -3.156704306602478027e-01 -5.898101627826690674e-02 -8.913565427064895630e-02 1.157596111297607422e-01 -1.202009767293930054e-01 -5.658649280667304993e-02 -8.318709209561347961e-03 -9.940323978662490845e-02 1.274249982088804245e-02 6.254807114601135254e-02 1.691733747720718384e-01
-2.087168991565704346e-01 -1.216990128159523010e-02 -2.043146342039108276e-01 -2.145137637853622437e-01 -1.316501349210739136e-01 -2.305389493703842163e-01 4.822902381420135498e-02 -7.350767031311988831e-03 -4.123144149780273438e-01 -9.892832487821578979e-02 1.070690341293811798e-03 -2.886797785758972168e-01 -1.227526515722274780e-01 -4.991281777620315552e-02 -9.114491939544677734e-02 3.479606285691261292e-02 -8.717153966426849365e-02 -1.825518459081649780e-01 1.099264025688171387e-01 -1.523518115282058716e-01 -1.327355802059173584e-01 1.259072590619325638e-02 2.110116742551326752e-02 1.003493443131446838e-01 2.024016808718442917e-03 3.677201271057128906e-01 1.402545124292373657e-01 2.413380146026611328e-01 -1.114802956581115723e-01 -3.838068246841430664e-01 -1.512966603040695190e-01 7.203113287687301636e-02
-1.063053905963897705e-01 -2.188726095482707024e-03 -1.303386092185974121e-01 1.687385737895965576e-01 -1.000727489590644836e-01 1.789725944399833679e-02 1.762309223413467407e-01 -3.283624947071075439e-01 -1.787001490592956543e-01 -9.857285022735595703e-02 -1.280720829963684082e-01 -3.382771015167236328e-01 -2.430696338415145874e-01 7.553083449602127075e-02 -2.199800908565521240e-01 -8.098801970481872559e-02 -3.025680482387542725e-01 -4.032408297061920166e-01 -3.389964997768402100e-02 -1.393675953149795532e-01 -6.317809224128723145e-02 2.415644377470016479e-01 4.319371283054351807e-02 -1.302629858255386353e-01 -1.316252499818801880e-01 6.912676990032196045e-02 1.011915132403373718e-01 1.649903804063796997e-01 5.679054558277130127e-02 1.626756042242050171e-01 1.139160171151161194e-01 2.089601606130599976e-01
-5.002821087837219238e-01 -1.650402545928955078e-01 -6.618617475032806396e-02 -2.013477534055709839e-01 -2.349802702665328979e-01 2.188113033771514893e-01 1.206331625580787659e-01 -3.071524500846862793e-01 -8.342327177524566650e-02 5.856999382376670837e-02 1.510896235704421997e-01 -1.067435145378112793e-01 -1.258068084716796875e-01 1.543338894844055176e-01 -2.011767923831939697e-01 -8.672678470611572266e-02 -3.187181428074836731e-02 -1.126463636755943298e-01 6.977953761816024780e-02 -1.870168149471282959e-01 3.037338554859161377e-01 -9.116341173648834229e-02 2.258303342387080193e-03 -2.092595677822828293e-03 2.851331233978271484e-02 1.349527016282081604e-02 1.048005092889070511e-02 2.582658231258392334e-01 -3.329536318778991699e-02 1.488305181264877319e-01 2.138969600200653076e-01 2.058532088994979858e-01
-1.718991249799728394e-01 7.314475625753402710e-02 -2.424429506063461304e-01 1.449275314807891846e-01 -1.620015352964401245e-01 2.867552340030670166e-01 1.445336490869522095e-01 2.733853161334991455e-01 -2.671715803444385529e-02 1.079407706856727600e-01 3.661785125732421875e-01 -2.822979688644409180e-01 1.859442293643951416e-01 1.441300939768552780e-02 -2.378389388322830200e-01 1.029386892914772034e-01 -1.731019616127014160e-01 -2.638539969921112061e-01 -5.454348772764205933e-02 5.281154811382293701e-02 -1.007953733205795288e-01 -3.193437680602073669e-02 4.183874931186437607e-03 8.138082921504974365e-02 1.473487913608551025e-02 2.032876759767532349e-01 8.377336710691452026e-02 2.138644158840179443e-01 3.238008022308349609e-01 3.914761915802955627e-02 1.505657136440277100e-01 -8.129796385765075684e-02
-2.090640068054199219e-01 -3.486110270023345947e-02 -8.641432039439678192e-03 -1.003102585673332214e-01 -3.328853249549865723e-01 3.773011565208435059e-01 4.267989471554756165e-02 2.247325927019119263e-01 -1.295560002326965332e-01 -3.818526118993759155e-02 2.614372074604034424e-01 -1.470621228218078613e-01 2.353672832250595093e-01 -5.862216278910636902e-02 3.045746684074401855e-02 6.067265942692756653e-02 -3.083344176411628723e-02 -1.015956625342369080e-01 -6.512364000082015991e-02 -1.984227448701858521e-01 5.793387442827224731e-02 -3.042656481266021729e-01 -2.009583711624145508e-01 9.937496483325958252e-02 -2.504064142704010010e-01 2.371230572462081909e-01 6.042182818055152893e-02 1.050246581435203552e-01 -6.431546527892351151e-03 1.195886209607124329e-01 -2.056182473897933960e-01 2.765325605869293213e-01
-4.328899681568145752e-01 8.725318312644958496e-02 -2.615315280854701996e-02 1.509131789207458496e-01 -1.457705497741699219e-01 2.057525217533111572e-01 1.597886532545089722e-01 1.582411862909793854e-02 7.240552455186843872e-02 1.599269509315490723e-01 -5.274200066924095154e-02 -2.420333325862884521e-01 -2.913276106119155884e-02 7.764755934476852417e-02 4.049727693200111389e-02 2.942231893539428711e-01 -2.169556170701980591e-01 1.207723021507263184e-01 1.176280230283737183e-01 -3.332114517688751221e-01 7.043771445751190186e-02 -1.305358856916427612e-01 -6.154977530241012573e-02 -6.324252486228942871e-02 1.629483550786972046e-01 2.832821607589721680e-01 2.615811303257942200e-02 2.582024633884429932e-01 2.372684478759765625e-01 1.872946135699748993e-02 1.056054383516311646e-01 2.159576863050460815e-01
7.189337909221649170e-02 2.606391534209251404e-02 -1.037351340055465698e-01 1.715145856142044067e-01 -1.485537588596343994e-01 -6.669380515813827515e-02 9.228567779064178467e-02 -1.006967425346374512e-01 -1.095143184065818787e-01 6.089114397764205933e-02 6.789121776819229126e-02 -2.829475402832031250e-01 -4.462687969207763672e-01 7.681325078010559082e-02 -2.003644853830337524e-01 8.587613701820373535e-02 6.129656359553337097e-02 2.618706040084362030e-02 5.434978008270263672e-02 1.141567453742027283e-01 3.812355399131774902e-01 4.952723532915115356e-02 -4.275829344987869263e-02 2.065171301364898682e-01 -4.302051365375518799e-01 1.950107663869857788e-01 3.550181165337562561e-02 1.401849538087844849e-01 7.200416922569274902e-02 1.677333191037178040e-02 1.305065900087356567e-01 2.768376171588897705e-01
-1.666601598262786865e-01 2.059052884578704834e-01 -3.648143634200096130e-02 -3.014807105064392090e-01 -6.111625209450721741e-02 1.642039120197296143e-01 1.136081591248512268e-01 2.327090650796890259e-01 -1.572645753622055054e-01 -8.600542321801185608e-03 -1.236069947481155396e-01 -1.932475417852401733e-01 -3.097904026508331299e-01 1.509819477796554565e-01 2.839115262031555176e-01 2.385046631097793579e-01 6.804566085338592529e-02 7.750120013952255249e-03 1.234016343951225281e-01 -3.769473358988761902e-02 2.284862101078033447e-01 1.211469527333974838e-02 -2.577885091304779053e-01 1.801755875349044800e-01 -8.101232349872589111e-02 3.076189756393432617e-01 1.204029470682144165e-01 2.885287404060363770e-01 1.092505753040313721e-01 -3.855721279978752136e-02 -1.199963409453630447e-02 -1.450781673192977905e-01
-2.725701928138732910e-01 8.854540996253490448e-03 -1.267788857221603394e-01 -2.730249613523483276e-02 -1.446465402841567993e-01 1.547886133193969727e-01 4.418858513236045837e-02 8.278776891529560089e-03 -1.901216953992843628e-01 3.491083160042762756e-02 2.047001942992210388e-02 -3.225011825561523438e-01 -3.079956471920013428e-01 4.972338303923606873e-02 3.160300552845001221e-01 3.228977620601654053e-01 -1.621020585298538208e-01 -2.203293517231941223e-02 7.895425893366336823e-03 -3.390524070709943771e-03 5.586276203393936157e-02 2.348814904689788818e-01 -2.461636066436767578e-01 2.371829599142074585e-01 7.344757765531539917e-02 3.108280003070831299e-01 7.181631773710250854e-02 7.954042404890060425e-02 1.798586994409561157e-01 5.520873889327049255e-02 -3.219178691506385803e-02 -2.583365738391876221e-01
-1.661025732755661011e-01 -3.363417461514472961e-03 -1.599816381931304932e-01 1.380345672369003296e-01 -7.847852259874343872e-02 1.985823363065719604e-01 1.331739872694015503e-01 1.926889866590499878e-01 1.094254478812217712e-02 2.324711978435516357e-01 4.304105341434478760e-01 -2.364775985479354858e-01 2.813069894909858704e-02 8.447035402059555054e-02 3.900390351191163063e-03 1.898245066404342651e-01 -1.953389197587966919e-01 -9.367495775222778320e-02 2.074341922998428345e-01 1.009776070713996887e-01 3.664029389619827271e-02 2.235369235277175903e-01 -6.592200696468353271e-02 1.355163007974624634e-01 2.159017473459243774e-01 1.665465384721755981e-01 4.646460711956024170e-02 3.829572498798370361e-01 -2.910243719816207886e-02 -1.031371857970952988e-02 2.993809878826141357e-01 -7.212053518742322922e-03
-3.309751152992248535e-01 1.963390856981277466e-01 -1.806407421827316284e-01 4.190070182085037231e-02 6.589100509881973267e-02 1.781117171049118042e-01 5.299470946192741394e-02 1.427821163088083267e-02 -1.836635023355484009e-01 1.530856490135192871e-01 6.035239249467849731e-02 -4.737394750118255615e-01 -1.042195558547973633e-01 2.855359343811869621e-03 1.130985543131828308e-01 -8.433055877685546875e-02 1.191436052322387695e-01 2.384298145771026611e-01 5.601797625422477722e-02 -8.476711227558553219e-04 3.097855150699615479e-01 9.126742184162139893e-02 -1.585416793823242188e-01 -6.430421024560928345e-02 4.246789496392011642e-03 3.015337884426116943e-01 1.095459237694740295e-02 5.625034868717193604e-02 -7.013566792011260986e-02 3.013061881065368652e-01 2.895889058709144592e-02 2.528089880943298340e-01
-2.142677307128906250e-01 -3.275143215432763100e-03 -4.141045510768890381e-01 1.382103413343429565e-01 -2.653453350067138672e-01 8.333607017993927002e-02 -8.965312503278255463e-03 -1.564415395259857178e-01 -2.404825240373611450e-01 -1.270558778196573257e-02 -6.698165088891983032e-03 -1.452623754739761353e-01 -1.114273816347122192e-01 3.604155033826828003e-02 2.424952983856201172e-01 3.658215999603271484e-01 2.332171890884637833e-03 -1.162991449236869812e-01 5.835240334272384644e-02 8.943235874176025391e-02 6.321725249290466309e-02 -1.744224131107330322e-02 -2.320646792650222778e-01 2.583357095718383789e-01 -3.445192873477935791e-01 3.051219284534454346e-01 1.017090901732444763e-01 6.995854899287223816e-03 1.299157366156578064e-02 -3.272093832492828369e-02 -4.051259718835353851e-03 5.324032530188560486e-02
-2.757096588611602783e-01 1.363836880773305893e-02 -4.501887783408164978e-02 -1.653814911842346191e-01 -2.100687623023986816e-01 4.401279687881469727e-01 5.555329471826553345e-02 -1.299553215503692627e-01 -1.429561078548431396e-01 1.284885406494140625e-01 -2.123766392469406128e-01 -1.682560741901397705e-01 -2.954980134963989258e-01 1.867665052413940430e-01 2.141645550727844238e-01 2.419271022081375122e-01 -1.494452059268951416e-01 -1.373518407344818115e-01 4.854609817266464233e-02 -9.359149262309074402e-03 -1.562356203794479370e-01 1.485476642847061157e-01 -7.109707593917846680e-02 8.872068673372268677e-02 8.168401569128036499e-02 5.072074010968208313e-02 -2.023301422595977783e-01 3.223054409027099609e-01 -1.175967603921890259e-01 1.430180966854095459e-01 -8.761425316333770752e-02 2.408659271895885468e-02
-1.196225434541702271e-01 1.747969239950180054e-01 -1.414100080728530884e-01 -1.260005533695220947e-01 -4.253136217594146729e-01 1.075953915715217590e-01 -4.925993457436561584e-02 7.387684285640716553e-02 1.528176367282867432e-01 5.155701935291290283e-02 1.185955330729484558e-01 -4.733361303806304932e-01 -1.677810996770858765e-01 5.790258198976516724e-02 -7.008565962314605713e-02 -5.847896635532379150e-02 -2.742197550833225250e-02 1.446703225374221802e-01 1.968151777982711792e-01 4.184595867991447449e-02 -2.120548933744430542e-01 1.498238444328308105e-01 -1.931645125150680542e-01 -2.458086758852005005e-01 -3.034828305244445801e-01 2.888566553592681885e-01 3.468991443514823914e-02 7.827499508857727051e-02 -6.404348462820053101e-02 -1.332549564540386200e-02 5.854654125869274139e-03 -2.123776823282241821e-02
-2.789536118507385254e-01 2.218254841864109039e-02 2.481757476925849915e-02 2.734062960371375084e-03 -3.319383561611175537e-01 3.903332948684692383e-01 -1.705103367567062378e-01 -1.144637241959571838e-01 -5.155998095870018005e-02 3.494951725006103516e-01 2.338664680719375610e-01 -3.608783185482025146e-01 -2.533625438809394836e-02 1.336086634546518326e-02 1.060375720262527466e-01 1.124305799603462219e-01 -1.449250429868698120e-01 -2.921637147665023804e-03 7.220791280269622803e-02 -7.781950291246175766e-03 -1.873566061258316040e-01 -2.130962014198303223e-01 2.611211687326431274e-02 -1.451653242111206055e-01 -1.058881804347038269e-01 1.081947684288024902e-01 1.367162466049194336e-01 1.051499843597412109e-01 2.909265756607055664e-01 -4.479927197098731995e-02 1.097645610570907593e-01 -4.472325369715690613e-02
-2.453492432832717896e-01 8.418295532464981079e-02 -8.797270804643630981e-02 -2.143484801054000854e-01 -1.654578298330307007e-01 2.758458256721496582e-01 -9.451980702579021454e-03 1.994917690753936768e-01 -2.666396200656890869e-01 -8.618281036615371704e-02 2.953277342021465302e-02 -1.086882427334785461e-01 -2.726173698902130127e-01 5.488048493862152100e-02 2.495648860931396484e-01 2.633814513683319092e-02 -2.927700616419315338e-02 -3.608014285564422607e-01 1.737042963504791260e-01 8.533987402915954590e-02 -1.074153631925582886e-01 9.314048103988170624e-03 -3.136118352413177490e-01 1.720424592494964600e-01 -4.978249222040176392e-02 2.462167143821716309e-01 2.968089580535888672e-01 1.404483616352081299e-01 -8.665975183248519897e-02 1.576049998402595520e-02 4.848634079098701477e-02 -1.227307692170143127e-01
-1.376243978738784790e-01 2.287355810403823853e-01 -3.082096390426158905e-02 -1.465896666049957275e-01 -1.618763208389282227e-01 1.263232827186584473e-01 -9.288603067398071289e-02 -8.168134093284606934e-02 1.601312905550003052e-01 1.368250995874404907e-01 -5.275489296764135361e-03 -3.367938995361328125e-01 -1.687426865100860596e-01 3.570622950792312622e-02 2.513167858123779297e-01 -3.259049728512763977e-02 -2.096335589885711670e-01 -3.310364782810211182e-01 1.603544503450393677e-01 -1.356911659240722656e-01 -7.762284576892852783e-02 1.159731894731521606e-01 -1.019979789853096008e-01 -1.602142453193664551e-01 6.377062201499938965e-02 1.214952394366264343e-01 1.591262072324752808e-01 7.513592392206192017e-02 3.901240825653076172e-01 3.458562791347503662e-01 -1.192689314484596252e-02 1.486376523971557617e-01
-3.439126014709472656e-01 1.155852973461151123e-01 -7.810104638338088989e-02 -8.832875639200210571e-02 -2.546075880527496338e-01 3.865933120250701904e-01 3.211594745516777039e-02 -4.481412842869758606e-02 -8.670225739479064941e-02 3.414190709590911865e-01 1.554857939481735229e-01 -3.381747901439666748e-01 -7.686696201562881470e-02 -1.184600591659545898e-02 7.589749246835708618e-02 2.826772034168243408e-01 -1.486885696649551392e-01 -4.972964152693748474e-02 1.678017899394035339e-02 -2.580462098121643066e-01 -6.462059915065765381e-02 -1.206978932023048401e-01 -6.855096668004989624e-02 5.277058109641075134e-02 8.149106055498123169e-02 2.353010922670364380e-01 2.010742276906967163e-01 -3.196038678288459778e-02 2.179116904735565186e-01 -2.977998927235603333e-02 -9.846711158752441406e-02 -5.999214947223663330e-02
-6.559488922357559204e-02 -1.643121428787708282e-02 -3.739937543869018555e-01 -2.579941451549530029e-01 -1.007172614336013794e-01 -8.220268040895462036e-02 8.404950052499771118e-02 1.386357545852661133e-01 -3.835963606834411621e-01 -1.278211921453475952e-01 8.229012042284011841e-02 -2.358841747045516968e-01 -3.743002191185951233e-02 -7.937829941511154175e-02 -1.161050125956535339e-01 9.913183003664016724e-02 -8.309894055128097534e-02 1.213947311043739319e-01 -9.197460860013961792e-02 1.024961024522781372e-01 2.908379770815372467e-02 1.087604686617851257e-01 -1.413580477237701416e-01 7.778170704841613770e-02 -3.706682026386260986e-01 2.431735545396804810e-01 -3.038546442985534668e-02 3.241920769214630127e-01 4.751774296164512634e-02 -2.166876494884490967e-01 -1.496685892343521118e-01 1.882144063711166382e-01
-2.910834364593029022e-02 2.648752033710479736e-01 -1.463097985833883286e-02 2.061105705797672272e-02 -1.827258616685867310e-01 1.749632135033607483e-02 7.822558283805847168e-02 8.494245260953903198e-02 1.192266717553138733e-01 2.497685849666595459e-01 8.626241981983184814e-02 -1.930970102548599243e-01 -1.356722265481948853e-01 -3.696587979793548584e-01 2.708936929702758789e-01 2.167169004678726196e-01 1.119598224759101868e-01 -8.856560289859771729e-02 2.106655240058898926e-01 -1.786752045154571533e-01 -1.858159899711608887e-01 -7.801557891070842743e-03 -2.101235985755920410e-01 2.789399586617946625e-02 -1.378241032361984253e-01 3.069677352905273438e-01 1.229158937931060791e-01 9.346860647201538086e-02 2.534729540348052979e-01 -1.830067336559295654e-01 1.133507192134857178e-01 2.464438527822494507e-01
-1.193119436502456665e-01 1.147539913654327393e-01 -2.353166490793228149e-01 -8.872426301240921021e-02 -2.731146104633808136e-02 2.697542309761047363e-01 8.544279634952545166e-02 7.713760714977979660e-03 -2.432917803525924683e-01 -1.298263669013977051e-01 -6.027439981698989868e-02 -2.247948348522186279e-01 -2.519606649875640869e-01 -1.101173609495162964e-01 4.130948185920715332e-01 2.557381987571716309e-01 -1.689996570348739624e-01 -5.455144867300987244e-02 1.256811916828155518e-01 -8.844547905027866364e-03 2.627373300492763519e-02 1.858203671872615814e-02 -3.592359721660614014e-01 2.533644437789916992e-01 -1.100309416651725769e-01 2.675325870513916016e-01 -4.488632827997207642e-02 1.097311228513717651e-01 2.102138698101043701e-01 4.187971726059913635e-02 -6.143661215901374817e-03 -3.461352735757827759e-02
-3.145975172519683838e-01 3.138750791549682617e-02 -3.909895718097686768e-01 4.164621606469154358e-02 -1.525310277938842773e-01 4.060858488082885742e-02 1.016910523176193237e-01 -1.651716977357864380e-01 8.624020218849182129e-02 1.638088822364807129e-01 2.096873670816421509e-01 -3.223855793476104736e-02 -3.531586751341819763e-02 -1.476617455482482910e-01 -9.324377030134201050e-02 -4.654885455965995789e-02 -2.134618163108825684e-01 -2.380667477846145630e-01 1.827977448701858521e-01 -2.047023773193359375e-01 8.022881299257278442e-02 1.435885280370712280e-01 -1.320330947637557983e-01 8.986280858516693115e-02 -8.818669617176055908e-02 3.347937166690826416e-01 6.567317247390747070e-02 1.753060072660446167e-01 -2.868628799915313721e-01 2.210332900285720825e-01 -1.882903724908828735e-01 1.344495415687561035e-01
-3.321216106414794922e-01 4.925685375928878784e-02 -3.271257281303405762e-01 -5.771749839186668396e-02 -1.048185750842094421e-01 -4.895866848528385162e-03 1.295536905527114868e-01 -3.164032474160194397e-02 -4.469021260738372803e-01 -1.691049039363861084e-01 -6.600879877805709839e-02 -2.008926421403884888e-01 -7.355981320142745972e-02 -1.127092242240905762e-01 -6.215763092041015625e-02 4.302466288208961487e-02 -1.398293375968933105e-01 -7.062473148107528687e-02 -4.759362339973449707e-02 -1.126218400895595551e-02 4.209701716899871826e-02 -7.789484411478042603e-02 3.740500658750534058e-02 -4.435475915670394897e-03 -2.690121829509735107e-01 3.573873937129974365e-01 -3.211236000061035156e-02 1.262674480676651001e-01 -7.944831997156143188e-02 -3.185588121414184570e-01 -1.322737634181976318e-01 2.696691155433654785e-01
-3.655507266521453857e-01 -7.220548391342163086e-02 -2.658293023705482483e-02 -3.229372799396514893e-01 -1.520581841468811035e-01 4.315426051616668701e-01 -1.287574917078018188e-01 -1.418663561344146729e-01 1.526120118796825409e-02 4.532707110047340393e-02 1.798594594001770020e-01 -9.563137590885162354e-02 2.572165615856647491e-02 -2.881441414356231689e-01 1.046753898262977600e-01 1.518303155899047852e-01 -6.929313391447067261e-02 -7.169529050588607788e-02 2.739915996789932251e-02 -1.978700309991836548e-01 -1.589501835405826569e-02 -3.027887940406799316e-01 -1.834502369165420532e-01 1.018380224704742432e-01 5.411321297287940979e-02 3.029417097568511963e-01 1.164313107728958130e-01 1.053841039538383484e-01 3.401764482259750366e-02 4.666620865464210510e-03 4.566523432731628418e-02 2.004906982183456421e-01
-2.271615117788314819e-01 1.883905380964279175e-01 -2.087866067886352539e-01 -2.005898207426071167e-01 6.322360038757324219e-02 -9.593901038169860840e-02 8.987063169479370117e-02 -6.173500325530767441e-03 -4.843136966228485107e-01 2.176553905010223389e-01 5.925829336047172546e-02 -1.753080785274505615e-01 -1.673807948827743530e-01 9.814782440662384033e-02 1.661894470453262329e-02 1.461561024188995361e-01 1.923387199640274048e-01 -1.137901544570922852e-01 1.486981213092803955e-01 3.300375342369079590e-01 4.953430593013763428e-02 -8.352274447679519653e-02 5.604958906769752502e-02 2.847237698733806610e-02 -5.336339399218559265e-02 3.460372686386108398e-01 -9.334740042686462402e-02 2.630485892295837402e-01 1.392780989408493042e-01 -7.477492839097976685e-02 1.078229397535324097e-01 -2.869580499827861786e-02
-5.310385953634977341e-03 1.152511611580848694e-01 -3.631675541400909424e-01 1.874397397041320801e-01 -9.396029263734817505e-02 1.796075142920017242e-02 1.843067407608032227e-01 6.695901602506637573e-02 -2.647094242274761200e-02 -3.801162913441658020e-02 5.509712919592857361e-02 -3.100716471672058105e-01 -3.389760255813598633e-01 -9.302136301994323730e-02 -1.766469031572341919e-01 2.238729298114776611e-01 5.746878683567047119e-02 -5.263713747262954712e-02 7.677669078111648560e-02 1.211903989315032959e-01 3.014741837978363037e-01 -1.267373468726873398e-02 -1.456569787114858627e-02 4.587197676301002502e-02 -2.764503359794616699e-01 8.374435454607009888e-02 -3.863485157489776611e-02 2.317080087959766388e-02 1.437080502510070801e-01 4.107654467225074768e-02 4.115771055221557617e-01 2.619789838790893555e-01
-1.911411732435226440e-01 2.736490964889526367e-01 -1.836989969015121460e-01 -1.977037042379379272e-01 -1.602941155433654785e-01 -2.069647051393985748e-02 -1.524254083633422852e-01 2.574796788394451141e-02 -2.114919275045394897e-01 1.501138061285018921e-01 1.994187086820602417e-01 -1.430829316377639771e-01 -3.489716649055480957e-01 -2.121343612670898438e-01 9.457975625991821289e-02 2.287090867757797241e-01 -1.584248542785644531e-01 -5.752186477184295654e-02 -6.101216375827789307e-02 1.273506283760070801e-01 -3.862718492746353149e-02 -1.301285028457641602e-01 -2.135284543037414551e-01 2.758732736110687256e-01 -8.461046963930130005e-02 1.033074855804443359e-01 -2.505741119384765625e-01 2.878553271293640137e-01 -1.329848766326904297e-01 3.406577929854393005e-02 -4.679098725318908691e-02 1.928810775279998779e-01
-2.460181415081024170e-01 8.869707584381103516e-02 -4.306136071681976318e-01 -3.370890766382217407e-02 -1.003223061561584473e-01 3.579762950539588928e-02 -1.130970269441604614e-01 -6.339388340711593628e-02 -3.081868290901184082e-01 1.096020545810461044e-02 -7.554590236395597458e-03 -1.249096989631652832e-01 -1.315745562314987183e-01 -2.199172377586364746e-01 3.287240564823150635e-01 1.719004213809967041e-01 -1.339488625526428223e-01 -3.537233471870422363e-01 1.201517693698406219e-02 -1.198453828692436218e-01 -1.456862539052963257e-01 1.178696528077125549e-01 -7.828100770711898804e-02 4.888569191098213196e-02 -3.792569935321807861e-01 9.911578148603439331e-02 -6.257895380258560181e-02 1.280003190040588379e-01 -1.650999039411544800e-01 -2.506751101464033127e-03 3.522101556882262230e-03 -2.006617002189159393e-02
-1.556611210107803345e-01 1.807643324136734009e-01 -2.369896024465560913e-01 -1.542399674654006958e-01 -1.361119598150253296e-01 -1.746533811092376709e-01 2.208885252475738525e-01 -6.382481753826141357e-02 -5.348471999168395996e-01 -1.558799445629119873e-01 -2.811139822006225586e-02 -1.591410487890243530e-01 -1.775999814271926880e-01 -2.238669246435165405e-01 -5.157243460416793823e-02 1.828078879043459892e-03 -9.120328724384307861e-02 -8.074349910020828247e-02 -6.275919824838638306e-02 4.799797013401985168e-02 -2.296516001224517822e-01 1.727824956178665161e-01 -4.647250100970268250e-02 2.391120418906211853e-02 -9.578443318605422974e-02 3.964863121509552002e-01 7.623632997274398804e-02 1.681251823902130127e-01 1.105686798691749573e-01 2.590999566018581390e-02 -7.758331298828125000e-02 1.211265921592712402e-01
-2.066397666931152344e-01 7.704494893550872803e-02 -3.678197264671325684e-01 -1.341677159070968628e-01 -7.469050586223602295e-02 -1.464989632368087769e-01 1.959605216979980469e-01 5.406007543206214905e-02 -7.915093004703521729e-02 -2.789209410548210144e-02 2.237558960914611816e-01 -3.761428594589233398e-01 -1.371001601219177246e-01 2.457546591758728027e-01 4.293830692768096924e-02 1.248403415083885193e-01 9.327379055321216583e-03 -2.503453493118286133e-01 1.008632332086563110e-01 2.129236459732055664e-01 -3.971501812338829041e-02 -2.055512070655822754e-01 2.671966515481472015e-02 2.256214618682861328e-01 -1.603020429611206055e-01 3.235112428665161133e-01 -1.690729558467864990e-01 -1.355059351772069931e-02 6.804122123867273331e-03 -9.539120644330978394e-02 1.029629334807395935e-01 2.047057598829269409e-01
1.649842560291290283e-01 2.390692543485783972e-06 -1.833297163248062134e-01 -3.078904449939727783e-01 -1.108087375760078430e-01 2.259785234928131104e-01 6.671441346406936646e-02 5.354944244027137756e-02 -1.681814193725585938e-01 1.170289888978004456e-01 4.137980565428733826e-02 -5.196799039840698242e-01 -1.286981999874114990e-01 -2.882072627544403076e-01 1.891361474990844727e-01 1.827721446752548218e-01 8.559295907616615295e-03 -1.659802794456481934e-01 -1.435723453760147095e-01 -3.476390987634658813e-02 -6.057073548436164856e-02 -2.294698059558868408e-01 9.356930851936340332e-02 6.397074088454246521e-03 -1.530512422323226929e-01 -2.596475183963775635e-02 1.894381642341613770e-01 1.452776640653610229e-01 -1.570510119199752808e-01 1.033695116639137268e-01 2.404949069023132324e-01 4.796620085835456848e-02
1.339786052703857422e-01 3.625767529010772705e-01 -3.238439857959747314e-01 6.979452073574066162e-02 -2.586546838283538818e-01 -2.561276219785213470e-02 1.699085384607315063e-01 8.834542706608772278e-03 -1.329277753829956055e-01 -5.972293764352798462e-02 -7.681139558553695679e-02 5.074935406446456909e-02 -2.370049655437469482e-01 9.022985585033893585e-03 -1.996866464614868164e-01 1.268264949321746826e-01 1.997780054807662964e-02 -1.208137571811676025e-01 1.845980882644653320e-01 6.064982712268829346e-02 1.230767592787742615e-01 3.069006837904453278e-02 -6.556326150894165039e-02 2.034768462181091309e-01 -9.315002709627151489e-02 9.397472441196441650e-02 1.722917556762695312e-01 4.132980108261108398e-01 1.812990307807922363e-01 7.416495680809020996e-02 2.473774105310440063e-01 2.651366889476776123e-01
-1.629335060715675354e-02 1.718562245368957520e-01 -2.480208128690719604e-01 5.965276062488555908e-02 -3.809941112995147705e-01 7.713241875171661377e-02 -1.330960392951965332e-01 1.004361212253570557e-01 -8.347345888614654541e-02 1.335372030735015869e-01 8.846627175807952881e-02 -1.633362621068954468e-01 -1.338422000408172607e-01 -1.390965878963470459e-01 5.610969848930835724e-03 3.162347078323364258e-01 -5.788075551390647888e-02 -4.465833306312561035e-02 -2.656411826610565186e-01 5.436021089553833008e-02 1.734180599451065063e-01 -2.330742627382278442e-01 -3.044735789299011230e-01 5.616704374551773071e-02 -3.326984941959381104e-01 1.028532311320304871e-01 1.380758136510848999e-01 2.957281172275543213e-01 -1.702982932329177856e-01 -7.872264087200164795e-02 -3.729503229260444641e-02 7.822253555059432983e-02
-1.565582305192947388e-01 -4.112991318106651306e-02 -2.241909205913543701e-01 6.488632410764694214e-02 -6.970892101526260376e-02 4.985224008560180664e-01 6.034303456544876099e-02 2.816151082515716553e-01 -6.924512237310409546e-02 2.907765507698059082e-01 2.928818464279174805e-01 -2.518085241317749023e-01 -1.179728377610445023e-02 -1.182593479752540588e-01 6.708627566695213318e-03 1.185366064310073853e-01 -6.481903046369552612e-02 -1.774001121520996094e-01 1.852562874555587769e-01 -1.704530790448188782e-02 7.743482477962970734e-03 -1.925708502531051636e-01 -4.963759332895278931e-02 8.183170109987258911e-03 1.051625907421112061e-01 2.655756771564483643e-01 2.395605444908142090e-01 -1.193569879978895187e-02 9.370023757219314575e-02 -5.973093211650848389e-02 2.081681638956069946e-01 1.071449741721153259e-01
-3.275576829910278320e-01 -3.119150400161743164e-01 -3.770299255847930908e-01 -1.726052314043045044e-01 -1.151426956057548523e-01 5.555648729205131531e-02 -1.138962954282760620e-01 5.944471061229705811e-02 -7.526973634958267212e-02 -1.983017474412918091e-02 3.846176564693450928e-01 -2.120371758937835693e-01 -2.348949611186981201e-01 -2.254607975482940674e-01 9.050145745277404785e-02 1.694474518299102783e-01 1.004370301961898804e-01 -1.939869374036788940e-01 1.010863706469535828e-01 -2.023567855358123779e-01 1.814615577459335327e-01 -7.022835314273834229e-02 -1.372870653867721558e-01 -2.474716305732727051e-02 4.051146283745765686e-02 -1.572327315807342529e-01 -2.699089935049414635e-03 5.122548341751098633e-02 1.717561334371566772e-01 4.103209823369979858e-03 1.717915982007980347e-01 6.730643659830093384e-02
-2.893972396850585938e-01 -1.031911224126815796e-01 -2.945596873760223389e-01 4.309656098484992981e-02 -1.638430655002593994e-01 1.270380616188049316e-01 4.160359874367713928e-02 -1.452388316392898560e-01 8.001247048377990723e-02 -1.992673054337501526e-02 4.012428969144821167e-02 -2.355489134788513184e-01 -3.328992724418640137e-01 -3.219475969672203064e-02 -1.287221312522888184e-01 -4.056131839752197266e-02 -2.319971919059753418e-01 -5.571563541889190674e-02 2.570016980171203613e-01 -1.249364316463470459e-01 2.536210417747497559e-01 -1.175562888383865356e-01 -1.712062358856201172e-01 6.377112120389938354e-02 3.148569166660308838e-02 2.394554018974304199e-01 1.922435611486434937e-01 2.374562472105026245e-01 -3.058481812477111816e-01 -1.432920992374420166e-02 -8.983865380287170410e-02 2.315261960029602051e-01
-2.513404004275798798e-02 1.410241872072219849e-01 -1.447286754846572876e-01 -5.604446050710976124e-04 -1.551382094621658325e-01 1.962503492832183838e-01 -2.196454107761383057e-01 6.364163011312484741e-02 -6.518915295600891113e-02 -1.599231548607349396e-02 6.090074405074119568e-02 -4.579255878925323486e-01 -2.123227119445800781e-01 9.674582630395889282e-02 6.081860885024070740e-02 2.393266111612319946e-01 -9.992146492004394531e-02 -1.182672455906867981e-01 -3.759801387786865234e-02 1.893352158367633820e-02 7.118841167539358139e-04 -2.975440584123134613e-02 3.176804482936859131e-01 -6.265236437320709229e-02 -2.387745231389999390e-01 4.153350293636322021e-01 -1.059083268046379089e-02 7.507354021072387695e-02 2.019072175025939941e-01 2.681136131286621094e-01 -5.235771834850311279e-02 -1.679214984178543091e-01
-2.040485441684722900e-01 -5.622119456529617310e-02 -3.194596469402313232e-01 -2.251319438219070435e-01 -1.273150369524955750e-02 -9.929639846086502075e-02 1.067821532487869263e-01 7.800824195146560669e-02 -1.589341014623641968e-01 1.357592344284057617e-01 -1.520176678895950317e-01 -3.610011637210845947e-01 -2.185576781630516052e-02 1.867325901985168457e-01 1.596582233905792236e-01 2.589551210403442383e-01 -2.545143067836761475e-01 -4.750302433967590332e-02 -1.584917306900024414e-02 9.537117183208465576e-02 8.493809960782527924e-03 4.043053090572357178e-02 -6.888623535633087158e-02 1.790250390768051147e-01 -3.634050861001014709e-02 5.142793059349060059e-01 2.410181798040866852e-02 9.222670644521713257e-02 1.574866324663162231e-01 1.481608767062425613e-02 1.261900365352630615e-01 -1.386324018239974976e-01
-1.845466345548629761e-01 1.604075133800506592e-01 -4.391047656536102295e-01 -6.411456316709518433e-02 -3.169378638267517090e-01 2.220546454191207886e-01 3.131275177001953125e-01 1.406898647546768188e-01 -8.460855484008789062e-02 1.688349694013595581e-01 -8.683035522699356079e-02 -2.193255871534347534e-01 -7.622297108173370361e-02 4.106143862009048462e-02 -3.058920055627822876e-02 2.379902005195617676e-01 -7.603158801794052124e-02 -2.387036979198455811e-01 -1.794279962778091431e-01 -1.367130279541015625e-01 -1.508269459009170532e-01 -1.251913309097290039e-01 -2.671451270580291748e-01 1.084983795881271362e-01 -3.640823438763618469e-02 6.912665441632270813e-03 -8.292721211910247803e-02 -4.862403124570846558e-02 -1.613419204950332642e-01 1.320998370647430420e-01 -9.970709681510925293e-02 1.416573077440261841e-01
-3.779492378234863281e-01 -6.995951384305953979e-02 -3.070114180445671082e-02 1.865646094083786011e-01 -3.742696642875671387e-01 -6.785291433334350586e-02 6.108069792389869690e-02 6.723857671022415161e-02 3.214113414287567139e-02 1.035403683781623840e-01 -4.786891490221023560e-02 -3.899618089199066162e-01 -2.282569408416748047e-01 6.616033613681793213e-02 -3.795180469751358032e-02 1.931966282427310944e-02 -2.673768103122711182e-01 -6.438151001930236816e-02 2.562964800745248795e-03 -2.410084158182144165e-01 -1.269362866878509521e-01 4.549270030111074448e-03 2.009273320436477661e-01 2.135213762521743774e-01 1.305642873048782349e-01 8.394408971071243286e-02 1.675600558519363403e-01 1.931799799203872681e-01 2.950226664543151855e-01 1.324737817049026489e-01 9.293230623006820679e-02 -2.517720870673656464e-02
-2.655494511127471924e-01 1.564155369997024536e-01 -1.312159597873687744e-01 -1.658725589513778687e-01 -3.027389049530029297e-01 3.495408296585083008e-01 1.515027135610580444e-01 2.025681920349597931e-02 -1.032246649265289307e-01 2.569949924945831299e-01 2.326796352863311768e-01 -2.350348681211471558e-01 -6.569668650627136230e-02 -1.953995227813720703e-01 -9.672945737838745117e-02 3.081096522510051727e-02 -1.823959797620773315e-01 4.458518698811531067e-03 8.970341086387634277e-02 -1.561826765537261963e-01 -1.905347257852554321e-01 1.183087751269340515e-01 6.665568798780441284e-02 -3.592264652252197266e-02 1.594678461551666260e-01 1.390835195779800415e-01 2.240849286317825317e-01 -2.779152803122997284e-02 4.057061374187469482e-01 3.984541445970535278e-02 -2.178853005170822144e-02 -5.024086683988571167e-03
-2.559433281421661377e-01 1.616041809320449829e-01 3.939156979322433472e-02 -2.598080039024353027e-01 -4.762150347232818604e-02 4.320630729198455811e-01 1.010154280811548233e-02 -1.157285571098327637e-01 8.581680059432983398e-02 1.803602725267410278e-01 5.486889183521270752e-02 -2.243373394012451172e-01 -4.696440398693084717e-01 -1.478938478976488113e-02 1.508686393499374390e-01 1.416716817766427994e-02 -8.184580504894256592e-02 -1.643957346677780151e-01 -2.653474211692810059e-01 8.518681675195693970e-02 -1.195394098758697510e-01 8.431176096200942993e-02 -1.681960672140121460e-01 9.306994080543518066e-02 4.238131642341613770e-02 7.762882113456726074e-02 -3.887140750885009766e-02 2.718468010425567627e-01 7.774581015110015869e-02 1.734947562217712402e-01 -1.029839366674423218e-01 1.340988185256719589e-02
-2.966997325420379639e-01 6.357327848672866821e-02 -5.674279481172561646e-02 1.417503654956817627e-01 2.494013309478759766e-02 -7.928617298603057861e-02 -1.500394642353057861e-01 -3.900015056133270264e-01 -1.969553977251052856e-01 -1.281009763479232788e-01 7.937086373567581177e-02 -2.723898887634277344e-01 -3.439773023128509521e-01 -5.281097441911697388e-02 -1.125995293259620667e-01 -2.335443906486034393e-02 -2.108200043439865112e-01 -1.270568519830703735e-01 -2.201486192643642426e-02 -1.589640229940414429e-01 -1.078871861100196838e-01 2.879893183708190918e-01 1.067028343677520752e-01 -9.901631623506546021e-02 -7.625406235456466675e-02 3.323350846767425537e-01 8.770346641540527344e-02 9.666956216096878052e-02 1.967431455850601196e-01 2.938065305352210999e-02 8.161611109972000122e-02 2.267649471759796143e-01
-4.834758862853050232e-02 5.755299329757690430e-02 -2.931152284145355225e-01 -1.017024442553520203e-01 2.634377218782901764e-02 -1.265079081058502197e-01 8.753072470426559448e-02 -1.801384985446929932e-01 -3.669844269752502441e-01 1.338950991630554199e-01 -4.937357828021049500e-02 -2.809857130050659180e-01 -2.600848674774169922e-01 -1.893538534641265869e-01 1.525361835956573486e-01 2.658063173294067383e-01 -2.176674753427505493e-01 -7.832568883895874023e-02 8.437249809503555298e-02 1.851526051759719849e-01 7.252085953950881958e-02 2.694552391767501831e-02 -1.559646576642990112e-01 -1.760958731174468994e-01 1.487673912197351456e-02 3.584740459918975830e-01 1.142308115959167480e-01 4.921521991491317749e-02 1.802991479635238647e-01 -2.004512697458267212e-01 -1.535142809152603149e-01 1.148028075695037842e-01
-1.455952692776918411e-02 3.029290735721588135e-01 -1.142580658197402954e-01 1.219600159674882889e-02 -2.839013040065765381e-01 3.818723186850547791e-02 1.180278137326240540e-01 1.168797165155410767e-01 -8.714832365512847900e-02 1.894839555025100708e-01 -9.700214117765426636e-02 -1.328012794256210327e-01 -2.474743574857711792e-01 -9.011758083943277597e-05 3.099138662219047546e-02 2.467016726732254028e-01 -5.264604091644287109e-02 -1.463602036237716675e-01 -1.432224363088607788e-01 3.202970325946807861e-02 3.028311580419540405e-02 -3.461862504482269287e-01 -2.746236920356750488e-01 1.469394098967313766e-02 -2.103743106126785278e-01 1.976325958967208862e-01 -1.455890685319900513e-01 4.246668517589569092e-01 -1.048775985836982727e-01 -1.003257408738136292e-01 -4.087918996810913086e-02 2.045508921146392822e-01
-2.013661414384841919e-01 -4.244587570428848267e-02 9.176729619503021240e-02 1.061218678951263428e-01 -1.985312402248382568e-01 2.219735085964202881e-01 1.477117836475372314e-01 3.568483516573905945e-02 3.168010711669921875e-02 6.513409316539764404e-02 -1.295448988676071167e-01 -3.275673687458038330e-01 -4.045915007591247559e-01 -2.483188174664974213e-02 1.832885891199111938e-01 4.813045263290405273e-02 -3.092644810676574707e-01 -1.806851476430892944e-01 1.154252439737319946e-01 -1.272645741701126099e-01 8.596580475568771362e-02 -4.208410531282424927e-02 -2.013673447072505951e-02 1.991725414991378784e-01 5.416137864813208580e-04 3.318330347537994385e-01 -8.581231534481048584e-02 1.058042272925376892e-01 2.386261969804763794e-01 2.634556889533996582e-01 1.731734424829483032e-01 6.766162067651748657e-02
-4.246288836002349854e-01 -8.308982104063034058e-02 -1.735609620809555054e-01 -1.071942448616027832e-01 -2.296266257762908936e-01 4.519315436482429504e-02 5.968776345252990723e-02 -4.034895002841949463e-01 5.457799509167671204e-02 -5.378253012895584106e-02 1.371693313121795654e-01 -2.692763805389404297e-01 -2.684181630611419678e-01 1.184537261724472046e-01 -1.563178896903991699e-01 -1.231546327471733093e-01 -7.507017254829406738e-02 -2.825674116611480713e-01 2.086462378501892090e-01 -9.378155320882797241e-02 5.089974775910377502e-02 -3.051249776035547256e-03 -1.890427917242050171e-01 7.773290574550628662e-02 -9.959142655134201050e-02 -3.788591828197240829e-03 2.237397134304046631e-01 2.495478987693786621e-01 -3.093350678682327271e-02 1.098539605736732483e-01 3.998714312911033630e-02 8.988174796104431152e-02
-2.746557891368865967e-01 -1.029947539791464806e-03 -3.216488957405090332e-01 -1.172771677374839783e-01 -2.914377152919769287e-01 1.058693677186965942e-01 -5.675657466053962708e-02 -2.174061164259910583e-02 -9.175475686788558960e-02 1.068259626626968384e-01 -2.255242876708507538e-02 -1.354308128356933594e-01 -1.958227008581161499e-01 -2.262012064456939697e-01 -2.625928521156311035e-01 2.177433818578720093e-01 2.281486243009567261e-01 6.683740764856338501e-02 6.121085956692695618e-03 2.398101687431335449e-01 4.905916866846382618e-04 -2.625047266483306885e-01 -1.558266878128051758e-01 2.078237831592559814e-01 -1.368080377578735352e-01 3.184269964694976807e-01 1.195937395095825195e-01 9.497646987438201904e-02 3.764671832323074341e-02 1.271460950374603271e-01 2.038974314928054810e-01 -9.955650568008422852e-02
-1.891134232282638550e-01 1.599038988351821899e-01 -1.503285169601440430e-01 -8.463788777589797974e-02 -1.944492310285568237e-01 9.497360885143280029e-02 2.416515946388244629e-01 -2.115687429904937744e-01 3.553611785173416138e-02 9.244503080844879150e-02 -1.736681908369064331e-02 -4.261843860149383545e-01 -1.143380701541900635e-01 9.422613680362701416e-02 6.709458678960800171e-02 1.821240335702896118e-01 -1.268743276596069336e-01 -1.343290358781814575e-01 5.578251183032989502e-02 -1.081796884536743164e-01 -3.908819854259490967e-01 4.764497280120849609e-02 1.762264780700206757e-02 1.666445434093475342e-01 1.253923028707504272e-01 1.245159506797790527e-01 7.935862243175506592e-02 1.394535452127456665e-01 1.523214727640151978e-01 3.298809826374053955e-01 2.591567039489746094e-01 1.389154046773910522e-01
-2.660579979419708252e-01 9.060591459274291992e-02 1.534649543464183807e-02 5.109431222081184387e-02 -5.888177081942558289e-02 3.159157633781433105e-01 -1.529531739652156830e-02 1.530887186527252197e-01 -5.921114981174468994e-02 1.860835403203964233e-01 2.861748635768890381e-01 -3.122190237045288086e-01 -1.639365255832672119e-01 -1.972875744104385376e-01 2.782843308523297310e-03 7.791117578744888306e-02 -2.088906168937683105e-01 -2.266585826873779297e-02 1.091358810663223267e-01 -6.346759852021932602e-03 -3.888518735766410828e-02 -6.578125059604644775e-02 -1.299427300691604614e-01 -4.431775957345962524e-02 3.142418861389160156e-01 2.769848108291625977e-01 2.473764270544052124e-01 1.873894929885864258e-01 2.650969326496124268e-01 6.326910108327865601e-02 2.729726135730743408e-01 -2.173138782382011414e-02
-2.112426906824111938e-01 1.050857156515121460e-01 -2.823836505413055420e-01 -1.538202017545700073e-01 -4.094558209180831909e-02 1.272200513631105423e-02 2.691801190376281738e-01 5.395566672086715698e-02 -2.681317627429962158e-01 -1.233950853347778320e-01 -2.498505264520645142e-02 -4.241442978382110596e-01 -1.905085295438766479e-01 -5.830207094550132751e-02 3.354735374450683594e-01 -8.170277625322341919e-02 -1.252973526716232300e-01 -2.646288573741912842e-01 -2.877231128513813019e-02 -1.750770211219787598e-02 1.899466067552566528e-01 1.006831973791122437e-01 -1.890581995248794556e-01 -6.167695298790931702e-02 -2.747575640678405762e-01 6.883576512336730957e-02 1.101564709097146988e-02 3.455804660916328430e-02 -2.495157420635223389e-01 -8.252735435962677002e-02 1.042757183313369751e-01 5.528638884425163269e-02
2.721371315419673920e-02 2.829587459564208984e-01 -3.540838062763214111e-01 -1.316775977611541748e-01 1.581379026174545288e-01 1.160393655300140381e-01 -1.136438995599746704e-01 -2.554986812174320221e-02 -8.866307139396667480e-02 -2.017364138737320900e-03 2.863039672374725342e-01 -2.112063467502593994e-01 -1.163739636540412903e-01 8.484079688787460327e-02 -2.479317486286163330e-01 -9.819880127906799316e-02 2.176882624626159668e-01 -1.957355886697769165e-01 -2.140977382659912109e-01 6.625268608331680298e-02 -1.447543967515230179e-02 6.544463336467742920e-02 -2.496516853570938110e-01 3.030721656978130341e-02 -1.010017469525337219e-01 1.967929601669311523e-01 4.796512052416801453e-02 2.027182430028915405e-01 2.379338294267654419e-01 6.617019325494766235e-02 7.050369679927825928e-02 3.690403997898101807e-01
-1.579982787370681763e-01 3.285022675991058350e-01 -1.777726560831069946e-01 -4.475961253046989441e-02 1.298397630453109741e-01 1.097117438912391663e-01 -2.105640321969985962e-01 4.220899194478988647e-02 -2.701298594474792480e-01 -9.003180265426635742e-02 3.209997713565826416e-01 -3.518538177013397217e-01 -1.709687113761901855e-01 2.231945693492889404e-01 -1.360270194709300995e-02 2.277812510728836060e-01 -1.264254841953516006e-02 6.263738870620727539e-02 -2.546577015891671181e-03 -5.580264702439308167e-02 7.893298566341400146e-02 -1.051392555236816406e-01 2.532523311674594879e-02 7.766684889793395996e-02 -2.743141055107116699e-01 2.930105626583099365e-01 -8.862210065126419067e-02 2.062310464680194855e-02 -7.892055064439773560e-02 2.927804291248321533e-01 1.592259705066680908e-01 4.028587788343429565e-02
-2.142534032464027405e-02 1.316165328025817871e-01 -3.222030401229858398e-01 -1.343141403049230576e-02 3.181626275181770325e-02 1.914928704500198364e-01 -3.825505962595343590e-03 -2.278377488255500793e-02 -2.669021189212799072e-01 -7.706047594547271729e-02 -1.223691850900650024e-01 -3.606411814689636230e-01 -1.409952193498611450e-01 1.123546585440635681e-01 2.409388870000839233e-01 1.675173193216323853e-01 -2.342439442873001099e-01 3.088835068047046661e-02 2.870413362979888916e-01 1.988378167152404785e-01 -8.210503309965133667e-02 -5.671548843383789062e-02 -7.059714198112487793e-02 6.182999908924102783e-02 9.703838266432285309e-03 4.334148168563842773e-01 5.662294104695320129e-02 2.776919305324554443e-01 2.744370140135288239e-02 9.142687916755676270e-02 -1.587722748517990112e-01 -8.866255171597003937e-03
-3.123679459095001221e-01 -8.261958509683609009e-02 -1.592292636632919312e-01 -6.352531164884567261e-02 6.083598360419273376e-03 1.657200753688812256e-01 1.688283868134021759e-02 -2.050864994525909424e-01 9.640970826148986816e-02 3.040139004588127136e-02 1.963810920715332031e-01 -2.574284374713897705e-01 -1.268965303897857666e-01 -8.108623325824737549e-02 -1.494903210550546646e-02 2.090512961149215698e-02 -3.322275578975677490e-01 -3.234382569789886475e-01 3.924281299114227295e-01 -2.937504276633262634e-02 2.491936236619949341e-01 3.052380122244358063e-02 -9.696325659751892090e-02 1.895128004252910614e-02 2.118054404854774475e-02 1.551744937896728516e-01 1.576824486255645752e-01 2.624003887176513672e-01 -2.417255192995071411e-01 6.961226463317871094e-02 -1.312462091445922852e-01 1.287807673215866089e-01
1.185895055532455444e-01 -1.186377927660942078e-02 3.186033293604850769e-02 5.112602561712265015e-02 -3.073861598968505859e-01 4.125046357512474060e-02 1.145289465785026550e-02 -7.288552820682525635e-02 -2.268155068159103394e-01 7.783892005681991577e-02 1.761425286531448364e-01 -1.954134702682495117e-01 6.633475888520479202e-03 2.487311363220214844e-01 -3.389865905046463013e-02 2.649704217910766602e-01 1.081823743879795074e-02 -2.759462296962738037e-01 -1.187455654144287109e-01 -1.779586970806121826e-01 2.089401930570602417e-01 -2.303870320320129395e-01 5.444305017590522766e-02 -8.722607791423797607e-02 6.181051209568977356e-02 4.490219652652740479e-01 3.075782656669616699e-01 2.545294761657714844e-01 -7.754216343164443970e-02 4.996126890182495117e-02 7.671535760164260864e-02 1.094721332192420959e-01
-2.105809599161148071e-01 1.420050561428070068e-01 1.181420870125293732e-02 -1.732737272977828979e-01 -1.076979562640190125e-01 3.415103554725646973e-01 -1.146178226917982101e-02 2.122744172811508179e-01 -8.306901901960372925e-02 9.968650341033935547e-02 -3.036907017230987549e-01 -2.993814647197723389e-01 -1.585596203804016113e-01 1.199830844998359680e-01 -1.276891771703958511e-02 7.336319237947463989e-02 -2.112156152725219727e-01 -1.999375820159912109e-01 -2.428659796714782715e-02 1.097293943166732788e-01 -1.448223143815994263e-01 -2.594981109723448753e-03 -2.778748571872711182e-01 8.505257219076156616e-02 -2.783263325691223145e-01 9.700326249003410339e-03 1.500852704048156738e-01 2.965941727161407471e-01 -1.167618036270141602e-01 6.135574076324701309e-03 2.816669344902038574e-01 -6.650459021329879761e-02
-3.422668278217315674e-01 -7.592651247978210449e-02 1.810686886310577393e-01 -1.892951577901840210e-01 -2.048870623111724854e-01 7.137043029069900513e-02 2.404263019561767578e-01 -9.564442932605743408e-02 -1.345031410455703735e-01 2.408174425363540649e-01 -2.313513904809951782e-01 -3.876411914825439453e-01 -1.589753925800323486e-01 -5.400125682353973389e-02 -1.738326847553253174e-01 5.568519607186317444e-02 -3.577570244669914246e-02 1.145890429615974426e-01 -2.970364987850189209e-01 8.137939125299453735e-02 5.839750915765762329e-02 -6.889927387237548828e-02 4.696575552225112915e-02 -5.463433638215065002e-02 -1.969221979379653931e-01 3.394315540790557861e-01 5.221013352274894714e-02 2.437429130077362061e-01 9.870176762342453003e-02 -3.746092692017555237e-02 5.526233464479446411e-02 -1.113533973693847656e-02
-4.996848106384277344e-01 -1.560148298740386963e-01 -2.322737425565719604e-01 -4.553131386637687683e-02 -2.828040122985839844e-01 9.810350835323333740e-02 1.208237111568450928e-01 -2.613030970096588135e-01 5.629902705550193787e-02 3.260418074205517769e-03 6.565356999635696411e-02 -2.714831829071044922e-01 -2.510504126548767090e-01 -3.660505264997482300e-02 -3.420335799455642700e-02 -1.778945028781890869e-01 -6.447159498929977417e-02 -3.234774619340896606e-02 1.238522902131080627e-01 -3.114123642444610596e-01 1.473837345838546753e-02 -9.275253117084503174e-02 -1.629492491483688354e-01 -6.316227465867996216e-02 2.756332978606224060e-02 1.670154482126235962e-01 1.056534871459007263e-01 8.706998825073242188e-02 -3.477155044674873352e-02 1.468133330345153809e-01 9.518326818943023682e-02 2.880812585353851318e-01
-5.075457319617271423e-02 2.525142729282379150e-01 -8.447626978158950806e-02 -1.399306207895278931e-01 -1.445793807506561279e-01 1.616239994764328003e-01 -1.310109496116638184e-01 1.035962533205747604e-02 -1.533111482858657837e-01 1.853827238082885742e-01 1.699231863021850586e-01 -1.681164503097534180e-01 -2.794305384159088135e-01 1.301991790533065796e-01 6.903759390115737915e-02 1.075115427374839783e-01 8.151591569185256958e-02 -3.081307411193847656e-01 -2.581332065165042877e-02 -2.239279262721538544e-02 2.053306251764297485e-01 -1.285391449928283691e-01 -2.438778281211853027e-01 3.570988774299621582e-01 -1.266380846500396729e-01 9.072471410036087036e-02 3.363083004951477051e-01 1.914902776479721069e-01 -4.949444532394409180e-02 -1.082881316542625427e-01 -2.817598581314086914e-01 -1.549264695495367050e-02
-2.181131392717361450e-01 6.643266230821609497e-02 -1.445774734020233154e-01 -2.134978473186492920e-01 5.260203406214714050e-02 3.326760530471801758e-01 1.154434904456138611e-01 5.052118748426437378e-02 -6.893759220838546753e-02 -1.372297015041112900e-02 -4.135912284255027771e-02 -2.516816258430480957e-01 -6.398697942495346069e-02 2.020105533301830292e-02 7.676129043102264404e-02 3.143564611673355103e-02 -2.169895768165588379e-01 -2.175685167312622070e-01 4.666378721594810486e-02 1.196925342082977295e-01 -3.086386024951934814e-01 7.084599882364273071e-02 -3.572727441787719727e-01 2.192909568548202515e-01 -2.261829078197479248e-01 -1.839734613895416260e-02 2.953021526336669922e-01 1.712339818477630615e-01 -1.677434742450714111e-01 1.959405280649662018e-02 2.929337620735168457e-01 3.929961100220680237e-02
-1.988125741481781006e-01 1.966600865125656128e-01 -3.061868548393249512e-01 -6.070595607161521912e-02 -2.871562242507934570e-01 3.966920077800750732e-02 2.729414105415344238e-01 1.899283826351165771e-01 -2.096329033374786377e-01 1.874495446681976318e-01 -5.031419172883033752e-02 -4.988134205341339111e-01 -1.998649090528488159e-01 5.609184503555297852e-02 1.132671535015106201e-01 1.110586822032928467e-01 -1.521910130977630615e-01 -7.603052258491516113e-02 -3.348832717165350914e-03 -1.032301187515258789e-01 -2.574859857559204102e-01 -2.132683247327804565e-01 -6.365982443094253540e-02 1.678646951913833618e-01 3.695816174149513245e-02 1.920848898589611053e-02 -6.268593668937683105e-02 1.030564904212951660e-01 -9.964614361524581909e-02 -2.255946956574916840e-02 -9.827390313148498535e-02 1.052147224545478821e-01
-9.594209492206573486e-02 -1.583237200975418091e-01 -3.459933102130889893e-01 -8.346223831176757812e-02 -2.512495815753936768e-01 5.088880285620689392e-02 1.506566703319549561e-01 2.514474093914031982e-01 -3.204802274703979492e-01 -2.248457074165344238e-02 -1.310091018676757812e-01 -2.337020337581634521e-01 -1.076721101999282837e-01 -2.341720312833786011e-01 6.513808667659759521e-02 5.218088999390602112e-02 -1.781317172572016716e-03 -1.768128722906112671e-01 1.415848173201084137e-02 -3.383500576019287109e-01 1.222846731543540955e-01 1.065037399530410767e-01 -1.404918879270553589e-01 1.524516493082046509e-01 -3.001360595226287842e-01 2.789242193102836609e-02 -1.375574469566345215e-01 1.919963657855987549e-01 -2.252223491668701172e-01 1.416881848126649857e-02 -5.261528864502906799e-02 1.531719863414764404e-01
-3.659462332725524902e-01 -1.660110205411911011e-01 -3.876844346523284912e-01 -9.885823726654052734e-02 1.268248446285724640e-02 -3.720585256814956665e-02 -2.400623820722103119e-02 -2.150820791721343994e-01 1.804661005735397339e-01 -1.145824044942855835e-01 9.320930391550064087e-02 -3.077975213527679443e-01 -1.113408710807561874e-02 1.312691122293472290e-01 -1.816548258066177368e-01 4.339729901403188705e-03 -2.331309020519256592e-01 -2.583706974983215332e-01 1.929728090763092041e-01 -1.327462643384933472e-01 2.098517678678035736e-02 -1.470212787389755249e-01 -1.318054497241973877e-01 -6.115005165338516235e-02 -7.544258981943130493e-02 8.577544242143630981e-02 1.663913279771804810e-01 3.738412857055664062e-01 -6.508714705705642700e-02 1.436533778905868530e-01 -3.778976574540138245e-02 6.816501915454864502e-02
-4.186998307704925537e-01 5.827407166361808777e-02 -2.017960846424102783e-01 4.149366635829210281e-03 -3.718007504940032959e-01 2.442531287670135498e-01 1.038298532366752625e-01 -3.500829264521598816e-02 1.290413290262222290e-01 1.246543601155281067e-01 4.085317626595497131e-02 -1.705678552389144897e-01 -7.133730500936508179e-02 7.478131353855133057e-02 2.028426229953765869e-01 8.807883411645889282e-02 -2.391022741794586182e-01 -2.521664649248123169e-02 9.283402562141418457e-02 -1.367043703794479370e-01 5.381742119789123535e-02 -2.921452187001705170e-02 -5.538105219602584839e-02 -8.171523362398147583e-02 8.632476627826690674e-02 1.492641866207122803e-01 1.557777822017669678e-01 2.443407475948333740e-01 2.298834323883056641e-01 3.748520016670227051e-01 5.012961849570274353e-02 1.998411566019058228e-01
-1.739417165517807007e-01 1.617384999990463257e-01 -2.196967005729675293e-01 -1.254663765430450439e-01 -1.696992218494415283e-01 2.372006773948669434e-01 5.798760801553726196e-02 1.503173112869262695e-01 -2.711533904075622559e-01 4.453966394066810608e-02 -1.410481184720993042e-01 -1.011626143008470535e-02 -2.899266779422760010e-01 2.425301373004913330e-01 -4.785011522471904755e-03 1.379929780960083008e-01 -1.305469423532485962e-01 -2.018413990736007690e-01 1.410980522632598877e-01 -4.137480258941650391e-02 -2.918916046619415283e-01 1.138881072402000427e-01 2.819755859673023224e-02 7.117251306772232056e-02 -1.572242528200149536e-01 2.317233756184577942e-02 1.406268626451492310e-01 3.959022164344787598e-01 -2.296927124261856079e-01 -1.903288960456848145e-01 1.920810937881469727e-01 -4.868241958320140839e-03
-2.100543230772018433e-01 -8.878489583730697632e-02 -3.513146042823791504e-01 2.348417229950428009e-02 -1.476936191320419312e-01 1.890010088682174683e-01 -2.668806612491607666e-01 1.330762654542922974e-01 1.960106939077377319e-01 1.979013383388519287e-01 2.500209026038646698e-02 -2.019046843051910400e-01 -2.007436156272888184e-01 1.002067327499389648e-01 8.245928585529327393e-02 1.150256991386413574e-01 1.767018437385559082e-01 -1.678030639886856079e-01 1.459449976682662964e-01 1.507696658372879028e-01 -1.309494823217391968e-01 9.803508222103118896e-02 -2.075135894119739532e-02 -2.465493232011795044e-01 -2.672319114208221436e-01 3.368351757526397705e-01 2.163656651973724365e-01 1.566260308027267456e-01 -6.429024785757064819e-02 -1.656425297260284424e-01 9.373094886541366577e-02 -1.564304158091545105e-02
-2.094385474920272827e-01 2.407328598201274872e-02 -2.653604447841644287e-01 3.876993432641029358e-02 6.981118768453598022e-02 2.006633765995502472e-02 9.641166776418685913e-03 -4.862724244594573975e-02 -1.994920708239078522e-02 -5.742138251662254333e-03 9.725742042064666748e-02 -4.486654102802276611e-01 -2.020451277494430542e-01 -2.264079079031944275e-02 -1.519886255264282227e-01 4.985712096095085144e-02 -2.279458045959472656e-01 -2.169051468372344971e-01 6.065396964550018311e-02 -2.515497207641601562e-01 2.014380842447280884e-01 -1.204958036541938782e-01 -6.547733396291732788e-02 9.708106517791748047e-02 8.968216367065906525e-03 7.123799622058868408e-02 2.698137760162353516e-01 9.134176373481750488e-02 -2.981036305427551270e-01 3.615363836288452148e-01 -1.414791345596313477e-01 1.926930695772171021e-01
-2.098922133445739746e-01 5.581301450729370117e-02 -4.317383468151092529e-01 -1.517536770552396774e-02 -1.581193804740905762e-01 2.680201232433319092e-01 1.904724724590778351e-02 6.700896471738815308e-02 -2.825101613998413086e-01 -7.687079161405563354e-02 7.000488787889480591e-02 -1.891722828149795532e-01 1.690466403961181641e-01 -6.408835202455520630e-02 -1.847632415592670441e-02 -1.621725708246231079e-01 1.894219405949115753e-02 9.518375154584646225e-04 -2.277640104293823242e-01 -4.699839651584625244e-02 -1.296633929014205933e-01 2.180204242467880249e-01 -1.900781095027923584e-01 -6.857864558696746826e-02 8.666365593671798706e-02 4.177073836326599121e-01 1.267896741628646851e-01 1.930415816605091095e-02 2.826016545295715332e-01 1.220594644546508789e-01 1.243353784084320068e-01 1.024506390094757080e-01
-4.460687935352325439e-01 5.069565773010253906e-02 -9.757844358682632446e-02 6.823170930147171021e-02 -2.615817487239837646e-01 1.679846942424774170e-01 1.207689717411994934e-01 -2.125536650419235229e-02 4.644049331545829773e-02 2.236350672319531441e-03 2.002970278263092041e-01 -2.232740968465805054e-01 -3.486028686165809631e-02 -3.401417657732963562e-02 7.879391312599182129e-02 3.119451105594635010e-01 -4.087567627429962158e-01 6.221412867307662964e-02 -4.759586602449417114e-02 -3.269529668614268303e-03 -4.604434967041015625e-02 -1.169892996549606323e-01 -9.252680093050003052e-02 -5.073156207799911499e-02 1.479774415493011475e-01 7.391103357076644897e-02 3.109186515212059021e-02 2.728696465492248535e-01 1.912099272012710571e-01 2.220966964960098267e-01 1.288368105888366699e-01 2.629263103008270264e-01
-9.238578379154205322e-02 1.587957888841629028e-01 -1.847241222858428955e-01 -7.688155770301818848e-02 -8.850451558828353882e-02 2.595824301242828369e-01 -1.493934392929077148e-01 1.084894090890884399e-01 -2.996546924114227295e-01 -7.967338711023330688e-02 -1.877855956554412842e-01 -2.540653049945831299e-01 -2.450469285249710083e-01 -1.062657833099365234e-01 3.415972590446472168e-01 1.178881600499153137e-01 -1.156029850244522095e-01 -5.843867734074592590e-02 4.162060841917991638e-02 4.391340911388397217e-02 -2.302718162536621094e-02 -7.678306847810745239e-02 -2.798199057579040527e-01 5.450334399938583374e-02 -6.615488231182098389e-02 7.885807752609252930e-02 1.373852044343948364e-01 3.981886804103851318e-01 2.725422978401184082e-01 9.089981764554977417e-02 -8.156501501798629761e-02 -1.835107505321502686e-01
-6.141924113035202026e-02 2.000313997268676758e-01 -1.577069759368896484e-01 -4.191806614398956299e-01 -5.450683832168579102e-02 6.282244622707366943e-02 -5.816519478685222566e-05 -8.072248846292495728e-02 -1.016864087432622910e-02 2.788800895214080811e-01 1.587806046009063721e-01 -8.172327652573585510e-03 3.811625391244888306e-02 1.756158769130706787e-01 4.410959780216217041e-02 2.067172080278396606e-01 4.401824995875358582e-02 -1.323828995227813721e-01 1.712264120578765869e-01 -2.977473735809326172e-01 -2.189680039882659912e-01 1.378034204244613647e-01 -4.027904197573661804e-02 1.905476301908493042e-01 -3.751003146171569824e-01 8.931501209735870361e-02 3.760259449481964111e-01 9.371473640203475952e-02 1.016640514135360718e-01 8.316849172115325928e-02 5.733390524983406067e-02 1.931197382509708405e-02
-2.411096841096878052e-01 -1.218047272413969040e-02 -2.401191592216491699e-01 -6.389231979846954346e-02 1.734922379255294800e-01 2.022590339183807373e-01 -3.340016007423400879e-01 1.252064406871795654e-01 8.621376939117908478e-03 2.580933272838592529e-01 -3.588094189763069153e-02 -4.756752252578735352e-01 -2.432146519422531128e-01 -1.142410859465599060e-01 1.006497964262962341e-01 -6.511799991130828857e-02 -4.475153237581253052e-02 -1.662961021065711975e-02 2.958634495735168457e-02 -1.248385831713676453e-01 1.460784375667572021e-01 -7.827450335025787354e-02 -4.550116881728172302e-02 6.437892094254493713e-03 -8.107844740152359009e-02 2.041322886943817139e-01 5.816072225570678711e-02 1.157927811145782471e-01 -1.399885863065719604e-01 3.557499945163726807e-01 2.702411031350493431e-03 2.034873366355895996e-01
-3.121042251586914062e-01 1.204386055469512939e-01 -2.768229246139526367e-01 -2.068231999874114990e-01 -2.993817329406738281e-01 1.386463940143585205e-01 -1.900638937950134277e-01 9.142140857875347137e-03 -4.276453703641891479e-02 2.223616093397140503e-01 8.707745373249053955e-02 2.241490874439477921e-03 1.278869658708572388e-01 6.650801002979278564e-02 -8.126336336135864258e-02 7.669922709465026855e-02 1.908428817987442017e-01 -1.554778218269348145e-01 2.220391631126403809e-01 -3.204363584518432617e-01 -5.258361250162124634e-02 2.076191902160644531e-01 -5.517825856804847717e-02 1.896568983793258667e-01 -1.873046755790710449e-01 2.388934642076492310e-01 -6.471307575702667236e-02 8.860153704881668091e-02 3.247828483581542969e-01 -1.414789557456970215e-01 -5.731513258069753647e-03 6.563566625118255615e-02
-4.465895593166351318e-01 -1.345790624618530273e-01 -1.474545598030090332e-01 -1.147499158978462219e-01 -5.755778402090072632e-02 -3.718123538419604301e-03 -6.747245788574218750e-02 -3.155221641063690186e-01 1.495610177516937256e-02 -1.089426279067993164e-01 -1.977031677961349487e-02 -1.850730329751968384e-01 -3.659137189388275146e-01 4.781424254179000854e-02 -1.572025120258331299e-01 -8.932287991046905518e-02 -4.896382614970207214e-02 -2.211062610149383545e-01 2.651580870151519775e-01 -2.039246261119842529e-01 -7.012745738029479980e-02 9.910327196121215820e-02 -2.011466026306152344e-01 4.217162728309631348e-02 -1.305901408195495605e-01 8.486394770443439484e-03 1.975919157266616821e-01 3.359520733356475830e-01 -9.270390123128890991e-02 1.046396642923355103e-01 8.852794021368026733e-02 8.903442323207855225e-02
-1.506937295198440552e-01 -7.014375180006027222e-02 -2.058818191289901733e-01 -9.139993786811828613e-02 -2.328026480972766876e-02 1.084189191460609436e-01 -1.127493381500244141e-01 -4.388877376914024353e-02 -2.695595622062683105e-01 -8.233826607465744019e-02 -8.902708441019058228e-02 -4.086795449256896973e-01 -4.070188999176025391e-01 -2.619161084294319153e-02 2.511196732521057129e-01 6.333152204751968384e-02 8.176678419113159180e-02 1.383224595338106155e-02 6.506461650133132935e-02 1.282009929418563843e-01 4.273673146963119507e-02 1.472162753343582153e-01 -2.202398329973220825e-01 5.730810388922691345e-02 5.007937178015708923e-02 3.875920772552490234e-01 4.304706305265426636e-02 1.663374751806259155e-01 2.724431157112121582e-01 1.671737283468246460e-01 6.946569774299860001e-03 -1.399051547050476074e-01
-8.370091207325458527e-03 4.035129025578498840e-02 -3.606599271297454834e-01 -2.120310217142105103e-01 -2.825834602117538452e-02 3.151679039001464844e-01 -2.070925384759902954e-01 -1.019312739372253418e-01 -2.690954208374023438e-01 3.388437628746032715e-01 -1.240156963467597961e-01 -2.848534099757671356e-02 -1.525805145502090454e-01 -2.016190290451049805e-01 -3.981174528598785400e-02 1.432314962148666382e-01 5.716970190405845642e-02 8.002721518278121948e-02 1.622972935438156128e-01 -2.042504251003265381e-01 -1.442342102527618408e-01 2.656720578670501709e-02 -1.451461762189865112e-01 3.436084091663360596e-02 -5.553037673234939575e-02 2.255776524543762207e-01 1.145151630043983459e-01 1.202486827969551086e-01 3.006684482097625732e-01 -6.719406694173812866e-02 -5.849055945873260498e-02 2.811464071273803711e-01
-1.590742319822311401e-01 1.330080479383468628e-01 -3.245123624801635742e-01 -1.710890531539916992e-01 -1.380102634429931641e-01 -2.188148200511932373e-01 -1.944377124309539795e-01 -2.903487533330917358e-02 -5.745244771242141724e-02 5.792890861630439758e-02 -3.926803544163703918e-02 -4.715454280376434326e-01 -1.445955783128738403e-01 1.621831208467483521e-01 -6.028985977172851562e-02 -1.903473958373069763e-02 5.959877307759597898e-05 -2.845738828182220459e-01 -1.349605172872543335e-01 -1.299794167280197144e-01 3.054498136043548584e-01 -2.411920577287673950e-01 -1.044929251074790955e-01 -1.072451174259185791e-01 3.308678278699517250e-03 6.490829586982727051e-02 -8.575359731912612915e-02 3.161809742450714111e-01 -4.161356762051582336e-02 3.357407450675964355e-02 1.020766049623489380e-01 -1.423914432525634766e-01
-1.917085349559783936e-01 2.025664895772933960e-01 1.434051431715488434e-03 -1.008118540048599243e-01 -4.771826863288879395e-01 4.092313721776008606e-02 -6.696783006191253662e-02 1.774354726076126099e-01 -2.621421515941619873e-01 2.872538864612579346e-01 1.488824635744094849e-01 -2.007789760828018188e-01 -5.746258050203323364e-02 -1.074659004807472229e-01 -9.547039866447448730e-03 2.430741488933563232e-01 4.353624209761619568e-02 -1.729559600353240967e-01 -7.316293567419052124e-02 1.251033693552017212e-01 6.056868284940719604e-02 -2.438463419675827026e-01 -1.611663401126861572e-01 2.798835635185241699e-01 -1.235461086034774780e-01 -4.451890289783477783e-02 -2.632872201502323151e-02 3.179529309272766113e-01 5.570800974965095520e-02 -9.296307712793350220e-02 -5.803051218390464783e-02 6.758053600788116455e-02
-1.448107324540615082e-02 1.587736755609512329e-01 -7.195901870727539062e-02 -2.308631688356399536e-01 -4.217348694801330566e-01 2.447649687528610229e-01 -9.569011628627777100e-02 -1.571228057146072388e-01 -1.057924181222915649e-01 1.444634944200515747e-01 9.667692333459854126e-02 -2.648824751377105713e-01 -6.384237855672836304e-02 1.050090268254280090e-01 1.111770570278167725e-01 7.768169045448303223e-02 -2.550650201737880707e-02 -1.850390434265136719e-01 3.243726491928100586e-02 -1.026161238551139832e-01 -4.999920353293418884e-02 9.883161634206771851e-02 1.160938143730163574e-01 -1.974192112684249878e-01 -8.603570610284805298e-02 3.865607082843780518e-01 -9.732759743928909302e-02 6.731636822223663330e-02 2.508184015750885010e-01 2.056761085987091064e-01 3.346871435642242432e-01 -1.292229257524013519e-02
-3.005176596343517303e-02 1.881399601697921753e-01 -1.520889699459075928e-01 -1.440319814719259739e-03 -1.227108240127563477e-01 2.566578611731529236e-02 -8.183658868074417114e-02 1.309387981891632080e-01 1.255662590265274048e-01 2.243086248636245728e-01 -3.389273211359977722e-02 -3.577868938446044922e-01 -3.012795448303222656e-01 -1.444695740938186646e-01 3.855442628264427185e-02 3.333461582660675049e-01 1.729887910187244415e-02 -1.346513330936431885e-01 -3.689289093017578125e-02 2.632001787424087524e-02 -1.452496857382357121e-03 -1.032870933413505554e-01 -3.849573731422424316e-01 1.097306683659553528e-01 -1.251741349697113037e-01 2.813831269741058350e-01 -9.898515790700912476e-02 3.768278062343597412e-01 -1.755699664354324341e-01 -4.608717863447964191e-04 -7.643736898899078369e-02 8.259818702936172485e-02
1.193605810403823853e-01 -9.716995060443878174e-02 -7.124147564172744751e-02 -1.432812064886093140e-01 -4.202229976654052734e-01 1.863906979560852051e-01 7.517129182815551758e-02 -8.760099858045578003e-02 -4.545588195323944092e-01 1.131249219179153442e-01 9.953849762678146362e-02 -4.892675280570983887e-01 -3.449388965964317322e-02 9.979347139596939087e-02 -4.105957970023155212e-02 4.361978918313980103e-02 9.713385999202728271e-02 -4.334378987550735474e-02 -8.912477642297744751e-02 -7.378572598099708557e-03 1.181020364165306091e-01 -7.332333922386169434e-02 1.416576001793146133e-02 -1.736743375658988953e-02 8.154869079589843750e-02 1.289532780647277832e-01 1.064435467123985291e-01 2.468864172697067261e-01 1.770851463079452515e-01 -8.849635720252990723e-02 -2.473269216716289520e-02 2.609620690345764160e-01
6.675138324499130249e-02 -5.863708211109042168e-04 -4.379095733165740967e-01 -9.810025244951248169e-02 9.383160620927810669e-03 3.230676949024200439e-01 1.182790845632553101e-01 -1.497904062271118164e-01 -3.369505703449249268e-01 3.894162550568580627e-02 2.611971497535705566e-01 -1.461349427700042725e-01 -2.079305201768875122e-01 1.448096632957458496e-01 -1.023153960704803467e-01 1.832583844661712646e-01 -1.797449737787246704e-01 -3.338453546166419983e-02 9.481390565633773804e-02 2.892277203500270844e-02 -6.789821386337280273e-02 1.745218634605407715e-01 -9.549429267644882202e-02 1.183845251798629761e-01 -2.808987200260162354e-01 1.079229041934013367e-01 2.182977050542831421e-01 -5.425051227211952209e-02 2.840462625026702881e-01 -4.411549493670463562e-02 -1.179342269897460938e-01 -3.524919971823692322e-02
-9.246757626533508301e-02 1.622141301631927490e-01 -2.359424531459808350e-02 7.800348103046417236e-02 -1.406869590282440186e-01 2.419002056121826172e-01 -9.428835660219192505e-02 2.345669716596603394e-01 2.596468664705753326e-02 2.690397202968597412e-01 1.189524233341217041e-01 -1.899055838584899902e-01 -1.395395994186401367e-01 1.023720726370811462e-01 -1.135742142796516418e-01 -5.475934594869613647e-02 2.387411594390869141e-01 -3.311043977737426758e-02 2.071929126977920532e-01 4.245562106370925903e-02 -5.323664098978042603e-02 -5.487651750445365906e-02 -2.045862823724746704e-01 -1.688600182533264160e-01 -2.213660925626754761e-01 1.530318111181259155e-01 2.118252366781234741e-01 1.627359688282012939e-01 4.251213371753692627e-01 -1.943732425570487976e-02 1.318813264369964600e-01 3.547426760196685791e-01
-7.813440263271331787e-02 4.045803546905517578e-01 -1.974472701549530029e-01 4.036865010857582092e-02 1.211890876293182373e-01 1.654482446610927582e-02 3.360838815569877625e-02 6.964975595474243164e-02 -2.863382399082183838e-01 -6.494715809822082520e-02 9.944083541631698608e-02 -4.668787121772766113e-01 -1.023618206381797791e-01 1.045858189463615417e-01 2.412014305591583252e-01 6.799816340208053589e-02 2.947990596294403076e-02 3.532436490058898926e-02 1.454774439334869385e-01 8.685887604951858521e-02 1.517598181962966919e-01 -2.647165060043334961e-01 -1.567489206790924072e-01 -1.831750422716140747e-01 -1.882158666849136353e-01 7.883886992931365967e-02 1.044378802180290222e-01 2.713949978351593018e-01 4.072532802820205688e-02 -5.534821748733520508e-02 1.238956823945045471e-01 2.050222903490066528e-01
-3.841823339462280273e-02 4.288234412670135498e-01 -1.220870986580848694e-01 4.343270137906074524e-02 7.694987952709197998e-02 -3.462801920250058174e-03 -1.236991807818412781e-01 -7.544546388089656830e-03 -1.409788578748703003e-01 2.390689998865127563e-01 2.115650800988078117e-03 -5.519287586212158203e-01 -4.113588854670524597e-02 9.068715572357177734e-02 6.803063303232192993e-02 3.219618275761604309e-02 -2.378225699067115784e-02 3.172722086310386658e-02 6.887771189212799072e-02 -1.223201975226402283e-01 2.380458712577819824e-01 -1.527279317378997803e-01 -2.025248706340789795e-01 -5.816878005862236023e-02 -3.390980064868927002e-01 6.699794530868530273e-02 -4.547949507832527161e-02 2.572450935840606689e-01 -3.573104913812130690e-05 3.180467709898948669e-02 2.000388652086257935e-01 6.996209919452667236e-02
-2.077122479677200317e-01 1.261898875236511230e-01 -1.385691016912460327e-01 -2.529318928718566895e-01 -2.678778171539306641e-01 6.647108495235443115e-02 -1.710642427206039429e-01 2.117785252630710602e-02 1.055445596575737000e-01 4.916314780712127686e-02 2.859442830085754395e-01 -4.150646328926086426e-01 -3.486055135726928711e-01 2.884257771074771881e-02 1.173678878694772720e-02 2.547118440270423889e-02 -4.256703704595565796e-02 -5.119199305772781372e-02 -2.392407739534974098e-03 2.092251628637313843e-01 -8.161297440528869629e-02 -6.893949955701828003e-02 -6.826678663492202759e-02 -3.599090576171875000e-01 1.626003682613372803e-01 1.726373285055160522e-01 -1.841709464788436890e-01 1.931948065757751465e-01 2.593041770160198212e-02 -5.251991003751754761e-02 1.103949174284934998e-01 1.555588841438293457e-01
-1.234692707657814026e-01 6.789871957153081894e-03 1.203406602144241333e-02 -2.993333935737609863e-01 -1.401148140430450439e-01 2.043975293636322021e-01 9.705138392746448517e-03 -8.163022249937057495e-02 -1.550035476684570312e-01 9.813010692596435547e-02 2.338284701108932495e-01 -5.165727809071540833e-02 3.056829795241355896e-02 1.582115143537521362e-01 -5.580766499042510986e-02 3.304313123226165771e-01 -1.062573194503784180e-01 -3.652127385139465332e-01 1.834132671356201172e-01 -3.387467265129089355e-01 -2.088277190923690796e-01 1.554663032293319702e-01 -1.528425887227058411e-02 8.434650301933288574e-02 -4.327483475208282471e-02 3.462939262390136719e-01 9.412726014852523804e-02 -2.265594154596328735e-02 2.902289927005767822e-01 -1.034234613180160522e-01 1.832306943833827972e-02 5.397598817944526672e-02
-1.543625295162200928e-01 3.003773279488086700e-02 -3.014693036675453186e-02 -2.653976976871490479e-01 -1.668496131896972656e-01 -2.746053226292133331e-02 1.981504112482070923e-01 -1.936887502670288086e-01 1.330486387014389038e-01 -3.926529735326766968e-02 -3.429008647799491882e-02 -2.265226393938064575e-01 -2.393513917922973633e-01 5.074822157621383667e-02 -3.198066726326942444e-02 -1.360511481761932373e-01 -1.051716357469558716e-01 -2.189867943525314331e-01 4.875212907791137695e-02 -2.026171833276748657e-01 -6.495351344347000122e-02 3.183536529541015625e-01 -1.241444721817970276e-01 2.073331177234649658e-01 -8.971381001174449921e-03 1.323815435171127319e-01 1.992758661508560181e-01 5.276676416397094727e-01 7.064699381589889526e-02 1.635414808988571167e-01 -1.125775575637817383e-01 -2.916509285569190979e-02
-1.528405398130416870e-01 1.763942837715148926e-01 -2.768991887569427490e-01 2.632831335067749023e-01 -2.262698411941528320e-01 -4.094914719462394714e-02 -1.216996461153030396e-01 -3.547664731740951538e-02 4.581246152520179749e-02 -5.132803320884704590e-02 2.197192460298538208e-01 -3.214081227779388428e-01 -4.277244210243225098e-01 7.325195521116256714e-02 -1.568716764450073242e-01 1.404769420623779297e-01 -8.066432923078536987e-02 1.368014365434646606e-01 1.645755581557750702e-02 -1.044155880808830261e-01 -3.475043922662734985e-02 -1.519791781902313232e-02 -1.147564277052879333e-01 9.887707978487014771e-02 -3.114902079105377197e-01 -3.289810568094253540e-02 -6.264063715934753418e-02 7.802897132933139801e-03 1.787106096744537354e-01 -9.259343147277832031e-02 2.365418225526809692e-01 2.868530750274658203e-01
5.834054318256676197e-04 2.325675934553146362e-01 -5.414193496108055115e-02 -1.000143513083457947e-01 -7.826311886310577393e-02 -6.349848210811614990e-02 5.573315918445587158e-02 -1.558576524257659912e-01 -2.245279699563980103e-01 -4.171215370297431946e-02 2.739722654223442078e-02 -3.184446990489959717e-01 -1.055134534835815430e-01 5.595844611525535583e-02 7.175644487142562866e-02 2.671517431735992432e-01 -1.293041259050369263e-01 -1.765760332345962524e-01 1.329581886529922485e-01 -1.120141744613647461e-01 -1.471426784992218018e-01 1.275835782289505005e-01 5.725540220737457275e-02 -2.171515375375747681e-01 -1.621618866920471191e-01 5.798359513282775879e-01 -9.950121492147445679e-02 1.733888238668441772e-01 5.549298133701086044e-03 2.001921832561492920e-01 -3.934697434306144714e-02 -1.992927044630050659e-01
-3.836117386817932129e-01 1.549448668956756592e-01 -2.064904719591140747e-01 2.415082603693008423e-01 -2.535846233367919922e-01 7.836811244487762451e-02 2.657308578491210938e-01 -3.542962968349456787e-01 -8.630735799670219421e-03 -1.815104633569717407e-01 1.220097467303276062e-01 -1.868760585784912109e-01 -1.927548050880432129e-01 -1.209248602390289307e-01 -8.816061168909072876e-02 9.143083542585372925e-02 -1.337964981794357300e-01 -3.607669770717620850e-01 2.416698448359966278e-02 -1.268552541732788086e-01 9.651540964841842651e-02 7.284297049045562744e-02 -1.371291428804397583e-01 2.831853181123733521e-02 -1.005417332053184509e-01 6.659683585166931152e-02 -7.634331285953521729e-02 8.876115083694458008e-02 1.503998190164566040e-01 2.328056097030639648e-01 -5.785194784402847290e-02 5.631224438548088074e-02
-2.503393292427062988e-01 2.918237820267677307e-02 -3.824143111705780029e-01 -7.731065899133682251e-02 -3.010801412165164948e-02 5.621385574340820312e-02 -6.156557705253362656e-03 -2.870113253593444824e-01 -4.041380435228347778e-02 1.498242318630218506e-01 1.155740246176719666e-01 -1.697285473346710205e-01 -3.250842988491058350e-01 7.464623451232910156e-02 -1.006883755326271057e-01 -2.784457430243492126e-02 -2.344623059034347534e-01 -1.343402415513992310e-01 3.451482951641082764e-01 -2.989596724510192871e-01 2.391596585512161255e-01 -1.087435856461524963e-01 -1.291654855012893677e-01 -1.629373989999294281e-02 1.247904747724533081e-01 -6.133032031357288361e-03 1.466361135244369507e-01 1.921557933092117310e-01 -1.620053946971893311e-01 9.671021997928619385e-02 1.383754052221775055e-02 1.790195554494857788e-01
-1.069758832454681396e-01 5.051286146044731140e-02 -2.961632013320922852e-01 -2.409959733486175537e-01 -6.532676517963409424e-02 1.126143485307693481e-01 6.152257695794105530e-02 -3.048215806484222412e-02 -3.671661019325256348e-01 3.790590539574623108e-02 -1.154742911458015442e-01 -1.912063807249069214e-01 -9.677081555128097534e-02 3.095342777669429779e-02 1.763441115617752075e-01 3.260161280632019043e-01 -1.484027504920959473e-01 -1.317472010850906372e-01 -1.021152809262275696e-01 2.117640674114227295e-01 -1.595342159271240234e-01 1.040257066488265991e-01 8.714002370834350586e-02 1.902230530977249146e-01 -9.310235828161239624e-02 2.658038139343261719e-01 8.277778327465057373e-02 2.101377844810485840e-01 3.132212758064270020e-01 2.169195115566253662e-01 8.191014826297760010e-02 -1.667244583368301392e-01
-6.138565391302108765e-02 3.315703868865966797e-01 -9.918275475502014160e-02 6.844490021467208862e-02 -3.485186025500297546e-02 1.095982417464256287e-01 3.730103000998497009e-02 -1.327109150588512421e-02 -1.584173887968063354e-01 2.472192198038101196e-01 2.451257854700088501e-01 -2.535477578639984131e-01 -3.922997415065765381e-01 7.631649076938629150e-02 5.078220367431640625e-02 3.914955258369445801e-01 -1.752637922763824463e-01 -5.406989157199859619e-02 -1.863148659467697144e-01 6.336409598588943481e-02 -4.967333376407623291e-02 -1.114726886153221130e-01 -2.604394257068634033e-01 -8.627932518720626831e-02 -1.207385361194610596e-01 1.674647480249404907e-01 -7.525299489498138428e-02 2.380977869033813477e-01 -6.389191001653671265e-02 1.915121376514434814e-01 -1.457004547119140625e-01 3.633785247802734375e-02
-4.269156232476234436e-02 -1.749985963106155396e-01 -1.719366461038589478e-01 -3.478228747844696045e-01 -8.853550255298614502e-02 1.861950755119323730e-02 7.577851414680480957e-02 2.395267188549041748e-01 -2.426892518997192383e-01 -8.027073740959167480e-02 -3.172739595174789429e-02 -1.339958757162094116e-01 1.238768920302391052e-01 2.478804066777229309e-02 -1.959698498249053955e-01 3.600833415985107422e-01 -1.356053501367568970e-01 -3.514775037765502930e-01 -5.220381170511245728e-02 -1.968958675861358643e-01 2.007648535072803497e-02 -2.053078636527061462e-02 -1.239047423005104065e-01 2.014332860708236694e-01 -2.468599379062652588e-01 5.778894573450088501e-02 6.980756670236587524e-02 3.538916707038879395e-01 -1.009169444441795349e-01 6.668549031019210815e-02 1.532281637191772461e-01 -6.862770020961761475e-02
-1.881465017795562744e-01 1.108550950884819031e-01 -3.243532776832580566e-01 -6.329750269651412964e-02 4.658132046461105347e-02 -9.141430258750915527e-02 1.150540634989738464e-01 -9.500858187675476074e-02 -2.716722488403320312e-01 1.656698435544967651e-01 1.329311579465866089e-01 -4.176289439201354980e-01 -4.583564028143882751e-02 -1.107164993882179260e-01 -9.108389168977737427e-02 2.003840208053588867e-01 -1.012992113828659058e-01 -1.048903539776802063e-01 1.572378426790237427e-01 3.269151747226715088e-01 -6.352785974740982056e-02 -2.429423630237579346e-01 1.028681248426437378e-01 2.391160465776920319e-02 -2.826272845268249512e-01 3.566663563251495361e-01 -2.989153750240802765e-02 5.573217570781707764e-02 -5.298855528235435486e-02 7.112213969230651855e-02 7.232105731964111328e-02 5.392297357320785522e-02
-3.592120707035064697e-01 3.142549693584442139e-01 -1.939068436622619629e-01 3.230273956432938576e-03 -3.034505248069763184e-01 -5.585843697190284729e-02 2.111497223377227783e-01 1.834652200341224670e-02 -3.914280831813812256e-01 -4.070404451340436935e-03 -8.182954788208007812e-02 -3.015310466289520264e-01 -6.512729078531265259e-02 -2.023234665393829346e-01 -1.313498020172119141e-01 1.870724260807037354e-01 -1.590311825275421143e-01 -8.669226430356502533e-03 6.715744733810424805e-02 7.042029872536659241e-03 4.019385203719139099e-02 1.286090314388275146e-01 9.725571423768997192e-02 -1.258886903524398804e-01 -5.564111471176147461e-02 1.109895929694175720e-01 1.785441339015960693e-01 1.792697012424468994e-01 -1.280177086591720581e-01 -1.923327296972274780e-01 -1.997454017400741577e-01 1.024666242301464081e-02
-1.728700846433639526e-01 1.758217215538024902e-01 -2.092469185590744019e-01 5.587360262870788574e-02 -1.305935829877853394e-01 3.256016373634338379e-01 4.354489222168922424e-02 2.831701338291168213e-01 -7.555414736270904541e-02 1.342334747314453125e-01 3.124534487724304199e-01 -2.356537282466888428e-01 -1.098878383636474609e-01 -4.980888217687606812e-02 -5.524073168635368347e-02 2.674783766269683838e-01 -6.172848865389823914e-02 -4.004717618227005005e-02 3.472391515970230103e-02 -1.781296133995056152e-01 -5.312288179993629456e-02 1.684954576194286346e-02 2.503654360771179199e-01 -7.531398534774780273e-02 1.021752282977104187e-01 1.428861320018768311e-01 1.890424340963363647e-01 2.970630824565887451e-01 3.400309383869171143e-01 -6.877986248582601547e-03 1.398505270481109619e-01 -1.456959694623947144e-01
-1.897456943988800049e-01 -1.254721879959106445e-01 -4.193638265132904053e-02 2.022674828767776489e-01 -8.959473669528961182e-02 1.139290258288383484e-01 9.049052745103836060e-02 -6.754178553819656372e-02 -1.262432485818862915e-01 -1.135356053709983826e-01 1.016079932451248169e-01 -2.305096685886383057e-01 -3.041074872016906738e-01 -7.371468469500541687e-03 -1.766117960214614868e-01 3.182242810726165771e-01 8.126913756132125854e-02 1.760643906891345978e-02 1.876219809055328369e-01 1.600377634167671204e-02 1.939003318548202515e-01 2.445327043533325195e-01 9.258517622947692871e-02 -5.152694415301084518e-03 -2.310064285993576050e-01 1.046807542443275452e-01 5.375746265053749084e-02 8.916256576776504517e-02 2.081399261951446533e-01 -1.781562715768814087e-02 3.456324934959411621e-01 4.097757041454315186e-01
-1.822700053453445435e-01 4.313798621296882629e-02 3.068571351468563080e-02 -1.727595925331115723e-01 -3.222849667072296143e-01 9.306930750608444214e-02 -8.949820697307586670e-02 3.056395612657070160e-02 1.986174657940864563e-02 3.712891042232513428e-01 3.903731405735015869e-01 -2.974385917186737061e-01 -2.017112523317337036e-01 1.517707556486129761e-01 -4.159290343523025513e-02 2.276179194450378418e-01 -2.509484589099884033e-01 -2.659602463245391846e-01 -1.102264523506164551e-01 -1.386922299861907959e-01 -1.227172687649726868e-01 5.522982031106948853e-02 -1.314091216772794724e-02 1.036884337663650513e-01 9.806236624717712402e-02 1.044045165181159973e-01 1.214207261800765991e-01 -1.634023785591125488e-01 4.707717150449752808e-02 5.634841695427894592e-02 2.076326906681060791e-01 1.081259176135063171e-01
-1.295421123504638672e-01 -3.868440166115760803e-02 -1.813474297523498535e-01 -1.686182022094726562e-01 -4.205313324928283691e-01 1.449629813432693481e-01 2.282405458390712738e-02 5.910112336277961731e-02 -2.262607365846633911e-01 3.647658526897430420e-01 -8.769847452640533447e-03 -3.205770850181579590e-01 5.437369272112846375e-02 -2.619911357760429382e-02 1.308129876852035522e-01 2.137002944946289062e-01 1.895156055688858032e-01 -8.773654699325561523e-02 -7.673713564872741699e-02 7.998955994844436646e-02 -3.539813309907913208e-02 -4.420921579003334045e-02 -3.609932586550712585e-02 2.117018103599548340e-01 -5.973472073674201965e-02 8.367458730936050415e-02 1.855210065841674805e-01 2.307683676481246948e-01 5.821041390299797058e-02 -3.518828451633453369e-01 -1.829599216580390930e-02 1.843790709972381592e-01
-9.873338043689727783e-02 1.310625374317169189e-01 -2.388231903314590454e-01 -2.971584498882293701e-01 -3.914824426174163818e-01 -1.494762115180492401e-02 1.009261608123779297e-01 -1.728585213422775269e-01 -4.303918033838272095e-02 1.905888766050338745e-01 5.572441220283508301e-02 -3.815592825412750244e-01 -4.185233265161514282e-03 1.099052876234054565e-01 -7.379300147294998169e-02 2.181562967598438263e-02 3.158775269985198975e-01 -1.813654005527496338e-01 -4.368499666452407837e-02 1.300369054079055786e-01 9.044082462787628174e-02 -4.437741264700889587e-02 -2.724857330322265625e-01 -2.139137536287307739e-01 -1.615399308502674103e-02 2.297170609235763550e-01 2.129309810698032379e-02 1.736598648130893707e-02 6.115452852100133896e-03 -1.040879935026168823e-01 2.173328250646591187e-01 1.891081035137176514e-01
-3.253554403781890869e-01 2.354037314653396606e-01 -2.262400388717651367e-01 -4.570078477263450623e-02 -1.118526160717010498e-01 -5.717474222183227539e-02 1.354081034660339355e-01 1.156761683523654938e-02 -3.198327720165252686e-01 2.729359827935695648e-02 6.620184332132339478e-02 -1.605352461338043213e-01 -3.146743476390838623e-01 -3.474963009357452393e-01 2.973055653274059296e-02 -5.829818546772003174e-02 -1.189624816179275513e-01 -2.512646280229091644e-02 -5.604754388332366943e-02 2.803577855229377747e-02 6.214116513729095459e-02 -4.563991352915763855e-02 1.431631445884704590e-01 9.932833164930343628e-02 -8.760178461670875549e-03 4.194644391536712646e-01 9.513614326715469360e-02 1.466763764619827271e-01 4.770215973258018494e-02 -2.219767123460769653e-01 -2.484556585550308228e-01 1.380933821201324463e-01
4.347972571849822998e-02 -1.676045209169387817e-01 -3.116131424903869629e-01 4.226586967706680298e-02 -5.847854167222976685e-02 1.330974996089935303e-01 -2.155914604663848877e-01 6.932839006185531616e-02 -1.884943395853042603e-01 -4.797444492578506470e-02 2.584213018417358398e-01 -4.743299186229705811e-01 -8.970737457275390625e-02 3.799316659569740295e-02 4.088325798511505127e-01 2.017909884452819824e-01 -3.321766853332519531e-02 -8.574675768613815308e-02 9.786955267190933228e-02 -1.790422350168228149e-01 -2.147851437330245972e-01 1.802786737680435181e-01 -9.997710585594177246e-02 1.973675005137920380e-02 -1.148585416376590729e-02 1.581433117389678955e-01 6.048456206917762756e-02 2.477794140577316284e-01 4.808619152754545212e-03 5.591849237680435181e-02 1.248415708541870117e-01 6.093947961926460266e-02
-1.551513671875000000e-01 2.933467924594879150e-01 -5.539196729660034180e-01 -3.462021350860595703e-01 -2.243169955909252167e-02 -1.104594692587852478e-01 4.445390030741691589e-02 -1.032629609107971191e-01 -1.473616212606430054e-01 5.479855090379714966e-02 2.276051789522171021e-02 -1.788783669471740723e-01 -6.662154197692871094e-02 -1.754014343023300171e-01 2.971850931644439697e-01 1.414672881364822388e-01 -8.014967292547225952e-02 2.027831412851810455e-02 1.171598285436630249e-01 1.315281633287668228e-02 1.241203024983406067e-01 6.779072433710098267e-02 6.526099890470504761e-02 -4.877526313066482544e-02 2.791965194046497345e-02 5.573005974292755127e-02 3.068130314350128174e-01 2.970843315124511719e-01 1.450570300221443176e-02 2.701058983802795410e-03 5.117528140544891357e-02 2.428265847265720367e-02
-4.681609272956848145e-01 -1.879892498254776001e-01 -2.031606137752532959e-01 -2.435878291726112366e-02 -1.033075377345085144e-01 7.691475749015808105e-02 -8.496288955211639404e-02 -2.157154381275177002e-01 1.123816473409533501e-03 -3.423032909631729126e-02 5.805841088294982910e-02 -2.138376235961914062e-01 -2.436917573213577271e-01 1.071251407265663147e-01 -2.247482240200042725e-01 -1.447308659553527832e-01 -4.603193700313568115e-02 -2.860340476036071777e-01 1.729142069816589355e-01 -1.390235424041748047e-01 -1.295271962881088257e-01 2.214902266860008240e-02 -1.917833238840103149e-01 -5.588708072900772095e-02 -1.834027022123336792e-01 2.815258922055363655e-03 2.262916415929794312e-01 3.702043890953063965e-01 -2.434541098773479462e-02 1.607860028743743896e-01 3.534090891480445862e-02 2.749728970229625702e-02
-3.168847262859344482e-01 2.041971534490585327e-01 -2.666871249675750732e-01 2.536662854254245758e-03 3.520923480391502380e-02 -1.778350472450256348e-01 3.044507503509521484e-01 8.449120074510574341e-02 -3.028857111930847168e-01 4.709565639495849609e-02 1.211229562759399414e-01 -6.981956958770751953e-02 -2.012462317943572998e-01 -1.433594524860382080e-01 5.859457328915596008e-02 2.397982478141784668e-01 -1.297440230846405029e-01 -4.844864830374717712e-02 2.675790786743164062e-01 -1.027255952358245850e-01 2.352463304996490479e-01 8.901812881231307983e-02 3.667125944048166275e-03 2.324224859476089478e-01 -1.743302792310714722e-01 3.601128235459327698e-02 4.333515092730522156e-02 2.469617426395416260e-01 -1.036592200398445129e-02 -2.312749475240707397e-01 1.248120069503784180e-01 -1.902980804443359375e-01
-1.541512459516525269e-01 1.575083136558532715e-01 -1.577350348234176636e-01 -1.654030233621597290e-01 -1.067116186022758484e-01 6.109377741813659668e-02 -2.007055431604385376e-01 -1.870798617601394653e-01 -1.670931875705718994e-01 -2.059965021908283234e-02 -7.691869884729385376e-02 -2.863293886184692383e-01 -4.308733046054840088e-01 -1.296170949935913086e-01 -1.983626782894134521e-01 2.110695391893386841e-01 -5.993944406509399414e-02 1.586018949747085571e-01 6.150156632065773010e-02 1.109639331698417664e-01 2.582638151943683624e-02 2.646466791629791260e-01 1.981799155473709106e-01 -1.814682930707931519e-01 -1.693333834409713745e-01 3.156061284244060516e-03 2.097904682159423828e-02 -3.981455042958259583e-02 2.578052282333374023e-01 -3.142958506941795349e-02 2.120980918407440186e-01 2.743954360485076904e-01
-2.911909818649291992e-01 -1.231208741664886475e-01 -3.890425264835357666e-01 1.608239710330963135e-01 -6.906244903802871704e-03 3.345810994505882263e-02 8.720372617244720459e-02 -3.641474619507789612e-02 1.148362383246421814e-01 1.436626762151718140e-01 2.334689646959304810e-01 -3.414515256881713867e-01 -1.294078528881072998e-01 -1.687637567520141602e-01 -7.647174596786499023e-02 1.973332278430461884e-02 -2.714200615882873535e-01 -1.372878905385732651e-04 3.458814024925231934e-01 -2.706397771835327148e-01 1.628515124320983887e-01 4.093844443559646606e-02 -1.844990402460098267e-01 4.295087605714797974e-02 7.595308125019073486e-03 9.772366285324096680e-02 1.455829739570617676e-01 2.213623672723770142e-01 -6.201561540365219116e-02 1.442851126194000244e-01 -2.435262873768806458e-02 1.437162309885025024e-01
-4.773811902850866318e-03 1.437976807355880737e-01 9.533478319644927979e-02 -1.334297209978103638e-01 -2.204997390508651733e-01 -8.302449248731136322e-03 2.428298294544219971e-01 1.936163753271102905e-02 -2.757259011268615723e-01 1.055011376738548279e-01 -9.379160404205322266e-02 -3.593667447566986084e-01 -3.552923202514648438e-01 1.798842549324035645e-01 -1.745503246784210205e-01 7.437679171562194824e-02 -1.381197720766067505e-01 -4.806254804134368896e-02 -1.911791115999221802e-01 -9.306961297988891602e-02 -1.930472068488597870e-02 3.111739875748753548e-03 3.972831368446350098e-02 -4.406663775444030762e-01 -1.678598076105117798e-01 2.178848385810852051e-01 2.157698720693588257e-01 4.276451654732227325e-03 7.788181304931640625e-02 6.246117874979972839e-02 -8.511672914028167725e-02 1.500203162431716919e-01
1.702946275472640991e-01 -1.345189101994037628e-02 -1.882352828979492188e-01 2.382170408964157104e-02 -2.346533536911010742e-01 -4.102877154946327209e-02 2.988497018814086914e-01 8.786609023809432983e-02 -2.751108705997467041e-01 1.815479248762130737e-01 1.466690097004175186e-03 -2.768257558345794678e-01 -1.106408834457397461e-01 -2.495486438274383545e-01 -1.781029067933559418e-02 3.054423034191131592e-01 2.945278398692607880e-02 -1.174784451723098755e-01 -4.247954487800598145e-02 1.757268458604812622e-01 2.389752119779586792e-01 -2.493429929018020630e-02 4.517433419823646545e-02 3.428399935364723206e-02 -1.980394870042800903e-01 1.818875670433044434e-01 2.495769262313842773e-01 1.719428747892379761e-01 2.468009889125823975e-01 -2.395229935646057129e-01 7.461972534656524658e-02 1.769951432943344116e-01
-1.622588336467742920e-01 2.537649311125278473e-02 -2.146553844213485718e-01 -1.261248141527175903e-01 9.134321659803390503e-02 1.264430284500122070e-01 -1.226865500211715698e-01 -1.713066175580024719e-02 -3.973631188273429871e-02 3.900871276855468750e-01 -1.063112635165452957e-02 -3.375588357448577881e-01 7.088761776685714722e-02 9.658679366111755371e-02 -4.766782745718955994e-02 9.331593662500381470e-02 -8.561349660158157349e-02 -3.342613279819488525e-01 1.332506537437438965e-01 -3.082950413227081299e-01 -6.763261556625366211e-02 2.829340696334838867e-01 -2.073737233877182007e-01 2.740355730056762695e-01 1.062534600496292114e-01 9.458252042531967163e-02 1.447616219520568848e-01 1.762901395559310913e-01 1.919212043285369873e-01 -1.514786034822463989e-01 -1.069265231490135193e-01 1.253200881183147430e-02
-1.366413831710815430e-01 9.229198843240737915e-02 -5.843162536621093750e-02 -2.438468933105468750e-01 -1.027416735887527466e-01 1.610841304063796997e-01 -2.354055345058441162e-01 1.902534812688827515e-02 -3.857967853546142578e-01 1.875010132789611816e-01 -6.419121474027633667e-02 -1.667460054159164429e-01 5.010431632399559021e-02 -5.015666037797927856e-02 -7.205163687467575073e-02 2.814775109291076660e-01 -2.705571651458740234e-01 7.442364841699600220e-02 2.406684905290603638e-01 -7.646461576223373413e-02 -6.508263200521469116e-02 1.170366778969764709e-01 -6.393115222454071045e-02 4.161325097084045410e-02 -3.988337144255638123e-02 2.147687822580337524e-01 -1.689007133245468140e-02 -1.804178464226424694e-03 7.797827571630477905e-02 -2.828287892043590546e-03 2.283626236021518707e-03 5.403029322624206543e-01
-1.199673265218734741e-01 2.093997448682785034e-01 3.184159696102142334e-01 -4.109201952815055847e-02 -2.595919072628021240e-01 1.387586295604705811e-01 -6.638735532760620117e-02 2.823697961866855621e-02 -2.255245447158813477e-01 -2.563784830272197723e-02 4.767025634646415710e-02 -3.199020922183990479e-01 -2.138020247220993042e-01 -9.454125910997390747e-02 -2.345172613859176636e-01 2.451555132865905762e-01 1.847207695245742798e-01 -6.921112537384033203e-02 6.723552197217941284e-02 2.010457916185259819e-03 5.075890198349952698e-02 5.460934247821569443e-03 -2.615665197372436523e-01 2.402545884251594543e-02 -1.951643452048301697e-02 2.039378881454467773e-01 1.821139007806777954e-01 3.373283445835113525e-01 2.299054116010665894e-01 -1.668538153171539307e-01 -1.186779290437698364e-01 1.490399539470672607e-01
-4.106846451759338379e-01 -8.390892297029495239e-02 -2.750448323786258698e-02 2.809484116733074188e-02 -3.654797077178955078e-01 9.417521208524703979e-02 1.597864031791687012e-01 -2.213895693421363831e-02 6.399334967136383057e-02 1.926622539758682251e-01 3.728574514389038086e-02 -2.609738111495971680e-01 -5.349120590835809708e-03 -3.286995366215705872e-02 1.252036243677139282e-01 1.789419800043106079e-01 6.798353511840105057e-03 -4.968359321355819702e-02 2.063570022583007812e-01 1.085696741938591003e-01 -2.534419000148773193e-01 1.675787754356861115e-02 -1.157165318727493286e-02 1.701868474483489990e-01 2.162367850542068481e-02 2.050897479057312012e-01 1.676741987466812134e-01 2.151865959167480469e-01 2.670976817607879639e-01 2.929385602474212646e-01 1.798092573881149292e-01 1.945185065269470215e-01
9.649075567722320557e-02 -1.057434901595115662e-01 -1.087246090173721313e-01 -3.088047504425048828e-01 -3.271150887012481689e-01 2.182951271533966064e-01 9.703163802623748779e-02 -1.010060310363769531e-01 -1.889420896768569946e-01 1.407800465822219849e-01 -2.905899472534656525e-02 -4.055175781250000000e-01 8.716540038585662842e-02 -2.701648883521556854e-02 -1.158517226576805115e-01 4.729020595550537109e-02 -6.913818418979644775e-02 -4.509898275136947632e-02 3.526673316955566406e-01 1.184704303741455078e-01 1.452746689319610596e-01 -1.098436489701271057e-01 -2.088286727666854858e-01 -3.442865610122680664e-02 -3.256683424115180969e-02 1.474446952342987061e-01 5.017521232366561890e-02 1.156167909502983093e-01 3.586421906948089600e-01 -1.945681720972061157e-01 -2.296269312500953674e-02 1.561318188905715942e-01
-3.976401686668395996e-01 -1.582436263561248779e-01 -3.305350542068481445e-01 -9.902177751064300537e-02 8.368969429284334183e-04 -9.554530493915081024e-03 -4.306381102651357651e-03 -3.025901615619659424e-01 1.735986024141311646e-01 -5.715409666299819946e-02 1.479686796665191650e-01 -3.500419855117797852e-01 -2.521804273128509521e-01 6.395902484655380249e-02 -1.545419245958328247e-01 3.481789678335189819e-02 -1.684100031852722168e-01 -1.875358670949935913e-01 1.978372484445571899e-01 -1.798312366008758545e-01 -4.307862371206283569e-02 7.292308844625949860e-03 -1.428693234920501709e-01 4.294413328170776367e-02 -1.003628298640251160e-01 -9.927955456078052521e-03 6.058025360107421875e-02 2.961025238037109375e-01 -1.352568119764328003e-01 9.660504758358001709e-02 2.724225819110870361e-02 2.155008614063262939e-01
-5.290926694869995117e-01 9.341514855623245239e-02 7.980746217072010040e-03 -8.498936891555786133e-02 -2.299613952636718750e-01 1.314884983003139496e-02 7.208865135908126831e-02 -2.185579687356948853e-01 6.253845989704132080e-02 -4.897894710302352905e-02 1.659136265516281128e-01 -2.655776143074035645e-01 -3.437435626983642578e-02 1.128432452678680420e-01 3.212910145521163940e-02 -2.005181610584259033e-01 3.762441128492355347e-02 -3.369717597961425781e-01 2.889471054077148438e-01 -2.404822558164596558e-01 9.947692602872848511e-02 -6.408757716417312622e-02 4.468773677945137024e-02 -4.483612254261970520e-02 -1.336070746183395386e-01 9.253259748220443726e-02 1.111329197883605957e-01 4.127861186861991882e-02 -9.313125046901404858e-04 1.445886343717575073e-01 1.308885216712951660e-01 2.927462756633758545e-01
-1.596650630235671997e-01 1.050398796796798706e-01 -7.914329320192337036e-02 -2.819876931607723236e-02 -1.905740648508071899e-01 4.017286300659179688e-01 2.316494286060333252e-01 2.657492756843566895e-01 -6.817012280225753784e-02 2.347023487091064453e-01 4.297662377357482910e-01 -2.698106169700622559e-01 -1.579529494047164917e-01 4.812812060117721558e-02 -7.197166234254837036e-02 6.716234236955642700e-02 -7.102820277214050293e-02 -1.408316642045974731e-01 1.380989253520965576e-01 -2.435087040066719055e-02 -1.716713234782218933e-02 8.415287733078002930e-02 -1.384718865156173706e-01 -9.191346168518066406e-02 1.660690605640411377e-01 1.735276132822036743e-01 1.647450923919677734e-01 2.400419265031814575e-01 1.466349065303802490e-01 6.698147207498550415e-02 1.143544390797615051e-01 -1.385000199079513550e-01
-3.169632256031036377e-01 2.205242589116096497e-02 -2.598425000905990601e-02 4.212448373436927795e-02 -8.541093021631240845e-02 3.925931081175804138e-02 3.161396384239196777e-01 -7.728618383407592773e-02 -2.370243221521377563e-01 2.250180691480636597e-01 2.318924218416213989e-01 1.000704243779182434e-01 -2.835139930248260498e-01 -4.870571196079254150e-02 1.438863575458526611e-01 1.327282190322875977e-01 -2.555344700813293457e-01 -5.897069349884986877e-02 -1.648574322462081909e-01 -4.389104545116424561e-01 -6.804168224334716797e-03 -1.248396709561347961e-01 1.911241710186004639e-01 -1.109317615628242493e-01 -9.115841239690780640e-02 1.234415993094444275e-01 1.985001415014266968e-01 1.442180275917053223e-01 1.319532990455627441e-01 9.450198709964752197e-02 1.546999663114547729e-01 5.554901063442230225e-02
-1.749411821365356445e-01 -5.239098519086837769e-02 -1.082513108849525452e-01 -1.630243659019470215e-01 -7.159154862165451050e-02 1.646512895822525024e-01 -2.057365179061889648e-01 6.330198049545288086e-02 1.643862128257751465e-01 1.278418302536010742e-01 1.624983549118041992e-01 -4.886459559202194214e-02 -4.139507114887237549e-01 -2.499692887067794800e-01 -2.534021139144897461e-01 7.665647566318511963e-02 -1.756773889064788818e-01 -2.837214767932891846e-01 1.345600094646215439e-02 -1.082044988870620728e-01 2.706083059310913086e-01 1.923615038394927979e-01 2.851965278387069702e-02 -2.860248647630214691e-02 7.195157231763005257e-04 3.400437533855438232e-01 1.991312950849533081e-01 6.309142708778381348e-02 -5.751206725835800171e-02 6.093575060367584229e-02 -1.864137947559356689e-01 1.937756240367889404e-01
-2.023455686867237091e-02 -1.373436003923416138e-01 -1.761802136898040771e-01 -2.972014620900154114e-02 -2.501048147678375244e-01 -9.593866765499114990e-02 -1.871351748704910278e-01 -7.108797878026962280e-02 1.109981760382652283e-01 2.439559996128082275e-01 2.082444429397583008e-01 -3.065561354160308838e-01 -2.792121171951293945e-01 2.227931469678878784e-01 -1.211071088910102844e-01 1.155002489686012268e-01 -4.648800194263458252e-02 7.176967710256576538e-02 2.452743649482727051e-01 4.142711684107780457e-02 -2.052797377109527588e-02 1.437378227710723877e-01 -1.663753539323806763e-01 -7.759425789117813110e-02 -2.835734188556671143e-01 3.899006247520446777e-01 1.827101856470108032e-01 2.332081794738769531e-01 -1.233246028423309326e-01 -7.720535248517990112e-02 -1.435699086869135499e-04 -8.274999260902404785e-02
-1.787113696336746216e-01 1.582500189542770386e-01 -2.547173500061035156e-01 5.453203804790973663e-03 -3.690984845161437988e-01 2.016086578369140625e-01 -1.728385984897613525e-01 -4.704910144209861755e-02 6.368047744035720825e-02 9.587524831295013428e-02 3.891364037990570068e-01 -3.110846281051635742e-01 -1.975627839565277100e-01 2.740407735109329224e-02 7.260583341121673584e-02 7.333365082740783691e-02 3.738355040550231934e-01 -6.309493631124496460e-02 3.438790142536163330e-02 1.408327817916870117e-01 7.555173337459564209e-02 -1.280144453048706055e-01 -6.018256768584251404e-02 -1.568759530782699585e-01 1.930334232747554779e-02 1.838017553091049194e-01 -6.776590645313262939e-02 3.041067719459533691e-01 -1.137422583997249603e-02 7.598472386598587036e-02 7.008041441440582275e-02 1.187693234533071518e-02
-4.662698507308959961e-02 1.469997912645339966e-01 1.287367939949035645e-01 1.870126724243164062e-01 -2.607302963733673096e-01 5.360960215330123901e-02 -1.325832456350326538e-01 2.267136573791503906e-01 -1.727276854217052460e-02 8.075074851512908936e-02 1.215286254882812500e-01 -2.248096019029617310e-01 -2.635959386825561523e-01 -2.284863591194152832e-02 -2.095007523894309998e-02 2.107463777065277100e-01 2.918391674757003784e-02 -3.186274468898773193e-01 -1.236976757645606995e-01 -3.189050778746604919e-02 -5.683703720569610596e-02 4.961090162396430969e-02 -2.906008064746856689e-01 -3.493667542934417725e-01 -6.345978379249572754e-02 1.121723428368568420e-01 7.421816885471343994e-02 3.167248368263244629e-01 2.044395953416824341e-01 -1.343083083629608154e-01 9.810574352741241455e-02 2.739895582199096680e-01
-2.020104676485061646e-01 4.653397947549819946e-02 -1.238270178437232971e-01 5.089683458209037781e-02 -3.012527823448181152e-01 1.701252460479736328e-01 1.840219348669052124e-01 1.853194646537303925e-02 -1.792681366205215454e-01 2.337692379951477051e-01 1.776425242424011230e-01 -6.418842077255249023e-02 -1.373464912176132202e-01 -1.053033545613288879e-01 1.244860887527465820e-02 3.032098524272441864e-02 -1.978623867034912109e-01 -2.555255591869354248e-01 1.080622896552085876e-02 -2.679149210453033447e-01 -2.236442081630229950e-02 1.425151228904724121e-01 -8.710715919733047485e-02 -4.221928864717483521e-02 3.183546960353851318e-01 6.654104590415954590e-02 1.891361624002456665e-01 1.792547553777694702e-01 3.338203430175781250e-01 2.669778764247894287e-01 1.123635172843933105e-01 2.370027303695678711e-01
4.271606355905532837e-02 3.878392577171325684e-01 -3.016096949577331543e-01 4.219087213277816772e-02 -1.855743676424026489e-01 -6.523410975933074951e-02 2.078288495540618896e-01 2.032607495784759521e-01 -1.214193031191825867e-01 8.855324238538742065e-02 1.438325345516204834e-01 -1.224173307418823242e-01 -1.930428743362426758e-01 3.698464855551719666e-02 -2.389145493507385254e-01 2.934823334217071533e-01 1.512633077800273895e-02 -1.419182270765304565e-01 3.194217979907989502e-01 1.429288238286972046e-01 3.555998206138610840e-02 2.092992961406707764e-01 2.071497030556201935e-02 9.286911785602569580e-02 -2.829185426235198975e-01 1.333304345607757568e-01 -1.014102809131145477e-02 2.578065991401672363e-01 1.364184767007827759e-01 6.277544796466827393e-02 1.366164418868720531e-03 8.837563544511795044e-02
-1.873717010021209717e-01 2.123046480119228363e-02 -7.442621141672134399e-02 -1.518800482153892517e-02 -3.827318549156188965e-02 3.652097880840301514e-01 9.246975183486938477e-02 1.720682829618453979e-01 -3.345816433429718018e-01 1.383322030305862427e-01 -5.803936719894409180e-02 -1.126637160778045654e-01 -1.487693637609481812e-01 1.777833327651023865e-02 -1.271224468946456909e-01 -2.655345387756824493e-02 -2.490610778331756592e-01 -4.004212021827697754e-01 4.915800690650939941e-02 4.375319555401802063e-02 -1.991446465253829956e-01 -4.831553623080253601e-02 -2.599596083164215088e-01 1.112814992666244507e-01 -2.846847474575042725e-01 -2.562676370143890381e-02 2.215102761983871460e-01 1.874456107616424561e-01 -1.743201464414596558e-01 7.406117767095565796e-02 2.146139442920684814e-01 -5.217979848384857178e-02
-2.817263007164001465e-01 1.411533355712890625e-01 1.100489497184753418e-02 9.675040841102600098e-02 -3.459038957953453064e-02 -2.544689737260341644e-02 4.519445449113845825e-02 -3.621872961521148682e-01 1.972880586981773376e-02 -1.275845170021057129e-01 -3.677399456501007080e-02 -3.683699071407318115e-01 -3.366332650184631348e-01 -8.499696105718612671e-02 -9.824981540441513062e-02 3.356171771883964539e-02 -3.241568803787231445e-01 -2.971453368663787842e-01 -3.996042162179946899e-02 -2.923012711107730865e-02 5.312715191394090652e-03 1.021574735641479492e-01 -2.142785489559173584e-02 1.653007976710796356e-02 5.403658747673034668e-02 2.082115411758422852e-01 1.184248030185699463e-01 2.892557382583618164e-01 2.005261629819869995e-01 1.808370649814605713e-01 1.732738465070724487e-01 1.311242431402206421e-01
-2.134567052125930786e-01 8.820727467536926270e-02 -1.932160407304763794e-01 -1.341315954923629761e-01 -4.082439243793487549e-01 1.991726271808147430e-02 1.678510755300521851e-01 -1.415312439203262329e-01 -1.100209131836891174e-01 -5.352026969194412231e-02 3.222812414169311523e-01 -3.758966028690338135e-01 -5.415157228708267212e-02 -1.841758564114570618e-02 2.975518256425857544e-02 1.205582991242408752e-01 3.252834081649780273e-01 -1.502586454153060913e-01 -1.073351949453353882e-01 4.950969666242599487e-02 5.574964731931686401e-02 -7.479740679264068604e-02 9.847846627235412598e-02 -9.992520511150360107e-02 4.341317713260650635e-02 1.587026119232177734e-01 2.288008034229278564e-01 6.313277035951614380e-02 1.134206503629684448e-01 2.675029933452606201e-01 2.259747833013534546e-01 -8.720817416906356812e-02
-2.685919106006622314e-01 -3.604831546545028687e-02 7.962729036808013916e-02 -8.531032502651214600e-02 -6.063799932599067688e-02 1.018964275717735291e-01 3.790745884180068970e-02 -1.273310035467147827e-01 -2.641584873199462891e-01 3.393065929412841797e-02 8.893489837646484375e-02 -1.928587257862091064e-01 -3.268190622329711914e-01 -5.458153784275054932e-03 -1.939247250556945801e-01 8.708837628364562988e-02 -1.928982883691787720e-01 -1.042366772890090942e-01 1.220852211117744446e-01 -4.019290804862976074e-01 2.385473251342773438e-01 2.100171744823455811e-01 3.670282661914825439e-02 -2.352102845907211304e-01 9.676326811313629150e-02 3.076755702495574951e-01 3.920760750770568848e-02 -6.028689071536064148e-02 -8.311115205287933350e-03 1.661443412303924561e-01 -5.661989003419876099e-02 3.014571964740753174e-01
-1.541546583175659180e-01 8.434218168258666992e-02 -3.630375266075134277e-01 -2.187709510326385498e-01 1.638574600219726562e-01 2.330479621887207031e-01 1.585278427228331566e-03 -1.022277623414993286e-01 -2.870850861072540283e-01 1.589539200067520142e-01 -1.031119003891944885e-01 -2.464115768671035767e-01 -1.257127970457077026e-01 -6.062963977456092834e-03 2.179895490407943726e-01 1.587196141481399536e-01 -7.882805168628692627e-02 3.046723641455173492e-02 -6.926171481609344482e-02 5.748799070715904236e-02 2.014830112457275391e-01 -1.022712513804435730e-01 -2.915638685226440430e-01 8.742783218622207642e-02 -1.018448024988174438e-01 4.094139933586120605e-01 2.199658900499343872e-01 1.287817507982254028e-01 1.707702875137329102e-02 1.514435410499572754e-01 -4.888613894581794739e-02 -5.229289457201957703e-02
-1.708354204893112183e-01 2.639064192771911621e-01 -1.050937771797180176e-01 -2.260156720876693726e-01 -3.043907582759857178e-01 1.125641539692878723e-01 9.875718504190444946e-02 1.565110534429550171e-01 1.172354891896247864e-01 2.997990250587463379e-01 2.574642300605773926e-01 -1.826888024806976318e-01 -1.589824557304382324e-01 -2.763849310576915741e-02 8.255192637443542480e-02 2.760955393314361572e-01 -1.481267996132373810e-02 -2.615431547164916992e-01 -7.208593189716339111e-02 7.349387556314468384e-02 -1.253885179758071899e-01 -2.592529654502868652e-01 -2.866581082344055176e-01 1.934632807970046997e-01 3.962107747793197632e-02 1.968608982861042023e-02 -4.447453469038009644e-02 2.845053970813751221e-01 -1.028327941894531250e-01 -4.170726984739303589e-02 6.274925917387008667e-02 6.489005684852600098e-02
6.882970780134201050e-02 2.464580982923507690e-01 -9.133113920688629150e-02 2.683019265532493591e-02 -2.384370714426040649e-01 -2.191255837678909302e-01 3.919886052608489990e-02 1.795012876391410828e-02 1.075526028871536255e-01 1.852682977914810181e-01 2.421767450869083405e-02 -1.794937700033187866e-01 -9.613503515720367432e-02 -1.358064413070678711e-01 -2.989774346351623535e-01 2.025545835494995117e-01 -1.621639281511306763e-01 -2.630703747272491455e-01 2.023122459650039673e-01 1.368987113237380981e-01 -6.364619731903076172e-02 1.638209968805313110e-01 4.901485890150070190e-02 5.956581979990005493e-02 -2.686014473438262939e-01 9.710920043289661407e-03 3.053143024444580078e-01 3.274975419044494629e-01 5.081983655691146851e-02 -2.575795724987983704e-02 2.699010372161865234e-01 2.027717828750610352e-01
-1.371102631092071533e-01 1.200748533010482788e-01 -1.812115311622619629e-01 -1.044038087129592896e-01 -5.119263008236885071e-02 2.014781832695007324e-01 1.937865614891052246e-01 1.001023575663566589e-01 3.858419135212898254e-02 1.756793558597564697e-01 1.712872684001922607e-01 -3.478474020957946777e-01 -8.104933798313140869e-02 -7.137566059827804565e-02 -7.547837495803833008e-02 4.341033697128295898e-01 -2.889777719974517822e-01 -3.233235329389572144e-02 -2.111897990107536316e-02 -1.362268775701522827e-01 1.052003055810928345e-01 1.620731949806213379e-01 4.406590759754180908e-02 1.535133868455886841e-01 3.828180581331253052e-02 9.085441008210182190e-03 2.598251104354858398e-01 -3.828272596001625061e-02 2.584770321846008301e-01 -3.005251586437225342e-01 1.958112418651580811e-01 1.066350787878036499e-01
-1.711450815200805664e-01 1.886334270238876343e-02 -3.386040627956390381e-01 -2.827723324298858643e-01 -3.147425353527069092e-01 -4.111688584089279175e-02 -5.647290870547294617e-02 -1.005965843796730042e-01 -9.931496530771255493e-02 1.508815735578536987e-01 1.428505871444940567e-02 1.229064986109733582e-01 -2.494488954544067383e-01 1.355685740709304810e-01 -4.353343695402145386e-02 6.502392888069152832e-02 -1.330751180648803711e-01 -1.310568749904632568e-01 3.059737980365753174e-01 -1.710195541381835938e-01 -1.627240329980850220e-01 2.518198490142822266e-01 -5.434957891702651978e-02 -1.585966646671295166e-01 1.168762445449829102e-01 2.923806905746459961e-01 1.679909080266952515e-01 -5.510478280484676361e-03 1.678094267845153809e-01 1.990330368280410767e-01 2.367631196975708008e-01 -5.678064655512571335e-03
-1.784209012985229492e-01 1.388197839260101318e-01 -1.073063015937805176e-01 -2.195751667022705078e-01 -2.019320726394653320e-01 -3.896431624889373779e-02 2.831789553165435791e-01 -1.892298907041549683e-01 1.581182479858398438e-01 8.610054105520248413e-02 9.752220660448074341e-02 -3.052043616771697998e-01 -1.961749792098999023e-01 4.032305628061294556e-02 2.043067663908004761e-01 -1.919843405485153198e-01 -1.882075369358062744e-01 -2.800880670547485352e-01 4.477715119719505310e-02 -1.833053976297378540e-01 6.097903847694396973e-02 1.641527116298675537e-01 1.261096596717834473e-01 6.368076801300048828e-02 -1.764855533838272095e-01 7.107766717672348022e-02 2.930603921413421631e-01 -3.948706388473510742e-02 -1.022312939167022705e-01 2.632707357406616211e-01 4.324017092585563660e-02 2.677935659885406494e-01
-3.358509838581085205e-01 2.726109921932220459e-01 -3.254334032535552979e-01 -8.892667479813098907e-03 1.276230905205011368e-03 -1.408028006553649902e-01 1.250108033418655396e-01 1.555083505809307098e-02 -2.711503505706787109e-01 1.000924706459045410e-01 1.360172480344772339e-01 -2.700273096561431885e-01 -1.785575300455093384e-01 9.362935088574886322e-03 2.964104525744915009e-02 -2.530393190681934357e-02 -1.838107258081436157e-01 1.171002238988876343e-01 -9.821289032697677612e-02 4.501108080148696899e-02 -1.109381392598152161e-01 -1.116765663027763367e-01 9.184853732585906982e-02 -1.139587163925170898e-01 -2.131039649248123169e-01 3.344614505767822266e-01 -3.471788018941879272e-02 2.482067346572875977e-01 4.018586501479148865e-02 -2.688848972320556641e-01 -1.803068667650222778e-01 1.757052093744277954e-01
-1.911950111389160156e-01 9.035404771566390991e-02 -2.403008043766021729e-01 -7.867601513862609863e-02 6.835435330867767334e-02 2.486996911466121674e-02 1.106124967336654663e-01 1.991520822048187256e-01 -5.491678789258003235e-02 1.889134794473648071e-01 1.200899109244346619e-01 -2.590395212173461914e-01 -7.882421463727951050e-02 -1.716262996196746826e-01 4.147516191005706787e-02 2.722670137882232666e-01 -1.297888904809951782e-01 -1.935549639165401459e-02 7.377309352159500122e-02 4.007855895906686783e-03 -2.436946332454681396e-01 1.492373496294021606e-01 1.950483918190002441e-01 4.907541442662477493e-03 -1.820643693208694458e-01 -1.186071708798408508e-01 3.514452278614044189e-01 1.187387481331825256e-01 3.747586011886596680e-01 -2.494939565658569336e-01 1.264634728431701660e-01 2.376886755228042603e-01
-7.899942994117736816e-02 1.044563874602317810e-01 -2.029134482145309448e-01 -7.644540816545486450e-02 -9.991357475519180298e-02 4.238524287939071655e-02 4.005118608474731445e-01 1.933629214763641357e-01 -5.493156611919403076e-02 6.982309371232986450e-02 1.237832754850387573e-01 -1.822209209203720093e-01 -1.141937896609306335e-01 -4.539932683110237122e-02 1.284717172384262085e-01 4.404716193675994873e-01 -8.685435354709625244e-02 -2.783987671136856079e-02 1.480287313461303711e-01 8.600984513759613037e-02 3.762487173080444336e-01 4.254044964909553528e-02 1.473359316587448120e-01 -5.293825641274452209e-03 -4.563082382082939148e-02 2.391908131539821625e-02 4.071840047836303711e-01 5.252757668495178223e-02 5.913427099585533142e-02 -1.937438100576400757e-01 1.137224510312080383e-01 1.276511251926422119e-01
-8.762367814779281616e-02 1.507430337369441986e-02 -2.778977453708648682e-01 -3.273518681526184082e-01 -1.202922835946083069e-01 -1.033837790600955486e-03 -2.018259912729263306e-01 5.329530686140060425e-02 -1.465405225753784180e-01 -1.006706152111291885e-02 9.934618324041366577e-02 -2.908594012260437012e-01 -3.668817877769470215e-01 -7.404725532978773117e-03 2.562439143657684326e-01 -1.015126705169677734e-01 4.425118491053581238e-02 -9.133689105510711670e-02 1.393061131238937378e-01 -2.367557883262634277e-01 1.548447757959365845e-01 -1.599408090114593506e-01 -2.872486114501953125e-01 2.221256494522094727e-01 5.303613841533660889e-02 1.546142399311065674e-01 7.883939892053604126e-02 -8.003470301628112793e-02 2.061201483011245728e-01 -1.774573624134063721e-01 1.952752619981765747e-01 6.616418063640594482e-02
-2.501863539218902588e-01 6.028978526592254639e-02 -2.927616238594055176e-01 -1.017830818891525269e-01 -1.469490975141525269e-01 -1.464573852717876434e-02 -3.814298510551452637e-01 6.582270562648773193e-02 -2.660826146602630615e-01 2.933869063854217529e-01 1.594665274024009705e-02 -3.007478117942810059e-01 -2.704083919525146484e-01 -6.383813917636871338e-02 1.275297552347183228e-01 6.368965841829776764e-03 1.400750130414962769e-01 1.440959870815277100e-01 2.263171672821044922e-01 -1.562022417783737183e-01 2.046300023794174194e-01 2.461717464029788971e-02 7.875525951385498047e-02 -2.188428537920117378e-03 -1.309943795204162598e-01 -1.260151267051696777e-01 2.539038658142089844e-01 1.922147870063781738e-01 -4.190437123179435730e-02 7.086268812417984009e-02 4.924657195806503296e-02 -1.290254741907119751e-01
-1.395647078752517700e-01 3.991339802742004395e-01 -1.321919560432434082e-01 5.876697972416877747e-02 1.646576076745986938e-01 6.620818376541137695e-02 -1.451745331287384033e-01 1.483000665903091431e-01 -1.755720078945159912e-01 1.234608739614486694e-01 5.283781141042709351e-02 -5.427972674369812012e-01 3.270285949110984802e-02 7.798054069280624390e-02 1.724284440279006958e-01 1.151821948587894440e-02 -1.138293892145156860e-01 -8.384816348552703857e-02 7.898726314306259155e-02 -1.415663063526153564e-01 1.062412410974502563e-01 -4.194948449730873108e-02 -9.631787240505218506e-02 -1.146622449159622192e-01 -4.072949886322021484e-01 8.669221401214599609e-02 9.914591163396835327e-02 1.963236778974533081e-01 -8.403360843658447266e-02 -3.088980354368686676e-02 1.829697340726852417e-01 -1.439746096730232239e-02
-1.650273352861404419e-01 -1.003374978899955750e-01 -9.042739868164062500e-02 2.858663164079189301e-02 -5.915677547454833984e-02 1.357978731393814087e-01 -1.691935807466506958e-01 -9.442813694477081299e-02 -1.163450926542282104e-01 -5.079112574458122253e-02 1.175381317734718323e-01 -3.226635456085205078e-01 -2.270403802394866943e-01 -8.066361397504806519e-02 -7.590831816196441650e-02 1.745516061782836914e-01 -2.213283181190490723e-01 -7.239302992820739746e-02 -1.880823969841003418e-01 -2.880500629544258118e-02 1.104511469602584839e-01 2.147772163152694702e-01 9.226527065038681030e-02 1.984492540359497070e-01 1.071474924683570862e-01 4.836056232452392578e-01 -1.370350597426295280e-03 1.221939325332641602e-01 3.924611583352088928e-02 4.306144714355468750e-01 7.688029855489730835e-02 1.267673671245574951e-01
-1.763349026441574097e-01 5.459361523389816284e-02 -2.586276233196258545e-01 -1.065371334552764893e-01 -1.744712740182876587e-01 -1.309270262718200684e-01 1.635801196098327637e-01 1.585622578859329224e-01 -2.845184504985809326e-01 1.320639848709106445e-01 -1.532567888498306274e-01 -2.876589596271514893e-01 -2.165674269199371338e-01 -1.582249402999877930e-01 3.841102421283721924e-01 1.513561327010393143e-02 -2.530194520950317383e-01 -4.102407097816467285e-01 -1.521174237132072449e-02 -3.656191751360893250e-02 1.335657387971878052e-02 -7.911788672208786011e-02 -1.205161362886428833e-01 -4.187855403870344162e-03 -1.510270684957504272e-01 6.888346374034881592e-02 5.889531970024108887e-02 6.361092627048492432e-02 -1.596680581569671631e-01 -7.404419034719467163e-02 1.470817029476165771e-01 1.460433006286621094e-01
9.807366877794265747e-02 2.181255966424942017e-01 -2.499518245458602905e-01 2.279023826122283936e-02 7.839029282331466675e-02 -9.407758712768554688e-02 7.080592960119247437e-02 2.366034686565399170e-01 -3.225060552358627319e-02 2.964062094688415527e-01 1.538865417242050171e-01 -3.319715335965156555e-02 -2.261166423559188843e-01 -2.538139000535011292e-02 9.640064090490341187e-02 1.667621135711669922e-01 1.032119914889335632e-01 -9.455494582653045654e-02 4.968168586492538452e-02 -4.178424924612045288e-02 2.135614864528179169e-03 -5.624154582619667053e-02 1.508766040205955505e-02 1.922080814838409424e-01 -2.903272211551666260e-01 6.471339613199234009e-02 3.315680921077728271e-01 3.921786546707153320e-01 3.319088518619537354e-01 3.351928293704986572e-02 5.028189718723297119e-02 2.666089832782745361e-01
-1.889568381011486053e-02 8.738595247268676758e-02 1.574197709560394287e-01 -1.319361329078674316e-01 -2.663339301943778992e-02 2.499570101499557495e-01 -2.837797403335571289e-01 4.597331956028938293e-02 -3.248912692070007324e-01 -1.456156522035598755e-01 -3.785169497132301331e-02 -1.754910498857498169e-01 -2.529419064521789551e-01 -1.626709848642349243e-01 -1.335709393024444580e-01 1.827102452516555786e-01 -4.011718183755874634e-02 2.744613774120807648e-02 2.532531619071960449e-01 -6.769732385873794556e-02 -2.327014058828353882e-01 -4.012468829751014709e-02 -1.823785752058029175e-01 -2.382394485175609589e-02 -1.187211498618125916e-01 1.866076290607452393e-01 1.695615500211715698e-01 1.717887073755264282e-01 4.195881783962249756e-01 3.026859275996685028e-02 4.579811915755271912e-02 2.375132888555526733e-01
-2.973283529281616211e-01 -2.458077855408191681e-02 -2.565690875053405762e-02 -5.415538698434829712e-02 -1.654786169528961182e-01 2.398222535848617554e-01 -1.688474044203758240e-02 -4.089627787470817566e-02 3.647355735301971436e-02 2.917465865612030029e-01 2.560418844223022461e-01 -3.882453143596649170e-01 -2.536733746528625488e-01 1.069316640496253967e-01 1.820328980684280396e-01 1.898057311773300171e-01 -2.682047486305236816e-01 -1.195010542869567871e-01 -4.855782538652420044e-02 -1.663960218429565430e-01 3.163374587893486023e-02 -7.654309272766113281e-02 -5.191500484943389893e-02 9.125299751758575439e-02 2.038484066724777222e-01 2.896996438503265381e-01 -7.280378136783838272e-03 6.963068246841430664e-02 2.204762697219848633e-01 2.330184429883956909e-01 4.087359085679054260e-02 6.130971387028694153e-02
-1.831686049699783325e-01 1.324798464775085449e-01 -1.502948403358459473e-01 6.994938105344772339e-02 -7.057892531156539917e-02 4.285686612129211426e-01 7.767003029584884644e-02 4.361792281270027161e-02 -8.608307689428329468e-02 2.378100901842117310e-01 3.982463181018829346e-01 -2.555336356163024902e-01 -5.326081812381744385e-02 -4.070322029292583466e-03 -1.089404672384262085e-01 1.685953736305236816e-01 -2.811143100261688232e-01 -1.689612567424774170e-01 -1.992115378379821777e-02 -1.221080720424652100e-01 -1.800067126750946045e-01 -6.699472665786743164e-02 2.827066741883754730e-02 1.250408589839935303e-01 2.258415371179580688e-01 1.988800019025802612e-01 2.137905359268188477e-01 2.131292223930358887e-01 1.491020619869232178e-01 -9.252270311117172241e-02 4.883654043078422546e-02 -5.245622619986534119e-02
-1.624448597431182861e-01 1.434119194746017456e-01 -3.050550073385238647e-02 -2.281512320041656494e-01 -2.337391823530197144e-01 1.129977405071258545e-01 4.289128482341766357e-01 -3.063636459410190582e-02 -3.022252917289733887e-01 8.217129856348037720e-02 -2.540045976638793945e-01 -1.863121986389160156e-01 -1.464933902025222778e-01 -1.399465054273605347e-01 -6.040698289871215820e-02 5.715915933251380920e-02 1.346167773008346558e-01 3.010472357273101807e-01 1.405740976333618164e-01 1.361637562513351440e-01 3.571458160877227783e-02 -6.988299638032913208e-02 -1.422133892774581909e-01 -3.767223283648490906e-02 -2.915617823600769043e-01 2.932561039924621582e-01 1.292755156755447388e-01 1.106224581599235535e-01 1.215631887316703796e-01 -4.052711650729179382e-02 7.827981561422348022e-02 7.147642225027084351e-02
-2.544387578964233398e-01 2.960155308246612549e-01 -2.885476052761077881e-01 -1.723756492137908936e-01 -1.839289963245391846e-01 8.819865435361862183e-02 1.604808494448661804e-02 -4.885091632604598999e-02 -2.220125645399093628e-01 5.563304573297500610e-02 1.608837097883224487e-01 -1.180317923426628113e-01 -1.305999606847763062e-01 -1.389897465705871582e-01 3.037076294422149658e-01 -1.344811916351318359e-01 -1.667217165231704712e-01 -3.118949234485626221e-01 -8.884894661605358124e-03 6.255661137402057648e-03 9.193151444196701050e-02 -9.580909460783004761e-02 5.398128926753997803e-02 9.847269952297210693e-02 -2.817612290382385254e-01 1.896976977586746216e-01 7.863736711442470551e-03 8.950935304164886475e-02 -2.570278942584991455e-01 -3.045023977756500244e-01 8.210377395153045654e-02 8.428128808736801147e-02
-7.427795976400375366e-02 1.841642260551452637e-01 -1.623653322458267212e-01 -3.106429241597652435e-02 -2.470820844173431396e-01 1.214283518493175507e-02 1.756343692541122437e-01 -1.164389029145240784e-01 1.556554436683654785e-02 1.587440967559814453e-01 8.915590494871139526e-02 -3.079032897949218750e-01 -3.620651736855506897e-02 1.744928956031799316e-01 5.768759921193122864e-02 2.624805569648742676e-01 3.163846582174301147e-02 -2.816049158573150635e-01 -1.204208806157112122e-01 2.928800694644451141e-02 5.615953728556632996e-02 -1.869950890541076660e-01 4.150952026247978210e-02 -1.862903386354446411e-01 2.205386161804199219e-01 3.777650594711303711e-01 3.289007768034934998e-02 1.260385066270828247e-01 3.028613328933715820e-01 1.355095058679580688e-01 9.537000954151153564e-02 3.126575648784637451e-01
-2.493387460708618164e-01 1.367750316858291626e-01 -7.299178093671798706e-02 -2.707630395889282227e-01 -5.028895139694213867e-01 4.274110496044158936e-02 -4.033044353127479553e-02 -8.752820640802383423e-02 -1.935188174247741699e-01 1.541525423526763916e-01 5.985711142420768738e-02 -4.036375880241394043e-01 1.290598809719085693e-01 1.626675873994827271e-01 1.622354686260223389e-01 7.490771263837814331e-02 1.390840560197830200e-01 -1.208406239748001099e-01 -4.366444796323776245e-02 -6.168554350733757019e-02 -1.295413225889205933e-01 -5.585544556379318237e-02 -1.027369871735572815e-01 -1.898415386676788330e-02 1.112095490097999573e-01 2.613265216350555420e-01 1.321919858455657959e-01 1.419494450092315674e-01 1.898046731948852539e-01 -1.833269745111465454e-01 -9.649554640054702759e-02 7.745112478733062744e-02
-2.055827081203460693e-01 1.317719668149948120e-01 -6.909055262804031372e-02 -3.327433764934539795e-02 -3.638143464922904968e-02 2.147568017244338989e-01 -5.455893650650978088e-02 1.677130013704299927e-01 -2.410149127244949341e-01 -6.923340260982513428e-03 2.790813148021697998e-02 -5.101765990257263184e-01 -1.890561431646347046e-01 -4.151141270995140076e-02 3.698325753211975098e-01 8.111220598220825195e-02 -1.415045261383056641e-01 -4.587452113628387451e-01 6.339610088616609573e-03 2.073966898024082184e-02 3.153130412101745605e-02 1.271846797317266464e-02 3.716811537742614746e-02 1.933771073818206787e-01 -1.107304170727729797e-01 1.302545219659805298e-01 -5.680596828460693359e-02 -6.564874202013015747e-02 -1.751444302499294281e-02 1.424122750759124756e-01 1.338563859462738037e-01 9.891474246978759766e-02
2.202579192817211151e-02 -1.008221507072448730e-01 -2.045412659645080566e-01 -2.463378608226776123e-01 -3.856933489441871643e-02 1.628367602825164795e-01 1.867553591728210449e-01 2.655810713768005371e-01 1.514221634715795517e-02 1.024155542254447937e-01 5.712778493762016296e-02 -4.292379021644592285e-01 6.331612914800643921e-02 -1.167821660637855530e-01 -2.912153303623199463e-02 4.956962540745735168e-02 2.155988365411758423e-01 -3.070970177650451660e-01 -5.441618710756301880e-02 -2.153355479240417480e-01 -1.078682392835617065e-01 1.415538489818572998e-01 -2.010719478130340576e-01 -1.327131539583206177e-01 -2.404789775609970093e-01 -4.544402286410331726e-02 2.265042662620544434e-01 2.107842415571212769e-01 -4.748279228806495667e-02 -1.578432880342006683e-02 2.267792522907257080e-01 2.117474973201751709e-01
-3.954697251319885254e-01 1.172682419419288635e-01 -2.207655645906925201e-02 -1.384479086846113205e-02 -2.735061347484588623e-01 1.947957277297973633e-01 1.015541553497314453e-01 3.294791653752326965e-02 6.361854821443557739e-02 1.307670623064041138e-01 3.515879064798355103e-02 -2.194978594779968262e-01 -1.975472718477249146e-01 6.344246119260787964e-02 7.121806591749191284e-02 2.598108537495136261e-02 -3.066479563713073730e-01 -1.550479531288146973e-01 1.326062530279159546e-01 -2.048316448926925659e-01 9.493535757064819336e-02 -5.543684214353561401e-02 -1.003463403321802616e-03 -5.200374871492385864e-02 2.511930167675018311e-01 1.901868879795074463e-01 1.153091937303543091e-01 1.972727179527282715e-01 1.591970622539520264e-01 3.634772598743438721e-01 1.961428821086883545e-01 2.141155004501342773e-01
-8.704205602407455444e-02 1.285663992166519165e-01 -1.401269137859344482e-01 9.814709424972534180e-02 -2.058479748666286469e-02 5.227015912532806396e-02 1.230075508356094360e-01 1.532319188117980957e-01 -2.041019052267074585e-01 8.476492017507553101e-02 5.368827655911445618e-02 -2.631178498268127441e-01 2.669884264469146729e-01 -7.772546261548995972e-03 -1.615260392427444458e-01 2.988905906677246094e-01 -1.390822231769561768e-01 8.397587388753890991e-02 -9.122708812355995178e-03 1.194560974836349487e-01 2.434580586850643158e-02 1.836032867431640625e-01 -1.711579561233520508e-01 1.065041497349739075e-01 -1.460301876068115234e-01 1.253507882356643677e-01 2.046746462583541870e-01 1.895820945501327515e-01 1.836657375097274780e-01 2.078517153859138489e-02 1.006529014557600021e-02 5.764602422714233398e-01
-2.719485163688659668e-01 -2.052963897585868835e-02 -1.361275911331176758e-01 3.312179073691368103e-02 -2.402249276638031006e-01 3.468292355537414551e-01 -1.775560230016708374e-01 4.857615754008293152e-02 -2.050922252237796783e-02 2.631372213363647461e-01 2.628125846385955811e-01 -2.857060730457305908e-01 -1.543018817901611328e-01 2.446911185979843140e-01 -8.561158925294876099e-02 1.091198846697807312e-01 -1.549353897571563721e-01 -3.810034394264221191e-01 -8.068798482418060303e-02 4.677402600646018982e-02 3.419781476259231567e-02 1.109245140105485916e-02 1.094997599720954895e-01 1.708206087350845337e-01 -8.661143481731414795e-02 1.348985284566879272e-01 -1.139505282044410706e-01 -1.285596638917922974e-01 1.412382274866104126e-01 2.160799205303192139e-01 1.691624671220779419e-01 5.963239818811416626e-03
-6.517579779028892517e-03 7.941861450672149658e-02 -8.561142534017562866e-02 -4.993242770433425903e-02 1.947062835097312927e-02 8.033940196037292480e-02 1.439134031534194946e-01 4.940046742558479309e-02 -1.295162141323089600e-01 1.632433384656906128e-01 1.331043988466262817e-01 -1.499079763889312744e-01 5.226418748497962952e-02 -1.021939143538475037e-01 -2.710129693150520325e-02 -4.854348674416542053e-02 3.273461014032363892e-02 -1.097873747348785400e-01 8.586681634187698364e-02 4.423110745847225189e-03 2.654857747256755829e-02 -1.625570356845855713e-01 -4.006727039813995361e-02 3.122676312923431396e-01 -5.598068833351135254e-01 -2.961697056889533997e-02 2.632659077644348145e-01 4.921438694000244141e-01 2.306479513645172119e-01 6.938271969556808472e-02 9.104804694652557373e-02 1.229769065976142883e-01
-2.694558203220367432e-01 -1.225023046135902405e-01 -2.662412524223327637e-01 -8.092896640300750732e-02 2.289874665439128876e-02 -5.026300624012947083e-02 -6.803910434246063232e-02 -2.630641758441925049e-01 -5.124510452151298523e-02 1.170595139265060425e-01 9.200423210859298706e-02 -2.622254788875579834e-01 -1.850933432579040527e-01 7.181957364082336426e-02 -6.020328775048255920e-02 1.809282228350639343e-02 -3.521355390548706055e-01 -1.119778156280517578e-01 1.931584030389785767e-01 -2.786169946193695068e-01 2.038812935352325439e-01 -3.493598476052284241e-02 -2.323810607194900513e-01 4.789518564939498901e-02 -2.024728804826736450e-02 2.041417658329010010e-01 7.446621358394622803e-02 2.082882821559906006e-01 -3.200524151325225830e-01 6.442253291606903076e-02 6.840450316667556763e-02 2.613612413406372070e-01
-5.072877407073974609e-01 1.048025265336036682e-01 -2.306788861751556396e-01 -2.361767441034317017e-01 -2.087147533893585205e-01 -3.525364026427268982e-02 -4.256593994796276093e-03 3.924582153558731079e-02 -2.329995483160018921e-01 -7.236922532320022583e-02 1.042039599269628525e-02 -2.537723779678344727e-01 -1.111023128032684326e-01 7.959491014480590820e-02 -1.587263196706771851e-01 1.815673410892486572e-01 2.673247158527374268e-01 1.250084787607192993e-01 6.801172345876693726e-02 2.694189548492431641e-01 -1.351681500673294067e-01 1.024473551660776138e-02 -2.921016141772270203e-02 1.861273348331451416e-01 -1.633750945329666138e-01 2.204178571701049805e-01 1.638281047344207764e-01 -3.790448233485221863e-02 4.547759145498275757e-02 1.236758977174758911e-01 1.890525221824645996e-01 2.479776367545127869e-02
4.762611165642738342e-02 1.159127280116081238e-01 -2.044513672590255737e-01 -3.126063942909240723e-01 2.011894248425960541e-02 1.968146711587905884e-01 -2.162674963474273682e-01 5.457324534654617310e-02 -8.748968131840229034e-03 8.679492771625518799e-02 -7.033909205347299576e-03 -7.039209455251693726e-02 -4.335976019501686096e-02 -5.465484783053398132e-02 -3.720198571681976318e-02 3.724606242030858994e-03 -1.861316710710525513e-02 -4.206551611423492432e-01 3.299190998077392578e-01 3.547370433807373047e-02 1.240206137299537659e-01 5.707097798585891724e-02 -1.157347410917282104e-01 2.185188233852386475e-01 1.640839427709579468e-01 3.973172605037689209e-01 4.692913219332695007e-02 7.510206848382949829e-02 1.244768276810646057e-01 -1.841721236705780029e-01 1.838585883378982544e-01 3.065491020679473877e-01
-4.370662868022918701e-01 1.502747535705566406e-01 -8.060318976640701294e-02 4.490363597869873047e-02 -2.504281699657440186e-01 2.211582958698272705e-01 1.479383856058120728e-01 -7.254052162170410156e-02 1.870263069868087769e-01 9.108974039554595947e-02 1.701392815448343754e-03 -3.385850489139556885e-01 3.598358854651451111e-02 2.535051703453063965e-01 2.072718292474746704e-01 -7.682662457227706909e-02 -5.097175016999244690e-02 -1.059528887271881104e-01 1.531647145748138428e-01 -1.027274727821350098e-01 1.304662525653839111e-01 -9.814475663006305695e-03 7.832890748977661133e-02 -1.921637170016765594e-02 6.763456016778945923e-02 1.996734291315078735e-01 2.457774430513381958e-02 2.163529992103576660e-01 2.441544830799102783e-01 2.361972033977508545e-01 2.129400074481964111e-01 2.066450566053390503e-01
-2.277419716119766235e-02 2.423882037401199341e-01 -2.359552830457687378e-01 -1.369993388652801514e-01 -2.640101909637451172e-01 -4.893743898719549179e-03 -1.343641728162765503e-01 -3.375460579991340637e-02 -2.099913507699966431e-01 -1.233272179961204529e-01 7.074733823537826538e-02 -3.429859876632690430e-01 -2.007545381784439087e-01 -1.033968552947044373e-01 1.779288239777088165e-02 1.888974756002426147e-01 1.368773281574249268e-01 -1.146034225821495056e-01 1.130140647292137146e-01 -1.690642386674880981e-01 -7.565400749444961548e-02 -3.843932747840881348e-01 1.343387216329574585e-01 -2.036658376455307007e-01 9.081553667783737183e-02 4.368028044700622559e-01 3.208884224295616150e-02 8.378814905881881714e-02 1.749876327812671661e-02 8.886794745922088623e-02 3.500734642148017883e-02 -7.528968155384063721e-02
-8.600628376007080078e-02 2.260799258947372437e-01 -2.986825704574584961e-01 -7.835979759693145752e-02 -3.443049639463424683e-02 3.769906461238861084e-01 -2.173294425010681152e-01 3.872551396489143372e-02 -2.113838046789169312e-01 5.628436803817749023e-02 -1.050082147121429443e-01 -1.238980144262313843e-01 -2.458377778530120850e-01 2.799711190164089203e-02 1.329478174448013306e-01 4.322113841772079468e-02 -5.053923279047012329e-02 -3.348610103130340576e-01 5.878733471035957336e-03 1.076700240373611450e-01 -2.988266348838806152e-01 -7.057839632034301758e-02 -6.620027869939804077e-02 -8.544502407312393188e-02 -8.305030316114425659e-02 -7.531006634235382080e-02 3.565760329365730286e-02 4.013812541961669922e-01 -1.239603832364082336e-01 -6.101860478520393372e-02 1.023615896701812744e-01 2.496358305215835571e-01
-4.466548562049865723e-01 9.783758968114852905e-02 1.848180405795574188e-02 -2.300458960235118866e-03 -2.949649989604949951e-01 1.577629745006561279e-01 2.207799255847930908e-01 1.585941165685653687e-01 -3.411851357668638229e-03 1.465811729431152344e-01 1.060921400785446167e-01 -5.858396738767623901e-02 -1.014475375413894653e-01 1.430224627256393433e-01 1.778707206249237061e-01 2.503888309001922607e-01 -1.229781657457351685e-01 -9.720863401889801025e-02 2.271156162023544312e-01 -2.017645388841629028e-01 2.192495949566364288e-02 -2.310322411358356476e-02 -1.618882864713668823e-01 5.699778720736503601e-02 9.070060402154922485e-02 2.544664144515991211e-01 -4.216207191348075867e-03 6.303559243679046631e-02 2.054885327816009521e-01 3.274857699871063232e-01 1.618117988109588623e-01 2.087220698595046997e-01
-7.034557312726974487e-02 1.590558290481567383e-01 -2.793330550193786621e-01 6.240304931998252869e-02 1.568778045475482941e-02 5.820665881037712097e-02 -5.575824156403541565e-02 9.007029235363006592e-02 -4.523299038410186768e-01 2.062685787677764893e-01 2.569333463907241821e-02 -9.683156758546829224e-02 1.192041337490081787e-01 -1.965059787034988403e-01 -2.087284773588180542e-01 3.100517392158508301e-01 -9.372708946466445923e-02 1.536112278699874878e-01 6.155056506395339966e-02 -2.048738598823547363e-01 9.501955658197402954e-02 -1.439482625573873520e-02 -1.489228457212448120e-01 1.556562185287475586e-01 -7.048184424638748169e-02 3.646294176578521729e-01 -9.343367815017700195e-02 1.027448624372482300e-01 1.530790794640779495e-02 9.787231683731079102e-02 1.825346350669860840e-01 2.985631227493286133e-01
-5.001025795936584473e-01 9.475134313106536865e-02 1.300010234117507935e-01 -1.895401179790496826e-01 -2.347350567579269409e-01 2.479562163352966309e-02 3.450110182166099548e-02 -1.955261975526809692e-01 8.735904097557067871e-02 -1.318040490150451660e-01 -4.666558466851711273e-03 -2.377344816923141479e-01 -1.510503739118576050e-01 1.413259953260421753e-01 1.614256799221038818e-01 -9.438121318817138672e-02 -8.033806830644607544e-02 -3.752459585666656494e-01 2.891782522201538086e-01 -1.481102257966995239e-01 1.295226365327835083e-01 -2.858930267393589020e-02 9.172048419713973999e-03 -4.286108538508415222e-02 -1.458808779716491699e-01 4.541382938623428345e-02 1.998732537031173706e-01 1.820881851017475128e-02 3.353624045848846436e-02 -7.924631237983703613e-02 7.033905386924743652e-02 2.921356260776519775e-01
-1.977644711732864380e-01 1.205644160509109497e-01 -1.891789287328720093e-01 -3.083954155445098877e-01 -5.671054497361183167e-02 1.992060840129852295e-01 -1.315861940383911133e-01 7.549392059445381165e-03 -8.729859441518783569e-02 2.859471440315246582e-01 9.120106697082519531e-02 -1.012573167681694031e-01 1.942976415157318115e-01 -1.791529953479766846e-01 -6.447447463870048523e-03 1.255164593458175659e-01 -1.428124308586120605e-01 -4.903271794319152832e-01 -2.887444943189620972e-02 2.292713522911071777e-02 2.699367105960845947e-01 1.815936863422393799e-01 3.333992091938853264e-03 5.963012808933854103e-04 3.466353565454483032e-02 1.049556583166122437e-01 -8.074814826250076294e-02 -3.705276921391487122e-02 9.861589968204498291e-02 -8.687659166753292084e-03 1.499651968479156494e-01 3.757069408893585205e-01
1.511960290372371674e-02 -2.462858147919178009e-02 -1.221423521637916565e-01 -1.528405249118804932e-01 -1.274732798337936401e-01 -3.276056144386529922e-03 3.357042372226715088e-02 2.042852491140365601e-01 -3.821715340018272400e-02 5.791845265775918961e-03 4.792243125848472118e-04 -3.519282937049865723e-01 -1.068837195634841919e-01 -1.314128041267395020e-01 1.933848485350608826e-02 9.387610852718353271e-02 1.000132858753204346e-01 -1.907133758068084717e-01 -9.778354316949844360e-02 -2.888364493846893311e-01 7.463938742876052856e-02 1.338081806898117065e-01 -2.376555353403091431e-01 2.195400148630142212e-01 -2.970358729362487793e-01 2.056148350238800049e-01 -1.231170967221260071e-01 3.650502562522888184e-01 -6.644649803638458252e-02 -4.021709784865379333e-02 4.097620248794555664e-01 -1.347498595714569092e-01
-3.085256218910217285e-01 1.205794587731361389e-01 -4.173379018902778625e-02 -2.889979183673858643e-01 -2.303544133901596069e-01 4.391923844814300537e-01 -9.488551318645477295e-02 1.490576863288879395e-01 -2.799380756914615631e-02 2.568838186562061310e-02 2.829106152057647705e-01 -7.952824980020523071e-02 -2.465024404227733612e-02 -1.140430197119712830e-01 1.450424492359161377e-01 9.827143698930740356e-02 2.103797905147075653e-02 -2.728287316858768463e-02 -9.300730377435684204e-02 -2.150915563106536865e-01 -2.557229436933994293e-02 -2.259707897901535034e-01 -7.229761034250259399e-02 2.685625851154327393e-01 -1.268894523382186890e-01 1.597619056701660156e-01 1.506820768117904663e-01 1.384227424860000610e-01 5.131901800632476807e-02 -1.889048963785171509e-01 9.659349918365478516e-02 2.817990779876708984e-01
7.286224514245986938e-02 1.514270901679992676e-01 -8.244460821151733398e-02 -9.370809048414230347e-02 -4.527289569377899170e-01 -4.120168089866638184e-02 1.890469789505004883e-01 -7.972496747970581055e-02 -2.763183414936065674e-01 1.387842446565628052e-01 1.922918260097503662e-01 -4.168770611286163330e-01 -7.898089289665222168e-02 1.839462667703628540e-01 -4.390816763043403625e-02 5.451028048992156982e-02 -2.505880296230316162e-01 6.023835390806198120e-02 -2.372165769338607788e-02 -7.865406572818756104e-02 1.703399121761322021e-01 -1.609709858894348145e-01 -1.814966946840286255e-01 -4.815492406487464905e-02 1.871157437562942505e-01 9.869000315666198730e-02 8.945552259683609009e-02 7.139261811971664429e-02 2.853342592716217041e-01 4.308390989899635315e-02 1.936955004930496216e-01 1.186476573348045349e-01
-7.512692362070083618e-02 -3.366094455122947693e-02 -9.441358596086502075e-02 -2.243142575025558472e-01 -7.024937868118286133e-02 1.534863412380218506e-01 -1.120594516396522522e-01 -8.742056041955947876e-02 -4.845574498176574707e-01 2.617277204990386963e-01 -1.106062531471252441e-01 -1.105479374527931213e-01 -2.451781369745731354e-02 -8.285816758871078491e-02 -6.515405327081680298e-02 5.524939391762018204e-03 -1.367356330156326294e-01 -5.958353169262409210e-03 2.107880264520645142e-01 -9.338495135307312012e-02 -1.543863415718078613e-01 1.141147240996360779e-01 5.812998488545417786e-02 3.042005002498626709e-01 -1.231352388858795166e-01 2.838179469108581543e-01 -3.135741502046585083e-02 -4.223308712244033813e-02 2.423190921545028687e-01 5.729238502681255341e-03 1.027073487639427185e-01 4.163705706596374512e-01
5.861837789416313171e-02 -1.887782663106918335e-01 -1.699237376451492310e-01 5.259404703974723816e-02 -2.289725095033645630e-01 6.784088909626007080e-02 -1.431337445974349976e-01 1.247565746307373047e-01 -1.505415886640548706e-01 4.742135852575302124e-02 2.336695641279220581e-01 -3.235867321491241455e-01 -1.319254636764526367e-01 -1.248766779899597168e-01 1.580971777439117432e-01 1.828684508800506592e-01 2.003293335437774658e-01 -2.663536928594112396e-02 6.392804533243179321e-02 -2.974322736263275146e-01 -9.497933089733123779e-03 -7.740022987127304077e-02 -3.283652290701866150e-02 5.206748843193054199e-02 -3.291522562503814697e-01 4.334091544151306152e-01 1.485196650028228760e-01 -1.198283024132251740e-02 2.841835469007492065e-02 -1.491743922233581543e-01 2.575236558914184570e-01 9.756486117839813232e-02
-3.260192275047302246e-01 4.440847411751747131e-02 -2.955094166100025177e-02 -2.187750488519668579e-01 -2.277778685092926025e-01 2.097789645195007324e-01 2.377091497182846069e-01 -1.200189366936683655e-01 -1.245590522885322571e-01 6.713879108428955078e-02 1.957114487886428833e-01 -1.737352460622787476e-01 -2.287831604480743408e-01 -1.068512275815010071e-01 1.690011024475097656e-01 1.137258857488632202e-01 -3.480274975299835205e-01 -1.124983057379722595e-01 7.031279802322387695e-02 -3.251091539859771729e-01 -2.095062099397182465e-02 -1.404258701950311661e-02 2.930229902267456055e-01 -1.553303450345993042e-01 -1.913497298955917358e-01 8.048602379858493805e-03 1.696372181177139282e-01 -2.469925768673419952e-02 1.768611818552017212e-01 1.640376746654510498e-01 5.246680229902267456e-02 -1.969086192548274994e-02
-3.587382286787033081e-02 2.682719826698303223e-01 -4.221795126795768738e-02 -2.686043381690979004e-01 -3.010078370571136475e-01 1.424963027238845825e-01 7.724528759717941284e-02 -1.347921788692474365e-01 -1.807053238153457642e-01 2.451260387897491455e-01 -4.470330849289894104e-02 -9.552306681871414185e-02 9.745707362890243530e-02 6.638593040406703949e-03 -2.912932634353637695e-01 1.491418927907943726e-01 -1.530848890542984009e-01 -1.065998077392578125e-01 -1.258004643023014069e-02 -3.698035776615142822e-01 -1.559994369745254517e-01 7.301946729421615601e-02 1.773708611726760864e-01 5.027737468481063843e-02 -4.273788072168827057e-03 3.704944550991058350e-01 -3.336086124181747437e-02 1.343235671520233154e-01 2.875280678272247314e-01 -1.418344676494598389e-01 2.041812054812908173e-02 -4.744305461645126343e-02
-2.633291780948638916e-01 8.454089611768722534e-02 4.490552470088005066e-02 -1.551238298416137695e-01 -3.135287463665008545e-01 1.423093676567077637e-01 2.645009756088256836e-01 7.933419197797775269e-02 -3.848198652267456055e-01 2.335790544748306274e-01 4.236899316310882568e-02 -3.038711249828338623e-01 -3.522225469350814819e-02 -1.278881728649139404e-01 -1.307419091463088989e-01 -9.504232555627822876e-02 -3.748768568038940430e-02 2.960281968116760254e-01 -1.682590991258621216e-01 7.551871240139007568e-02 -1.546014249324798584e-01 -6.819970160722732544e-02 -9.203482419252395630e-02 -1.319170743227005005e-01 -2.693358659744262695e-01 6.483242660760879517e-02 1.253682821989059448e-01 1.406402587890625000e-01 2.530924975872039795e-01 4.967623576521873474e-02 -6.126777082681655884e-02 4.610940814018249512e-02
-2.117471545934677124e-01 1.782439649105072021e-01 -1.258418112993240356e-01 -1.239053234457969666e-01 -1.181285083293914795e-01 2.498934417963027954e-01 5.592751130461692810e-02 2.283476442098617554e-01 -3.189125359058380127e-01 -8.354137651622295380e-03 -1.864947229623794556e-01 -3.073993623256683350e-01 -1.745757758617401123e-01 1.596400886774063110e-01 1.837630569934844971e-02 -6.089575961232185364e-02 -1.308451294898986816e-01 -2.264083474874496460e-01 1.225987970829010010e-01 1.173129305243492126e-01 1.243621669709682465e-02 1.906104572117328644e-02 -1.722402274608612061e-01 3.340832144021987915e-02 -9.838992357254028320e-02 -4.660421982407569885e-02 2.276286035776138306e-01 2.765287756919860840e-01 -2.735820412635803223e-01 -9.882804751396179199e-02 3.361964821815490723e-01 5.676370486617088318e-02
-1.370157152414321899e-01 2.305494695901870728e-01 -2.113040387630462646e-01 -1.376730799674987793e-01 -2.586283981800079346e-01 -1.392310708761215210e-01 -2.063618749380111694e-01 -1.143891066312789917e-01 -2.256601601839065552e-01 2.830258011817932129e-01 1.051693558692932129e-01 -1.333128213882446289e-01 -1.027618572115898132e-01 -3.074610531330108643e-01 1.770659983158111572e-01 6.081112846732139587e-02 2.399294823408126831e-02 1.161419227719306946e-01 6.252859532833099365e-02 -2.704904973506927490e-01 -1.163330376148223877e-01 -2.175657637417316437e-02 -2.009243816137313843e-01 1.179711446166038513e-01 1.223703399300575256e-01 -3.229197114706039429e-02 3.364248871803283691e-01 7.025817781686782837e-02 2.760483026504516602e-01 -6.431225338019430637e-04 2.208356000483036041e-02 2.286143302917480469e-01
-8.941445499658584595e-02 5.166659951210021973e-01 7.139432430267333984e-02 -9.285990148782730103e-02 -5.718257650732994080e-02 -5.343133211135864258e-02 2.914291992783546448e-02 1.232222318649291992e-01 -7.811649143695831299e-02 9.191931039094924927e-02 2.245659828186035156e-01 -1.973878145217895508e-01 -2.948228083550930023e-02 -2.447557449340820312e-02 1.137957125902175903e-01 2.055061459541320801e-01 -5.043102055788040161e-02 -2.261105477809906006e-01 1.587543822824954987e-02 -2.040095776319503784e-01 1.813743263483047485e-02 -8.019125461578369141e-02 1.007349044084548950e-01 -6.609111279249191284e-02 -7.250858843326568604e-02 5.999770015478134155e-02 8.921556919813156128e-02 2.118574529886245728e-01 2.552083432674407959e-01 -3.587564527988433838e-01 1.608022898435592651e-01 3.610793650150299072e-01
-2.023172229528427124e-01 -1.272488981485366821e-01 -3.214065134525299072e-01 -1.723218262195587158e-01 -1.679629832506179810e-01 -4.221376031637191772e-02 2.395493164658546448e-02 1.268013715744018555e-01 -1.461078226566314697e-01 -5.809193477034568787e-02 3.837102055549621582e-01 -2.245950102806091309e-01 -3.341671228408813477e-01 1.338850557804107666e-01 4.856422916054725647e-02 -9.429845213890075684e-02 -1.042338181287050247e-02 3.895723447203636169e-02 1.237578392028808594e-01 -4.375659227371215820e-01 5.618778243660926819e-02 -1.608666777610778809e-01 -1.335594207048416138e-01 -1.633987762033939362e-02 1.702762246131896973e-01 2.013441361486911774e-02 -2.860184386372566223e-02 1.887506097555160522e-01 1.642833501100540161e-01 1.172955632209777832e-01 1.897676587104797363e-01 -4.290087893605232239e-02
5.214560031890869141e-02 -1.501830220222473145e-01 -2.022182792425155640e-01 -8.518023788928985596e-02 -1.214909404516220093e-01 2.028288692235946655e-01 1.086260527372360229e-01 2.189719676971435547e-01 -2.155210264027118683e-02 4.202485457062721252e-02 2.031931132078170776e-01 -3.499758839607238770e-01 9.367384761571884155e-02 -9.416101872920989990e-02 1.310265213251113892e-01 2.167933285236358643e-01 2.093312591314315796e-01 -4.150745570659637451e-01 -3.318968415260314941e-02 -1.034418493509292603e-01 4.228786006569862366e-02 1.948235183954238892e-01 -3.277696296572685242e-02 9.755260497331619263e-02 -3.502723276615142822e-01 -8.658118313178420067e-04 2.383886724710464478e-01 2.050956487655639648e-01 -2.717516943812370300e-02 -1.038621142506599426e-01 1.431355625391006470e-01 1.768573969602584839e-01
1.395173557102680206e-02 1.780236959457397461e-01 -1.421516835689544678e-01 9.537798911333084106e-02 -1.197188049554824829e-01 4.803874343633651733e-02 3.598393201828002930e-01 -2.546979114413261414e-02 7.795332465320825577e-03 -1.201683431863784790e-01 -1.188231557607650757e-01 -3.164400458335876465e-01 -3.133408129215240479e-01 7.871809415519237518e-03 -3.440709039568901062e-02 -3.580322489142417908e-02 -2.658844888210296631e-01 -1.705031841993331909e-01 -1.646473887376487255e-03 -2.442145943641662598e-01 -1.171776950359344482e-01 3.664064686745405197e-03 -1.252806782722473145e-01 1.386509984731674194e-01 1.494876444339752197e-01 3.538765609264373779e-01 -1.109704971313476562e-01 1.159490272402763367e-01 1.986793726682662964e-01 1.754818409681320190e-01 1.215306296944618225e-01 3.100439310073852539e-01
-1.047180965542793274e-01 5.890497192740440369e-02 -2.004024386405944824e-01 -4.378134757280349731e-02 -1.395011246204376221e-01 3.367373943328857422e-01 -5.943380296230316162e-02 -1.233393419533967972e-02 6.880304962396621704e-02 2.095160447061061859e-02 1.768295466899871826e-01 -2.547597885131835938e-01 -2.832494676113128662e-01 2.578667700290679932e-01 -1.245505586266517639e-01 1.143231242895126343e-01 1.591034233570098877e-01 -1.691365055739879608e-02 3.383200615644454956e-03 -1.486608535051345825e-01 -5.593037605285644531e-02 2.532261908054351807e-01 -4.221730679273605347e-02 -4.116892516613006592e-01 -1.576374471187591553e-02 3.155220746994018555e-01 1.402483284473419189e-01 2.670190036296844482e-01 -9.935525059700012207e-02 6.221188232302665710e-02 1.988689899444580078e-01 1.199015881866216660e-03
-2.906200289726257324e-01 1.485048830509185791e-01 1.287512946873903275e-02 -2.828372716903686523e-01 -1.055903658270835876e-01 5.497512817382812500e-01 5.009580776095390320e-02 3.498407080769538879e-02 3.685523569583892822e-02 -4.504024237394332886e-02 8.252916485071182251e-02 -1.550686955451965332e-01 -3.979439381510019302e-03 7.384228706359863281e-02 -1.081111580133438110e-01 1.292607486248016357e-01 -3.623341023921966553e-02 -1.472030133008956909e-01 -1.037288829684257507e-01 -2.065101116895675659e-01 1.199124157428741455e-01 -3.774928152561187744e-01 -4.148187115788459778e-02 2.067112624645233154e-01 -8.047915995121002197e-02 2.028314918279647827e-01 1.004644781351089478e-01 2.422633022069931030e-01 6.172861903905868530e-03 -8.943086862564086914e-02 9.251518547534942627e-02 1.318715512752532959e-01
-8.186581730842590332e-02 7.399083673954010010e-02 -3.026289939880371094e-01 -1.237653568387031555e-01 -2.553342878818511963e-01 4.002940282225608826e-02 2.585496604442596436e-01 1.717077493667602539e-01 -2.903783917427062988e-01 2.547013163566589355e-01 -1.260026097297668457e-01 -4.041415452957153320e-01 -2.925998568534851074e-01 -6.332807987928390503e-02 3.733170777559280396e-02 1.922310739755630493e-01 -3.570250421762466431e-02 -1.613391935825347900e-01 -2.931975759565830231e-02 8.021959103643894196e-03 -1.974500566720962524e-01 -1.460026651620864868e-01 -1.989377886056900024e-01 1.253631114959716797e-01 -1.173007786273956299e-01 -3.123340755701065063e-02 1.818608865141868591e-02 1.664312183856964111e-01 -1.916162818670272827e-01 -8.886645734310150146e-02 -8.604121953248977661e-02 1.510432809591293335e-01
-3.572817742824554443e-01 1.293609738349914551e-01 -1.943466514348983765e-01 3.937259316444396973e-02 1.523661911487579346e-01 1.588374078273773193e-01 1.051385421305894852e-02 2.484227418899536133e-01 -1.119001880288124084e-01 2.252583354711532593e-01 1.748158484697341919e-01 -4.297626912593841553e-01 -4.188974574208259583e-02 -6.440673768520355225e-02 -1.079247668385505676e-01 1.151077747344970703e-01 -4.409990459680557251e-02 -1.328830868005752563e-01 6.409234553575515747e-02 -1.748411729931831360e-02 -1.406235247850418091e-01 1.253528445959091187e-01 2.228113263845443726e-02 2.390594594180583954e-02 -7.907328009605407715e-02 -1.354752331972122192e-01 2.508942186832427979e-01 1.060170978307723999e-01 3.521509766578674316e-01 -3.088327944278717041e-01 -5.718082189559936523e-02 1.211677640676498413e-01
-4.011941552162170410e-01 9.350336343050003052e-02 -6.950829923152923584e-02 1.639353483915328979e-01 -1.251342613250017166e-02 2.389715798199176788e-02 1.873214244842529297e-01 -2.918888330459594727e-01 4.536839667707681656e-03 -1.005864143371582031e-01 -4.727033525705337524e-02 -3.343653678894042969e-01 -1.548538804054260254e-01 -4.858971387147903442e-02 -9.108091890811920166e-02 -4.096368327736854553e-03 -3.387252390384674072e-01 -1.965927779674530029e-01 -8.997011929750442505e-02 -4.446078836917877197e-02 2.806520089507102966e-02 1.546991616487503052e-01 2.724988944828510284e-02 3.528375178575515747e-02 -2.909037768840789795e-01 1.079571023583412170e-01 6.023118272423744202e-02 1.919925659894943237e-01 1.918848454952239990e-01 2.511614859104156494e-01 6.436378508806228638e-02 2.962718009948730469e-01
-3.826130926609039307e-01 1.283797323703765869e-01 -2.159109264612197876e-01 -1.730860322713851929e-01 -1.833582222461700439e-01 -4.417890310287475586e-02 3.284649923443794250e-02 -4.612233489751815796e-02 -3.814516067504882812e-01 1.128792464733123779e-01 -2.811459638178348541e-02 -1.423611491918563843e-01 -2.386299520730972290e-01 -1.273440849035978317e-02 -1.513602733612060547e-01 1.315486431121826172e-01 1.902048438787460327e-01 9.770505130290985107e-02 -6.317300349473953247e-02 1.781769096851348877e-01 -7.452686876058578491e-02 -2.272985577583312988e-01 -1.064780056476593018e-01 1.649822890758514404e-01 -1.116588041186332703e-01 3.861348032951354980e-01 1.141882538795471191e-01 4.947794973850250244e-02 1.237254217267036438e-01 1.090557873249053955e-01 2.438630759716033936e-01 -6.467709690332412720e-02
-7.980272918939590454e-02 -2.960077952593564987e-03 -1.387223452329635620e-01 -2.211378663778305054e-01 -1.194127202033996582e-01 1.457558572292327881e-01 -1.561674773693084717e-01 -4.272019490599632263e-02 -2.754825949668884277e-01 -4.873925819993019104e-02 1.681951135396957397e-01 -2.722089588642120361e-01 -4.549642503261566162e-01 -2.593237161636352539e-01 3.046584129333496094e-01 8.562943898141384125e-03 -1.133344545960426331e-01 -9.569896012544631958e-02 5.282169207930564880e-02 -7.509344071149826050e-02 3.481234312057495117e-01 4.217951558530330658e-03 -1.418551653623580933e-01 1.647453010082244873e-01 1.006105355918407440e-02 1.224300358444452286e-02 1.738471537828445435e-01 2.016578614711761475e-01 1.250656694173812866e-01 -1.385814845561981201e-01 -4.300842806696891785e-02 -9.609945118427276611e-02
-1.651085764169692993e-01 -1.787083968520164490e-02 -3.283307254314422607e-01 7.445462793111801147e-02 -2.441766113042831421e-02 3.564132750034332275e-02 1.553456932306289673e-01 2.056259959936141968e-01 1.062305551022291183e-02 1.921832859516143799e-01 5.758216977119445801e-02 -3.105069100856781006e-01 -1.270780414342880249e-01 -7.913479208946228027e-02 -3.898809850215911865e-01 1.130985394120216370e-01 -1.017998531460762024e-01 -2.514512240886688232e-01 -7.985176146030426025e-02 -1.069397628307342529e-01 1.141123697161674500e-01 5.272860825061798096e-02 -1.120093539357185364e-01 1.525391489267349243e-01 -2.136868238449096680e-01 3.623133525252342224e-02 -2.984275855123996735e-02 1.860448420047760010e-01 1.916046291589736938e-01 -3.620234727859497070e-01 -2.445615381002426147e-01 1.171577721834182739e-01
-1.531545370817184448e-01 -5.895067751407623291e-02 -3.514930307865142822e-01 -8.543437719345092773e-02 -1.576153934001922607e-01 1.827761381864547729e-01 -1.430074423551559448e-01 2.390722036361694336e-01 -2.329710423946380615e-01 -1.886359043419361115e-02 -1.698995381593704224e-01 -1.518814265727996826e-01 8.682707697153091431e-02 -2.454605512320995331e-02 -1.001009941101074219e-01 4.447413608431816101e-03 1.315193772315979004e-01 5.362133681774139404e-02 -1.338381767272949219e-01 5.259711295366287231e-02 2.160526067018508911e-02 2.142698764801025391e-01 -2.394679337739944458e-01 9.583670645952224731e-02 9.010564535856246948e-02 4.248229265213012695e-01 4.220976680517196655e-02 3.529434502124786377e-01 9.528242796659469604e-02 1.249718368053436279e-01 2.315904498100280762e-01 1.859689503908157349e-01
-2.204094082117080688e-01 7.037131488323211670e-02 -1.550784409046173096e-01 -1.554879993200302124e-01 -3.760745003819465637e-02 3.765943646430969238e-01 -4.039602354168891907e-02 1.574303507804870605e-01 -2.209679484367370605e-01 -2.926845662295818329e-02 -1.429294943809509277e-01 -1.375816017389297485e-01 -1.341570168733596802e-01 2.006657570600509644e-01 -8.292111754417419434e-02 5.669690296053886414e-02 -1.197678521275520325e-01 -1.528021991252899170e-01 8.825273811817169189e-02 -6.901556253433227539e-02 -1.342529952526092529e-01 -1.862253248691558838e-01 -2.929442226886749268e-01 2.745163738727569580e-01 -3.400252759456634521e-01 1.082745417952537537e-01 1.000078618526458740e-01 2.819014787673950195e-01 -1.921487599611282349e-01 1.030449494719505310e-01 2.065935730934143066e-01 6.066415458917617798e-03
-1.217494457960128784e-01 1.125786155462265015e-01 -1.286139488220214844e-01 -1.475102640688419342e-02 -4.063693583011627197e-01 6.207743287086486816e-02 1.657503396272659302e-01 -1.859604865312576294e-01 -2.044068127870559692e-01 1.704225540161132812e-01 6.155440211296081543e-02 -4.273764193058013916e-01 -9.986598044633865356e-02 2.202725261449813843e-01 1.180522814393043518e-01 1.888762600719928741e-02 -1.907362639904022217e-01 2.101272158324718475e-02 -1.341017037630081177e-01 -3.393407166004180908e-02 -1.277210712432861328e-01 -1.808810532093048096e-01 -3.404127806425094604e-02 -2.813286185264587402e-01 8.763322606682777405e-03 2.386659085750579834e-01 3.276772424578666687e-02 4.535394161939620972e-02 2.148326039314270020e-01 2.290185391902923584e-01 2.363639697432518005e-02 2.236648947000503540e-01
2.845158055424690247e-02 1.181465610861778259e-01 -1.400598585605621338e-01 -3.499554935842752457e-03 4.824260249733924866e-02 3.259693384170532227e-01 -5.371470376849174500e-02 8.818359673023223877e-02 -4.613753557205200195e-01 3.094243109226226807e-01 3.302244842052459717e-02 -1.618195921182632446e-01 -2.191037833690643311e-01 -3.352752327919006348e-01 1.060353871434926987e-02 1.845160871744155884e-02 -1.237383708357810974e-01 8.479449898004531860e-02 7.472687959671020508e-02 -1.822924464941024780e-01 -3.930658102035522461e-02 2.199098318815231323e-01 3.994172066450119019e-02 -1.248376537114381790e-02 -8.812982589006423950e-02 2.021828889846801758e-01 -6.586267054080963135e-02 2.187744714319705963e-02 1.705371588468551636e-01 1.825463175773620605e-01 1.280646622180938721e-01 3.230512440204620361e-01
-2.059602886438369751e-01 8.484106510877609253e-02 -2.854939177632331848e-02 -3.031924366950988770e-01 -3.091217577457427979e-01 9.477347135543823242e-02 -3.052719831466674805e-01 -2.751860618591308594e-01 -1.190542802214622498e-01 -6.317653506994247437e-02 3.014304935932159424e-01 -2.817462384700775146e-01 -7.952072471380233765e-02 7.822425663471221924e-02 3.172320723533630371e-01 2.627899050712585449e-01 -2.421343885362148285e-02 -1.426869165152311325e-02 6.019827350974082947e-02 1.254635900259017944e-01 2.922198176383972168e-02 2.300768345594406128e-01 -7.911904156208038330e-02 1.471323817968368530e-01 -9.113012254238128662e-02 1.693547815084457397e-01 1.020642071962356567e-01 2.065865993499755859e-01 -1.980105601251125336e-02 6.745659280568361282e-03 1.224088519811630249e-01 7.929060608148574829e-02
-2.827167212963104248e-01 7.570909708738327026e-02 -6.713022291660308838e-02 1.604733467102050781e-01 -1.141322627663612366e-01 1.168653145432472229e-01 2.033125311136245728e-01 -3.239623829722404480e-02 8.536022156476974487e-02 1.512573212385177612e-01 -1.051714792847633362e-01 -2.638663351535797119e-01 -3.774421513080596924e-01 -9.107631444931030273e-02 9.818063676357269287e-02 9.385823458433151245e-02 -3.562073111534118652e-01 -2.283469140529632568e-01 1.765178143978118896e-01 -1.558063924312591553e-01 9.750606119632720947e-02 -3.218798339366912842e-02 -1.543308645486831665e-01 7.243157923221588135e-02 1.422571837902069092e-01 2.569579780101776123e-01 -6.127192452549934387e-02 6.792737543582916260e-02 1.682458817958831787e-01 2.516270875930786133e-01 1.053578481078147888e-01 2.520518898963928223e-01
-3.895488381385803223e-02 -2.474591881036758423e-01 -2.662863731384277344e-01 1.489629447460174561e-01 -3.258889615535736084e-01 1.842246800661087036e-01 -2.625270187854766846e-01 -1.481306552886962891e-02 -2.498525828123092651e-01 1.328282207250595093e-01 2.203381657600402832e-01 -4.137407243251800537e-01 4.571830481290817261e-02 -2.479487471282482147e-02 1.941962689161300659e-01 6.221407651901245117e-02 1.109274998307228088e-01 -1.517679989337921143e-01 -7.632479071617126465e-02 -9.471861273050308228e-02 -1.410295665264129639e-01 4.737186059355735779e-02 8.745379000902175903e-02 -6.094153597950935364e-02 -2.060932666063308716e-01 1.440390199422836304e-01 2.660241127014160156e-01 5.475743487477302551e-02 4.581672325730323792e-02 1.311855316162109375e-01 3.881619870662689209e-02 2.221322804689407349e-01
-1.531473398208618164e-01 2.875320315361022949e-01 -2.623370289802551270e-01 -1.622501611709594727e-01 -2.957269847393035889e-01 -5.933070927858352661e-02 -5.288835614919662476e-02 4.195070266723632812e-02 -2.013048082590103149e-01 1.744093745946884155e-01 1.060907393693923950e-01 -3.116341829299926758e-01 -1.407167613506317139e-01 -9.732314944267272949e-02 -1.471137534826993942e-02 1.477163843810558319e-02 -2.639535814523696899e-02 5.824199318885803223e-02 1.014761552214622498e-01 3.578045964241027832e-01 8.297125995159149170e-02 -1.723979264497756958e-01 2.100773453712463379e-01 2.748886048793792725e-01 -5.302663892507553101e-02 3.224444389343261719e-01 9.851540625095367432e-02 1.963021606206893921e-01 6.748528778553009033e-02 1.534084230661392212e-01 -9.806124866008758545e-02 -5.229218304157257080e-02
-4.083409160375595093e-02 2.097021043300628662e-01 -3.975746035575866699e-02 -7.598178833723068237e-02 1.887345612049102783e-01 2.327138632535934448e-01 -2.643436007201671600e-02 -3.684668987989425659e-02 -6.890417635440826416e-02 1.518748849630355835e-01 1.382845938205718994e-01 -7.838987559080123901e-02 -3.061939775943756104e-01 -2.573205828666687012e-01 -4.675794243812561035e-01 -6.385345477610826492e-03 -5.097179114818572998e-02 -1.936167180538177490e-01 -6.064341589808464050e-02 -6.278553605079650879e-02 1.694152504205703735e-02 9.112774580717086792e-02 -5.185040459036827087e-02 2.241657860577106476e-02 -8.989354968070983887e-02 4.015703797340393066e-01 2.223159521818161011e-01 -1.039858683943748474e-01 -1.099161431193351746e-02 3.595427796244621277e-02 2.289103418588638306e-01 2.838513255119323730e-01
-2.002543807029724121e-01 2.143889218568801880e-01 -2.023065388202667236e-01 -1.627731621265411377e-01 -9.217288345098495483e-02 1.289943754673004150e-01 3.082102835178375244e-01 2.000100910663604736e-01 -2.007766067981719971e-01 -1.293918639421463013e-01 8.501723408699035645e-02 -1.890096664428710938e-01 1.179818157106637955e-02 -2.965068817138671875e-02 -1.332446485757827759e-01 2.055052071809768677e-01 -7.881319522857666016e-02 -2.712159454822540283e-01 7.763379812240600586e-02 1.017257645726203918e-01 -3.263666294515132904e-03 -9.710641577839851379e-03 1.978003233671188354e-01 -3.550782799720764160e-02 -2.813868410885334015e-02 -1.705879718065261841e-01 2.260591536760330200e-01 2.491440623998641968e-01 3.097630739212036133e-01 -2.441616803407669067e-01 -2.614291943609714508e-02 2.990220487117767334e-01
2.394269257783889771e-01 -6.774916499853134155e-02 -5.093569143355125561e-06 -7.270703464746475220e-02 -3.352895975112915039e-01 1.824520975351333618e-01 1.032875776290893555e-01 -1.229169443249702454e-01 -3.062454462051391602e-01 3.889601677656173706e-02 3.429953753948211670e-01 -5.766694545745849609e-01 -3.857952356338500977e-02 -1.309207975864410400e-01 6.304391473531723022e-02 -8.916199207305908203e-02 5.751077830791473389e-02 -9.597516804933547974e-02 -9.623530320823192596e-03 -9.164611808955669403e-03 2.894904650747776031e-02 -1.184712648391723633e-01 -1.133084371685981750e-01 4.227842390537261963e-02 -6.295233219861984253e-02 1.122137457132339478e-01 2.624572813510894775e-01 1.752441972494125366e-01 1.069038808345794678e-01 6.296851485967636108e-02 -2.101674908772110939e-03 1.073580384254455566e-01
-1.040924638509750366e-01 1.476257592439651489e-01 -1.782573610544204712e-01 -2.789518535137176514e-01 -2.468253672122955322e-01 -2.103504389524459839e-01 -1.455283910036087036e-01 -1.477241069078445435e-01 -3.620673120021820068e-01 2.496571652591228485e-02 -2.611479908227920532e-02 -3.657827675342559814e-01 -1.195046454668045044e-01 -2.030872255563735962e-01 -9.377366863191127777e-03 7.405455410480499268e-02 -2.430775463581085205e-01 5.706370621919631958e-02 -3.075459785759449005e-02 1.200203374028205872e-01 8.513113856315612793e-02 -2.228331118822097778e-01 1.931399479508399963e-02 2.204328589141368866e-02 -5.978522822260856628e-02 2.697764635086059570e-01 1.036693304777145386e-01 2.614538669586181641e-01 4.169812425971031189e-02 -2.361976206302642822e-01 -8.677337318658828735e-02 1.623161584138870239e-01
-4.427771568298339844e-01 8.323750644922256470e-02 4.351691901683807373e-02 1.276085525751113892e-01 -2.828567028045654297e-01 1.222099885344505310e-01 5.873413756489753723e-03 1.576639413833618164e-01 2.274974808096885681e-02 2.115068882703781128e-01 -5.672689899802207947e-02 -2.283977717161178589e-01 -4.280204325914382935e-02 7.821472734212875366e-02 1.174766421318054199e-01 2.607839107513427734e-01 -3.149723708629608154e-01 3.106402873527258635e-04 1.098018437623977661e-01 -2.627950012683868408e-01 2.162332236766815186e-01 2.981488779187202454e-02 -8.945325016975402832e-02 -1.029853336513042450e-02 7.175324112176895142e-02 1.921584755182266235e-01 1.808928400278091431e-01 1.330481767654418945e-01 2.747080028057098389e-01 1.205211505293846130e-01 1.493276804685592651e-01 1.665735095739364624e-01
-8.996111340820789337e-03 2.894426286220550537e-01 -1.244255751371383667e-01 2.095837891101837158e-02 -3.542359545826911926e-02 9.445859119296073914e-03 6.557433307170867920e-02 3.200925886631011963e-01 -2.365108132362365723e-01 6.800366565585136414e-03 1.304862350225448608e-01 -1.955066770315170288e-01 -7.251209020614624023e-02 -8.490571379661560059e-02 1.441938728094100952e-01 1.171137318015098572e-01 1.605482995510101318e-01 -9.186796098947525024e-02 -6.097723543643951416e-02 -1.337299048900604248e-01 1.770006120204925537e-01 1.290219277143478394e-01 -1.586414873600006104e-01 2.752119600772857666e-01 -1.880957037210464478e-01 3.372251987457275391e-01 -9.661318734288215637e-03 4.766467511653900146e-01 -6.695924699306488037e-02 6.208823248744010925e-02 1.901939809322357178e-01 -9.115700423717498779e-02
-6.068917363882064819e-02 1.485455632209777832e-01 -2.802405655384063721e-01 -1.200585737824440002e-01 1.201413385570049286e-02 -4.273428395390510559e-02 1.919284760951995850e-01 3.021703958511352539e-01 -1.572241932153701782e-01 2.652843669056892395e-02 -4.583334550261497498e-02 -8.290513604879379272e-02 -1.982762217521667480e-01 -2.561539113521575928e-01 1.734074056148529053e-01 3.543754806742072105e-03 -1.576305627822875977e-01 -6.447186321020126343e-02 1.645157635211944580e-01 8.797349035739898682e-02 1.718091815710067749e-01 1.817233115434646606e-01 1.467609852552413940e-01 1.749625504016876221e-01 -4.149060249328613281e-01 9.307676553726196289e-02 8.047746866941452026e-02 4.035591781139373779e-01 4.585798829793930054e-02 2.735581994056701660e-02 1.964596658945083618e-01 -1.080942079424858093e-01
-1.990632265806198120e-01 5.171593278646469116e-02 -3.870691657066345215e-01 5.010259151458740234e-02 -2.774569094181060791e-01 1.752994060516357422e-01 -1.361231654882431030e-01 1.140706390142440796e-01 -4.107711911201477051e-01 1.314979195594787598e-01 2.518760971724987030e-02 -1.342959981411695480e-02 -2.296193540096282959e-01 -2.098703384399414062e-02 2.218145132064819336e-01 5.907048285007476807e-02 -7.849016785621643066e-02 -2.992160022258758545e-01 4.434520751237869263e-02 3.008301928639411926e-02 -1.444224268198013306e-01 7.367884367704391479e-02 -2.766460180282592773e-02 6.006457284092903137e-02 -2.501090466976165771e-01 -1.274109929800033569e-01 -1.501535475254058838e-01 2.756451964378356934e-01 -8.289260417222976685e-02 -5.333582684397697449e-02 6.159438565373420715e-02 2.310209572315216064e-01
-2.020450830459594727e-01 2.216527462005615234e-01 -2.002207934856414795e-01 -2.776469886302947998e-01 -3.916198909282684326e-01 -1.425624042749404907e-01 -7.705585565418004990e-03 -9.884814172983169556e-02 -3.443513214588165283e-01 1.954730600118637085e-01 3.579543530941009521e-01 -2.527676895260810852e-02 -2.713183872401714325e-02 -1.733656674623489380e-01 6.896445900201797485e-02 4.343110695481300354e-02 7.214996963739395142e-02 8.737356960773468018e-02 3.614212200045585632e-02 -1.160607635974884033e-01 1.581000536680221558e-02 1.516483258455991745e-02 -1.995966732501983643e-01 2.119658738374710083e-01 1.221596151590347290e-01 -2.935728989541530609e-04 2.398755848407745361e-01 2.266873419284820557e-01 1.468072831630706787e-01 -4.121958836913108826e-02 -7.416220754384994507e-02 1.445430666208267212e-01
-3.465678989887237549e-01 3.277759999036788940e-02 -1.062922999262809753e-01 -9.248218685388565063e-02 -1.121756434440612793e-01 -3.232050687074661255e-02 1.640561968088150024e-01 -3.802236318588256836e-01 -2.184191495180130005e-01 9.646538645029067993e-02 1.168053969740867615e-01 -5.382684245705604553e-02 -2.878760099411010742e-01 2.207581400871276855e-01 -7.534027099609375000e-03 -1.526275128126144409e-01 -1.633667573332786560e-02 -1.400462985038757324e-01 5.860623717308044434e-02 -1.157331541180610657e-01 -1.000232100486755371e-01 2.741258777678012848e-02 -2.049678266048431396e-01 3.137224912643432617e-02 -9.613718837499618530e-02 9.646455198526382446e-02 2.120744585990905762e-01 4.508828222751617432e-01 8.042874932289123535e-02 2.340462952852249146e-01 -1.219421252608299255e-01 1.092938408255577087e-01
-2.305042892694473267e-01 -1.438433676958084106e-01 -2.425990402698516846e-01 -1.726376265287399292e-01 -1.699254065752029419e-01 1.591557413339614868e-01 -8.573850616812705994e-03 5.882354453206062317e-02 -2.075053751468658447e-01 -7.521776109933853149e-02 3.274609148502349854e-01 -3.061634898185729980e-01 9.020151197910308838e-02 -8.444291353225708008e-02 -1.371106058359146118e-01 -1.020600646734237671e-01 -1.151718869805335999e-01 1.564997434616088867e-01 -1.113171949982643127e-01 -5.390763655304908752e-02 -6.286544352769851685e-02 2.073877602815628052e-01 -8.228375017642974854e-02 3.122538700699806213e-02 1.598464399576187134e-01 5.442579984664916992e-01 7.490482926368713379e-02 5.270400270819664001e-02 -6.880010664463043213e-02 -5.079907551407814026e-02 1.974989473819732666e-01 3.710553795099258423e-02
-9.500564634799957275e-02 1.609816104173660278e-01 -1.868898719549179077e-01 -1.395587027072906494e-01 -1.911489963531494141e-01 1.298789381980895996e-01 2.947485148906707764e-01 1.481475234031677246e-01 -3.027764260768890381e-01 1.531514227390289307e-01 -1.639996320009231567e-01 -2.663433551788330078e-01 -3.882235586643218994e-01 -5.060125887393951416e-02 -1.178818941116333008e-01 1.665331870317459106e-01 -1.001834720373153687e-01 -2.422943264245986938e-01 -6.760287564247846603e-03 -6.482542306184768677e-02 -1.641552709043025970e-02 -5.167878791689872742e-02 -1.507092416286468506e-01 1.903464049100875854e-01 -1.921183243393898010e-02 -1.452137082815170288e-01 1.999569311738014221e-02 5.779331550002098083e-02 -2.636183202266693115e-01 -5.504762381315231323e-02 -7.228305190801620483e-02 3.205157518386840820e-01
2.176034636795520782e-02 1.949831098318099976e-01 -8.989004790782928467e-02 -2.796527743339538574e-01 7.511549443006515503e-02 8.501337468624114990e-02 8.175215125083923340e-02 -8.541427552700042725e-02 -2.060166895389556885e-01 -1.342208310961723328e-02 1.681535840034484863e-01 -8.304984122514724731e-02 -3.664264678955078125e-01 -1.415476575493812561e-02 2.112286239862442017e-01 2.174166142940521240e-01 8.759841322898864746e-02 -1.056568399071693420e-01 1.714181005954742432e-01 -1.992635875940322876e-01 1.123475283384323120e-01 -7.601220160722732544e-03 -3.741059899330139160e-01 1.347367316484451294e-01 -2.066071331501007080e-01 1.963958144187927246e-01 2.914040684700012207e-01 2.656794488430023193e-01 1.221201382577419281e-02 3.195340279489755630e-03 -2.191124558448791504e-01 -2.400443330407142639e-02
5.801583081483840942e-02 1.581396311521530151e-01 -1.840453147888183594e-01 -5.135495215654373169e-02 -3.365675508975982666e-01 -9.948604553937911987e-02 -6.804581731557846069e-02 -2.650330960750579834e-01 -5.403088778257369995e-02 -1.885962206870317459e-03 2.398186028003692627e-01 -3.135576844215393066e-01 -1.489238291978836060e-01 8.988560293801128864e-04 -1.003465279936790466e-01 6.148099154233932495e-02 -6.862679123878479004e-02 -1.859854310750961304e-01 2.093183808028697968e-02 -1.710044890642166138e-01 -2.142641134560108185e-02 -3.255579471588134766e-01 2.155829668045043945e-01 -2.442531734704971313e-01 -2.921421267092227936e-02 3.985677361488342285e-01 2.492893785238265991e-01 7.467762380838394165e-02 -1.033923961222171783e-02 -4.795359913259744644e-03 1.819083243608474731e-01 -8.334573358297348022e-03
-9.197443723678588867e-03 -1.536264717578887939e-01 -3.270402848720550537e-01 1.028344109654426575e-01 -1.931878179311752319e-01 2.267675399780273438e-01 -2.398787736892700195e-01 -5.653468891978263855e-02 1.809611469507217407e-01 1.895010620355606079e-01 7.852119393646717072e-03 -3.072504997253417969e-01 -2.382162213325500488e-01 -1.400075107812881470e-01 -6.711342930793762207e-02 -5.321000516414642334e-02 3.647014033049345016e-03 -1.395512968301773071e-01 -3.770997747778892517e-03 3.818872198462486267e-02 -4.302258417010307312e-02 5.046434327960014343e-02 -1.639198809862136841e-01 -2.146661728620529175e-01 -3.309312760829925537e-01 4.152842760086059570e-01 9.566307999193668365e-03 1.910415589809417725e-01 -5.532572418451309204e-02 4.461565613746643066e-02 1.330875009298324585e-01 -1.511825174093246460e-01
-3.751437664031982422e-01 -2.075640261173248291e-01 -3.147493600845336914e-01 2.187612280249595642e-02 -1.431753635406494141e-01 6.335631012916564941e-02 -4.571554064750671387e-02 -2.572706341743469238e-01 9.211669862270355225e-02 -1.458053141832351685e-01 2.134222090244293213e-01 -2.340299636125564575e-01 -2.541987299919128418e-01 8.806706964969635010e-02 -1.516047865152359009e-01 -1.464400440454483032e-01 -2.198690325021743774e-01 -1.498672366142272949e-01 1.624196469783782959e-01 -6.929748505353927612e-02 4.832673072814941406e-02 6.569777429103851318e-02 -1.578753739595413208e-01 5.086287856101989746e-02 -1.414406299591064453e-01 -1.405697967857122421e-02 1.447857320308685303e-01 4.083321690559387207e-01 -1.233819350600242615e-01 1.044849827885627747e-01 7.630371302366256714e-02 3.114772215485572815e-02
-9.302034229040145874e-02 2.497352808713912964e-01 7.383458316326141357e-02 -2.521048486232757568e-01 -2.165853530168533325e-01 3.091565966606140137e-01 -1.322482377290725708e-01 -1.917817443609237671e-01 -1.741967946290969849e-01 -7.403808087110519409e-02 2.498552948236465454e-01 -3.767644166946411133e-01 -8.693520724773406982e-02 1.433534771203994751e-01 1.915093809366226196e-01 2.210704386234283447e-01 -1.530464738607406616e-01 -6.828406453132629395e-02 9.146600216627120972e-02 1.995201855897903442e-01 1.349374949932098389e-01 1.782350391149520874e-01 -2.375568635761737823e-02 6.995676085352897644e-03 -2.339629679918289185e-01 2.073864787817001343e-01 1.474243402481079102e-01 -1.046219915151596069e-01 -1.059763357043266296e-01 5.371787771582603455e-02 1.833761483430862427e-01 6.582349538803100586e-02
-1.523446440696716309e-01 6.110607832670211792e-02 -2.198371589183807373e-01 2.053631842136383057e-01 -4.925844445824623108e-02 4.157747030258178711e-01 6.058562919497489929e-02 1.835287921130657196e-02 -8.549477905035018921e-03 1.657951027154922485e-01 3.213662803173065186e-01 -1.646543145179748535e-01 -5.477751791477203369e-02 1.054696068167686462e-01 -1.124870683997869492e-02 2.857309281826019287e-01 -3.188405632972717285e-01 -1.672386080026626587e-01 -5.398352071642875671e-02 -2.584907412528991699e-01 -8.778603374958038330e-02 -1.809772700071334839e-01 -8.151159435510635376e-02 -1.329576522111892700e-01 1.052080690860748291e-01 1.897381544113159180e-01 5.769487470388412476e-02 3.344619572162628174e-01 9.543643146753311157e-02 9.890750050544738770e-02 2.704243734478950500e-02 5.818075314164161682e-02
-4.588720500469207764e-01 6.040602922439575195e-03 7.846499234437942505e-02 -1.480327248573303223e-01 -1.719379127025604248e-01 5.166708678007125854e-02 -7.000046968460083008e-02 -5.964831635355949402e-02 -2.694997489452362061e-01 -3.963178023695945740e-02 -3.350044786930084229e-02 -8.985959738492965698e-02 -2.791725397109985352e-01 2.758507132530212402e-01 1.479574143886566162e-01 -2.992554008960723877e-02 -2.305978089570999146e-01 -1.040857732295989990e-01 -2.233874499797821045e-01 8.768952637910842896e-02 -3.483615815639495850e-01 1.470429915934801102e-02 -6.207972764968872070e-02 1.329091638326644897e-01 -1.832438111305236816e-01 2.332918792963027954e-01 6.766331195831298828e-02 1.210171058773994446e-01 4.304114356637001038e-02 1.948547959327697754e-01 2.185997068881988525e-01 2.997638098895549774e-02
-2.611128985881805420e-01 2.092842943966388702e-02 -8.304271847009658813e-02 -2.955342233180999756e-01 -1.901412755250930786e-01 2.230754941701889038e-01 -3.971499577164649963e-02 -1.834843754768371582e-01 -1.186280101537704468e-01 -1.128063574433326721e-01 1.701049059629440308e-01 -2.639411985874176025e-01 3.297499939799308777e-02 -2.874188423156738281e-01 -2.147585973943932913e-06 9.136390872299671173e-03 -1.473569422960281372e-01 -5.135586485266685486e-02 2.256870083510875702e-02 -3.696020841598510742e-01 -5.220945924520492554e-02 3.670757263898849487e-02 -5.768189206719398499e-02 2.330796606838703156e-02 1.187758892774581909e-01 1.086458116769790649e-01 7.222908735275268555e-02 2.322055250406265259e-01 -1.360210776329040527e-01 3.139786124229431152e-01 -2.718456834554672241e-02 3.667760789394378662e-01
-4.602543711662292480e-01 -1.241842657327651978e-01 -1.378659456968307495e-01 -9.023951739072799683e-02 -2.143882364034652710e-01 3.945800289511680603e-02 -1.633355394005775452e-02 -2.864968478679656982e-01 1.207503769546747208e-02 -1.092221662402153015e-01 1.674878001213073730e-01 -1.609678566455841064e-01 -1.611605286598205566e-01 -2.509349212050437927e-02 -2.284204512834548950e-01 -1.393329501152038574e-01 -1.109760403633117676e-01 -2.993446290493011475e-01 2.192198932170867920e-01 -5.765088647603988647e-02 -5.178510025143623352e-02 -2.314891293644905090e-02 -2.293308526277542114e-01 5.362054705619812012e-02 -1.321517080068588257e-01 6.894566118717193604e-02 2.317898571491241455e-01 2.805029451847076416e-01 -6.060023233294487000e-02 2.432379126548767090e-01 6.670085340738296509e-02 1.326503306627273560e-01
-1.493283808231353760e-01 2.063245475292205811e-01 -4.391649365425109863e-02 1.580354385077953339e-02 -2.690275907516479492e-01 2.776169478893280029e-01 2.674253582954406738e-01 2.943092882633209229e-01 -1.698354184627532959e-01 8.477534353733062744e-02 3.845970332622528076e-01 -2.304683476686477661e-01 -3.004018403589725494e-02 1.277464791201055050e-03 -2.996767684817314148e-02 3.461467102169990540e-02 -6.957731395959854126e-02 -2.330424934625625610e-01 6.811279058456420898e-02 3.297304734587669373e-02 1.296693235635757446e-01 2.456682175397872925e-01 1.257691066712141037e-02 1.286824047565460205e-01 2.462073713541030884e-01 1.916453540325164795e-01 1.112754270434379578e-01 1.651841849088668823e-01 2.757165431976318359e-01 1.413194276392459869e-02 1.114184558391571045e-01 3.002287633717060089e-02
-3.703392148017883301e-01 3.651039600372314453e-01 -2.484925091266632080e-01 -2.443742007017135620e-01 -3.321734815835952759e-02 -1.909426301717758179e-01 -5.092387273907661438e-02 -1.918102242052555084e-02 -1.487374305725097656e-01 7.096376270055770874e-02 -7.057001348584890366e-03 -1.143278107047080994e-01 -2.536990940570831299e-01 -4.245131835341453552e-02 5.151791498064994812e-02 -6.438546627759933472e-02 -1.182300075888633728e-01 -2.962973713874816895e-01 -5.453415215015411377e-02 1.746968775987625122e-01 8.953366428613662720e-02 -4.996153712272644043e-02 9.229435771703720093e-02 1.660269051790237427e-01 -1.989163160324096680e-01 3.169601857662200928e-01 -4.808124154806137085e-02 1.993764340877532959e-01 -1.802715659141540527e-01 -2.285602539777755737e-01 4.752294346690177917e-02 5.799642205238342285e-02
-2.973536774516105652e-02 -6.848476827144622803e-02 -2.989913523197174072e-01 -3.027234040200710297e-02 -2.610037028789520264e-01 -7.285179197788238525e-02 -8.554081618785858154e-02 2.261197865009307861e-01 -1.381646692752838135e-01 8.882723748683929443e-02 1.687883287668228149e-01 -1.704334914684295654e-01 -2.939176261425018311e-01 8.699626475572586060e-02 -5.649395287036895752e-02 5.183391645550727844e-02 -3.441980853676795959e-02 -5.026654899120330811e-02 -1.291436553001403809e-01 -4.528306052088737488e-02 9.593719616532325745e-03 1.898237504065036774e-02 9.725508280098438263e-03 -4.179483056068420410e-01 -2.067024409770965576e-01 3.126607239246368408e-01 9.441298991441726685e-02 9.983888268470764160e-02 -1.381598412990570068e-01 -6.478565186262130737e-02 4.410627186298370361e-01 1.141522899270057678e-01
-3.264859318733215332e-02 3.753059357404708862e-02 -2.522104978561401367e-01 6.327793747186660767e-02 -8.837351202964782715e-02 1.898169517517089844e-01 1.666110903024673462e-01 1.081642359495162964e-01 -2.578013539314270020e-01 1.672931313514709473e-01 1.317299753427505493e-01 -1.952317059040069580e-01 -2.003142833709716797e-01 6.237206235527992249e-02 -2.105668932199478149e-02 3.724590539932250977e-01 -8.832338452339172363e-02 -6.186656281352043152e-02 2.169566899538040161e-01 2.912971377372741699e-01 2.845548689365386963e-01 2.262947559356689453e-01 4.357748478651046753e-02 1.384031325578689575e-01 -2.218504697084426880e-01 5.587567761540412903e-02 2.597792446613311768e-01 5.462506040930747986e-02 2.346264123916625977e-01 -1.791476309299468994e-01 2.202836982905864716e-02 -7.927729934453964233e-02
-3.960149884223937988e-01 1.640205681324005127e-01 -4.505635499954223633e-01 -1.281914710998535156e-01 -7.603436708450317383e-02 8.905649185180664062e-02 -4.889842495322227478e-02 9.401616454124450684e-02 -3.115579485893249512e-01 -6.792145222425460815e-02 8.948294818401336670e-02 -1.913994252681732178e-01 -2.255613505840301514e-01 -8.850061148405075073e-02 3.865150213241577148e-01 -2.772480715066194534e-03 -1.754501163959503174e-01 -2.649320363998413086e-01 -3.451021760702133179e-02 5.375707894563674927e-02 3.390303626656532288e-02 -3.945356607437133789e-02 -2.204133383929729462e-02 7.652650773525238037e-02 -2.860465049743652344e-01 3.356238454580307007e-02 3.158804401755332947e-02 6.393836438655853271e-02 -6.346162408590316772e-02 -3.428938984870910645e-02 1.005630791187286377e-01 -5.724491784349083900e-04
-2.119274437427520752e-01 6.530093401670455933e-02 6.416590418666601181e-03 -2.050227820873260498e-01 -1.786307692527770996e-01 1.194516718387603760e-01 -8.739464730024337769e-02 1.009420678019523621e-01 -2.539970278739929199e-01 9.908007830381393433e-02 2.444349378347396851e-01 1.848632693290710449e-01 -1.908593922853469849e-01 5.077391862869262695e-02 -1.419621258974075317e-01 9.302469901740550995e-03 -2.871365249156951904e-01 -7.919317483901977539e-02 2.550550699234008789e-01 1.027343142777681351e-02 2.279084622859954834e-01 8.392948657274246216e-02 2.499671429395675659e-01 -1.644181907176971436e-01 1.003534495830535889e-01 4.054271280765533447e-01 7.847498357295989990e-02 3.259057998657226562e-01 1.351920366287231445e-01 3.983498364686965942e-02 2.975619398057460785e-02 8.542881160974502563e-02
-3.435296118259429932e-01 -3.055252507328987122e-02 -1.011420190334320068e-01 1.010365486145019531e-01 -8.244481682777404785e-02 2.696254663169384003e-02 4.391572996973991394e-02 -2.045309841632843018e-01 -4.390360414981842041e-02 1.391267180442810059e-01 1.233807057142257690e-01 -2.879813611507415771e-01 -3.575814962387084961e-01 -4.840607941150665283e-02 -1.849579364061355591e-01 6.844390183687210083e-02 -1.593070030212402344e-01 -1.430988162755966187e-01 2.836136519908905029e-01 -2.946270406246185303e-01 1.884828656911849976e-01 -3.238059580326080322e-02 -1.546046882867813110e-01 -6.481768935918807983e-02 1.178566017188131809e-03 1.169694066047668457e-01 7.534284144639968872e-02 2.008611261844635010e-01 -3.187480866909027100e-01 2.095227986574172974e-01 5.403492599725723267e-02 1.867829859256744385e-01
-3.713389635086059570e-01 8.824443072080612183e-02 -1.566519439220428467e-01 -1.117006763815879822e-01 -7.158179581165313721e-02 -1.007883902639150620e-02 7.913266122341156006e-02 -1.403681095689535141e-02 -3.091459870338439941e-01 3.919539228081703186e-02 -1.567113250494003296e-01 -3.303014636039733887e-01 -1.126238927245140076e-01 -5.507856234908103943e-02 -2.508525550365447998e-01 2.120931297540664673e-01 2.918313443660736084e-01 1.120458617806434631e-01 -7.474121451377868652e-02 3.372908011078834534e-02 6.110578402876853943e-02 -1.656457632780075073e-01 -4.059173539280891418e-02 1.231356486678123474e-01 -9.531795233488082886e-02 3.084651529788970947e-01 8.016093075275421143e-02 2.560228109359741211e-01 2.208020091056823730e-01 -6.555243581533432007e-02 2.426629513502120972e-01 -1.032171919941902161e-01
-3.042357861995697021e-01 1.705621182918548584e-01 -4.520922303199768066e-01 -1.242561861872673035e-01 -6.643187254667282104e-02 -1.573058776557445526e-02 -1.413509249687194824e-01 2.856542728841304779e-02 -3.171742558479309082e-01 -5.816572532057762146e-02 1.033625677227973938e-01 -1.419593095779418945e-01 -1.841910183429718018e-01 4.983446374535560608e-02 3.343529701232910156e-01 1.114092767238616943e-01 -8.212785422801971436e-02 -3.795765638351440430e-01 -3.733353689312934875e-02 -1.209333613514900208e-01 -2.700924873352050781e-02 3.959301486611366272e-02 -1.042800471186637878e-01 2.008132338523864746e-01 -2.439333647489547729e-01 1.169164851307868958e-01 8.645651862025260925e-03 1.263858526945114136e-01 -1.329861730337142944e-01 -7.450231164693832397e-02 2.104266732931137085e-02 6.628246605396270752e-02
-1.365434676408767700e-01 1.284266114234924316e-01 -1.394146382808685303e-01 -4.394747912883758545e-01 -1.755557805299758911e-01 -9.663335047662258148e-03 -3.200043458491563797e-03 -1.717717945575714111e-01 -2.503949999809265137e-01 1.774695515632629395e-01 5.700221285223960876e-02 -1.729375869035720825e-02 1.025215834379196167e-01 -3.102044574916362762e-02 -3.891491517424583435e-02 1.066713184118270874e-01 -9.904463589191436768e-02 -2.202036231756210327e-01 6.218536570668220520e-02 -2.773147821426391602e-01 8.571366965770721436e-02 2.317169308662414551e-01 -2.298802733421325684e-01 2.985776364803314209e-01 -8.466304838657379150e-02 2.045694887638092041e-01 8.299168944358825684e-02 -1.512479316443204880e-02 3.027740418910980225e-01 -1.483123302459716797e-01 8.966556191444396973e-02 2.231748700141906738e-01
-1.122328042984008789e-01 -1.852715313434600830e-01 -2.324599474668502808e-01 -1.579001992940902710e-01 -7.598568499088287354e-02 9.670507162809371948e-02 -8.032236248254776001e-02 3.105207979679107666e-01 -1.615702658891677856e-01 9.646160900592803955e-02 2.713356018066406250e-01 -3.107436299324035645e-01 -7.600762695074081421e-02 6.587440520524978638e-02 1.968578249216079712e-02 -1.224573105573654175e-01 -5.104601010680198669e-02 -3.940547406673431396e-01 1.772326081991195679e-01 1.456808447837829590e-01 5.520104616880416870e-02 2.144743055105209351e-01 1.522243767976760864e-01 1.383404433727264404e-01 -8.451967686414718628e-02 1.472290456295013428e-01 1.473186761140823364e-01 -4.156397655606269836e-02 4.225081764161586761e-03 3.405127227306365967e-01 1.206553429365158081e-01 2.009047716856002808e-01
-2.061823904514312744e-01 1.699068024754524231e-02 -1.255030781030654907e-01 -6.792529672384262085e-02 -2.161516249179840088e-01 4.412055909633636475e-01 2.658892273902893066e-01 4.725285992026329041e-02 -4.375660791993141174e-02 1.818399280309677124e-01 7.332188077270984650e-03 -3.806597292423248291e-01 -4.604602605104446411e-02 2.309287339448928833e-01 1.021390557289123535e-01 -6.803479790687561035e-02 -1.959519386291503906e-01 -1.616809368133544922e-01 5.247318744659423828e-02 -1.519620269536972046e-01 -9.476814419031143188e-02 -2.139061838388442993e-01 1.055279467254877090e-02 1.026956588029861450e-01 -9.237783402204513550e-02 2.425059080123901367e-01 7.894252240657806396e-02 -1.500067710876464844e-01 2.198930531740188599e-01 1.578743010759353638e-02 3.205947205424308777e-02 2.656890749931335449e-01
-2.777666747570037842e-01 7.728495448827743530e-02 -1.250902414321899414e-01 -2.402236610651016235e-01 7.636622339487075806e-02 2.194867134094238281e-01 -1.922004371881484985e-01 -1.721825003623962402e-01 -1.601047217845916748e-01 1.072681993246078491e-01 -2.060097903013229370e-01 -1.361355781555175781e-01 5.299881473183631897e-02 -2.216162830591201782e-01 -2.067547589540481567e-01 1.025387644767761230e-01 3.389185667037963867e-02 -2.311324477195739746e-01 -1.132968142628669739e-01 1.032355651259422302e-01 1.258579045534133911e-01 1.998246759176254272e-01 7.615477778017520905e-03 -6.750552449375391006e-03 -1.090301200747489929e-01 4.276954233646392822e-01 -1.909788884222507477e-02 1.827446371316909790e-01 8.346546441316604614e-02 -1.612840592861175537e-01 2.114227563142776489e-01 2.818478047847747803e-01
-2.331355214118957520e-01 5.541590973734855652e-02 -1.712927035987377167e-02 -2.122329324483871460e-01 -1.800988614559173584e-01 3.593940734863281250e-01 -1.719244569540023804e-01 6.269269436597824097e-02 -4.556127637624740601e-02 1.222848668694496155e-01 1.506641805171966553e-01 -1.483352184295654297e-01 -9.799658507108688354e-02 -1.150130480527877808e-01 4.331368207931518555e-02 -3.101767599582672119e-01 -2.062377184629440308e-01 -2.290371656417846680e-01 -1.493875086307525635e-01 -2.366890460252761841e-01 -2.140657976269721985e-03 -2.497953772544860840e-01 -1.095521301031112671e-01 1.702621430158615112e-01 -2.769911587238311768e-01 2.279078960418701172e-01 2.773978281766176224e-03 -4.359190911054611206e-02 2.546016499400138855e-02 -1.435198634862899780e-01 1.803810894489288330e-01 2.417065501213073730e-01
-2.285850942134857178e-01 1.048642098903656006e-01 -1.694327890872955322e-01 -4.860225133597850800e-03 -2.492783777415752411e-02 -2.332591265439987183e-01 9.836187958717346191e-02 5.934115499258041382e-02 -3.151104748249053955e-01 1.183626204729080200e-01 4.951475188136100769e-02 -2.480969280004501343e-01 -1.660030186176300049e-01 -1.574161797761917114e-01 -6.707988679409027100e-02 7.203876972198486328e-02 -1.819638460874557495e-01 -5.202817544341087341e-02 -1.243714764714241028e-01 1.184682771563529968e-01 1.105014458298683167e-01 -4.199013859033584595e-02 1.557255387306213379e-01 -4.571341851260513067e-04 -2.842909097671508789e-01 3.319741189479827881e-01 1.790446490049362183e-01 3.242057859897613525e-01 -1.177779808640480042e-01 -2.404346764087677002e-01 -2.010863423347473145e-01 2.379152625799179077e-01
-2.673412859439849854e-01 9.288754314184188843e-02 -1.117755845189094543e-01 -1.097858101129531860e-01 -4.644181579351425171e-02 -1.100823357701301575e-01 1.605817228555679321e-01 -2.832766622304916382e-03 -4.724228680133819580e-01 -6.927944719791412354e-02 7.192292809486389160e-02 -3.103035390377044678e-01 -2.457202970981597900e-01 -1.835917234420776367e-01 -6.595785170793533325e-02 3.510190919041633606e-02 -3.418943583965301514e-01 5.412432923913002014e-02 2.318930055480450392e-04 -1.081352531909942627e-01 -8.281572908163070679e-02 7.507564872503280640e-02 -1.594525016844272614e-02 3.719663619995117188e-02 -1.153577864170074463e-02 4.578614532947540283e-01 -6.601269543170928955e-02 1.534375734627246857e-02 -1.100181117653846741e-01 -1.129860281944274902e-01 -8.512766659259796143e-02 1.845169514417648315e-01
-2.326675802469253540e-01 -2.133645117282867432e-02 7.976389676332473755e-02 -1.530932933092117310e-01 -3.038957417011260986e-01 1.989231258630752563e-01 3.401854634284973145e-01 -1.399214714765548706e-01 -4.570655524730682373e-02 1.543967127799987793e-01 1.059574484825134277e-01 -1.541157066822052002e-01 -2.477793693542480469e-01 -3.286567702889442444e-02 2.638093233108520508e-01 1.236124932765960693e-01 -4.077076017856597900e-01 -1.629717051982879639e-01 9.879609197378158569e-02 -2.896606028079986572e-01 1.109336223453283310e-02 -2.012526150792837143e-03 2.856629788875579834e-01 -6.708895415067672729e-02 -3.727185353636741638e-02 7.734337449073791504e-02 1.278987973928451538e-01 5.074890330433845520e-02 1.686359196901321411e-01 2.064694091677665710e-02 5.937520787119865417e-02 9.355273097753524780e-02
-1.455984413623809814e-01 1.266666967421770096e-02 -1.417326629161834717e-01 -2.439596801996231079e-01 -1.890259385108947754e-01 2.077579498291015625e-01 -8.790270984172821045e-02 -2.389445602893829346e-01 5.559618119150400162e-03 3.339096307754516602e-01 1.642442941665649414e-01 -7.369986176490783691e-02 7.611672580242156982e-02 -5.253601819276809692e-02 -1.246167346835136414e-01 3.200255334377288818e-01 -3.393147513270378113e-02 -2.023387104272842407e-01 1.554712653160095215e-01 -3.546206057071685791e-01 -2.944833971560001373e-02 2.626641392707824707e-01 -1.650568656623363495e-02 -1.475735474377870560e-02 -8.162295445799827576e-03 3.685028254985809326e-01 1.113596111536026001e-01 1.475230306386947632e-01 1.994553506374359131e-01 -1.008323282003402710e-01 2.556387707591056824e-02 -4.346736893057823181e-02
-2.064990103244781494e-01 -5.815489590167999268e-02 -1.792452186346054077e-01 -2.200393527746200562e-01 -2.758101522922515869e-01 4.342637062072753906e-01 -3.203154727816581726e-02 -8.135137706995010376e-02 -8.651477098464965820e-02 -2.739718854427337646e-01 1.818157434463500977e-01 -5.577103793621063232e-02 7.869109511375427246e-02 -3.489386439323425293e-01 -2.087365277111530304e-02 1.029044538736343384e-01 4.788979515433311462e-02 1.192108988761901855e-01 -1.652135886251926422e-02 5.142443627119064331e-02 8.819678425788879395e-02 1.495613306760787964e-01 -1.493247300386428833e-01 5.569921061396598816e-02 -2.567289024591445923e-02 3.086820244789123535e-01 1.877301000058650970e-02 2.624363899230957031e-01 -4.185071960091590881e-02 8.697147667407989502e-02 1.924717277288436890e-01 2.386249005794525146e-01
-2.510539889335632324e-01 9.034626185894012451e-02 -1.065620258450508118e-01 1.828996241092681885e-01 -6.382179260253906250e-02 -7.040511071681976318e-02 4.351582378149032593e-02 -3.139531612396240234e-01 -6.087959185242652893e-02 -5.309065803885459900e-02 1.527993381023406982e-01 -2.930571138858795166e-01 -2.859339118003845215e-01 -1.368182599544525146e-01 -1.201094537973403931e-01 -3.316160291433334351e-02 -3.459703028202056885e-01 -2.877351045608520508e-01 -1.160818040370941162e-01 -5.478539690375328064e-02 -2.591532282531261444e-02 3.166395425796508789e-01 7.979339361190795898e-02 -1.377194225788116455e-01 -8.430015295743942261e-02 2.873196899890899658e-01 5.747364088892936707e-02 2.156468778848648071e-01 1.666826456785202026e-01 7.126554846763610840e-02 4.049791768193244934e-02 1.534788459539413452e-01
-6.209712475538253784e-02 1.574642509222030640e-01 -1.577164083719253540e-01 -2.958326973021030426e-02 -2.316129356622695923e-01 1.771609336137771606e-01 -4.775084927678108215e-02 2.929023206233978271e-01 -1.964393071830272675e-02 1.619929373264312744e-01 2.096321135759353638e-01 -3.435940742492675781e-01 -2.033341825008392334e-01 -5.815752223134040833e-02 2.342771552503108978e-02 1.618065237998962402e-01 -4.275926202535629272e-02 -8.672018349170684814e-02 -1.988503709435462952e-02 1.166805550456047058e-01 -6.119339540600776672e-02 -1.305473297834396362e-01 -3.165211081504821777e-01 7.653316110372543335e-02 -2.788326144218444824e-01 -8.721417747437953949e-03 -1.904430091381072998e-01 3.429422378540039062e-01 -1.137605980038642883e-01 -1.655933856964111328e-01 -1.135749146342277527e-01 2.779520153999328613e-01
-4.108227789402008057e-01 -1.245039422065019608e-02 -5.878302082419395447e-02 1.792941093444824219e-01 -9.293100982904434204e-02 2.483313828706741333e-01 5.186232551932334900e-02 -1.200324520468711853e-01 2.877475135028362274e-02 -7.864180952310562134e-02 3.195558488368988037e-01 -2.951436042785644531e-01 -2.087427973747253418e-01 -3.657504543662071228e-02 1.291996538639068604e-01 2.281523048877716064e-01 -2.553330957889556885e-01 -1.129587218165397644e-01 2.528668148443102837e-03 -1.648921519517898560e-01 -7.442377507686614990e-02 -2.558992505073547363e-01 2.210393548011779785e-02 1.832042075693607330e-02 3.033941052854061127e-02 1.576676592230796814e-02 -1.341992765665054321e-01 2.757138311862945557e-01 1.552009582519531250e-01 2.631638944149017334e-01 1.235829144716262817e-01 1.317578554153442383e-01
-1.868187040090560913e-01 2.330794557929039001e-02 -3.421241641044616699e-01 -1.077123284339904785e-01 -1.159554067999124527e-02 5.297304689884185791e-02 5.436040833592414856e-02 1.030052229762077332e-01 -3.222939670085906982e-01 -3.175419941544532776e-02 -2.427022606134414673e-01 -2.389978617429733276e-01 -1.619043350219726562e-01 -3.222159743309020996e-01 1.045345962047576904e-01 1.032253950834274292e-01 -4.984286800026893616e-02 -1.277425140142440796e-01 3.189452886581420898e-01 -2.092087119817733765e-01 6.742504239082336426e-02 -2.071994394063949585e-01 -9.290969371795654297e-02 1.552914232015609741e-01 -1.741592735052108765e-01 1.035485118627548218e-01 -1.562886983156204224e-01 1.248703971505165100e-01 -2.514862120151519775e-01 1.791663095355033875e-02 1.126146763563156128e-01 2.122039198875427246e-01
-3.150523900985717773e-01 -8.160113543272018433e-02 -2.613916397094726562e-01 -1.674491316080093384e-01 -1.931431293487548828e-01 1.672725975513458252e-01 2.894701063632965088e-01 1.319861710071563721e-01 5.621491931378841400e-03 -7.534693460911512375e-03 1.720864474773406982e-01 -2.010905742645263672e-01 -3.101455569267272949e-01 -1.426406651735305786e-01 -6.869999924674630165e-04 -1.223928779363632202e-01 2.156536653637886047e-02 -1.852262616157531738e-01 5.531889572739601135e-02 -3.979800343513488770e-01 -6.084045860916376114e-03 -3.013398051261901855e-01 1.062917858362197876e-01 9.075922518968582153e-02 1.204072609543800354e-01 1.620895266532897949e-01 1.150537505745887756e-01 -9.431195259094238281e-02 1.730624139308929443e-01 8.047306537628173828e-02 5.908059328794479370e-02 1.419297754764556885e-01
-2.738136947154998779e-01 1.479812562465667725e-01 -4.728831648826599121e-01 -2.764466106891632080e-01 -7.281464338302612305e-02 -5.654720007441937923e-04 -1.644341051578521729e-01 9.099940955638885498e-02 -1.410526782274246216e-01 -4.747470095753669739e-02 9.886747598648071289e-02 -2.440840601921081543e-01 -3.033396899700164795e-01 -7.914523035287857056e-02 1.733570992946624756e-01 1.232191175222396851e-01 5.161924287676811218e-02 -1.695164591073989868e-01 -3.522767424583435059e-01 -1.963978856801986694e-01 8.926292508840560913e-02 -1.478991061449050903e-01 -7.609997689723968506e-02 2.328997850418090820e-01 -5.425868555903434753e-02 3.955220058560371399e-02 -8.463821560144424438e-02 7.169461995363235474e-02 1.859690062701702118e-02 3.096049837768077850e-02 1.535986065864562988e-01 -4.233720153570175171e-02
-2.823729813098907471e-01 1.996908783912658691e-01 -1.146418452262878418e-01 -1.132676824927330017e-01 -2.163676768541336060e-01 4.821999073028564453e-01 -9.074436873197555542e-02 -3.470351547002792358e-02 -5.347908660769462585e-02 2.035457640886306763e-01 2.947573661804199219e-01 -2.767935097217559814e-01 -8.736302703619003296e-02 -2.106448411941528320e-01 -4.939180240035057068e-02 8.971708267927169800e-02 -8.417836576700210571e-02 -8.062910288572311401e-02 1.178434044122695923e-01 -2.354110330343246460e-01 -1.222186014056205750e-01 5.972598493099212646e-02 1.150484476238489151e-02 -5.675166472792625427e-02 6.910857558250427246e-02 6.164516508579254150e-02 1.838394552469253540e-01 -1.242554932832717896e-01 3.430204689502716064e-01 -1.149336248636245728e-01 -3.412047773599624634e-02 2.768804877996444702e-02
-3.694587051868438721e-01 1.087946072220802307e-01 -2.184915095567703247e-01 -6.062762439250946045e-02 -1.176277101039886475e-01 -7.661072909832000732e-02 6.214508041739463806e-02 -1.052486374974250793e-01 -3.155957162380218506e-01 -4.620952531695365906e-02 -4.116161912679672241e-02 -5.088405609130859375e-01 -7.440678775310516357e-02 3.325529024004936218e-02 -9.203158318996429443e-02 1.598327904939651489e-01 1.802327334880828857e-01 1.109968051314353943e-01 -2.523431181907653809e-02 1.148362085223197937e-01 1.606789380311965942e-01 -2.524982988834381104e-01 -7.720553874969482422e-02 6.974241137504577637e-02 -2.954225838184356689e-01 2.396001517772674561e-01 5.153556168079376221e-02 2.203043401241302490e-01 1.827875897288322449e-02 8.998410776257514954e-03 7.478608936071395874e-02 -4.111532866954803467e-02
-1.554702073335647583e-01 2.643120586872100830e-01 -2.295104712247848511e-01 -9.512613713741302490e-02 -2.994475364685058594e-01 -2.880888432264328003e-02 1.087435707449913025e-01 4.350915551185607910e-02 -1.832617670297622681e-01 1.714891791343688965e-01 1.571083627641201019e-02 -3.850220441818237305e-01 2.163671255111694336e-01 -5.564124137163162231e-02 -4.636484384536743164e-02 6.328314542770385742e-03 -1.784424632787704468e-01 -1.085263937711715698e-01 4.120768234133720398e-02 2.326843515038490295e-02 5.950330570340156555e-02 2.991115748882293701e-01 -7.273211609572172165e-03 1.643941402435302734e-01 3.457783907651901245e-02 1.853235214948654175e-01 2.260064035654067993e-01 3.805298507213592529e-01 4.806520044803619385e-02 -9.651856869459152222e-02 -2.581939101219177246e-01 -2.803413383662700653e-02
-1.901446133852005005e-01 1.304714381694793701e-01 -2.870725691318511963e-01 -7.615018635988235474e-02 -4.309374466538429260e-02 7.479606568813323975e-02 1.920389980077743530e-01 2.308907061815261841e-01 -2.753884494304656982e-01 1.231864020228385925e-01 -9.903826564550399780e-02 -4.378266334533691406e-01 -1.896148175001144409e-01 -7.533221691846847534e-02 1.880111992359161377e-01 3.115445375442504883e-01 -1.407424360513687134e-01 -1.431530565023422241e-01 -1.078886464238166809e-01 -7.847470231354236603e-03 -6.725072395056486130e-03 -2.454130165278911591e-02 -2.767667770385742188e-01 -1.132247317582368851e-02 4.037476703524589539e-02 -1.479999255388975143e-02 -3.079686313867568970e-03 2.718377709388732910e-01 -2.046415656805038452e-01 -6.685528159141540527e-02 -4.798633605241775513e-02 2.015868276357650757e-01
-4.169909358024597168e-01 2.529124319553375244e-01 -2.233330756425857544e-01 3.341891989111900330e-02 -1.081956997513771057e-01 -1.179075241088867188e-01 1.440203934907913208e-01 -9.536524116992950439e-02 -2.886908054351806641e-01 1.113110631704330444e-01 1.583711802959442139e-01 -2.893534600734710693e-01 -8.554080128669738770e-02 -1.383931934833526611e-02 9.864296764135360718e-02 3.456857427954673767e-02 -1.242966484278440475e-02 3.780716285109519958e-02 1.158759817481040955e-01 2.947789728641510010e-01 1.551435887813568115e-01 -1.924572288990020752e-01 6.618133932352066040e-02 2.248660326004028320e-01 -8.568994700908660889e-02 3.351153135299682617e-01 -1.039921864867210388e-01 1.967856884002685547e-01 1.811906136572360992e-02 2.686573937535285950e-02 -1.588429883122444153e-02 2.104633450508117676e-01
-3.137058317661285400e-01 2.076959609985351562e-01 -3.213458061218261719e-01 -2.979452610015869141e-01 -1.891956105828285217e-02 -1.073491200804710388e-01 -1.253691911697387695e-01 -1.492759138345718384e-01 -1.941907554864883423e-01 2.199448645114898682e-01 2.326429486274719238e-01 -1.854301095008850098e-01 -2.545048296451568604e-01 -2.259967476129531860e-01 2.381873279809951782e-01 -1.819602400064468384e-02 1.837305724620819092e-01 -2.127717621624469757e-02 1.322495788335800171e-01 -2.171718478202819824e-01 1.863235980272293091e-01 8.182448893785476685e-02 -8.485876768827438354e-02 5.354487337172031403e-03 1.197288632392883301e-01 -5.281667411327362061e-02 -5.942482873797416687e-02 1.206540539860725403e-01 3.803594410419464111e-02 -3.679248737171292305e-03 2.816317081451416016e-01 -7.439796626567840576e-02
-1.953196972608566284e-01 1.582272499799728394e-01 -3.017537593841552734e-01 -3.040031492710113525e-01 -3.275031223893165588e-02 2.344146519899368286e-01 3.404231071472167969e-01 5.118579789996147156e-02 -9.839595854282379150e-02 3.735494986176490784e-02 3.177242279052734375e-01 -4.325588047504425049e-02 8.266218751668930054e-02 -4.755268245935440063e-02 -1.174500659108161926e-01 2.571238279342651367e-01 7.307046651840209961e-02 -2.796013355255126953e-01 -1.098003890365362167e-02 9.643437713384628296e-02 2.893137186765670776e-02 1.639535650610923767e-02 2.225421667098999023e-01 1.151719316840171814e-02 8.284846693277359009e-02 -7.318911375477910042e-04 1.842224150896072388e-01 2.204428613185882568e-01 1.511523276567459106e-01 -1.575101166963577271e-01 7.345794700086116791e-03 3.083898425102233887e-01
-1.908005923032760620e-01 2.625432014465332031e-01 -4.075856208801269531e-01 -1.173094958066940308e-01 -2.114831805229187012e-01 -7.934554666280746460e-02 6.646125763654708862e-02 -1.240944266319274902e-01 -1.887797862291336060e-01 2.288855612277984619e-01 1.995643973350524902e-01 -4.192574322223663330e-01 1.197054237127304077e-01 1.393817365169525146e-01 -4.472236335277557373e-02 1.282389760017395020e-01 4.272957146167755127e-02 -8.300516009330749512e-02 4.960741847753524780e-03 2.098018825054168701e-01 2.893530204892158508e-02 2.048771381378173828e-01 1.636068820953369141e-01 -6.144919991493225098e-02 4.912398010492324829e-02 3.094675242900848389e-01 1.215185597538948059e-01 1.887999624013900757e-01 -1.772070489823818207e-02 -5.164236295968294144e-03 -1.077472642064094543e-01 3.811092674732208252e-02
-3.552109897136688232e-01 9.790238738059997559e-02 -1.659273207187652588e-01 -1.777498126029968262e-01 -2.696357071399688721e-01 2.491027563810348511e-01 1.703282445669174194e-01 -4.133877456188201904e-01 -2.129955403506755829e-02 6.091946270316839218e-03 1.446287035942077637e-01 -2.083099037408828735e-01 -1.038004830479621887e-01 -6.182011216878890991e-02 -1.919520646333694458e-01 -2.838036119937896729e-01 -6.014342606067657471e-02 -2.607308886945247650e-02 3.394361436367034912e-01 -1.152250333689153194e-03 1.234104260802268982e-01 8.895860984921455383e-03 -1.308701634407043457e-01 -3.397444635629653931e-02 -5.046324059367179871e-02 6.000571697950363159e-02 9.454146027565002441e-02 1.368892490863800049e-01 1.868067681789398193e-02 1.280756443738937378e-01 -2.244808711111545563e-03 2.645409107208251953e-01
7.103059440851211548e-02 9.441683441400527954e-02 -1.980370730161666870e-01 -1.127404347062110901e-01 -4.343717545270919800e-02 1.023327633738517761e-01 3.826626017689704895e-02 1.267827302217483521e-01 1.026910319924354553e-01 -2.168617695569992065e-01 1.919497549533843994e-02 -3.856840431690216064e-01 -4.176255762577056885e-01 -7.432271540164947510e-02 -1.765654981136322021e-01 1.984112709760665894e-01 5.680070817470550537e-02 -1.034949496388435364e-01 5.443088710308074951e-02 -9.506387263536453247e-02 -8.015953004360198975e-02 3.710909560322761536e-02 -2.824851870536804199e-01 -2.683891952037811279e-01 -9.128279238939285278e-02 2.077430337667465210e-01 2.593542635440826416e-01 -8.918920066207647324e-04 -2.122713066637516022e-02 -3.226278722286224365e-02 -6.820897758007049561e-02 3.695562779903411865e-01
-1.066807955503463745e-01 6.162330508232116699e-02 -1.560634076595306396e-01 -8.021841198205947876e-02 -2.901817858219146729e-01 2.304453551769256592e-01 2.216228283941745758e-03 -1.456630602478981018e-02 -1.871041804552078247e-01 -4.556098487228155136e-03 7.520665228366851807e-02 -6.484227720648050308e-03 -3.667532503604888916e-01 -1.306672953069210052e-02 3.215313851833343506e-01 2.683651745319366455e-01 -1.304526329040527344e-01 -2.344764024019241333e-01 -8.797885477542877197e-02 1.370720118284225464e-01 8.476327173411846161e-03 9.206835180521011353e-02 -3.294410109519958496e-01 3.546022772789001465e-01 -1.433455497026443481e-01 1.477682143449783325e-01 2.299749255180358887e-01 2.816071361303329468e-02 1.620993614196777344e-01 7.254106923937797546e-03 -8.835655637085437775e-03 4.330305755138397217e-02
-8.837293833494186401e-02 4.351451992988586426e-02 -3.594008982181549072e-01 -1.249170526862144470e-01 -1.799579262733459473e-01 6.841796636581420898e-02 7.979271560907363892e-02 -3.059496283531188965e-01 -4.077224731445312500e-01 2.038783729076385498e-01 -2.957494556903839111e-02 -2.883060872554779053e-01 -2.242878638207912445e-02 -4.000392928719520569e-02 -1.464843600988388062e-01 2.542192935943603516e-01 1.380247622728347778e-01 4.993648454546928406e-02 9.743534773588180542e-02 5.356407910585403442e-02 -1.112772300839424133e-01 3.213400486856698990e-03 -2.132797837257385254e-01 4.188841953873634338e-02 -1.312137544155120850e-01 -1.294250972568988800e-02 1.391673535108566284e-01 3.714431822299957275e-01 1.661142259836196899e-01 -1.190072596073150635e-01 1.121581718325614929e-01 -7.679048925638198853e-02
-7.629910111427307129e-02 3.137445747852325439e-01 5.429270491003990173e-02 3.539283573627471924e-02 -7.318554818630218506e-02 9.999483823776245117e-02 3.459241613745689392e-02 1.371832191944122314e-01 -1.627155691385269165e-01 -1.204327344894409180e-01 -7.046715170145034790e-02 -3.202616572380065918e-01 -2.580106556415557861e-01 -1.884500235319137573e-01 -1.867014467716217041e-01 1.750542968511581421e-01 7.480931282043457031e-02 -1.146097481250762939e-01 1.448238641023635864e-01 8.630976080894470215e-02 -1.273710876703262329e-01 -2.569634467363357544e-02 -3.834832906723022461e-01 8.892895653843879700e-03 -2.212289022281765938e-03 2.393597811460494995e-01 1.264581382274627686e-01 3.983042240142822266e-01 2.142985463142395020e-01 -1.780566126108169556e-01 -5.571119487285614014e-02 1.273911595344543457e-01
-2.061529308557510376e-01 2.952061407268047333e-02 -1.519825775176286697e-02 -1.491904258728027344e-02 -4.515894055366516113e-01 7.972225546836853027e-03 -3.506478294730186462e-02 1.169530581682920456e-02 -5.345668643712997437e-02 1.880121231079101562e-01 1.380639523267745972e-01 -3.635904490947723389e-01 -2.535553574562072754e-01 1.315641701221466064e-01 -6.861847639083862305e-02 3.012671768665313721e-01 -2.777126431465148926e-01 -2.428653389215469360e-01 1.488195657730102539e-01 -1.844335645437240601e-01 5.782090872526168823e-02 9.151711128652095795e-03 -3.097891248762607574e-02 9.679563343524932861e-02 1.457510292530059814e-01 -1.127583011984825134e-01 -1.837707608938217163e-01 8.788811415433883667e-02 2.324623465538024902e-01 1.966092437505722046e-01 9.956025332212448120e-02 -1.380326040089130402e-02
-1.484426558017730713e-01 -1.338283065706491470e-02 -2.833359837532043457e-01 -6.607897579669952393e-02 -5.660991743206977844e-02 1.867766529321670532e-01 1.213833242654800415e-01 6.356560438871383667e-02 -2.392851561307907104e-01 4.337910190224647522e-02 -1.462025642395019531e-01 -1.411817818880081177e-01 -2.677395343780517578e-01 1.553010642528533936e-01 -5.699028447270393372e-02 1.570124775171279907e-01 -1.036280542612075806e-01 -2.246347516775131226e-01 1.571362316608428955e-01 -1.303420662879943848e-01 5.933006852865219116e-02 -2.121922969818115234e-01 -3.570394590497016907e-02 5.476174131035804749e-02 -2.524794936180114746e-01 -2.104502916336059570e-01 2.339971959590911865e-01 6.110061332583427429e-02 -2.469578981399536133e-01 -2.980475425720214844e-01 1.473872512578964233e-01 3.440330028533935547e-01
-6.720688194036483765e-02 3.159282505512237549e-01 -3.269000947475433350e-01 1.138051301240921021e-01 -2.324412912130355835e-01 -1.491503417491912842e-01 1.484775990247726440e-01 2.379547432065010071e-02 -2.145550251007080078e-01 -3.940751403570175171e-02 -7.853928208351135254e-02 -2.012297660112380981e-01 -2.165415138006210327e-01 -2.331722825765609741e-01 2.046449184417724609e-01 1.308072060346603394e-01 -2.628024816513061523e-01 -1.091947853565216064e-01 1.493831723928451538e-01 -2.560874223709106445e-01 1.664506494998931885e-01 5.658987164497375488e-02 3.691538423299789429e-02 2.200776934623718262e-01 -2.619380950927734375e-01 -7.864930666983127594e-03 1.032294854521751404e-01 2.339027822017669678e-01 -9.625113569200038910e-03 -4.798240959644317627e-02 7.204154971987009048e-03 -1.907756775617599487e-01
-2.064319700002670288e-01 1.378226280212402344e-01 -6.476582586765289307e-02 1.971070170402526855e-01 -3.160778880119323730e-01 -1.516156941652297974e-01 -9.604783356189727783e-02 3.474421426653862000e-02 1.370676606893539429e-01 3.306751549243927002e-01 -5.801931023597717285e-02 -3.971802294254302979e-01 -4.186604619026184082e-01 9.772366285324096680e-02 -3.457231074571609497e-02 -1.183141581714153290e-02 -2.130637168884277344e-01 -2.240354865789413452e-01 1.303564608097076416e-01 2.395806089043617249e-02 -2.448728866875171661e-02 1.836213469505310059e-01 -9.073121845722198486e-02 -9.549663215875625610e-02 8.365857601165771484e-02 -7.304628379642963409e-04 -4.411233216524124146e-02 2.338373363018035889e-01 9.054715931415557861e-02 -4.081988707184791565e-02 1.016656979918479919e-01 1.948266923427581787e-01
-6.851052492856979370e-02 -3.889280185103416443e-02 -2.825403809547424316e-01 4.681271314620971680e-02 -1.500112861394882202e-01 3.264364004135131836e-01 -8.180258423089981079e-02 4.591769725084304810e-02 5.664614960551261902e-02 2.956424951553344727e-01 6.274384446442127228e-03 -5.060784984380006790e-03 -7.548623252660036087e-03 -6.251551955938339233e-02 -6.318179517984390259e-02 2.468169629573822021e-01 -1.232190802693367004e-01 -1.700065284967422485e-01 2.915579825639724731e-02 -4.403255879878997803e-01 1.375774443149566650e-01 7.353693246841430664e-02 -1.128487661480903625e-01 2.617190182209014893e-01 -3.033479452133178711e-01 8.850159496068954468e-02 9.827910363674163818e-02 8.982231467962265015e-02 1.640868782997131348e-01 2.798490524291992188e-01 -1.180854961276054382e-01 1.822157353162765503e-01
-7.146473973989486694e-02 1.790336668491363525e-01 -2.827668190002441406e-01 -4.768639430403709412e-02 -4.857739061117172241e-02 -1.140183806419372559e-01 2.502681314945220947e-01 5.505851283669471741e-02 -2.397697418928146362e-02 -2.276268899440765381e-01 -1.303409691900014877e-02 -1.615900993347167969e-01 -2.510206401348114014e-01 -1.903143525123596191e-02 -2.713513672351837158e-01 2.650522291660308838e-01 5.809857696294784546e-02 1.951468549668788910e-02 2.781203985214233398e-01 2.036900818347930908e-02 2.752797603607177734e-01 1.205840706825256348e-01 4.214908927679061890e-02 1.407367140054702759e-01 -2.893678247928619385e-01 1.146214753389358521e-01 1.106706410646438599e-01 2.803189456462860107e-01 1.304045170545578003e-01 -8.224393427371978760e-02 1.822601407766342163e-01 2.748518884181976318e-01
-1.700258404016494751e-01 2.970536053180694580e-01 -2.008320689201354980e-01 -3.279816210269927979e-01 -1.800342351198196411e-01 1.461845934391021729e-01 -1.188949793577194214e-01 9.032991528511047363e-02 -4.329973086714744568e-02 3.678648546338081360e-02 -5.250164493918418884e-02 -2.691316902637481689e-01 -1.933829933404922485e-01 1.904669553041458130e-01 -1.550114154815673828e-01 1.459617167711257935e-01 2.576278150081634521e-01 -3.118803957477211952e-03 1.153010949492454529e-01 -3.371690213680267334e-02 1.547533571720123291e-01 3.214937634766101837e-03 -3.103652596473693848e-01 -1.635920703411102295e-01 7.726754248142242432e-02 1.094053164124488831e-01 -2.222193181514739990e-01 3.062400817871093750e-01 -3.119860589504241943e-02 -1.043085381388664246e-01 2.264057397842407227e-01 -9.677072614431381226e-02
6.258241832256317139e-02 -1.614339053630828857e-01 -1.991378664970397949e-01 -7.347542792558670044e-02 -4.354622960090637207e-01 1.026105359196662903e-01 1.048386171460151672e-01 -1.605856716632843018e-01 -3.244631886482238770e-01 1.941654235124588013e-01 3.629807755351066589e-02 -5.869083404541015625e-01 -2.152937091886997223e-02 -1.051534786820411682e-01 3.885900601744651794e-02 1.872553373686969280e-03 1.416860497556626797e-03 -2.345287948846817017e-01 -5.765379965305328369e-02 6.274400651454925537e-02 -2.302704378962516785e-02 8.119396516121923923e-04 -8.831211924552917480e-02 1.205744817852973938e-01 2.787032723426818848e-02 -4.954019561409950256e-02 5.656688474118709564e-03 1.962596029043197632e-01 1.570816487073898315e-01 -3.198169916868209839e-02 -4.398839175701141357e-02 1.780312955379486084e-01
-3.877102136611938477e-01 1.669358164072036743e-01 -5.221200734376907349e-02 6.025327742099761963e-02 -2.877327203750610352e-01 3.844435140490531921e-02 2.397270947694778442e-01 1.285090148448944092e-01 -1.076950132846832275e-01 5.547063797712326050e-02 6.346957385540008545e-02 -9.238948673009872437e-02 -1.600888371467590332e-02 1.992583572864532471e-01 -5.014944449067115784e-02 2.042398899793624878e-01 -3.797445595264434814e-01 -6.204123795032501221e-02 2.175856977701187134e-01 -1.580292880535125732e-01 -5.731637030839920044e-02 -1.840556561946868896e-01 -2.077721655368804932e-01 -5.868354067206382751e-02 -4.088276997208595276e-03 1.982328891754150391e-01 1.198446080088615417e-01 6.616817414760589600e-02 1.683654487133026123e-01 1.792525500059127808e-01 2.740408778190612793e-01 2.190873026847839355e-01
-8.804798126220703125e-02 5.714245140552520752e-02 -3.832165300846099854e-01 -2.169820815324783325e-01 -3.049060106277465820e-01 2.894838750362396240e-01 -1.286556422710418701e-01 -1.947058886289596558e-01 -1.566803902387619019e-01 -1.878146082162857056e-01 2.440402284264564514e-02 -1.352096945047378540e-01 1.552745252847671509e-01 -2.544865012168884277e-01 -1.399352699518203735e-01 1.608582735061645508e-01 -1.662614941596984863e-01 7.783054560422897339e-02 -1.466240137815475464e-01 -3.286630660295486450e-02 1.188465878367424011e-01 8.200422674417495728e-02 7.400657981634140015e-02 1.506560146808624268e-01 -4.901927709579467773e-02 2.191158384084701538e-01 -6.797493249177932739e-02 3.210353851318359375e-01 2.112050540745258331e-02 7.790381461381912231e-02 2.835076153278350830e-01 -2.214688807725906372e-02
-3.241269886493682861e-01 -7.934488356113433838e-02 1.834146562032401562e-03 -6.873455829918384552e-03 -2.584804892539978027e-01 1.640644371509552002e-01 2.691530585289001465e-01 5.363981053233146667e-02 3.881647437810897827e-02 -5.451740697026252747e-02 4.141338914632797241e-02 -2.116195857524871826e-01 -3.405539989471435547e-01 1.352903991937637329e-01 1.276093125343322754e-01 1.335610151290893555e-01 -1.963701248168945312e-01 -1.864780783653259277e-01 1.227869167923927307e-01 -1.556847095489501953e-01 1.144301593303680420e-01 1.827262043952941895e-01 -1.461745202541351318e-01 1.898026317358016968e-01 -1.444685161113739014e-01 2.453554868698120117e-01 -1.057715248316526413e-02 4.470715671777725220e-02 2.090854346752166748e-01 3.609024882316589355e-01 1.041217073798179626e-01 1.251040250062942505e-01
-1.476382613182067871e-01 2.407933771610260010e-01 -7.379468996077775955e-03 -5.269134789705276489e-02 8.651032298803329468e-02 -1.619443148374557495e-01 -9.037243574857711792e-02 -4.338989406824111938e-02 -1.031771823763847351e-01 2.222943454980850220e-01 2.029247879981994629e-01 -9.971316903829574585e-02 -1.669622510671615601e-01 -2.174757868051528931e-01 -5.331227555871009827e-02 2.869560420513153076e-01 -1.262419521808624268e-01 -1.985067725181579590e-01 1.631084829568862915e-01 8.889288455247879028e-02 2.124433666467666626e-01 -2.020497769117355347e-01 2.814563363790512085e-02 -1.238413602113723755e-01 -2.258467376232147217e-01 -1.365345567464828491e-01 9.849341213703155518e-02 3.349148035049438477e-01 1.761787533760070801e-01 -1.243213191628456116e-01 3.659726381301879883e-01 1.954731196165084839e-01
-4.180712997913360596e-01 -1.078768372535705566e-01 -1.888048648834228516e-01 -1.274881809949874878e-01 -2.254599183797836304e-01 1.381108462810516357e-01 1.818295568227767944e-02 -1.766475290060043335e-01 2.904842793941497803e-02 -2.007939964532852173e-01 1.703229397535324097e-01 -2.456130087375640869e-01 -2.768927514553070068e-01 1.159786619246006012e-02 -1.864513754844665527e-01 -1.303854137659072876e-01 -8.496253751218318939e-03 -2.161039859056472778e-01 3.118450641632080078e-01 -1.482630223035812378e-01 -6.292220205068588257e-02 4.506535455584526062e-02 -1.309517472982406616e-01 -1.983645930886268616e-02 -2.342008985579013824e-02 -3.723895177245140076e-02 6.469952315092086792e-02 3.818179070949554443e-01 -1.024977937340736389e-01 1.611530035734176636e-01 4.410346969962120056e-02 1.459758132696151733e-01
-3.795472383499145508e-01 1.271248608827590942e-01 -8.340843766927719116e-02 8.590704761445522308e-03 -3.181228935718536377e-01 1.695111840963363647e-01 1.343987435102462769e-01 -3.936868160963058472e-02 -9.072989970445632935e-02 1.588325649499893188e-01 4.400013014674186707e-02 -9.392683207988739014e-02 -1.000402644276618958e-01 3.581897541880607605e-02 1.443971097469329834e-01 2.438238859176635742e-01 -1.061895862221717834e-01 -5.554500594735145569e-02 1.546353101730346680e-01 -1.152783110737800598e-01 -1.667684167623519897e-01 -1.707177013158798218e-01 -1.834303885698318481e-02 -2.232501804828643799e-01 1.474361419677734375e-01 1.631977856159210205e-01 9.450550377368927002e-02 3.762192726135253906e-01 2.632026374340057373e-01 2.547613382339477539e-01 2.089190185070037842e-01 1.096737310290336609e-01
-2.073121070861816406e-01 -8.988972753286361694e-02 1.203062757849693298e-02 1.355031430721282959e-01 -3.915244042873382568e-01 1.093191877007484436e-01 2.817285358905792236e-01 4.185907915234565735e-02 -1.193931624293327332e-01 -4.758317489176988602e-03 6.856746971607208252e-02 -2.359784990549087524e-01 -2.231322824954986572e-01 2.290543019771575928e-01 1.943684667348861694e-01 2.054154276847839355e-01 -2.062922865152359009e-01 -2.263309955596923828e-01 1.349849347025156021e-02 -2.016612738370895386e-01 4.692281596362590790e-03 1.847147243097424507e-03 2.963631041347980499e-02 2.002610564231872559e-01 -4.144618660211563110e-02 9.295372664928436279e-02 8.826952427625656128e-02 1.639969944953918457e-01 1.984329372644424438e-01 2.946162521839141846e-01 2.758737504482269287e-01 6.489965319633483887e-02
-4.319093376398086548e-02 1.662843972444534302e-01 -1.932994872331619263e-01 -1.410857588052749634e-01 7.786998897790908813e-02 2.197731137275695801e-01 3.989402577280998230e-02 9.068188071250915527e-02 4.913260415196418762e-02 2.725839316844940186e-01 1.443338990211486816e-01 1.901960372924804688e-02 -3.637317717075347900e-01 -2.114388495683670044e-01 -1.768432408571243286e-01 1.790105365216732025e-02 -5.935604125261306763e-02 -9.962317347526550293e-02 -2.580304071307182312e-02 -1.277479380369186401e-01 -1.221827138215303421e-02 1.881475895643234253e-01 1.719388514757156372e-01 8.431661874055862427e-02 1.068287715315818787e-01 3.419035673141479492e-01 1.623782515525817871e-01 1.332905590534210205e-01 -1.527040898799896240e-01 5.861549824476242065e-02 2.246814221143722534e-01 4.361083209514617920e-01
-3.776366114616394043e-01 -5.204813182353973389e-02 -7.450397312641143799e-02 4.343099519610404968e-02 -1.627453267574310303e-01 -2.530649304389953613e-02 1.103302463889122009e-01 -3.775053918361663818e-01 -6.886095553636550903e-02 -1.214877292513847351e-01 5.786375701427459717e-02 -3.345076441764831543e-01 -3.769665062427520752e-01 8.860978484153747559e-02 8.696912974119186401e-02 -3.168724477291107178e-02 -1.333805471658706665e-01 -1.783918142318725586e-01 6.851226836442947388e-02 -4.362410306930541992e-02 6.293992698192596436e-02 2.122663334012031555e-02 -1.471963971853256226e-01 3.037194348871707916e-02 -2.336769849061965942e-01 7.178273051977157593e-02 1.435286849737167358e-01 3.139344155788421631e-01 1.562568545341491699e-01 2.164995223283767700e-01 -1.958341449499130249e-01 -2.006426453590393066e-02
2.246548049151897430e-02 3.145829588174819946e-02 1.507153362035751343e-01 -8.587480522692203522e-03 -1.228251531720161438e-01 1.679572016000747681e-01 -2.506597433239221573e-03 1.518151015043258667e-01 -1.890476942062377930e-01 5.029790848493576050e-02 2.230315208435058594e-01 -5.890961885452270508e-01 -6.694038212299346924e-02 3.340681269764900208e-02 -7.971265912055969238e-02 1.441387385129928589e-01 1.514810770750045776e-01 -3.364685177803039551e-01 1.543323546648025513e-01 -2.379775345325469971e-01 -2.572373300790786743e-02 -1.739029958844184875e-02 9.024810791015625000e-02 1.204219907522201538e-01 -3.050040900707244873e-01 2.593850344419479370e-02 -4.109980538487434387e-02 2.739359438419342041e-01 -5.501988902688026428e-02 8.097323030233383179e-02 1.458196938037872314e-01 -9.828669950366020203e-03
-5.046057701110839844e-02 1.353200376033782959e-01 -1.852964162826538086e-01 -1.017102524638175964e-01 -3.435313999652862549e-01 1.258415281772613525e-01 -5.939114093780517578e-02 -6.878759711980819702e-02 -6.664884090423583984e-02 -1.759743690490722656e-02 8.853634446859359741e-02 -3.238027989864349365e-01 -2.216623425483703613e-01 2.362720966339111328e-01 -1.150015145540237427e-01 1.439468413591384888e-01 -1.008724793791770935e-01 2.109140157699584961e-01 -2.079846858978271484e-01 -1.108283549547195435e-01 -1.260071992874145508e-01 2.234782725572586060e-01 1.295016109943389893e-01 -3.723948001861572266e-01 -2.154784053564071655e-01 2.118982374668121338e-01 1.125958412885665894e-01 2.845503687858581543e-01 -1.633853837847709656e-02 8.431449532508850098e-02 1.066189557313919067e-01 2.861038222908973694e-02
-1.406863480806350708e-01 1.455398947000503540e-01 -1.992152482271194458e-01 -7.982321828603744507e-02 3.674763813614845276e-02 5.529802292585372925e-02 2.688348889350891113e-01 2.079696953296661377e-02 -2.596991658210754395e-01 -4.872703552246093750e-02 1.261121034622192383e-01 -3.234692811965942383e-01 -2.099148035049438477e-01 1.603552252054214478e-01 -2.504034340381622314e-02 2.390308529138565063e-01 -2.088216319680213928e-02 -2.366733998060226440e-01 1.361592710018157959e-01 1.977077722549438477e-01 -2.304681092500686646e-01 -2.979165911674499512e-01 1.808852702379226685e-01 1.732949316501617432e-01 -2.196468710899353027e-01 2.806714475154876709e-01 -1.152831763029098511e-01 1.273155659437179565e-01 7.455981522798538208e-02 -1.071696653962135315e-01 1.488576233386993408e-01 5.946807563304901123e-02
-1.756355315446853638e-01 5.285098403692245483e-02 -5.645563453435897827e-02 -1.774793863296508789e-01 -2.898281812667846680e-01 3.333389759063720703e-02 1.526840329170227051e-01 -1.494146585464477539e-01 4.328523576259613037e-02 1.106306612491607666e-01 1.207373142242431641e-01 -1.761125177145004272e-01 -1.324325501918792725e-01 5.641530826687812805e-02 6.356653571128845215e-02 -2.609620690345764160e-01 -2.033759504556655884e-01 -1.727164834737777710e-01 -1.953901797533035278e-01 -5.097258090972900391e-01 3.798837587237358093e-02 7.572678476572036743e-02 5.153864994645118713e-02 7.634612917900085449e-02 -5.384013429284095764e-02 1.682632118463516235e-01 6.516614556312561035e-02 2.852940857410430908e-01 1.548696458339691162e-01 1.820887178182601929e-01 -1.593956798315048218e-01 2.531867921352386475e-01
-1.919251284562051296e-03 1.788886487483978271e-01 -2.012432962656021118e-01 -1.064569205045700073e-01 -1.441196501255035400e-01 -1.796247810125350952e-01 1.320477426052093506e-01 1.726516522467136383e-02 -5.134483426809310913e-02 -9.794319421052932739e-02 1.534212976694107056e-01 -2.472547888755798340e-01 -2.502845227718353271e-01 -2.165794223546981812e-01 4.345797933638095856e-03 1.105677988380193710e-02 1.050829067826271057e-01 -9.570375084877014160e-02 3.281497955322265625e-01 1.855534613132476807e-01 2.617264986038208008e-01 -5.367286503314971924e-03 -1.060763597488403320e-01 1.178887207061052322e-02 -5.623050034046173096e-02 1.105953846126794815e-02 1.862348765134811401e-01 4.324153363704681396e-01 2.431774884462356567e-01 -8.601462841033935547e-02 2.996434867382049561e-01 1.236750707030296326e-01
-4.843680560588836670e-01 9.733115881681442261e-02 -1.092401668429374695e-01 1.192907989025115967e-01 -1.306165754795074463e-01 9.235133230686187744e-02 1.478537917137145996e-01 -2.486497536301612854e-02 -2.526751533150672913e-02 1.122693940997123718e-01 1.188808828592300415e-01 -1.629689782857894897e-01 -6.267482787370681763e-02 7.217955775558948517e-03 1.008786410093307495e-01 2.117824107408523560e-01 -2.281731069087982178e-01 1.222548484802246094e-01 -6.791024003177881241e-03 -1.075150594115257263e-01 -1.213440373539924622e-01 -2.145811915397644043e-01 -1.148730963468551636e-01 -8.403640240430831909e-02 -9.052774868905544281e-03 2.086993902921676636e-01 2.999115586280822754e-01 1.605334579944610596e-01 3.131358027458190918e-01 2.427279651165008545e-01 1.691030710935592651e-01 2.533276677131652832e-01
-1.444814354181289673e-01 -5.137209221720695496e-02 -3.555054068565368652e-01 1.038608923554420471e-01 6.454512476921081543e-02 -1.255141943693161011e-01 5.789198726415634155e-02 2.106559872627258301e-01 -2.176259607076644897e-01 -2.050752937793731689e-02 7.433463633060455322e-02 -1.467956304550170898e-01 -1.687435656785964966e-01 -3.221754431724548340e-01 3.783804923295974731e-02 -8.604503422975540161e-02 5.959130823612213135e-02 -7.723177224397659302e-02 6.722328718751668930e-03 5.670636892318725586e-02 -5.942504480481147766e-02 9.965746104717254639e-02 -3.062132298946380615e-01 7.439710944890975952e-02 -1.580507457256317139e-01 3.957446813583374023e-01 -3.098019212484359741e-02 3.026089072227478027e-01 -7.679101824760437012e-02 -1.730982214212417603e-02 3.561566174030303955e-01 1.516364067792892456e-01
-2.230353206396102905e-01 -4.743270948529243469e-02 1.894202642142772675e-02 3.721503168344497681e-02 -3.784764409065246582e-01 1.561689078807830811e-01 2.447150051593780518e-01 2.664256282150745392e-02 -2.133099362254142761e-02 -6.681122630834579468e-02 6.373836100101470947e-02 -3.778116405010223389e-01 -3.055592775344848633e-01 8.002998679876327515e-02 1.118336766958236694e-01 7.567045837640762329e-02 -2.897268831729888916e-01 -1.795056015253067017e-01 1.022954657673835754e-01 -9.321869164705276489e-02 -3.452411666512489319e-02 1.118806600570678711e-01 -1.541421115398406982e-01 1.727285236120223999e-01 1.805530115962028503e-02 7.963165640830993652e-02 7.667749654501676559e-03 4.237103089690208435e-02 2.823418080806732178e-01 2.818647921085357666e-01 2.787617743015289307e-01 1.703137718141078949e-02
-4.773563444614410400e-01 -1.577219069004058838e-01 -1.626358628273010254e-01 -1.378263235092163086e-01 -1.626654714345932007e-01 2.918174304068088531e-02 1.050153300166130066e-01 -3.282887041568756104e-01 4.152817279100418091e-02 -6.938030011951923370e-03 7.213779538869857788e-02 -2.904608845710754395e-01 -3.275753557682037354e-01 3.794676810503005981e-02 -2.629834115505218506e-01 -5.337583646178245544e-02 -5.458953604102134705e-02 -1.609580218791961670e-01 2.508963942527770996e-01 -6.216567754745483398e-02 -5.110697820782661438e-03 7.212681323289871216e-02 -1.671725511550903320e-01 9.187860041856765747e-02 -1.189373582601547241e-01 1.842723600566387177e-02 1.732383519411087036e-01 2.169622480869293213e-01 -5.983987078070640564e-02 1.827052980661392212e-01 1.099492162466049194e-01 7.521675527095794678e-02
-2.479876279830932617e-01 1.228503882884979248e-02 -1.001314222812652588e-01 1.193632930517196655e-01 1.694819144904613495e-02 3.694702982902526855e-01 -1.114168204367160797e-02 8.343320339918136597e-02 9.321007132530212402e-02 1.237674206495285034e-01 3.627266585826873779e-01 -1.918866187334060669e-01 -1.451975405216217041e-01 -1.591741591691970825e-01 1.436385214328765869e-01 4.005800485610961914e-01 -2.841489911079406738e-01 -1.240506619215011597e-01 1.357977390289306641e-01 -5.685740709304809570e-02 -2.519202046096324921e-02 -2.731600105762481689e-01 -1.211389899253845215e-01 -9.124921262264251709e-02 8.087502419948577881e-02 2.068067491054534912e-01 9.262815862894058228e-02 1.783972233533859253e-01 1.495795249938964844e-01 1.371686607599258423e-01 3.430164232850074768e-02 4.634144157171249390e-02
-2.366942614316940308e-01 8.431706577539443970e-02 -1.020797863602638245e-01 1.635639369487762451e-01 -2.465678453445434570e-01 1.241687089204788208e-01 1.371915787458419800e-01 -3.278353214263916016e-01 -8.518765680491924286e-03 -1.568622887134552002e-01 -1.011757329106330872e-01 -3.045186400413513184e-01 -2.228479534387588501e-01 -3.142430260777473450e-02 2.046661674976348877e-01 2.407415062189102173e-01 -3.390862047672271729e-01 -3.798886761069297791e-02 1.169101819396018982e-01 1.355333998799324036e-02 -1.298001408576965332e-01 1.717792451381683350e-01 -1.474032849073410034e-01 6.391154974699020386e-02 -1.291613429784774780e-01 8.465921133756637573e-02 2.521763145923614502e-01 2.114613950252532959e-01 1.172936186194419861e-01 2.512436509132385254e-01 -6.572686880826950073e-02 -5.691577494144439697e-02
-2.071302980184555054e-01 2.657763063907623291e-01 -3.679907023906707764e-01 -7.788805663585662842e-02 -2.486302517354488373e-02 -1.619202494621276855e-01 -5.745056644082069397e-02 -1.408870518207550049e-01 -3.452579975128173828e-01 7.531721144914627075e-02 -4.189835395663976669e-03 -2.574426829814910889e-01 -2.936915755271911621e-01 -3.283749148249626160e-02 -4.007876664400100708e-02 -5.984847433865070343e-03 -1.196956261992454529e-01 4.382101446390151978e-02 -7.620166987180709839e-02 1.894061863422393799e-01 -9.786453098058700562e-03 -1.856922954320907593e-01 9.091557562351226807e-02 1.278421729803085327e-01 -9.165879338979721069e-02 3.159534335136413574e-01 4.748611524701118469e-02 2.396115809679031372e-01 4.277474060654640198e-02 -1.706205755472183228e-01 -1.745113432407379150e-01 2.616062760353088379e-01
-1.629692614078521729e-01 -5.568090453743934631e-02 -1.672150045633316040e-01 4.865590110421180725e-02 -3.253851085901260376e-02 3.687299191951751709e-01 -1.141803432255983353e-02 2.809092104434967041e-01 -8.560667932033538818e-02 1.952582448720932007e-01 1.732072234153747559e-01 -3.207682669162750244e-01 -1.766157895326614380e-01 -9.610509872436523438e-02 4.248937591910362244e-02 1.795047670602798462e-01 -2.912530899047851562e-01 -1.626300066709518433e-01 -6.227311864495277405e-02 -1.103405356407165527e-01 5.254867672920227051e-02 1.525421142578125000e-01 1.086999103426933289e-02 3.175211325287818909e-02 2.104866504669189453e-01 2.324174195528030396e-01 8.719355612993240356e-02 3.091354370117187500e-01 1.036407724022865295e-01 1.094539910554885864e-01 2.797704041004180908e-01 -1.190715134143829346e-01
-1.221199557185173035e-01 1.737843602895736694e-01 -2.964385747909545898e-01 -1.178349368274211884e-02 -1.568045467138290405e-01 2.111758850514888763e-02 2.037129998207092285e-01 -1.406094878911972046e-01 -4.815724492073059082e-01 2.869167923927307129e-01 1.246468946337699890e-01 -2.150122672319412231e-01 9.397306293249130249e-02 2.691236697137355804e-02 -1.182216219604015350e-03 2.729776799678802490e-01 -9.910793602466583252e-02 3.217949718236923218e-02 -7.772243022918701172e-02 -4.327983036637306213e-02 -1.317522376775741577e-01 3.255027905106544495e-02 -1.865390092134475708e-01 3.533531213179230690e-03 -1.645246297121047974e-01 -6.710800528526306152e-02 -8.911824226379394531e-02 3.050319850444793701e-01 1.834486871957778931e-01 -1.581130474805831909e-01 2.392492592334747314e-01 -6.521489471197128296e-03
-3.019382953643798828e-01 1.687400043010711670e-01 -3.007723391056060791e-01 1.162636950612068176e-01 -3.532234206795692444e-02 2.873035371303558350e-01 3.773407265543937683e-02 5.469653382897377014e-02 -3.356868028640747070e-02 2.691172361373901367e-01 4.063944518566131592e-01 -8.396171033382415771e-02 -4.671451821923255920e-02 -7.308128476142883301e-02 7.493030279874801636e-02 -1.663292944431304932e-02 -2.067336440086364746e-01 1.575508564710617065e-01 -7.572654634714126587e-02 -6.268577277660369873e-02 3.100660257041454315e-02 -2.206898778676986694e-01 1.295915711671113968e-02 1.671366989612579346e-01 1.048601418733596802e-01 1.812586635351181030e-01 1.725568026304244995e-01 1.907950639724731445e-01 1.992121338844299316e-01 6.250262726098299026e-03 3.162405192852020264e-01 1.557125449180603027e-01
-2.063712477684020996e-01 3.370506167411804199e-01 -4.782610535621643066e-01 -1.957217156887054443e-01 3.171076998114585876e-02 -1.038292571902275085e-01 3.347677290439605713e-01 -9.326644241809844971e-02 -1.537592858076095581e-01 2.463080883026123047e-01 -5.313211306929588318e-02 -1.638685613870620728e-01 -1.646734774112701416e-01 -2.632822655141353607e-02 1.564223170280456543e-01 -9.427715092897415161e-02 -9.293101727962493896e-02 2.742905169725418091e-02 6.007989123463630676e-02 2.735725603997707367e-02 1.608156412839889526e-01 1.224198192358016968e-01 1.283381283283233643e-01 1.867753416299819946e-01 -7.709640264511108398e-02 9.496981278061866760e-03 9.610947221517562866e-02 3.699683845043182373e-01 -2.158005349338054657e-02 -8.716590702533721924e-02 5.314344912767410278e-02 8.653948083519935608e-03
-3.041540980339050293e-01 7.071924209594726562e-02 -1.424789726734161377e-01 -5.434140935540199280e-02 -1.575689464807510376e-01 9.238848835229873657e-02 1.962511688470840454e-01 -4.012196660041809082e-01 5.518124625086784363e-02 1.231833025813102722e-01 -1.608241163194179535e-02 -3.405838012695312500e-01 -2.882982492446899414e-01 2.159430384635925293e-01 -2.293818630278110504e-02 -2.513825148344039917e-02 -1.484200805425643921e-01 -1.844229549169540405e-01 -4.999785125255584717e-02 -1.330787539482116699e-01 3.590834885835647583e-02 7.152389734983444214e-02 -5.360269546508789062e-02 -8.381255716085433960e-02 8.977034687995910645e-02 4.740744456648826599e-02 -4.455439746379852295e-02 3.881102502346038818e-01 -3.154626116156578064e-02 1.998772919178009033e-01 -9.885166585445404053e-02 2.735112905502319336e-01
1.278085261583328247e-01 -1.894300617277622223e-02 -1.453351229429244995e-01 -3.115853071212768555e-01 -6.003009900450706482e-02 2.346983700990676880e-01 8.062078058719635010e-02 2.740288972854614258e-01 -1.360720098018646240e-01 -9.156719595193862915e-02 2.490341961383819580e-01 -3.979778289794921875e-01 -8.429778367280960083e-02 5.820013210177421570e-02 -7.675107568502426147e-02 1.603718250989913940e-01 1.489774230867624283e-02 -1.646623164415359497e-01 9.627057611942291260e-02 -1.225294768810272217e-01 9.236282855272293091e-02 2.963970042765140533e-02 -9.357088059186935425e-02 2.165118455886840820e-01 -2.278196811676025391e-01 -8.135085552930831909e-02 7.085645943880081177e-02 2.588881254196166992e-01 -8.715938031673431396e-02 1.615207046270370483e-01 3.890642523765563965e-01 -5.597004294395446777e-02
-8.346868306398391724e-02 2.308408766984939575e-01 -3.059779405593872070e-01 -2.079248875379562378e-01 -3.550383448600769043e-01 -8.596457540988922119e-02 -5.856275931000709534e-02 -2.067919075489044189e-02 -2.054851651191711426e-01 1.271791607141494751e-01 1.422511935234069824e-01 -6.393308192491531372e-02 -1.113868206739425659e-01 -2.689860761165618896e-01 2.262271009385585785e-02 3.023255169391632080e-01 -1.080497279763221741e-01 -4.069515317678451538e-02 -4.602482169866561890e-02 7.363093644380569458e-02 1.097134873270988464e-02 -9.214210510253906250e-02 -1.125102862715721130e-01 1.128249615430831909e-01 -7.596502453088760376e-02 -6.776133924722671509e-02 3.659510314464569092e-01 2.153049260377883911e-01 2.042692452669143677e-01 -2.718741893768310547e-01 -1.663147956132888794e-01 1.318570971488952637e-01
-3.937180042266845703e-01 -3.675701096653938293e-02 -1.422967165708541870e-01 -4.621712490916252136e-02 7.233729586005210876e-03 6.483521312475204468e-02 1.962839215993881226e-01 -3.010702431201934814e-01 -1.937179863452911377e-01 -5.869956687092781067e-02 7.498341798782348633e-02 -1.289304345846176147e-01 -2.158590704202651978e-01 2.482110559940338135e-01 -8.504609763622283936e-02 -5.778384953737258911e-02 -5.250974372029304504e-02 -2.507734596729278564e-01 8.621492236852645874e-02 -1.445545107126235962e-01 -8.394984900951385498e-02 1.127429455518722534e-01 -6.484718620777130127e-02 2.292008548974990845e-01 -4.422437772154808044e-02 1.299923956394195557e-01 1.676156818866729736e-01 4.731922149658203125e-01 1.020173281431198120e-01 1.959728598594665527e-01 -1.252098679542541504e-01 3.171282587572932243e-03
-2.015547156333923340e-01 2.014071941375732422e-01 -7.032538950443267822e-02 -9.852074086666107178e-02 -1.347770541906356812e-01 1.042825132608413696e-01 -7.956342399120330811e-02 -9.662698954343795776e-02 -2.057061940431594849e-01 3.533979877829551697e-02 -8.416506461799144745e-03 -1.930418014526367188e-01 -4.032534360885620117e-01 -1.000786274671554565e-01 5.743413418531417847e-02 4.083817079663276672e-02 -3.361519053578376770e-02 5.091242864727973938e-02 -2.340114675462245941e-03 -9.600903838872909546e-02 3.378608822822570801e-02 -4.373236745595932007e-02 1.419422030448913574e-01 -3.695101141929626465e-01 -1.011360585689544678e-01 3.876774609088897705e-01 3.384115919470787048e-02 5.122206360101699829e-02 2.473309785127639771e-01 4.369308054447174072e-01 1.057949811220169067e-01 2.658859081566333771e-02
-1.881110817193984985e-01 -8.285677433013916016e-02 -1.480744406580924988e-02 -2.289652526378631592e-01 -2.436614632606506348e-01 3.819221556186676025e-01 2.446221262216567993e-01 2.543794177472591400e-02 -1.337739676237106323e-01 1.847275048494338989e-01 3.274996280670166016e-01 -3.744545578956604004e-02 -3.830429911613464355e-01 -1.824880242347717285e-01 -1.595478504896163940e-02 5.640926957130432129e-02 -5.498500168323516846e-02 -5.383524298667907715e-02 3.539512306451797485e-02 -1.865306198596954346e-01 -8.168859407305717468e-03 -1.168461982160806656e-02 2.607167065143585205e-01 -1.185438036918640137e-01 -4.996773228049278259e-02 9.424152225255966187e-02 2.089635133743286133e-01 -2.003118209540843964e-02 3.173869550228118896e-01 9.689205139875411987e-02 6.364101916551589966e-02 3.779817000031471252e-02
-2.253482490777969360e-01 4.156027734279632568e-02 -3.149205744266510010e-01 -2.863858640193939209e-02 -3.571120798587799072e-01 6.474266946315765381e-02 -1.118580251932144165e-01 -7.484419643878936768e-02 -1.100125238299369812e-01 -1.434567570686340332e-01 -1.085099205374717712e-01 -2.960647940635681152e-01 9.438919275999069214e-02 6.816069036722183228e-02 1.636143177747726440e-01 1.798440515995025635e-01 2.010566145181655884e-01 -1.565057933330535889e-01 -1.335340589284896851e-01 7.942636311054229736e-02 1.367533802986145020e-01 -1.710923463106155396e-01 8.539038896560668945e-02 -2.060922682285308838e-01 -3.978519514203071594e-02 1.664297282695770264e-01 2.410767227411270142e-01 1.345493644475936890e-01 2.545834779739379883e-01 1.394760906696319580e-01 2.519608736038208008e-01 2.298479080200195312e-01
-1.564146131277084351e-01 1.325947940349578857e-01 -1.600674241781234741e-01 1.381368488073348999e-01 -1.615461856126785278e-01 3.041374981403350830e-01 6.836262345314025879e-02 4.642946273088455200e-02 -1.550637036561965942e-01 9.727440029382705688e-02 3.905665576457977295e-01 -1.095873266458511353e-01 -9.043645113706588745e-02 -1.873595416545867920e-01 -2.969379350543022156e-02 7.916686683893203735e-02 -2.644574940204620361e-01 2.466437220573425293e-02 -1.038128063082695007e-01 -2.681245207786560059e-01 3.406288102269172668e-02 -1.598129719495773315e-01 -2.796848304569721222e-02 1.855755597352981567e-01 1.266409158706665039e-01 6.830407679080963135e-02 2.843431532382965088e-01 1.826192885637283325e-01 1.312260329723358154e-01 -4.482711199671030045e-03 4.021877348423004150e-01 1.014859974384307861e-01
-6.820202618837356567e-02 -1.608883887529373169e-01 -2.244136780500411987e-01 -1.075240299105644226e-01 -2.483842372894287109e-01 1.889841258525848389e-01 -2.707836776971817017e-02 8.877564966678619385e-02 -7.233270257711410522e-02 1.597609072923660278e-01 8.745395392179489136e-02 -2.745902538299560547e-01 7.099555432796478271e-02 6.451336294412612915e-02 -7.144609093666076660e-02 3.069531619548797607e-01 -5.711650103330612183e-02 -2.157381176948547363e-01 2.545107305049896240e-01 -6.878251582384109497e-02 -8.489713817834854126e-02 1.110341325402259827e-01 -4.072112217545509338e-02 2.183213979005813599e-01 -9.329211711883544922e-02 -7.674960419535636902e-03 3.421393334865570068e-01 1.008498519659042358e-01 3.187392354011535645e-01 -3.549892604351043701e-01 1.078803762793540955e-01 1.255899220705032349e-01
-4.228468537330627441e-01 -2.207822501659393311e-01 -3.498243093490600586e-01 -1.750291436910629272e-01 -9.711030125617980957e-02 9.493898600339889526e-02 8.478778600692749023e-02 -1.915476769208908081e-01 -4.319835826754570007e-02 2.059715241193771362e-02 2.320085465908050537e-01 -1.579208970069885254e-01 -1.058944836258888245e-01 -8.470424264669418335e-02 -1.846064776182174683e-01 -2.659618258476257324e-01 -7.069352269172668457e-02 -5.233460292220115662e-02 3.303394913673400879e-01 -1.226048544049263000e-01 2.475944459438323975e-01 -5.629849806427955627e-02 -1.174822822213172913e-01 -1.876401156187057495e-02 1.901646889746189117e-02 1.986269652843475342e-01 1.640747040510177612e-01 1.686768233776092529e-01 2.941135317087173462e-03 1.506497561931610107e-01 1.081865746527910233e-02 1.559875011444091797e-01
-1.324245929718017578e-01 -1.816319078207015991e-01 -3.114732801914215088e-01 -6.150908395648002625e-02 -1.747084408998489380e-02 5.440186336636543274e-02 1.991124451160430908e-01 2.156199365854263306e-01 -3.111890852451324463e-01 4.860006645321846008e-02 -1.916458830237388611e-02 -2.678614854812622070e-01 -2.421676740050315857e-02 -1.517770588397979736e-01 -5.543576553463935852e-02 9.014425426721572876e-02 -1.331918388605117798e-01 -7.360282540321350098e-02 8.578018099069595337e-02 -2.108069807291030884e-01 -8.264343254268169403e-03 5.161776766180992126e-02 -5.054487846791744232e-03 2.736243307590484619e-01 -3.380789458751678467e-01 -5.901680514216423035e-02 -2.087337523698806763e-02 4.274376332759857178e-01 -2.734566628932952881e-01 1.090719327330589294e-01 1.136843636631965637e-01 -5.525046028196811676e-03
-5.390612483024597168e-01 2.258657664060592651e-01 5.314173176884651184e-02 1.536109019070863724e-02 -1.237386837601661682e-01 4.410456866025924683e-02 1.436846256256103516e-01 2.023459374904632568e-01 -1.495385542511940002e-02 -3.258012002333998680e-03 1.695402152836322784e-02 -1.248027980327606201e-01 -1.609959751367568970e-01 1.463853567838668823e-01 4.425375536084175110e-02 1.482655256986618042e-01 -2.278753966093063354e-01 -9.909759275615215302e-03 2.115226350724697113e-02 -1.042509153485298157e-01 -8.993925154209136963e-02 -6.184194236993789673e-02 -1.856964528560638428e-01 -2.048744075000286102e-02 9.369784593582153320e-02 3.638835549354553223e-01 1.691925823688507080e-01 9.504347294569015503e-02 3.161203563213348389e-01 1.700141280889511108e-01 1.242997422814369202e-01 2.362428903579711914e-01
6.394872069358825684e-02 1.773306280374526978e-01 -4.846012294292449951e-01 -1.802592724561691284e-01 -2.484327256679534912e-01 -1.690627038478851318e-01 -9.963935613632202148e-02 -1.320887804031372070e-01 -2.012541443109512329e-01 2.123454026877880096e-02 4.935117438435554504e-02 -2.103092670440673828e-01 -1.169695258140563965e-01 -1.424026638269424438e-01 -9.938471019268035889e-02 1.678046137094497681e-01 -1.838934272527694702e-01 -1.709533780813217163e-01 2.280320599675178528e-02 5.081192404031753540e-02 -1.011483594775199890e-01 -2.068809568881988525e-01 -3.285523056983947754e-01 -1.032348647713661194e-01 -3.083645403385162354e-01 9.421674162149429321e-02 -1.437578052282333374e-01 1.652049571275711060e-01 -6.631028652191162109e-02 1.270583570003509521e-01 -6.989505141973495483e-02 6.863813847303390503e-02
5.367905646562576294e-02 7.710858713835477829e-03 -3.736079484224319458e-02 1.339240968227386475e-01 -1.034995540976524353e-01 -1.708964444696903229e-02 -1.148102059960365295e-01 -1.180137693881988525e-02 1.152585968375205994e-01 -2.663720846176147461e-01 1.072666421532630920e-01 -4.273878335952758789e-01 -3.943146169185638428e-01 7.834589481353759766e-02 -1.431214511394500732e-01 1.705086678266525269e-01 -8.879434317350387573e-02 -5.481695756316184998e-02 -3.701734915375709534e-02 3.108891844749450684e-02 -1.734090968966484070e-03 4.854803532361984253e-02 -1.417803615331649780e-01 4.656310379505157471e-02 -2.819312512874603271e-01 1.488984525203704834e-01 2.751386761665344238e-01 2.107674032449722290e-01 2.253497540950775146e-01 -1.257831305265426636e-01 3.610820770263671875e-01 8.484347164630889893e-02
-2.791808545589447021e-01 -9.000603854656219482e-02 2.476976485922932625e-03 -6.929115206003189087e-02 -2.434635460376739502e-01 9.695548564195632935e-02 3.017739951610565186e-01 5.486878007650375366e-02 3.990974277257919312e-02 2.009953744709491730e-02 2.785559184849262238e-02 -2.363752126693725586e-01 -3.713475465774536133e-01 1.260830461978912354e-01 1.908335089683532715e-01 1.679802685976028442e-01 -2.916823029518127441e-01 -1.314447075128555298e-01 1.977937668561935425e-01 -2.335147857666015625e-01 9.746672958135604858e-02 1.207229420542716980e-01 -5.996924266219139099e-02 1.969255805015563965e-01 -8.457770198583602905e-02 2.704894244670867920e-01 -7.564337551593780518e-02 -8.096972852945327759e-02 1.377231627702713013e-01 2.659681141376495361e-01 1.218425631523132324e-01 9.855908900499343872e-02
-1.991824358701705933e-01 1.590013056993484497e-01 -1.038608923554420471e-01 -2.664163708686828613e-01 -4.937251657247543335e-02 2.957518994808197021e-01 -3.851376846432685852e-02 -2.543652057647705078e-01 -2.523047327995300293e-01 3.608122467994689941e-02 4.666364751756191254e-03 -1.840634942054748535e-01 -1.108932197093963623e-01 -1.491654515266418457e-01 1.229884773492813110e-01 -7.537448406219482422e-02 -1.659582704305648804e-01 1.642733579501509666e-03 6.220892444252967834e-02 -3.829519450664520264e-01 1.070620119571685791e-01 6.543799489736557007e-02 1.636914908885955811e-01 7.150638848543167114e-02 9.782892465591430664e-02 1.087184026837348938e-01 -1.314471662044525146e-01 -3.607104346156120300e-02 2.028360813856124878e-01 5.948444828391075134e-02 -1.039739325642585754e-01 4.709480106830596924e-01
-2.600006461143493652e-01 3.800407052040100098e-02 -7.735479623079299927e-02 -2.956474423408508301e-01 -1.838058382272720337e-01 4.177696704864501953e-01 -6.021945551037788391e-02 1.819597184658050537e-02 6.523598730564117432e-02 -7.626280933618545532e-02 2.918868064880371094e-01 -8.666282147169113159e-02 -1.238798573613166809e-01 -6.551913917064666748e-02 -4.786929860711097717e-02 6.390656530857086182e-02 1.146122626960277557e-02 -7.737735658884048462e-02 -6.793864071369171143e-02 -3.152874708175659180e-01 -7.845605909824371338e-02 -2.971311807632446289e-01 -1.345763057470321655e-01 1.411380767822265625e-01 -5.254474654793739319e-02 3.041244447231292725e-01 2.115008383989334106e-01 5.255229398608207703e-02 -8.999038487672805786e-02 -8.449371159076690674e-02 1.494826525449752808e-01 2.712070047855377197e-01
-3.067391216754913330e-01 6.666967272758483887e-02 -5.839864537119865417e-02 9.021656960248947144e-02 -1.057893931865692139e-01 -6.763375550508499146e-02 1.827463656663894653e-01 -4.423251450061798096e-01 -6.703937053680419922e-02 -3.007685579359531403e-02 1.330495178699493408e-01 -3.466089367866516113e-01 -2.312464416027069092e-01 2.617790102958679199e-01 -1.592031307518482208e-02 5.901879630982875824e-03 -1.952950507402420044e-01 -1.994244158267974854e-01 1.005620807409286499e-01 -1.026329025626182556e-01 1.625708676874637604e-02 5.561911314725875854e-02 9.508547931909561157e-02 5.412706360220909119e-02 1.062362492084503174e-01 2.898905277252197266e-01 2.633741125464439392e-02 2.218371033668518066e-01 1.189605966210365295e-01 2.298589050769805908e-01 1.559699326753616333e-02 2.307159751653671265e-01
-1.773940175771713257e-01 -3.486864268779754639e-02 3.953311126679182053e-03 -2.772999405860900879e-01 -1.694075912237167358e-01 1.649242267012596130e-02 -1.290035098791122437e-01 -2.292363205924630165e-03 -7.432435452938079834e-02 3.193299174308776855e-01 -9.857883304357528687e-02 -1.535950601100921631e-01 5.838233977556228638e-02 -2.383650243282318115e-01 6.120511889457702637e-02 6.490129977464675903e-02 -2.238597124814987183e-01 -1.074857190251350403e-01 7.308579236268997192e-02 -1.886471956968307495e-01 2.528262510895729065e-02 1.544853448867797852e-01 -2.319011688232421875e-01 1.680877208709716797e-01 -2.039445042610168457e-01 4.124426245689392090e-01 1.476785391569137573e-01 -1.120566739700734615e-03 4.027738273143768311e-01 -1.068511158227920532e-01 1.139921545982360840e-01 -8.071146905422210693e-02
-2.869747877120971680e-01 6.649829447269439697e-02 -2.668579816818237305e-01 -2.152451872825622559e-01 -1.412699818611145020e-01 7.691202312707901001e-02 1.243310943245887756e-01 -1.956347376108169556e-01 -3.592909276485443115e-01 -2.862755954265594482e-02 -1.956523656845092773e-01 -3.328588604927062988e-01 -1.229994222521781921e-01 -1.070512160658836365e-01 -1.837228983640670776e-01 7.780650258064270020e-02 2.406260073184967041e-01 1.387623101472854614e-01 1.232235692441463470e-02 1.204940155148506165e-01 9.571643173694610596e-02 -1.711756885051727295e-01 5.165969952940940857e-02 1.070334464311599731e-01 -1.474353112280368805e-02 1.541345566511154175e-01 1.162389963865280151e-01 2.977825999259948730e-01 7.989863306283950806e-02 -8.758376352488994598e-03 3.054734170436859131e-01 -1.858511939644813538e-02
-2.635064125061035156e-01 -1.160374730825424194e-01 -2.410856336355209351e-01 -1.605363786220550537e-01 8.111575990915298462e-02 -2.242457866668701172e-02 -7.030460517853498459e-03 3.735497221350669861e-02 -9.449689835309982300e-02 1.646374017000198364e-01 2.083371877670288086e-01 -1.585719138383865356e-01 -3.840996325016021729e-01 -3.028630614280700684e-01 -1.169362813234329224e-01 -8.748345077037811279e-02 1.488344967365264893e-01 -1.621250957250595093e-01 6.866810470819473267e-02 -2.564797997474670410e-01 1.988059580326080322e-01 -1.680003702640533447e-01 -1.482936739921569824e-01 7.650107890367507935e-02 2.384583950042724609e-01 1.111789979040622711e-02 2.052980475127696991e-02 1.801697313785552979e-01 1.500650495290756226e-01 2.689763605594635010e-01 1.662985235452651978e-01 1.805293709039688110e-01
-3.541809022426605225e-01 2.169343875721096992e-03 1.826766580343246460e-01 -1.598980426788330078e-01 -1.832437813282012939e-01 2.509688436985015869e-01 -8.223777404054999352e-04 7.066508755087852478e-03 1.158965006470680237e-01 1.386962682008743286e-01 2.187612205743789673e-01 -1.901609748601913452e-01 -2.221029624342918396e-02 -1.569943726062774658e-01 7.093117386102676392e-02 7.867572456598281860e-02 -1.439212262630462646e-01 3.455187380313873291e-02 -3.293639048933982849e-02 -2.252983599901199341e-01 -4.811596591025590897e-03 -2.900931537151336670e-01 -1.102561652660369873e-01 2.902702391147613525e-01 1.046724338084459305e-02 2.686347067356109619e-01 2.951878607273101807e-01 3.203842937946319580e-01 2.933474443852901459e-02 -5.990437790751457214e-02 2.002920210361480713e-01 7.061886042356491089e-02
-3.375106751918792725e-01 1.201699599623680115e-01 -7.475918158888816833e-03 -1.516560763120651245e-01 -4.667179659008979797e-02 8.418212831020355225e-02 1.458259671926498413e-01 -1.242701560258865356e-01 2.260567992925643921e-01 5.006460472941398621e-02 2.134086936712265015e-01 -3.839857578277587891e-01 -1.957761645317077637e-01 4.018809273838996887e-02 1.176088675856590271e-01 -2.449061721563339233e-01 -1.405872553586959839e-01 -4.601772725582122803e-01 2.373750694096088409e-02 -6.763665936887264252e-03 1.793132424354553223e-01 1.496253758668899536e-01 2.109421044588088989e-01 -1.510457545518875122e-01 -1.697962135076522827e-01 4.848281294107437134e-02 1.344663500785827637e-01 8.482779562473297119e-02 3.658700361847877502e-02 1.131581366062164307e-01 7.348699867725372314e-02 1.107917949557304382e-01
-2.798907458782196045e-01 -1.027333363890647888e-01 -2.133006006479263306e-01 -3.969009518623352051e-01 8.026894181966781616e-03 9.372390061616897583e-02 -1.863475590944290161e-01 1.119590774178504944e-01 -2.174905687570571899e-01 -1.831670105457305908e-02 2.084641009569168091e-01 -1.549131572246551514e-01 -2.940374314785003662e-01 -1.562803983688354492e-02 6.476043164730072021e-02 1.258707046508789062e-01 7.324790209531784058e-02 -1.860690414905548096e-01 2.524734288454055786e-02 -4.613296985626220703e-01 2.199688553810119629e-01 -2.288488298654556274e-01 -1.884401030838489532e-02 1.194043532013893127e-01 1.355283111333847046e-01 1.215964462608098984e-02 3.611235320568084717e-02 1.095216199755668640e-01 1.351162344217300415e-01 -7.602792233228683472e-02 4.585565999150276184e-02 -5.799650028347969055e-02
-4.151473641395568848e-01 -2.867465664166957140e-04 1.386542022228240967e-01 -2.390921264886856079e-01 -2.467742860317230225e-01 1.131207495927810669e-01 2.716445028781890869e-01 -9.623194485902786255e-02 -3.521519154310226440e-02 7.974434643983840942e-02 1.427881717681884766e-01 -1.798224598169326782e-01 -2.753635942935943604e-01 -7.797471433877944946e-02 2.572948336601257324e-01 1.630853861570358276e-03 -2.984216511249542236e-01 -2.408645600080490112e-01 8.941884338855743408e-02 -2.263985574245452881e-01 1.733094267547130585e-02 1.935707032680511475e-02 2.162366211414337158e-01 -2.288512140512466431e-01 -1.494783312082290649e-01 3.822262212634086609e-02 9.932109713554382324e-02 7.513711601495742798e-02 1.836033910512924194e-01 7.829733192920684814e-02 -2.237307140603661537e-03 2.819556742906570435e-02
-3.446920514106750488e-01 9.105894714593887329e-02 1.377703398466110229e-01 -1.721697151660919189e-01 -6.712217628955841064e-02 2.799491882324218750e-01 -5.176029726862907410e-02 -1.881255954504013062e-01 -6.977698206901550293e-02 -1.276049017906188965e-01 2.143951356410980225e-01 -2.002609819173812866e-01 -2.767784595489501953e-01 1.974255740642547607e-01 3.255304880440235138e-03 2.037968188524246216e-01 3.300428763031959534e-02 -4.142647385597229004e-01 -1.100076511502265930e-01 -8.265337347984313965e-02 -6.564471125602722168e-02 2.936734855175018311e-01 -1.293975263833999634e-01 1.434713006019592285e-01 5.749998241662979126e-02 6.688576191663742065e-02 -3.171180561184883118e-02 2.080356180667877197e-01 -1.715594828128814697e-01 1.060508750379085541e-02 -1.291566640138626099e-01 1.454885601997375488e-01
-1.120333299040794373e-01 1.894522458314895630e-01 -5.071877837181091309e-01 -2.118869684636592865e-02 -5.811408534646034241e-02 4.562589526176452637e-02 -2.029806673526763916e-01 8.027634769678115845e-02 -1.080463007092475891e-01 -6.297531723976135254e-02 -4.677286744117736816e-02 -4.349828958511352539e-01 -1.519307047128677368e-01 4.391418024897575378e-02 -3.849575296044349670e-02 -2.953979969024658203e-01 4.815345630049705505e-02 -4.779713228344917297e-03 3.029185347259044647e-02 6.022955849766731262e-02 2.655645608901977539e-01 6.554166972637176514e-02 -1.612396985292434692e-01 3.448406606912612915e-02 -1.370330899953842163e-01 6.702885031700134277e-02 1.519628763198852539e-01 2.664545737206935883e-02 1.400562673807144165e-01 7.492431998252868652e-02 1.593081057071685791e-01 3.367429375648498535e-01
-1.954889893531799316e-01 2.191834747791290283e-01 -1.920723319053649902e-01 -1.705612689256668091e-01 -6.640706956386566162e-02 1.744849979877471924e-01 1.246033087372779846e-01 -1.742817610502243042e-01 -4.779900312423706055e-01 -8.100357651710510254e-02 1.757548451423645020e-01 -9.761508554220199585e-02 -1.895211040973663330e-01 3.352041915059089661e-02 -1.141545102000236511e-01 1.776156574487686157e-01 1.880016773939132690e-01 1.472918968647718430e-02 1.091090589761734009e-02 2.547685801982879639e-02 9.002470225095748901e-02 -4.156713560223579407e-02 -1.853743493556976318e-01 1.553394496440887451e-01 -1.842036545276641846e-01 3.126669526100158691e-01 1.794024556875228882e-01 -1.957371383905410767e-01 2.126997411251068115e-01 2.698723413050174713e-02 2.069922089576721191e-01 -1.194511950016021729e-01
-2.305859774351119995e-01 8.825980126857757568e-02 -4.205145537853240967e-01 2.744602039456367493e-02 -2.360839396715164185e-01 1.770945340394973755e-01 1.428779512643814087e-01 -1.029555052518844604e-01 -3.417663574218750000e-01 -2.108520828187465668e-02 1.148746162652969360e-01 -8.006192743778228760e-02 1.980404555797576904e-02 1.815882027149200439e-01 4.110592231154441833e-02 4.344401359558105469e-01 -2.063216716051101685e-01 -2.775900252163410187e-02 2.345693707466125488e-01 2.870663255453109741e-02 7.704418152570724487e-02 1.009934395551681519e-01 -1.813075542449951172e-01 1.632957011461257935e-01 -3.655619919300079346e-02 9.583941102027893066e-02 1.773203760385513306e-01 -7.565923780202865601e-02 2.173949927091598511e-01 -1.006967052817344666e-01 -1.363440067507326603e-03 5.237516760826110840e-02
-1.126587390899658203e-01 9.825757145881652832e-02 -1.292810291051864624e-01 -1.287556439638137817e-02 1.973962225019931793e-02 -6.822428852319717407e-02 1.852636933326721191e-01 -1.480272561311721802e-01 -1.817945092916488647e-01 -5.962534248828887939e-02 1.081442013382911682e-01 -4.144347608089447021e-01 -9.375996887683868408e-02 -1.005067825317382812e-01 -4.818793386220932007e-02 3.501546978950500488e-01 1.572011271491646767e-03 -2.069639861583709717e-01 1.739432066679000854e-01 2.529969904571771622e-03 -9.742954373359680176e-02 -3.003630936145782471e-01 1.048123985528945923e-01 2.411782592535018921e-01 -9.052399545907974243e-02 3.864401578903198242e-01 -1.953168660402297974e-01 2.109915167093276978e-01 -4.548482224345207214e-02 1.707195490598678589e-02 -1.278282552957534790e-01 1.864328384399414062e-01
-4.500060677528381348e-01 1.329521089792251587e-01 -9.697645902633666992e-02 1.582507938146591187e-01 -2.334141433238983154e-01 1.364521682262420654e-02 3.002081811428070068e-01 2.841695956885814667e-02 -3.051741980016231537e-02 1.403225958347320557e-01 8.657095581293106079e-02 -2.267899960279464722e-01 3.565536811947822571e-02 -4.406922496855258942e-03 1.686716377735137939e-01 1.101308465003967285e-01 -1.461028456687927246e-01 -7.198105007410049438e-02 1.264436542987823486e-01 -1.577202230691909790e-01 -1.139024347066879272e-01 -1.116537228226661682e-01 -1.448991596698760986e-01 -1.829458624124526978e-01 8.132298476994037628e-03 1.352566778659820557e-01 6.295456737279891968e-02 1.555537432432174683e-01 1.861905157566070557e-01 3.499529361724853516e-01 2.129545062780380249e-01 2.864429354667663574e-01
1.216084882616996765e-01 1.488822549581527710e-01 -2.420594841241836548e-01 -1.781452596187591553e-01 8.179928362369537354e-02 2.165995985269546509e-01 -3.394039869308471680e-01 1.066450178623199463e-01 2.539338171482086182e-02 3.969160318374633789e-01 1.260257214307785034e-01 -3.051047027111053467e-01 -1.515860706567764282e-01 -1.977386772632598877e-01 -1.276543736457824707e-01 9.419678151607513428e-02 3.415346890687942505e-02 -1.305079907178878784e-01 1.659382879734039307e-01 -4.539892077445983887e-03 1.192063689231872559e-01 -1.220605373382568359e-01 -9.411470964550971985e-03 2.517332509160041809e-02 -1.013901829719543457e-02 2.630551755428314209e-01 2.137837111949920654e-01 9.094826877117156982e-02 2.400128096342086792e-01 -4.987135063856840134e-03 2.123295515775680542e-01 1.912048906087875366e-01
-1.325521469116210938e-01 3.481608033180236816e-01 -1.788827031850814819e-01 -1.834295988082885742e-01 -1.784411221742630005e-01 -3.071784786880016327e-02 -1.692330390214920044e-01 1.294504851102828979e-01 -1.271676123142242432e-01 -2.021185494959354401e-02 8.852566778659820557e-02 -1.209402456879615784e-01 -1.201255992054939270e-01 1.257772445678710938e-01 1.570668816566467285e-01 3.633680343627929688e-01 3.069475591182708740e-01 -8.137380331754684448e-02 1.369158625602722168e-01 8.523063361644744873e-02 4.474829137325286865e-02 1.270587183535099030e-02 -9.473259747028350830e-02 -1.268622130155563354e-01 1.234634965658187866e-01 2.388223111629486084e-01 2.312382757663726807e-01 2.644676566123962402e-01 4.574164375662803650e-02 2.949965000152587891e-01 2.260459661483764648e-01 -3.741627559065818787e-02
-1.532488912343978882e-01 1.800784319639205933e-01 -6.077732145786285400e-02 -4.281965643167495728e-02 9.778873622417449951e-02 5.293106436729431152e-01 -5.790366977453231812e-02 -2.113860566169023514e-03 -2.769181430339813232e-01 2.967401780188083649e-02 1.744986474514007568e-01 -3.148156702518463135e-01 3.647715970873832703e-02 5.315872281789779663e-02 -6.425815075635910034e-02 6.983166188001632690e-02 -6.036383286118507385e-02 -1.535906493663787842e-01 1.697520911693572998e-01 -8.290196955204010010e-02 -2.928822636604309082e-01 -7.433751970529556274e-02 2.161195278167724609e-01 7.214484363794326782e-02 -2.622422948479652405e-02 3.022696822881698608e-02 7.165476679801940918e-02 3.954815864562988281e-01 -1.617741137742996216e-01 1.366549432277679443e-01 5.108103156089782715e-02 9.190871566534042358e-02
-1.058374047279357910e-01 1.016511097550392151e-01 -2.218447178602218628e-01 2.052732408046722412e-01 -2.209543138742446899e-01 5.850671976804733276e-02 1.348481774330139160e-01 1.185486540198326111e-01 -4.366464167833328247e-02 8.234932273626327515e-02 3.207630217075347900e-01 -1.607533246278762817e-01 -1.490490734577178955e-01 3.470664843916893005e-02 -1.215416491031646729e-01 -1.638595610857009888e-01 4.190885275602340698e-02 -8.516846597194671631e-02 -2.580530047416687012e-01 -1.091793924570083618e-01 7.379241287708282471e-02 1.831748783588409424e-01 5.323743447661399841e-02 9.468505531549453735e-02 -3.392573073506355286e-02 2.626504004001617432e-01 2.492881864309310913e-01 1.926088333129882812e-01 -1.273645646870136261e-02 -1.540111154317855835e-01 5.181283354759216309e-01 1.155894249677658081e-02
-3.004744350910186768e-01 9.193532913923263550e-02 -1.818222701549530029e-01 -1.348194330930709839e-01 2.369279414415359497e-02 2.141210436820983887e-01 -1.472722291946411133e-01 -3.413472091779112816e-03 -2.104216441512107849e-02 2.911078333854675293e-01 -1.557736694812774658e-01 -1.968746781349182129e-01 -6.534043699502944946e-02 -6.779644638299942017e-02 7.678347080945968628e-02 2.346802949905395508e-01 4.296097531914710999e-02 -1.956381350755691528e-01 -3.006621822714805603e-02 -1.286704093217849731e-01 1.074481979012489319e-01 1.971366107463836670e-01 -2.841186225414276123e-01 1.179476901888847351e-01 -1.997349262237548828e-01 1.028941124677658081e-01 1.223279237747192383e-01 1.842519044876098633e-01 4.388189315795898438e-01 -1.099826693534851074e-01 -2.234594523906707764e-01 -8.520634472370147705e-02
3.939203545451164246e-02 2.224378734827041626e-01 -2.622064352035522461e-01 6.950162351131439209e-02 -3.582490086555480957e-01 -5.988417193293571472e-03 -1.045280992984771729e-01 -1.490618139505386353e-01 -9.234372526407241821e-02 -1.243902072310447693e-01 1.447724550962448120e-01 -3.019951283931732178e-01 -2.710295617580413818e-01 1.664668135344982147e-02 -4.412485659122467041e-02 -6.531354784965515137e-02 5.465709418058395386e-02 -2.860803306102752686e-01 -4.540990293025970459e-02 -1.651228815317153931e-01 -3.307507559657096863e-02 -1.647950857877731323e-01 2.463278919458389282e-01 -1.560632139444351196e-01 9.293296933174133301e-02 4.728248417377471924e-01 7.687208056449890137e-02 1.526349484920501709e-01 8.497594296932220459e-02 1.420690491795539856e-02 3.646450862288475037e-02 1.246274262666702271e-02
-9.818212129175662994e-03 1.895568072795867920e-01 -6.977903842926025391e-02 1.984550384804606438e-03 -1.076062396168708801e-01 2.497501969337463379e-01 -1.957773417234420776e-02 4.149932041764259338e-02 -1.253619045019149780e-01 1.011985018849372864e-01 2.586769759654998779e-01 -3.703998029232025146e-01 -1.736966371536254883e-01 -8.732801303267478943e-03 -1.656059622764587402e-01 -1.250413656234741211e-01 1.294454038143157959e-01 -2.319812029600143433e-01 1.285850852727890015e-01 -2.428264468908309937e-01 1.346456855535507202e-01 2.408749461174011230e-01 1.344458200037479401e-02 -1.021219715476036072e-01 6.804493069648742676e-02 -1.515512168407440186e-02 1.798311769962310791e-01 3.379442393779754639e-01 -1.495111286640167236e-01 -1.043655797839164734e-01 3.519189655780792236e-01 -1.957979202270507812e-01
3.830184936523437500e-01 -5.915379896759986877e-02 -1.112399920821189880e-01 -2.619028985500335693e-01 -1.109998598694801331e-01 4.564659297466278076e-02 1.598814725875854492e-01 4.982665926218032837e-02 -3.415549397468566895e-01 9.741030633449554443e-02 7.509282231330871582e-02 -3.511238396167755127e-01 -3.527602180838584900e-02 -7.538023591041564941e-02 -1.564487442374229431e-02 1.835779696702957153e-01 -9.848465025424957275e-02 -1.383607089519500732e-01 7.244006544351577759e-02 -2.341697812080383301e-01 2.886280417442321777e-01 -2.352329939603805542e-01 2.314553037285804749e-02 -7.314241025596857071e-03 -3.436193987727165222e-02 1.029286161065101624e-01 1.482540071010589600e-01 2.659384012222290039e-01 2.032834589481353760e-01 1.198312491178512573e-01 2.016556113958358765e-01 3.809306770563125610e-02
-2.800137102603912354e-01 1.769299060106277466e-01 8.041509240865707397e-02 -2.527059316635131836e-01 -1.436088085174560547e-01 4.984215497970581055e-01 5.855599418282508850e-02 -1.032022610306739807e-01 -7.777805440127849579e-03 1.054118126630783081e-01 2.183632701635360718e-01 -1.974916309118270874e-01 -3.677942231297492981e-02 -1.168204694986343384e-01 2.319187391549348831e-03 4.854004457592964172e-02 -2.102920860052108765e-01 -1.404845807701349258e-02 7.003740966320037842e-02 -2.981586158275604248e-01 -7.214799523353576660e-02 -2.604598402976989746e-01 -2.117118239402770996e-01 -2.310993894934654236e-02 4.476770292967557907e-03 3.124915957450866699e-01 1.970984041690826416e-01 1.003358438611030579e-01 2.483425289392471313e-02 1.195548251271247864e-01 4.017417505383491516e-02 4.336689040064811707e-02
-2.339187115430831909e-01 4.186201840639114380e-02 -7.289207726716995239e-02 -1.240416914224624634e-01 -1.978271007537841797e-01 4.908550381660461426e-01 2.253692410886287689e-02 1.531286351382732391e-02 -8.260715007781982422e-02 2.748365700244903564e-01 3.508879840373992920e-01 -3.773259222507476807e-01 -5.151317268610000610e-02 -2.332655154168605804e-02 -5.025907233357429504e-02 1.142693683505058289e-01 -1.552597433328628540e-01 -2.768736481666564941e-01 9.921488165855407715e-02 -8.365047723054885864e-02 -1.392999589443206787e-01 1.042737253010272980e-02 -5.797901190817356110e-03 -1.072031632065773010e-01 1.425579339265823364e-01 1.130492463707923889e-01 2.092749178409576416e-01 3.840442746877670288e-02 1.905713230371475220e-01 1.282764226198196411e-02 -1.679710485041141510e-02 -1.076711341738700867e-01
-3.241219818592071533e-01 1.547702252864837646e-01 -2.545618116855621338e-01 5.622151121497154236e-02 6.730791181325912476e-02 6.707521528005599976e-02 -1.431929171085357666e-01 2.178314179182052612e-01 -3.872780827805399895e-03 5.364172160625457764e-02 9.715633839368820190e-02 -3.930029869079589844e-01 9.905943647027015686e-03 4.888091981410980225e-02 1.068094465881586075e-02 2.641899287700653076e-01 -6.570493429899215698e-02 -1.928877979516983032e-01 -2.147002890706062317e-02 -6.983887404203414917e-02 1.106205135583877563e-01 1.326757669448852539e-01 3.022326529026031494e-02 2.059423476457595825e-01 4.317954555153846741e-02 8.948581665754318237e-02 2.528321146965026855e-01 8.118067681789398193e-02 5.024605393409729004e-01 -1.512510627508163452e-01 7.243063300848007202e-02 -7.655284553766250610e-02
-3.408284485340118408e-01 4.910776391625404358e-02 3.084706375375390053e-03 3.934823349118232727e-02 -1.065244302153587341e-01 9.387210756540298462e-02 2.827152907848358154e-01 -1.827550083398818970e-01 -6.941457837820053101e-02 1.481774151325225830e-01 1.488328576087951660e-01 -5.012430548667907715e-01 -2.221491187810897827e-01 -1.011244729161262512e-01 9.887982904911041260e-02 8.124749362468719482e-02 -6.023891642689704895e-02 -1.760583370923995972e-01 -2.945073880255222321e-03 -3.688123822212219238e-02 -8.807481825351715088e-02 -4.967764019966125488e-02 -1.152332872152328491e-01 -9.094511717557907104e-02 4.934522882103919983e-02 1.692534238100051880e-01 1.579944193363189697e-01 4.393170401453971863e-02 1.659220308065414429e-01 4.441962540149688721e-01 7.891903072595596313e-02 -1.159435585141181946e-01
-2.628610469400882721e-02 3.370663225650787354e-01 -2.377468645572662354e-01 -1.186207979917526245e-01 8.780464529991149902e-02 5.644363909959793091e-02 -3.372835740447044373e-02 2.693936526775360107e-01 -2.160117030143737793e-01 -4.866597708314657211e-03 1.739670187234878540e-01 -5.445623770356178284e-02 -7.273972034454345703e-02 1.770538985729217529e-01 -1.745122671127319336e-01 -1.088448688387870789e-01 -1.450040191411972046e-01 3.008351288735866547e-02 2.558481991291046143e-01 1.993801211938261986e-03 -1.307595614343881607e-02 1.137946844100952148e-01 2.383370548486709595e-01 3.573077917098999023e-02 -3.240922987461090088e-01 4.133399575948715210e-02 2.368882745504379272e-01 2.862856686115264893e-01 2.567109167575836182e-01 2.834864854812622070e-01 -9.413417428731918335e-03 1.478877067565917969e-01
-1.232360675930976868e-01 4.824513196945190430e-02 -8.153402805328369141e-02 -1.967224329710006714e-01 -1.074300482869148254e-01 1.610261350870132446e-01 -6.851349771022796631e-02 1.016310825943946838e-01 -6.178681552410125732e-02 1.025157719850540161e-01 1.151645481586456299e-01 1.455674022436141968e-01 -3.226054012775421143e-01 -2.540507912635803223e-01 -2.028183788061141968e-01 -5.822658911347389221e-02 -9.990048408508300781e-02 -2.392580211162567139e-01 2.729357481002807617e-01 -7.544279843568801880e-02 1.474052220582962036e-01 -5.439070053398609161e-03 2.665553987026214600e-01 -6.584201753139495850e-02 -1.541131138801574707e-01 4.837355017662048340e-01 6.256045401096343994e-02 1.244216188788414001e-01 -9.083110094070434570e-02 2.259087860584259033e-01 2.057238854467868805e-02 2.032582610845565796e-01
-3.250958025455474854e-01 1.766749769449234009e-01 -3.634281158447265625e-01 -7.642198354005813599e-03 -1.579426229000091553e-01 -1.217511668801307678e-01 -5.120140314102172852e-02 -8.064464479684829712e-02 -2.552722096443176270e-01 2.380446642637252808e-01 3.069960512220859528e-02 -1.999619752168655396e-01 -2.209676653146743774e-01 -1.096961796283721924e-01 6.811231374740600586e-02 -1.196444034576416016e-02 -1.707110553979873657e-01 2.606228925287723541e-02 -8.841250836849212646e-02 1.700993031263351440e-01 6.397014856338500977e-02 -6.522899027913808823e-03 9.972621500492095947e-02 2.260421030223369598e-02 -1.558225303888320923e-01 3.298394680023193359e-01 1.273379027843475342e-01 1.854716688394546509e-01 -6.490540504455566406e-02 -1.762998849153518677e-01 -3.295129835605621338e-01 2.119941264390945435e-01
-1.556748300790786743e-01 1.539697647094726562e-01 -6.045056134462356567e-02 8.194050937891006470e-02 -5.825697258114814758e-02 4.906862378120422363e-01 -1.311972588300704956e-01 7.632660120725631714e-02 -1.610140651464462280e-01 -8.071095362538471818e-05 -7.838921248912811279e-02 -2.489272952079772949e-01 1.253601759672164917e-01 -9.666292369365692139e-02 1.990771852433681488e-03 -2.341190725564956665e-02 -7.836069911718368530e-02 -4.025346636772155762e-01 1.653603464365005493e-01 -1.151657849550247192e-01 -1.316328495740890503e-01 -1.729679256677627563e-01 2.123478502035140991e-01 9.602101892232894897e-02 -3.195563703775405884e-02 1.409984529018402100e-01 7.762069255113601685e-02 4.195258617401123047e-01 -2.822960540652275085e-02 9.578648209571838379e-02 1.703926026821136475e-01 -5.065499618649482727e-02
-2.401455491781234741e-01 2.460562437772750854e-01 -3.735546171665191650e-01 -2.268936038017272949e-01 -2.646626830101013184e-01 -1.392241269350051880e-01 -9.358744323253631592e-02 -2.965506911277770996e-02 -2.532548606395721436e-01 1.453480422496795654e-01 2.215183675289154053e-01 -1.027560308575630188e-01 -1.498024258762598038e-02 -2.385364770889282227e-01 1.134683471173048019e-02 1.317370980978012085e-01 -1.647619456052780151e-01 -1.246526390314102173e-01 1.701737381517887115e-02 5.155587568879127502e-02 -1.047718003392219543e-01 -3.340904042124748230e-02 -3.758955895900726318e-01 1.403020024299621582e-01 -2.253202199935913086e-01 6.136623769998550415e-02 -9.033088386058807373e-02 9.602469950914382935e-02 -2.901748195290565491e-02 1.142014563083648682e-01 -1.762431412935256958e-01 1.913774013519287109e-01
-3.314768895506858826e-02 2.408940903842449188e-02 -1.612843275070190430e-01 -9.980709850788116455e-02 -2.640018165111541748e-01 2.035216987133026123e-01 -9.340283274650573730e-02 8.379596471786499023e-02 -3.917181119322776794e-02 -8.545787632465362549e-02 1.309763044118881226e-01 -1.987408697605133057e-01 -3.326103389263153076e-01 -2.456822097301483154e-01 -3.036741316318511963e-01 3.974407613277435303e-01 1.353606730699539185e-01 -5.968371406197547913e-03 1.839252561330795288e-01 9.374946355819702148e-03 1.303144637495279312e-02 -1.170604601502418518e-01 -2.213087677955627441e-01 -1.892691701650619507e-01 -1.622178405523300171e-01 7.391215115785598755e-02 2.489045560359954834e-01 -7.857544720172882080e-02 2.071780711412429810e-02 1.223639175295829773e-01 -5.616033822298049927e-02 2.818100750446319580e-01
-2.649539411067962646e-01 -4.726408049464225769e-02 -1.332858800888061523e-01 -2.125115990638732910e-01 -2.089383453130722046e-01 1.173579469323158264e-01 -1.938596963882446289e-01 9.071808308362960815e-02 -1.061945334076881409e-01 1.184429526329040527e-01 4.976535961031913757e-02 -1.960677057504653931e-01 8.903919905424118042e-02 -2.635194659233093262e-01 -1.200582534074783325e-01 2.816497087478637695e-01 -5.488815158605575562e-02 -1.084695234894752502e-01 -1.527369767427444458e-01 -2.517079114913940430e-01 2.481580711901187897e-02 1.317539066076278687e-01 1.438746042549610138e-02 1.071975082159042358e-01 2.255979776382446289e-01 -4.739890247583389282e-02 -5.226921662688255310e-02 4.161238968372344971e-01 2.400423586368560791e-01 7.893222384154796600e-03 -6.209142878651618958e-02 3.199319541454315186e-01
-1.261789202690124512e-01 -7.059706002473831177e-02 -3.180985450744628906e-01 1.355012208223342896e-01 5.419064313173294067e-02 1.842615008354187012e-01 -2.619628310203552246e-01 -8.827057480812072754e-02 -3.586862385272979736e-01 -8.757799863815307617e-02 1.326821148395538330e-01 -1.897437721490859985e-01 1.206370890140533447e-01 -1.594026535749435425e-01 -2.322502732276916504e-01 6.087968125939369202e-02 -1.409162534400820732e-03 -2.060267329216003418e-01 1.503046229481697083e-02 1.068451106548309326e-01 2.859146595001220703e-01 1.034429967403411865e-01 -6.634426862001419067e-02 -1.735969446599483490e-02 -1.854885220527648926e-01 3.400500118732452393e-01 -3.548874333500862122e-02 2.642981112003326416e-01 7.011860609054565430e-02 -1.339922100305557251e-01 -3.369110822677612305e-02 2.496007382869720459e-01
-2.048479169607162476e-01 -1.471345871686935425e-01 -1.352056115865707397e-01 -4.400256574153900146e-01 2.929597534239292145e-02 1.904210001230239868e-01 -5.077500641345977783e-02 -9.735371917486190796e-02 -1.082355901598930359e-01 -4.630900174379348755e-02 1.630251258611679077e-01 -2.025637626647949219e-01 -1.687266975641250610e-01 -2.580434381961822510e-01 1.601611971855163574e-01 -5.247962847352027893e-02 -1.897931993007659912e-01 -3.262590169906616211e-01 1.086365780793130398e-03 -3.815667331218719482e-01 2.306133210659027100e-01 1.212836652994155884e-01 -4.794756323099136353e-02 3.353803232312202454e-02 1.580056399106979370e-01 1.052462086081504822e-01 -1.437438372522592545e-02 7.147465646266937256e-02 1.067775934934616089e-01 1.348618566989898682e-01 2.621546201407909393e-02 1.984210908412933350e-01
-2.770064026117324829e-02 -8.320301026105880737e-02 -2.400369197130203247e-01 -2.523752450942993164e-01 -2.849251776933670044e-02 8.756515383720397949e-02 1.037531718611717224e-01 2.324427068233489990e-01 -2.115751653909683228e-01 2.986453101038932800e-02 -1.128479167819023132e-01 -2.524501979351043701e-01 -8.269213140010833740e-02 -1.174963042140007019e-01 -6.380683183670043945e-02 1.431474089622497559e-02 3.484555054455995560e-03 -2.092371433973312378e-01 -7.626174390316009521e-02 -4.717290401458740234e-02 9.821306169033050537e-02 -3.010879829525947571e-02 -5.571587383747100830e-02 5.327671021223068237e-02 -4.112715721130371094e-01 1.169554516673088074e-01 3.352442681789398193e-01 3.426592946052551270e-01 -3.000632822513580322e-01 1.227460727095603943e-01 2.541912496089935303e-01 -3.240202087908983231e-03
-8.407486230134963989e-02 4.666822850704193115e-01 -2.059532701969146729e-01 1.532909572124481201e-01 -2.486546896398067474e-02 1.100868657231330872e-01 1.077412888407707214e-01 -1.203340664505958557e-02 -5.102951452136039734e-02 3.279401361942291260e-02 -5.834277719259262085e-02 -3.765267729759216309e-01 -1.295220702886581421e-01 -1.853366345167160034e-01 5.029084533452987671e-02 8.965874463319778442e-02 1.529746316373348236e-02 -1.463110893964767456e-01 1.257661543786525726e-02 1.250379830598831177e-01 3.348064720630645752e-01 -2.059268206357955933e-01 -2.628865540027618408e-01 -1.651001274585723877e-01 -2.359724938869476318e-01 6.201959028840065002e-02 1.059199944138526917e-01 2.606724798679351807e-01 -2.633883245289325714e-02 -1.071159243583679199e-01 1.823820322751998901e-01 4.186585545539855957e-02
-1.561694294214248657e-01 2.445475384593009949e-02 -2.582612633705139160e-01 -2.077425122261047363e-01 -1.435104012489318848e-01 -2.008248120546340942e-01 2.265959531068801880e-01 4.446554556488990784e-02 -1.346828341484069824e-01 -5.801529809832572937e-02 2.778382913675159216e-04 -3.732458949089050293e-01 -1.930394470691680908e-01 1.327146887779235840e-01 -3.633104637265205383e-02 2.855785489082336426e-01 3.964994475245475769e-02 -3.409289121627807617e-01 2.482441365718841553e-01 7.741172611713409424e-02 -1.439808160066604614e-01 -3.535526990890502930e-01 5.062160640954971313e-02 9.059137850999832153e-02 -1.589364856481552124e-01 2.173658013343811035e-01 -9.970640391111373901e-02 3.366541117429733276e-02 1.070077866315841675e-01 9.175303392112255096e-03 1.050567105412483215e-01 6.527887284755706787e-02
-2.081128656864166260e-01 2.027912586927413940e-01 -1.729515939950942993e-01 -1.266267448663711548e-01 1.095406636595726013e-01 -1.177573353052139282e-01 -8.571182191371917725e-02 2.709633708000183105e-01 -1.416599005460739136e-01 2.535956501960754395e-01 -1.055196151137351990e-01 -3.086404800415039062e-01 -6.963948905467987061e-02 1.392009109258651733e-02 -2.113988697528839111e-01 2.722076773643493652e-01 -2.627867646515369415e-02 -1.554775685071945190e-01 -9.257762134075164795e-02 -1.016549691557884216e-01 9.417963027954101562e-02 1.936370283365249634e-01 -1.652102768421173096e-01 1.749019473791122437e-01 -4.997190460562705994e-02 6.420540809631347656e-02 7.824349403381347656e-02 3.946255147457122803e-01 3.065123558044433594e-01 -1.686897426843643188e-01 -4.287955351173877716e-03 -9.731002151966094971e-02
-1.969329565763473511e-01 -7.827763259410858154e-02 -9.799385815858840942e-02 3.460822626948356628e-02 -1.578624732792377472e-02 2.709583379328250885e-03 -4.229202866554260254e-02 -3.663200139999389648e-02 -1.063007116317749023e-02 2.260935865342617035e-02 -5.130273848772048950e-02 -3.446805179119110107e-01 -4.600559473037719727e-01 -1.650187522172927856e-01 -6.605414301156997681e-02 1.733873486518859863e-01 1.757647097110748291e-01 -4.498573765158653259e-02 -6.563725322484970093e-02 -1.678853332996368408e-01 3.765340149402618408e-01 6.431075744330883026e-03 -1.015714704990386963e-01 9.747175872325897217e-02 4.098402336239814758e-02 2.367165237665176392e-01 1.605578511953353882e-01 1.639195680618286133e-01 -1.487937718629837036e-01 3.720317184925079346e-01 4.280582070350646973e-02 2.138762623071670532e-01
-8.586560189723968506e-02 5.624466110020875931e-03 -2.850298769772052765e-02 -1.229276061058044434e-01 -1.390639394521713257e-01 1.304004937410354614e-01 7.235264778137207031e-02 -2.929348126053810120e-02 5.047218408435583115e-03 -1.814569681882858276e-01 1.845481246709823608e-01 -2.948658168315887451e-01 -3.162496685981750488e-01 2.765510678291320801e-01 3.041654229164123535e-01 2.572584152221679688e-01 -2.887536287307739258e-01 -1.108801290392875671e-01 -1.912571303546428680e-02 -1.939889490604400635e-01 9.159622341394424438e-02 1.180185079574584961e-01 -2.143604159355163574e-01 1.762874871492385864e-01 -8.971109986305236816e-03 2.086305171251296997e-01 1.369981169700622559e-01 1.037849783897399902e-01 2.829490303993225098e-01 1.711602807044982910e-01 1.313379853963851929e-01 -1.109865531325340271e-01
1.141450554132461548e-01 3.768620193004608154e-01 -3.325138092041015625e-01 1.803973317146301270e-01 -2.181235253810882568e-01 4.532415047287940979e-02 1.029739528894424438e-01 4.760072007775306702e-02 -6.303247064352035522e-02 -7.330947369337081909e-02 1.670351624488830566e-01 -1.037146057933568954e-02 -2.501650452613830566e-01 -1.168142557144165039e-01 -2.447797656059265137e-01 2.184462249279022217e-01 2.634956128895282745e-02 -2.025979906320571899e-01 2.825957238674163818e-01 1.071485057473182678e-01 -2.025002986192703247e-02 1.439862400293350220e-01 -7.205361872911453247e-02 9.803584963083267212e-02 -1.837822198867797852e-01 1.324310302734375000e-01 -7.453576195985078812e-03 3.730931282043457031e-01 8.595762401819229126e-02 1.228652000427246094e-01 1.529555767774581909e-01 1.124362796545028687e-01
-2.664036750793457031e-01 -9.263440966606140137e-02 -2.547140121459960938e-01 -1.259159147739410400e-01 -3.046697936952114105e-02 2.730962634086608887e-01 -7.461325824260711670e-02 -6.763996928930282593e-02 -7.941634953022003174e-02 2.079919874668121338e-01 -1.093959361314773560e-01 -2.617503702640533447e-01 -1.652470678091049194e-01 -1.811705380678176880e-01 1.897631678730249405e-03 5.219486728310585022e-02 -1.038384586572647095e-01 -3.824974969029426575e-02 2.618183791637420654e-01 -1.861288249492645264e-01 3.533648252487182617e-01 1.299502849578857422e-01 1.146003603935241699e-01 1.631830334663391113e-01 1.203596740961074829e-01 2.448726296424865723e-01 2.234345227479934692e-01 8.879633247852325439e-02 -1.986856460571289062e-01 2.531126141548156738e-01 -1.480995863676071167e-01 8.043622225522994995e-02
5.695215240120887756e-02 2.439548075199127197e-01 1.017746925354003906e-01 -3.130837529897689819e-02 -1.381114274263381958e-01 1.210099384188652039e-01 -5.670669302344322205e-02 1.790800541639328003e-01 -1.967988610267639160e-01 1.006118953227996826e-01 8.755878359079360962e-02 -4.252726137638092041e-01 -8.812628686428070068e-03 1.158549264073371887e-02 -4.192758724093437195e-02 7.858784496784210205e-02 2.654851377010345459e-01 -3.147633671760559082e-01 3.368252515792846680e-02 -2.731602787971496582e-01 -9.703043848276138306e-02 1.275220215320587158e-01 -3.559194505214691162e-02 1.251932680606842041e-01 -2.980557084083557129e-01 1.334280818700790405e-01 8.632920682430267334e-03 4.614432156085968018e-01 -3.735632402822375298e-03 1.731100864708423615e-02 2.204421162605285645e-02 -5.485059693455696106e-02
-2.543299645185470581e-02 3.473121672868728638e-02 -3.797859847545623779e-01 -3.523270189762115479e-01 -1.086521372199058533e-01 2.270801924169063568e-02 -1.791081428527832031e-01 -5.718360841274261475e-02 7.607908546924591064e-02 3.298290073871612549e-01 1.909037977457046509e-01 -3.884012252092361450e-02 -4.729218035936355591e-02 1.253774911165237427e-01 -1.193498447537422180e-01 1.886493414640426636e-01 -1.063473448157310486e-01 -1.378736793994903564e-01 4.248677492141723633e-01 -1.478683203458786011e-01 1.504577547311782837e-01 4.130163043737411499e-02 1.574556827545166016e-01 1.013865470886230469e-01 -1.649669259786605835e-01 2.034540325403213501e-01 2.418073564767837524e-01 -1.310923788696527481e-02 1.630941778421401978e-01 3.306069597601890564e-02 6.081226840615272522e-02 1.050477325916290283e-01
-9.391332417726516724e-02 7.580136507749557495e-02 -4.950622096657752991e-02 2.856213413178920746e-02 -3.828448653221130371e-01 1.626713573932647705e-02 -6.683736294507980347e-02 -1.226344332098960876e-01 -1.205975860357284546e-01 8.965538442134857178e-02 1.827472746372222900e-01 -4.247574508190155029e-01 -2.442634850740432739e-01 1.259236186742782593e-01 -7.497578114271163940e-02 -2.062409929931163788e-02 -8.783962577581405640e-02 9.732842445373535156e-02 -1.564965695142745972e-01 1.605853624641895294e-02 -3.879323303699493408e-01 1.006084978580474854e-01 1.015024781227111816e-01 -6.629914790391921997e-02 -1.631002724170684814e-01 3.622514009475708008e-01 1.728353649377822876e-01 2.643119692802429199e-01 -6.562089920043945312e-02 -9.380041062831878662e-02 9.213640540838241577e-02 -3.817325085401535034e-02
-1.252509057521820068e-01 -1.195698380470275879e-01 -9.847471117973327637e-02 -1.749694496393203735e-01 -2.060877829790115356e-01 -2.386398240923881531e-02 4.233589023351669312e-02 -8.594588376581668854e-03 -2.520202100276947021e-02 2.736984193325042725e-01 1.706148087978363037e-01 -2.369214147329330444e-01 -3.653814792633056641e-01 1.321119070053100586e-01 7.861921191215515137e-02 4.923309665173292160e-03 -3.583582118153572083e-02 -3.391008824110031128e-02 9.369406849145889282e-02 -7.428760826587677002e-02 -2.837626338005065918e-01 2.545515596866607666e-01 -1.509193331003189087e-01 -3.653970733284950256e-02 -2.687790095806121826e-01 3.161794841289520264e-01 2.373947650194168091e-01 7.873250544071197510e-02 -1.603884249925613403e-01 -1.632596403360366821e-01 2.900523245334625244e-01 -9.700634330511093140e-02
5.366598814725875854e-02 1.828465163707733154e-01 1.779525727033615112e-01 -6.742687523365020752e-02 -4.175959154963493347e-02 1.902685910463333130e-01 -1.867069602012634277e-01 6.698171049356460571e-02 -2.522494494915008545e-01 2.846489548683166504e-01 -2.832077071070671082e-02 -3.063417375087738037e-01 -2.020076960325241089e-01 -2.370126992464065552e-01 -1.856654435396194458e-01 7.637311518192291260e-02 1.977865099906921387e-01 -3.232186138629913330e-01 1.557226628065109253e-01 -8.469299226999282837e-02 -6.618965417146682739e-02 1.840351521968841553e-01 1.411053091287612915e-01 4.075592383742332458e-02 -1.566610485315322876e-01 1.142724007368087769e-01 8.746346831321716309e-02 3.588664829730987549e-01 -6.543010473251342773e-02 1.143599972128868103e-01 2.042575031518936157e-01 7.511607557535171509e-02
-1.282626390457153320e-01 1.911120265722274780e-01 1.480863243341445923e-01 7.797577232122421265e-02 -1.103509217500686646e-01 2.304961979389190674e-01 1.831166632473468781e-02 -1.402951180934906006e-01 -3.722704574465751648e-02 -6.473380327224731445e-02 1.944579780101776123e-01 -2.901288270950317383e-01 -1.560286581516265869e-01 -1.150179207324981689e-01 -1.462583988904953003e-01 3.231942653656005859e-01 2.139946669340133667e-01 -5.815433338284492493e-02 7.962147891521453857e-02 9.608461707830429077e-02 2.713740058243274689e-02 -1.485425382852554321e-01 -1.592099219560623169e-01 -4.595530405640602112e-02 8.629398420453071594e-03 2.720023095607757568e-01 1.207482069730758667e-01 4.911761581897735596e-01 -2.610246650874614716e-02 -6.345454603433609009e-02 -1.140124052762985229e-01 2.830145061016082764e-01
-2.919054031372070312e-01 1.017953008413314819e-01 -8.043280243873596191e-02 -3.093568980693817139e-01 -1.489492356777191162e-01 -8.970031514763832092e-03 1.670358180999755859e-01 -1.931117288768291473e-02 -4.134429097175598145e-01 -3.190907463431358337e-02 -2.723943069577217102e-02 6.637940555810928345e-02 -2.773436605930328369e-01 1.453574597835540771e-01 -8.521806448698043823e-02 1.579974144697189331e-01 -1.477669775485992432e-01 -2.155975103378295898e-01 3.096032328903675079e-02 -1.836948245763778687e-01 -2.744669094681739807e-02 6.008164957165718079e-02 -4.317312836647033691e-01 2.857143618166446686e-02 -2.406321316957473755e-01 3.552890382707118988e-03 -1.369920093566179276e-02 -6.070112064480781555e-02 -3.816640749573707581e-02 -6.208824738860130310e-02 2.299522608518600464e-01 1.725488901138305664e-01
-2.107031941413879395e-01 -8.650944568216800690e-03 -3.988379538059234619e-01 -9.451148658990859985e-02 -1.247958540916442871e-01 2.964887022972106934e-02 1.012503355741500854e-01 1.740778237581253052e-01 -4.195805490016937256e-01 1.872480660676956177e-01 -1.513686031103134155e-01 -1.517792940139770508e-01 -7.537128776311874390e-02 -2.381166219711303711e-01 -1.534513682126998901e-01 -5.571762844920158386e-02 -4.428254812955856323e-02 -1.207510828971862793e-01 2.590628899633884430e-02 -3.259331732988357544e-02 2.879301905632019043e-01 1.457873284816741943e-01 -1.376549452543258667e-01 6.721892207860946655e-02 -3.289744853973388672e-01 2.240692675113677979e-01 1.581722050905227661e-01 2.694872952997684479e-02 -1.099696680903434753e-01 -1.950389891862869263e-01 -5.121709778904914856e-02 3.991686552762985229e-02
7.120471913367509842e-03 3.226479887962341309e-01 -1.861469894647598267e-01 -1.311774849891662598e-01 -9.616684168577194214e-02 1.078445911407470703e-01 2.614482678472995758e-02 -9.047930687665939331e-02 7.362285256385803223e-02 1.348918974399566650e-01 2.378023415803909302e-02 -2.064275443553924561e-01 -1.108066141605377197e-01 -1.259804069995880127e-01 -2.099759578704833984e-01 -4.971782118082046509e-02 5.762553587555885315e-02 -2.012375891208648682e-01 -6.222727242857217789e-03 5.091017484664916992e-02 -1.912745088338851929e-01 8.030834794044494629e-02 -1.610822826623916626e-01 -3.700582683086395264e-01 -1.424141675233840942e-01 1.572735756635665894e-01 1.805618703365325928e-01 4.609899222850799561e-01 3.334825932979583740e-01 4.120301082730293274e-02 7.911173254251480103e-02 -1.051855608820915222e-01
-4.021055400371551514e-01 2.266742140054702759e-01 1.462383270263671875e-01 -1.528316587209701538e-01 -1.303831934928894043e-01 3.644333481788635254e-01 3.148635150864720345e-03 -1.704025082290172577e-02 -1.953665614128112793e-01 2.289657853543758392e-02 1.613595783710479736e-01 -1.530877947807312012e-01 -2.401059120893478394e-01 6.898081302642822266e-02 6.660509854555130005e-02 1.150134131312370300e-01 -1.314008086919784546e-01 -3.981672227382659912e-01 -1.179355457425117493e-01 3.989605233073234558e-02 1.757068336009979248e-01 1.876989901065826416e-01 -2.129334956407546997e-01 -3.759030019864439964e-03 -5.439583584666252136e-02 1.952420324087142944e-01 -8.700587786734104156e-03 1.543665211647748947e-02 -2.115395367145538330e-01 7.712300866842269897e-02 -1.665057539939880371e-01 3.550225123763084412e-02
-1.578055918216705322e-01 1.329092383384704590e-01 -2.749901711940765381e-01 -1.722070723772048950e-01 -2.636515498161315918e-01 8.443074673414230347e-02 1.775829195976257324e-01 -8.505991101264953613e-02 -2.812947928905487061e-01 2.429270297288894653e-01 5.068206042051315308e-02 -4.233126342296600342e-01 8.216122537851333618e-02 1.162880510091781616e-01 5.243993178009986877e-02 8.786775171756744385e-02 3.513234853744506836e-02 -1.505888700485229492e-01 -2.146186679601669312e-02 2.936709821224212646e-01 -1.471728980541229248e-01 -7.111261039972305298e-02 4.248925950378179550e-03 2.335076928138732910e-01 -6.163756549358367920e-02 2.978042364120483398e-01 1.191861554980278015e-01 3.263804689049720764e-02 1.778068393468856812e-01 1.126678213477134705e-01 1.686724424362182617e-01 1.170784235000610352e-01
-1.990252733230590820e-01 -2.892180345952510834e-02 -1.427122056484222412e-01 -1.845305860042572021e-01 -2.534276060760021210e-02 1.851341128349304199e-01 4.016955494880676270e-01 2.271659858524799347e-02 -3.555801883339881897e-02 1.856418251991271973e-01 1.994392871856689453e-01 -5.003709346055984497e-02 -2.570319771766662598e-01 4.987639561295509338e-02 1.738172322511672974e-01 2.520669102668762207e-01 -1.889645904302597046e-01 2.356740087270736694e-02 -9.944323450326919556e-02 -3.479646444320678711e-01 1.045691445469856262e-01 -6.698876619338989258e-02 1.713463217020034790e-01 -2.575701177120208740e-01 -1.737876683473587036e-01 1.039412543177604675e-01 1.967244446277618408e-01 3.188771903514862061e-01 5.410443246364593506e-02 -6.849266588687896729e-02 -2.476856298744678497e-02 -7.411919068545103073e-03
-2.259469032287597656e-01 2.559289634227752686e-01 -1.436892002820968628e-01 -1.013303250074386597e-01 -1.361906826496124268e-01 -1.740785986185073853e-01 3.249900415539741516e-02 -1.379375457763671875e-01 -3.716583847999572754e-01 1.731242984533309937e-01 1.281350255012512207e-01 -2.406093776226043701e-01 -6.342451274394989014e-02 -2.990120649337768555e-02 1.309190392494201660e-01 -7.197702676057815552e-02 -1.295559108257293701e-01 -3.397245332598686218e-02 -4.889331012964248657e-02 1.648005843162536621e-01 2.450926452875137329e-01 -2.603586316108703613e-01 -5.627207458019256592e-02 5.925834923982620239e-02 -2.737207412719726562e-01 2.957507073879241943e-01 -1.438542157411575317e-01 2.876833975315093994e-01 -1.189453303813934326e-01 -2.743301913142204285e-02 2.261298149824142456e-01 -6.539865396916866302e-03
-4.650630056858062744e-02 -1.420793775469064713e-02 -1.190581992268562317e-01 2.160323709249496460e-01 -1.086412444710731506e-01 2.856688224710524082e-04 -5.013207346200942993e-02 -1.931222528219223022e-01 2.675332129001617432e-02 8.565738797187805176e-02 2.932959496974945068e-01 -2.454621493816375732e-01 -2.968443632125854492e-01 3.540362045168876648e-02 2.305272966623306274e-02 1.615745127201080322e-01 -7.286498695611953735e-02 7.952745258808135986e-02 -8.812134712934494019e-02 -5.550657585263252258e-02 -1.732984185218811035e-01 8.614845573902130127e-02 -2.883834019303321838e-02 1.524839922785758972e-02 -3.824059367179870605e-01 5.405190959572792053e-02 9.748104959726333618e-02 2.236738204956054688e-01 2.006339132785797119e-01 -1.159120425581932068e-01 4.428716599941253662e-01 3.087577223777770996e-01
8.993041515350341797e-02 3.905641138553619385e-01 -1.314669400453567505e-01 -1.230358034372329712e-01 2.188221812248229980e-01 8.210400119423866272e-04 -1.347296778112649918e-02 1.722907871007919312e-01 -2.165178209543228149e-01 4.148216545581817627e-02 4.090824425220489502e-01 -5.441552773118019104e-02 -1.282523274421691895e-01 9.297416359186172485e-02 -1.784944534301757812e-01 5.707733705639839172e-02 -1.043420750647783279e-02 -1.085138991475105286e-01 8.394788205623626709e-02 -6.315343827009201050e-02 4.707294981926679611e-03 7.852999120950698853e-02 2.334856428205966949e-02 1.543874889612197876e-01 -2.780240178108215332e-01 4.371681809425354004e-02 2.139550745487213135e-01 3.902525305747985840e-01 1.553207337856292725e-01 3.945334628224372864e-02 1.702065914869308472e-01 2.542770802974700928e-01
-1.507260650396347046e-02 1.596073955297470093e-01 -1.501111090183258057e-01 -1.084243133664131165e-01 -2.305131219327449799e-02 3.823878169059753418e-01 1.567427068948745728e-01 -8.158584684133529663e-02 -1.213800311088562012e-01 1.483111083507537842e-01 1.764825284481048584e-01 -1.232072114944458008e-01 -3.577585220336914062e-01 -2.332602888345718384e-01 -1.594618707895278931e-02 1.650038734078407288e-02 2.510721422731876373e-02 8.704822510480880737e-02 3.004212863743305206e-02 -2.445421218872070312e-01 3.851131349802017212e-02 2.319336235523223877e-01 2.303276658058166504e-01 -1.595255434513092041e-01 9.327868372201919556e-02 2.603526711463928223e-01 1.911990046501159668e-01 -6.384426355361938477e-02 8.157931268215179443e-02 1.656307280063629150e-01 1.983278989791870117e-01 3.206592798233032227e-01
-2.633780837059020996e-01 1.724163293838500977e-01 -4.316094219684600830e-01 -9.409783035516738892e-02 -4.325421527028083801e-02 -1.189193874597549438e-01 9.211377054452896118e-02 -1.129859164357185364e-01 -2.664608657360076904e-01 -1.492373645305633545e-02 -3.461658582091331482e-02 -2.009500563144683838e-01 -3.606310486793518066e-01 -1.483809947967529297e-01 1.623056083917617798e-01 -5.581017956137657166e-02 1.178471371531486511e-01 -2.300177067518234253e-01 6.443483754992485046e-03 9.657689929008483887e-02 -4.698948562145233154e-02 -1.121661141514778137e-01 1.498496681451797485e-01 1.344030648469924927e-01 -1.750424951314926147e-01 1.844480186700820923e-01 -1.573607474565505981e-01 2.637440860271453857e-01 -1.862084120512008667e-01 -1.443850249052047729e-02 3.275029733777046204e-02 2.185291349887847900e-01
-1.593158394098281860e-01 -4.257830232381820679e-02 -8.591639995574951172e-02 -3.589248657226562500e-01 -2.480327710509300232e-02 1.040338948369026184e-01 -3.045496530830860138e-02 1.551773101091384888e-01 -5.691930651664733887e-02 7.351821660995483398e-02 -8.022236824035644531e-02 4.359064623713493347e-02 3.958562389016151428e-02 -2.601782977581024170e-01 7.350619882345199585e-02 2.462157011032104492e-01 -7.093905657529830933e-02 -2.209273725748062134e-01 2.072659432888031006e-01 -2.240926027297973633e-03 1.470672637224197388e-01 -1.586181856691837311e-02 5.059601739048957825e-02 2.260207086801528931e-01 -2.619644105434417725e-01 1.586096920073032379e-02 3.602643013000488281e-01 2.642176449298858643e-01 3.350487351417541504e-01 1.162935718894004822e-01 1.827232912182807922e-02 2.845355272293090820e-01
-3.792489469051361084e-01 5.092833191156387329e-02 -1.019395068287849426e-01 -7.152519654482603073e-03 -2.213555127382278442e-01 8.292105048894882202e-02 2.012142986059188843e-01 1.719732731580734253e-01 3.321112692356109619e-02 4.002980887889862061e-01 -2.108101993799209595e-01 -5.226907785981893539e-03 -6.973739713430404663e-02 1.538735032081604004e-01 1.239186227321624756e-01 1.869396269321441650e-01 -1.983452588319778442e-01 -2.165920101106166840e-02 8.970951661467552185e-03 -1.944592297077178955e-01 1.444320846349000931e-02 6.660950928926467896e-02 -3.643647069111466408e-03 -5.270789936184883118e-02 3.270979598164558411e-02 1.619489490985870361e-01 1.732387691736221313e-01 3.605893850326538086e-01 1.784199178218841553e-01 2.140137851238250732e-01 1.789390295743942261e-01 2.245328724384307861e-01
-7.585075497627258301e-02 1.744118928909301758e-01 -2.011174112558364868e-01 -2.747939825057983398e-01 -3.414086997509002686e-01 1.664660722017288208e-01 -4.703056067228317261e-02 -1.265605986118316650e-01 2.792659960687160492e-02 4.852834716439247131e-02 3.459868729114532471e-01 -9.455417096614837646e-02 3.261544182896614075e-02 -2.404170576483011246e-03 -8.101210743188858032e-02 6.620027869939804077e-02 1.518005412071943283e-02 -9.370180219411849976e-02 2.330665141344070435e-01 -1.654967665672302246e-01 -5.631525069475173950e-02 2.465437054634094238e-01 2.889304049313068390e-02 -1.267536282539367676e-01 3.150300681591033936e-02 3.909357488155364990e-01 7.055713236331939697e-02 1.592728495597839355e-01 1.412868499755859375e-01 1.225987598299980164e-01 3.820956945419311523e-01 -6.953120231628417969e-02
-1.473423391580581665e-01 1.599796265363693237e-01 -5.231199264526367188e-01 -2.378184944391250610e-01 -8.292896300554275513e-02 7.393624633550643921e-02 1.134903207421302795e-01 2.412152737379074097e-01 -1.997337639331817627e-01 3.533588945865631104e-01 -2.489523962140083313e-02 -2.674393951892852783e-01 -3.256749594584107399e-03 1.508784759789705276e-02 -2.538387477397918701e-02 2.107129991054534912e-01 -8.650679141283035278e-02 -1.019672527909278870e-01 5.993871018290519714e-02 9.797459840774536133e-02 3.084333539009094238e-01 8.739782124757766724e-02 -1.712974458932876587e-01 4.667064175009727478e-03 -1.296356916427612305e-01 7.923975586891174316e-02 3.203589469194412231e-02 1.003356128931045532e-01 -6.919696927070617676e-02 -1.790547370910644531e-01 -1.307001560926437378e-01 7.468691468238830566e-02
-2.481201142072677612e-01 -5.066163837909698486e-02 -2.689875066280364990e-01 6.583872437477111816e-02 -2.866772413253784180e-01 3.946994841098785400e-01 1.312454640865325928e-01 1.372930109500885010e-01 -1.653034240007400513e-01 2.546692192554473877e-01 -3.000588715076446533e-02 -2.373305410146713257e-01 -6.063254550099372864e-02 -7.522866129875183105e-02 1.584565639495849609e-01 2.065169066190719604e-01 -2.347157895565032959e-01 -8.234706521034240723e-02 -1.881182193756103516e-01 -2.924531996250152588e-01 -4.070958122611045837e-03 -1.480526328086853027e-01 -2.348986119031906128e-01 2.218458354473114014e-01 -8.993338793516159058e-02 -6.554135680198669434e-02 1.412167698144912720e-01 -3.038015216588973999e-02 4.133538901805877686e-02 -8.042429387569427490e-02 5.392315797507762909e-03 8.977574855089187622e-02
6.031314283609390259e-02 2.533572614192962646e-01 -2.614019811153411865e-01 1.262696553021669388e-02 -7.004258036613464355e-02 -3.345916792750358582e-02 2.265922874212265015e-01 -8.496651798486709595e-02 2.664433233439922333e-02 -1.823070831596851349e-02 2.966200411319732666e-01 -1.850271224975585938e-01 -3.158971667289733887e-01 1.320443861186504364e-02 -1.455680876970291138e-01 9.637212008237838745e-02 7.723728567361831665e-02 9.872370958328247070e-02 -4.360907897353172302e-02 -6.863725930452346802e-02 2.881667017936706543e-01 4.545780271291732788e-02 -1.104110255837440491e-01 1.814840175211429596e-02 -2.926869690418243408e-01 1.939427256584167480e-01 -3.325478360056877136e-02 1.961814612150192261e-01 2.355109900236129761e-01 -1.464043110609054565e-01 2.516788542270660400e-01 3.497481346130371094e-01
6.037855520844459534e-02 1.144964024424552917e-01 -1.366898566484451294e-01 -1.488577574491500854e-01 -1.344669163227081299e-01 7.630980014801025391e-02 7.409001141786575317e-02 2.376067489385604858e-01 -1.869177818298339844e-01 7.815907895565032959e-02 3.169344738125801086e-02 -3.923259973526000977e-01 -1.177163347601890564e-01 -1.105709597468376160e-01 1.039032191038131714e-01 1.452012658119201660e-01 1.321018934249877930e-01 -9.264856576919555664e-02 -8.509138971567153931e-02 -2.606393694877624512e-01 1.617872267961502075e-01 7.722166925668716431e-02 -2.407885491847991943e-01 2.083161473274230957e-01 -2.794042527675628662e-01 7.687453925609588623e-02 2.882358385249972343e-03 2.460402250289916992e-01 2.416845597326755524e-02 5.622707679867744446e-02 4.573079049587249756e-01 -1.024696454405784607e-01
-5.135128498077392578e-01 -4.720367956906557083e-03 -1.467216312885284424e-01 -4.934523603878915310e-04 -4.052669554948806763e-02 1.488307416439056396e-01 2.042602151632308960e-01 -3.873142898082733154e-01 -1.789231300354003906e-01 -1.179875209927558899e-01 -1.094423816539347172e-03 -2.049457281827926636e-01 -1.830818951129913330e-01 1.274319887161254883e-01 -1.660547107458114624e-01 -2.262878045439720154e-02 -1.493301987648010254e-01 -2.325172871351242065e-01 6.811600923538208008e-02 -5.480846762657165527e-02 2.943864092230796814e-02 1.367668956518173218e-01 -3.298486396670341492e-02 1.670977845788002014e-02 -1.072507649660110474e-01 1.443002223968505859e-01 8.178287744522094727e-02 2.227410823106765747e-01 2.192262858152389526e-01 2.293922454118728638e-01 -1.259615421295166016e-01 1.527196019887924194e-01
8.401537686586380005e-02 -1.489159911870956421e-01 -2.482230216264724731e-01 -3.002038002014160156e-01 -9.874016046524047852e-02 4.584704339504241943e-01 5.318784713745117188e-02 -2.255410552024841309e-01 -2.515340149402618408e-01 2.447526901960372925e-02 4.344953224062919617e-02 -1.346629261970520020e-01 1.075295452028512955e-02 -2.997055947780609131e-01 -7.368291169404983521e-02 7.157101482152938843e-02 -3.448330983519554138e-02 -5.627116560935974121e-02 -1.205507367849349976e-01 -1.239599660038948059e-01 -9.392436593770980835e-02 2.165389806032180786e-01 1.948956586420536041e-02 3.068782947957515717e-02 -3.909654542803764343e-02 2.166932374238967896e-01 -2.263806313276290894e-01 2.867945134639739990e-01 7.203190028667449951e-02 -8.214464038610458374e-02 1.342550516128540039e-01 2.403620034456253052e-01
-3.707066178321838379e-01 1.376568078994750977e-01 -1.848552823066711426e-01 -1.527225077152252197e-01 -1.594984233379364014e-01 -3.002374172210693359e-01 4.671887308359146118e-02 -5.046687647700309753e-02 -3.206874132156372070e-01 2.803778648376464844e-01 1.203878074884414673e-01 -2.696331441402435303e-01 -1.491587460041046143e-01 -3.482914716005325317e-02 -7.154073566198348999e-02 1.471614465117454529e-02 -8.082665503025054932e-02 -1.267195027321577072e-02 1.200229376554489136e-01 3.684597909450531006e-01 1.076668277382850647e-01 -1.279760301113128662e-01 -3.301865234971046448e-02 3.631056100130081177e-02 -9.738434106111526489e-02 2.634223699569702148e-01 9.426499158143997192e-02 1.992718130350112915e-01 8.819314092397689819e-02 1.742853969335556030e-01 -2.586901187896728516e-02 -1.218327656388282776e-01
-4.614406526088714600e-01 -2.368997037410736084e-01 -1.556147933006286621e-01 -3.965133428573608398e-02 -5.601635202765464783e-02 -1.648395322263240814e-02 8.518314361572265625e-02 -2.122326344251632690e-01 -4.296912625432014465e-02 -7.235725224018096924e-02 1.880256831645965576e-01 -3.087450265884399414e-01 -2.431610375642776489e-01 -3.458009287714958191e-02 -1.518265604972839355e-01 1.426635589450597763e-02 -1.254403293132781982e-01 -2.121322900056838989e-01 2.759718000888824463e-01 -2.001793235540390015e-01 -6.502657383680343628e-02 2.396263182163238525e-02 -2.621672749519348145e-01 -7.517220824956893921e-02 -1.014390066266059875e-01 1.226701512932777405e-01 1.625203192234039307e-01 2.351642102003097534e-01 -1.378111690282821655e-01 1.831094324588775635e-01 -4.055156931281089783e-02 1.036648824810981750e-01
-9.790112078189849854e-02 -3.586729243397712708e-02 -1.051564738154411316e-01 -1.262530777603387833e-02 -3.303412795066833496e-01 1.658504754304885864e-01 -2.203326076269149780e-01 3.103699348866939545e-02 9.967526420950889587e-03 1.239327490329742432e-01 -1.413407474756240845e-01 -3.376052975654602051e-01 -3.620338439941406250e-01 -2.691053748130798340e-01 -5.971995368599891663e-02 5.048105120658874512e-02 -5.197871010750532150e-03 1.999354809522628784e-01 2.642768621444702148e-01 -4.190447274595499039e-03 8.257029950618743896e-02 9.793525934219360352e-02 1.202400997281074524e-01 -8.742588013410568237e-02 -1.809979975223541260e-01 7.462184131145477295e-02 -2.332887239754199982e-02 4.181075468659400940e-02 3.445504605770111084e-01 -1.451223045587539673e-01 2.040897458791732788e-01 2.496709525585174561e-01
-3.424174189567565918e-01 -1.446772813796997070e-01 -3.040780425071716309e-01 -3.269217163324356079e-02 -1.556704938411712646e-01 -2.222198620438575745e-02 -1.641979068517684937e-01 1.962607651948928833e-01 -2.248532474040985107e-01 2.441269531846046448e-02 3.890286087989807129e-01 -1.619435846805572510e-01 -1.930648833513259888e-01 -8.158724009990692139e-02 2.702115476131439209e-02 -1.249005347490310669e-01 6.528840214014053345e-02 -8.831994980573654175e-02 8.536958135664463043e-03 -2.000461667776107788e-01 1.796189695596694946e-01 -2.674608230590820312e-01 -2.556377351284027100e-01 -1.203272864222526550e-01 6.823141872882843018e-02 1.596519351005554199e-02 8.071417361497879028e-02 1.459987014532089233e-01 3.308903276920318604e-01 3.232195973396301270e-02 9.981743246316909790e-02 8.720551617443561554e-03
-6.650408357381820679e-02 1.272009219974279404e-02 -8.260922133922576904e-02 -4.595217108726501465e-02 -2.996056973934173584e-01 1.728702783584594727e-01 -4.012555629014968872e-02 -3.262186795473098755e-02 5.604058504104614258e-03 1.784632056951522827e-01 -1.671337708830833435e-02 -1.261405348777770996e-01 -4.001776576042175293e-01 -8.641524612903594971e-02 -6.032876670360565186e-02 2.677587270736694336e-01 -1.477945297956466675e-01 1.649830490350723267e-01 -3.522157296538352966e-02 9.658651798963546753e-02 1.930490881204605103e-01 4.082293435931205750e-02 8.945062756538391113e-02 1.337141394615173340e-01 -1.054675802588462830e-01 -2.607369795441627502e-02 1.248995810747146606e-01 7.816028594970703125e-02 1.963137984275817871e-01 -1.835821419954299927e-01 4.494681656360626221e-01 3.753921687602996826e-01
-1.090954691171646118e-01 3.250792622566223145e-01 -2.999058067798614502e-01 2.353319898247718811e-02 -1.873830258846282959e-01 -9.472648054361343384e-02 2.845188081264495850e-01 3.645203635096549988e-02 -2.071533165872097015e-02 -3.573573380708694458e-02 -4.086159914731979370e-02 -1.535858064889907837e-01 -1.854477226734161377e-01 -1.248732432723045349e-01 -3.083157539367675781e-01 3.320583328604698181e-02 1.311417371034622192e-01 -4.019401594996452332e-02 3.142829239368438721e-01 8.614947646856307983e-02 1.308458447456359863e-01 2.043927609920501709e-01 -1.345737725496292114e-01 9.454134851694107056e-02 -3.371660411357879639e-01 2.073949724435806274e-01 1.350452601909637451e-01 1.287465542554855347e-01 1.140092611312866211e-01 9.836566634476184845e-03 2.668152451515197754e-01 7.551954686641693115e-02
-3.402302563190460205e-01 2.443988323211669922e-01 -7.835341244935989380e-02 -1.555166579782962799e-02 -8.901624009013175964e-03 4.564363509416580200e-02 9.201359748840332031e-02 -3.793874979019165039e-01 -7.515633478760719299e-03 -1.375973671674728394e-01 -1.226444020867347717e-01 -2.462223023176193237e-01 -2.337974458932876587e-01 -1.747828274965286255e-01 -2.002640664577484131e-01 5.272158235311508179e-02 -2.913831472396850586e-01 -3.286381959915161133e-01 -1.624640226364135742e-01 -1.349728405475616455e-01 -6.863128393888473511e-03 6.382943689823150635e-02 -2.146425470709800720e-02 -1.002373322844505310e-01 -2.004481405019760132e-01 8.674181997776031494e-02 1.290477067232131958e-01 9.171915240585803986e-03 7.355519384145736694e-02 2.312119901180267334e-01 4.454049468040466309e-02 2.517382502555847168e-01
-2.654514014720916748e-01 -9.474382549524307251e-02 -2.230970412492752075e-01 -3.495265245437622070e-01 -1.888864338397979736e-01 2.631434500217437744e-01 2.835483849048614502e-01 1.328409314155578613e-01 -1.977752596139907837e-01 7.981600612401962280e-02 2.853227220475673676e-02 -7.663147896528244019e-02 -3.006058633327484131e-01 -3.980666026473045349e-02 -5.387303978204727173e-02 -7.266897708177566528e-02 1.700036227703094482e-01 -2.216656655073165894e-01 7.477004081010818481e-02 -2.047275900840759277e-01 1.599875986576080322e-01 -2.091634720563888550e-01 5.042456462979316711e-02 6.597045063972473145e-02 -3.224632889032363892e-02 -9.374678134918212891e-02 -1.120676100254058838e-01 8.798554539680480957e-02 3.661829829216003418e-01 4.805328324437141418e-02 1.527696251869201660e-01 4.120672494173049927e-02
-4.292843490839004517e-02 2.187317162752151489e-01 -6.037966161966323853e-02 1.584755629301071167e-01 1.208639144897460938e-01 2.401077747344970703e-01 3.133603334426879883e-01 -1.435671299695968628e-01 -5.915939062833786011e-02 9.965967386960983276e-02 8.529277890920639038e-02 2.265021018683910370e-02 -3.426549732685089111e-01 1.024970114231109619e-01 -9.053523838520050049e-02 1.754019558429718018e-01 -3.441622257232666016e-01 -2.318478822708129883e-01 -2.909553982317447662e-02 -1.669771075248718262e-01 1.030468717217445374e-01 -1.667468436062335968e-02 -2.728727273643016815e-02 4.034835100173950195e-02 -3.134659258648753166e-03 3.435684442520141602e-01 -1.136857718229293823e-01 1.738709360361099243e-01 2.210440933704376221e-01 2.109957337379455566e-01 2.005504965782165527e-01 1.827126145362854004e-01
-9.664219617843627930e-02 3.176451027393341064e-01 -3.272289335727691650e-01 -5.385682359337806702e-02 -9.985615313053131104e-02 -9.252103418111801147e-02 4.202778339385986328e-01 2.546518109738826752e-02 -3.083625063300132751e-02 -4.698941484093666077e-02 5.199578776955604553e-02 -1.351082772016525269e-01 -4.275625348091125488e-01 -1.909217387437820435e-01 7.263077795505523682e-02 1.375101357698440552e-01 7.958245277404785156e-02 -1.250085830688476562e-01 2.014275640249252319e-01 -1.683950424194335938e-02 2.485242933034896851e-01 2.394821196794509888e-01 -4.022239148616790771e-02 -1.174530829302966595e-03 -2.411367595195770264e-01 6.066402047872543335e-02 1.181527599692344666e-01 7.684444636106491089e-02 1.123918890953063965e-01 -1.689528077840805054e-01 9.991155564785003662e-02 -1.860326970927417278e-03
-4.804052710533142090e-01 -6.895413249731063843e-02 -1.256887912750244141e-01 -1.442319750785827637e-01 -1.970921456813812256e-01 9.137799590826034546e-02 2.427261881530284882e-02 -2.755195200443267822e-01 1.572536528110504150e-01 -6.426285952329635620e-02 2.187563776969909668e-01 -3.113510906696319580e-01 -1.759037673473358154e-01 7.019514590501785278e-02 -1.206987630575895309e-02 -2.197745591402053833e-01 -1.356348842382431030e-01 -1.631731241941452026e-01 3.024434149265289307e-01 -5.953615531325340271e-02 1.479324549436569214e-01 -6.774614751338958740e-02 -1.118010058999061584e-01 -4.580080974847078323e-03 -1.949580758810043335e-01 1.521699223667383194e-02 -5.822264589369297028e-03 2.881468236446380615e-01 6.319763511419296265e-02 -2.388681657612323761e-02 7.645367830991744995e-02 1.882726401090621948e-01
-4.601994752883911133e-01 2.915705144405364990e-01 -1.991081833839416504e-01 -8.639771491289138794e-02 -1.678637564182281494e-01 -1.966696977615356445e-02 1.858131587505340576e-01 -1.552374660968780518e-01 -1.686757951974868774e-01 1.726546287536621094e-01 1.287942081689834595e-01 -2.451792210340499878e-01 -2.662638425827026367e-01 -1.466040164232254028e-01 1.645597070455551147e-01 3.606168553233146667e-02 1.414678897708654404e-02 2.657320350408554077e-02 -1.357849687337875366e-01 2.949903011322021484e-01 1.967510730028152466e-01 -5.107260495424270630e-02 3.412111476063728333e-02 1.762380599975585938e-01 -6.344068050384521484e-02 1.973001807928085327e-01 -1.942535676062107086e-02 1.307675093412399292e-01 -6.069920584559440613e-02 -8.486139029264450073e-02 -7.272010296583175659e-02 2.380388975143432617e-01
-1.553409397602081299e-01 8.117650449275970459e-02 -2.883209288120269775e-01 -4.369200393557548523e-02 -1.666798815131187439e-02 2.527597248554229736e-01 -1.916940659284591675e-01 -1.309482157230377197e-01 -1.042971760034561157e-01 1.025643125176429749e-01 -9.322814643383026123e-02 -6.168003380298614502e-02 1.976778656244277954e-01 -2.053768187761306763e-02 -2.248902469873428345e-01 2.580200694501399994e-02 9.334143251180648804e-02 -3.286443650722503662e-01 -1.020134389400482178e-01 -9.487106464803218842e-03 1.038327664136886597e-01 2.193276882171630859e-01 1.500585302710533142e-02 2.116086147725582123e-02 -3.331142663955688477e-02 3.769583106040954590e-01 1.888276934623718262e-01 1.238273903727531433e-01 1.455237865447998047e-01 -3.359843790531158447e-02 1.599829941987991333e-01 4.611693322658538818e-01
1.503731906414031982e-01 4.161933958530426025e-01 -8.167548477649688721e-02 1.041799336671829224e-01 -3.011216521263122559e-01 1.462896317243576050e-01 -3.485575318336486816e-03 1.416258513927459717e-01 4.800512269139289856e-02 -5.585078895092010498e-02 -5.548244714736938477e-02 -1.522560119628906250e-01 -1.975152492523193359e-01 -2.521991133689880371e-01 -9.190779179334640503e-02 9.753105044364929199e-02 6.261827889829874039e-03 -1.930531412363052368e-01 6.443746387958526611e-02 -5.341514572501182556e-02 -1.772802174091339111e-01 2.534540593624114990e-01 -4.924862086772918701e-02 1.533196419477462769e-01 -1.326849758625030518e-01 1.077263876795768738e-01 2.850995063781738281e-01 3.235971927642822266e-01 5.082481727004051208e-02 -6.576283276081085205e-02 4.461223632097244263e-02 3.349964916706085205e-01
-1.156323924660682678e-01 1.279954798519611359e-02 -3.308917284011840820e-01 2.441296167671680450e-02 -4.624344035983085632e-02 -3.778181225061416626e-02 8.955394476652145386e-02 7.797776162624359131e-02 -4.790657162666320801e-01 6.059347465634346008e-02 -1.567438542842864990e-01 -2.379014641046524048e-01 -1.988120973110198975e-01 -2.356512993574142456e-01 1.307982206344604492e-01 1.042683795094490051e-02 -9.524720162153244019e-02 -1.570651084184646606e-01 9.229877591133117676e-02 -2.814518511295318604e-01 -3.556447476148605347e-02 -8.751028776168823242e-02 -4.166402295231819153e-02 2.530579566955566406e-01 -2.216956913471221924e-01 -6.490453146398067474e-03 -9.177273511886596680e-02 2.329448908567428589e-01 -1.314001679420471191e-01 -1.221972778439521790e-01 1.834550648927688599e-01 2.412353307008743286e-01
-3.096212446689605713e-01 3.103945404291152954e-03 -2.116482108831405640e-01 -1.407380998134613037e-01 -1.468313392251729965e-03 2.416493594646453857e-01 -2.032770663499832153e-01 7.309446483850479126e-02 -2.248079329729080200e-01 2.743117511272430420e-01 -1.987213492393493652e-01 -2.706616818904876709e-01 1.296927332878112793e-01 6.959116458892822266e-02 -2.532591670751571655e-02 1.766040623188018799e-01 -1.240547001361846924e-01 -1.239829435944557190e-01 1.819744557142257690e-01 -1.786962002515792847e-01 1.011949703097343445e-01 2.658815979957580566e-01 -1.535097211599349976e-01 1.214368566870689392e-01 -4.386426135897636414e-02 -4.599805176258087158e-02 8.621861785650253296e-02 1.051255017518997192e-01 3.854091167449951172e-01 -1.458582729101181030e-01 -1.035535857081413269e-01 1.559417694807052612e-01
-2.158502340316772461e-01 4.503735899925231934e-02 -3.661712408065795898e-01 -1.762557327747344971e-01 -1.153266876935958862e-01 6.650181859731674194e-02 1.359594166278839111e-01 9.065239876508712769e-02 -3.081583380699157715e-01 8.337377756834030151e-02 -9.844794869422912598e-02 -3.729336261749267578e-01 -3.030214458703994751e-03 -1.264327913522720337e-01 -1.107167303562164307e-01 1.218247562646865845e-01 6.557434797286987305e-02 2.833041548728942871e-02 5.040793120861053467e-02 -5.720384791493415833e-02 5.504844188690185547e-01 6.343839317560195923e-02 -5.393957346677780151e-02 1.497800797224044800e-01 -1.936380714178085327e-01 6.110267713665962219e-02 1.683486849069595337e-01 7.689804583787918091e-02 5.617365613579750061e-02 -1.049455031752586365e-01 -4.578681662678718567e-02 1.138557344675064087e-01
-5.211621150374412537e-02 2.355986535549163818e-01 8.618711680173873901e-02 -6.314232945442199707e-02 -2.774801552295684814e-01 4.097686149179935455e-03 -2.061297595500946045e-01 -1.433751881122589111e-01 -2.071485817432403564e-01 4.512053728103637695e-01 -5.163237825036048889e-02 -1.398512274026870728e-01 -7.494228426367044449e-03 -6.888929009437561035e-02 1.496382150799036026e-02 1.090860813856124878e-01 -8.195768296718597412e-02 -2.058241665363311768e-01 3.086232542991638184e-01 -1.625170260667800903e-01 -4.885649308562278748e-02 -1.093571186065673828e-01 6.762517988681793213e-02 6.262406706809997559e-02 -2.813414037227630615e-01 2.418624460697174072e-01 1.478856354951858521e-01 1.173150688409805298e-01 2.795801460742950439e-01 -2.362489104270935059e-01 -5.493840575218200684e-02 2.820487879216670990e-02
-3.655012547969818115e-01 -9.809979051351547241e-02 -1.743455678224563599e-01 -6.924358755350112915e-02 -2.167395055294036865e-01 -1.469372212886810303e-02 8.895405381917953491e-02 1.358539704233407974e-02 -4.205461740493774414e-01 -4.463177174329757690e-02 -1.355214118957519531e-01 -1.888355612754821777e-01 -1.476457267999649048e-01 -1.342937797307968140e-01 -2.509059607982635498e-01 1.486296653747558594e-01 1.602768599987030029e-01 7.008235156536102295e-02 1.013220772147178650e-01 8.324766904115676880e-02 1.554497033357620239e-01 -8.741030097007751465e-02 -1.136340498924255371e-01 5.502529814839363098e-02 -1.842917501926422119e-01 4.025910198688507080e-01 6.295762956142425537e-02 -2.750221267342567444e-02 4.731943830847740173e-02 -8.626846224069595337e-02 3.185627460479736328e-01 3.288863599300384521e-02
-3.852609097957611084e-01 1.435374766588211060e-01 6.462458521127700806e-03 -1.461765319108963013e-01 -5.041122436523437500e-01 7.710560411214828491e-02 -1.107691675424575806e-01 -1.159385079517960548e-03 5.812712386250495911e-02 1.587068140506744385e-01 8.825213462114334106e-02 -2.803463637828826904e-01 -2.869179546833038330e-01 9.773391485214233398e-02 1.548505667597055435e-02 2.369347214698791504e-01 -1.549597084522247314e-01 -1.717169582843780518e-01 9.301715344190597534e-02 -4.727825149893760681e-02 2.499161846935749054e-02 6.311936676502227783e-02 7.061105966567993164e-02 3.693890990689396858e-03 6.741388887166976929e-02 5.699472129344940186e-02 -2.022816538810729980e-01 1.927563548088073730e-02 -3.356282413005828857e-02 2.832833230495452881e-01 -1.613753587007522583e-01 2.086150646209716797e-01
-1.225808039307594299e-01 1.416806131601333618e-01 -1.930661052465438843e-01 1.431576460599899292e-01 4.331865534186363220e-02 -8.375589549541473389e-02 -1.802983134984970093e-02 -3.758504390716552734e-01 -1.690335273742675781e-01 -1.219237744808197021e-01 1.042354330420494080e-01 -1.167825236916542053e-01 -3.849814832210540771e-01 -1.840463727712631226e-01 4.853051621466875076e-03 -6.423453986644744873e-02 -2.065748870372772217e-01 -1.133786439895629883e-01 -7.831294089555740356e-02 -2.354407012462615967e-01 1.223415881395339966e-01 2.272792756557464600e-01 4.118270426988601685e-02 -1.850523054599761963e-01 1.368888071738183498e-03 3.465702235698699951e-01 8.913314342498779297e-02 1.461913883686065674e-01 2.375206649303436279e-01 -4.098456352949142456e-02 1.445652842521667480e-01 2.332298457622528076e-01
-2.195657491683959961e-01 6.803818047046661377e-02 -4.599217772483825684e-01 -4.552164673805236816e-02 -1.205628886818885803e-01 -1.235341504216194153e-01 2.932529747486114502e-01 6.210951507091522217e-02 -2.289127558469772339e-01 6.430635601282119751e-02 -3.797486796975135803e-02 -3.011357188224792480e-01 -2.611152827739715576e-01 -1.601382046937942505e-01 -7.425855845212936401e-02 6.702486425638198853e-02 2.926935628056526184e-02 -2.739821672439575195e-01 5.069877579808235168e-02 2.678320556879043579e-02 -2.834340035915374756e-01 -1.188708618283271790e-01 -1.677800565958023071e-01 1.149179562926292419e-01 -6.177740916609764099e-02 1.227282658219337463e-01 -9.592472016811370850e-02 1.766709089279174805e-01 -7.719327509403228760e-02 -1.751688718795776367e-01 -7.050612568855285645e-02 2.132561206817626953e-01
-2.680092453956604004e-01 2.718823030591011047e-02 -4.275146126747131348e-02 -1.261775642633438110e-01 1.313171088695526123e-01 6.667613983154296875e-02 -9.230410307645797729e-02 -1.552783548831939697e-01 -1.418648362159729004e-01 1.473130136728286743e-01 2.764529287815093994e-01 -1.918000727891921997e-01 -3.016845881938934326e-01 -1.308340281248092651e-01 -1.814896464347839355e-01 7.306299358606338501e-02 -1.313764788210391998e-02 -3.193770349025726318e-01 8.858101814985275269e-02 -1.048727780580520630e-01 9.592107683420181274e-02 2.192741483449935913e-01 2.279033884406089783e-02 -4.564841091632843018e-02 1.039554923772811890e-01 2.370197474956512451e-01 2.383153885602951050e-01 4.115043953061103821e-02 -8.400173485279083252e-02 4.290856719017028809e-01 7.616341859102249146e-02 2.248670756816864014e-01
-2.006470859050750732e-01 7.295166701078414917e-02 -1.289782114326953888e-03 -8.833827823400497437e-02 -2.091867625713348389e-01 1.067674830555915833e-01 1.503622978925704956e-01 -7.106964290142059326e-02 -3.753825128078460693e-01 -1.324860155582427979e-01 1.117607355117797852e-01 -6.931675076484680176e-01 1.684133857488632202e-01 -4.012592881917953491e-02 1.840809546411037445e-02 1.283481121063232422e-01 8.682958036661148071e-02 6.832914054393768311e-02 9.314296394586563110e-02 6.080818362534046173e-03 1.151600331068038940e-01 -9.320459514856338501e-02 5.838810931891202927e-03 1.427353173494338989e-01 -1.016984954476356506e-01 1.545874774456024170e-01 -4.853386059403419495e-02 2.009371966123580933e-01 3.230542689561843872e-02 7.305603474378585815e-02 -8.995205163955688477e-02 1.041800603270530701e-01
-2.062880396842956543e-01 9.625887125730514526e-02 -1.576692461967468262e-01 2.444252222776412964e-01 -3.003830313682556152e-01 -1.171254813671112061e-01 1.602966338396072388e-02 -6.666671484708786011e-02 -9.307513246312737465e-04 3.734269738197326660e-01 9.074713103473186493e-03 -2.475567609071731567e-01 -3.603696525096893311e-01 1.487806141376495361e-01 -7.024785876274108887e-02 -1.555586159229278564e-01 -1.899650543928146362e-01 -2.755487561225891113e-01 1.729776710271835327e-01 6.403238046914339066e-03 6.257710605859756470e-02 2.428025901317596436e-01 -1.457390934228897095e-01 -9.323357045650482178e-02 2.193314582109451294e-02 4.541086778044700623e-02 -9.279564023017883301e-02 2.242058813571929932e-01 1.753621399402618408e-01 -4.955806583166122437e-02 1.056201085448265076e-01 1.800351291894912720e-01
-5.499536171555519104e-02 -3.379240259528160095e-02 2.099942788481712341e-02 -7.322761416435241699e-02 -2.795510888099670410e-01 1.222662627696990967e-01 -4.411156289279460907e-03 -4.135788977146148682e-02 9.315983392298221588e-03 3.888878226280212402e-01 2.139841020107269287e-01 -5.496634840965270996e-01 -2.648660838603973389e-01 9.454478323459625244e-02 -9.351240843534469604e-02 1.383206695318222046e-01 -8.856494678184390068e-04 -1.749117970466613770e-01 2.769506908953189850e-02 2.092210799455642700e-01 -3.511962294578552246e-02 -1.290332339704036713e-02 -1.593677699565887451e-02 -9.589050710201263428e-02 -2.447159141302108765e-01 1.443079262971878052e-01 2.151463776826858521e-01 -3.736200556159019470e-02 1.408941745758056641e-01 1.514198631048202515e-01 1.195420101284980774e-01 -1.324560791254043579e-01
-2.847404181957244873e-01 2.352735549211502075e-01 -1.583729088306427002e-01 -8.435124158859252930e-02 -1.868557631969451904e-01 -1.535894721746444702e-01 2.654711529612541199e-02 6.832309067249298096e-02 -1.150595173239707947e-01 -1.354190856218338013e-01 1.484879553318023682e-01 -6.194166466593742371e-02 -1.450397521257400513e-01 2.941440418362617493e-02 -1.266073584556579590e-01 -3.882925258949398994e-03 5.182734690606594086e-03 -1.862690746784210205e-01 2.511668801307678223e-01 8.982580155134201050e-02 2.087149024009704590e-01 -3.130633849650621414e-03 -8.618273586034774780e-02 -1.398180276155471802e-01 -3.724150359630584717e-01 -1.333353575319051743e-02 4.542659223079681396e-01 4.507958143949508667e-02 2.602136810310184956e-04 -2.141008973121643066e-01 2.967208623886108398e-01 1.204914525151252747e-01
-1.535407453775405884e-01 2.130481600761413574e-01 -2.666867151856422424e-02 -3.467161953449249268e-01 -9.510216861963272095e-02 1.334748268127441406e-01 2.616142332553863525e-01 -2.244707383215427399e-02 -5.355019569396972656e-01 1.373643130064010620e-01 -4.779926314949989319e-02 -9.564697742462158203e-02 -2.627149224281311035e-01 1.766003221273422241e-01 -1.264913231134414673e-01 2.111844122409820557e-01 1.330217160284519196e-02 -6.958297640085220337e-02 1.331410855054855347e-01 -6.551664322614669800e-02 -6.587158143520355225e-02 -7.244957238435745239e-02 -1.694708168506622314e-01 4.948091506958007812e-02 -1.558294892311096191e-01 -1.115074306726455688e-01 4.375609382987022400e-02 2.835638821125030518e-02 -1.697811335325241089e-01 1.217419505119323730e-01 1.672713607549667358e-01 2.399585545063018799e-01
-1.895872354507446289e-01 3.721073037013411522e-03 -1.101163178682327271e-01 -2.225369065999984741e-01 -3.415888547897338867e-02 2.782880961894989014e-01 -2.114666104316711426e-01 9.599840641021728516e-02 -1.963587105274200439e-01 1.048611328005790710e-01 2.811543345451354980e-01 -1.393783688545227051e-01 -1.137260496616363525e-01 2.268257737159729004e-01 -4.987717419862747192e-02 -2.411883473396301270e-01 -7.232081145048141479e-02 -2.465173453092575073e-01 -1.089782342314720154e-01 8.505897223949432373e-02 1.007733941078186035e-01 3.142374455928802490e-01 -8.246167562901973724e-03 1.742943823337554932e-01 -1.967612504959106445e-01 2.341578751802444458e-01 3.716836869716644287e-02 -5.291977897286415100e-02 1.846526116132736206e-01 3.365974500775337219e-02 1.992004513740539551e-01 3.157268762588500977e-01
-2.995255887508392334e-01 -6.379242404364049435e-04 -2.245864272117614746e-01 2.004890441894531250e-01 -1.963889747858047485e-01 -8.719141595065593719e-03 1.129519119858741760e-01 -2.953795790672302246e-01 3.330343216657638550e-02 -1.883373260498046875e-01 1.571040153503417969e-01 -3.457838594913482666e-01 -2.301696687936782837e-01 -1.428410112857818604e-01 9.338164329528808594e-02 -1.004327684640884399e-01 -2.694734036922454834e-01 -2.282547503709793091e-01 1.089362986385822296e-02 -5.711331218481063843e-02 -1.189574878662824631e-02 9.062729775905609131e-02 -1.014740839600563049e-01 4.020345211029052734e-02 -2.508319318294525146e-01 1.225202679634094238e-01 -4.705756530165672302e-02 2.031784132122993469e-02 2.908444106578826904e-01 2.938300967216491699e-01 5.373811349272727966e-02 7.243163138628005981e-02
-3.591189682483673096e-01 1.512432098388671875e-02 -2.432528436183929443e-01 -2.396817505359649658e-01 -1.801999844610691071e-02 5.817573145031929016e-02 -2.181688696146011353e-01 1.615157723426818848e-01 -1.757020354270935059e-01 1.346740871667861938e-01 1.584981530904769897e-01 -1.905587464570999146e-01 -2.966091036796569824e-01 -2.044883370399475098e-01 -1.760010421276092529e-01 -1.231174096465110779e-01 -3.931206837296485901e-02 -3.196825459599494934e-02 -1.204818487167358398e-01 -2.395910769701004028e-01 2.305483222007751465e-01 -1.816962212324142456e-01 -2.114167064428329468e-01 4.512226581573486328e-02 1.465578079223632812e-01 -4.387572780251502991e-02 -5.706417839974164963e-03 2.141362428665161133e-01 2.200316935777664185e-01 6.232408061623573303e-02 2.467845976352691650e-01 2.332264743745326996e-02
-5.640415474772453308e-03 3.677304983139038086e-01 9.758499450981616974e-03 -6.721949577331542969e-02 -1.663664579391479492e-01 -3.206603974103927612e-02 -5.836211144924163818e-02 -8.937131613492965698e-02 1.356182619929313660e-03 3.283455073833465576e-01 1.325564533472061157e-01 -2.596753239631652832e-01 -7.952566444873809814e-02 -1.677844524383544922e-01 2.074020542204380035e-02 3.354460895061492920e-01 -8.500690013170242310e-02 -2.150913923978805542e-01 6.323809921741485596e-02 -8.202219009399414062e-02 -1.648008674383163452e-01 -6.775666028261184692e-02 2.504380792379379272e-02 -5.227672681212425232e-02 -9.196551889181137085e-02 4.618364572525024414e-02 2.466424554586410522e-01 1.641352027654647827e-01 1.980865150690078735e-01 -2.425468564033508301e-01 3.650749921798706055e-01 2.252689003944396973e-01
-3.776905313134193420e-02 -1.026682462543249130e-02 -1.444648504257202148e-01 1.943732500076293945e-01 -7.216459512710571289e-02 2.907748520374298096e-01 -7.551158964633941650e-02 -7.012648135423660278e-02 -1.491784155368804932e-01 1.095933616161346436e-01 1.887720227241516113e-01 -4.876754879951477051e-01 -1.000250279903411865e-01 5.334466323256492615e-02 -1.267052292823791504e-01 -1.833116263151168823e-01 1.625171601772308350e-01 -2.006285041570663452e-01 -7.769326475681737065e-05 -2.144968658685684204e-01 -2.697112858295440674e-01 9.949840605258941650e-02 -7.278080284595489502e-02 1.518919765949249268e-01 -1.477736830711364746e-01 1.615736037492752075e-01 -6.098287180066108704e-03 3.758589029312133789e-01 -8.244729251600801945e-04 -1.045226827263832092e-01 1.105225756764411926e-01 -1.820121109485626221e-01
-5.728323385119438171e-02 1.676838397979736328e-01 -1.937759369611740112e-01 2.434785664081573486e-01 -1.048193052411079407e-01 1.249730400741100311e-02 -1.761534512042999268e-01 -8.762624114751815796e-02 -2.102158404886722565e-02 3.365198150277137756e-02 -1.279393583536148071e-01 -2.878654301166534424e-01 -3.910068273544311523e-01 -4.083595797419548035e-02 -6.027307361364364624e-02 3.337200582027435303e-01 5.644062533974647522e-02 1.238196119666099548e-01 1.161101907491683960e-01 -2.805068902671337128e-02 1.119835898280143738e-01 -1.336787343025207520e-01 8.682703226804733276e-02 5.636456981301307678e-02 -2.919589579105377197e-01 4.673588555306196213e-03 1.465702354907989502e-01 1.038231328129768372e-01 3.802764713764190674e-01 -7.971032708883285522e-02 2.297650426626205444e-01 2.374059110879898071e-01
-3.341878354549407959e-01 9.412983059883117676e-02 -3.486895561218261719e-02 1.053935959935188293e-01 -3.645080029964447021e-01 1.363779306411743164e-01 1.127962991595268250e-01 6.774257868528366089e-02 -6.272063404321670532e-02 1.612273603677749634e-01 -4.309033602476119995e-02 -2.527724802494049072e-01 -1.592424213886260986e-01 -5.638282746076583862e-04 -2.522288635373115540e-02 9.667565673589706421e-02 -2.501832544803619385e-01 -7.842008769512176514e-02 8.900897204875946045e-02 -3.119767010211944580e-01 1.575214229524135590e-02 7.304581254720687866e-02 5.701544880867004395e-02 3.406305983662605286e-02 5.835485458374023438e-02 -1.253968924283981323e-01 3.606244176626205444e-02 2.441780418157577515e-01 4.169279038906097412e-01 2.864871025085449219e-01 2.162686139345169067e-01 -2.490717358887195587e-02
-4.494784772396087646e-02 2.721919417381286621e-01 -1.601365953683853149e-01 -8.594752103090286255e-02 -6.170608475804328918e-02 1.394421160221099854e-01 -8.026958256959915161e-02 1.129225045442581177e-01 -8.386205136775970459e-02 -2.578688226640224457e-02 1.295811086893081665e-01 -1.407342404127120972e-01 -1.425831913948059082e-01 -1.161736100912094116e-01 -8.063119649887084961e-02 -7.234642654657363892e-02 -9.417246282100677490e-02 6.214546412229537964e-02 4.108566045761108398e-01 1.999143213033676147e-01 -1.420599035918712616e-02 -1.467546075582504272e-02 -1.674155294895172119e-01 -3.993444889783859253e-02 -3.533065617084503174e-01 -3.560804948210716248e-02 4.201524257659912109e-01 2.375517487525939941e-01 5.042848736047744751e-02 -1.188374608755111694e-01 2.569099366664886475e-01 2.555336952209472656e-01
1.556488126516342163e-01 -1.225366294384002686e-01 -2.967582941055297852e-01 -1.426500678062438965e-01 -1.185954287648200989e-01 2.162930965423583984e-01 8.410371840000152588e-02 -4.907108098268508911e-02 -3.132957816123962402e-01 1.452811807394027710e-02 2.594677209854125977e-01 -2.152814418077468872e-01 -7.844253629446029663e-02 -8.803625404834747314e-02 -3.514956831932067871e-01 1.884430795907974243e-01 -6.566056609153747559e-02 -2.216755598783493042e-01 2.070412635803222656e-01 1.957845501601696014e-02 -3.965561278164386749e-03 7.423038035631179810e-02 -1.017361059784889221e-01 2.956545054912567139e-01 -2.119110524654388428e-01 2.354686260223388672e-01 9.374572336673736572e-02 -8.928420953452587128e-03 1.600821465253829956e-01 -1.677574813365936279e-01 -1.401604413986206055e-01 -1.199756190180778503e-01
-2.385306060314178467e-01 -1.234762966632843018e-01 -2.690612375736236572e-01 3.065115958452224731e-02 -8.617825061082839966e-02 -1.941000223159790039e-01 1.635665446519851685e-01 2.744590397924184799e-03 -2.459975033998489380e-01 -5.759268254041671753e-02 1.272134482860565186e-01 -2.697830498218536377e-01 -2.635148465633392334e-01 -2.016394734382629395e-01 2.906564772129058838e-01 -7.634385675191879272e-02 -1.735644191503524780e-01 -8.375357836484909058e-02 3.305107355117797852e-01 6.388510018587112427e-02 -9.333920478820800781e-02 -1.083488240838050842e-01 -1.833534985780715942e-01 2.034883946180343628e-02 -1.168103069067001343e-01 2.810907661914825439e-01 3.554200381040573120e-02 1.254501491785049438e-01 -2.014970928430557251e-01 -4.928197339177131653e-02 2.187413573265075684e-01 1.548448354005813599e-01
-1.591394245624542236e-01 2.132269144058227539e-01 -5.541682615876197815e-02 1.304309666156768799e-01 -1.456327438354492188e-01 -1.219250075519084930e-02 -9.362278506159782410e-03 -4.647662043571472168e-01 -2.206066809594631195e-02 -2.139603495597839355e-01 1.592653244733810425e-01 -2.285555005073547363e-01 -2.212897241115570068e-01 4.315169155597686768e-02 -1.374210119247436523e-01 8.725067228078842163e-02 -2.809011936187744141e-01 -2.449288070201873779e-01 6.023909896612167358e-02 -2.022987157106399536e-01 -3.830062225461006165e-02 1.727619618177413940e-01 1.124212369322776794e-01 7.594680786132812500e-02 -1.689506322145462036e-01 2.207165770232677460e-02 7.127721607685089111e-02 2.745342254638671875e-01 1.198014989495277405e-01 2.852033078670501709e-01 6.526515632867813110e-02 1.669513136148452759e-01
-1.813996881246566772e-01 -4.056972265243530273e-02 -2.810329794883728027e-01 -1.702578067779541016e-01 -3.254082752391695976e-03 6.010811775922775269e-03 8.457178622484207153e-02 7.746571302413940430e-02 -2.139590494334697723e-02 1.952278912067413330e-01 -9.196860343217849731e-02 -2.317990809679031372e-01 -1.257158666849136353e-01 -5.899302288889884949e-02 -2.387416958808898926e-01 2.661854028701782227e-01 5.995661392807960510e-02 2.761941254138946533e-01 1.481740921735763550e-01 -1.339199244976043701e-01 -9.710551798343658447e-02 9.756786376237869263e-02 -3.153681755065917969e-01 1.817337051033973694e-02 -2.537937462329864502e-02 2.090490758419036865e-01 1.489522401243448257e-02 2.282188087701797485e-01 -1.296333502978086472e-02 1.299987286329269409e-01 3.160271048545837402e-02 4.931139051914215088e-01
-1.340940445661544800e-01 1.095574945211410522e-01 -2.612267248332500458e-02 -1.080728918313980103e-01 -1.263256669044494629e-01 6.897707283496856689e-02 -1.055714488029479980e-01 4.237273335456848145e-02 -1.417489200830459595e-01 6.995749473571777344e-02 1.700177043676376343e-01 -5.151358842849731445e-01 -2.328845858573913574e-01 2.029376029968261719e-01 8.187475800514221191e-02 1.166711524128913879e-01 -3.172542154788970947e-02 -7.153107970952987671e-02 1.117003895342350006e-02 -1.936285756528377533e-02 7.724387943744659424e-02 7.267683744430541992e-02 1.240285709500312805e-01 1.010807827115058899e-01 -2.985162138938903809e-01 5.353108644485473633e-01 -1.117613017559051514e-01 -2.130826562643051147e-02 1.894759759306907654e-02 1.996886283159255981e-01 1.281979233026504517e-01 -1.579102873802185059e-02
-9.182143956422805786e-02 -9.156647324562072754e-02 7.205911725759506226e-02 -1.748830825090408325e-01 -5.866781994700431824e-02 3.250839710235595703e-01 6.890932470560073853e-02 7.245505601167678833e-02 -2.051521986722946167e-01 1.649238541722297668e-02 7.471676170825958252e-02 -3.553740978240966797e-01 -1.335832476615905762e-01 -1.229963451623916626e-01 -3.335619345307350159e-02 5.198853835463523865e-02 2.019196748733520508e-01 -1.955240070819854736e-01 -2.123659849166870117e-02 -1.966594457626342773e-01 -4.193833470344543457e-02 1.536692827939987183e-01 3.064624033868312836e-02 7.115624845027923584e-02 -4.120984971523284912e-01 -4.124099761247634888e-02 1.756783425807952881e-01 3.679891228675842285e-01 -1.181505024433135986e-01 1.683857142925262451e-01 2.835398614406585693e-01 -8.515600115060806274e-02
1.471317708492279053e-01 2.199879735708236694e-01 -6.718588620424270630e-02 -7.696610689163208008e-02 -2.733926773071289062e-01 1.197625249624252319e-01 -1.892976909875869751e-01 -2.018075734376907349e-01 -2.353156656026840210e-01 -1.733598113059997559e-01 8.369958400726318359e-02 -2.996994554996490479e-01 -2.534672319889068604e-01 -6.040425226092338562e-02 -1.229977700859308243e-02 -5.393352732062339783e-02 -9.168943017721176147e-02 -2.257077991962432861e-01 -4.519507288932800293e-02 -1.593109667301177979e-01 1.955780833959579468e-01 -1.001922413706779480e-03 1.324956566095352173e-01 -6.793825328350067139e-02 1.710852831602096558e-01 4.322793483734130859e-01 2.853466197848320007e-02 -6.442109495401382446e-02 -1.315541006624698639e-02 2.018596976995468140e-01 6.176913529634475708e-02 2.960313856601715088e-01
-4.144617915153503418e-02 2.491438984870910645e-01 -8.821669220924377441e-02 3.683433681726455688e-02 6.614238768815994263e-02 8.916076272726058960e-02 -1.390158236026763916e-01 2.313551455736160278e-01 -2.818201780319213867e-01 1.410963833332061768e-01 3.293902426958084106e-02 -4.006221294403076172e-01 9.737232699990272522e-03 1.890242695808410645e-01 1.836204528808593750e-01 4.835349693894386292e-02 -9.256801009178161621e-02 -8.038254082202911377e-02 1.454472243785858154e-01 -3.135361075401306152e-01 2.047307044267654419e-01 -3.120467066764831543e-02 -8.421327173709869385e-02 -2.183095514774322510e-01 -4.079241156578063965e-01 -1.355679985135793686e-02 1.374323517084121704e-01 2.745495438575744629e-01 -3.767908364534378052e-02 -1.919360272586345673e-02 7.757790386676788330e-02 9.118976444005966187e-02
-7.662564516067504883e-02 2.062418907880783081e-01 -4.072046279907226562e-01 -9.445018135011196136e-03 -2.942298166453838348e-02 3.559867441654205322e-01 -2.419909089803695679e-01 1.335203349590301514e-01 -1.942643672227859497e-01 1.817626506090164185e-01 -1.091552749276161194e-01 -1.920373439788818359e-01 -1.787260472774505615e-01 -1.918935477733612061e-01 6.323286890983581543e-02 -1.202244162559509277e-01 1.265262961387634277e-01 7.622697204351425171e-02 -8.585515618324279785e-02 -1.138015184551477432e-02 3.628209233283996582e-01 -2.890177629888057709e-02 3.182372823357582092e-02 6.289894226938486099e-03 -1.385974436998367310e-01 1.918879747390747070e-01 2.582313418388366699e-01 1.256432086229324341e-01 6.211008131504058838e-02 2.724296785891056061e-02 2.174900174140930176e-01 1.472149789333343506e-01
-1.771844625473022461e-01 -1.046558246016502380e-01 -4.341140687465667725e-01 -2.941065430641174316e-01 2.770374156534671783e-02 1.638291776180267334e-02 -1.625235229730606079e-01 -9.638325124979019165e-02 -3.601246774196624756e-01 -6.075240299105644226e-02 1.091399863362312317e-01 -1.440337598323822021e-01 -3.271068036556243896e-01 -1.357339620590209961e-01 2.123911529779434204e-01 -9.208793751895427704e-03 1.028721034526824951e-01 -7.268926128745079041e-03 6.763582676649093628e-02 -2.860864996910095215e-01 -7.469479739665985107e-02 -9.569513797760009766e-02 -1.224612370133399963e-01 -4.918864741921424866e-02 1.340478360652923584e-01 8.211524784564971924e-02 -6.737289950251579285e-04 1.147790178656578064e-01 3.252083361148834229e-01 1.117216646671295166e-01 1.413820534944534302e-01 -6.307378411293029785e-02
-1.022534295916557312e-01 7.682877779006958008e-02 -6.751395761966705322e-02 1.213965117931365967e-01 1.068763434886932373e-02 3.875345736742019653e-02 -3.608429431915283203e-02 1.123558506369590759e-01 -2.184986472129821777e-01 1.529823173768818378e-03 -3.334472700953483582e-02 -4.000941216945648193e-01 -1.714203208684921265e-01 -1.574873477220535278e-01 -9.482128545641899109e-03 1.094231158494949341e-01 2.074220925569534302e-01 -2.636401355266571045e-01 3.451818972826004028e-02 -2.875139713287353516e-01 -2.009363844990730286e-02 1.350810378789901733e-01 -8.201251737773418427e-03 3.629979491233825684e-02 -1.984883397817611694e-01 2.226608395576477051e-01 -1.604825705289840698e-01 4.873525798320770264e-01 -1.968556642532348633e-01 -1.478576753288507462e-02 2.376467138528823853e-01 -9.752752631902694702e-02
[truncated: 3,274,821 more chars]
