# Supplementary material for: The Language of Innovation
Source: PLoS One. 2020 Apr 30;15(4):e0230107. doi: 10.1371/journal.pone.0230107 (PMC7194493; doi:10.1371/journal.pone.0230107)
Supplement: S11 File — (GZ) [file pone.0230107.s011.tar.gz › 1989-1993/V2Run_27_VS_4500_embeddings1989-1993ED32.txt]

4.410361871123313904e-02 1.816859655082225800e-02 -1.587336361408233643e-01 -2.745088040828704834e-01 1.154362037777900696e-01 8.907963521778583527e-03 9.441109746694564819e-02 -2.125687450170516968e-01 -1.893145740032196045e-01 -2.048499584197998047e-01 -1.880736947059631348e-01 3.510962799191474915e-02 2.208516597747802734e-01 -1.366744786500930786e-01 -3.111146688461303711e-01 -5.724819749593734741e-02 2.169789224863052368e-01 9.644407778978347778e-02 -1.542562544345855713e-01 1.082017421722412109e-01 -1.175280585885047913e-01 3.311204910278320312e-01 1.380875259637832642e-01 -2.975597679615020752e-01 9.276057779788970947e-02 -2.204839512705802917e-02 2.060709446668624878e-01 -8.995272219181060791e-02 1.890909820795059204e-01 2.357869446277618408e-01 7.300882786512374878e-02 -2.616494894027709961e-01
1.328353881835937500e-01 2.336178869009017944e-01 -1.556423902511596680e-01 -1.246082782745361328e-01 -4.139652475714683533e-02 -3.517193719744682312e-02 1.352934241294860840e-01 -2.523441910743713379e-01 -3.270824998617172241e-02 2.845033109188079834e-01 -2.009428739547729492e-01 3.236632347106933594e-01 1.496289968490600586e-01 -5.479178950190544128e-02 -1.409941166639328003e-01 -1.248942241072654724e-01 1.767093688249588013e-01 -8.312029391527175903e-02 -8.072297275066375732e-02 2.152326107025146484e-01 -7.189267128705978394e-02 1.552299410104751587e-02 1.283975392580032349e-01 -2.646141350269317627e-01 4.823199287056922913e-02 1.852596104145050049e-01 3.118967711925506592e-01 2.803831994533538818e-01 2.787961959838867188e-01 3.196256980299949646e-02 -2.021343559026718140e-01 -5.899375304579734802e-03
4.831298589706420898e-01 1.110783126205205917e-02 6.219533458352088928e-02 -8.038097620010375977e-02 -6.640817970037460327e-02 1.017649322748184204e-01 3.564798533916473389e-01 -2.343241721391677856e-01 -6.113208457827568054e-02 1.239968016743659973e-01 -1.584694087505340576e-01 -3.546610847115516663e-02 1.292503178119659424e-01 -1.668428480625152588e-01 7.906325161457061768e-02 9.320279583334922791e-03 2.759584188461303711e-01 2.663430757820606232e-02 -3.065702319145202637e-01 2.350490838289260864e-01 8.057352900505065918e-02 1.174765452742576599e-01 -6.508410722017288208e-02 -1.231992840766906738e-01 -1.638679653406143188e-01 -4.553180932998657227e-02 3.260718584060668945e-01 1.906447708606719971e-01 -3.664068877696990967e-02 -6.103056669235229492e-02 8.189968764781951904e-02 1.176709681749343872e-01
8.244174718856811523e-02 1.696686446666717529e-02 -1.536720395088195801e-01 -3.765856623649597168e-01 7.314304262399673462e-02 -4.712284728884696960e-02 4.101364687085151672e-02 -3.205793201923370361e-01 -1.837576776742935181e-01 3.118053637444972992e-02 2.959164418280124664e-02 3.223179280757904053e-01 2.032656967639923096e-01 1.361796110868453979e-01 -8.901657536625862122e-03 5.541546270251274109e-02 3.237860798835754395e-01 -6.655304133892059326e-02 -1.220521628856658936e-01 2.252589762210845947e-01 2.995533943176269531e-01 -2.833823859691619873e-01 7.716222852468490601e-02 -1.511940807104110718e-01 -1.130360737442970276e-01 3.886339813470840454e-02 1.359368562698364258e-01 1.296358257532119751e-01 -1.816368252038955688e-01 5.279226228594779968e-02 4.554934054613113403e-02 2.275134325027465820e-01
4.811692610383033752e-02 8.190926164388656616e-02 -1.386560648679733276e-01 -3.476395010948181152e-01 5.727591738104820251e-02 -1.080581620335578918e-01 2.857004702091217041e-01 -2.791004776954650879e-01 5.933453887701034546e-02 3.513062372803688049e-02 1.340031921863555908e-01 1.870812475681304932e-02 5.251267552375793457e-02 1.253366470336914062e-01 -1.894298568367958069e-02 -2.069137543439865112e-01 3.450041711330413818e-01 -3.993361443281173706e-02 -3.481338918209075928e-01 3.101034164428710938e-01 8.327191323041915894e-02 8.896547555923461914e-02 -1.728441193699836731e-02 -6.891658902168273926e-02 -1.103800833225250244e-01 5.161017552018165588e-02 8.077783882617950439e-02 2.902395725250244141e-01 -2.431823015213012695e-01 2.059416919946670532e-01 6.432040035724639893e-02 1.501260697841644287e-01
2.161586433649063110e-01 7.665331941097974777e-03 -1.185608804225921631e-01 -1.886511147022247314e-01 -2.237612009048461914e-01 -1.489583589136600494e-02 1.248068287968635559e-01 -4.521199762821197510e-01 8.620426990091800690e-03 1.258530318737030029e-01 -7.029758393764495850e-02 1.212445273995399475e-02 2.567386031150817871e-01 -2.211935073137283325e-01 -1.605559438467025757e-01 -2.443045191466808319e-02 -1.040208563208580017e-01 -9.337072074413299561e-02 -1.877621859312057495e-01 -1.768385022878646851e-01 1.249951198697090149e-01 1.144301444292068481e-01 9.488853812217712402e-02 -1.775587052106857300e-01 -1.617891639471054077e-01 2.019298374652862549e-01 3.517061769962310791e-01 6.523636728525161743e-02 1.068259328603744507e-01 2.705684006214141846e-01 -1.411927789449691772e-01 -1.276699900627136230e-01
7.531005144119262695e-02 5.383107811212539673e-02 2.448007836937904358e-02 1.224514469504356384e-02 6.215956807136535645e-02 1.461348235607147217e-01 -5.899012088775634766e-02 -1.916056424379348755e-01 1.265426725149154663e-01 -5.724814906716346741e-02 -1.147732958197593689e-01 -1.954524032771587372e-02 8.067207783460617065e-02 -3.047761619091033936e-01 3.507535159587860107e-02 -2.274572849273681641e-01 3.709820806980133057e-01 1.628170609474182129e-01 1.516116503626108170e-02 2.230313420295715332e-01 -5.142820253968238831e-02 1.296230554580688477e-01 -1.765676438808441162e-01 -4.070961177349090576e-01 -3.929570317268371582e-01 5.672419071197509766e-02 2.823537588119506836e-01 -1.611042395234107971e-02 -1.063750833272933960e-01 1.041424944996833801e-01 1.898067146539688110e-01 -1.174579560756683350e-01
5.119283869862556458e-02 8.532003313302993774e-02 -9.804892539978027344e-02 -3.372011482715606689e-01 -1.504134237766265869e-01 -2.557007223367691040e-02 2.176727354526519775e-01 -2.224512547254562378e-01 8.087383955717086792e-02 3.787059783935546875e-01 -7.553487271070480347e-02 1.204628422856330872e-01 2.012811750173568726e-01 -8.057509362697601318e-02 4.268231615424156189e-02 4.514302313327789307e-02 1.416514515876770020e-01 3.020393252372741699e-01 -4.299422204494476318e-01 1.742487251758575439e-01 2.661584690213203430e-02 1.357823163270950317e-01 -7.845027744770050049e-02 -8.810757100582122803e-02 -2.964886426925659180e-01 -3.262331709265708923e-02 1.253009438514709473e-01 -3.920768853276968002e-03 -2.128474786877632141e-02 2.217516601085662842e-01 6.898532807826995850e-02 8.340356498956680298e-02
7.433839142322540283e-02 -2.889226973056793213e-01 6.162226200103759766e-02 -2.220806479454040527e-01 -7.413961924612522125e-03 1.035647019743919373e-01 2.147211879491806030e-01 -5.299187898635864258e-01 -1.428602635860443115e-01 2.461177110671997070e-01 2.143788523972034454e-02 1.904543191194534302e-01 2.559690475463867188e-01 -2.857210040092468262e-01 -2.553646266460418701e-01 -1.390780806541442871e-01 2.251661866903305054e-01 -7.490979135036468506e-02 -6.977239158004522324e-03 1.016873940825462341e-01 6.810590624809265137e-02 7.791684567928314209e-02 -1.519918441772460938e-01 3.751443326473236084e-02 -1.134348064661026001e-01 1.042164266109466553e-01 1.029879003763198853e-01 -1.948325894773006439e-02 -7.411444932222366333e-02 1.689627617597579956e-01 5.443691276013851166e-03 -7.110615726560354233e-03
1.856117397546768188e-01 1.834361106157302856e-01 -2.907365262508392334e-01 -9.214024990797042847e-02 1.025333162397146225e-02 8.207847923040390015e-02 -9.659490734338760376e-02 -9.918863326311111450e-02 4.495592415332794189e-02 3.679645061492919922e-01 1.694414392113685608e-02 3.415821492671966553e-01 1.786328256130218506e-01 -3.668448328971862793e-02 -5.119714140892028809e-02 -7.122687250375747681e-02 2.033299952745437622e-01 -2.691065073013305664e-01 -9.891469031572341919e-02 -1.259360462427139282e-01 1.367494910955429077e-01 2.183069139719009399e-01 1.594476699829101562e-01 -4.406815767288208008e-02 -1.537483464926481247e-02 3.338385820388793945e-01 2.850867211818695068e-01 2.430191040039062500e-01 -1.505872700363397598e-02 1.301761418581008911e-01 1.130661070346832275e-01 4.933218285441398621e-02
3.604489564895629883e-02 2.001598328351974487e-01 -2.076880037784576416e-01 -5.830117966979742050e-03 -7.914128899574279785e-02 -6.139490008354187012e-02 6.300807744264602661e-02 -4.694250226020812988e-01 8.906301110982894897e-02 2.135754227638244629e-01 -3.270903229713439941e-02 -1.687934994697570801e-01 3.731167614459991455e-01 -1.822402775287628174e-01 2.631042897701263428e-02 -2.767051458358764648e-01 7.256265729665756226e-02 9.530588984489440918e-02 -2.923944890499114990e-01 7.752178609371185303e-02 -3.848629072308540344e-02 1.444056928157806396e-01 6.795770674943923950e-02 -1.114257518202066422e-02 -2.214914262294769287e-01 1.947308778762817383e-01 3.110854625701904297e-01 7.639892399311065674e-02 8.836656808853149414e-02 3.255507349967956543e-02 -1.204829141497612000e-01 -4.908260330557823181e-02
1.396921873092651367e-01 -4.416792839765548706e-02 -4.781531542539596558e-02 -2.725817821919918060e-02 -2.084785550832748413e-01 -2.129524499177932739e-01 -3.839747607707977295e-02 -2.922629415988922119e-01 1.320603340864181519e-01 2.931433916091918945e-01 -1.367782950401306152e-01 3.583136200904846191e-01 2.593885362148284912e-01 -5.178896244615316391e-03 1.113025471568107605e-02 -1.086545363068580627e-02 3.384471833705902100e-01 -2.360602021217346191e-01 -8.489919453859329224e-02 -7.830207794904708862e-02 3.669557347893714905e-02 6.522776931524276733e-02 -1.102106720209121704e-01 -1.659387797117233276e-01 -2.148409187793731689e-01 2.680686116218566895e-01 3.560294806957244873e-01 1.380946766585111618e-02 -6.358434259891510010e-02 -5.601435527205467224e-02 5.472134333103895187e-03 2.668127417564392090e-02
5.395483225584030151e-02 -8.303235471248626709e-02 1.188136637210845947e-01 -3.659743666648864746e-01 -2.146420329809188843e-01 -3.035283386707305908e-01 2.229135334491729736e-01 -2.175384610891342163e-01 -9.030690789222717285e-02 7.059534639120101929e-02 -6.459464132785797119e-02 1.060666665434837341e-01 2.881498262286186218e-02 -1.636241376399993896e-01 9.676367789506912231e-02 -5.248178169131278992e-02 2.185892164707183838e-01 8.136507868766784668e-02 -5.308440923690795898e-01 7.974152266979217529e-02 -5.382489040493965149e-02 1.866863965988159180e-01 -1.833989471197128296e-01 -2.305366992950439453e-01 3.444655984640121460e-02 1.313203722238540649e-01 1.603521257638931274e-01 3.863013535737991333e-02 6.668230891227722168e-02 1.275132745504379272e-01 -6.777758151292800903e-02 2.490945719182491302e-02
4.480708837509155273e-01 -1.370597817003726959e-02 -1.918977499008178711e-01 -3.101085424423217773e-01 -2.382649183273315430e-01 -5.038647353649139404e-02 -1.031808182597160339e-01 -2.306880652904510498e-01 1.249544229358434677e-02 -1.160486117005348206e-01 -1.010351628065109253e-01 5.865775421261787415e-02 2.690145075321197510e-01 1.584651023149490356e-01 1.279374584555625916e-02 -7.946139574050903320e-02 2.249057441949844360e-01 9.929514490067958832e-03 -1.747391670942306519e-01 3.160032033920288086e-01 1.432086974382400513e-01 7.410251349210739136e-02 -4.097431525588035583e-02 -2.224283516407012939e-01 -9.699075669050216675e-02 2.232061624526977539e-01 7.926644384860992432e-02 6.155538558959960938e-02 -2.182709574699401855e-01 1.534632444381713867e-01 -3.538562450557947159e-03 -1.136578693985939026e-01
-1.057250425219535828e-02 6.733534485101699829e-02 -5.067748576402664185e-02 -2.944478988647460938e-01 -2.372077405452728271e-01 1.708222180604934692e-01 2.597766816616058350e-01 -1.931136250495910645e-01 -2.298456430435180664e-01 2.174147870391607285e-03 1.221762895584106445e-01 2.927612140774726868e-02 2.976130247116088867e-01 -2.284895926713943481e-01 1.378223206847906113e-02 -7.476387917995452881e-02 7.624825090169906616e-02 -1.336506158113479614e-01 -3.003461956977844238e-01 4.423176869750022888e-02 2.349105626344680786e-01 1.551468670368194580e-01 -7.352652400732040405e-02 7.407085504382848740e-03 9.109137952327728271e-02 5.349862948060035706e-02 3.227892518043518066e-01 1.194108501076698303e-01 -3.398398682475090027e-02 1.330855190753936768e-01 2.780731916427612305e-01 2.726265788078308105e-01
5.712192133069038391e-02 -1.707017719745635986e-01 -2.140075564384460449e-01 -2.927612066268920898e-01 -6.288503110408782959e-02 -1.233243010938167572e-02 1.130688562989234924e-01 -3.302263021469116211e-01 -3.951048105955123901e-02 2.185214459896087646e-01 -1.729582697153091431e-01 2.903962433338165283e-01 -1.220103874802589417e-01 -1.055059209465980530e-01 -6.855579465627670288e-02 -8.577498048543930054e-02 2.721114158630371094e-01 -2.471361458301544189e-01 -1.461212784051895142e-01 2.476177550852298737e-02 5.028452351689338684e-02 -5.655372887849807739e-02 1.302969157695770264e-01 -3.028287924826145172e-02 -4.657668527215719223e-03 1.595161408185958862e-01 4.491729736328125000e-01 4.186028242111206055e-02 7.577942311763763428e-02 -1.304562389850616455e-01 1.999654471874237061e-01 -1.899644285440444946e-01
1.444331854581832886e-01 2.115968847647309303e-03 2.374516278505325317e-01 -2.458887249231338501e-01 -4.256853833794593811e-02 -3.920228481292724609e-01 1.912652701139450073e-01 -2.824397385120391846e-01 -8.761250972747802734e-02 1.856258511543273926e-01 6.386764347553253174e-02 1.632299572229385376e-01 1.256569772958755493e-01 -5.287851020693778992e-02 5.514263734221458435e-02 -5.324171483516693115e-02 7.330730557441711426e-02 3.501084446907043457e-02 -3.398303985595703125e-01 1.909512430429458618e-01 1.353219151496887207e-01 1.692550927400588989e-01 -3.540223836898803711e-02 -1.133925244212150574e-01 -3.376449346542358398e-01 2.098236680030822754e-01 4.345478489995002747e-02 1.627112478017807007e-01 1.283461153507232666e-01 2.179363518953323364e-01 1.311608850955963135e-01 7.708146423101425171e-02
-8.649017661809921265e-02 7.555034011602401733e-02 6.168201565742492676e-02 -3.169973194599151611e-01 -2.220640778541564941e-01 -2.779064886271953583e-02 -2.921182215213775635e-01 -1.422260850667953491e-01 1.683363169431686401e-01 -1.366837173700332642e-01 1.453137844800949097e-01 -6.836005952209234238e-03 1.008627787232398987e-01 -2.441874891519546509e-01 -1.801317930221557617e-01 -8.340569585561752319e-02 1.274986863136291504e-01 -1.011277884244918823e-01 -1.817787289619445801e-01 8.447276800870895386e-02 -2.079835981130599976e-01 3.444716632366180420e-01 -8.663184195756912231e-02 -3.104094266891479492e-01 2.294642291963100433e-02 1.491180509328842163e-01 1.819276511669158936e-01 1.528255939483642578e-01 8.946485072374343872e-02 3.521659672260284424e-01 5.095814540982246399e-02 5.665734037756919861e-02
1.578379720449447632e-01 1.927495300769805908e-01 -9.232937544584274292e-02 -4.418152868747711182e-01 -2.866726554930210114e-02 -1.303453557193279266e-02 1.294918358325958252e-01 -3.937465250492095947e-01 -1.167181879281997681e-01 -6.156195327639579773e-02 1.663281470537185669e-01 1.794069260358810425e-01 1.327407360076904297e-01 1.829350739717483521e-01 1.261153817176818848e-02 1.402601919835433364e-04 1.670566946268081665e-02 -1.959477216005325317e-01 -2.269138991832733154e-01 3.016498088836669922e-01 2.185046076774597168e-01 -5.415685847401618958e-02 1.791407912969589233e-01 -1.292015761137008667e-01 -1.930269151926040649e-01 2.613993883132934570e-01 -5.656214058399200439e-02 -1.387411914765834808e-02 2.410028688609600067e-02 1.946745067834854126e-01 -6.735266745090484619e-02 -1.699708774685859680e-02
1.087180152535438538e-01 -7.002781331539154053e-02 2.287743836641311646e-01 -2.775182723999023438e-01 -2.996014058589935303e-02 -3.099128007888793945e-01 1.930355727672576904e-01 -1.294470764696598053e-02 6.500697880983352661e-02 1.557544469833374023e-01 -1.084059476852416992e-01 2.552023231983184814e-01 3.118541538715362549e-01 -6.133448332548141479e-02 -4.751833900809288025e-02 -1.167843788862228394e-01 4.447595030069351196e-02 -1.595986075699329376e-02 -2.486497461795806885e-01 2.448586076498031616e-01 3.169932169839739799e-03 1.940997540950775146e-01 -6.858342885971069336e-02 -3.457704186439514160e-01 -2.513931095600128174e-01 1.737369969487190247e-02 1.160410419106483459e-01 4.629593342542648315e-02 -2.394701912999153137e-02 3.462046384811401367e-01 5.720781162381172180e-02 9.218318760395050049e-02
2.035265788435935974e-03 -1.253648996353149414e-01 1.450534015893936157e-01 -3.811477422714233398e-01 -4.895817488431930542e-02 -9.460588544607162476e-02 1.605801880359649658e-01 -1.251596957445144653e-01 -5.279277637600898743e-02 -2.316484972834587097e-02 1.169083938002586365e-01 3.985496163368225098e-01 2.778447270393371582e-01 -1.747062355279922485e-01 5.371800065040588379e-02 2.570257754996418953e-03 7.627522945404052734e-02 1.339101344347000122e-01 -3.843849897384643555e-01 6.283161789178848267e-02 7.929176092147827148e-02 8.273108303546905518e-02 -4.449978470802307129e-02 -1.198287606239318848e-01 -2.337298393249511719e-01 2.667876146733760834e-02 3.309188783168792725e-01 2.072714269161224365e-01 -6.162082776427268982e-02 1.548406034708023071e-01 1.932360827922821045e-01 2.964185178279876709e-02
-9.975947439670562744e-03 1.334452182054519653e-01 5.523402243852615356e-02 -3.202290832996368408e-01 -2.909299731254577637e-01 1.602024435997009277e-01 1.949697434902191162e-01 -2.044304609298706055e-01 -3.530378937721252441e-01 1.057498529553413391e-01 -1.944906562566757202e-01 2.864206135272979736e-01 2.513551712036132812e-01 5.262550711631774902e-02 -3.799577951431274414e-01 -1.035145223140716553e-01 1.103726848959922791e-01 -6.314434111118316650e-03 2.997056208550930023e-02 4.957626387476921082e-02 4.530271980911493301e-03 2.024013400077819824e-01 -2.317279344424605370e-03 -1.241414546966552734e-01 1.909968443214893341e-02 -6.031506881117820740e-02 2.729407548904418945e-01 -1.365887671709060669e-01 1.528439857065677643e-02 -9.961069375276565552e-02 1.742775440216064453e-01 -2.298866165801882744e-03
1.144254878163337708e-01 -2.188716232776641846e-01 -3.223223090171813965e-01 -2.932725846767425537e-01 -1.542834490537643433e-01 1.989406533539295197e-02 7.788269966840744019e-02 -1.430934071540832520e-01 1.327857375144958496e-01 1.716267168521881104e-01 6.937146186828613281e-03 2.119927853345870972e-01 3.568328619003295898e-01 -3.554646372795104980e-01 4.925892688333988190e-03 6.329192966222763062e-02 2.503665089607238770e-01 4.699120670557022095e-02 1.343766879290342331e-02 2.520605027675628662e-01 3.291775658726692200e-02 1.558116823434829712e-01 4.821782186627388000e-02 2.489171177148818970e-01 -1.390607655048370361e-01 1.707893423736095428e-02 8.344321697950363159e-02 2.194869816303253174e-01 2.021007388830184937e-01 1.109194159507751465e-01 4.790524765849113464e-02 1.035583298653364182e-02
1.650119870901107788e-01 5.196201428771018982e-02 1.272059082984924316e-01 -5.081495046615600586e-01 -2.644390463829040527e-01 -2.568260207772254944e-02 1.607363228686153889e-03 -1.039123833179473877e-01 -4.239121451973915100e-02 2.238383740186691284e-01 -7.874960079789161682e-03 -4.224850982427597046e-02 1.540087163448333740e-01 -1.512209773063659668e-01 -9.566957503557205200e-02 -3.620832692831754684e-03 1.394229382276535034e-01 -1.262498348951339722e-01 -3.345974087715148926e-01 1.175518408417701721e-01 1.077188029885292053e-01 1.825401186943054199e-01 -1.022376492619514465e-02 -2.196917384862899780e-01 5.643345788121223450e-02 2.408891618251800537e-01 2.849847376346588135e-01 3.807492926716804504e-02 -5.526267737150192261e-02 1.692871302366256714e-01 4.389173351228237152e-03 2.733703553676605225e-01
1.284842491149902344e-01 -9.237499907612800598e-03 -2.167810499668121338e-02 -2.323681414127349854e-01 -4.011394828557968140e-02 2.262444607913494110e-02 5.648202449083328247e-02 -1.574299931526184082e-01 1.732328087091445923e-01 1.024067327380180359e-01 -5.389291327446699142e-03 1.778689622879028320e-01 4.913822412490844727e-01 -7.050812989473342896e-02 -1.677619814872741699e-01 -8.616288751363754272e-02 6.601142883300781250e-02 -7.078958302736282349e-02 -5.123862624168395996e-01 -3.650177270174026489e-02 -1.670864522457122803e-01 2.588583827018737793e-01 4.210861772298812866e-02 -2.264849655330181122e-02 -1.452443301677703857e-01 9.453464299440383911e-02 1.712060272693634033e-01 1.026037931442260742e-01 1.550860255956649780e-01 -4.182876273989677429e-02 1.674021929502487183e-01 -2.248065173625946045e-01
-2.835951745510101318e-02 2.051278576254844666e-02 -1.199507042765617371e-01 -7.298568636178970337e-02 -1.960739940404891968e-01 5.114499013870954514e-03 9.403637796640396118e-02 -4.307913780212402344e-01 -1.072973683476448059e-01 -3.057763539254665375e-02 -5.619499459862709045e-02 2.159951776266098022e-01 1.049501299858093262e-01 -2.384625971317291260e-01 -6.671523302793502808e-02 -2.284196168184280396e-01 3.601246476173400879e-01 -1.608579158782958984e-01 -1.144337132573127747e-01 2.777440845966339111e-02 2.114074230194091797e-01 2.372817397117614746e-01 -6.491718813776969910e-03 -1.576590538024902344e-01 -1.365329921245574951e-01 3.710664510726928711e-01 1.183577775955200195e-01 -6.949043273925781250e-02 -1.726740151643753052e-01 -9.673275053501129150e-02 -2.057422697544097900e-01 8.603177219629287720e-02
3.756810724735260010e-01 -6.547798961400985718e-02 -4.121304154396057129e-01 -2.226555347442626953e-01 1.423171162605285645e-01 -5.404084548354148865e-02 5.493954941630363464e-02 -3.081976771354675293e-01 -1.724591702222824097e-01 1.166099309921264648e-02 2.177395224571228027e-01 4.156450927257537842e-02 1.000659614801406860e-01 2.988929301500320435e-02 2.068107575178146362e-01 1.138470619916915894e-01 5.536332726478576660e-02 -3.924343362450599670e-02 1.937715709209442139e-01 -2.307842373847961426e-01 -1.164437178522348404e-02 1.218030229210853577e-01 2.220578491687774658e-01 -2.657987177371978760e-01 -8.763105422258377075e-02 -1.212927103042602539e-01 2.044700235128402710e-01 1.654193401336669922e-01 1.698118597269058228e-01 1.298483759164810181e-01 2.304936386644840240e-02 1.346354279667139053e-02
8.303283154964447021e-02 1.065587550401687622e-01 1.934692263603210449e-02 -3.481432050466537476e-02 -1.333673950284719467e-02 -8.726781234145164490e-03 -1.368345040827989578e-02 -5.199350118637084961e-01 -1.260799616575241089e-01 -1.959708929061889648e-01 2.438869476318359375e-01 9.501204639673233032e-02 2.887079715728759766e-01 -3.150491714477539062e-01 1.623015701770782471e-01 -1.340436190366744995e-01 -3.510960936546325684e-02 -3.127414584159851074e-01 1.187657564878463745e-01 -1.921355426311492920e-01 -1.057896316051483154e-01 2.184019796550273895e-02 3.663700772449374199e-04 -3.583097755908966064e-01 3.428337723016738892e-02 4.102758318185806274e-02 9.546320885419845581e-02 -1.755287870764732361e-02 -1.808933913707733154e-01 1.430526971817016602e-01 5.863320827484130859e-02 2.537989430129528046e-02
5.897355079650878906e-02 -1.446185074746608734e-02 -1.928819566965103149e-01 -2.624390125274658203e-01 -1.839109323918819427e-02 -8.913885056972503662e-02 1.117942333221435547e-01 -3.995677828788757324e-01 2.293985784053802490e-01 5.377197638154029846e-02 -1.354324817657470703e-01 1.826547980308532715e-01 -1.757956296205520630e-01 -1.379353851079940796e-01 -1.219939142465591431e-01 -9.267274290323257446e-02 1.672253757715225220e-01 -7.555159181356430054e-02 9.963934868574142456e-02 9.314946085214614868e-02 -9.190317988395690918e-02 4.328612387180328369e-01 1.318122446537017822e-01 -1.248055770993232727e-01 -2.942993342876434326e-01 4.427968710660934448e-02 8.975540101528167725e-02 -1.226828545331954956e-01 -2.025944739580154419e-02 3.190865516662597656e-01 1.065872088074684143e-01 -1.512203663587570190e-01
2.695918977260589600e-01 6.948809325695037842e-02 3.352737054228782654e-02 -1.908979564905166626e-01 -1.372027397155761719e-01 -2.553313225507736206e-02 8.047409355640411377e-02 -2.088656276464462280e-01 1.351966112852096558e-01 4.018015787005424500e-02 2.510391473770141602e-01 2.946127019822597504e-02 1.632830947637557983e-01 -1.907497346401214600e-01 -1.070491299033164978e-01 5.788727104663848877e-02 4.085165858268737793e-01 -2.122111022472381592e-01 -2.937166988849639893e-01 1.215055286884307861e-01 -7.611939311027526855e-02 3.775858879089355469e-01 -2.447037845849990845e-01 -2.832441926002502441e-01 3.607386350631713867e-02 -3.085353225469589233e-02 -6.890659686177968979e-03 3.376270830631256104e-02 1.322588175535202026e-01 8.506873622536659241e-03 -1.761274784803390503e-01 1.607435755431652069e-02
1.907626241445541382e-01 1.441467404365539551e-01 4.296102747321128845e-02 -1.943730860948562622e-01 -6.031866744160652161e-02 -9.246174246072769165e-02 3.977978825569152832e-01 -7.967125624418258667e-02 -7.942081987857818604e-02 1.094402372837066650e-01 -1.555083226412534714e-02 3.414696753025054932e-01 1.035030111670494080e-01 -9.002438187599182129e-02 1.164116412401199341e-01 -1.427709609270095825e-01 1.120465025305747986e-01 1.881131380796432495e-01 -3.625570237636566162e-01 1.978018786758184433e-03 1.786108016967773438e-01 1.867482811212539673e-01 -7.920944690704345703e-02 -2.275255471467971802e-01 -2.448966801166534424e-01 1.647154539823532104e-01 1.608233153820037842e-01 1.447272598743438721e-01 1.365852802991867065e-01 2.407560199499130249e-01 1.174322813749313354e-01 -1.000480502843856812e-01
9.144449234008789062e-02 -5.989427119493484497e-02 -8.043360710144042969e-02 -2.334995418787002563e-01 1.539428383111953735e-01 -4.230279847979545593e-02 -9.867499582469463348e-03 -4.208160042762756348e-01 -8.590618520975112915e-02 -1.861002482473850250e-02 -4.920398816466331482e-02 1.375389844179153442e-01 -1.933885365724563599e-01 4.759661387652158737e-03 -6.081793829798698425e-02 5.540075898170471191e-02 2.270149737596511841e-01 -1.419681608676910400e-01 5.671979486942291260e-02 6.632986664772033691e-02 -6.662456691265106201e-02 5.550442337989807129e-01 1.034550294280052185e-01 -4.008508846163749695e-02 3.450974076986312866e-02 -2.866372093558311462e-02 4.317541122436523438e-01 -1.812358200550079346e-01 -6.691651791334152222e-02 8.690635859966278076e-02 1.044069752097129822e-01 -5.292796343564987183e-02
-7.278054952621459961e-02 -1.338286697864532471e-01 9.634661674499511719e-02 -1.307626962661743164e-01 -1.125545576214790344e-01 -9.464608877897262573e-02 3.261260986328125000e-01 -1.576569527387619019e-01 -1.507202386856079102e-01 1.708575636148452759e-01 6.729289144277572632e-02 3.451540768146514893e-01 1.174710839986801147e-01 -1.431007683277130127e-01 6.992729846388101578e-03 -9.762985259294509888e-02 -4.209778457880020142e-02 5.396284628659486771e-03 -4.589996933937072754e-01 9.356431663036346436e-03 -6.804703921079635620e-02 2.250955700874328613e-01 8.944772928953170776e-02 -2.930625081062316895e-01 -2.491897344589233398e-01 1.900094449520111084e-01 9.234879165887832642e-02 1.095044389367103577e-01 -6.144504621624946594e-02 2.844451367855072021e-01 7.564571499824523926e-02 8.523331582546234131e-02
-1.456041634082794189e-01 -1.777546852827072144e-01 6.850183755159378052e-02 -3.095860183238983154e-01 -1.543279737234115601e-01 4.026191681623458862e-02 2.102863937616348267e-01 -2.167590111494064331e-01 -1.215491071343421936e-01 -9.900620579719543457e-02 -2.701825797557830811e-01 9.033210575580596924e-02 1.528741717338562012e-01 -4.023601114749908447e-02 -2.533572614192962646e-01 -2.074305713176727295e-01 2.298706918954849243e-01 5.298057943582534790e-02 -3.479896485805511475e-02 3.635313212871551514e-01 3.536436334252357483e-02 3.331083655357360840e-01 -6.167455110698938370e-03 -1.159741356968879700e-01 -5.614059418439865112e-02 9.661871008574962616e-03 3.570300042629241943e-01 1.606512442231178284e-02 -6.492570787668228149e-02 -1.750572919845581055e-01 -8.219029009342193604e-02 6.913331896066665649e-02
-3.159751370549201965e-02 2.327767573297023773e-02 -9.994962066411972046e-02 -3.849582970142364502e-01 -1.258916407823562622e-01 -2.365609109401702881e-01 2.266657650470733643e-01 -2.130109667778015137e-01 -1.610661894083023071e-01 5.275361612439155579e-02 -1.225864887237548828e-01 -2.079936908558011055e-03 -1.099466457962989807e-01 -8.539757132530212402e-02 1.765799671411514282e-01 -3.369752764701843262e-01 1.680842041969299316e-01 -2.488868385553359985e-01 -2.362548001110553741e-02 -8.434309810400009155e-02 -2.669473886489868164e-01 2.037754952907562256e-01 4.586658626794815063e-02 2.722413651645183563e-02 -2.833832800388336182e-01 1.300911903381347656e-01 2.882704436779022217e-01 -5.038035660982131958e-02 -1.031640395522117615e-01 2.142942138016223907e-02 -8.293826878070831299e-02 2.224799990653991699e-01
-2.134929224848747253e-02 1.912419945001602173e-01 2.207059226930141449e-02 -4.013359248638153076e-01 2.808034792542457581e-02 1.868459284305572510e-01 2.374606877565383911e-01 -1.556745171546936035e-01 -8.328378945589065552e-02 1.781646534800529480e-02 -1.600900664925575256e-02 1.783298254013061523e-01 -7.136984914541244507e-02 -1.410956233739852905e-01 1.719731837511062622e-01 -1.085020899772644043e-01 1.339562088251113892e-01 -2.741797864437103271e-01 3.375787287950515747e-02 9.649715572595596313e-02 -2.292365580797195435e-01 3.882538378238677979e-01 2.834954261779785156e-01 1.536207050085067749e-01 -1.377956420183181763e-01 7.010959833860397339e-02 2.992936670780181885e-01 -2.548814006149768829e-02 5.897378921508789062e-02 1.944492012262344360e-01 8.125039935111999512e-02 8.112788945436477661e-02
2.172449044883251190e-02 -2.272417992353439331e-01 5.583296529948711395e-03 -2.096457034349441528e-01 -2.443179339170455933e-01 7.704595476388931274e-02 -1.480075530707836151e-02 -3.460356891155242920e-01 2.965083532035350800e-02 2.231113612651824951e-01 1.134580839425325394e-02 -6.609369814395904541e-02 8.261625189334154129e-04 2.020021341741085052e-02 -3.613997995853424072e-02 -1.127576678991317749e-01 3.460524082183837891e-01 -2.998641878366470337e-02 1.224199458956718445e-01 -8.078258484601974487e-03 -4.606799483299255371e-01 1.257304549217224121e-01 2.469358444213867188e-01 -1.773224771022796631e-01 -2.488163113594055176e-01 2.157471925020217896e-01 9.538097679615020752e-02 9.604480862617492676e-02 -5.246716551482677460e-03 1.727648973464965820e-01 9.197502397000789642e-03 -1.893123537302017212e-01
1.667618751525878906e-01 -1.186604648828506470e-01 1.598839461803436279e-01 -2.115852534770965576e-01 -2.130032889544963837e-02 -1.350148320198059082e-01 -1.640178710222244263e-01 -4.758615195751190186e-01 -7.978785037994384766e-02 -1.719647198915481567e-01 -1.377410292625427246e-01 1.456545889377593994e-01 1.457693576812744141e-01 -5.143895372748374939e-02 -2.854891121387481689e-02 1.931333243846893311e-01 1.359066814184188843e-01 -1.119610741734504700e-01 9.531183540821075439e-02 3.659019619226455688e-02 -2.865467369556427002e-01 9.216496348381042480e-02 9.386457502841949463e-03 -5.087872743606567383e-01 4.881105571985244751e-02 -9.960658848285675049e-03 -2.221093699336051941e-02 -6.629026494920253754e-03 1.890141367912292480e-01 -1.181993186473846436e-01 1.836659014225006104e-01 -1.339717581868171692e-02
-2.134283483028411865e-01 -1.480733603239059448e-01 6.835037469863891602e-02 -1.980501413345336914e-01 -2.857783809304237366e-03 1.252028346061706543e-02 -3.135443329811096191e-01 -2.498819231986999512e-01 9.630108252167701721e-03 -6.718604266643524170e-02 1.272485684603452682e-02 4.706494975835084915e-03 -9.749274700880050659e-03 -1.228369697928428650e-01 1.255436539649963379e-01 -3.819490373134613037e-01 -3.896936029195785522e-02 -1.084039825946092606e-02 -2.855518832802772522e-02 2.488070875406265259e-01 2.419684082269668579e-02 3.209719359874725342e-01 1.558084487915039062e-01 -3.688723742961883545e-01 -3.114795982837677002e-01 -5.215008556842803955e-02 2.296336144208908081e-01 -9.052200615406036377e-02 -1.548984646797180176e-01 2.402830496430397034e-02 1.788200289011001587e-01 -2.386228926479816437e-02
1.302902549505233765e-01 -4.419761151075363159e-02 2.628907002508640289e-02 -4.181047379970550537e-01 9.809739142656326294e-02 -1.057336945086717606e-02 2.741748988628387451e-01 -1.377003192901611328e-01 -1.151693984866142273e-02 7.889666408300399780e-02 -2.171237766742706299e-01 -1.072933711111545563e-02 9.683227539062500000e-02 -1.727991551160812378e-01 -1.267264634370803833e-01 7.819680869579315186e-02 1.433428376913070679e-01 4.976011812686920166e-02 -3.859816193580627441e-01 -9.353251755237579346e-02 2.119964659214019775e-01 1.590994894504547119e-01 -1.728524118661880493e-01 -2.834465801715850830e-01 -9.344946593046188354e-02 8.733540028333663940e-02 1.022935211658477783e-01 1.943784654140472412e-01 -2.822834067046642303e-02 3.853765428066253662e-01 1.012929677963256836e-01 3.559106960892677307e-02
-1.191355288028717041e-01 -1.088437288999557495e-01 1.597545444965362549e-01 -9.690652042627334595e-02 2.794177532196044922e-01 3.251698240637779236e-02 -7.697789371013641357e-02 7.276592077687382698e-04 -1.038060411810874939e-01 -7.932728528976440430e-02 -2.440181821584701538e-01 2.226636856794357300e-01 7.647208869457244873e-02 -2.593673169612884521e-01 -6.720786541700363159e-02 -4.781587421894073486e-02 9.475752711296081543e-02 -9.749398380517959595e-02 -1.578281968832015991e-01 5.531341210007667542e-02 -1.517397463321685791e-01 2.796815931797027588e-01 7.778848707675933838e-02 -3.800406157970428467e-01 -5.772785842418670654e-02 1.949637681245803833e-01 6.902060657739639282e-02 -2.825756184756755829e-02 -3.068006336688995361e-01 1.609175503253936768e-01 4.099858999252319336e-01 -1.211494058370590210e-01
-1.281674206256866455e-01 9.345114231109619141e-02 -8.455028757452964783e-03 -2.928594052791595459e-01 1.370191574096679688e-01 -1.230196058750152588e-01 -2.213318832218647003e-02 4.600513726472854614e-03 6.226050853729248047e-02 1.034622713923454285e-01 6.243439391255378723e-02 1.051404979079961777e-02 2.241573184728622437e-01 2.822931669652462006e-02 8.541411161422729492e-02 -2.339792996644973755e-02 2.640242576599121094e-01 1.307505816221237183e-01 -3.574641942977905273e-01 8.574059605598449707e-02 -1.028900817036628723e-01 3.556770086288452148e-01 3.601275682449340820e-01 -3.198641836643218994e-01 3.868512436747550964e-02 8.501113951206207275e-02 2.735640406608581543e-01 1.404751092195510864e-01 1.332864630967378616e-02 -1.821080595254898071e-01 -1.924466043710708618e-01 1.113638803362846375e-01
1.606642156839370728e-01 -7.132387161254882812e-02 -1.371737122535705566e-01 -4.454840421676635742e-01 3.059704042971134186e-02 1.392705086618661880e-02 -4.143242165446281433e-02 -6.637369841337203979e-02 -1.351320445537567139e-01 -8.970544673502445221e-03 1.822782903909683228e-01 -5.521612241864204407e-02 1.039447039365768433e-01 -2.646348774433135986e-01 -1.864871680736541748e-01 -2.834863662719726562e-01 1.660536080598831177e-01 -2.239552438259124756e-01 -5.085954070091247559e-01 1.749157458543777466e-01 5.374293774366378784e-03 2.164281606674194336e-01 8.655730634927749634e-02 -6.429533660411834717e-02 -6.639493256807327271e-02 7.563197612762451172e-02 4.573880881071090698e-02 6.962460279464721680e-02 1.061416566371917725e-01 -4.340090602636337280e-02 -1.259531378746032715e-01 1.496960818767547607e-01
5.774365365505218506e-02 -9.802485257387161255e-02 -3.749184682965278625e-02 -1.644249856472015381e-01 -1.405826956033706665e-01 -2.209779173135757446e-01 1.500555127859115601e-01 -7.535496260970830917e-03 1.178811937570571899e-01 -6.878731399774551392e-02 1.515233069658279419e-01 1.667229682207107544e-01 3.992308378219604492e-01 -1.664788275957107544e-02 8.554431842640042305e-04 5.324305221438407898e-02 -2.145916782319545746e-02 -3.961564227938652039e-02 -3.251704871654510498e-01 3.230490088462829590e-01 8.135935664176940918e-02 2.594248354434967041e-01 2.539098262786865234e-01 -7.706227898597717285e-02 -1.585851907730102539e-01 1.194425597786903381e-01 2.712744176387786865e-01 -4.777614399790763855e-02 4.252485185861587524e-02 2.819553017616271973e-01 2.101645916700363159e-01 1.958204060792922974e-01
8.252550661563873291e-02 1.035399138927459717e-01 7.268063724040985107e-02 -1.448741406202316284e-01 1.640440672636032104e-01 -9.841316193342208862e-02 -1.736155301332473755e-01 3.916133195161819458e-02 2.551089823246002197e-01 -7.888210238888859749e-04 -9.398300200700759888e-03 6.507725454866886139e-03 4.001474082469940186e-01 -2.999792397022247314e-01 6.109961122274398804e-02 -1.277659088373184204e-01 2.038194537162780762e-01 3.701964020729064941e-02 -8.960718661546707153e-02 8.120173215866088867e-02 1.457063406705856323e-01 3.930905163288116455e-01 5.312770232558250427e-02 -3.381084799766540527e-01 6.073993816971778870e-02 8.022885024547576904e-02 1.360172480344772339e-01 1.234704256057739258e-01 1.643144637346267700e-01 1.253157407045364380e-01 2.914765477180480957e-01 -1.749052852392196655e-01
-3.214271366596221924e-02 5.335693806409835815e-02 -6.079724431037902832e-02 -1.060263961553573608e-01 -9.755998104810714722e-02 -3.045220077037811279e-01 1.518881171941757202e-01 -1.769378632307052612e-01 -2.011459469795227051e-01 -1.204695403575897217e-01 1.198064610362052917e-01 -4.943624511361122131e-02 2.902017533779144287e-01 -1.243452504277229309e-01 -1.033613681793212891e-01 -6.655082851648330688e-02 6.084493547677993774e-02 1.435192674398422241e-01 -4.015964567661285400e-01 1.544876396656036377e-01 1.096895709633827209e-01 1.166554819792509079e-02 1.259204298257827759e-01 -5.779573321342468262e-02 1.108026131987571716e-01 -2.677930332720279694e-02 4.728612601757049561e-01 -1.065687537193298340e-01 5.243494175374507904e-03 1.111657023429870605e-01 3.699269592761993408e-01 -1.138085965067148209e-03
-6.024555116891860962e-02 1.683391034603118896e-01 5.307127907872200012e-02 -2.453410178422927856e-01 3.176276758313179016e-02 3.314144536852836609e-02 -1.489145308732986450e-02 -2.950803190469741821e-02 2.237111032009124756e-01 -2.030319720506668091e-01 1.143349036574363708e-01 2.009974867105484009e-01 3.483695983886718750e-01 -3.562711179256439209e-01 2.128843367099761963e-01 -1.983483731746673584e-01 3.532976508140563965e-01 6.756318360567092896e-02 -7.460886240005493164e-02 8.848029375076293945e-02 6.291115283966064453e-02 2.202206701040267944e-01 -1.829229444265365601e-01 -3.061083853244781494e-01 -6.121700629591941833e-02 3.923841565847396851e-02 4.117279127240180969e-02 -1.097493544220924377e-01 6.289790570735931396e-02 7.098614424467086792e-02 2.550143301486968994e-01 -9.315684437751770020e-02
2.214287966489791870e-01 6.333008408546447754e-02 1.526665389537811279e-01 -3.998958170413970947e-01 -2.200977802276611328e-01 -1.331782042980194092e-01 4.189781248569488525e-01 -1.158946081995964050e-01 -1.292194873094558716e-01 -8.974291384220123291e-02 -9.036950767040252686e-02 -1.295700967311859131e-01 7.432751357555389404e-02 -8.475559763610363007e-03 -1.561353206634521484e-01 -1.719414889812469482e-01 8.072952739894390106e-03 -5.736262071877717972e-03 -1.277047395706176758e-01 7.303427159786224365e-02 7.892970927059650421e-03 2.755207121372222900e-01 -2.770808292552828789e-03 -1.762476116418838501e-01 -2.297779172658920288e-01 -4.100469872355461121e-02 1.701797842979431152e-01 2.312779277563095093e-01 1.986942067742347717e-02 8.213756233453750610e-02 3.494220674037933350e-01 -6.620828807353973389e-02
1.457912474870681763e-01 -1.433113366365432739e-01 -2.569962143898010254e-01 -3.693674206733703613e-01 6.617726385593414307e-02 2.623009681701660156e-02 1.035917475819587708e-01 -1.361685544252395630e-01 -7.426200807094573975e-02 1.256579309701919556e-01 -6.834987550973892212e-02 2.491032779216766357e-01 1.300444900989532471e-01 1.298565715551376343e-01 8.759708702564239502e-02 8.602690696716308594e-02 1.550782620906829834e-01 -1.431588381528854370e-01 -2.556954920291900635e-01 1.657313257455825806e-01 2.950538098812103271e-01 4.988664388656616211e-02 5.089563503861427307e-02 -2.377522438764572144e-01 -2.580947279930114746e-01 1.895222663879394531e-01 6.263686809688806534e-03 2.823895514011383057e-01 -1.813879609107971191e-01 1.381132155656814575e-01 2.235568463802337646e-01 -1.191127896308898926e-01
1.043210849165916443e-01 9.695155918598175049e-02 1.673711240291595459e-01 -1.686637848615646362e-01 9.943614155054092407e-02 9.531879425048828125e-02 -2.161703407764434814e-01 -5.972244217991828918e-02 4.145668819546699524e-02 2.332279831171035767e-02 1.878446936607360840e-01 1.942629963159561157e-01 3.023405373096466064e-01 -2.169037312269210815e-01 -5.620034877210855484e-03 -2.906305491924285889e-01 3.403784036636352539e-01 1.858499199151992798e-01 -9.893374145030975342e-02 1.084695104509592056e-02 -2.179068885743618011e-02 1.833222210407257080e-01 -3.249033913016319275e-02 -3.022651076316833496e-01 -1.758553683757781982e-01 -1.897672482300549746e-04 1.020580753684043884e-01 1.534759104251861572e-01 5.014809593558311462e-02 2.087634801864624023e-01 3.019675910472869873e-01 -2.583873867988586426e-01
6.586913764476776123e-02 9.583804756402969360e-02 1.661416143178939819e-01 -4.086548984050750732e-01 1.196353137493133545e-01 1.167334839701652527e-01 6.492485851049423218e-02 -3.329664841294288635e-02 -6.104471161961555481e-02 1.662732213735580444e-01 -2.816341817378997803e-01 1.239180788397789001e-01 1.334436088800430298e-01 -4.831980168819427490e-02 1.305372565984725952e-01 -9.965675324201583862e-02 9.439171850681304932e-02 -3.507671505212783813e-02 -5.716757178306579590e-01 -3.302779048681259155e-02 -5.556871369481086731e-02 2.414367496967315674e-01 1.183318868279457092e-01 -1.001942753791809082e-01 -1.463543772697448730e-01 -1.062148362398147583e-01 1.996383219957351685e-01 -1.963990181684494019e-02 1.386093944311141968e-01 1.697041392326354980e-01 -8.155588805675506592e-02 1.854195594787597656e-01
-3.323596715927124023e-02 3.295776247978210449e-01 4.477708041667938232e-02 -2.793654203414916992e-01 1.576776653528213501e-01 3.402468562126159668e-02 -9.267482161521911621e-02 -1.030788496136665344e-01 5.092795472592115402e-03 -1.849705874919891357e-01 1.150127500295639038e-03 6.617366336286067963e-03 1.571310758590698242e-01 -2.826518714427947998e-01 -4.707944393157958984e-02 -2.931007146835327148e-01 1.991869807243347168e-01 9.589985013008117676e-02 -7.508854381740093231e-03 -3.985138237476348877e-02 1.745614707469940186e-01 1.442376673221588135e-01 -1.617521196603775024e-01 -3.549888134002685547e-01 -1.694396138191223145e-01 7.503466308116912842e-02 1.543736606836318970e-01 1.980655938386917114e-01 3.624979779124259949e-02 2.350488454103469849e-01 3.355094194412231445e-01 -1.322671324014663696e-01
6.923211365938186646e-02 5.390584468841552734e-02 -5.102691426873207092e-02 -2.082823514938354492e-01 -1.799065060913562775e-02 -1.266643553972244263e-01 3.121726214885711670e-01 -2.274939119815826416e-01 -2.287601307034492493e-02 1.759416759014129639e-01 3.536606673151254654e-03 -1.378810033202171326e-02 1.096277162432670593e-01 -5.344515666365623474e-03 -1.600080132484436035e-01 1.083268225193023682e-02 2.899934910237789154e-02 -1.123872846364974976e-01 -2.502765059471130371e-01 2.536284327507019043e-01 1.111399978399276733e-01 -2.495944313704967499e-02 1.301560252904891968e-01 -9.177860617637634277e-02 -4.618212580680847168e-02 -1.409417241811752319e-01 4.966351091861724854e-01 1.166573837399482727e-01 1.161182969808578491e-01 1.298160944133996964e-02 4.625957310199737549e-01 1.503955721855163574e-01
-1.513567119836807251e-01 -5.144238471984863281e-02 -2.768703736364841461e-02 -2.603811621665954590e-01 7.383316010236740112e-02 -1.136231347918510437e-01 2.425417304039001465e-01 -4.271444976329803467e-01 1.383886393159627914e-02 1.347731053829193115e-01 1.319603528827428818e-02 1.004440560936927795e-01 -1.251235902309417725e-01 2.777925692498683929e-02 -1.712891310453414917e-01 -3.153396844863891602e-01 2.338890731334686279e-01 -2.742506861686706543e-01 1.385116726160049438e-01 -6.468667089939117432e-02 2.118349634110927582e-02 2.740762531757354736e-01 1.661593019962310791e-01 -1.210833415389060974e-01 -2.293780595064163208e-01 7.266240566968917847e-02 1.119078770279884338e-01 -1.792351752519607544e-01 1.695775240659713745e-02 1.307917833328247070e-01 2.400916665792465210e-01 -1.539794653654098511e-01
1.650690287351608276e-01 5.962020903825759888e-02 4.052012041211128235e-02 -3.454617559909820557e-01 6.735929101705551147e-02 6.262355297803878784e-02 1.444483250379562378e-01 -2.351538389921188354e-01 1.397762149572372437e-01 4.683655127882957458e-02 -1.146323233842849731e-02 3.096489012241363525e-01 -2.160733006894588470e-02 -3.126639872789382935e-02 -1.317342650145292282e-02 -8.558987826108932495e-02 3.464272618293762207e-01 -2.910972833633422852e-01 3.050600290298461914e-01 5.179777741432189941e-02 -4.460013285279273987e-02 3.721043169498443604e-01 1.468618120998144150e-02 -1.364305168390274048e-01 -1.208128556609153748e-01 2.016437649726867676e-01 2.203215509653091431e-01 -1.517557054758071899e-01 2.573092654347419739e-02 1.438199728727340698e-01 1.551414579153060913e-01 -6.989678740501403809e-02
2.432832121849060059e-01 -3.815784677863121033e-02 -1.105029359459877014e-01 -1.316203325986862183e-01 -2.102751098573207855e-02 -1.869522482156753540e-01 2.073200345039367676e-01 -1.154549568891525269e-01 -8.757431805133819580e-02 -1.206716243177652359e-02 -8.560869842767715454e-02 3.561333715915679932e-01 3.768034875392913818e-01 3.134560585021972656e-02 1.044336035847663879e-01 -1.043906062841415405e-01 2.539696544408798218e-02 7.465437054634094238e-02 -3.791946768760681152e-01 -4.337898269295692444e-02 8.657770603895187378e-02 6.893958896398544312e-02 -6.211536750197410583e-02 -9.985081106424331665e-02 -2.950331270694732666e-01 2.464344054460525513e-01 2.270801961421966553e-01 1.599729061126708984e-01 -1.094502583146095276e-01 -3.171583637595176697e-02 3.031457960605621338e-01 5.997142568230628967e-02
1.091174110770225525e-01 -1.154100447893142700e-01 -1.945444047451019287e-01 -1.790504306554794312e-01 -1.870186775922775269e-01 -6.658381968736648560e-02 4.572523012757301331e-02 -4.554036557674407959e-01 3.556586056947708130e-02 9.814716875553131104e-02 -3.769687935709953308e-02 2.534265220165252686e-01 2.108217179775238037e-01 3.389544039964675903e-02 7.578609138727188110e-02 -3.383757174015045166e-01 6.605294346809387207e-02 1.340371668338775635e-01 1.177868396043777466e-01 -2.416659519076347351e-02 7.358414679765701294e-02 3.982477188110351562e-01 2.547614276409149170e-01 -1.386500298976898193e-01 -2.731390530243515968e-03 -3.664187714457511902e-02 1.108008995652198792e-01 -9.345313906669616699e-02 -1.399867981672286987e-01 -2.965398505330085754e-02 2.811996340751647949e-01 -8.219090849161148071e-02
4.188923239707946777e-01 -8.695583790540695190e-02 -1.555645763874053955e-01 -2.084413468837738037e-01 2.516088448464870453e-02 -2.589148581027984619e-01 3.661679029464721680e-01 -1.303285807371139526e-01 -5.357015132904052734e-02 4.970915615558624268e-02 1.452952027320861816e-01 2.074721008539199829e-01 1.727471649646759033e-01 -7.328497304115444422e-05 8.732890337705612183e-02 9.179459884762763977e-03 1.770553886890411377e-01 -2.434265911579132080e-01 -2.845681905746459961e-01 2.718165516853332520e-03 -1.387381404638290405e-01 1.683280616998672485e-02 2.392305433750152588e-02 2.038246579468250275e-02 -1.388652175664901733e-01 8.306911587715148926e-02 2.767268121242523193e-01 -8.775094151496887207e-02 1.142804026603698730e-01 6.903908401727676392e-02 1.233698055148124695e-01 -2.965091466903686523e-01
1.915675699710845947e-01 -2.156684547662734985e-01 3.178664669394493103e-02 -1.641124188899993896e-01 -1.890183985233306885e-01 -4.076388105750083923e-02 1.867116242647171021e-01 -8.145371824502944946e-02 -7.510547339916229248e-02 4.273716360330581665e-02 1.813899129629135132e-01 1.593523770570755005e-01 1.783168762922286987e-01 -4.222555458545684814e-02 4.116845503449440002e-02 1.628720760345458984e-01 2.891781330108642578e-01 1.423866897821426392e-01 -1.374160647392272949e-01 3.234453797340393066e-01 1.555830687284469604e-01 6.565380096435546875e-02 1.937202736735343933e-02 -2.505112811923027039e-02 -6.525068730115890503e-02 1.426244527101516724e-01 3.542048931121826172e-01 -9.687464684247970581e-02 7.299379259347915649e-02 5.917648226022720337e-02 5.039798021316528320e-01 5.663205683231353760e-02
2.491499111056327820e-02 -1.177953109145164490e-01 1.507321558892726898e-02 -1.813503354787826538e-01 -6.742567569017410278e-02 -6.893580406904220581e-02 5.186402797698974609e-02 -1.886633485555648804e-01 -4.168833047151565552e-02 -1.058847829699516296e-02 9.150106459856033325e-02 -2.459555864334106445e-02 6.307557970285415649e-02 -6.745428591966629028e-02 -4.629845172166824341e-02 1.580136269330978394e-01 2.225838415324687958e-02 -9.131352603435516357e-02 -5.385258793830871582e-01 1.763465851545333862e-01 2.417118102312088013e-01 2.718272507190704346e-01 -5.522965453565120697e-03 -2.112819254398345947e-01 -1.682440340518951416e-01 -5.676546425092965364e-05 3.415780961513519287e-01 -1.798419207334518433e-01 -1.166667193174362183e-01 2.432788908481597900e-01 2.948653101921081543e-01 1.197719797492027283e-01
3.022383749485015869e-01 6.372845917940139771e-02 -2.311834543943405151e-01 -2.886338829994201660e-01 1.678691059350967407e-01 -2.726184427738189697e-01 2.997571416199207306e-02 -2.751284539699554443e-01 4.567002505064010620e-02 7.530777156352996826e-02 2.019005119800567627e-01 1.709558069705963135e-01 1.070347428321838379e-01 5.160270258784294128e-02 -9.026248008012771606e-02 -5.618707742542028427e-03 2.562453448772430420e-01 -1.011089012026786804e-01 -4.015770554542541504e-01 -1.684346199035644531e-01 -2.985591627657413483e-02 -3.864101890940219164e-04 -5.681968107819557190e-02 1.008699927479028702e-02 4.920025169849395752e-02 1.861427351832389832e-02 2.245813906192779541e-01 -1.840942353010177612e-01 1.213331893086433411e-01 2.718967199325561523e-02 3.235366046428680420e-01 -1.082724034786224365e-01
2.384729236364364624e-01 9.426883608102798462e-02 -1.567632257938385010e-01 -1.433873772621154785e-01 -2.285930514335632324e-01 -3.354212641716003418e-02 3.470418155193328857e-01 -2.677938342094421387e-01 7.023810595273971558e-02 6.634340435266494751e-02 -8.213123679161071777e-02 3.964134491980075836e-03 6.702154874801635742e-02 -1.655821055173873901e-01 -1.565700322389602661e-01 4.098073020577430725e-02 3.352800309658050537e-01 -6.397646665573120117e-02 -1.720355600118637085e-01 7.416019588708877563e-02 1.346050053834915161e-01 9.187398850917816162e-02 -2.951281368732452393e-01 -2.381416112184524536e-01 -1.257632821798324585e-01 3.339930996298789978e-02 2.686868309974670410e-01 1.584601104259490967e-01 -5.297956988215446472e-02 -1.457018544897437096e-03 3.051175773143768311e-01 1.930448561906814575e-01
3.042563199996948242e-01 -1.051813289523124695e-01 -1.030247732996940613e-01 -2.902851104736328125e-01 9.544838219881057739e-02 -9.373473376035690308e-02 1.959355473518371582e-01 -3.651197552680969238e-01 1.072644889354705811e-01 3.697991371154785156e-02 -2.835192382335662842e-01 2.464859746396541595e-02 1.301082223653793335e-01 -8.811321109533309937e-02 -2.220066934823989868e-01 5.740890279412269592e-02 2.216366827487945557e-01 9.805923700332641602e-02 -2.720130085945129395e-01 7.041064649820327759e-02 -1.282024085521697998e-01 3.100295364856719971e-01 -1.444242894649505615e-01 -1.063449401408433914e-02 -4.185084626078605652e-02 2.421616911888122559e-01 2.553275823593139648e-01 -1.018605679273605347e-01 2.377759292721748352e-02 1.625265777111053467e-01 1.913128606975078583e-02 7.890703529119491577e-02
2.716599106788635254e-01 3.268364118412137032e-03 -2.313389331102371216e-01 -2.126849293708801270e-01 -3.572263717651367188e-01 3.445963561534881592e-02 -4.804727435111999512e-02 -4.052118659019470215e-01 -1.106243506073951721e-01 2.762940526008605957e-02 -1.558959037065505981e-01 7.307020574808120728e-02 2.254116982221603394e-01 -1.673942804336547852e-01 -9.261915832757949829e-02 -1.325566917657852173e-01 1.159479320049285889e-01 -1.434383690357208252e-01 -2.108919806778430939e-02 1.225161775946617126e-01 -3.328836560249328613e-01 2.234585285186767578e-01 2.032587975263595581e-01 6.795129925012588501e-02 -1.415002495050430298e-01 -5.491013452410697937e-02 1.151361539959907532e-01 1.749857366085052490e-01 1.610438711941242218e-02 -2.051782794296741486e-03 3.909920528531074524e-02 -2.442402243614196777e-01
-1.025514230132102966e-01 2.006279826164245605e-01 -1.294440478086471558e-01 -3.286426663398742676e-01 1.053340062499046326e-01 -2.422479540109634399e-02 -2.580626904964447021e-01 -2.324517369270324707e-01 -1.712679266929626465e-01 2.248310297727584839e-01 2.462553046643733978e-02 6.296364217996597290e-02 2.088165283203125000e-01 -1.166549026966094971e-01 -1.599010378122329712e-01 -2.951745875179767609e-02 1.690610498189926147e-01 3.089809603989124298e-02 -2.785806655883789062e-01 2.514312602579593658e-02 7.438210397958755493e-02 1.082831434905529022e-02 -2.908498346805572510e-01 -7.590149343013763428e-02 2.763764699921011925e-03 -1.756044030189514160e-01 2.407646179199218750e-01 2.734684050083160400e-01 1.444053351879119873e-01 3.451175242662429810e-02 2.960348427295684814e-01 2.167829722166061401e-01
8.579949289560317993e-02 -5.091919377446174622e-02 1.204608604311943054e-01 -1.219610124826431274e-01 -2.369061857461929321e-01 -2.700513303279876709e-01 -2.895186282694339752e-02 -2.125652432441711426e-01 -9.842342697083950043e-03 2.947560325264930725e-02 2.234576493501663208e-01 5.541073158383369446e-02 2.029395401477813721e-01 4.034935310482978821e-02 8.536876738071441650e-02 -9.613390080630779266e-03 2.102755457162857056e-01 -1.047006174921989441e-01 -3.753367662429809570e-01 1.965709328651428223e-01 6.959684938192367554e-02 4.443342611193656921e-02 -3.291988745331764221e-02 -1.105094924569129944e-01 -2.055876255035400391e-01 5.760628730058670044e-02 3.982004821300506592e-01 -8.902352303266525269e-02 -8.924838155508041382e-02 3.097413480281829834e-01 3.278974592685699463e-01 5.584609508514404297e-02
4.983616247773170471e-02 3.995428234338760376e-02 2.383800595998764038e-01 -2.698205411434173584e-01 -7.895286381244659424e-02 2.927732467651367188e-01 -3.655683621764183044e-02 -4.601061642169952393e-01 1.461364626884460449e-01 9.140975028276443481e-02 -1.921501941978931427e-02 6.808733195066452026e-02 -2.270467020571231842e-02 -2.248511314392089844e-01 -1.733410358428955078e-02 9.083496406674385071e-03 1.653921157121658325e-01 2.067204564809799194e-01 1.465633697807788849e-02 2.262720316648483276e-01 1.022285670042037964e-01 -2.150786854326725006e-02 2.067135423421859741e-01 -3.871103823184967041e-01 -6.404896080493927002e-02 -2.122354879975318909e-02 1.085695698857307434e-01 -6.325757503509521484e-02 2.146661281585693359e-01 1.097519546747207642e-01 2.206756025552749634e-01 1.515543758869171143e-01
-9.726279228925704956e-02 8.200731128454208374e-02 1.515087950974702835e-02 -1.859356909990310669e-01 1.536049395799636841e-01 -2.333548814058303833e-01 -3.032492995262145996e-01 -8.761171996593475342e-02 -5.560117587447166443e-02 -7.444267719984054565e-02 -1.570835411548614502e-01 2.645182609558105469e-01 3.830345720052719116e-02 -3.941967189311981201e-01 -7.943727821111679077e-02 -1.676745861768722534e-01 2.116085141897201538e-01 1.620640903711318970e-01 9.511169791221618652e-02 2.087741345167160034e-01 2.362158149480819702e-02 1.131200790405273438e-01 2.271173745393753052e-01 -3.229934275150299072e-01 -2.947224378585815430e-01 -2.758472599089145660e-02 1.136991828680038452e-01 9.287490695714950562e-02 -1.745639741420745850e-02 2.095236033201217651e-01 1.155683919787406921e-01 -1.307412236928939819e-01
-7.486976683139801025e-02 6.483511626720428467e-02 -1.325088292360305786e-01 -3.569600880146026611e-01 7.247511297464370728e-02 1.081036869436502457e-02 1.343625485897064209e-01 -1.248809024691581726e-01 -1.723949909210205078e-01 2.482929266989231110e-02 -8.841961622238159180e-02 6.414865143597126007e-03 -2.924813888967037201e-02 -1.684491187334060669e-01 2.078227996826171875e-01 -2.222264856100082397e-01 3.813026249408721924e-01 -1.568441241979598999e-01 -8.382542431354522705e-02 -3.771293163299560547e-02 -2.370036542415618896e-01 3.477359414100646973e-01 1.011313498020172119e-01 2.322527170181274414e-01 -2.519031167030334473e-01 2.615225613117218018e-01 2.360772192478179932e-01 -1.249035149812698364e-01 -1.365097053349018097e-02 -9.088902175426483154e-02 8.207125961780548096e-02 -9.014746546745300293e-02
-2.302548587322235107e-01 -1.204214990139007568e-01 -1.587966084480285645e-01 -2.743157446384429932e-01 2.298337668180465698e-01 -1.650606989860534668e-01 2.329313904047012329e-01 -3.055005371570587158e-01 -8.074402809143066406e-02 9.176772832870483398e-02 -4.461696371436119080e-02 1.462163627147674561e-01 1.205565705895423889e-01 -1.974913775920867920e-01 1.200695708394050598e-01 -1.239904612302780151e-01 -8.816110342741012573e-02 -1.776618510484695435e-01 -2.096160501241683960e-01 1.287971585988998413e-01 -6.947912275791168213e-02 2.378858625888824463e-01 -5.793356103822588921e-04 -1.366738826036453247e-01 1.012155115604400635e-01 -1.039599329233169556e-01 3.972047567367553711e-01 4.354896396398544312e-02 -2.174457013607025146e-01 -1.917530298233032227e-01 6.279768049716949463e-02 -1.845131367444992065e-01
-3.954550325870513916e-01 2.758703753352165222e-02 -3.112833201885223389e-01 -2.480278313159942627e-01 9.649208188056945801e-02 -7.581603527069091797e-02 6.200915575027465820e-02 -3.069492876529693604e-01 5.447980761528015137e-02 2.406750172376632690e-01 2.179431542754173279e-02 2.829090356826782227e-01 1.595981232821941376e-02 -7.625064253807067871e-02 3.631373494863510132e-02 -4.325777408666908741e-04 1.967237740755081177e-01 -2.538865208625793457e-01 1.316901445388793945e-01 -3.711522743105888367e-02 1.316373050212860107e-01 3.244482278823852539e-01 5.426698550581932068e-02 -8.941506594419479370e-02 -1.221353784203529358e-01 -1.262188516557216644e-02 2.045025676488876343e-01 -1.099138408899307251e-01 -1.038953568786382675e-02 2.021440267562866211e-01 2.283039540052413940e-01 7.099049538373947144e-02
1.683707684278488159e-01 3.190101683139801025e-01 -1.877358406782150269e-01 -8.558119088411331177e-02 -1.282351911067962646e-01 -1.711304113268852234e-02 6.836287677288055420e-02 -1.625857353210449219e-01 9.084247797727584839e-02 -1.217820718884468079e-01 -1.679917573928833008e-01 1.969206333160400391e-02 2.843193411827087402e-01 -4.198750481009483337e-02 5.654002353549003601e-02 -1.530199795961380005e-01 6.719871610403060913e-02 -1.701915562152862549e-01 -2.181476801633834839e-01 7.477901875972747803e-02 -1.752888970077037811e-02 4.520571231842041016e-02 -1.487992554903030396e-01 -3.519113659858703613e-01 -1.474930942058563232e-01 1.309507712721824646e-02 9.991672821342945099e-03 -9.946677088737487793e-02 4.442593157291412354e-01 1.229588985443115234e-01 3.179605603218078613e-01 1.951087266206741333e-01
2.727787792682647705e-01 1.800590306520462036e-01 -2.674743831157684326e-01 -3.686807155609130859e-01 -3.764056414365768433e-02 -3.127206861972808838e-02 3.384524285793304443e-01 -2.102177739143371582e-01 -2.642905525863170624e-02 8.611155301332473755e-02 7.993670180439949036e-03 -1.662267297506332397e-01 2.971623837947845459e-01 -3.057352602481842041e-01 -2.458009719848632812e-01 -9.196664392948150635e-02 1.347254365682601929e-01 -1.614328920841217041e-01 -6.826571375131607056e-02 8.990519493818283081e-02 1.202052384614944458e-01 2.296222932636737823e-02 6.221044459380209446e-04 -1.117334738373756409e-01 -2.010415643453598022e-01 -3.518026322126388550e-02 1.239526271820068359e-01 -1.409135758876800537e-01 -7.602427620440721512e-03 5.707157030701637268e-02 -1.486153304576873779e-01 2.267332822084426880e-01
2.322206795215606689e-01 3.969847748521715403e-04 -2.493568509817123413e-01 -3.394647836685180664e-01 8.557340502738952637e-02 5.103263631463050842e-02 1.280155181884765625e-01 -4.646713435649871826e-01 -8.718257397413253784e-02 4.761983826756477356e-02 -1.839543730020523071e-01 -2.065364271402359009e-02 2.867003679275512695e-01 -2.024869918823242188e-01 -1.935036629438400269e-01 -7.901702076196670532e-02 2.216572612524032593e-01 -9.548112750053405762e-02 -2.051406167447566986e-02 2.510004639625549316e-01 1.698905676603317261e-01 2.138537466526031494e-01 1.040022745728492737e-01 2.049253731966018677e-01 -2.268876880407333374e-02 1.041409373283386230e-02 1.496637016534805298e-01 6.796705722808837891e-02 -7.631314918398857117e-03 1.098227128386497498e-01 -2.831966243684291840e-02 1.605083942413330078e-01
8.637646585702896118e-02 3.040430247783660889e-01 6.666766107082366943e-02 -3.790461719036102295e-01 1.115424558520317078e-01 -4.390835762023925781e-03 5.450382828712463379e-02 -9.084207564592361450e-02 7.387305051088333130e-02 5.763170123100280762e-02 -1.691439896821975708e-01 4.771506041288375854e-02 -7.274815440177917480e-02 2.120850235223770142e-02 9.124502539634704590e-02 -3.276262283325195312e-01 4.047106802463531494e-01 -1.691157519817352295e-01 -8.414785563945770264e-02 -5.946581810712814331e-02 -1.471523791551589966e-01 3.111713528633117676e-01 6.947530061006546021e-02 5.661400035023689270e-02 -3.409502208232879639e-01 4.355045408010482788e-02 2.761622667312622070e-01 7.903002202510833740e-02 -4.736306890845298767e-02 -2.601562254130840302e-02 5.161225423216819763e-02 1.773711889982223511e-01
1.583130657672882080e-02 -2.563372813165187836e-02 1.984017193317413330e-01 -2.380887120962142944e-01 -1.250480711460113525e-01 1.778427511453628540e-02 -2.448610961437225342e-02 -2.884736955165863037e-01 -1.065979674458503723e-01 9.300301969051361084e-02 2.086135745048522949e-01 4.457227885723114014e-02 2.613644003868103027e-01 -1.302558779716491699e-01 -3.741988241672515869e-01 2.141362801194190979e-02 2.203807383775711060e-01 -3.316949605941772461e-01 -2.205042541027069092e-01 -5.711843445897102356e-02 -1.666047275066375732e-01 1.813891381025314331e-01 -1.355643123388290405e-01 -2.789133787155151367e-01 -9.169016033411026001e-02 1.270592063665390015e-01 -9.171160310506820679e-02 3.780220076441764832e-02 2.015298306941986084e-01 4.453741386532783508e-02 1.589333862066268921e-01 -2.060112506151199341e-01
3.479900658130645752e-01 1.955858618021011353e-02 -1.524601429700851440e-01 -2.984889149665832520e-01 1.405405700206756592e-01 1.361982082016766071e-03 1.475930809974670410e-01 -3.231826424598693848e-01 1.189521923661231995e-01 -9.282064624130725861e-03 -3.788366615772247314e-01 -2.029126510024070740e-02 2.028872668743133545e-01 -1.785396337509155273e-01 -1.254497617483139038e-01 -2.888956852257251740e-02 7.399853318929672241e-03 2.616923674941062927e-02 -3.440058827400207520e-01 1.496012955904006958e-01 -2.569019235670566559e-02 1.140757724642753601e-01 -8.544353395700454712e-02 -1.055474206805229187e-01 6.205319613218307495e-02 2.250905185937881470e-01 2.809701561927795410e-01 2.191534638404846191e-02 -3.837106376886367798e-02 1.879642754793167114e-01 1.593769341707229614e-01 5.196855589747428894e-02
2.641024887561798096e-01 1.687972247600555420e-01 -1.856651753187179565e-01 -4.059816300868988037e-01 -1.120585203170776367e-01 -4.553954303264617920e-02 -1.156522333621978760e-02 -2.957402467727661133e-01 -1.499405503273010254e-01 2.070122063159942627e-01 -3.062384389340877533e-02 1.604640930891036987e-01 -1.218440681695938110e-01 -2.637742459774017334e-01 -1.114537268877029419e-01 -1.102065891027450562e-01 1.472433209419250488e-01 1.071863695979118347e-01 -2.907423861324787140e-02 3.020576238632202148e-01 2.906942069530487061e-01 2.572200000286102295e-01 -4.994567483663558960e-02 -1.045429855585098267e-01 -1.982397586107254028e-01 6.052070111036300659e-02 -4.601742327213287354e-02 -4.173450171947479248e-02 -1.683923304080963135e-01 7.885044068098068237e-02 5.048819258809089661e-02 -1.610544472932815552e-01
3.552338778972625732e-01 6.287370622158050537e-02 1.342501491308212280e-01 -2.930870056152343750e-01 -3.459540307521820068e-01 2.168320305645465851e-02 1.407676562666893005e-02 -1.965722143650054932e-01 -1.210042014718055725e-01 -5.561470519751310349e-03 2.797749452292919159e-02 2.020602114498615265e-02 1.135953143239021301e-01 1.531686261296272278e-02 4.931152798235416412e-03 -2.731271684169769287e-01 2.942557334899902344e-01 2.984020486474037170e-02 -3.452478721737861633e-02 -5.064269900321960449e-02 -1.935253590345382690e-01 6.494756788015365601e-02 4.692645072937011719e-01 -4.238256067037582397e-02 -1.594698280096054077e-01 3.892542794346809387e-02 7.334025204181671143e-02 -7.162845134735107422e-02 1.264109462499618530e-01 7.004902511835098267e-02 2.719709277153015137e-01 1.268664449453353882e-01
3.569512963294982910e-01 1.919302158057689667e-02 1.098448187112808228e-01 -1.469130665063858032e-01 2.709907107055187225e-02 -2.132330387830734253e-01 4.002154618501663208e-02 -3.276436328887939453e-01 -2.337964028120040894e-01 -8.203654736280441284e-02 -5.204126983880996704e-02 2.442045658826828003e-01 1.288816481828689575e-01 9.733286499977111816e-02 -1.328679360449314117e-02 -8.374332636594772339e-02 4.021789431571960449e-01 -1.584405452013015747e-01 1.530120074748992920e-01 -1.369670629501342773e-01 -3.708849102258682251e-02 2.372192591428756714e-01 2.081634849309921265e-01 -7.399018108844757080e-02 -4.894821718335151672e-02 -3.591688722372055054e-02 2.692926228046417236e-01 -2.077586501836776733e-01 -1.076480522751808167e-01 -1.347506325691938400e-02 7.501630485057830811e-02 -2.327239662408828735e-01
3.303244709968566895e-01 -7.301936298608779907e-02 -1.594877541065216064e-01 -3.437706232070922852e-01 1.089681386947631836e-01 1.309913098812103271e-01 2.430476695299148560e-01 -3.487927019596099854e-01 -1.102190166711807251e-01 -2.856394276022911072e-02 7.036328315734863281e-02 4.158231895416975021e-03 7.939084619283676147e-02 -1.215035095810890198e-01 -1.507776826620101929e-01 -6.895480211824178696e-03 2.382004112005233765e-01 7.228603959083557129e-02 -3.053039908409118652e-01 7.872602343559265137e-02 2.097936421632766724e-01 1.777687221765518188e-01 2.246455401182174683e-01 -3.102242648601531982e-01 5.871477723121643066e-02 9.984899312257766724e-02 -1.801164634525775909e-02 3.778653219342231750e-02 -1.992423832416534424e-01 -8.696383237838745117e-02 -1.308002322912216187e-01 8.465799689292907715e-02
9.868595004081726074e-02 1.868966072797775269e-01 -1.130808666348457336e-01 -1.814387738704681396e-01 9.246207028627395630e-02 4.452076926827430725e-02 -5.902921408414840698e-02 -4.790203869342803955e-01 1.139570847153663635e-01 -3.189789131283760071e-02 -1.772546172142028809e-01 -1.191549152135848999e-01 -1.024714335799217224e-01 -1.041328310966491699e-01 -3.361653909087181091e-02 -1.625254750251770020e-01 2.519082725048065186e-01 -2.910697758197784424e-01 1.737296581268310547e-01 -9.611137956380844116e-02 1.239814311265945435e-01 4.155396223068237305e-01 1.634934544563293457e-01 -2.294644415378570557e-01 -5.865418538451194763e-02 -5.054681375622749329e-02 5.538272857666015625e-02 -8.553043007850646973e-02 1.648167818784713745e-01 7.202628999948501587e-02 1.307803094387054443e-01 -1.917713880538940430e-01
2.335262000560760498e-01 -9.028261154890060425e-02 -8.516453951597213745e-02 -3.154558539390563965e-01 9.369213879108428955e-02 -1.739466786384582520e-01 2.746143564581871033e-02 -3.191893100738525391e-01 -1.947634816169738770e-01 6.512118875980377197e-02 -1.169497519731521606e-01 2.281965464353561401e-01 2.741512469947338104e-02 2.525395341217517853e-02 4.952224437147378922e-03 9.074752032756805420e-02 2.675142586231231689e-01 -2.933859825134277344e-01 1.819035857915878296e-01 8.732437342405319214e-02 9.864915907382965088e-02 4.366826415061950684e-01 -7.555620744824409485e-03 -2.285876311361789703e-02 2.381813898682594299e-02 6.109672412276268005e-02 3.381590247154235840e-01 -8.697319775819778442e-02 2.216840162873268127e-02 -5.626076366752386093e-03 1.655084490776062012e-01 -1.334741711616516113e-01
1.636879742145538330e-01 -6.606373190879821777e-02 1.087358891963958740e-01 -2.428619265556335449e-01 2.899070084095001221e-02 5.263558030128479004e-02 3.031558394432067871e-01 -1.571756303310394287e-01 -2.834287285804748535e-01 4.039427265524864197e-02 2.612853944301605225e-01 3.192507103085517883e-02 3.414804637432098389e-01 -1.194489300251007080e-01 -6.284284591674804688e-02 7.569968700408935547e-02 -2.379830554127693176e-02 -7.084630429744720459e-02 -3.057297170162200928e-01 1.046829000115394592e-01 -1.419454365968704224e-01 2.828395925462245941e-02 -9.152921847999095917e-03 9.402711689472198486e-02 -3.067979216575622559e-01 -1.649346435442566872e-03 2.184753268957138062e-01 9.378402493894100189e-03 9.511543810367584229e-02 3.264701962471008301e-01 2.967855334281921387e-01 -2.149004302918910980e-02
7.573302835226058960e-02 -2.714594602584838867e-01 -2.391974329948425293e-01 -2.032861858606338501e-01 -6.131045892834663391e-02 -1.502429544925689697e-01 3.315620422363281250e-01 -5.873062089085578918e-02 -3.924353420734405518e-01 1.276264041662216187e-01 -1.825605779886245728e-01 1.025563180446624756e-01 -7.297633588314056396e-02 -1.701305508613586426e-01 -4.193815961480140686e-02 -6.090717390179634094e-02 1.742293089628219604e-01 -1.768752932548522949e-01 6.366448104381561279e-02 3.890042379498481750e-02 -4.443147033452987671e-02 2.062840312719345093e-01 1.614296138286590576e-01 -1.285585612058639526e-01 -2.542112767696380615e-01 -1.132754608988761902e-01 -1.124832406640052795e-01 -2.440815865993499756e-01 2.773872911930084229e-01 1.596042513847351074e-01 1.261243373155593872e-01 -7.817763835191726685e-02
3.067400753498077393e-01 -3.974558319896459579e-03 -2.335594445466995239e-01 -3.686405718326568604e-01 -4.297221079468727112e-02 -6.745378021150827408e-03 2.225358635187149048e-01 -1.680119633674621582e-01 3.267961740493774414e-02 1.061825603246688843e-01 -1.987261623144149780e-01 -1.263936012983322144e-01 4.165652394294738770e-01 -2.797061502933502197e-01 -1.321193426847457886e-01 -1.291843056678771973e-01 1.990140229463577271e-01 -9.838094562292098999e-02 -5.329531431198120117e-02 1.403067409992218018e-01 2.802371382713317871e-01 1.916015297174453735e-01 -1.032141894102096558e-01 8.462944533675909042e-04 -3.357330337166786194e-02 4.037151113152503967e-02 1.969924718141555786e-01 1.005844213068485260e-02 -2.081348747014999390e-02 1.969275772571563721e-01 -4.465181380510330200e-02 3.884507715702056885e-02
-5.457930266857147217e-02 -1.162975281476974487e-02 2.446488887071609497e-01 -2.459068447351455688e-01 1.554599553346633911e-01 -4.918488115072250366e-02 -4.349460080265998840e-02 -1.050292328000068665e-01 2.429576516151428223e-01 -1.680981516838073730e-01 2.766546905040740967e-01 -4.424231499433517456e-02 3.816040158271789551e-01 -1.868352293968200684e-01 6.373770534992218018e-02 -6.763227283954620361e-02 1.655224561691284180e-01 1.376285403966903687e-01 1.227760687470436096e-02 1.423137784004211426e-01 -1.765234954655170441e-02 2.887673377990722656e-01 -8.172529935836791992e-02 -4.493862092494964600e-01 -4.385888203978538513e-02 9.777351468801498413e-02 1.849862337112426758e-01 7.781764958053827286e-03 -2.227326110005378723e-02 9.678665548563003540e-02 2.263208925724029541e-01 -1.272378414869308472e-01
6.692183017730712891e-02 -8.199300616979598999e-03 1.603354215621948242e-01 -2.570664882659912109e-01 -9.420423209667205811e-02 -1.469746232032775879e-01 2.203646600246429443e-01 -6.778684258460998535e-02 -6.587161868810653687e-02 -1.305003017187118530e-01 6.012038886547088623e-02 9.161616116762161255e-02 2.671902179718017578e-01 -3.506903350353240967e-02 6.304544955492019653e-02 -1.428426802158355713e-01 9.679888933897018433e-02 -1.234121061861515045e-02 -4.738951325416564941e-01 1.017498448491096497e-01 1.992184668779373169e-01 1.250016093254089355e-01 1.938574761152267456e-01 -3.117720782756805420e-02 -2.686643004417419434e-01 1.150484159588813782e-01 3.565885722637176514e-01 -6.449962407350540161e-02 2.702776575461030006e-03 3.124802112579345703e-01 1.864535361528396606e-01 4.678666964173316956e-02
6.870652735233306885e-02 5.814167857170104980e-02 -6.405427306890487671e-02 -1.416288316249847412e-01 5.263259410858154297e-01 -2.553378343582153320e-01 6.488689780235290527e-02 -3.459339439868927002e-01 -2.132675796747207642e-01 8.006235212087631226e-02 -1.377266645431518555e-01 1.452739536762237549e-01 9.360811673104763031e-03 -1.131117790937423706e-01 9.693264961242675781e-03 -6.442492455244064331e-02 7.686601579189300537e-02 -3.267222940921783447e-01 -1.559486053884029388e-02 1.379440873861312866e-01 -1.044258996844291687e-01 2.199870795011520386e-01 2.786557562649250031e-02 -2.490842789411544800e-01 -4.611809179186820984e-02 -1.168749704957008362e-01 1.410806328058242798e-01 8.477836847305297852e-02 -1.451200991868972778e-01 2.576574869453907013e-02 1.342663913965225220e-01 -2.363736033439636230e-01
3.735988214612007141e-02 -2.063052952289581299e-01 -7.896222174167633057e-03 -3.611904978752136230e-01 -6.702022999525070190e-02 -9.080071002244949341e-02 2.180061042308807373e-01 -3.740724921226501465e-01 1.886876523494720459e-01 9.358186274766921997e-02 -5.646831914782524109e-02 -9.694304317235946655e-02 2.774962782859802246e-01 -1.710913926362991333e-01 -5.856208503246307373e-02 -7.107261568307876587e-02 -3.695104271173477173e-02 -3.904285840690135956e-03 -2.729768753051757812e-01 -8.135779947042465210e-02 -1.254409998655319214e-01 -8.888676017522811890e-02 3.430675342679023743e-02 -1.167059466242790222e-01 -3.237552940845489502e-01 1.491682231426239014e-01 4.139486253261566162e-01 1.028027981519699097e-01 1.224106326699256897e-01 8.361180871725082397e-02 5.516062490642070770e-03 -4.096236452460289001e-02
1.428223028779029846e-02 1.532286703586578369e-01 -1.136285960674285889e-01 -1.570277363061904907e-01 -1.813397705554962158e-01 -3.377232700586318970e-02 4.439213313162326813e-03 6.824894249439239502e-02 9.855913370847702026e-02 -3.159048780798912048e-02 -9.678190946578979492e-02 -2.419032901525497437e-02 3.789171576499938965e-01 -3.922443836927413940e-02 3.661828115582466125e-02 1.069789659231901169e-02 3.228511195629835129e-03 -1.221185699105262756e-01 -1.330387145280838013e-01 1.045323088765144348e-01 -1.911041587591171265e-01 1.478761136531829834e-01 2.201493829488754272e-02 -2.748461365699768066e-01 -3.708555400371551514e-01 8.853634446859359741e-02 1.805954426527023315e-01 9.356517344713211060e-02 4.546321928501129150e-01 1.059493497014045715e-01 3.556404113769531250e-01 1.539785861968994141e-01
1.804765760898590088e-01 7.177005708217620850e-02 2.455237507820129395e-02 -3.271155357360839844e-01 -1.699005961418151855e-01 1.092462763190269470e-01 3.278447389602661133e-01 -2.005876004695892334e-01 -2.558363974094390869e-01 8.976086229085922241e-02 -1.211861819028854370e-01 -4.219101369380950928e-02 9.246185421943664551e-02 -6.122602149844169617e-02 -8.153895288705825806e-02 -4.353674873709678650e-02 -1.221010386943817139e-01 -2.690993715077638626e-03 -1.492699831724166870e-01 2.248370349407196045e-01 1.063473001122474670e-01 3.392756283283233643e-01 -1.408362835645675659e-01 -2.592292129993438721e-01 -3.716882765293121338e-01 -7.242833822965621948e-02 1.843764930963516235e-01 1.612909436225891113e-01 -1.280208397656679153e-02 7.686951756477355957e-02 1.961651295423507690e-01 -7.855788618326187134e-02
7.805126905441284180e-02 1.152233406901359558e-01 -1.524326205253601074e-02 -3.214596211910247803e-01 -1.112323328852653503e-01 2.241359464824199677e-02 2.005563974380493164e-01 -1.238750740885734558e-01 -1.949149072170257568e-01 8.879630267620086670e-02 -2.663879990577697754e-01 3.959812596440315247e-02 -2.976306527853012085e-02 -2.360716164112091064e-01 8.549793064594268799e-02 -7.085042446851730347e-02 1.737370043992996216e-01 7.539419457316398621e-03 -4.053554236888885498e-01 1.676597595214843750e-01 1.072871759533882141e-01 8.909102529287338257e-02 -1.202699393033981323e-01 -2.508966326713562012e-01 -5.062972381711006165e-02 3.574411273002624512e-01 1.188239231705665588e-01 1.467645168304443359e-01 -5.170379206538200378e-02 2.842130959033966064e-01 5.098580196499824524e-02 2.229462862014770508e-01
-1.376632452011108398e-01 -8.307316154241561890e-02 1.321797817945480347e-01 -1.215119585394859314e-01 -1.302061527967453003e-01 -2.021991014480590820e-01 9.721010923385620117e-02 -3.265898227691650391e-01 2.841781452298164368e-02 -1.005325987935066223e-01 7.571110129356384277e-02 1.597443222999572754e-01 1.812414973974227905e-01 -1.098147109150886536e-01 -1.414850950241088867e-01 -6.646081805229187012e-02 3.079166412353515625e-01 4.720140993595123291e-02 -4.321333467960357666e-01 1.602931171655654907e-01 7.723762840032577515e-02 2.251356244087219238e-01 9.098578989505767822e-02 9.917841851711273193e-02 -1.422897726297378540e-01 6.252695620059967041e-02 2.597057819366455078e-01 -1.389954984188079834e-01 -1.355087035335600376e-03 1.080393344163894653e-01 2.743271887302398682e-01 2.726935744285583496e-01
1.364368796348571777e-01 -3.294977592304348946e-03 1.017178893089294434e-01 -1.571910679340362549e-01 -2.031934112310409546e-01 -1.683007627725601196e-01 2.182443439960479736e-01 -4.550921916961669922e-01 -1.098985411226749420e-02 2.028776854276657104e-01 4.497575759887695312e-02 1.082362532615661621e-01 2.050984203815460205e-01 -3.252460658550262451e-01 3.970336169004440308e-03 -2.360648810863494873e-01 -9.099361300468444824e-02 9.491965174674987793e-02 -3.590001165866851807e-01 4.016664996743202209e-02 -1.431264914572238922e-02 -8.335252851247787476e-02 1.046590730547904968e-01 -2.237625569105148315e-01 -1.340712904930114746e-01 4.963050410151481628e-02 2.373640686273574829e-01 2.453313916921615601e-01 5.272389389574527740e-03 1.631337590515613556e-02 5.631347000598907471e-02 -8.344630151987075806e-02
3.967288136482238770e-01 6.715945899486541748e-02 -3.064430058002471924e-01 -1.973804533481597900e-01 1.072247698903083801e-01 -7.470472157001495361e-02 5.866447463631629944e-02 -2.218053862452507019e-02 -1.938446015119552612e-01 1.065889522433280945e-01 5.808835849165916443e-02 2.514252364635467529e-01 3.283324837684631348e-01 4.692701250314712524e-02 3.883766010403633118e-02 -1.172697991132736206e-01 2.143660485744476318e-01 -1.445876061916351318e-01 -3.257624804973602295e-01 9.203593432903289795e-02 -1.606726199388504028e-01 2.989280521869659424e-01 -1.082655321806669235e-02 -1.372416764497756958e-01 2.337964028120040894e-01 2.221297919750213623e-01 8.171065151691436768e-02 8.464449644088745117e-02 4.528090730309486389e-02 -8.837123215198516846e-02 -2.753987908363342285e-03 1.181609556078910828e-02
-1.240272298455238342e-01 2.541728876531124115e-02 -2.992343902587890625e-01 -1.885241121053695679e-01 -4.805608466267585754e-02 -2.967837452888488770e-02 3.240482807159423828e-01 -3.570746257901191711e-02 -1.389546245336532593e-01 -4.796431213617324829e-02 -8.844587020576000214e-03 -1.847116947174072266e-01 3.318383693695068359e-01 -3.555239140987396240e-01 1.204630881547927856e-01 4.380994290113449097e-02 1.535123586654663086e-01 -4.536168649792671204e-02 -1.333714276552200317e-01 1.453451812267303467e-01 9.459661692380905151e-02 2.281076461076736450e-01 7.723721675574779510e-03 -1.060950085520744324e-01 -3.232476413249969482e-01 9.240870177745819092e-02 -8.987756818532943726e-02 -8.546607568860054016e-03 3.454917371273040771e-01 -2.251512184739112854e-02 2.410692572593688965e-01 -6.830988079309463501e-02
1.967075020074844360e-01 -1.068092733621597290e-01 -2.740233838558197021e-01 -4.330851137638092041e-01 -7.494764775037765503e-02 1.167281121015548706e-01 3.923975527286529541e-01 1.314454078674316406e-01 -8.183882385492324829e-02 1.410464495420455933e-01 -1.989908963441848755e-01 -2.646590955555438995e-02 1.464661955833435059e-01 7.750438898801803589e-02 5.504467058926820755e-03 -2.349840663373470306e-02 -7.598396390676498413e-02 -8.385824970901012421e-03 -5.730511248111724854e-02 1.668003797531127930e-01 -6.486134231090545654e-02 2.108350545167922974e-01 9.263692796230316162e-02 -2.428672760725021362e-01 -2.062051147222518921e-01 -6.923466920852661133e-02 2.509147226810455322e-01 1.396695226430892944e-01 3.234522417187690735e-02 -2.312814258038997650e-02 3.000374734401702881e-01 1.651091128587722778e-01
2.491163611412048340e-01 -9.567163884639739990e-02 -1.777283102273941040e-02 -5.247926115989685059e-01 1.139579787850379944e-01 -2.432288229465484619e-01 3.447142988443374634e-02 -7.153233885765075684e-02 -1.111849099397659302e-01 2.085316460579633713e-03 -1.077631488442420959e-01 1.850922852754592896e-01 -2.550511658191680908e-01 -1.019967272877693176e-01 1.757573634386062622e-01 4.464237391948699951e-02 2.695962190628051758e-01 -1.864235699176788330e-01 -9.661353379487991333e-02 4.550689086318016052e-02 -1.008496209979057312e-01 3.269337713718414307e-01 1.841665804386138916e-01 -9.220448881387710571e-02 -4.476550593972206116e-02 1.236844882369041443e-01 2.940667271614074707e-01 -9.847983717918395996e-02 3.760056570172309875e-02 4.530474171042442322e-02 -8.102054148912429810e-02 7.883051037788391113e-02
6.986043602228164673e-02 3.629719465970993042e-02 -4.650972783565521240e-03 -3.844694495201110840e-01 3.800815343856811523e-02 -3.128695189952850342e-01 -2.541188001632690430e-01 -7.755507528781890869e-02 -1.652974188327789307e-01 3.528022021055221558e-02 -3.110286034643650055e-02 -9.308749809861183167e-03 1.349398493766784668e-01 -3.108154833316802979e-01 1.359605044126510620e-01 -1.749516576528549194e-01 1.811273396015167236e-01 2.602154202759265900e-02 7.666983455419540405e-02 3.439569845795631409e-02 1.470556408166885376e-01 -6.835887674242258072e-03 -1.544468551874160767e-01 -1.791477054357528687e-01 -1.220584660768508911e-01 -2.228739112615585327e-01 4.445612132549285889e-01 2.237128466367721558e-01 1.461617350578308105e-01 1.039431765675544739e-01 -1.473408285528421402e-02 1.403820812702178955e-01
1.277016103267669678e-01 2.238940596580505371e-01 1.204460933804512024e-01 -7.325661927461624146e-02 7.804428040981292725e-02 -8.742965012788772583e-02 -1.791849881410598755e-01 -5.757966637611389160e-02 -2.581029199063777924e-02 -5.671056732535362244e-02 9.912723302841186523e-02 7.489528506994247437e-02 3.086086511611938477e-01 -1.196373850107192993e-01 -4.391609504818916321e-02 -2.465661913156509399e-01 3.891345560550689697e-01 1.045303195714950562e-01 -9.174843318760395050e-03 4.288248345255851746e-02 1.156846955418586731e-01 1.863271147012710571e-01 -1.479495167732238770e-01 -3.760049343109130859e-01 8.017092943191528320e-02 7.076440751552581787e-02 1.902758479118347168e-01 1.561143249273300171e-02 -5.808263085782527924e-03 2.186796069145202637e-01 4.084239304065704346e-01 -1.864023059606552124e-01
5.617407336831092834e-02 9.713421016931533813e-02 -1.134935766458511353e-01 -1.564918011426925659e-01 -3.194730877876281738e-01 -1.590262651443481445e-01 -9.758250415325164795e-02 -5.055694580078125000e-01 1.261166948825120926e-02 -4.493643715977668762e-02 -1.269208937883377075e-01 -1.915091276168823242e-02 2.117389589548110962e-01 -1.242128461599349976e-01 -8.964319527149200439e-02 -6.812353432178497314e-02 2.654269635677337646e-01 -1.496466100215911865e-01 -7.043874263763427734e-02 6.937871128320693970e-02 -3.092004656791687012e-01 2.007737755775451660e-01 2.512874901294708252e-01 -7.738348841667175293e-02 -1.721617132425308228e-01 1.627836190164089203e-02 1.045327633619308472e-01 1.379304528236389160e-01 5.339252576231956482e-02 9.998825192451477051e-02 -2.008098214864730835e-01 -2.127722352743148804e-01
2.848055660724639893e-01 -5.854893848299980164e-02 -2.752650156617164612e-02 -1.530856490135192871e-01 2.502623014152050018e-03 -1.190110743045806885e-01 1.673906296491622925e-01 -5.415742397308349609e-01 -6.560962647199630737e-02 1.304825842380523682e-01 1.401167511940002441e-01 -1.041608676314353943e-01 3.739818334579467773e-01 -1.752993315458297729e-01 -1.863241195678710938e-01 4.553233087062835693e-02 1.743826568126678467e-01 1.978195272386074066e-02 -1.681258529424667358e-01 2.890189364552497864e-02 1.524323672056198120e-01 8.604159951210021973e-02 2.643117904663085938e-01 -1.861927914433181286e-03 -9.001262485980987549e-02 1.133497506380081177e-01 1.390617042779922485e-01 2.068326473236083984e-01 1.428431570529937744e-01 -4.878462478518486023e-02 -1.332146525382995605e-01 -1.121342480182647705e-01
2.222201973199844360e-01 1.363828182220458984e-01 -8.941054344177246094e-03 -3.352244496345520020e-01 5.146925896406173706e-02 -2.147785425186157227e-01 3.196999058127403259e-02 -2.807958424091339111e-01 -2.172063589096069336e-01 2.327761203050613403e-01 -1.415584087371826172e-01 1.092316880822181702e-01 1.221247687935829163e-01 1.062124073505401611e-01 -2.637703157961368561e-02 -1.908312290906906128e-01 9.274265170097351074e-02 2.857282459735870361e-01 -9.603511542081832886e-02 2.215198874473571777e-01 3.001888394355773926e-01 2.498902976512908936e-01 3.637388721108436584e-02 -2.788085862994194031e-02 -1.309113949537277222e-01 1.641830652952194214e-01 2.839555740356445312e-01 9.899012744426727295e-02 -1.327835619449615479e-01 -1.150731220841407776e-01 1.226442530751228333e-01 -1.031536534428596497e-01
1.009215787053108215e-01 5.087500438094139099e-02 -1.786544770002365112e-01 -3.308162689208984375e-01 1.454449295997619629e-01 4.998812824487686157e-02 -6.661394983530044556e-02 -4.317737221717834473e-01 -1.281591039150953293e-02 -5.195653066039085388e-02 2.960463054478168488e-02 3.021425902843475342e-01 -2.373055741190910339e-02 -2.083263844251632690e-01 -1.715230643749237061e-01 -1.793702840805053711e-01 1.254816949367523193e-01 1.703656278550624847e-02 9.212727844715118408e-02 -1.404810994863510132e-01 1.172024905681610107e-01 1.712805926799774170e-01 1.684587895870208740e-01 3.862443938851356506e-02 -2.499195784330368042e-01 2.208204418420791626e-01 1.026583611965179443e-01 -6.713599711656570435e-02 4.867508262395858765e-02 -3.338197991251945496e-02 3.992377519607543945e-01 1.562677323818206787e-01
1.891978085041046143e-01 4.357117041945457458e-02 3.681323677301406860e-02 -2.789140343666076660e-01 1.325278282165527344e-01 6.985525786876678467e-02 -9.117044508457183838e-02 -1.917493790388107300e-01 -2.820752859115600586e-01 1.073664352297782898e-01 -1.583748729899525642e-03 1.858702003955841064e-01 -7.618296146392822266e-02 -1.837580949068069458e-01 3.634431585669517517e-02 1.380579769611358643e-01 1.932410001754760742e-01 -2.307184785604476929e-01 1.700956970453262329e-01 -9.116526693105697632e-02 -4.822792857885360718e-02 3.646186292171478271e-01 9.411933273077011108e-02 5.993355065584182739e-02 -5.367853492498397827e-02 1.620050966739654541e-01 3.814648687839508057e-01 -1.299355924129486084e-01 4.944995045661926270e-02 2.106960266828536987e-01 3.022385537624359131e-01 -1.574358046054840088e-01
2.282778471708297729e-01 3.646784126758575439e-01 1.341202706098556519e-01 -3.434873223304748535e-01 5.804491415619850159e-02 4.693583399057388306e-02 1.387990564107894897e-01 -4.907420873641967773e-01 3.290766850113868713e-02 -9.396366029977798462e-02 -7.517883181571960449e-02 1.142491623759269714e-01 1.072925552725791931e-01 -1.944247633218765259e-01 -7.254580408334732056e-02 -1.145165413618087769e-01 1.325875818729400635e-01 2.136404067277908325e-02 2.004556357860565186e-02 7.722732424736022949e-02 2.562620639801025391e-01 2.734777927398681641e-01 3.018066845834255219e-02 -1.941215395927429199e-01 -1.520263869315385818e-02 -3.268349543213844299e-02 2.011446356773376465e-01 -2.658056095242500305e-02 -2.445443272590637207e-01 -9.132079035043716431e-02 -3.393812850117683411e-02 -4.172731563448905945e-02
-1.887347176671028137e-02 5.004354566335678101e-02 2.481842339038848877e-01 5.449566617608070374e-02 4.206741228699684143e-03 2.798518836498260498e-01 2.139903232455253601e-02 -4.838850200176239014e-01 3.832733258605003357e-02 4.446081817150115967e-02 -6.845959275960922241e-02 1.491380780935287476e-01 1.536336392164230347e-01 -6.290561705827713013e-02 5.724132806062698364e-02 -1.141957342624664307e-01 2.204749882221221924e-01 9.218114614486694336e-02 6.485709547996520996e-02 3.228580355644226074e-01 -2.179426401853561401e-01 6.851425766944885254e-02 1.760308295488357544e-01 -2.408042103052139282e-01 -1.862855404615402222e-01 2.052057236433029175e-01 8.751649409532546997e-02 6.860531121492385864e-02 2.183612734079360962e-01 2.298891730606555939e-02 2.553987205028533936e-01 1.898716539144515991e-01
1.078596785664558411e-01 -2.891055941581726074e-01 -1.020711511373519897e-01 -1.609731316566467285e-01 1.060695946216583252e-01 -2.804364264011383057e-01 2.049261480569839478e-01 -3.026536107063293457e-01 5.682885646820068359e-02 -1.919207870960235596e-01 7.277611875906586647e-04 -3.346971794962882996e-02 2.626704573631286621e-01 -4.535821452736854553e-02 -1.401743665337562561e-02 -1.273539066314697266e-01 1.154252812266349792e-01 -1.716112643480300903e-01 -2.842873930931091309e-01 2.290523946285247803e-01 2.284484654664993286e-01 1.918382048606872559e-01 5.562223494052886963e-03 -4.032712802290916443e-02 3.465149924159049988e-02 -1.037761121988296509e-01 3.875832259654998779e-01 1.705827265977859497e-01 2.215315103530883789e-01 8.327332884073257446e-02 3.157060965895652771e-02 3.618228062987327576e-02
9.060703217983245850e-02 5.602450668811798096e-02 -1.271296739578247070e-01 -4.636418223381042480e-01 -1.033674851059913635e-01 -5.764185264706611633e-02 3.385227620601654053e-01 -9.094513207674026489e-02 -1.549715101718902588e-01 -1.057615354657173157e-01 -2.061861753463745117e-01 1.097470372915267944e-01 8.750915527343750000e-02 1.385198384523391724e-01 -1.589061915874481201e-01 3.359007462859153748e-02 7.887160032987594604e-02 1.443875133991241455e-01 -9.547915309667587280e-02 6.987094879150390625e-02 -3.762198379263281822e-03 2.593665719032287598e-01 -3.148997202515602112e-02 -2.643900513648986816e-01 -3.052810728549957275e-01 6.378763169050216675e-02 1.804194897413253784e-01 2.180228382349014282e-01 1.408731937408447266e-01 -2.480009198188781738e-01 1.632030755281448364e-01 1.143882349133491516e-01
-1.049074456095695496e-01 1.589130051434040070e-02 -2.731262445449829102e-01 -3.710962533950805664e-01 1.072775498032569885e-01 3.354100510478019714e-02 -9.861595928668975830e-02 -3.506230711936950684e-01 8.378531038761138916e-02 9.152031689882278442e-02 -1.509736329317092896e-01 1.258055716753005981e-01 5.780790001153945923e-02 -2.048604786396026611e-01 -2.582315206527709961e-01 -2.372686415910720825e-01 -3.351990506052970886e-02 -9.597599506378173828e-02 1.772548407316207886e-01 9.822069108486175537e-02 1.934733092784881592e-01 2.433646768331527710e-01 2.709572613239288330e-01 -2.842649221420288086e-01 3.049434395506978035e-03 1.325419396162033081e-01 1.833593100309371948e-01 1.161442771553993225e-01 1.393070220947265625e-01 1.328333169221878052e-01 3.899901360273361206e-02 5.733996629714965820e-02
1.985117793083190918e-03 8.850988745689392090e-02 -4.003983363509178162e-02 -1.483604460954666138e-01 -1.920832693576812744e-02 1.211868301033973694e-01 -1.131763756275177002e-01 -2.358777821063995361e-01 6.455083191394805908e-02 -3.175190687179565430e-01 -8.874174952507019043e-02 1.070225685834884644e-01 1.048229932785034180e-01 -4.454233944416046143e-01 4.055172950029373169e-02 -2.737467586994171143e-01 1.641906648874282837e-01 1.862555593252182007e-01 -1.955833137035369873e-01 1.552934795618057251e-01 -2.826362662017345428e-02 5.422010272741317749e-02 -2.908154577016830444e-02 -2.679524123668670654e-01 -1.617076396942138672e-01 2.734298259019851685e-02 2.905331552028656006e-01 -2.604171261191368103e-02 -7.986886426806449890e-03 2.046446353197097778e-01 3.282924592494964600e-01 -1.124924197793006897e-01
3.892383873462677002e-01 -3.241616785526275635e-01 -1.618513613939285278e-01 -1.579734981060028076e-01 1.438607275485992432e-01 -4.111297056078910828e-02 2.066238522529602051e-01 -2.569077908992767334e-01 -4.297731071710586548e-02 -9.651900082826614380e-02 1.397178601473569870e-02 1.257061660289764404e-01 2.996733486652374268e-01 1.797813922166824341e-02 -1.794109195470809937e-01 -7.007686048746109009e-02 3.127849427983164787e-03 -1.184614449739456177e-01 -2.046203762292861938e-01 -6.097577139735221863e-02 -4.530946910381317139e-02 -2.262601554393768311e-01 2.088190317153930664e-01 -3.418157100677490234e-01 -1.690071076154708862e-01 4.015453532338142395e-02 2.013813704252243042e-01 -2.082319371402263641e-02 6.206944817677140236e-04 7.448510825634002686e-02 1.740240603685379028e-01 -1.627157181501388550e-01
8.152364939451217651e-02 1.640370935201644897e-01 -2.071841359138488770e-01 -1.631567180156707764e-01 -6.286107003688812256e-02 -4.344588890671730042e-02 1.070383936166763306e-01 -4.486714303493499756e-01 1.043054163455963135e-01 2.457783520221710205e-01 9.740855544805526733e-02 2.746827602386474609e-01 -1.544880568981170654e-01 -1.930508017539978027e-01 -9.566515684127807617e-02 -2.472825348377227783e-01 2.705281674861907959e-01 1.628139764070510864e-01 1.312770973891019821e-02 -1.260775178670883179e-01 3.023465909063816071e-02 2.028604149818420410e-01 1.780443787574768066e-01 -3.386659920215606689e-02 -1.990309059619903564e-01 1.426347941160202026e-01 2.202857881784439087e-01 -6.758543848991394043e-02 1.475190520286560059e-01 2.136370688676834106e-01 2.885388955473899841e-02 -1.366558969020843506e-01
2.158624865114688873e-02 1.455672383308410645e-01 2.784926071763038635e-02 -5.927292108535766602e-01 2.093105316162109375e-01 -1.076984703540802002e-01 4.179834574460983276e-02 -1.981405913829803467e-01 -2.244078367948532104e-02 2.277323305606842041e-01 -2.482296153903007507e-02 1.883467584848403931e-01 6.802730262279510498e-02 2.714798599481582642e-02 1.137785613536834717e-01 -2.158160209655761719e-01 2.145987153053283691e-01 -3.330309391021728516e-01 1.973741352558135986e-01 9.926697239279747009e-03 -1.088569909334182739e-01 2.237769663333892822e-01 1.820381432771682739e-01 6.686363369226455688e-03 -1.719428971409797668e-02 1.210972890257835388e-01 1.266330331563949585e-01 -1.258189678192138672e-01 -2.543923445045948029e-02 8.314791135489940643e-03 1.119532063603401184e-01 1.589936912059783936e-01
2.522597908973693848e-01 -1.204353570938110352e-02 -5.634759366512298584e-02 -3.984656631946563721e-01 -1.091845855116844177e-01 3.835102170705795288e-02 1.041330397129058838e-01 -3.431490063667297363e-02 -3.767609130591154099e-03 3.082265555858612061e-01 1.407683491706848145e-01 3.936511278152465820e-02 3.112147003412246704e-02 -3.004435300827026367e-01 -7.683780789375305176e-02 -1.155196651816368103e-01 1.007289141416549683e-01 -1.194639950990676880e-01 -3.846272230148315430e-01 9.368126094341278076e-02 1.858986318111419678e-01 2.226103097200393677e-01 -5.588985234498977661e-02 -3.405988216400146484e-01 1.952274888753890991e-02 4.330284148454666138e-02 1.825477480888366699e-01 1.201562434434890747e-01 7.721355557441711426e-02 1.001703292131423950e-01 2.224493073299527168e-03 2.675713002681732178e-01
-1.248540133237838745e-01 3.091027736663818359e-01 -6.552936881780624390e-02 -1.769879460334777832e-01 -1.044446900486946106e-01 -5.248142406344413757e-03 9.357038140296936035e-02 -2.496920526027679443e-01 -7.745704799890518188e-02 1.998468488454818726e-01 -7.422089576721191406e-02 -4.055847600102424622e-02 2.937051355838775635e-01 -2.732184827327728271e-01 1.862524896860122681e-01 3.491955995559692383e-02 1.288591474294662476e-01 -1.305866241455078125e-01 -2.404720336198806763e-01 -2.717821002006530762e-01 -9.678746759891510010e-02 -2.537377774715423584e-01 -3.406274318695068359e-02 -1.785407215356826782e-01 -3.138332068920135498e-01 -1.158985868096351624e-01 9.586660563945770264e-02 -1.599335074424743652e-01 1.773154176771640778e-02 1.302562374621629715e-02 2.978615164756774902e-01 1.151600703597068787e-01
6.768835335969924927e-02 2.002890259027481079e-01 -1.560753732919692993e-01 7.159016095101833344e-03 -1.215432882308959961e-01 3.176279738545417786e-02 -5.923476442694664001e-02 -3.815445601940155029e-01 -1.943172365427017212e-01 7.958264648914337158e-02 -1.581199467182159424e-02 2.409293688833713531e-02 3.775553405284881592e-01 -6.581870466470718384e-02 -1.945172697305679321e-01 -1.012637019157409668e-01 4.306749999523162842e-01 1.122796908020973206e-01 -1.828535795211791992e-01 -8.650270104408264160e-02 -2.297040373086929321e-01 8.902096003293991089e-02 -8.617952466011047363e-02 -2.529659867286682129e-01 -2.143274247646331787e-01 -8.015014976263046265e-02 3.278212994337081909e-02 1.451285034418106079e-01 -1.462082564830780029e-01 2.259271964430809021e-02 -2.398265004158020020e-01 3.340823948383331299e-02
1.516862213611602783e-01 2.478891797363758087e-02 -2.182501554489135742e-01 -1.686941534280776978e-01 -4.395439103245735168e-02 -3.330685198307037354e-01 2.065407335758209229e-01 -2.595155537128448486e-01 1.011277213692665100e-01 2.318183705210685730e-02 -8.389551937580108643e-02 -6.232465431094169617e-02 4.483162760734558105e-01 -2.172717005014419556e-01 -2.687078118324279785e-01 -1.223864313215017319e-02 3.002695441246032715e-01 -6.973835080862045288e-02 -1.077284216880798340e-01 -2.788248285651206970e-02 2.747105658054351807e-01 1.640084981918334961e-01 8.706321567296981812e-02 -6.422942876815795898e-02 -1.157903224229812622e-01 3.722599521279335022e-02 7.549540698528289795e-02 1.499818414449691772e-01 1.137225851416587830e-01 1.220616698265075684e-01 -1.477923840284347534e-01 -1.450406908988952637e-01
3.369393758475780487e-03 1.185250654816627502e-01 1.124882251024246216e-01 -9.247662872076034546e-02 1.955988705158233643e-01 6.803621351718902588e-02 -7.919633388519287109e-02 -8.572300523519515991e-02 1.722468733787536621e-01 -5.734989047050476074e-02 2.768934667110443115e-01 2.373141236603260040e-02 2.488425970077514648e-01 -3.103893697261810303e-01 -1.465698182582855225e-01 -3.422704339027404785e-01 2.970701754093170166e-01 -1.173454821109771729e-01 -1.094675362110137939e-01 7.224460691213607788e-02 1.319012697786092758e-02 2.631041109561920166e-01 -6.831503938883543015e-03 -3.535866439342498779e-01 -8.137174695730209351e-02 1.347449719905853271e-01 7.750843465328216553e-02 -1.427493393421173096e-01 -1.535549387335777283e-02 1.358781307935714722e-01 3.090459108352661133e-01 -1.485863476991653442e-01
2.918651513755321503e-02 -2.001171372830867767e-02 -9.622500836849212646e-02 -1.384605467319488525e-01 -1.286384910345077515e-01 -7.328519970178604126e-02 -1.022111847996711731e-01 -2.950230836868286133e-01 2.468696832656860352e-01 3.124806582927703857e-01 1.936808675527572632e-01 9.210962802171707153e-02 1.451539397239685059e-01 1.447957940399646759e-02 -7.124039530754089355e-02 1.264208257198333740e-01 4.341514110565185547e-01 -8.954387158155441284e-02 -3.310538083314895630e-02 2.389255464076995850e-01 -3.000500500202178955e-01 2.482369989156723022e-01 1.875999867916107178e-01 -7.745369523763656616e-02 5.195293202996253967e-02 -1.650305986404418945e-01 3.205103874206542969e-01 -1.069845780730247498e-01 1.933054439723491669e-02 -7.326500117778778076e-02 3.986276686191558838e-02 7.086716592311859131e-02
-1.312951184809207916e-02 9.619400650262832642e-02 -3.253753110766410828e-02 -3.258877098560333252e-01 -1.166124641895294189e-01 -2.281408198177814484e-02 1.696905791759490967e-01 -8.798147737979888916e-02 -9.379344433546066284e-02 2.274220436811447144e-01 8.734984695911407471e-02 -5.266216583549976349e-03 9.730305522680282593e-02 1.702318340539932251e-01 6.066179648041725159e-02 6.800035387277603149e-02 3.658729791641235352e-01 -1.480695903301239014e-01 -1.369386017322540283e-01 2.149422615766525269e-01 2.499621808528900146e-01 2.087530046701431274e-01 1.649987101554870605e-01 -4.930442273616790771e-01 -8.545577526092529297e-02 8.178951218724250793e-03 1.426932811737060547e-01 -1.145863905549049377e-01 -1.841667592525482178e-01 -1.019423231482505798e-01 -1.761402487754821777e-01 -6.648050248622894287e-02
-9.510219097137451172e-02 -1.945866942405700684e-01 -2.834168672561645508e-01 1.483929529786109924e-02 1.906486749649047852e-01 -2.514339797198772430e-02 1.698787212371826172e-01 -2.781005501747131348e-01 -1.342169344425201416e-01 1.928683556616306305e-02 5.935960635542869568e-02 2.387167066335678101e-01 1.708788275718688965e-01 1.573418974876403809e-01 -1.318451613187789917e-01 -1.887834668159484863e-01 1.753189116716384888e-01 -1.076070889830589294e-01 -7.365740090608596802e-02 3.653723895549774170e-01 -2.217996269464492798e-01 -1.089306324720382690e-01 3.339383006095886230e-02 -1.950320452451705933e-01 -9.043877571821212769e-02 2.298419773578643799e-01 7.369080185890197754e-02 1.861474364995956421e-01 1.370662450790405273e-01 -2.035531681030988693e-03 3.550114929676055908e-01 -1.270059943199157715e-01
-1.293147355318069458e-01 7.348416745662689209e-02 -4.410917684435844421e-02 -2.463946938514709473e-01 1.488642692565917969e-01 4.892253130674362183e-02 -3.216685950756072998e-01 -2.161843180656433105e-01 -3.945086896419525146e-02 -1.057451143860816956e-01 -9.579881280660629272e-02 1.868537217378616333e-01 7.291899621486663818e-02 -2.189829945564270020e-01 7.281885296106338501e-02 -4.277849793434143066e-01 2.545647323131561279e-01 6.935402750968933105e-02 -1.945593766868114471e-02 8.236879948526620865e-04 2.383835427463054657e-02 1.752378791570663452e-01 -1.856466233730316162e-01 -2.589566409587860107e-01 -1.962051838636398315e-01 -8.001949638128280640e-02 2.190798968076705933e-01 4.264536127448081970e-02 2.405133657157421112e-02 2.581101655960083008e-01 2.555828690528869629e-01 -1.096795424818992615e-01
1.496157944202423096e-01 6.680806726217269897e-02 -3.282428681850433350e-01 -1.881718039512634277e-01 1.291777044534683228e-01 -2.061244659125804901e-02 4.542911648750305176e-01 -2.241650968790054321e-01 -7.253298908472061157e-02 -4.741592332720756531e-02 7.008751481771469116e-02 -1.650345623493194580e-01 -2.963394857943058014e-02 -2.563501596450805664e-01 -1.322585437446832657e-02 -1.509954631328582764e-01 1.805879622697830200e-01 -1.513087600469589233e-01 -2.281693518161773682e-01 2.619090080261230469e-01 -5.574125796556472778e-03 6.763260811567306519e-02 -8.459739387035369873e-02 -1.630046665668487549e-01 -8.008041232824325562e-02 1.487346887588500977e-01 2.593215107917785645e-01 2.578249946236610413e-02 -1.485990434885025024e-01 -2.679900228977203369e-01 7.899449020624160767e-02 1.262826770544052124e-01
9.842135757207870483e-02 -1.324958354234695435e-02 -6.022660061717033386e-02 -3.187755346298217773e-01 -1.758358441293239594e-02 -4.150254651904106140e-02 3.660851344466209412e-02 -1.665739566087722778e-01 -2.798529267311096191e-01 2.830222249031066895e-01 1.187589988112449646e-01 -6.006719544529914856e-02 1.013299524784088135e-01 1.623403429985046387e-01 1.813923716545104980e-01 2.022591792047023773e-02 1.919328272342681885e-01 -7.045137882232666016e-02 -2.460494786500930786e-01 3.186040520668029785e-01 1.738520264625549316e-01 3.148320317268371582e-01 2.413541525602340698e-01 -3.175124824047088623e-01 -2.924988232553005219e-02 1.378910429775714874e-02 2.879320457577705383e-02 -1.021304056048393250e-01 -2.616299688816070557e-01 5.441373586654663086e-02 -9.971365332603454590e-02 1.476107984781265259e-01
1.868309229612350464e-01 -1.717486232519149780e-02 -1.673708111047744751e-02 -3.927438855171203613e-01 -9.938605129718780518e-02 -2.890592515468597412e-01 1.706668138504028320e-01 -1.598702520132064819e-01 -7.935225963592529297e-02 2.750255465507507324e-01 1.475489288568496704e-01 1.935620903968811035e-01 1.845285892486572266e-01 -2.437017112970352173e-02 -1.460338234901428223e-01 -9.206397831439971924e-02 -4.420248419046401978e-02 1.063572838902473450e-01 -1.454565674066543579e-01 2.448742687702178955e-01 1.325352042913436890e-01 3.533546924591064453e-01 2.368330582976341248e-02 -1.179589256644248962e-01 -1.523541565984487534e-02 2.201461493968963623e-01 2.624097466468811035e-01 4.180638119578361511e-02 6.296378374099731445e-02 -1.945794224739074707e-01 1.716370880603790283e-01 -1.210723221302032471e-01
-5.959004908800125122e-02 7.390562910586595535e-03 2.902414798736572266e-01 -2.618137598037719727e-01 1.060742437839508057e-01 -1.328246146440505981e-01 5.287509784102439880e-02 -2.071414701640605927e-02 -3.859022855758666992e-01 3.771715760231018066e-01 1.147346124053001404e-01 8.949426934123039246e-03 3.329630196094512939e-01 -7.081901282072067261e-02 5.653659254312515259e-02 -8.695326745510101318e-03 2.052047103643417358e-01 1.384044289588928223e-01 -2.975413501262664795e-01 1.172891780734062195e-01 -1.403523515909910202e-02 6.459445506334304810e-02 -1.042360216379165649e-01 -1.507442295551300049e-01 -2.134549468755722046e-01 1.732783615589141846e-01 2.641098797321319580e-01 7.306511700153350830e-02 -8.298575133085250854e-02 1.664152294397354126e-01 2.189721353352069855e-02 2.573278918862342834e-02
-4.536875337362289429e-02 -1.105668838135898113e-03 6.484404206275939941e-02 -2.443342208862304688e-01 -3.459661826491355896e-02 -9.510098397731781006e-02 -1.012957887724041939e-03 -1.627957224845886230e-01 1.350051909685134888e-01 -1.509451717138290405e-01 -9.800782054662704468e-02 -6.077099591493606567e-02 9.326145052909851074e-02 -2.936023473739624023e-01 -9.664542973041534424e-03 -3.307874202728271484e-01 2.623977959156036377e-01 2.417903691530227661e-01 -6.933446973562240601e-02 2.718926668167114258e-01 -1.441546231508255005e-01 2.051798850297927856e-01 -1.218437030911445618e-01 -2.652576863765716553e-01 -1.035171598196029663e-01 -1.501898020505905151e-01 1.663493216037750244e-01 -4.461024701595306396e-02 1.535321474075317383e-01 1.052794605493545532e-01 3.823869824409484863e-01 -2.015518397092819214e-01
-7.272202521562576294e-02 3.082431852817535400e-02 -1.135010644793510437e-01 -3.528559207916259766e-01 1.095401346683502197e-01 -1.324653625488281250e-01 5.349664390087127686e-02 -3.993195295333862305e-01 2.321799248456954956e-01 4.093101248145103455e-02 1.289766468107700348e-02 2.250552922487258911e-01 1.924158632755279541e-02 -1.845562905073165894e-01 -1.351332664489746094e-01 -1.411928236484527588e-01 2.384896427392959595e-01 -1.679670214653015137e-01 2.093937844038009644e-01 -3.921670466661453247e-02 4.141058027744293213e-02 2.402279227972030640e-01 7.005322724580764771e-02 -1.404678076505661011e-01 -1.464876830577850342e-01 6.082347407937049866e-02 1.764073222875595093e-01 -1.291037797927856445e-01 -3.585299849510192871e-02 1.420740932226181030e-01 3.133635222911834717e-01 -2.798771560192108154e-01
-1.654832251369953156e-02 -1.457450166344642639e-02 -2.600117921829223633e-01 -5.215799808502197266e-01 2.703413181006908417e-02 -6.098772399127483368e-03 -3.644804283976554871e-02 -1.687877029180526733e-01 -8.083061873912811279e-02 -3.309379098936915398e-03 9.529913216829299927e-02 1.298589259386062622e-01 5.779450014233589172e-02 2.337366789579391479e-01 -1.665686815977096558e-02 4.568303376436233521e-02 1.521058082580566406e-01 5.073319375514984131e-02 -2.798120379447937012e-01 1.351165473461151123e-01 1.287658810615539551e-01 1.951655298471450806e-01 9.976106695830821991e-03 -4.017448425292968750e-01 -2.415602654218673706e-01 -5.831376835703849792e-02 9.820771217346191406e-02 -5.962499883025884628e-03 -3.197641670703887939e-01 1.302531510591506958e-01 -3.760425001382827759e-02 7.718711346387863159e-02
3.812963068485260010e-01 9.458891302347183228e-02 -2.604859694838523865e-02 -1.938301771879196167e-01 -8.278103172779083252e-02 -6.005987152457237244e-02 1.037337630987167358e-02 -7.380890101194381714e-02 -3.569722771644592285e-01 1.715513467788696289e-01 6.699564307928085327e-02 1.698501259088516235e-01 2.048245072364807129e-02 -8.652021735906600952e-02 -4.864769522100687027e-03 -1.950491815805435181e-01 3.570430874824523926e-01 -1.803019642829895020e-01 -9.958758205175399780e-02 8.427990972995758057e-02 -2.521723136305809021e-02 -1.222709193825721741e-01 4.096584916114807129e-01 -2.399966865777969360e-01 8.488576114177703857e-02 -5.059925466775894165e-02 -6.552323698997497559e-02 7.514540851116180420e-02 -1.036633923649787903e-02 1.482905298471450806e-01 2.660412490367889404e-01 1.569620370864868164e-01
7.669919729232788086e-02 8.494054526090621948e-02 -1.290363073348999023e-01 -2.504094243049621582e-01 -1.292645931243896484e-01 5.829976126551628113e-02 -1.310521513223648071e-01 -9.417494386434555054e-02 1.602407246828079224e-01 -9.699689596891403198e-02 1.830604076385498047e-01 -2.175674587488174438e-02 1.165534332394599915e-01 -2.182733118534088135e-01 -8.403373649343848228e-04 -1.731844991445541382e-01 2.850843369960784912e-01 -1.128083989024162292e-01 -6.912206113338470459e-02 3.221338987350463867e-01 -9.455406665802001953e-02 3.007767498493194580e-01 -2.519838511943817139e-01 -3.333764076232910156e-01 9.509139508008956909e-02 9.774886816740036011e-02 5.421218276023864746e-02 2.122081965208053589e-01 9.961944818496704102e-02 7.967291772365570068e-02 3.129532635211944580e-01 -2.091270387172698975e-01
2.507065236568450928e-01 1.236521005630493164e-01 1.937169581651687622e-02 -2.519810497760772705e-01 2.084454894065856934e-01 6.157394871115684509e-02 -3.969405964016914368e-02 -3.565536439418792725e-01 2.508127130568027496e-02 1.733051389455795288e-01 -1.386905163526535034e-01 -4.704475775361061096e-02 -6.067734956741333008e-02 -1.874566227197647095e-01 -1.770301014184951782e-01 2.294266521930694580e-01 3.130715787410736084e-01 -3.566803634166717529e-01 -1.954693198204040527e-01 1.104597151279449463e-01 -1.454944014549255371e-01 1.972797699272632599e-02 2.369304299354553223e-01 4.418288171291351318e-02 -1.579294055700302124e-01 8.342002332210540771e-02 -2.285359660163521767e-03 -9.364178031682968140e-02 6.697338074445724487e-02 1.080928146839141846e-01 1.268564015626907349e-01 -2.808965146541595459e-01
-4.239109531044960022e-02 -2.513494715094566345e-02 -1.503695249557495117e-01 -3.799469470977783203e-01 9.466172754764556885e-02 -1.729974895715713501e-01 1.285613030195236206e-01 -3.769889473915100098e-01 2.081325650215148926e-01 8.683314174413681030e-02 -5.040411837399005890e-03 2.956318259239196777e-01 -1.211807131767272949e-01 -6.058501452207565308e-02 -7.019814103841781616e-02 -9.312441945075988770e-02 2.590110301971435547e-01 -6.593827903270721436e-02 2.017509192228317261e-01 5.920368060469627380e-02 6.295254454016685486e-03 1.375368386507034302e-01 9.403546899557113647e-02 -2.273493558168411255e-01 -2.053330987691879272e-01 -1.192910075187683105e-01 2.880238294601440430e-01 -5.432542786002159119e-02 -1.799290776252746582e-01 -5.495791882276535034e-02 2.819515168666839600e-01 1.024843826889991760e-01
1.366978734731674194e-01 -8.020750433206558228e-02 -1.543907523155212402e-01 -4.134453535079956055e-01 -9.149627387523651123e-02 -1.580394953489303589e-01 1.576956957578659058e-01 -1.203451231122016907e-01 1.989977993071079254e-02 -4.985437169671058655e-02 -2.852036654949188232e-01 -2.074288278818130493e-01 2.562677562236785889e-01 -1.832643896341323853e-01 -2.739965319633483887e-01 1.998452469706535339e-02 3.817229568958282471e-01 -2.265816479921340942e-01 -1.680859476327896118e-01 5.280780792236328125e-02 3.265682458877563477e-01 9.568226337432861328e-02 6.486538052558898926e-02 -1.407772004604339600e-01 -8.005182445049285889e-02 3.725977241992950439e-02 1.274320483207702637e-01 4.994067922234535217e-02 -7.288569211959838867e-02 -1.716937869787216187e-02 -5.293723568320274353e-02 5.065882205963134766e-02
-5.090855434536933899e-02 -1.527112871408462524e-01 -1.512723714113235474e-01 -4.018758535385131836e-01 2.157159708440303802e-02 6.461966037750244141e-02 -2.480150200426578522e-02 -2.104626893997192383e-01 -1.367572993040084839e-01 1.442418098449707031e-01 8.603513985872268677e-02 -1.219019666314125061e-01 2.928581535816192627e-01 -7.031029462814331055e-02 3.393979072570800781e-01 1.173224300146102905e-01 1.697889566421508789e-01 2.071002274751663208e-01 -5.943312123417854309e-02 -2.461103796958923340e-01 -2.864577062427997589e-02 1.549882590770721436e-01 3.114231824874877930e-01 -2.391958534717559814e-01 4.262174014002084732e-03 -1.689371317625045776e-01 2.302026003599166870e-01 -1.536709666252136230e-01 -3.709742799401283264e-02 -1.592003405094146729e-01 1.345697604119777679e-02 1.085521876811981201e-01
9.346388280391693115e-03 1.768989115953445435e-01 1.135128736495971680e-01 -1.763022392988204956e-01 -5.051025748252868652e-02 -8.610311895608901978e-02 -5.458844453096389771e-02 -1.435404568910598755e-01 -7.673856616020202637e-02 5.392241477966308594e-02 1.852304190397262573e-01 -4.455625638365745544e-02 1.648004800081253052e-01 -2.575822770595550537e-01 -1.716413162648677826e-02 -2.153129875659942627e-01 2.848846018314361572e-01 -4.941052496433258057e-01 -2.206408977508544922e-01 1.423676460981369019e-01 -1.106615141034126282e-01 2.251175045967102051e-01 -5.489850416779518127e-02 -2.928935587406158447e-01 -6.216987967491149902e-02 -5.619595572352409363e-02 -8.563286624848842621e-03 3.366775214672088623e-01 9.838046133518218994e-02 9.843671321868896484e-02 -9.867737442255020142e-02 -1.015895754098892212e-01
3.362429440021514893e-01 -2.609710395336151123e-01 -1.361303776502609253e-01 -8.707222342491149902e-02 1.200315728783607483e-01 2.011645399034023285e-02 6.107380986213684082e-02 -1.891180127859115601e-01 -2.729282975196838379e-01 -7.465394586324691772e-02 1.265057325363159180e-01 -6.816394627094268799e-03 7.864069193601608276e-02 -3.605464100837707520e-02 3.569203317165374756e-01 1.476142853498458862e-01 2.224265933036804199e-01 1.975835561752319336e-01 4.561001434922218323e-02 -1.523289680480957031e-01 -9.155148267745971680e-02 2.410213053226470947e-01 3.079506158828735352e-01 -1.321157515048980713e-01 -2.144491374492645264e-01 9.298530966043472290e-02 1.610711812973022461e-01 1.602180898189544678e-01 -7.882331311702728271e-02 1.093812435865402222e-01 2.518268823623657227e-01 7.234075665473937988e-02
-4.100036621093750000e-02 -8.978696912527084351e-02 2.393687143921852112e-02 -1.123631745576858521e-01 -5.249836016446352005e-03 3.000134788453578949e-02 -8.957795798778533936e-03 -3.523169755935668945e-01 4.265544563531875610e-02 -3.292731046676635742e-01 -9.140545874834060669e-02 8.736816048622131348e-02 3.143834322690963745e-02 -3.379787206649780273e-01 2.135405875742435455e-02 -2.601297795772552490e-01 2.601987123489379883e-01 1.917981952428817749e-01 -2.055939137935638428e-01 2.033083327114582062e-02 3.521321341395378113e-04 1.194024384021759033e-01 -1.448061764240264893e-01 -3.987171649932861328e-01 -6.901011615991592407e-02 1.963073574006557465e-02 2.010557353496551514e-01 5.452624335885047913e-02 -6.412236392498016357e-02 2.142868340015411377e-01 3.012008965015411377e-01 -1.080902293324470520e-01
1.878052204847335815e-01 -1.407948434352874756e-01 -1.195011362433433533e-01 -2.540355026721954346e-01 -1.214523389935493469e-01 -1.295451670885086060e-01 -9.436882287263870239e-02 -2.721098363399505615e-01 1.042349636554718018e-01 3.314399346709251404e-02 -2.719233036041259766e-01 -2.006220966577529907e-01 2.717035710811614990e-01 -3.297834992408752441e-01 -2.069966048002243042e-01 -8.350257575511932373e-02 2.972317934036254883e-01 -1.319058835506439209e-01 -1.995049118995666504e-01 1.796803474426269531e-01 1.457323580980300903e-01 9.166963398456573486e-02 2.273477017879486084e-01 1.307600457221269608e-02 -5.545578151941299438e-02 -7.335108518600463867e-02 2.235226035118103027e-01 1.373431235551834106e-01 2.457606792449951172e-02 2.004954367876052856e-01 -1.243424043059349060e-01 1.332303136587142944e-02
2.064323425292968750e-01 -2.342488467693328857e-01 -1.143100783228874207e-01 -2.033306658267974854e-01 1.252848803997039795e-01 -1.956193149089813232e-02 9.985367208719253540e-02 -2.725676894187927246e-01 -3.167498111724853516e-01 -4.829852550756186247e-04 -6.655735522508621216e-02 2.377552390098571777e-01 7.828746736049652100e-02 -3.224045634269714355e-01 3.590748012065887451e-01 1.630878895521163940e-01 1.886127740144729614e-01 -1.690117567777633667e-01 -7.266592234373092651e-02 -9.325438737869262695e-02 -1.948779821395874023e-01 -1.672612689435482025e-02 -1.297027915716171265e-01 -1.766730546951293945e-01 -1.282959580421447754e-01 -6.102506443858146667e-02 1.154977977275848389e-01 8.849956095218658447e-03 2.787584662437438965e-01 -8.751085400581359863e-02 1.240549609065055847e-01 1.486612856388092041e-01
2.847829163074493408e-01 5.880188569426536560e-02 -1.898873895406723022e-01 -8.316611498594284058e-02 -2.310805618762969971e-01 8.045633137226104736e-02 -1.570983380079269409e-01 -2.183095663785934448e-01 -1.021138858050107956e-02 3.361977636814117432e-01 1.773709803819656372e-01 -1.868896633386611938e-01 1.034971922636032104e-01 -5.017571151256561279e-02 -1.397762000560760498e-01 -1.397822201251983643e-01 1.731847375631332397e-01 9.962353110313415527e-02 -2.143521755933761597e-01 6.250669062137603760e-02 -2.352141402661800385e-02 9.043653309345245361e-02 -2.160758525133132935e-02 -2.925868630409240723e-01 -2.708701491355895996e-01 -2.306704670190811157e-01 1.654621809720993042e-01 3.099949359893798828e-01 1.897111386060714722e-01 8.221979439258575439e-02 1.411798968911170959e-02 -1.756361424922943115e-01
1.546033918857574463e-01 -8.760689198970794678e-02 -5.786327272653579712e-02 -2.417309135198593140e-01 3.157377615571022034e-02 -1.721971184015274048e-01 4.482825994491577148e-01 -8.742919564247131348e-02 -1.546549797058105469e-01 3.730143904685974121e-01 -1.964589506387710571e-01 3.605055389925837517e-04 1.200044229626655579e-01 -3.869033232331275940e-02 -1.028960794210433960e-01 7.162157446146011353e-02 1.199955269694328308e-01 -6.907115131616592407e-02 -7.145500183105468750e-02 6.082204356789588928e-02 -1.184935495257377625e-01 2.324383258819580078e-01 -7.604742050170898438e-02 -8.163774758577346802e-02 -3.517718911170959473e-01 9.247151203453540802e-03 1.912439316511154175e-01 8.318305015563964844e-02 -8.973808586597442627e-02 -1.534165292978286743e-01 3.469869792461395264e-01 -7.948734611272811890e-02
1.708988249301910400e-01 -1.492980420589447021e-01 -1.010945886373519897e-01 -2.073294669389724731e-01 -2.278179526329040527e-01 -3.550260886549949646e-02 -1.396394371986389160e-01 -3.806205093860626221e-01 -1.170757040381431580e-01 2.039541006088256836e-01 -2.137113176286220551e-02 -5.797964520752429962e-03 1.801021844148635864e-01 -1.040087789297103882e-01 -1.729672551155090332e-01 -3.466956689953804016e-02 3.177434206008911133e-01 -1.823821067810058594e-01 2.042847722768783569e-01 -1.451614797115325928e-01 -2.266317009925842285e-01 2.204952090978622437e-01 3.263477385044097900e-01 -1.455707848072052002e-01 -5.937012284994125366e-02 3.676664829254150391e-02 2.412835806608200073e-01 4.697791859507560730e-02 -1.177776977419853210e-02 6.587301939725875854e-02 1.694723777472972870e-02 -2.298444211483001709e-01
1.789107471704483032e-01 -5.534689128398895264e-02 -1.397918462753295898e-01 -3.291962444782257080e-01 -1.963832080364227295e-01 -5.545081570744514465e-02 2.837983667850494385e-01 -4.406788945198059082e-02 -1.987000107765197754e-01 3.442303463816642761e-02 -3.572112619876861572e-01 3.001074492931365967e-02 1.676902920007705688e-01 -9.779008477926254272e-02 -6.672395020723342896e-02 -2.367628961801528931e-01 3.719970956444740295e-02 1.364174187183380127e-01 -1.241443157196044922e-01 4.328330606222152710e-02 1.216212883591651917e-01 2.498926818370819092e-01 3.521194308996200562e-02 -3.850329220294952393e-01 -2.425069063901901245e-01 -1.299280226230621338e-01 1.187730878591537476e-01 -4.568886477500200272e-03 9.808453917503356934e-02 -2.345346361398696899e-01 4.143534228205680847e-02 1.592558771371841431e-01
2.356102913618087769e-01 -1.063223928213119507e-01 -2.333373576402664185e-01 -2.585290968418121338e-01 7.064194232225418091e-02 -1.610899120569229126e-01 -1.546454988420009613e-02 -2.576352357864379883e-01 1.499946564435958862e-01 1.767908334732055664e-01 5.963790044188499451e-02 1.576015204191207886e-01 2.309937775135040283e-02 9.839694201946258545e-02 1.282202899456024170e-01 -9.101514518260955811e-02 4.162991940975189209e-01 -1.191286928951740265e-02 -3.628605604171752930e-01 3.998534753918647766e-02 -1.917556375265121460e-01 1.082918271422386169e-01 4.638085514307022095e-02 5.182865262031555176e-02 1.690667681396007538e-02 -7.784207910299301147e-02 3.021005988121032715e-01 2.905299887061119080e-02 1.490832418203353882e-01 -7.010874152183532715e-02 2.887644171714782715e-01 -1.680126637220382690e-01
4.495400786399841309e-01 -2.696488611400127411e-02 -3.740013018250465393e-02 -2.580388784408569336e-01 1.404102295637130737e-01 -2.660915814340114594e-02 1.335721313953399658e-01 -2.745235562324523926e-01 -4.740690067410469055e-02 4.279374144971370697e-03 -1.851204549893736839e-03 -2.069457024335861206e-01 1.573968082666397095e-01 -6.445594131946563721e-02 2.367450147867202759e-01 -2.060380205512046814e-02 4.385512173175811768e-01 -4.233929142355918884e-02 1.123165711760520935e-01 1.216044351458549500e-01 1.078904420137405396e-01 -4.787457641214132309e-03 -2.335602976381778717e-02 8.167146146297454834e-02 -9.413963556289672852e-02 2.305830568075180054e-01 7.678519468754529953e-03 9.276484698057174683e-02 2.394261807203292847e-01 3.087841868400573730e-01 1.459285169839859009e-01 -3.890237072482705116e-03
-1.546017527580261230e-01 2.266779309138655663e-03 -1.138736829161643982e-01 -3.624752163887023926e-01 -1.044347062706947327e-01 -2.399008870124816895e-01 7.710973173379898071e-02 -1.596604138612747192e-01 -1.992018222808837891e-01 5.875559523701667786e-02 -1.030264347791671753e-01 5.806565657258033752e-02 -5.221228930167853832e-04 -1.719308048486709595e-01 8.342833817005157471e-02 -3.555288165807723999e-02 3.067773580551147461e-01 -3.234527707099914551e-01 -6.575202941894531250e-02 -3.039082288742065430e-01 -1.369989365339279175e-01 1.491007357835769653e-01 1.723629981279373169e-01 -2.298857085406780243e-02 -4.106511473655700684e-01 -2.032366394996643066e-02 -9.259464591741561890e-02 -5.599386245012283325e-02 2.206129282712936401e-01 3.416268527507781982e-02 1.412526071071624756e-01 -1.404845267534255981e-01
-7.829487323760986328e-02 -2.214724868535995483e-01 -1.639522463083267212e-01 -3.586355447769165039e-01 -2.619242370128631592e-01 3.689138963818550110e-02 1.282924115657806396e-01 -7.098139822483062744e-02 7.990931719541549683e-02 1.203211769461631775e-01 -7.563355565071105957e-02 -1.696350723505020142e-01 4.496755003929138184e-01 3.643597289919853210e-02 1.936397887766361237e-02 -1.943558454513549805e-01 2.066280543804168701e-01 -1.151186898350715637e-01 -1.555022895336151123e-01 -1.130760461091995239e-02 9.049848467111587524e-02 1.220539361238479614e-01 -1.505372077226638794e-01 -3.242920041084289551e-01 -2.117789089679718018e-01 4.080868512392044067e-02 1.413795053958892822e-01 1.219093874096870422e-01 2.783465385437011719e-01 -1.762028783559799194e-02 -4.132920503616333008e-02 9.371352195739746094e-02
-5.056202411651611328e-02 -5.489576235413551331e-02 -2.462638467550277710e-01 -2.760331034660339355e-01 -1.943544298410415649e-01 2.024541422724723816e-02 -9.433926641941070557e-02 4.508006852120161057e-03 -1.691377013921737671e-01 2.150458395481109619e-01 -4.809501022100448608e-02 -2.440974563360214233e-01 1.744483858346939087e-01 -7.686153054237365723e-02 -1.920552253723144531e-01 -2.695436179637908936e-01 1.867547482252120972e-01 -1.113158687949180603e-01 -4.619848430156707764e-01 1.240035742521286011e-01 -1.170701086521148682e-01 2.087322473526000977e-01 3.390013240277767181e-03 -2.855870127677917480e-01 -2.258669584989547729e-01 -1.309985015541315079e-02 4.325260594487190247e-02 9.342778474092483521e-02 2.147005051374435425e-01 2.240323647856712341e-02 1.353805419057607651e-02 -6.609200686216354370e-02
2.184474468231201172e-01 1.817510277032852173e-01 8.769929409027099609e-03 -3.578317165374755859e-01 -2.908661365509033203e-01 1.614725142717361450e-01 -3.395466133952140808e-02 -1.864510327577590942e-01 3.533158451318740845e-02 1.951542347669601440e-01 -1.554259955883026123e-01 1.422002464532852173e-01 2.673362791538238525e-01 1.354863196611404419e-01 -1.119531411677598953e-02 -2.948506474494934082e-01 2.188152223825454712e-01 -1.229310408234596252e-01 1.029044985771179199e-01 9.827450662851333618e-02 1.462413519620895386e-01 -1.692173480987548828e-01 1.568645685911178589e-01 -1.462014466524124146e-01 -9.623116254806518555e-02 -1.153084337711334229e-01 1.579323559999465942e-01 4.672969877719879150e-02 8.029887825250625610e-02 1.766179129481315613e-02 3.779651522636413574e-01 -7.343308627605438232e-02
1.305739134550094604e-01 -1.363241970539093018e-01 -3.395480215549468994e-01 -2.899856567382812500e-01 -9.464903175830841064e-02 1.388230174779891968e-01 -3.448814526200294495e-02 -3.292669653892517090e-01 -2.826939821243286133e-01 5.152454972267150879e-02 -7.419759780168533325e-02 -5.415413528680801392e-02 1.114629209041595459e-01 2.459657937288284302e-02 2.118757516145706177e-01 2.102426290512084961e-01 6.625062972307205200e-02 8.126740157604217529e-02 1.452023684978485107e-01 -7.147096842527389526e-02 -9.602288901805877686e-02 2.882059514522552490e-01 3.328139185905456543e-01 4.699348064605146646e-04 -1.219608038663864136e-01 -7.404594123363494873e-02 2.531043589115142822e-01 1.255167573690414429e-01 -9.897013008594512939e-02 2.191664129495620728e-01 1.207719966769218445e-01 -1.455758363008499146e-01
1.083976551890373230e-01 -5.813135206699371338e-02 -3.891371563076972961e-02 -1.454159468412399292e-01 1.398447342216968536e-02 -6.078694760799407959e-02 2.752926647663116455e-01 -2.839981019496917725e-01 1.340780407190322876e-01 -5.458049103617668152e-02 1.297994256019592285e-01 1.388283073902130127e-01 1.094794645905494690e-01 -3.062172532081604004e-01 5.906064808368682861e-02 -1.989343613386154175e-01 -1.743632135912775993e-03 1.516619175672531128e-01 6.012453511357307434e-02 3.181986212730407715e-01 -1.173595041036605835e-01 1.018995493650436401e-01 -1.445954889059066772e-01 -2.775089442729949951e-01 -2.438506931066513062e-01 -1.268474906682968140e-01 1.125853806734085083e-01 -2.602691948413848877e-01 4.347859695553779602e-02 1.121667176485061646e-01 2.950654327869415283e-01 -2.975473701953887939e-01
6.295643001794815063e-02 -2.928601764142513275e-02 -5.126605555415153503e-02 -3.613575175404548645e-02 -1.003821566700935364e-01 -1.315375268459320068e-01 8.355859667062759399e-02 1.109260171651840210e-01 -7.441052701324224472e-03 -4.791173338890075684e-02 -3.892214223742485046e-02 7.418545335531234741e-02 1.872996538877487183e-01 4.313095286488533020e-02 6.123656779527664185e-02 -1.501505225896835327e-01 2.338953912258148193e-01 -5.590489506721496582e-02 2.171844430267810822e-02 -1.157948225736618042e-01 1.167490258812904358e-01 -1.330460142344236374e-02 1.436385214328765869e-01 -5.390707850456237793e-01 -2.830013632774353027e-01 5.045753717422485352e-02 1.027011126279830933e-01 3.084073774516582489e-02 2.694000899791717529e-01 2.471390962600708008e-01 3.901343941688537598e-01 3.085952401161193848e-01
8.003488183021545410e-02 6.252619624137878418e-02 -1.984980851411819458e-01 -1.408266723155975342e-01 -2.576511502265930176e-01 -7.122807204723358154e-02 -9.087841212749481201e-02 -5.179815888404846191e-01 1.335579305887222290e-01 1.941952407360076904e-01 1.186785008758306503e-02 -3.320835158228874207e-02 2.893519103527069092e-01 -3.511734902858734131e-01 3.513507544994354248e-02 -2.458686977624893188e-01 1.873762160539627075e-01 -5.938885733485221863e-02 7.978485524654388428e-02 -8.251130580902099609e-03 -2.714939415454864502e-01 -6.551168113946914673e-02 1.004649400711059570e-01 -1.308865379542112350e-02 -9.097457677125930786e-02 9.746985137462615967e-02 1.983807086944580078e-01 1.069919839501380920e-01 3.973057493567466736e-02 2.039853334426879883e-01 -9.678030014038085938e-02 4.933355376124382019e-02
-4.260090645402669907e-03 -1.842549070715904236e-02 2.961113303899765015e-02 -1.153998672962188721e-01 2.833149433135986328e-01 8.694016374647617340e-03 -1.679637134075164795e-01 -4.741270244121551514e-01 1.676490902900695801e-01 5.843841284513473511e-02 -8.220437169075012207e-02 5.165466293692588806e-02 6.067167967557907104e-02 -1.736777126789093018e-01 -1.402074992656707764e-01 -2.106121629476547241e-01 2.919734716415405273e-01 1.000042185187339783e-01 1.431337278336286545e-02 2.781850993633270264e-01 1.611031591892242432e-01 1.990261673927307129e-01 8.181598782539367676e-02 -2.838531136512756348e-01 -1.093282029032707214e-01 -2.270886115729808807e-02 8.584738522768020630e-02 -1.002520918846130371e-01 1.495061814785003662e-01 -1.164245307445526123e-01 2.516705095767974854e-01 2.418323755264282227e-01
-1.181983575224876404e-02 1.915553808212280273e-01 2.481930330395698547e-02 -2.426581382751464844e-01 -4.623272269964218140e-02 2.711601788178086281e-03 -2.587681412696838379e-01 -5.071407184004783630e-02 1.266043782234191895e-01 6.452919542789459229e-02 1.520251035690307617e-01 -3.209575265645980835e-02 1.607006341218948364e-01 -3.341265618801116943e-01 -1.014617271721363068e-02 -2.197922170162200928e-01 3.092369437217712402e-01 -5.926431715488433838e-02 -6.060403957962989807e-02 7.790217548608779907e-02 1.450342833995819092e-01 2.154424414038658142e-02 -8.395083993673324585e-02 -3.774249553680419922e-01 -1.561105847358703613e-01 2.986862882971763611e-02 1.297286450862884521e-01 3.705316781997680664e-02 6.513994932174682617e-02 2.174603343009948730e-01 4.458657205104827881e-01 -1.676531136035919189e-01
1.387321017682552338e-02 -1.125416308641433716e-01 -1.129879355430603027e-01 -2.192813903093338013e-01 -3.619330003857612610e-02 -2.078115493059158325e-01 2.419286370277404785e-01 -5.462005734443664551e-01 -8.972384780645370483e-02 7.059461623430252075e-02 -3.759712353348731995e-02 -1.354859396815299988e-02 2.445085793733596802e-01 -2.466913014650344849e-01 -6.859277933835983276e-02 3.498595952987670898e-02 1.855189204216003418e-01 -2.039074152708053589e-01 -1.695137917995452881e-01 1.420114785432815552e-01 1.518880575895309448e-01 -5.464025959372520447e-02 7.210353761911392212e-02 1.548538953065872192e-01 -5.036348942667245865e-03 3.230081200599670410e-01 1.817492544651031494e-01 2.823679521679878235e-02 4.138669371604919434e-02 1.398021131753921509e-01 -4.135032370686531067e-02 -2.060128003358840942e-01
8.107624948024749756e-02 -4.152150824666023254e-02 -4.841064661741256714e-02 -2.310486286878585815e-01 -2.900262773036956787e-01 -1.115101575851440430e-01 2.793197035789489746e-01 -3.352750837802886963e-01 -2.565625309944152832e-01 2.326683700084686279e-02 -1.762462854385375977e-01 2.268739640712738037e-01 1.352896839380264282e-01 2.506126649677753448e-02 -1.879897117614746094e-01 -2.077185362577438354e-01 2.752988934516906738e-01 5.444969050586223602e-03 5.846590176224708557e-02 1.094704940915107727e-01 4.399773199111223221e-03 2.834322154521942139e-01 -9.731998294591903687e-02 -1.905487179756164551e-01 -2.427167892456054688e-01 -6.935607641935348511e-02 1.006011888384819031e-01 2.167812883853912354e-01 6.123820319771766663e-03 -2.077647894620895386e-01 8.765447884798049927e-02 1.166214123368263245e-01
1.743976958096027374e-02 1.391905695199966431e-01 1.352572161704301834e-02 -2.303409576416015625e-01 2.223430722951889038e-01 -6.944037973880767822e-02 7.184482365846633911e-02 -2.198144793510437012e-01 -2.997952997684478760e-01 2.152925282716751099e-01 1.905846893787384033e-01 -3.297363221645355225e-02 3.205056786537170410e-01 1.194561272859573364e-01 6.028801202774047852e-02 1.508905291557312012e-01 7.173463702201843262e-02 1.441080421209335327e-01 -4.499091506004333496e-01 -6.813098490238189697e-02 -2.518000602722167969e-01 2.866342961788177490e-01 1.544202864170074463e-01 -2.035229057073593140e-01 -5.235686153173446655e-02 -2.495078183710575104e-02 9.434276819229125977e-02 -3.250857070088386536e-02 -1.906772553920745850e-01 -6.061103940010070801e-02 -6.556925922632217407e-02 -2.923130430281162262e-02
2.022188603878021240e-01 -1.869829744100570679e-01 1.472618579864501953e-01 -1.802790462970733643e-01 -1.018883883953094482e-01 -1.932481974363327026e-01 1.366992294788360596e-01 -3.711161017417907715e-01 -8.374325186014175415e-02 8.045700937509536743e-02 -1.148788258433341980e-02 -8.861933834850788116e-03 2.475269436836242676e-01 -5.110505223274230957e-02 6.549268215894699097e-02 -2.882426679134368896e-01 1.219477970153093338e-02 1.425593346357345581e-01 -3.371451795101165771e-01 -1.253925859928131104e-01 3.652761504054069519e-02 8.984079957008361816e-02 2.262206673622131348e-01 -1.905118077993392944e-01 -1.090639531612396240e-01 1.106614544987678528e-01 2.011107951402664185e-01 3.617083132266998291e-01 1.689493060111999512e-01 1.593140661716461182e-01 1.923432759940624237e-02 -6.644406914710998535e-02
-2.104708999395370483e-01 -1.897955536842346191e-01 -6.046396866440773010e-02 -4.011178016662597656e-02 -7.027273625135421753e-02 -1.025572270154953003e-01 3.545854389667510986e-01 -2.335512340068817139e-01 -1.447313129901885986e-01 1.407800018787384033e-01 1.596123427152633667e-01 -5.400909483432769775e-02 1.648974604904651642e-02 -2.211409434676170349e-02 8.689882606267929077e-02 -1.041627675294876099e-01 1.253992319107055664e-01 -6.227560341358184814e-02 -2.834525108337402344e-01 3.142252266407012939e-01 5.853088945150375366e-02 -1.037881523370742798e-02 1.395708769559860229e-01 -1.743511408567428589e-01 -8.038227260112762451e-02 2.304377108812332153e-01 4.332709014415740967e-01 -6.853241473436355591e-03 2.529552020132541656e-02 1.802378445863723755e-01 2.795990705490112305e-01 1.400977224111557007e-01
2.607513032853603363e-02 -1.058630552142858505e-02 1.239965483546257019e-02 -4.033934175968170166e-01 8.875455707311630249e-02 6.911678705364465714e-03 1.323816627264022827e-01 -8.051308989524841309e-02 -1.997954398393630981e-01 -1.655996218323707581e-02 9.541981667280197144e-02 1.394641846418380737e-01 4.966353252530097961e-02 -8.366389572620391846e-02 2.269267141819000244e-01 -1.915445178747177124e-01 4.713875353336334229e-01 -1.827357262372970581e-01 2.026890069246292114e-01 -2.976308949291706085e-02 -2.151434421539306641e-01 1.666787266731262207e-01 1.465032994747161865e-01 7.406599074602127075e-02 -1.501786261796951294e-01 1.407554149627685547e-01 4.121317267417907715e-01 -8.658593893051147461e-02 5.001076310873031616e-02 1.008037254214286804e-01 5.975217372179031372e-02 -5.885406956076622009e-02
5.830864235758781433e-02 1.235894858837127686e-01 -1.049514114856719971e-01 -9.609860181808471680e-02 -4.984110966324806213e-02 1.381984949111938477e-01 -4.953195527195930481e-02 -2.291675209999084473e-01 -1.464639902114868164e-01 -3.275420889258384705e-02 -1.147608309984207153e-01 8.861770480871200562e-02 2.169026583433151245e-01 -1.072039976716041565e-01 -9.085965342819690704e-03 -1.511315405368804932e-01 -6.276071816682815552e-02 -2.472664564847946167e-01 1.015859562903642654e-02 -1.089394167065620422e-01 -2.844747528433799744e-02 -9.053099900484085083e-03 1.785149276256561279e-01 -3.530059158802032471e-01 -2.067515999078750610e-01 1.406891942024230957e-01 -3.978067636489868164e-02 -2.948341891169548035e-02 2.937398254871368408e-01 1.866617053747177124e-01 4.804380536079406738e-01 3.288633823394775391e-01
1.727313101291656494e-01 1.303924620151519775e-01 -1.447409838438034058e-01 -2.140800952911376953e-01 -1.441244781017303467e-01 -4.843842983245849609e-02 -1.528353840112686157e-01 -2.923559844493865967e-01 -1.207494288682937622e-01 2.494578622281551361e-02 -8.339164406061172485e-02 1.702829301357269287e-01 4.972836002707481384e-02 -1.842170208692550659e-01 6.805393844842910767e-02 -4.005094617605209351e-02 3.281812369823455811e-01 -2.116330899298191071e-03 8.170907199382781982e-02 -5.996254831552505493e-02 1.991859972476959229e-01 4.705068767070770264e-01 3.839638233184814453e-01 -4.170386865735054016e-02 1.730757355690002441e-01 7.909329235553741455e-02 1.555576920509338379e-01 2.684262581169605255e-03 1.192780360579490662e-01 -1.176044568419456482e-01 2.057246565818786621e-01 -4.049538448452949524e-02
3.423385322093963623e-01 -1.761597394943237305e-01 -3.728054463863372803e-01 -1.759896427392959595e-01 1.402391642332077026e-01 -1.365145146846771240e-01 1.902119815349578857e-01 -9.387207776308059692e-02 -8.331523090600967407e-02 1.426637917757034302e-01 1.777496933937072754e-02 1.486267894506454468e-01 5.638869479298591614e-02 9.869632776826620102e-04 -3.997090831398963928e-02 1.772475242614746094e-02 1.261685341596603394e-01 -9.035909920930862427e-02 -3.388101160526275635e-01 -3.603639081120491028e-03 -1.039240881800651550e-01 1.312213242053985596e-01 -2.046678215265274048e-03 -2.406253293156623840e-02 -2.533680200576782227e-01 1.132628917694091797e-01 4.805909991264343262e-01 -1.228412538766860962e-01 -1.215826198458671570e-01 1.756224595010280609e-02 1.921736449003219604e-01 -3.366281092166900635e-02
3.795281052589416504e-01 -2.979839220643043518e-02 -3.530355691909790039e-01 -1.134070232510566711e-01 -1.864946633577346802e-01 2.127208560705184937e-01 7.932084798812866211e-02 -1.873349100351333618e-01 1.836697757244110107e-01 1.251590698957443237e-01 5.738277360796928406e-02 2.475471198558807373e-01 2.324752658605575562e-01 5.071981810033321381e-03 8.594293147325515747e-03 -2.936057373881340027e-02 3.108465969562530518e-01 9.423788636922836304e-02 -8.438467979431152344e-02 -1.199857518076896667e-01 -2.176640778779983521e-01 -1.742532998323440552e-01 -3.356111468747258186e-03 -2.521862387657165527e-01 -8.786849677562713623e-02 -5.766773968935012817e-02 3.020386397838592529e-01 -1.119434833526611328e-01 2.359601110219955444e-02 1.018211096525192261e-01 1.817026436328887939e-01 -7.775485515594482422e-03
-4.896269738674163818e-02 -1.408458650112152100e-01 5.057224631309509277e-02 -5.563464015722274780e-02 -1.241504102945327759e-01 -2.797589302062988281e-01 2.306416928768157959e-01 -1.289195418357849121e-01 -2.801106497645378113e-02 -1.750487387180328369e-01 1.776375472545623779e-01 1.306898612529039383e-02 1.956914961338043213e-01 -8.850871026515960693e-02 -8.828537538647651672e-03 8.576001226902008057e-02 1.785623580217361450e-01 -9.095880389213562012e-02 -2.687971293926239014e-01 1.405219882726669312e-01 2.057714909315109253e-01 2.174981683492660522e-01 1.463879942893981934e-01 -1.016285568475723267e-01 -2.492298334836959839e-01 1.370168775320053101e-01 4.475129544734954834e-01 2.409827411174774170e-01 5.216967687010765076e-02 1.431198716163635254e-01 2.341106832027435303e-01 1.452578604221343994e-01
3.782863318920135498e-01 -1.231591030955314636e-01 -2.565526962280273438e-01 -3.040205836296081543e-01 -1.849062554538249969e-02 -2.280049920082092285e-01 -1.142437532544136047e-01 -2.711010910570621490e-02 -1.891519576311111450e-01 -1.033793091773986816e-01 -1.095574274659156799e-01 1.347186714410781860e-01 4.228673279285430908e-01 -1.220893561840057373e-01 -9.778141230344772339e-02 -1.604982614517211914e-01 3.577942848205566406e-01 -1.168586984276771545e-01 -1.837278306484222412e-01 2.060808800160884857e-02 -7.681758701801300049e-02 7.465779199264943600e-04 1.624805182218551636e-01 -6.869888305664062500e-02 1.086057201027870178e-01 9.646585211157798767e-03 1.611129194498062134e-01 2.988344244658946991e-02 -1.053592041134834290e-01 7.591829448938369751e-02 -2.076060324907302856e-01 -1.141264941543340683e-02
1.241596266627311707e-01 -2.082668244838714600e-01 1.973134651780128479e-02 -1.545167416334152222e-01 -1.411149799823760986e-01 -1.030320078134536743e-01 1.583389192819595337e-01 -3.281097114086151123e-01 -1.941474676132202148e-01 8.260251581668853760e-02 9.579174965620040894e-02 -1.571506708860397339e-01 1.975456476211547852e-01 -2.520709037780761719e-01 -2.155685611069202423e-02 -1.799080818891525269e-01 9.466613829135894775e-02 -8.272960036993026733e-02 -1.763892769813537598e-01 1.979912221431732178e-01 -4.992156103253364563e-02 -6.956104934215545654e-02 -6.163577362895011902e-02 -3.024084866046905518e-01 1.336881816387176514e-01 -9.636233001947402954e-02 3.899487555027008057e-01 3.193198889493942261e-02 2.850931882858276367e-01 -7.476563099771738052e-03 4.766684770584106445e-02 2.955663800239562988e-01
-2.890167757868766785e-02 -5.350985378026962280e-02 1.883071959018707275e-01 -1.720951795578002930e-01 -6.305111944675445557e-02 -8.345285803079605103e-02 -8.571173250675201416e-02 -3.190800249576568604e-01 4.338582605123519897e-02 -2.132705897092819214e-01 -9.737490117549896240e-02 1.475639361888170242e-02 -1.306714564561843872e-01 -3.478020131587982178e-01 7.730814069509506226e-02 -2.788260877132415771e-01 2.583240568637847900e-01 3.283205628395080566e-02 -1.660470366477966309e-01 8.795390278100967407e-02 8.297860622406005859e-02 6.259729713201522827e-02 -1.296812295913696289e-01 -3.828381597995758057e-01 -1.937617361545562744e-01 7.037542015314102173e-02 1.776021867990493774e-01 3.881202777847647667e-03 -4.209714010357856750e-02 3.286928832530975342e-01 2.026284039020538330e-01 -1.734135895967483521e-01
8.836024254560470581e-02 8.417665958404541016e-02 -2.300124801695346832e-02 -1.793458461761474609e-01 2.408121228218078613e-01 -1.088159903883934021e-01 3.221372663974761963e-01 -5.751046910881996155e-02 -3.270283341407775879e-02 2.082536071538925171e-01 4.384354874491691589e-02 -1.317278742790222168e-01 2.695118188858032227e-01 -1.424402594566345215e-01 6.643781065940856934e-02 6.567527353763580322e-02 9.740251302719116211e-02 -4.129258170723915100e-02 -1.750855594873428345e-01 2.582654356956481934e-01 1.868442893028259277e-01 1.201179400086402893e-01 -9.196949750185012817e-02 -2.218105643987655640e-01 2.169477343559265137e-01 2.099592089653015137e-01 2.436409294605255127e-01 -4.377220198512077332e-02 3.195355534553527832e-01 3.085103929042816162e-01 9.885947406291961670e-02 1.873718649148941040e-01
1.549776643514633179e-01 -3.756453096866607666e-02 1.034230142831802368e-01 5.066277459263801575e-02 -1.785101741552352905e-02 6.876327842473983765e-02 2.597669884562492371e-02 -1.082330122590065002e-01 -1.047254502773284912e-01 1.503576338291168213e-01 -2.268088459968566895e-01 1.477298736572265625e-01 1.669610142707824707e-01 -1.213090792298316956e-01 1.880841106176376343e-01 1.347447093576192856e-02 9.883084148168563843e-02 -2.122173905372619629e-01 4.838578868657350540e-03 4.812077060341835022e-02 -6.862486153841018677e-02 5.638495087623596191e-02 2.879412174224853516e-01 -3.861977159976959229e-01 -3.956910595297813416e-02 5.612851306796073914e-02 -5.444636568427085876e-02 1.699031144380569458e-01 4.231864511966705322e-01 2.003086507320404053e-01 4.535228908061981201e-01 -1.871122978627681732e-02
8.129146881401538849e-03 6.093354150652885437e-02 1.179663762450218201e-01 -3.496027588844299316e-01 1.616324633359909058e-01 -3.742074221372604370e-02 -1.697371900081634521e-01 6.315634399652481079e-02 7.787095755338668823e-02 2.542055957019329071e-02 1.883512288331985474e-01 -1.032900959253311157e-01 1.123137623071670532e-01 -2.747656106948852539e-01 -1.482359413057565689e-02 -2.775577902793884277e-01 3.082877695560455322e-01 1.160186082124710083e-01 -5.125234648585319519e-02 6.900297850370407104e-02 -7.399925496429204941e-03 4.253557026386260986e-01 1.396697945892810822e-03 -2.255618125200271606e-01 -5.065182596445083618e-02 7.902816683053970337e-02 9.352663159370422363e-02 1.189278289675712585e-01 9.371780604124069214e-02 -5.190850421786308289e-02 4.142029881477355957e-01 -1.379807591438293457e-01
-1.180019602179527283e-01 5.859665200114250183e-02 -2.805717289447784424e-01 3.581653907895088196e-02 2.027732878923416138e-02 1.295606791973114014e-02 -1.598104387521743774e-01 -4.303663969039916992e-01 3.486726433038711548e-02 -2.368972599506378174e-01 7.923389971256256104e-02 1.951949149370193481e-01 3.187999427318572998e-01 1.892948299646377563e-01 3.312104940414428711e-02 -2.392813712358474731e-01 1.707197427749633789e-01 6.635431200265884399e-02 3.571291267871856689e-02 1.085919737815856934e-01 -3.254837095737457275e-01 4.432584717869758606e-02 9.661427885293960571e-02 -9.046303480863571167e-02 2.764987759292125702e-02 1.461837440729141235e-01 3.178128600120544434e-01 6.501854211091995239e-02 1.794684976339340210e-01 -5.252397805452346802e-02 2.425974458456039429e-01 2.335137687623500824e-02
4.746865481138229370e-02 -4.060316830873489380e-02 -8.604849129915237427e-02 -1.523237824440002441e-01 9.962038695812225342e-02 -1.543838232755661011e-01 3.430440127849578857e-01 -2.637623548507690430e-01 -9.749196469783782959e-03 1.669528931379318237e-01 1.925070211291313171e-02 7.653751224279403687e-02 3.362228870391845703e-01 4.861934483051300049e-02 1.147242859005928040e-01 -4.954668879508972168e-02 7.131037861108779907e-02 -2.954902350902557373e-01 -3.342383205890655518e-01 1.265377551317214966e-01 -1.127739027142524719e-01 1.306932121515274048e-01 2.506829239428043365e-02 1.055276393890380859e-01 -8.445318043231964111e-02 1.362116783857345581e-01 5.913964286446571350e-02 -2.764987647533416748e-01 3.046423494815826416e-01 2.540559694170951843e-02 3.226155936717987061e-01 1.200072765350341797e-01
2.335572540760040283e-01 2.718629781156778336e-03 -1.328809559345245361e-01 -1.493129581212997437e-01 6.053534895181655884e-02 1.473512202501296997e-01 -1.111804395914077759e-01 -3.858625292778015137e-01 -8.701553940773010254e-02 9.576508402824401855e-02 6.370131671428680420e-02 -8.351936936378479004e-02 2.052970230579376221e-01 3.624862432479858398e-02 4.080738127231597900e-01 4.987428337335586548e-02 1.581942737102508545e-01 -6.881872564554214478e-02 2.506673149764537811e-02 -8.251257240772247314e-02 7.460260530933737755e-04 3.979656398296356201e-01 -1.749054715037345886e-02 -2.059154585003852844e-02 -3.536392748355865479e-01 -1.933069825172424316e-01 2.775488495826721191e-01 -6.847296655178070068e-02 -1.003106087446212769e-01 1.254657208919525146e-01 -4.185941442847251892e-02 1.029758825898170471e-01
1.156331375241279602e-01 -4.979138076305389404e-02 -1.327714603394269943e-02 -1.432112306356430054e-01 -4.769053682684898376e-02 -6.747402250766754150e-02 1.379026174545288086e-01 -4.277789592742919922e-01 -1.876954883337020874e-01 -8.474810421466827393e-02 -5.683626979589462280e-02 2.198708504438400269e-01 -2.674454078078269958e-02 -1.661051064729690552e-02 4.772295951843261719e-01 1.670141369104385376e-01 4.562830924987792969e-02 -1.615828275680541992e-01 -9.633950144052505493e-02 1.578262448310852051e-01 -3.216931968927383423e-02 4.969431832432746887e-02 7.377464324235916138e-02 -1.300424635410308838e-01 -3.752889335155487061e-01 8.974846452474594116e-02 1.199668496847152710e-01 1.687224954366683960e-01 3.213527798652648926e-01 -7.400180399417877197e-02 3.895236924290657043e-02 -1.172604411840438843e-01
5.107346922159194946e-02 -5.506007745862007141e-02 -2.235467880964279175e-01 -1.725133359432220459e-01 -6.579641997814178467e-02 -2.125250399112701416e-01 1.930796056985855103e-01 -2.813949584960937500e-01 -2.021758705377578735e-01 -6.548904348164796829e-03 3.620090708136558533e-02 1.232292968779802322e-02 6.269041448831558228e-02 9.251565486192703247e-02 -6.099309027194976807e-02 -1.644779145717620850e-01 5.031017661094665527e-01 3.362324461340904236e-02 -2.085636258125305176e-01 -1.219759956002235413e-01 1.251150202006101608e-02 -8.565817773342132568e-02 -5.399274826049804688e-02 -1.742208898067474365e-01 -4.022723734378814697e-01 -6.905584037303924561e-02 -1.740279793739318848e-02 -2.687252461910247803e-01 4.265050217509269714e-02 -1.844159364700317383e-01 1.825849413871765137e-01 -3.701402619481086731e-02
9.205412864685058594e-02 1.151911020278930664e-01 -3.228253722190856934e-01 -6.803382933139801025e-02 -2.826531231403350830e-02 -4.683461040258407593e-02 2.433583289384841919e-01 -4.898349344730377197e-01 8.013013005256652832e-02 1.328326165676116943e-01 -1.407628804445266724e-01 1.903484612703323364e-01 -1.051110848784446716e-01 -1.779234856367111206e-01 3.220183402299880981e-02 -2.537224888801574707e-01 1.438328176736831665e-01 -1.763337850570678711e-01 8.796272426843643188e-02 -1.276269853115081787e-01 6.563580036163330078e-02 9.765595942735671997e-02 2.442258149385452271e-01 -1.416479945182800293e-01 -1.383210867643356323e-01 2.538163959980010986e-01 1.982261091470718384e-01 -1.166270971298217773e-01 -2.509490400552749634e-02 1.674894988536834717e-01 1.693941652774810791e-01 -1.258511543273925781e-01
1.783219426870346069e-01 -1.772048622369766235e-01 -2.540772557258605957e-01 -2.341262400150299072e-01 1.300747096538543701e-01 -8.170650899410247803e-02 2.300823777914047241e-01 -2.198060154914855957e-01 4.733077436685562134e-02 2.080484181642532349e-01 1.816512048244476318e-01 1.184010654687881470e-01 -7.219699025154113770e-02 -9.384287148714065552e-02 5.831281468272209167e-02 2.796957194805145264e-01 3.524297773838043213e-01 1.134165842086076736e-02 -2.475264370441436768e-01 -1.399253010749816895e-01 -2.311559021472930908e-01 2.304092198610305786e-01 1.450097933411598206e-02 -4.007076099514961243e-02 -8.877583593130111694e-02 -2.011331915855407715e-02 1.497488468885421753e-01 -1.209264174103736877e-01 3.074538707733154297e-01 1.207042783498764038e-01 1.825673133134841919e-01 -5.575920641422271729e-02
-1.188061237335205078e-01 2.617958746850490570e-02 6.137175485491752625e-02 -1.837740838527679443e-01 -5.375183373689651489e-02 -8.754623681306838989e-02 -1.716444492340087891e-01 -2.072747051715850830e-01 8.221426606178283691e-02 -3.684907034039497375e-02 -8.500448428094387054e-03 2.807615511119365692e-02 2.122897841036319733e-02 -3.288238346576690674e-01 -2.263102866709232330e-02 -2.740748822689056396e-01 3.195293247699737549e-01 2.130621075630187988e-01 -1.908567398786544800e-01 2.643688023090362549e-01 -5.918690003454685211e-03 1.508612185716629028e-01 -1.499137580394744873e-01 -3.424046635627746582e-01 -8.282706141471862793e-02 2.064483985304832458e-02 1.688684523105621338e-01 -2.068815380334854126e-02 5.259026214480400085e-02 2.752592265605926514e-01 3.357282280921936035e-01 -1.664357930421829224e-01
-1.238654404878616333e-01 1.650367081165313721e-01 -1.611644178628921509e-01 -9.340573102235794067e-02 1.635723263025283813e-01 6.124357134103775024e-02 -3.198819756507873535e-01 -2.382412999868392944e-01 -6.424987688660621643e-03 -1.960414201021194458e-01 -1.140310838818550110e-01 1.090496927499771118e-01 -7.836177200078964233e-02 -2.092183977365493774e-01 7.314234226942062378e-02 -2.447604238986968994e-01 1.458383500576019287e-01 -8.120391517877578735e-02 -1.543706655502319336e-01 2.094198316335678101e-01 4.468819499015808105e-02 3.723170459270477295e-01 1.405248790979385376e-01 -3.505426049232482910e-01 -2.759327590465545654e-01 7.721257209777832031e-02 6.508816778659820557e-02 -1.048882305622100830e-01 5.771538242697715759e-02 5.992711707949638367e-02 1.982329189777374268e-01 -1.795582324266433716e-01
1.370493918657302856e-01 7.177752256393432617e-02 -4.626186564564704895e-03 -4.413724541664123535e-01 5.201333016157150269e-02 -6.244703545235097408e-04 1.546957045793533325e-01 -7.866756618022918701e-02 -2.217887341976165771e-01 -3.511805320158600807e-03 4.077809862792491913e-03 1.055468171834945679e-01 -1.026830002665519714e-01 -2.091968245804309845e-02 -4.149222746491432190e-03 -3.093110322952270508e-01 4.026265144348144531e-01 -2.597339153289794922e-01 1.480768620967864990e-01 9.062840603291988373e-03 -1.940262764692306519e-01 3.566652238368988037e-01 1.166961938142776489e-01 -5.546361953020095825e-02 -1.667723655700683594e-01 7.338704168796539307e-02 3.111844062805175781e-01 6.398028694093227386e-03 -1.056256815791130066e-01 6.970795989036560059e-02 -4.289766773581504822e-02 -1.780735887587070465e-02
-2.581536769866943359e-02 -7.599960267543792725e-02 9.264530241489410400e-02 -4.661261439323425293e-01 2.794164605438709259e-02 9.851862490177154541e-02 1.350192576646804810e-01 -2.497732788324356079e-01 -2.589404396712779999e-02 4.098952934145927429e-02 1.658006012439727783e-01 3.061433732509613037e-01 -1.514671444892883301e-01 -2.054683268070220947e-01 -1.951963156461715698e-01 -3.338176757097244263e-02 7.290299516171216965e-03 -1.611710637807846069e-01 1.470893472433090210e-01 7.903767377138137817e-02 -3.842421248555183411e-02 -8.963859081268310547e-02 1.655387431383132935e-01 -2.750093638896942139e-01 -3.977428749203681946e-02 -3.372351825237274170e-02 3.504835963249206543e-01 -1.436086595058441162e-01 1.028698757290840149e-01 2.444217205047607422e-01 1.514595150947570801e-01 -2.067749500274658203e-01
5.666410550475120544e-02 9.418278187513351440e-02 -8.345137536525726318e-02 -1.581577360630035400e-01 -8.431673049926757812e-02 5.981139466166496277e-02 2.761653997004032135e-02 -1.874251812696456909e-01 -5.498101562261581421e-02 1.035150289535522461e-01 2.285923510789871216e-01 -1.799045130610466003e-02 3.167240619659423828e-01 -3.536190390586853027e-01 7.819567620754241943e-02 8.923781663179397583e-02 -2.379069663584232330e-02 -1.800630539655685425e-01 1.439801603555679321e-01 8.761025965213775635e-02 -2.274031341075897217e-01 1.929995864629745483e-01 6.703309714794158936e-02 -3.947159945964813232e-01 9.407272934913635254e-02 -5.703048780560493469e-02 -1.024418324232101440e-01 -2.471853792667388916e-02 -2.056590467691421509e-01 1.414240896701812744e-01 4.552908241748809814e-01 -1.284439023584127426e-02
3.625494539737701416e-01 1.734710186719894409e-01 1.043611206114292145e-02 -2.274806648492813110e-01 -1.939287222921848297e-02 -1.453624516725540161e-01 -1.346176117658615112e-01 -3.655532002449035645e-02 -1.482777893543243408e-01 1.140997484326362610e-01 7.770382612943649292e-02 2.042024582624435425e-01 6.336958706378936768e-02 -5.564166605472564697e-02 -1.138803809881210327e-01 -2.504987418651580811e-01 4.060979187488555908e-01 2.548871338367462158e-01 -9.430804103612899780e-02 4.837948456406593323e-02 -4.341919347643852234e-02 -6.910827010869979858e-02 4.228488802909851074e-01 -1.243705600500106812e-01 1.661739544942975044e-03 -1.731013506650924683e-01 8.909628540277481079e-02 4.389985650777816772e-02 8.778093010187149048e-02 1.671211272478103638e-01 2.301172614097595215e-01 9.800066053867340088e-02
2.325859665870666504e-01 1.826395839452743530e-01 -3.438653796911239624e-02 -2.766848504543304443e-01 -1.559645235538482666e-01 1.399910449981689453e-01 2.317579388618469238e-01 -2.237570881843566895e-01 2.554051205515861511e-02 2.589109539985656738e-01 -1.629035733640193939e-02 8.112222701311111450e-02 1.545314192771911621e-01 1.757071763277053833e-01 2.657571993768215179e-02 -3.269785046577453613e-01 4.379612505435943604e-01 -3.438778966665267944e-02 -2.742987498641014099e-02 -1.185669675469398499e-01 -1.166367456316947937e-01 -2.880190871655941010e-02 1.224347129464149475e-01 -2.367513179779052734e-01 -1.023461762815713882e-02 -2.968775928020477295e-01 1.173929199576377869e-01 1.584818810224533081e-01 1.160283293575048447e-02 3.132860362529754639e-02 1.393438428640365601e-01 -9.618247300386428833e-02
4.113026335835456848e-02 1.618263274431228638e-01 -1.443769186735153198e-01 -1.571938693523406982e-01 -9.110511839389801025e-02 -4.940813034772872925e-02 -5.828635394573211670e-02 -9.788758307695388794e-02 -2.782520353794097900e-01 1.305723655968904495e-02 -2.262586951255798340e-01 -1.913159503601491451e-03 -1.664097234606742859e-02 3.042383790016174316e-01 -4.766810312867164612e-02 -1.576714366674423218e-01 5.654768347740173340e-01 -1.560435891151428223e-01 -1.467020157724618912e-02 1.129796430468559265e-01 1.313561648130416870e-01 1.284625083208084106e-01 1.938437372446060181e-01 -2.569417357444763184e-01 -2.049547880887985229e-01 -2.026418894529342651e-01 1.005626693367958069e-01 -6.573447585105895996e-02 2.279617786407470703e-01 -2.285208739340305328e-02 9.428241103887557983e-02 2.750731073319911957e-02
1.053771842271089554e-02 7.482887804508209229e-02 3.004763647913932800e-02 -3.692877590656280518e-01 6.534197181463241577e-02 -8.970627561211585999e-03 -1.209815815091133118e-01 -3.222829699516296387e-01 9.322650730609893799e-02 -1.996079236268997192e-01 1.105360034853219986e-02 3.138737082481384277e-01 -6.834061443805694580e-02 7.464585453271865845e-02 2.369471788406372070e-01 -1.497213244438171387e-01 1.657089591026306152e-01 -6.646557152271270752e-02 3.068346381187438965e-01 9.364202618598937988e-02 -5.317584425210952759e-02 3.217678368091583252e-01 1.196773797273635864e-01 -1.221781745553016663e-01 -1.412715613842010498e-01 1.331842094659805298e-01 2.843292653560638428e-01 -3.950792830437421799e-03 7.333721965551376343e-02 1.951391249895095825e-01 2.488365471363067627e-01 6.202090531587600708e-02
-1.502748429775238037e-01 6.773990392684936523e-02 -1.884644925594329834e-01 -3.526938855648040771e-01 -4.953384026885032654e-02 1.056860461831092834e-01 7.834139466285705566e-02 -4.458767175674438477e-02 -2.006786912679672241e-01 -8.007910847663879395e-02 9.599387645721435547e-02 -8.735859766602516174e-03 3.135662972927093506e-01 -1.688012629747390747e-01 8.298523724079132080e-02 6.445423513650894165e-02 1.836064606904983521e-01 -2.047918438911437988e-01 -1.741354465484619141e-01 4.242948442697525024e-02 4.464309290051460266e-02 6.787210702896118164e-03 -2.190205752849578857e-01 -9.705867618322372437e-02 -2.811142802238464355e-01 2.114194184541702271e-01 -7.184730470180511475e-02 -2.694972455501556396e-01 2.299517840147018433e-01 1.682668328285217285e-01 3.835959434509277344e-01 1.669143699109554291e-02
6.625737249851226807e-02 1.494414657354354858e-01 -1.534938067197799683e-01 -3.042727112770080566e-01 1.238558962941169739e-01 9.954871982336044312e-02 7.064114790409803391e-03 -6.079811975359916687e-02 -1.144519448280334473e-01 2.188134789466857910e-01 2.455591782927513123e-02 3.919981420040130615e-02 3.764766082167625427e-02 1.542491763830184937e-01 5.678059905767440796e-02 1.323416233062744141e-01 3.404879570007324219e-01 -4.585927724838256836e-02 -2.151657491922378540e-01 2.321343272924423218e-01 1.979404240846633911e-01 2.738171517848968506e-01 1.726417243480682373e-01 -4.375286698341369629e-01 -3.778087347745895386e-02 1.983973979949951172e-01 7.803375367075204849e-03 -1.382303386926651001e-01 -2.701801657676696777e-01 9.830275177955627441e-02 -5.831133574247360229e-02 1.394371837377548218e-01
-5.536905676126480103e-02 -2.842615731060504913e-02 9.906634688377380371e-02 -8.881647884845733643e-02 6.097068265080451965e-02 2.563334703445434570e-01 1.419090032577514648e-01 -5.203716754913330078e-01 1.466751098632812500e-01 -4.556735232472419739e-02 9.188824892044067383e-02 9.851302951574325562e-02 -3.888708725571632385e-02 -8.183583617210388184e-02 -2.938398625701665878e-03 -2.120017856359481812e-01 3.184741437435150146e-01 1.058105453848838806e-01 5.346194282174110413e-02 3.092066347599029541e-01 -6.852002441883087158e-02 1.256093382835388184e-01 7.360080629587173462e-02 -3.360972106456756592e-01 -1.430281102657318115e-01 1.310285925865173340e-01 3.901480138301849365e-02 3.973006829619407654e-02 2.455563098192214966e-01 1.242188662290573120e-01 1.765239536762237549e-01 1.600584834814071655e-01
-1.046997457742691040e-01 -3.406127914786338806e-02 -1.886201053857803345e-01 -8.560342341661453247e-02 -1.364216208457946777e-01 6.698642671108245850e-02 2.480338066816329956e-01 -2.582857310771942139e-01 -5.864816252142190933e-03 3.097736239433288574e-01 -3.503501787781715393e-02 2.289630621671676636e-01 1.443843096494674683e-01 -2.102260850369930267e-02 -3.489350154995918274e-02 -1.655500531196594238e-01 4.160917997360229492e-01 -1.995613723993301392e-01 -1.218428909778594971e-01 -5.719844996929168701e-02 -1.512674540281295776e-01 -1.666784286499023438e-01 4.162225127220153809e-02 -1.555618047714233398e-01 3.407378122210502625e-02 9.838622063398361206e-02 3.495184481143951416e-01 5.916678905487060547e-02 -1.713548153638839722e-01 3.841969370841979980e-02 2.394767999649047852e-01 -2.484371364116668701e-01
2.360816346481442451e-03 1.003371179103851318e-01 9.522047638893127441e-02 -1.209230646491050720e-01 4.849431291222572327e-02 -4.649396985769271851e-03 -2.232329100370407104e-01 -3.678642809391021729e-01 -1.097949668765068054e-01 1.591128855943679810e-01 3.364303708076477051e-02 1.829224228858947754e-01 3.026557862758636475e-01 -1.396266967058181763e-01 -2.245015650987625122e-02 1.002718135714530945e-02 4.579209163784980774e-02 -5.859912931919097900e-02 4.195172488689422607e-01 1.457486152648925781e-01 -1.031768098473548889e-01 1.579162776470184326e-01 -1.192006990313529968e-01 -3.844177126884460449e-01 -2.477319985628128052e-01 2.141673862934112549e-01 3.691547363996505737e-02 1.328559964895248413e-01 1.969589889049530029e-01 1.050627529621124268e-01 1.331329941749572754e-01 -2.996105514466762543e-02
2.614022493362426758e-01 3.597785905003547668e-02 -2.098289728164672852e-01 -2.540471255779266357e-01 -8.732014335691928864e-03 1.719677150249481201e-01 1.909258663654327393e-01 -3.261027336120605469e-01 1.003851965069770813e-01 4.403342306613922119e-02 1.075167432427406311e-01 -1.364649236202239990e-01 3.470803797245025635e-01 -2.319488376379013062e-01 -1.755989044904708862e-01 1.213133633136749268e-01 8.232639729976654053e-02 -3.553013205528259277e-01 -1.613954007625579834e-01 1.899406462907791138e-01 1.392244398593902588e-01 -3.672120720148086548e-02 1.052214391529560089e-02 -1.297721713781356812e-01 -3.274212405085563660e-02 8.154767006635665894e-02 2.116967290639877319e-01 2.411954700946807861e-01 2.024575173854827881e-01 4.921325668692588806e-02 1.615488156676292419e-02 1.162193343043327332e-02
2.570571899414062500e-01 1.605771780014038086e-01 -2.039701864123344421e-02 -2.296110987663269043e-01 -4.191901534795761108e-02 -7.973853498697280884e-02 3.388637006282806396e-01 -4.267121106386184692e-02 -2.571172416210174561e-01 2.637895047664642334e-01 -1.900461614131927490e-01 1.892518997192382812e-01 7.393062114715576172e-02 -1.355287581682205200e-01 -7.461337000131607056e-02 1.326386071741580963e-02 1.034001410007476807e-01 1.043013408780097961e-01 -1.213618591427803040e-01 2.227616161108016968e-01 -8.297772705554962158e-02 4.174568951129913330e-01 1.810333505272865295e-02 -1.513780802488327026e-01 -2.533783018589019775e-01 -5.929863452911376953e-02 1.738618910312652588e-01 -1.937923394143581390e-02 -5.001300200819969177e-02 -2.756959795951843262e-01 1.156635805964469910e-01 -1.118084788322448730e-01
-1.087384819984436035e-01 -1.377599537372589111e-01 -1.842874139547348022e-01 -1.777142733335494995e-01 1.052031889557838440e-01 3.538766503334045410e-02 -6.398607790470123291e-02 1.167519018054008484e-01 -3.053516447544097900e-01 -3.207327425479888916e-01 -2.057291865348815918e-01 -1.880927681922912598e-01 3.641572296619415283e-01 1.120909117162227631e-02 2.287842184305191040e-01 -1.055106595158576965e-01 1.948232054710388184e-01 -2.058226913213729858e-01 -1.007564738392829895e-01 1.474048197269439697e-01 8.426316082477569580e-02 2.125380486249923706e-01 6.120031699538230896e-02 -1.609036475419998169e-01 -2.996653616428375244e-01 8.510598540306091309e-02 8.330649882555007935e-02 -6.481323391199111938e-02 1.168521419167518616e-01 8.295306563377380371e-02 2.824266850948333740e-01 3.153377026319503784e-02
8.484335243701934814e-02 -9.693534672260284424e-02 -2.795840203762054443e-01 -1.535696685314178467e-01 9.218987822532653809e-02 -2.194902896881103516e-01 8.734814077615737915e-02 -2.026399523019790649e-01 -2.702670991420745850e-01 -7.414110004901885986e-02 4.740889742970466614e-02 6.683095544576644897e-02 1.257654577493667603e-01 -3.539707139134407043e-02 5.785124376416206360e-02 1.419482231140136719e-01 1.520528495311737061e-01 -1.493141800165176392e-01 1.220516562461853027e-01 9.546086192131042480e-02 -5.176710430532693863e-03 4.299753904342651367e-01 1.351599544286727905e-01 1.321869343519210815e-01 -1.921277493238449097e-01 3.081675767898559570e-01 3.540773093700408936e-01 -1.223141923546791077e-01 2.452443838119506836e-01 8.794131129980087280e-02 5.023617297410964966e-02 1.333420723676681519e-01
3.507302328944206238e-02 -1.760886758565902710e-01 -3.768358007073402405e-02 -3.554562926292419434e-01 -7.208064198493957520e-02 2.531610243022441864e-02 -2.368420809507369995e-01 -2.416691929101943970e-01 6.462447345256805420e-02 1.021906286478042603e-01 7.183378189802169800e-02 -7.665350288152694702e-02 1.507754176855087280e-01 -1.582840383052825928e-01 -1.659321188926696777e-01 2.101250439882278442e-01 1.325584650039672852e-01 -1.101403161883354187e-01 2.253046333789825439e-01 -3.269218504428863525e-01 -6.116580963134765625e-02 2.066602408885955811e-01 3.182149529457092285e-01 -2.722105085849761963e-01 -1.661928743124008179e-01 8.904328197240829468e-02 8.598193526268005371e-02 -7.769722025841474533e-03 -9.990604966878890991e-02 2.252227663993835449e-01 2.441704571247100830e-01 -4.528922587633132935e-02
-5.885273963212966919e-02 2.616537511348724365e-01 -1.008980050683021545e-01 -2.412964403629302979e-01 1.726981811225414276e-02 2.156925201416015625e-01 -1.410216093063354492e-01 -2.693022489547729492e-01 1.102987006306648254e-01 3.741635009646415710e-02 2.636938095092773438e-01 1.241558641195297241e-01 -5.887669511139392853e-03 -1.958114653825759888e-01 4.849118366837501526e-02 -3.220381736755371094e-01 -1.119095906615257263e-01 9.807714074850082397e-02 -3.063259646296501160e-02 9.646023064851760864e-02 -1.111174151301383972e-01 3.974577784538269043e-01 2.245467901229858398e-01 -3.223567008972167969e-01 -2.545325458049774170e-01 4.110963270068168640e-02 1.263149678707122803e-01 5.272034555673599243e-02 5.514498427510261536e-02 7.970440201461315155e-03 -2.783833816647529602e-02 -1.770689040422439575e-01
3.818140178918838501e-02 -2.693784050643444061e-02 1.249933615326881409e-01 -1.906227320432662964e-02 -1.062144637107849121e-01 -2.141744196414947510e-01 3.761830031871795654e-01 -2.319085597991943359e-01 4.192419722676277161e-02 -4.144797474145889282e-02 4.774772748351097107e-02 1.434811055660247803e-01 2.409438490867614746e-01 -1.936266757547855377e-02 -1.236108541488647461e-01 4.070477187633514404e-02 1.411853134632110596e-01 -5.046734213829040527e-02 -2.252684831619262695e-01 2.163271307945251465e-01 -2.100366353988647461e-02 8.124973624944686890e-02 1.801624149084091187e-01 -2.060015201568603516e-01 -2.467852234840393066e-01 -2.226733416318893433e-01 4.137063026428222656e-01 1.260953396558761597e-01 -9.743284434080123901e-02 2.748448848724365234e-01 1.858722418546676636e-01 9.269674122333526611e-02
2.730899751186370850e-01 7.713063061237335205e-02 -2.479960173368453979e-01 -1.818390041589736938e-01 2.490913718938827515e-01 -2.010551691055297852e-01 -9.693128615617752075e-02 -5.947569757699966431e-02 -1.821448504924774170e-01 -4.892175272107124329e-02 -1.347082555294036865e-01 -1.931578814983367920e-01 3.878593072295188904e-02 1.385081410408020020e-01 1.571635752916336060e-01 -1.135466620326042175e-01 2.584695257246494293e-02 -2.442919611930847168e-01 -1.146247163414955139e-01 1.628018617630004883e-01 -9.706972539424896240e-02 2.176264524459838867e-01 1.890930235385894775e-01 -9.132850915193557739e-02 -2.284026294946670532e-01 9.292838722467422485e-02 3.044004738330841064e-01 -3.190032541751861572e-01 2.072231769561767578e-01 6.679257005453109741e-02 1.908398866653442383e-01 1.423888355493545532e-01
1.272820085287094116e-01 2.537725679576396942e-02 -1.998205669224262238e-02 -2.116867005825042725e-01 3.115117847919464111e-01 7.248018682003021240e-02 8.859653770923614502e-02 -7.967009395360946655e-02 -1.924931257963180542e-01 1.847527921199798584e-01 1.988395303487777710e-02 -1.083654314279556274e-01 -7.398976385593414307e-02 -6.699282675981521606e-02 -2.759130299091339111e-01 4.797687381505966187e-02 2.085027098655700684e-01 -1.420544832944869995e-01 -7.880343496799468994e-02 2.500438988208770752e-01 -2.490433752536773682e-01 1.511644423007965088e-01 1.898683048784732819e-02 -1.654472351074218750e-01 -6.405454128980636597e-02 3.122017085552215576e-01 1.825547367334365845e-01 -3.029236495494842529e-01 3.687206208705902100e-01 1.365321576595306396e-01 -2.135032415390014648e-02 1.517640352249145508e-01
1.777755767107009888e-01 1.434088647365570068e-01 -2.037492245435714722e-01 -4.687587320804595947e-01 -9.133105725049972534e-02 -6.586816906929016113e-02 1.720597967505455017e-03 -1.773808449506759644e-01 6.930699199438095093e-02 -2.063642442226409912e-01 1.439367979764938354e-01 -1.326402425765991211e-01 3.078799843788146973e-01 -2.954538166522979736e-01 -2.357799746096134186e-02 -1.117111183702945709e-02 1.009642034769058228e-01 4.494214430451393127e-02 -1.438304334878921509e-01 1.214984804391860962e-01 -1.869764178991317749e-01 1.102479174733161926e-01 -2.271987646818161011e-01 -5.460486933588981628e-02 -9.419228881597518921e-02 -2.250218242406845093e-01 3.705771267414093018e-01 5.675668641924858093e-02 -1.335084885358810425e-01 6.933577358722686768e-02 -1.473014801740646362e-02 4.106883704662322998e-02
1.414897888898849487e-01 -1.483183056116104126e-01 -2.769578695297241211e-01 -1.863007396459579468e-01 -1.602566391229629517e-01 -1.283882856369018555e-01 -6.359900534152984619e-02 -1.931452304124832153e-01 -3.249279260635375977e-01 7.169527560472488403e-02 2.361468523740768433e-01 2.992230094969272614e-02 3.055180609226226807e-02 -2.520060837268829346e-01 -5.339373648166656494e-02 -2.136901915073394775e-01 7.407259941101074219e-02 -3.465600013732910156e-01 -2.444575130939483643e-01 1.684315800666809082e-01 -1.542390435934066772e-01 9.539337456226348877e-02 -2.221487015485763550e-01 -2.347999513149261475e-01 1.887973211705684662e-02 -1.884520947933197021e-01 4.622630402445793152e-02 9.010191261768341064e-02 8.544211089611053467e-02 2.055386304855346680e-01 1.305233240127563477e-01 1.375526487827301025e-01
-3.471398726105690002e-02 -1.613980829715728760e-01 -2.569353580474853516e-01 -3.153014481067657471e-01 -2.022122442722320557e-01 1.013734266161918640e-01 6.620924174785614014e-02 -3.116725478321313858e-03 -1.979923099279403687e-01 1.454210430383682251e-01 1.256629824638366699e-01 -2.890115603804588318e-02 3.277814388275146484e-01 -1.616807132959365845e-01 -8.576212078332901001e-02 -2.100977748632431030e-01 2.916060090065002441e-01 -8.230518549680709839e-02 -3.857263028621673584e-01 1.885658055543899536e-01 -1.807064265012741089e-01 2.955175340175628662e-01 4.744912683963775635e-02 -9.976790100336074829e-02 -1.265170872211456299e-01 -1.055014133453369141e-02 -1.632957011461257935e-01 5.535630881786346436e-02 6.010564416646957397e-02 9.068781137466430664e-02 -5.328879877924919128e-02 1.443536281585693359e-01
2.183685451745986938e-02 1.268937587738037109e-01 8.656414598226547241e-02 -2.158592492341995239e-01 -1.095777451992034912e-01 1.932949759066104889e-02 -6.158895790576934814e-02 -5.013592839241027832e-01 1.506107300519943237e-02 -5.552324280142784119e-02 -2.285507023334503174e-01 2.136529386043548584e-01 4.151067435741424561e-01 -3.221249878406524658e-01 4.103390872478485107e-02 -7.164307683706283569e-02 2.356315106153488159e-01 -1.607263237237930298e-01 1.211609616875648499e-01 8.985942602157592773e-02 -1.888678222894668579e-01 1.501198410987854004e-01 4.069667682051658630e-02 -2.020199745893478394e-01 3.042372874915599823e-02 1.356197446584701538e-01 -1.360157281160354614e-01 1.673705875873565674e-01 5.391240119934082031e-02 -8.016598410904407501e-03 1.786740310490131378e-02 -6.167004257440567017e-02
2.472825348377227783e-01 2.404076047241687775e-02 -9.346773847937583923e-03 -3.417483270168304443e-01 -1.576165705919265747e-01 -9.621608257293701172e-02 -5.255255848169326782e-03 -2.644922398030757904e-02 -2.454564422369003296e-01 1.755523234605789185e-01 1.393342912197113037e-01 8.039399236440658569e-02 9.013601392507553101e-02 -7.306297868490219116e-02 -1.433673650026321411e-01 -1.834181100130081177e-01 1.516565084457397461e-01 6.479792296886444092e-02 -3.567945957183837891e-01 1.761273443698883057e-01 2.952130734920501709e-01 2.264196872711181641e-01 -6.652482599020004272e-02 -2.218722105026245117e-01 -1.328542828559875488e-01 2.896588146686553955e-01 1.384077817201614380e-01 9.627543389797210693e-02 1.080866232514381409e-01 1.341855376958847046e-01 1.204442009329795837e-01 2.240492403507232666e-01
-2.208397537469863892e-02 1.764884293079376221e-01 -2.715621888637542725e-01 -3.346879780292510986e-01 -7.236866652965545654e-02 -9.708400815725326538e-02 2.224545180797576904e-01 -1.552092432975769043e-01 -2.511943876743316650e-01 -8.490520715713500977e-02 2.428360581398010254e-01 -3.164730668067932129e-01 2.105481773614883423e-01 -2.781251631677150726e-02 7.978652417659759521e-02 -1.092716231942176819e-01 -2.443743869662284851e-02 -2.378550022840499878e-01 -2.646178007125854492e-01 -2.554384432733058929e-02 -1.143057942390441895e-01 1.832104176282882690e-01 1.614066809415817261e-01 -7.321640849113464355e-02 -2.049681842327117920e-01 -3.003591299057006836e-02 2.191198524087667465e-03 -3.271257281303405762e-01 7.466943562030792236e-02 1.358900666236877441e-01 1.435485184192657471e-01 3.242830559611320496e-02
2.775523960590362549e-01 9.554774314165115356e-02 3.124313801527023315e-02 -1.242437362670898438e-01 -8.212015777826309204e-02 -1.765116751194000244e-01 1.231009289622306824e-01 -2.359719425439834595e-01 -2.414012104272842407e-01 -3.718775808811187744e-01 -5.635409802198410034e-02 -1.114335879683494568e-01 -4.220539703965187073e-02 3.600832074880599976e-02 2.618731558322906494e-01 -5.654593557119369507e-02 4.281228780746459961e-01 -9.346977621316909790e-02 -1.869947016239166260e-01 3.418332338333129883e-02 -2.130739688873291016e-01 -5.156135186553001404e-02 9.499032795429229736e-02 -2.603954374790191650e-01 -2.692532539367675781e-01 -1.181571111083030701e-01 9.401521086692810059e-02 -1.017132773995399475e-01 1.120644286274909973e-01 -1.152195036411285400e-01 1.260950118303298950e-01 -3.529979661107063293e-02
1.305680871009826660e-01 1.036461293697357178e-01 -1.558494567871093750e-02 -3.791598975658416748e-01 8.469119668006896973e-02 -2.067004442214965820e-01 5.377537012100219727e-02 -3.556241989135742188e-01 -1.120239943265914917e-01 5.797252524644136429e-03 -4.473637044429779053e-02 3.006394505500793457e-01 1.325308382511138916e-01 -1.811370551586151123e-01 -1.543874442577362061e-01 -1.615650653839111328e-01 3.182922005653381348e-01 -1.276532560586929321e-01 2.545791268348693848e-01 6.077734380960464478e-02 1.108582876622676849e-02 4.429462850093841553e-01 1.403140425682067871e-01 -4.308566451072692871e-03 -1.021891459822654724e-02 6.358985602855682373e-02 1.217398643493652344e-01 5.516998935490846634e-03 2.588683366775512695e-02 -8.894886076450347900e-02 5.533545464277267456e-02 -1.043089553713798523e-01
1.794815361499786377e-01 1.071300655603408813e-01 -8.893530815839767456e-02 -3.542748391628265381e-01 1.563405990600585938e-01 4.139008745551109314e-02 1.581207513809204102e-01 -1.259937137365341187e-01 -2.790530398488044739e-02 -5.611423775553703308e-02 -9.786254912614822388e-02 3.072806298732757568e-01 -1.245410833507776260e-02 -2.131974324584007263e-02 2.641257643699645996e-01 -5.632147938013076782e-02 3.732246160507202148e-01 -1.711190491914749146e-01 5.042819306254386902e-02 9.187844395637512207e-02 2.446035295724868774e-02 4.829590022563934326e-01 1.265818625688552856e-01 1.066325511783361435e-02 -3.757292404770851135e-02 1.348914802074432373e-01 3.162893056869506836e-01 -1.649704575538635254e-02 -7.935401052236557007e-02 5.861649755388498306e-03 1.360061019659042358e-01 9.593993425369262695e-03
-4.459597170352935791e-02 -4.089135676622390747e-02 -3.297136723995208740e-01 -1.077451631426811218e-01 1.333701908588409424e-01 -8.634698390960693359e-02 3.006772100925445557e-01 -1.974527090787887573e-01 -1.056491397321224213e-02 -2.223087549209594727e-01 1.246446669101715088e-01 1.321151405572891235e-01 1.688162088394165039e-01 1.018618866801261902e-01 -1.402197927236557007e-01 2.217471832409501076e-03 5.709542706608772278e-02 8.403419703245162964e-02 -3.427922129631042480e-01 9.774863719940185547e-03 -2.992123365402221680e-01 -7.397180795669555664e-02 2.080954983830451965e-02 -1.697825789451599121e-01 -1.639293134212493896e-01 3.363839983940124512e-01 2.859309017658233643e-01 -3.866594284772872925e-02 2.235183715820312500e-01 1.612855643033981323e-01 1.676460951566696167e-01 -2.786440588533878326e-02
1.671612560749053955e-01 1.271405965089797974e-01 -1.172785460948944092e-01 -2.277890443801879883e-01 -2.480076551437377930e-01 1.844364590942859650e-02 1.966128200292587280e-01 -1.888882368803024292e-01 -5.426892638206481934e-02 -6.473011523485183716e-02 9.190969914197921753e-02 -8.514919131994247437e-02 -1.147499494254589081e-02 -1.256418526172637939e-01 1.529059261083602905e-01 -6.267526000738143921e-02 6.442257016897201538e-02 -1.057116016745567322e-01 -2.627975046634674072e-01 1.830413043498992920e-01 2.636130452156066895e-01 2.305430173873901367e-01 -1.638110429048538208e-01 -2.519072890281677246e-01 -2.276667803525924683e-01 7.042323797941207886e-02 3.488008677959442139e-01 1.693797558546066284e-01 -2.005148120224475861e-02 3.572632670402526855e-01 -6.635201722383499146e-02 1.326579004526138306e-01
1.212549880146980286e-01 -3.290611132979393005e-02 -1.343576610088348389e-01 -2.386542260646820068e-01 7.965503633022308350e-02 4.027456045150756836e-02 1.158103123307228088e-01 -3.203282058238983154e-01 2.566258013248443604e-01 4.451996982097625732e-01 -7.830610871315002441e-02 5.593305826187133789e-02 9.126701205968856812e-02 9.721529670059680939e-03 -1.342041790485382080e-01 -1.752842366695404053e-01 1.843672394752502441e-01 -2.679991424083709717e-01 2.654871344566345215e-01 -2.241427451372146606e-02 -1.919671148061752319e-01 6.386940181255340576e-02 1.355141494423151016e-02 -2.272481173276901245e-01 -1.060645356774330139e-01 -7.519347965717315674e-02 3.166723847389221191e-01 -1.512077450752258301e-01 1.113254576921463013e-01 1.154424995183944702e-01 1.159450486302375793e-01 -7.725847512483596802e-02
2.335042208433151245e-01 -2.961560189723968506e-01 -5.347409844398498535e-02 -1.574217528104782104e-01 -6.274017691612243652e-02 5.933721736073493958e-02 1.376074105501174927e-01 -4.012189209461212158e-01 -2.373516708612442017e-01 3.190257549285888672e-01 8.408373594284057617e-02 2.110304683446884155e-01 -5.011188983917236328e-02 3.755596280097961426e-02 -1.427092701196670532e-01 6.509999930858612061e-02 2.302280813455581665e-01 3.823552280664443970e-02 -1.465511620044708252e-01 -6.968726962804794312e-02 -1.612294912338256836e-01 1.648543030023574829e-02 1.695013344287872314e-01 2.833973988890647888e-02 -1.267804205417633057e-01 8.095583878457546234e-03 4.345400929450988770e-01 -1.901138573884963989e-02 -4.886667430400848389e-02 1.472553610801696777e-02 2.358264923095703125e-01 -6.609627604484558105e-02
2.627122402191162109e-01 8.393689244985580444e-02 2.619608771055936813e-03 -2.742214798927307129e-01 -1.005043014883995056e-01 4.391312599182128906e-02 -1.379639506340026855e-01 -2.429234981536865234e-01 -1.504288464784622192e-01 2.261106669902801514e-01 -6.320533156394958496e-02 2.004400342702865601e-01 2.929985821247100830e-01 -2.575252652168273926e-01 -1.225073784589767456e-01 -2.200677841901779175e-01 1.770662069320678711e-01 -6.557269394397735596e-02 -2.260629385709762573e-01 2.658225037157535553e-02 1.868741363286972046e-01 3.010861575603485107e-01 6.622023135423660278e-02 -1.736193150281906128e-01 2.620440162718296051e-02 2.462707757949829102e-01 1.417567282915115356e-01 2.028546482324600220e-01 -1.900569498538970947e-01 6.942981481552124023e-02 -1.158043667674064636e-01 2.500786632299423218e-02
-5.780388528364710510e-05 1.265064775943756104e-01 -2.516502141952514648e-01 -2.137422710657119751e-01 5.214478820562362671e-02 -1.659180223941802979e-01 3.471944108605384827e-02 7.744813710451126099e-02 -3.851692378520965576e-01 8.493179082870483398e-02 1.174625083804130554e-01 2.995802760124206543e-01 3.015150725841522217e-01 -3.663445636630058289e-02 5.029095709323883057e-02 6.232476234436035156e-02 2.820715904235839844e-01 -2.352170646190643311e-01 -3.447435796260833740e-01 -1.430211514234542847e-01 4.692234843969345093e-02 2.528307735919952393e-01 2.028623223304748535e-01 -1.434995979070663452e-01 1.114054173231124878e-01 3.598494920879602432e-03 1.781841963529586792e-01 3.501986712217330933e-02 1.452498584985733032e-01 -1.258873473852872849e-02 -2.123445458710193634e-02 1.028468906879425049e-01
-1.975950896739959717e-01 2.212573587894439697e-01 -7.150821387767791748e-02 -3.795716762542724609e-01 1.212717592716217041e-02 -6.942438334226608276e-02 -5.554232746362686157e-02 -3.139641880989074707e-01 1.052935868501663208e-01 6.402525305747985840e-02 -6.817075610160827637e-02 2.299553900957107544e-01 4.112914204597473145e-02 -7.744068652391433716e-02 -1.211370602250099182e-01 -2.315217405557632446e-01 2.232066243886947632e-01 -1.321766227483749390e-01 2.399060279130935669e-01 5.870417132973670959e-02 2.330760657787322998e-02 3.843162357807159424e-01 2.457187920808792114e-01 -1.518885791301727295e-01 -1.363188475370407104e-01 8.919715881347656250e-02 1.460348665714263916e-01 -1.629023402929306030e-01 6.182233337312936783e-03 1.435459554195404053e-01 2.187652587890625000e-01 -6.799201667308807373e-02
2.737177610397338867e-01 1.641955971717834473e-01 -5.426622554659843445e-02 -9.565593302249908447e-02 -7.417863607406616211e-02 -7.743194699287414551e-02 1.697593778371810913e-01 -2.850217521190643311e-01 -4.450998455286026001e-02 -1.691513955593109131e-01 -1.039797887206077576e-01 6.158856675028800964e-02 6.991247832775115967e-02 -8.480557054281234741e-02 1.396750509738922119e-01 2.345440834760665894e-01 2.740924432873725891e-02 -1.741692423820495605e-01 -2.230324745178222656e-01 1.860995143651962280e-01 -7.783234119415283203e-02 -2.174038998782634735e-02 1.397067457437515259e-01 -1.072172522544860840e-01 -3.071290850639343262e-01 2.212152928113937378e-01 2.575196027755737305e-01 -3.697145879268646240e-01 3.611140549182891846e-01 -1.997092925012111664e-02 1.643395796418190002e-02 -4.819549992680549622e-02
1.627955138683319092e-01 1.185677498579025269e-01 -2.684378921985626221e-01 -3.327882289886474609e-01 -1.553446799516677856e-01 -8.979231864213943481e-02 -2.266038209199905396e-01 -4.159587621688842773e-01 -1.213113814592361450e-01 -1.545057743787765503e-01 -9.548062086105346680e-02 2.684167623519897461e-01 6.298620998859405518e-02 -2.003285586833953857e-01 -2.172569744288921356e-02 8.081695064902305603e-03 2.958858907222747803e-01 -3.468444198369979858e-02 -1.754757389426231384e-02 -6.191427633166313171e-02 1.014829054474830627e-01 3.400244116783142090e-01 2.083376199007034302e-01 -7.968697696924209595e-02 5.512062832713127136e-02 -5.905628204345703125e-02 7.420153915882110596e-02 4.854049906134605408e-02 -7.204730063676834106e-02 -2.446791678667068481e-01 7.975698262453079224e-02 3.616239130496978760e-02
-8.108764141798019409e-02 8.202987909317016602e-02 -2.443063557147979736e-01 -2.715993821620941162e-01 2.858973741531372070e-01 3.087022341787815094e-02 2.490723878145217896e-01 -4.044550284743309021e-02 -1.687904745340347290e-01 1.316055357456207275e-01 -5.782980937510728836e-03 -6.041835993528366089e-03 3.857209682464599609e-01 -4.848937038332223892e-03 1.909846663475036621e-01 -3.166145458817481995e-02 -6.524358876049518585e-03 -7.797444704920053482e-03 -2.617446482181549072e-01 1.184633746743202209e-01 2.633961290121078491e-02 2.397226393222808838e-01 3.481544554233551025e-01 -1.156244277954101562e-01 -5.159281194210052490e-03 -9.168635122478008270e-03 1.158705577254295349e-01 -1.572910696268081665e-01 3.699682950973510742e-01 -1.147742792963981628e-01 8.360078930854797363e-02 -6.335953623056411743e-02
6.724601984024047852e-02 1.821541190147399902e-01 7.845579646527767181e-03 -1.232697442173957825e-01 1.461227089166641235e-01 -7.682224363088607788e-02 -2.513386905193328857e-01 -1.294839382171630859e-01 1.822421252727508545e-01 -1.063728630542755127e-01 1.804983317852020264e-01 4.117938503623008728e-02 2.026924490928649902e-01 -2.076664119958877563e-01 -5.757787823677062988e-02 -1.768490672111511230e-01 3.238528966903686523e-01 4.259102791547775269e-02 -1.581471264362335205e-01 -3.035754151642322540e-02 -1.201531966216862202e-03 2.120272368192672729e-01 -1.231650561094284058e-01 -4.205366969108581543e-01 -1.876223832368850708e-01 1.405139546841382980e-02 9.544923156499862671e-02 1.806476116180419922e-01 2.152444571256637573e-01 1.988710463047027588e-01 3.018392026424407959e-01 -1.360587924718856812e-01
2.691193521022796631e-01 -6.995514035224914551e-02 -4.124830290675163269e-02 -2.161109447479248047e-01 -2.871464379131793976e-02 -4.141532257199287415e-02 3.642108738422393799e-01 -3.842990100383758545e-01 -1.522336993366479874e-02 -6.646947562694549561e-02 -4.203084111213684082e-02 2.054542116820812225e-02 3.791289925575256348e-01 -2.949760295450687408e-02 -1.661728024482727051e-01 -1.717684268951416016e-01 9.858817607164382935e-02 -1.484576612710952759e-02 -3.082463741302490234e-01 -2.116596400737762451e-01 -3.685207292437553406e-02 -1.807843893766403198e-01 2.334277927875518799e-01 -1.760831922292709351e-01 -1.870112866163253784e-01 1.609161049127578735e-01 5.855894833803176880e-02 -1.966032199561595917e-02 -6.228414922952651978e-02 1.833986677229404449e-02 2.068358510732650757e-01 -4.318766295909881592e-02
1.605626940727233887e-01 1.934114098548889160e-01 -2.797392904758453369e-01 -2.453552782535552979e-01 6.701468024402856827e-03 -4.380298405885696411e-02 1.051130667328834534e-01 -1.539365351200103760e-01 1.489191502332687378e-01 1.818662434816360474e-01 1.143243387341499329e-01 -1.752551645040512085e-01 2.021526731550693512e-02 -3.745227754116058350e-01 2.667889297008514404e-01 3.457799255847930908e-01 8.065406978130340576e-02 -8.958309143781661987e-02 -6.155208125710487366e-02 9.049162268638610840e-03 -3.394385874271392822e-01 3.108118101954460144e-02 1.965626180171966553e-01 -1.370401382446289062e-01 -1.273526549339294434e-01 1.883465945720672607e-01 1.638018637895584106e-01 1.019417196512222290e-01 -1.577037200331687927e-02 -4.733059182763099670e-02 2.082688957452774048e-01 6.643448024988174438e-02
-1.753494292497634888e-01 1.041396334767341614e-01 -2.587327957153320312e-01 -1.972310841083526611e-01 5.239549279212951660e-02 1.003881320357322693e-01 -9.028279036283493042e-02 -3.246597051620483398e-01 1.480956226587295532e-01 1.551150977611541748e-01 -2.523744404315948486e-01 1.662401556968688965e-01 4.022740572690963745e-02 -2.047874182462692261e-01 -8.233804255723953247e-03 -3.346080183982849121e-01 1.353791356086730957e-01 -2.161872535943984985e-01 -3.420771285891532898e-02 1.109651327133178711e-01 1.719671785831451416e-01 1.663114726543426514e-01 2.665603756904602051e-01 -7.749740965664386749e-03 -3.734449446201324463e-01 -4.642250761389732361e-02 1.245603784918785095e-01 -8.436142653226852417e-02 2.983827702701091766e-02 4.145029187202453613e-02 1.933664083480834961e-01 -1.487846225500106812e-01
-1.780706830322742462e-02 5.216093733906745911e-02 -6.074272468686103821e-02 -1.917558461427688599e-01 -6.422772258520126343e-02 -1.415388733148574829e-01 -6.754528731107711792e-02 -5.722486972808837891e-01 -1.157027557492256165e-01 3.241979181766510010e-01 1.388168036937713623e-01 -1.028618142008781433e-01 1.180941015481948853e-01 -4.168177489191293716e-03 -2.518617808818817139e-01 -7.317940890789031982e-02 2.332470268011093140e-01 -1.197372749447822571e-01 -9.302258491516113281e-02 -4.061912745237350464e-02 -2.475232928991317749e-01 -1.009065210819244385e-01 1.767738312482833862e-01 -1.366406679153442383e-01 -6.373713165521621704e-02 -1.650224179029464722e-01 3.132345080375671387e-01 1.222141180187463760e-02 1.496503800153732300e-01 -3.606988862156867981e-02 1.576628908514976501e-02 -1.236882656812667847e-01
-6.935591995716094971e-02 1.024223584681749344e-02 -2.942417562007904053e-01 -5.324939489364624023e-01 -1.360100656747817993e-01 -3.311544656753540039e-02 1.312472578138113022e-02 2.164193987846374512e-02 -1.277031749486923218e-01 8.862292021512985229e-02 -4.615850374102592468e-02 7.404281944036483765e-02 -2.456196525599807501e-04 1.196020282804965973e-03 1.513613313436508179e-01 5.506571009755134583e-02 2.528433203697204590e-01 5.760022625327110291e-02 -2.151986807584762573e-01 2.989415228366851807e-01 -1.398013997822999954e-02 -4.553053900599479675e-02 1.181444711983203888e-02 -3.491596281528472900e-01 -1.754951924085617065e-01 1.859127879142761230e-01 7.381860166788101196e-02 -2.721209544688463211e-03 -3.571759462356567383e-01 1.116094067692756653e-01 6.251348555088043213e-02 7.070600241422653198e-02
-2.891804277896881104e-02 7.866398990154266357e-02 -2.484756261110305786e-01 -3.022315800189971924e-01 5.313643440604209900e-02 -2.117421925067901611e-01 6.148440390825271606e-02 -3.297898173332214355e-01 2.422007620334625244e-01 -1.018731594085693359e-01 -6.129511818289756775e-02 1.239763051271438599e-01 4.275312274694442749e-02 -1.437482088804244995e-01 -1.937960386276245117e-01 -1.475287973880767822e-01 1.958519965410232544e-01 -1.818080842494964600e-01 1.708537042140960693e-01 -3.771987184882164001e-02 1.908176988363265991e-01 2.679097652435302734e-01 2.676292657852172852e-01 -2.431351691484451294e-01 -1.132363751530647278e-01 7.619830965995788574e-02 1.381322592496871948e-01 -2.049233168363571167e-01 -4.226265102624893188e-02 1.267716884613037109e-01 2.246796041727066040e-01 -1.439382135868072510e-01
1.262860596179962158e-01 -2.594539225101470947e-01 1.618130356073379517e-01 -2.782921791076660156e-01 -1.965658217668533325e-01 -9.699498116970062256e-02 6.301893293857574463e-02 -3.693891763687133789e-01 -4.443336278200149536e-03 -8.070479333400726318e-02 -8.991771191358566284e-02 7.591477781534194946e-02 2.996614277362823486e-01 -2.023119628429412842e-01 1.831397414207458496e-01 2.746411859989166260e-01 3.490138798952102661e-02 5.959197296760976315e-04 -2.487494200468063354e-01 2.096869051456451416e-01 -1.596678346395492554e-01 4.011266864836215973e-03 6.397249549627304077e-02 -1.367869228124618530e-01 -3.151834607124328613e-01 -1.016672980040311813e-02 1.082501113414764404e-01 -5.614514648914337158e-02 1.635254919528961182e-01 -1.912447661161422729e-01 1.236297786235809326e-01 1.275666356086730957e-01
-7.787493616342544556e-02 1.795522421598434448e-01 -1.108313649892807007e-01 -2.832893654704093933e-02 3.829333186149597168e-02 1.218940094113349915e-01 -2.321761399507522583e-01 -2.096051424741744995e-01 -7.177287340164184570e-02 -1.212018057703971863e-01 1.168889552354812622e-01 2.182715386152267456e-01 -1.420268714427947998e-01 -2.710745334625244141e-01 -1.183947622776031494e-01 -2.891888320446014404e-01 1.417098939418792725e-01 -1.529300808906555176e-01 -1.552075743675231934e-01 1.240154951810836792e-01 2.032428793609142303e-02 3.008898198604583740e-01 1.361954808235168457e-01 -3.128408193588256836e-01 -4.438668787479400635e-01 2.907815761864185333e-02 6.524796783924102783e-02 -2.086298614740371704e-01 -5.141858756542205811e-02 4.334580898284912109e-02 1.459247469902038574e-01 -1.516063790768384933e-02
2.967893481254577637e-01 3.094421625137329102e-01 -2.075137943029403687e-01 8.944148197770118713e-03 -4.981429502367973328e-02 4.141441360116004944e-02 2.912503853440284729e-02 -2.628731727600097656e-01 -1.586515605449676514e-01 -6.332872062921524048e-02 1.346940249204635620e-01 -1.285990774631500244e-01 -7.422030903398990631e-03 -4.393130242824554443e-01 1.715312153100967407e-01 2.866957187652587891e-01 4.888823628425598145e-02 7.646567374467849731e-02 -3.382512554526329041e-02 5.027409270405769348e-02 -2.178597748279571533e-01 3.216769099235534668e-01 1.916956305503845215e-01 -8.885974436998367310e-02 -2.139106243848800659e-01 1.445177942514419556e-01 1.015383899211883545e-01 6.974269449710845947e-02 1.116979792714118958e-01 1.436432451009750366e-01 -4.067489877343177795e-02 7.918649166822433472e-02
1.159105449914932251e-01 8.500151336193084717e-02 -1.320930477231740952e-02 -4.288043975830078125e-01 -3.908215090632438660e-02 -1.358313709497451782e-01 2.803123369812965393e-02 -1.676978170871734619e-02 -3.242937028408050537e-01 6.305030547082424164e-03 7.435320317745208740e-02 6.964001804590225220e-02 4.437706470489501953e-01 -6.850325036793947220e-03 1.339633017778396606e-01 -2.137476950883865356e-01 4.205362871289253235e-02 -8.684525638818740845e-02 -2.125016748905181885e-01 -2.815886400640010834e-03 -3.271174058318138123e-02 1.772045940160751343e-01 8.824090659618377686e-02 -2.395840287208557129e-01 -1.086440309882164001e-01 -2.227718681097030640e-01 2.090776413679122925e-01 -1.458077728748321533e-01 3.516782075166702271e-02 -5.205192789435386658e-02 -2.505000531673431396e-01 2.298146933317184448e-01
7.310283184051513672e-02 1.523009836673736572e-01 -1.235935389995574951e-01 1.158685144037008286e-02 1.909034103155136108e-01 -4.160130321979522705e-01 1.638320684432983398e-01 -2.780212759971618652e-01 -1.099449992179870605e-01 1.404392123222351074e-01 -7.543282955884933472e-02 1.084336638450622559e-01 -8.945547044277191162e-03 -1.626506149768829346e-01 2.651831805706024170e-01 4.082537069916725159e-02 6.899280101060867310e-02 -1.590159088373184204e-01 -2.266932129859924316e-01 1.200410276651382446e-01 -1.581555977463722229e-02 2.979660332202911377e-01 2.015024870634078979e-01 -2.072435468435287476e-01 7.260838150978088379e-02 4.417786747217178345e-02 3.874349594116210938e-01 -4.015252366662025452e-02 -2.199033349752426147e-01 4.244522377848625183e-02 8.684197813272476196e-02 -9.769746661186218262e-02
-4.833775386214256287e-02 2.750357612967491150e-02 -2.731312215328216553e-01 -3.902621567249298096e-01 -1.298281736671924591e-02 -1.288139522075653076e-01 3.745694458484649658e-02 -4.503422379493713379e-01 6.804756075143814087e-02 3.157768249511718750e-01 1.737675219774246216e-01 1.932695955038070679e-01 4.605019465088844299e-02 1.083253547549247742e-01 -1.867080628871917725e-01 -4.580668732523918152e-02 2.338041663169860840e-01 -6.678423285484313965e-02 -4.622723907232284546e-02 -1.433940231800079346e-01 -1.294490694999694824e-01 1.470173150300979614e-01 2.434561960399150848e-02 2.006414532661437988e-02 9.451580047607421875e-02 -6.321223825216293335e-02 1.403607279062271118e-01 -1.854688674211502075e-01 2.392593771219253540e-01 1.149692907929420471e-01 2.082017213106155396e-01 1.558607071638107300e-01
3.118621706962585449e-01 -2.143549174070358276e-01 1.311591714620590210e-01 -1.827991902828216553e-01 7.290671020746231079e-02 5.051081627607345581e-02 2.774604782462120056e-02 -3.679015338420867920e-01 -3.507872521877288818e-01 1.561113446950912476e-01 -1.028489619493484497e-01 1.021104827523231506e-01 -2.795642474666237831e-03 -1.119458824396133423e-01 3.860192894935607910e-01 1.384915858507156372e-01 2.624135464429855347e-03 -1.366304159164428711e-01 -1.657105386257171631e-01 -2.325143851339817047e-02 -7.195394486188888550e-02 6.341677904129028320e-02 1.039420068264007568e-01 -1.984102576971054077e-01 -1.883244514465332031e-01 9.364184737205505371e-02 -2.098708041012287140e-02 2.008337080478668213e-01 2.663029730319976807e-01 -8.865376561880111694e-02 1.085836067795753479e-01 -1.772246360778808594e-01
4.062193930149078369e-01 -5.528910458087921143e-02 -1.784534938633441925e-02 -1.897871941328048706e-01 5.231288820505142212e-02 -6.968167424201965332e-02 -7.956280373036861420e-03 -6.305585801601409912e-02 -8.979821950197219849e-02 1.058871373534202576e-01 -7.369776815176010132e-02 5.696619302034378052e-02 4.881927669048309326e-01 -1.175725646317005157e-02 1.576189398765563965e-01 -1.967410594224929810e-01 3.240500986576080322e-01 -7.807176560163497925e-02 -7.619240134954452515e-02 -1.740280091762542725e-01 -1.292977482080459595e-01 -8.127839863300323486e-02 3.451478481292724609e-01 -2.593411505222320557e-01 7.634084671735763550e-02 -1.161888614296913147e-01 1.068875193595886230e-01 3.788566961884498596e-02 1.388130486011505127e-01 8.991484344005584717e-02 -9.986241161823272705e-02 1.660375893115997314e-01
1.406503003090620041e-02 1.322416663169860840e-01 -2.643771469593048096e-02 -2.561638951301574707e-01 -1.778687909245491028e-02 2.055473774671554565e-01 -9.850475937128067017e-02 -3.304853439331054688e-01 -1.776795275509357452e-02 -4.776700958609580994e-02 2.958219349384307861e-01 2.983836233615875244e-01 5.018364265561103821e-02 -9.304705262184143066e-02 -4.029967263340950012e-02 1.694802939891815186e-02 7.610540091991424561e-02 -2.554207295179367065e-02 1.295747011899948120e-01 1.182983741164207458e-01 -6.524525582790374756e-02 1.440475881099700928e-01 2.230302691459655762e-01 -1.450004130601882935e-01 -2.154530286788940430e-01 -1.030910387635231018e-01 4.567596912384033203e-01 -1.665188670158386230e-01 1.213548853993415833e-01 9.580635279417037964e-02 1.207485496997833252e-01 -3.120619356632232666e-01
5.097557231783866882e-02 -6.900329887866973877e-02 -2.040935456752777100e-01 -1.684044897556304932e-01 8.386002480983734131e-02 -1.566985249519348145e-02 -9.862571209669113159e-02 -3.754079341888427734e-01 -3.549844920635223389e-01 -3.210978582501411438e-02 1.013769507408142090e-01 3.295178115367889404e-01 1.283464282751083374e-01 7.107688114047050476e-03 2.888549864292144775e-01 2.604477405548095703e-01 2.263097167015075684e-01 -3.977499902248382568e-02 1.126843541860580444e-01 -1.904893666505813599e-01 1.169720366597175598e-01 1.723951287567615509e-02 1.161222681403160095e-01 -7.315651513636112213e-03 -9.478857368230819702e-02 -4.348280653357505798e-02 1.157147958874702454e-01 6.417448818683624268e-02 -5.550679937005043030e-02 3.571193218231201172e-01 2.458002120256423950e-01 -4.769742488861083984e-02
1.188810318708419800e-01 8.074041455984115601e-02 -3.015262484550476074e-01 -1.903515756130218506e-01 1.681772321462631226e-01 -1.503732502460479736e-01 1.882127821445465088e-01 -9.386198967695236206e-02 1.088757161051034927e-02 -1.429096162319183350e-01 1.984167098999023438e-01 2.942833006381988525e-01 2.249069958925247192e-01 8.272400498390197754e-02 -1.531095951795578003e-01 -9.935301542282104492e-02 1.468936726450920105e-02 -1.722687035799026489e-01 -1.975944936275482178e-01 2.186235189437866211e-01 -3.785414695739746094e-01 1.079270914196968079e-01 2.641637809574604034e-02 5.278446152806282043e-02 -3.598517924547195435e-02 2.143275141716003418e-01 2.592732608318328857e-01 -9.593864902853965759e-03 1.560908555984497070e-01 3.274782001972198486e-02 2.888011038303375244e-01 -1.458297371864318848e-01
1.787621155381202698e-02 -8.657197654247283936e-02 -1.027871221303939819e-01 -4.869490861892700195e-01 -1.875684037804603577e-02 6.641473621129989624e-02 9.030513465404510498e-02 -1.671816855669021606e-01 -1.783250458538532257e-02 2.050515711307525635e-01 2.943563461303710938e-01 1.127261761575937271e-02 2.352959513664245605e-01 9.374678879976272583e-02 -1.145192421972751617e-02 -6.379398703575134277e-02 2.964695990085601807e-01 1.055126115679740906e-01 -2.804680168628692627e-01 1.656064391136169434e-01 1.243438571691513062e-01 1.680727303028106689e-01 8.434630185365676880e-02 -3.608686923980712891e-01 -6.318555027246475220e-02 1.416908800601959229e-01 -2.452918887138366699e-02 -1.153327152132987976e-01 -2.438954710960388184e-01 -7.447304204106330872e-03 -1.007056385278701782e-01 1.110129207372665405e-01
2.184012085199356079e-01 -2.363937497138977051e-01 6.651768833398818970e-02 -2.774790525436401367e-01 -1.388512551784515381e-01 -1.559977531433105469e-01 -3.914970438927412033e-03 -2.693870067596435547e-01 -4.953317642211914062e-01 1.210539974272251129e-02 -2.305427193641662598e-01 7.704674499109387398e-04 -2.801467478275299072e-02 -1.002167351543903351e-02 -5.271685123443603516e-02 1.406797021627426147e-01 4.161237552762031555e-02 -1.546576321125030518e-01 -6.611923128366470337e-02 -1.120883375406265259e-01 -1.425651311874389648e-01 1.529030352830886841e-01 1.558572985231876373e-03 -1.167837306857109070e-01 -7.244367897510528564e-02 -2.052737772464752197e-01 2.952707707881927490e-01 -1.857540756464004517e-01 1.479889005422592163e-01 1.451438069343566895e-01 2.277458459138870239e-01 1.133691519498825073e-01
-1.766050755977630615e-01 6.521211564540863037e-02 -1.374085694551467896e-01 -7.220660150051116943e-02 1.570180207490921021e-01 -8.682993799448013306e-02 1.901150047779083252e-01 -1.004101485013961792e-01 -4.678823053836822510e-01 2.056107670068740845e-01 5.299018695950508118e-02 1.000030636787414551e-01 8.392288535833358765e-02 -4.670769721269607544e-02 5.118883401155471802e-02 -6.518096476793289185e-02 2.327652871608734131e-01 -3.288023173809051514e-01 -1.574742048978805542e-01 -1.952719315886497498e-02 -6.990749854594469070e-03 2.120947539806365967e-01 -3.646143153309822083e-02 -1.369346231222152710e-01 -2.878840267658233643e-01 -3.132295906543731689e-01 1.616744101047515869e-01 -2.330682575702667236e-01 6.834832578897476196e-02 -2.573201246559619904e-02 2.293018847703933716e-01 -2.318854909390211105e-03
9.119483828544616699e-02 3.565926104784011841e-02 -2.417753934860229492e-01 -4.094398915767669678e-01 8.679436519742012024e-03 -2.058578580617904663e-01 -2.327186763286590576e-01 8.854079991579055786e-02 2.224693540483713150e-03 -6.327709555625915527e-02 1.742091774940490723e-02 -6.019656360149383545e-02 2.824454605579376221e-01 -2.594490349292755127e-01 -2.048322260379791260e-01 -1.451344341039657593e-01 2.192688733339309692e-01 2.281530201435089111e-02 1.706920564174652100e-01 -7.540539652109146118e-02 -1.885570585727691650e-01 1.476937085390090942e-01 -7.719917595386505127e-02 -1.078665405511856079e-01 -2.648695409297943115e-01 -3.408622369170188904e-02 4.110121130943298340e-01 1.022999212145805359e-01 -1.085859015583992004e-01 1.212546005845069885e-01 7.848151028156280518e-02 -8.345959708094596863e-03
6.503561884164810181e-02 -1.254524476826190948e-02 -8.471097797155380249e-02 -2.730629444122314453e-01 -8.151161670684814453e-02 5.916523933410644531e-02 -2.809688216075301170e-03 9.901006519794464111e-02 -4.572184383869171143e-01 1.515237987041473389e-01 9.596567600965499878e-02 1.904999017715454102e-01 1.666468828916549683e-01 -3.702291101217269897e-02 1.352105140686035156e-01 2.101963572204113007e-02 1.903517544269561768e-01 -2.085291445255279541e-01 -4.326973855495452881e-01 -1.422837823629379272e-01 -7.116389274597167969e-02 3.313832283020019531e-01 1.792444288730621338e-01 -6.306628137826919556e-02 1.753682084381580353e-02 6.566608697175979614e-02 3.087880015373229980e-01 -5.984945595264434814e-02 8.210985362529754639e-02 -4.879035428166389465e-02 1.056627929210662842e-01 8.081595599651336670e-02
-2.013236582279205322e-01 -6.194052472710609436e-02 3.485934436321258545e-02 -1.821288168430328369e-01 -5.064981803297996521e-02 1.786513626575469971e-01 1.140396296977996826e-01 -3.726036548614501953e-01 4.163663089275360107e-02 1.198570877313613892e-01 -1.579034626483917236e-01 8.393411338329315186e-02 1.093265190720558167e-01 -1.730844229459762573e-01 -3.289396688342094421e-02 -1.715789288282394409e-01 -1.921528764069080353e-02 -3.640251979231834412e-02 2.428261786699295044e-01 2.050698697566986084e-01 1.245593801140785217e-01 1.955581158399581909e-01 2.299121767282485962e-01 -3.074476122856140137e-01 -8.958220481872558594e-02 2.436516135931015015e-01 2.356550991535186768e-01 -3.071552515029907227e-02 2.069101333618164062e-01 3.251382112503051758e-01 -1.378841996192932129e-01 1.384029835462570190e-01
5.858012288808822632e-02 1.132021769881248474e-01 5.009222403168678284e-02 -2.290544211864471436e-01 -9.835954010486602783e-02 -4.145873710513114929e-02 -1.542929261922836304e-01 -4.148757085204124451e-02 -1.777170896530151367e-01 2.589995265007019043e-01 -1.460902243852615356e-01 8.889495581388473511e-02 1.884158551692962646e-01 2.155953347682952881e-01 -1.229318082332611084e-01 -1.803607791662216187e-01 3.238323032855987549e-01 -1.199026256799697876e-01 8.803196996450424194e-02 -3.931502252817153931e-02 -4.063028693199157715e-01 1.191153153777122498e-01 2.471744120121002197e-01 -3.161178827285766602e-01 -1.326218694448471069e-01 -4.534843191504478455e-02 2.499394714832305908e-01 1.166456099599599838e-02 -7.569873332977294922e-02 1.450948696583509445e-02 2.775690555572509766e-01 1.590426824986934662e-02
6.923416256904602051e-02 -2.713539637625217438e-02 -1.899380832910537720e-01 -1.984414607286453247e-01 2.184473872184753418e-01 -2.733060717582702637e-01 1.521693170070648193e-01 -2.569729089736938477e-02 -5.462081357836723328e-02 1.030013561248779297e-01 -2.706758975982666016e-01 -1.410029362887144089e-02 1.155001297593116760e-01 -2.079994976520538330e-01 1.062757372856140137e-01 1.576581895351409912e-01 -2.468178607523441315e-02 -1.092488765716552734e-01 -2.217330783605575562e-02 3.700830936431884766e-01 5.212345160543918610e-03 3.189972341060638428e-01 1.941640824079513550e-01 -2.614656686782836914e-01 -3.023369936272501945e-03 7.182200998067855835e-02 4.024794697761535645e-01 -3.102404065430164337e-02 -1.629804223775863647e-01 4.223831929266452789e-03 5.455354973673820496e-02 -1.935137659311294556e-01
8.627244830131530762e-02 2.597680781036615372e-03 2.119816280901432037e-02 -3.570075631141662598e-01 -2.333430387079715729e-02 -7.216946035623550415e-02 1.594904214143753052e-01 -1.339911520481109619e-01 -9.471156448125839233e-02 3.769616782665252686e-01 1.383593529462814331e-01 1.186025366187095642e-01 4.865927249193191528e-02 6.102827843278646469e-03 -1.009529381990432739e-01 -1.002508848905563354e-01 8.200993388891220093e-02 2.608689069747924805e-01 -3.286188542842864990e-01 2.192038893699645996e-01 1.512884944677352905e-01 2.221417278051376343e-01 -4.664793086703866720e-04 -1.799011975526809692e-01 -1.196005940437316895e-01 2.252770066261291504e-01 2.772740721702575684e-01 1.103472337126731873e-01 4.871441423892974854e-02 -1.933562457561492920e-01 2.693018019199371338e-01 -8.223405480384826660e-02
2.817834317684173584e-01 1.641486734151840210e-01 -1.254336386919021606e-01 -9.564307332038879395e-02 7.696830481290817261e-02 7.123638875782489777e-03 -2.448793873190879822e-02 -1.482568532228469849e-01 -1.080835461616516113e-01 7.273493707180023193e-02 -4.507873207330703735e-02 -1.243488788604736328e-01 2.546206414699554443e-01 1.103861108422279358e-01 1.441973149776458740e-01 -5.948106944561004639e-02 8.866956457495689392e-03 -1.067664027214050293e-01 1.915701478719711304e-02 7.093486934900283813e-02 -3.187590045854449272e-03 2.008454352617263794e-01 1.919343024492263794e-01 6.880706176161766052e-03 -3.076066374778747559e-01 4.942509159445762634e-02 5.173559188842773438e-01 -2.996215522289276123e-01 1.481633484363555908e-01 2.601222693920135498e-01 -2.447505015879869461e-03 2.572435140609741211e-01
3.774838522076606750e-02 -1.841979175806045532e-01 4.069283977150917053e-02 -2.573285102844238281e-01 1.635822504758834839e-01 3.311001062393188477e-01 -8.378296345472335815e-02 -4.369975328445434570e-01 6.239267438650131226e-02 -8.553595095872879028e-02 -2.197477035224437714e-03 2.227582931518554688e-01 1.600300334393978119e-02 -2.532224953174591064e-01 7.075328379869461060e-02 -2.935058772563934326e-01 1.064574867486953735e-01 1.231241747736930847e-01 -9.044895321130752563e-02 1.936905533075332642e-01 1.946965418756008148e-02 2.108321934938430786e-01 2.563872933387756348e-02 -2.587656080722808838e-01 -8.122902363538742065e-02 5.322273075580596924e-02 1.550320815294981003e-02 1.004119496792554855e-02 1.321100294589996338e-01 1.007329225540161133e-01 2.501908242702484131e-01 2.478531152009963989e-01
2.564566731452941895e-01 -4.387057200074195862e-02 -7.122880965471267700e-02 -2.324457466602325439e-01 -6.728798151016235352e-02 -1.248744726181030273e-01 1.651154309511184692e-01 -4.499416947364807129e-01 1.426687240600585938e-01 -2.068949490785598755e-01 1.988116838037967682e-02 2.257087081670761108e-02 2.017666399478912354e-01 5.856949370354413986e-03 -2.615032792091369629e-01 -1.260340362787246704e-01 6.323376297950744629e-02 -1.570630259811878204e-02 -3.777690827846527100e-01 -3.788235038518905640e-02 -5.090620368719100952e-02 -1.970104277133941650e-01 1.588086634874343872e-01 -2.371679991483688354e-01 -2.578929662704467773e-01 1.749867796897888184e-01 1.515758931636810303e-01 5.188315734267234802e-02 8.903322368860244751e-02 8.112138509750366211e-02 1.311600208282470703e-01 -9.231279045343399048e-02
4.679207801818847656e-01 -5.974017828702926636e-02 -1.409269422292709351e-01 -3.190629780292510986e-01 4.716999083757400513e-02 -1.738377809524536133e-01 1.678141355514526367e-01 -1.823870092630386353e-02 -1.103304550051689148e-01 -7.064351812005043030e-03 1.862359046936035156e-01 -1.976494938135147095e-01 2.841253876686096191e-01 -2.926667630672454834e-01 -1.056081708520650864e-02 -1.519904136657714844e-01 2.160276025533676147e-01 -1.149252802133560181e-01 -4.557501897215843201e-02 5.080258473753929138e-02 -9.163753129541873932e-03 8.850426226854324341e-02 -2.243379503488540649e-02 -1.205359026789665222e-01 -4.607988893985748291e-02 -5.436908081173896790e-02 2.345861792564392090e-01 3.089635074138641357e-01 -8.559284359216690063e-02 7.522332668304443359e-02 7.203023135662078857e-02 2.410201728343963623e-01
-6.278318911790847778e-02 -4.768119752407073975e-02 3.453958034515380859e-02 4.860184714198112488e-02 1.245051994919776917e-01 2.756454795598983765e-02 1.293083876371383667e-01 -9.347634017467498779e-02 -2.139622718095779419e-01 3.493382930755615234e-01 1.891240030527114868e-01 -1.004648357629776001e-01 1.737682372331619263e-01 -2.391926199197769165e-02 1.284557133913040161e-01 -1.917011290788650513e-02 6.149001047015190125e-02 -6.931144278496503830e-03 -1.547000110149383545e-01 -1.173453256487846375e-01 -6.752301007509231567e-02 2.867194116115570068e-01 -3.266955167055130005e-02 -1.717531532049179077e-01 -4.835268259048461914e-01 2.305363863706588745e-01 3.414514660835266113e-01 -1.253380179405212402e-01 4.125166684389114380e-02 2.512376941740512848e-02 2.989439368247985840e-01 1.318580806255340576e-01
3.161311745643615723e-01 1.000592485070228577e-01 1.424175053834915161e-01 -1.809956431388854980e-01 1.548111587762832642e-01 -1.235186159610748291e-01 -3.868959844112396240e-02 -2.982408404350280762e-01 8.868823200464248657e-02 5.465392768383026123e-02 -2.205564230680465698e-01 7.692429423332214355e-02 2.172859907150268555e-01 -9.549102187156677246e-02 -4.716702736914157867e-03 2.635904550552368164e-01 2.054422199726104736e-01 -2.469452470541000366e-01 -4.368811249732971191e-01 4.385421797633171082e-02 -1.644159555435180664e-01 9.700487367808818817e-03 1.025679334998130798e-01 -1.754781454801559448e-01 -3.250861465930938721e-01 -1.272434927523136139e-02 -7.575681060552597046e-02 -9.106034785509109497e-02 -7.219161093235015869e-02 1.455716937780380249e-01 -5.104427039623260498e-02 5.283746868371963501e-02
-3.087908262386918068e-03 8.230744302272796631e-02 -1.375909447669982910e-01 -2.715997695922851562e-01 1.198333054780960083e-01 1.473988741636276245e-01 3.978130593895912170e-02 -1.495073437690734863e-01 -5.366105958819389343e-02 2.623794972896575928e-01 4.231637716293334961e-02 -1.814026385545730591e-01 1.571976989507675171e-01 1.352785676717758179e-01 1.704352349042892456e-01 -3.250687196850776672e-02 2.776329517364501953e-01 -3.186792507767677307e-02 -2.845509648323059082e-01 2.145039439201354980e-01 2.911975979804992676e-01 2.232757508754730225e-01 1.488561630249023438e-01 -4.235849380493164062e-01 2.662163786590099335e-02 1.404518485069274902e-01 1.437259018421173096e-01 -1.396071631461381912e-02 -2.216718047857284546e-01 -2.235754206776618958e-02 -1.410459131002426147e-01 -9.398766607046127319e-02
1.023797690868377686e-01 5.392469465732574463e-02 -1.563950777053833008e-01 -2.125647664070129395e-01 -9.635406732559204102e-02 5.063112825155258179e-02 -1.308217197656631470e-01 -4.971632957458496094e-01 1.490984857082366943e-01 6.108082085847854614e-02 -1.172999106347560883e-02 2.329265028238296509e-01 1.521739065647125244e-01 1.015723645687103271e-01 -2.609142661094665527e-01 -1.600473672151565552e-01 1.949891448020935059e-01 -2.171978801488876343e-01 -2.886119112372398376e-02 6.693342328071594238e-02 -1.800813972949981689e-01 2.488937079906463623e-01 2.345679327845573425e-02 5.867674481123685837e-03 -5.776079744100570679e-02 1.510343700647354126e-01 2.421078979969024658e-01 -1.228187382221221924e-01 9.713124483823776245e-02 1.316834241151809692e-01 3.068257570266723633e-01 -1.645575761795043945e-01
1.639759242534637451e-01 -1.344551052898168564e-02 6.047432124614715576e-02 -2.951585948467254639e-01 -1.107446551322937012e-01 -5.671409890055656433e-02 -9.963036514818668365e-03 -2.482628077268600464e-01 -3.845419883728027344e-01 -2.771244011819362640e-02 -8.433760702610015869e-02 1.788823008537292480e-01 7.619878649711608887e-02 -5.239939317107200623e-02 1.424000412225723267e-01 1.447956562042236328e-01 -5.218969285488128662e-02 -1.422460824251174927e-01 1.311163753271102905e-01 2.372420765459537506e-02 -4.671084880828857422e-01 1.570765598444268107e-04 7.076826691627502441e-02 -3.882018625736236572e-01 -2.628971934318542480e-01 1.444037407636642456e-01 9.143386036157608032e-02 3.514714166522026062e-02 2.181050926446914673e-01 4.084208235144615173e-02 -9.403618052601814270e-03 6.239142268896102905e-02
3.148011267185211182e-01 8.183537423610687256e-02 -4.975485801696777344e-02 -1.179940104484558105e-01 -1.304052472114562988e-01 1.885713636875152588e-01 9.314193576574325562e-02 -2.355366647243499756e-01 -1.725860834121704102e-01 1.108010299503803253e-02 -3.059595525264739990e-01 -2.220195345580577850e-02 2.534261345863342285e-01 -1.841320693492889404e-01 -3.051368296146392822e-01 -3.669101744890213013e-02 3.048878610134124756e-01 -2.273996919393539429e-02 -1.018863394856452942e-01 -1.250051259994506836e-01 -4.543012753129005432e-02 1.959749758243560791e-01 1.055550202727317810e-02 -2.030752412974834442e-02 7.811062037944793701e-02 7.147463969886302948e-03 1.933837831020355225e-01 4.249568656086921692e-02 -2.714036107063293457e-01 2.598918676376342773e-01 2.868373990058898926e-01 -1.232108771800994873e-01
-4.916189610958099365e-02 1.273385435342788696e-01 -1.000569164752960205e-01 -1.847213357686996460e-01 9.645749628543853760e-02 5.468223616480827332e-02 6.086010020226240158e-03 -3.419168889522552490e-01 1.501185148954391479e-01 1.087461262941360474e-01 -4.601800441741943359e-02 2.564293146133422852e-01 1.649301648139953613e-01 -9.967394173145294189e-02 -2.407713085412979126e-01 -1.739420592784881592e-01 4.022019356489181519e-02 -1.235092207789421082e-01 2.341223359107971191e-01 9.872590750455856323e-02 2.015942186117172241e-01 3.820326626300811768e-01 1.537479311227798462e-01 -2.859862148761749268e-01 -4.213058948516845703e-02 1.351263672113418579e-01 1.681884080171585083e-01 1.076811365783214569e-02 1.906886249780654907e-01 3.257663249969482422e-01 8.472026884555816650e-02 9.407003968954086304e-02
2.361223101615905762e-01 -1.252794414758682251e-01 7.229483127593994141e-02 -9.794990718364715576e-02 5.858847126364707947e-02 -1.028556600213050842e-01 -5.427122861146926880e-02 -9.879670292139053345e-02 7.360603660345077515e-02 1.434145718812942505e-01 7.178403437137603760e-02 2.437436729669570923e-01 7.570733875036239624e-02 -1.254717558622360229e-01 4.283059388399124146e-02 -1.403308212757110596e-01 4.385112226009368896e-01 -4.826584160327911377e-01 -9.948440641164779663e-02 -6.976204365491867065e-02 -2.932741073891520500e-03 1.629228331148624420e-02 2.766335010528564453e-01 -3.429961800575256348e-01 3.090329654514789581e-02 1.569123715162277222e-01 2.042922228574752808e-01 7.859348319470882416e-03 2.093839049339294434e-01 -8.039299398660659790e-02 -3.236481919884681702e-02 -1.654765568673610687e-02
2.137244939804077148e-01 -4.901763051748275757e-02 6.996675580739974976e-02 -7.190047949552536011e-02 -2.724815905094146729e-01 -1.916837692260742188e-01 1.876200437545776367e-01 -4.223279356956481934e-01 -1.593886129558086395e-02 5.829178541898727417e-02 -9.346378594636917114e-02 -1.197192817926406860e-01 2.983712255954742432e-01 -9.582061320543289185e-03 -2.856656312942504883e-01 -4.976907372474670410e-02 1.250315606594085693e-01 1.479637324810028076e-01 -1.862021833658218384e-01 -1.003954261541366577e-01 2.146427333354949951e-02 9.722465276718139648e-02 1.905443817377090454e-01 -1.702789366245269775e-01 -1.547434478998184204e-01 -2.134981565177440643e-02 4.430573880672454834e-01 -2.461730688810348511e-02 1.759439855813980103e-01 7.447290420532226562e-02 4.536671191453933716e-02 4.904031287878751755e-03
4.721627756953239441e-02 2.199608385562896729e-01 8.325988426804542542e-03 -8.074362576007843018e-02 2.653325535356998444e-02 -1.407715827226638794e-01 -1.076263636350631714e-01 -1.893111914396286011e-01 -1.818434596061706543e-01 1.486666947603225708e-01 2.327223867177963257e-01 -1.305739581584930420e-01 8.010985702276229858e-02 -3.005571961402893066e-01 2.200561165809631348e-01 5.510162562131881714e-02 2.249145209789276123e-01 -3.130233585834503174e-01 -2.524254471063613892e-02 -6.140465661883354187e-02 -2.695331871509552002e-01 1.702433228492736816e-01 4.659850150346755981e-02 -3.539566099643707275e-01 -7.638964802026748657e-02 1.470325440168380737e-01 -1.790105253458023071e-01 -2.534829378128051758e-01 2.461052499711513519e-02 2.060740441083908081e-01 1.339818686246871948e-01 1.828223019838333130e-01
-4.916260018944740295e-02 2.072560489177703857e-01 -5.270012468099594116e-02 -1.497083455324172974e-01 1.220153123140335083e-01 -7.974801957607269287e-02 1.448142677545547485e-01 -1.439875811338424683e-01 -3.807525336742401123e-01 1.456813812255859375e-01 -1.388783752918243408e-01 -1.683762520551681519e-01 1.034503132104873657e-01 5.789628252387046814e-02 1.136888936161994934e-01 1.123074442148208618e-02 8.325386792421340942e-02 9.322797507047653198e-02 1.108035258948802948e-02 3.071629405021667480e-01 -1.002705544233322144e-01 -4.453637450933456421e-02 1.271412074565887451e-01 -3.562862053513526917e-03 -4.085226953029632568e-01 4.591108858585357666e-02 4.068478643894195557e-01 -1.159424036741256714e-01 2.479751259088516235e-01 2.413566708564758301e-01 -1.015771273523569107e-02 1.393710076808929443e-01
2.777863740921020508e-01 -8.713885210454463959e-03 -1.198524907231330872e-01 -2.534602284431457520e-01 1.329721063375473022e-01 6.379593908786773682e-02 -1.290667522698640823e-02 -2.192171066999435425e-01 -5.856593325734138489e-02 3.321056663990020752e-01 1.236153095960617065e-01 1.202669739723205566e-01 1.693739444017410278e-01 9.468979202210903168e-03 1.128999739885330200e-01 -1.799373328685760498e-01 4.404330849647521973e-01 -4.878222569823265076e-02 -3.266684114933013916e-01 -6.529850419610738754e-03 -1.571910381317138672e-01 1.008027121424674988e-01 1.247099414467811584e-01 5.311369523406028748e-02 1.738411933183670044e-01 7.113004475831985474e-02 1.557869613170623779e-01 -1.086760908365249634e-01 2.865053415298461914e-01 -1.767854541540145874e-01 1.251718550920486450e-01 9.013434872031211853e-03
9.520445764064788818e-02 -1.669992655515670776e-01 -4.195795580744743347e-02 -1.013877242803573608e-01 -1.927563399076461792e-01 -1.637442708015441895e-01 3.258018791675567627e-01 -3.378891348838806152e-01 5.885537248104810715e-03 2.840694412589073181e-02 1.147364079952239990e-01 6.333693861961364746e-02 1.909643709659576416e-01 4.911764711141586304e-02 -1.063856407999992371e-01 1.360989660024642944e-01 1.901129633188247681e-01 -1.851906776428222656e-01 -3.677395582199096680e-01 1.721607334911823273e-02 1.212603449821472168e-01 1.882732212543487549e-01 4.362117499113082886e-02 -9.107476472854614258e-02 -8.805536478757858276e-02 -1.883208453655242920e-01 2.854872345924377441e-01 -1.879049465060234070e-02 1.698594838380813599e-01 1.668564677238464355e-01 3.188605308532714844e-01 1.738693863153457642e-01
-3.199716806411743164e-01 -4.748197644948959351e-02 -2.019453793764114380e-01 -3.496705293655395508e-01 1.316018030047416687e-02 -1.022814959287643433e-01 9.075851738452911377e-02 -4.383004307746887207e-01 1.166004836559295654e-01 4.596154764294624329e-02 -5.904434993863105774e-02 2.546668946743011475e-01 9.892750531435012817e-02 -1.059813573956489563e-01 4.793426953256130219e-03 -2.550030127167701721e-02 3.048178851604461670e-01 -9.563788026571273804e-02 1.198111176490783691e-01 1.287524998188018799e-01 1.796742975711822510e-01 3.081919848918914795e-01 1.138228327035903931e-01 4.867020528763532639e-03 -1.646299064159393311e-01 2.860640734434127808e-02 8.451823890209197998e-02 -2.347595095634460449e-01 8.186212927103042603e-02 -3.443675348535180092e-03 2.125293165445327759e-01 -1.720441877841949463e-02
1.440450400114059448e-01 -4.473575949668884277e-02 -4.904639348387718201e-02 -4.341610968112945557e-01 5.265583842992782593e-02 2.187122218310832977e-02 3.140256106853485107e-01 -4.541431739926338196e-02 -2.231399565935134888e-01 1.553870141506195068e-01 -1.386637389659881592e-01 -5.696530640125274658e-02 3.776859343051910400e-01 -2.094567865133285522e-01 -6.182623654603958130e-02 -1.766932010650634766e-01 5.403821542859077454e-02 -1.954537034034729004e-01 -3.853772580623626709e-01 2.580304443836212158e-02 -3.602791950106620789e-02 9.434702992439270020e-02 1.326020658016204834e-01 -1.597402840852737427e-01 -2.207358479499816895e-01 -1.073888614773750305e-01 4.197897389531135559e-02 -3.189489245414733887e-02 5.159710999578237534e-03 -2.884792163968086243e-02 -1.740283519029617310e-01 1.633023470640182495e-01
-9.113435447216033936e-02 4.673819988965988159e-03 -1.293497532606124878e-01 -3.993408679962158203e-01 1.541654616594314575e-01 -9.521803818643093109e-03 8.996197581291198730e-02 2.448246814310550690e-02 -3.811801970005035400e-01 -1.024745926260948181e-01 -3.820703923702239990e-02 -1.086727529764175415e-01 3.038610517978668213e-01 -1.865589618682861328e-01 2.060945145785808563e-02 -4.668543115258216858e-02 4.890514165163040161e-02 -3.464931249618530273e-02 -3.681472837924957275e-01 2.752082049846649170e-01 7.727110642008483410e-05 -6.597592681646347046e-02 1.644207835197448730e-01 -1.591280400753021240e-01 1.800926029682159424e-01 1.106150299310684204e-01 2.166697531938552856e-01 -3.876650705933570862e-02 2.002838253974914551e-01 9.101053327322006226e-02 5.474188830703496933e-03 2.664429843425750732e-01
2.340552359819412231e-01 1.337069422006607056e-01 -1.589499861001968384e-01 -5.530899763107299805e-01 -5.025267228484153748e-02 -1.194035410881042480e-01 8.994841575622558594e-02 -8.913514018058776855e-02 -3.042047843337059021e-02 1.866220729425549507e-03 -1.270334124565124512e-01 1.776294559240341187e-01 2.200873009860515594e-02 -7.908193394541740417e-03 8.834289014339447021e-02 -1.595111191272735596e-02 4.907521232962608337e-02 1.383021920919418335e-01 -4.107186794281005859e-01 7.143136113882064819e-02 5.940955877304077148e-02 7.127556949853897095e-02 4.369082674384117126e-02 -2.275807112455368042e-01 -5.787559226155281067e-02 2.938343286514282227e-01 1.245597973465919495e-01 1.058895960450172424e-01 -2.245151847600936890e-01 2.141876965761184692e-01 1.853035837411880493e-01 -3.804713115096092224e-02
1.388384699821472168e-01 -1.164519116282463074e-01 -1.463980227708816528e-01 -2.198987007141113281e-01 4.656990244984626770e-02 -1.348142176866531372e-01 1.805029660463333130e-01 -3.661146163940429688e-01 -3.287590742111206055e-01 7.496970891952514648e-02 5.357656627893447876e-02 -8.395791053771972656e-02 -8.093646168708801270e-02 -1.166918650269508362e-01 -2.186660766601562500e-01 4.896974563598632812e-02 3.576924279332160950e-02 -4.883930087089538574e-02 -1.432776004076004028e-01 1.340311914682388306e-01 -2.466541826725006104e-01 2.052628695964813232e-01 -1.571691483259201050e-01 -1.113922614604234695e-02 -5.129044875502586365e-02 -1.970320045948028564e-01 2.237760424613952637e-01 -1.036071702837944031e-01 5.759463831782341003e-02 8.950023353099822998e-02 4.583079814910888672e-01 1.510504931211471558e-01
2.256799042224884033e-01 -4.642755165696144104e-02 7.333622127771377563e-02 -4.165318235754966736e-02 2.525136247277259827e-02 2.488874271512031555e-02 7.428507506847381592e-02 -4.047339260578155518e-01 4.804309830069541931e-02 -1.833734661340713501e-01 -1.049646362662315369e-02 -2.385238651186227798e-03 1.475726626813411713e-02 -4.148507714271545410e-01 9.592548757791519165e-02 -3.903586864471435547e-01 1.914906203746795654e-01 7.028412073850631714e-02 8.555050007998943329e-03 8.178250491619110107e-02 3.660544380545616150e-02 1.501119285821914673e-01 3.192690014839172363e-02 -2.399229854345321655e-01 -8.923646062612533569e-02 -1.287273168563842773e-01 2.823735773563385010e-01 -1.042449101805686951e-01 -1.362083703279495239e-01 3.220595419406890869e-01 1.728599220514297485e-01 3.386943787336349487e-02
2.296820878982543945e-01 6.533276289701461792e-02 1.149868965148925781e-01 -3.447154760360717773e-01 2.826855778694152832e-01 2.872175164520740509e-02 2.335097081959247589e-02 -1.402948200702667236e-01 7.443232834339141846e-02 9.781287517398595810e-04 -2.924505770206451416e-01 6.662649661302566528e-02 7.471070857718586922e-04 -2.040672302246093750e-01 -1.480456590652465820e-01 -4.618984460830688477e-02 1.367250680923461914e-01 -1.678096055984497070e-01 -2.321285456418991089e-01 2.978655323386192322e-02 -2.738759517669677734e-01 -1.044284254312515259e-01 4.063950479030609131e-01 -6.633903086185455322e-02 -4.769152775406837463e-02 1.009827405214309692e-01 2.544797658920288086e-01 2.002503871917724609e-01 -5.914195626974105835e-02 2.162555046379566193e-02 2.301542311906814575e-01 -1.318946182727813721e-01
-8.412652462720870972e-02 1.607172787189483643e-01 5.784537270665168762e-02 -3.090729713439941406e-01 -4.848730564117431641e-02 -1.711595505475997925e-01 1.408411115407943726e-01 -2.959258556365966797e-01 -7.405720651149749756e-02 2.165468335151672363e-01 1.688077747821807861e-01 1.033691316843032837e-02 7.039199769496917725e-02 2.239183485507965088e-01 7.641488313674926758e-02 -5.723477527499198914e-02 6.880562286823987961e-03 1.035413816571235657e-01 -2.323198765516281128e-01 1.538943648338317871e-01 2.243748307228088379e-01 3.020318746566772461e-01 -9.133287519216537476e-02 -3.043768107891082764e-01 -2.222243994474411011e-01 1.850918531417846680e-01 3.475035130977630615e-01 9.077075123786926270e-02 -6.206348538398742676e-03 -1.628864407539367676e-01 1.149919033050537109e-01 -2.373587712645530701e-02
1.335432380437850952e-01 6.652023643255233765e-02 -1.830677837133407593e-01 -2.404083609580993652e-01 5.305736884474754333e-02 1.883116215467453003e-01 3.305016160011291504e-01 -5.133581534028053284e-02 2.447485225275158882e-03 -6.590445339679718018e-02 3.954465501010417938e-03 -3.205217421054840088e-01 2.663923203945159912e-01 -3.630095720291137695e-01 -1.421357244253158569e-01 -1.785369068384170532e-01 2.269994467496871948e-01 6.925462931394577026e-02 -1.319818347692489624e-01 1.904851496219635010e-01 -1.319237202405929565e-01 7.866226136684417725e-02 1.130281016230583191e-01 -9.999468177556991577e-02 -1.679591834545135498e-01 2.122127115726470947e-01 2.514746785163879395e-01 -8.913586847484111786e-03 -2.069069892168045044e-01 -1.906207948923110962e-02 1.180098578333854675e-02 1.951891332864761353e-01
1.515488475561141968e-01 9.255403280258178711e-02 -5.782045889645814896e-03 -1.803172975778579712e-01 -8.362561464309692383e-02 -1.155613064765930176e-01 -2.267112135887145996e-01 -4.757443964481353760e-01 -2.965472172945737839e-03 2.895814776420593262e-01 3.070764243602752686e-01 -1.871501505374908447e-01 7.033213973045349121e-02 1.015775352716445923e-01 -3.088986501097679138e-02 -1.652281433343887329e-01 2.835886776447296143e-01 -2.703911960124969482e-01 5.894178990274667740e-03 9.632643312215805054e-02 -1.686049550771713257e-01 3.897782182320952415e-03 1.540354937314987183e-01 -1.230336278676986694e-01 1.650601997971534729e-02 -1.389694362878799438e-01 3.277495503425598145e-01 -2.132987976074218750e-02 1.518102921545505524e-02 4.375620558857917786e-02 1.338379830121994019e-01 5.884146317839622498e-02
2.707328796386718750e-01 1.083210408687591553e-01 1.335753649473190308e-01 -2.238347381353378296e-01 -1.098552420735359192e-01 5.472015962004661560e-02 -1.537456661462783813e-01 -9.751399606466293335e-02 -1.155523210763931274e-01 9.344132989645004272e-02 8.614574372768402100e-02 1.573007702827453613e-01 1.910987943410873413e-01 -3.138864040374755859e-02 -1.113010421395301819e-01 -2.566925063729286194e-02 3.097416758537292480e-01 -1.195602416992187500e-01 -1.676789671182632446e-01 -1.520549785345792770e-02 -1.017104387283325195e-01 1.616349220275878906e-01 5.597299933433532715e-01 -8.634805679321289062e-02 -1.202499121427536011e-01 -1.448180079460144043e-01 -1.938624866306781769e-02 2.228155136108398438e-01 7.797379046678543091e-03 1.888698786497116089e-01 2.664587199687957764e-01 7.761043310165405273e-02
-4.138202592730522156e-02 1.247453093528747559e-01 6.946957856416702271e-02 -8.126818388700485229e-02 6.373318284749984741e-02 -5.520496144890785217e-02 -7.218164950609207153e-02 -2.864832282066345215e-01 9.529489278793334961e-02 -1.477673947811126709e-01 2.629848569631576538e-02 1.356542706489562988e-01 4.051738604903221130e-02 -2.355894893407821655e-01 3.113801777362823486e-02 -3.024170696735382080e-01 3.140562772750854492e-01 1.132569834589958191e-01 -2.500011920928955078e-01 2.681318819522857666e-01 -1.777172088623046875e-02 1.421525031328201294e-01 -1.387404501438140869e-01 -2.889931201934814453e-01 -1.654086112976074219e-01 6.330133229494094849e-02 2.014036476612091064e-01 5.839994177222251892e-02 7.451533526182174683e-02 2.876561582088470459e-01 3.468904793262481689e-01 -1.555894464254379272e-01
3.644516468048095703e-01 1.344312429428100586e-01 -7.771622855216264725e-03 -1.840690225362777710e-01 -4.106532037258148193e-02 1.772553324699401855e-01 -7.956432551145553589e-02 -2.705090641975402832e-01 -2.480978704988956451e-02 2.600413374602794647e-02 -1.961651444435119629e-01 -1.757752732373774052e-03 2.828905582427978516e-01 -9.037217497825622559e-02 -2.744842767715454102e-01 -5.388042703270912170e-02 4.033963084220886230e-01 -3.600200265645980835e-02 -1.597130596637725830e-01 -1.534384302794933319e-02 -1.804643273353576660e-01 1.794739067554473877e-01 4.023749753832817078e-02 -4.856313392519950867e-02 7.075028866529464722e-02 1.997047960758209229e-01 2.111123502254486084e-01 1.925778537988662720e-01 -2.182792425155639648e-01 2.530499733984470367e-02 2.488770484924316406e-01 3.230089321732521057e-02
-3.533484041690826416e-02 -1.246434636414051056e-02 -1.085961535573005676e-01 -4.646491110324859619e-01 1.231478676199913025e-01 1.223106235265731812e-01 2.093978524208068848e-01 -1.884138733148574829e-01 1.465818844735622406e-02 5.667758360505104065e-02 9.853793680667877197e-02 2.362413257360458374e-01 -9.969563782215118408e-02 -1.571763306856155396e-01 1.002773120999336243e-01 -4.654649645090103149e-02 3.680725395679473877e-01 -8.043859899044036865e-02 9.813342243432998657e-02 4.750495031476020813e-02 -6.611499935388565063e-02 5.152350068092346191e-01 1.202431693673133850e-01 -6.252022832632064819e-02 -3.846677765250205994e-02 1.607052423059940338e-02 2.040566504001617432e-01 3.557691723108291626e-02 -2.067773640155792236e-01 9.474810957908630371e-02 8.486468344926834106e-02 3.480934246908873320e-04
1.264290064573287964e-01 1.149324327707290649e-02 6.299041956663131714e-02 -5.671546608209609985e-02 -3.002715706825256348e-01 3.688171133399009705e-02 1.918838918209075928e-01 -2.571389377117156982e-01 8.486867696046829224e-02 1.108144223690032959e-01 -2.611886337399482727e-02 1.969095021486282349e-01 4.106548056006431580e-02 -2.866637408733367920e-01 -1.308711171150207520e-01 1.254673004150390625e-01 4.259119033813476562e-01 1.067940145730972290e-01 3.473151475191116333e-03 3.315979838371276855e-01 2.950495481491088867e-01 1.098809465765953064e-01 2.943825423717498779e-01 -2.059587985277175903e-01 -1.649572998285293579e-01 7.119243592023849487e-02 -6.009243056178092957e-02 -2.881601685658097267e-03 -8.255772292613983154e-02 1.581666059792041779e-02 -1.500952802598476410e-02 -1.799804717302322388e-01
-2.576937153935432434e-02 2.603569626808166504e-01 3.000413067638874054e-03 -1.142161116003990173e-01 3.475872576236724854e-01 -4.254793003201484680e-02 -1.056250184774398804e-01 -2.549639642238616943e-01 1.132395118474960327e-01 -6.977290660142898560e-02 -2.082825601100921631e-01 3.913335502147674561e-01 3.136370778083801270e-01 -1.858853548765182495e-01 1.059402525424957275e-01 -9.447541832923889160e-02 -6.499899178743362427e-02 -1.592078506946563721e-01 -1.653123274445533752e-02 1.655182242393493652e-01 -1.739662587642669678e-01 8.345293253660202026e-02 -5.904573574662208557e-02 -3.515897095203399658e-01 -4.745485633611679077e-02 -3.079918771982192993e-02 2.359220087528228760e-01 7.931224256753921509e-02 -7.266337424516677856e-02 1.099665835499763489e-01 1.599703431129455566e-01 -1.507802903652191162e-01
-7.255344092845916748e-02 -1.788723468780517578e-02 5.551701411604881287e-03 -1.277579367160797119e-01 1.679739058017730713e-01 1.356041803956031799e-02 -3.886454924941062927e-02 -2.793307900428771973e-01 1.810938864946365356e-02 -2.457292824983596802e-01 -6.932671368122100830e-02 3.827029466629028320e-02 -3.487342968583106995e-02 -4.271708428859710693e-01 -7.717638742178678513e-03 -3.556417524814605713e-01 2.994984686374664307e-01 1.105714067816734314e-01 -1.576182991266250610e-01 1.624138951301574707e-01 -5.742074549198150635e-02 1.020333096385002136e-01 -8.672079443931579590e-02 -3.385453820228576660e-01 -1.314150840044021606e-01 1.551711559295654297e-01 2.346945106983184814e-01 4.806576669216156006e-02 -9.952823817729949951e-02 1.848611831665039062e-01 1.965295672416687012e-01 -1.499428600072860718e-01
1.930265277624130249e-01 9.528048336505889893e-02 -8.052296191453933716e-02 -3.555723130702972412e-01 -3.709067776799201965e-02 6.300865113735198975e-02 1.495797783136367798e-01 -1.485438346862792969e-01 -1.762142181396484375e-01 2.548174932599067688e-02 -1.776965260505676270e-01 -2.434118650853633881e-02 -1.679569482803344727e-01 -1.581189632415771484e-01 2.124691009521484375e-01 -1.932829469442367554e-01 3.169954121112823486e-01 -8.222870528697967529e-02 2.412937283515930176e-01 6.121452152729034424e-02 -5.427531525492668152e-02 2.372360378503799438e-01 1.086022928357124329e-01 -5.490007810294628143e-03 -2.076265960931777954e-01 3.167210221290588379e-01 3.836075961589813232e-01 1.919562742114067078e-02 3.452428430318832397e-02 4.071177542209625244e-02 4.446671158075332642e-02 1.879895329475402832e-01
1.629099994897842407e-01 1.294907033443450928e-01 2.759607881307601929e-02 -2.159857153892517090e-01 -3.763206601142883301e-01 -4.604561254382133484e-02 2.621853053569793701e-01 -2.372057437896728516e-01 8.429401367902755737e-02 -7.720567286014556885e-02 1.050112769007682800e-01 1.292420625686645508e-01 -8.155221492052078247e-02 -1.195134073495864868e-01 -5.603204667568206787e-02 1.600536555051803589e-01 1.154813691973686218e-01 -9.388611651957035065e-03 -2.363958805799484253e-01 1.344026476144790649e-01 1.818631887435913086e-01 1.597217917442321777e-01 3.422648087143898010e-02 -3.216326832771301270e-01 -8.693645149469375610e-02 -3.294872120022773743e-02 3.227373361587524414e-01 1.606254428625106812e-01 1.837832182645797729e-01 2.919975221157073975e-01 8.753988891839981079e-02 1.848429888486862183e-01
5.108970776200294495e-02 -8.092352002859115601e-02 7.001966238021850586e-02 -2.200136482715606689e-01 -1.099689528346061707e-01 -8.018434792757034302e-02 -3.186306357383728027e-01 -5.277846008539199829e-02 -1.272417008876800537e-01 2.325895279645919800e-01 7.370993494987487793e-03 3.448820486664772034e-02 3.154303133487701416e-01 9.724114835262298584e-02 -6.365985423326492310e-02 -1.871333420276641846e-01 1.858909428119659424e-01 -2.842176854610443115e-01 -5.153076350688934326e-02 1.986286193132400513e-01 -1.148221716284751892e-01 -7.855234667658805847e-03 3.261676132678985596e-01 -1.437986642122268677e-01 -2.279792726039886475e-01 -4.488467052578926086e-02 8.348508924245834351e-02 1.712672263383865356e-01 -1.183514073491096497e-01 1.858116388320922852e-01 2.704111635684967041e-01 2.923069298267364502e-01
2.216611206531524658e-01 -1.384230256080627441e-01 -1.253971904516220093e-01 -2.197463065385818481e-01 1.755117326974868774e-01 -2.888989746570587158e-01 1.065595597028732300e-01 -2.303474992513656616e-01 -5.748978583142161369e-04 -7.137313485145568848e-02 -5.220454186201095581e-02 -2.991220355033874512e-01 3.454665839672088623e-01 3.490724414587020874e-02 -5.565609410405158997e-02 5.577659234404563904e-02 2.847346365451812744e-01 -1.454870402812957764e-01 -6.071139127016067505e-03 6.474006175994873047e-02 -1.239771544933319092e-01 6.751932948827743530e-02 -1.531107127666473389e-01 -3.340205177664756775e-02 -8.285960555076599121e-02 2.932887971401214600e-01 2.295066416263580322e-01 -2.656264603137969971e-01 1.706818789243698120e-01 7.779321819543838501e-02 1.732190400362014771e-01 1.807839870452880859e-01
1.385197639465332031e-01 1.229702308773994446e-01 -4.894167557358741760e-02 -3.947084248065948486e-01 -1.469361186027526855e-01 8.327455073595046997e-02 8.382774889469146729e-02 -2.793716788291931152e-01 -2.117675840854644775e-01 1.337344795465469360e-01 -7.577739655971527100e-02 -2.146916836500167847e-02 -1.047783996909856796e-02 -2.492154240608215332e-01 -6.461267173290252686e-02 -7.598496228456497192e-02 1.395808905363082886e-01 -1.379566639661788940e-01 -4.498187005519866943e-01 1.830134093761444092e-01 2.286954373121261597e-01 6.633222103118896484e-02 -1.358523815870285034e-01 -2.389146834611892700e-01 -1.666498929262161255e-02 -4.262445960193872452e-03 2.048945277929306030e-01 3.443801030516624451e-02 -2.941189892590045929e-02 2.148187905550003052e-01 1.236174069344997406e-02 2.357711642980575562e-01
-1.160903945565223694e-01 2.156921923160552979e-01 1.004860773682594299e-01 -3.007780909538269043e-01 1.449111551046371460e-01 -1.126881688833236694e-01 6.431999057531356812e-02 -3.488749861717224121e-01 -9.321034699678421021e-02 3.025569021701812744e-02 8.962415903806686401e-02 -5.841135606169700623e-02 2.417180985212326050e-01 -1.500824689865112305e-01 7.639839500188827515e-02 1.161518618464469910e-01 1.814931482076644897e-01 -4.781366325914859772e-03 2.232249677181243896e-01 -1.210922077298164368e-01 -1.766994297504425049e-01 1.944245845079421997e-01 1.504801958799362183e-01 -1.900895386934280396e-01 -8.819133788347244263e-02 3.525646328926086426e-01 -5.660055205225944519e-02 3.020279407501220703e-01 -1.570087671279907227e-01 1.340848654508590698e-01 2.528134286403656006e-01 -1.585753634572029114e-02
7.790958881378173828e-02 1.231748983263969421e-01 -1.466142199933528900e-02 -1.615418344736099243e-01 6.869690865278244019e-02 -4.785354435443878174e-02 -2.524420917034149170e-01 -2.181337922811508179e-01 1.569680273532867432e-01 -4.436876997351646423e-02 9.924200177192687988e-02 1.278865784406661987e-01 1.961242854595184326e-01 -2.259319573640823364e-01 -1.562124677002429962e-02 -3.140006363391876221e-01 2.163087874650955200e-01 -3.772361669689416885e-03 -9.263979643583297729e-02 2.519037760794162750e-02 1.250265166163444519e-02 2.620170451700687408e-02 -1.550237536430358887e-01 -4.877993464469909668e-01 -2.534576505422592163e-02 2.522789537906646729e-01 8.324599266052246094e-02 2.242709100246429443e-01 7.995697855949401855e-02 2.201258242130279541e-01 2.756524682044982910e-01 -1.475662142038345337e-01
1.310727894306182861e-01 -1.957219988107681274e-01 -1.392007470130920410e-01 -7.194600999355316162e-02 1.840048134326934814e-01 3.568740189075469971e-02 2.304712831974029541e-01 -3.574345409870147705e-01 1.197879090905189514e-01 4.970316588878631592e-02 4.392588511109352112e-02 1.996298320591449738e-02 3.382416367530822754e-01 6.406911462545394897e-02 -1.534210145473480225e-01 -1.592928767204284668e-01 8.143127709627151489e-02 -8.667157590389251709e-02 -4.458324313163757324e-01 4.281909391283988953e-02 -1.282199174165725708e-01 -1.648377627134323120e-01 1.611992120742797852e-01 -2.668665945529937744e-01 -3.004910349845886230e-01 7.090493454597890377e-04 1.527116298675537109e-01 -1.402852684259414673e-01 9.874042123556137085e-02 7.772912830114364624e-02 1.127414479851722717e-01 4.879588726907968521e-03
1.429493427276611328e-01 1.126737669110298157e-01 2.439937554299831390e-02 -5.186085700988769531e-01 -1.538491249084472656e-01 7.433536648750305176e-02 1.839807778596878052e-01 -2.650493681430816650e-01 -1.327427923679351807e-01 1.905658543109893799e-01 -7.819534838199615479e-02 3.064467385411262512e-02 4.816491156816482544e-03 -2.037581652402877808e-01 4.721976816654205322e-02 -5.703303962945938110e-02 8.799212425947189331e-02 -1.068460196256637573e-01 -3.189513087272644043e-01 2.041338831186294556e-01 1.661728471517562866e-01 6.908711045980453491e-02 -1.157683879137039185e-01 -2.725195288658142090e-01 7.582098245620727539e-02 1.136845275759696960e-01 1.841656416654586792e-01 1.060338690876960754e-01 -5.114810541272163391e-02 2.995921671390533447e-01 3.950190916657447815e-02 1.250271350145339966e-01
2.008183449506759644e-01 -1.247885823249816895e-01 -6.711822003126144409e-02 -2.182873040437698364e-01 7.318538427352905273e-02 1.452571600675582886e-01 1.222473680973052979e-01 -2.816862761974334717e-01 -3.120447397232055664e-01 1.695560365915298462e-01 1.186831668019294739e-01 -6.016175076365470886e-02 1.647171229124069214e-01 -2.617854773998260498e-01 2.500881552696228027e-01 3.440446257591247559e-01 6.101047247648239136e-02 2.293356955051422119e-01 -3.343601897358894348e-02 -1.251413077116012573e-01 -2.129192054271697998e-01 1.902775466442108154e-01 -5.824714433401823044e-03 -9.324569255113601685e-02 -3.126821517944335938e-01 2.557927183806896210e-02 6.522524356842041016e-02 4.231616109609603882e-02 -4.464513808488845825e-02 1.941546201705932617e-01 1.798359006643295288e-01 1.045659109950065613e-01
1.309774369001388550e-01 7.662643492221832275e-02 -1.194637641310691833e-01 -2.497552335262298584e-01 -8.620332181453704834e-02 7.711931131780147552e-03 -9.868460893630981445e-02 -2.652618288993835449e-01 -9.178426116704940796e-02 4.810271039605140686e-02 1.383086293935775757e-01 6.213108822703361511e-02 -8.883599191904067993e-02 -4.054192602634429932e-01 1.269429773092269897e-01 -9.392299503087997437e-02 7.800552248954772949e-02 -1.245384961366653442e-01 -1.886131763458251953e-01 -1.477168947458267212e-01 -1.139199659228324890e-01 2.266796380281448364e-01 1.634622514247894287e-01 -4.061400294303894043e-01 -1.326424181461334229e-01 1.398614048957824707e-01 1.342821419239044189e-01 1.156132146716117859e-01 4.550492018461227417e-02 -3.767495453357696533e-01 -1.849673688411712646e-01 -3.533018752932548523e-03
9.541638940572738647e-02 -1.020177677273750305e-01 -1.730256527662277222e-01 -3.656704127788543701e-01 2.767677605152130127e-01 -1.982552409172058105e-01 -2.705603837966918945e-01 -3.046238422393798828e-01 -9.256293624639511108e-02 1.354320943355560303e-01 -4.952214658260345459e-02 2.615047097206115723e-01 -2.191749587655067444e-02 2.968636341392993927e-03 -1.936356723308563232e-02 -1.226003840565681458e-01 2.148678153753280640e-01 -1.608502306044101715e-02 4.384737834334373474e-02 -1.078118979930877686e-01 2.408061623573303223e-01 2.803395390510559082e-01 1.180647984147071838e-01 -1.060690209269523621e-01 -1.160480380058288574e-01 1.753040403127670288e-01 2.129029184579849243e-01 -1.256293952465057373e-01 3.711898997426033020e-02 1.196638792753219604e-01 -2.248876541852951050e-02 -2.793499231338500977e-01
1.937689036130905151e-01 -7.891715317964553833e-02 1.302103400230407715e-01 -9.804927557706832886e-02 6.991421431303024292e-02 -1.673565246164798737e-02 -7.163944095373153687e-02 -3.154579102993011475e-01 -1.446255249902606010e-03 -1.058806777000427246e-01 1.810769177973270416e-02 -1.611130684614181519e-02 3.329120576381683350e-01 -4.671982824802398682e-01 8.374732732772827148e-02 3.492804467678070068e-01 8.902014791965484619e-02 -5.410921201109886169e-02 -2.865051329135894775e-01 4.991116002202033997e-02 -1.362601071596145630e-01 6.872899830341339111e-02 3.439584672451019287e-01 -9.509278088808059692e-02 -1.475466340780258179e-01 2.237402833998203278e-02 2.797825820744037628e-02 -9.001847356557846069e-02 -3.386062756180763245e-02 7.992072403430938721e-02 1.821316778659820557e-01 1.788747012615203857e-01
1.199574023485183716e-01 1.474799066781997681e-01 -1.498015373945236206e-01 -7.230380177497863770e-02 1.359750330448150635e-01 -3.289566040039062500e-01 -8.275305479764938354e-02 -7.808116823434829712e-02 -4.689848423004150391e-02 1.008884143084287643e-02 -9.845670312643051147e-02 5.038552335463464260e-04 6.296894699335098267e-02 -2.392767965793609619e-01 2.987599670886993408e-01 1.486272811889648438e-01 1.997516900300979614e-01 -1.721831709146499634e-01 -8.499548584222793579e-02 1.506553590297698975e-01 2.176120579242706299e-01 2.874273657798767090e-01 1.268378049135208130e-01 -3.779652118682861328e-01 -1.215274110436439514e-01 -8.014241605997085571e-02 2.595006823539733887e-01 1.663332879543304443e-01 -2.750644385814666748e-01 -4.337577149271965027e-02 2.691375464200973511e-02 -1.706880778074264526e-01
-1.040609702467918396e-01 -8.568671345710754395e-02 3.027369268238544464e-02 -1.102445647120475769e-01 -1.514162421226501465e-01 -2.063547074794769287e-01 2.960668802261352539e-01 -1.241967603564262390e-01 -3.462090715765953064e-02 -1.608554124832153320e-01 9.196013957262039185e-02 1.419270932674407959e-01 2.627886533737182617e-01 2.603518404066562653e-02 5.186173133552074432e-03 2.138129621744155884e-01 1.489486247301101685e-01 8.977071940898895264e-02 -2.541340589523315430e-01 1.590177975594997406e-02 1.043007671833038330e-01 1.472366303205490112e-01 1.428043693304061890e-01 -2.332844585180282593e-01 -1.334821730852127075e-01 -4.801096767187118530e-02 4.463680982589721680e-01 1.445352137088775635e-01 9.733404964208602905e-02 3.606063425540924072e-01 1.941264420747756958e-01 9.545093774795532227e-02
-3.420512378215789795e-02 -1.730885058641433716e-01 -1.092806085944175720e-02 -1.788154542446136475e-01 -1.359010636806488037e-01 -2.673370540142059326e-01 3.054574131965637207e-01 -5.059078708291053772e-02 6.143616139888763428e-02 -2.146925181150436401e-01 1.075213253498077393e-01 1.442562937736511230e-01 2.178414762020111084e-01 -2.014445215463638306e-01 -3.839195007458329201e-03 -9.457998722791671753e-02 2.673419117927551270e-01 -1.758946031332015991e-01 -3.249629437923431396e-01 1.756881326436996460e-01 9.098335355520248413e-02 2.077983617782592773e-01 5.095978267490863800e-03 7.586443331092596054e-03 -1.098790019750595093e-01 -1.001587733626365662e-01 2.711364030838012695e-01 2.433194406330585480e-02 -6.699100136756896973e-02 3.067334890365600586e-01 2.920760214328765869e-01 3.504382073879241943e-02
5.024182423949241638e-02 2.534610219299793243e-02 -2.422568202018737793e-02 -2.940831482410430908e-01 1.442219465970993042e-01 2.127203196287155151e-01 -7.075461745262145996e-02 -2.392449527978897095e-01 -9.835005551576614380e-02 -1.078167185187339783e-01 2.437241226434707642e-01 2.815992832183837891e-01 6.365202367305755615e-02 -2.983868308365345001e-02 -2.582535706460475922e-02 -1.219653487205505371e-01 8.770517259836196899e-02 -1.408746987581253052e-01 2.320138067007064819e-01 8.977263420820236206e-02 1.952834874391555786e-01 1.074758544564247131e-01 2.351517081260681152e-01 -2.315406650304794312e-01 -2.515452206134796143e-01 -3.546368330717086792e-02 4.128042161464691162e-01 -1.394007652997970581e-01 9.157232940196990967e-02 4.811471328139305115e-02 1.510444581508636475e-01 -2.551021873950958252e-01
1.691424399614334106e-01 -2.141274809837341309e-01 -2.402114570140838623e-01 -2.695761620998382568e-01 6.099315360188484192e-02 5.281445384025573730e-02 -5.386250838637351990e-02 -3.284712731838226318e-01 -1.487892568111419678e-01 4.274052381515502930e-02 -5.237472709268331528e-03 4.595092311501502991e-02 1.112934798002243042e-01 7.529781758785247803e-02 3.518443107604980469e-01 2.224388867616653442e-01 7.890970259904861450e-02 -1.118136011064052582e-02 1.815934628248214722e-01 -8.053953945636749268e-02 -1.595830321311950684e-01 2.258506268262863159e-01 3.613266944885253906e-01 -1.029501408338546753e-01 -2.218635827302932739e-01 -2.883191034197807312e-02 2.385839521884918213e-01 8.720695972442626953e-02 -4.338005930185317993e-02 2.820462882518768311e-01 2.166208811104297638e-02 -2.238647453486919403e-02
5.134410038590431213e-02 1.203287765383720398e-01 9.673905372619628906e-02 -2.539935111999511719e-01 3.904482126235961914e-01 -2.774361371994018555e-01 3.123438544571399689e-02 -3.459533154964447021e-01 1.674826256930828094e-02 1.880534887313842773e-01 -1.696591824293136597e-01 3.647680580615997314e-02 3.145769238471984863e-01 -1.529367119073867798e-01 2.839297614991664886e-02 4.617424309253692627e-02 8.526983112096786499e-02 -6.881091743707656860e-02 -1.382712870836257935e-01 2.412103563547134399e-01 -2.011494338512420654e-01 -2.565266489982604980e-01 1.079776436090469360e-01 -1.785970926284790039e-01 1.680162847042083740e-01 -1.015472263097763062e-01 1.343024671077728271e-01 -1.130697131156921387e-01 -3.586487099528312683e-02 8.364868909120559692e-02 2.020981609821319580e-01 -1.013281047344207764e-01
-7.431823015213012695e-02 -9.556739777326583862e-02 1.674669384956359863e-01 -7.119787484407424927e-02 5.701513215899467468e-02 3.002120852470397949e-01 6.684570759534835815e-02 -5.694155693054199219e-01 -1.581961102783679962e-02 1.550231408327817917e-02 5.735940765589475632e-03 4.072981700301170349e-02 -3.552007302641868591e-02 -1.023454815149307251e-01 -4.974686726927757263e-02 -8.215598762035369873e-02 2.740920782089233398e-01 6.008801236748695374e-02 2.425694093108177185e-02 3.360478281974792480e-01 -6.820588558912277222e-02 1.782510131597518921e-01 1.518923342227935791e-01 -3.114449381828308105e-01 -1.942340582609176636e-01 1.027683317661285400e-01 -2.143000252544879913e-02 4.168584197759628296e-02 2.121245265007019043e-01 4.703329131007194519e-02 1.847233176231384277e-01 1.626067608594894409e-01
1.461125612258911133e-01 -3.015332296490669250e-02 2.664763480424880981e-02 -4.735095202922821045e-01 2.907311730086803436e-02 9.964963048696517944e-02 4.318181574344635010e-01 -1.230893060564994812e-01 -3.410690724849700928e-01 7.515911757946014404e-02 -9.403269737958908081e-02 5.712712928652763367e-02 1.252231597900390625e-01 7.998038083314895630e-02 6.544417142868041992e-02 -2.621258199214935303e-01 1.024334281682968140e-01 3.473738953471183777e-02 -1.043040975928306580e-01 1.459861099720001221e-01 6.567898392677307129e-02 2.326153218746185303e-01 -6.170055270195007324e-02 -2.441145032644271851e-01 -1.448999494314193726e-01 -8.775132894515991211e-02 8.793043345212936401e-02 8.802411705255508423e-02 1.297231465578079224e-01 -2.181144803762435913e-01 1.477750688791275024e-01 -1.230665296316146851e-01
7.806225121021270752e-02 6.207003258168697357e-03 -8.452697843313217163e-02 -2.573896050453186035e-01 2.069584131240844727e-01 2.945742383599281311e-02 4.082781821489334106e-02 -2.912972867488861084e-01 9.000606089830398560e-02 2.120567113161087036e-01 5.409546568989753723e-02 4.169018864631652832e-01 1.950552873313426971e-02 -2.781154215335845947e-01 -1.464803218841552734e-01 -8.445629477500915527e-02 2.063501179218292236e-01 8.023939281702041626e-02 2.783900499343872070e-01 6.119223684072494507e-02 2.153614349663257599e-02 2.429073303937911987e-01 3.342647477984428406e-02 -1.776609867811203003e-01 -1.593168377876281738e-01 -6.922481209039688110e-02 1.498676538467407227e-01 1.009568199515342712e-01 -2.767848372459411621e-01 5.349985882639884949e-02 2.679321169853210449e-01 1.327910870313644409e-01
1.710431883111596107e-03 6.232585757970809937e-02 2.755565345287322998e-01 -3.004952371120452881e-01 1.150301098823547363e-02 -1.119220107793807983e-01 -1.069372966885566711e-01 -2.534628473222255707e-02 -1.750155091285705566e-01 1.996492445468902588e-01 -6.195379421114921570e-03 1.501559372991323471e-02 1.453270465135574341e-01 -1.362522989511489868e-01 -1.258189678192138672e-01 7.052497565746307373e-02 1.059347614645957947e-01 1.918756365776062012e-01 -3.768405318260192871e-01 1.051637753844261169e-01 -4.687815904617309570e-02 2.827424407005310059e-01 -7.225783914327621460e-02 -3.181206285953521729e-01 -3.015769422054290771e-01 2.162962704896926880e-01 2.073194235563278198e-01 8.591326326131820679e-02 4.205436632037162781e-02 2.407649308443069458e-01 -1.209844648838043213e-01 1.475325375795364380e-01
2.539465203881263733e-02 1.170587986707687378e-01 -2.577311396598815918e-01 -3.727219402790069580e-01 1.544907093048095703e-01 -6.064101681113243103e-02 -3.824975788593292236e-01 -1.111037731170654297e-01 -2.140600681304931641e-01 -2.149409428238868713e-02 -1.678869128227233887e-02 2.370581775903701782e-01 -1.321847736835479736e-01 -1.723146587610244751e-01 3.986825421452522278e-02 -1.368473866023123264e-03 9.925754368305206299e-02 -4.167469218373298645e-02 1.665737479925155640e-01 1.508850753307342529e-01 2.909088879823684692e-02 6.356493383646011353e-02 -1.125392764806747437e-01 -3.213466107845306396e-01 -1.338926702737808228e-01 -9.157766401767730713e-02 4.273359179496765137e-01 -1.995903067290782928e-02 3.324437513947486877e-02 2.099584490060806274e-01 1.085909735411405563e-02 -7.100976258516311646e-02
1.941795498132705688e-01 2.327657490968704224e-01 -1.415577530860900879e-01 -2.952453494071960449e-01 -3.428856609389185905e-03 1.147594675421714783e-02 1.497062016278505325e-02 -1.766950488090515137e-01 -4.167016744613647461e-01 -7.201433926820755005e-02 6.377688050270080566e-02 -5.371401458978652954e-02 9.839043021202087402e-03 -2.273766547441482544e-01 -1.955921202898025513e-01 -6.218611821532249451e-02 2.293055504560470581e-01 3.102019801735877991e-02 -3.726352751255035400e-01 -9.539437294006347656e-02 1.087623238563537598e-01 1.213763058185577393e-01 -2.393131703138351440e-01 -1.115748882293701172e-01 -4.348425567150115967e-02 -7.465923577547073364e-02 2.958582639694213867e-01 2.143502384424209595e-01 1.592044718563556671e-04 2.151680141687393188e-01 -4.806411266326904297e-02 -4.781201481819152832e-02
2.638030946254730225e-01 -7.701743394136428833e-02 -6.557261198759078979e-02 -2.877583801746368408e-01 2.660669982433319092e-01 8.506513386964797974e-02 -6.522615998983383179e-02 -2.124727070331573486e-01 -3.262872397899627686e-01 -6.367417052388191223e-03 -2.353045642375946045e-01 1.901077628135681152e-01 -2.917483262717723846e-02 -1.028070300817489624e-01 -9.173056459985673428e-04 1.387048363685607910e-01 1.908781230449676514e-01 -2.369918823242187500e-01 1.067770570516586304e-01 -6.103397160768508911e-02 -9.909532219171524048e-02 4.009564518928527832e-01 1.682892292737960815e-01 -3.482960537075996399e-02 5.097924172878265381e-02 5.163262411952018738e-02 3.139948546886444092e-01 -3.027502074837684631e-02 4.513525590300559998e-02 1.240174993872642517e-01 2.017581015825271606e-01 -1.026000902056694031e-01
-6.434442102909088135e-02 -3.032001554965972900e-01 -7.661811262369155884e-02 -1.112910434603691101e-01 -3.976878896355628967e-02 9.219315648078918457e-02 1.455028057098388672e-01 -3.632074892520904541e-01 -1.262175850570201874e-02 3.776462748646736145e-02 -1.393163055181503296e-01 4.224473983049392700e-02 3.066828250885009766e-01 2.973720058798789978e-02 -2.182510942220687866e-01 -2.006125003099441528e-01 5.231662094593048096e-02 7.176742702722549438e-02 -5.086885094642639160e-01 -7.797206752002239227e-03 -7.153607904911041260e-02 1.620705425739288330e-01 1.225268393754959106e-01 -2.401825040578842163e-01 -1.567647755146026611e-01 4.680730029940605164e-02 1.317615658044815063e-01 1.417062580585479736e-01 1.622964590787887573e-01 1.679114997386932373e-01 7.681771367788314819e-02 -1.465081274509429932e-01
-7.137976586818695068e-02 -2.795810103416442871e-01 -2.932114005088806152e-01 -9.644831717014312744e-02 -1.897517405450344086e-02 1.142298337072134018e-02 2.122372537851333618e-01 -1.771771758794784546e-01 -3.911163806915283203e-01 1.219851896166801453e-01 5.142623931169509888e-02 6.594461947679519653e-02 1.199263855814933777e-01 -1.215372309088706970e-01 -2.334056771360337734e-04 -6.639923900365829468e-02 2.488784641027450562e-01 1.112055107951164246e-01 -1.416013836860656738e-01 -1.172458380460739136e-02 -1.830223202705383301e-02 -7.767964154481887817e-02 1.378578096628189087e-01 -9.548895061016082764e-03 1.514811813831329346e-01 2.869999594986438751e-02 5.543090105056762695e-01 -3.644697368144989014e-02 7.883058488368988037e-02 2.442003414034843445e-02 2.348727583885192871e-01 1.477679908275604248e-01
2.118678241968154907e-01 -2.218331396579742432e-02 -1.050834879279136658e-01 -3.432542681694030762e-01 3.702118247747421265e-02 -1.804857254028320312e-01 3.678069636225700378e-02 -9.161279350519180298e-02 -2.390925735235214233e-01 1.688215136528015137e-01 2.994370274245738983e-02 2.030931971967220306e-02 2.214881330728530884e-01 4.157549515366554260e-02 -7.407820224761962891e-02 -1.685008555650711060e-01 1.204043775796890259e-01 1.835139989852905273e-01 -2.875581979751586914e-01 3.674608170986175537e-01 2.991387546062469482e-01 1.918215751647949219e-01 -5.507030710577964783e-02 -1.376905143260955811e-01 -1.319540292024612427e-01 7.469818741083145142e-02 3.285534977912902832e-01 1.504019498825073242e-01 5.921884998679161072e-02 -1.938239037990570068e-01 3.795915096998214722e-02 1.356143783777952194e-02
1.213589236140251160e-01 -9.612075239419937134e-02 -8.592615276575088501e-02 -2.158189564943313599e-01 -1.654417961835861206e-01 -1.925084888935089111e-01 2.856641709804534912e-01 -3.066559731960296631e-01 -5.472078919410705566e-02 4.721229150891304016e-02 6.410911679267883301e-02 4.992573708295822144e-02 2.147490382194519043e-01 -3.015862777829170227e-02 -1.732403486967086792e-01 -3.761484473943710327e-02 -3.532845585141330957e-04 2.311792038381099701e-02 -3.184129595756530762e-01 -1.225680410861968994e-01 9.513201564550399780e-02 3.911653906106948853e-02 1.561116725206375122e-01 -2.536854147911071777e-01 -3.109203577041625977e-01 -1.114387363195419312e-01 2.420148998498916626e-01 3.968668580055236816e-01 1.723253577947616577e-01 1.043966263532638550e-01 9.298509359359741211e-02 -3.259527683258056641e-02
4.163407683372497559e-01 3.058778122067451477e-02 -5.907726287841796875e-02 -3.167193830013275146e-01 1.311906278133392334e-01 -5.444602575153112411e-03 -1.612530797719955444e-01 -2.076816260814666748e-01 -2.675193548202514648e-01 6.646425276994705200e-02 3.186661750078201294e-02 -1.950587928295135498e-01 1.662397831678390503e-01 -8.915095776319503784e-02 -4.996026679873466492e-02 -2.099311053752899170e-01 3.716441616415977478e-02 -2.492808736860752106e-02 -4.301282390952110291e-02 -4.909799899905920029e-03 -1.306041330099105835e-01 5.199874192476272583e-02 -2.994496822357177734e-01 -2.834912538528442383e-01 4.353972896933555603e-02 -2.729133069515228271e-01 2.193345427513122559e-01 1.158269420266151428e-01 1.202777996659278870e-01 2.584820091724395752e-01 1.012673228979110718e-01 1.234478205442428589e-01
1.108836829662322998e-01 2.576375603675842285e-01 -1.086508631706237793e-01 -5.796539038419723511e-02 1.559017896652221680e-01 -1.051957905292510986e-01 8.594169467687606812e-02 -2.254981547594070435e-01 -5.063581466674804688e-01 1.211219951510429382e-01 -1.715723983943462372e-02 3.307847771793603897e-03 -8.444693684577941895e-02 -1.753629595041275024e-01 2.109316587448120117e-01 -5.131746456027030945e-02 2.319073975086212158e-01 3.673098236322402954e-02 7.786352187395095825e-02 3.052969872951507568e-01 -7.305888831615447998e-02 -4.183778166770935059e-02 6.142029538750648499e-02 9.181840717792510986e-02 -2.733556628227233887e-01 2.425112426280975342e-01 2.730814814567565918e-01 -5.486797168850898743e-02 1.165825203061103821e-01 1.321875900030136108e-01 7.880709320306777954e-02 1.846281588077545166e-01
4.985938593745231628e-02 -1.567669808864593506e-01 -3.575616478919982910e-01 5.985206365585327148e-02 -2.235043346881866455e-01 -1.176169440150260925e-01 2.525561451911926270e-01 -2.151179313659667969e-01 2.914043329656124115e-02 1.513187289237976074e-01 3.539696335792541504e-02 -8.832414448261260986e-02 7.542715221643447876e-02 -9.122712165117263794e-02 -1.657515950500965118e-02 -2.471303492784500122e-01 3.311599195003509521e-01 4.932275786995887756e-02 -1.507225781679153442e-01 -1.147730872035026550e-01 -4.825663566589355469e-02 1.716588065028190613e-02 1.267461627721786499e-01 -1.898441612720489502e-01 -2.617372758686542511e-02 1.370656536892056465e-03 5.660439133644104004e-01 1.123867481946945190e-01 1.112681627273559570e-01 4.525733739137649536e-02 9.285547584295272827e-02 1.992403995245695114e-03
-1.037003323435783386e-01 2.192276269197463989e-01 1.254954026080667973e-03 -6.683474779129028320e-02 2.801235020160675049e-01 1.765443682670593262e-01 -2.656440734863281250e-01 -6.902677565813064575e-02 -4.388080537319183350e-02 -5.347032099962234497e-02 -7.372093200683593750e-02 9.273542463779449463e-02 2.090169638395309448e-01 -3.262440264225006104e-01 2.135705351829528809e-01 -3.293130695819854736e-01 1.239114627242088318e-01 6.120401993393898010e-02 -1.087184920907020569e-01 2.614859044551849365e-01 1.043025031685829163e-02 2.048362195491790771e-01 5.618672072887420654e-02 -2.525247633457183838e-01 -2.258567512035369873e-01 -6.474746018648147583e-02 1.684931367635726929e-01 5.324047431349754333e-02 -1.118249073624610901e-01 2.486476302146911621e-01 2.408732920885086060e-01 4.100331291556358337e-02
6.543258577585220337e-02 -6.004909053444862366e-02 -8.030097186565399170e-02 -5.986096337437629700e-02 -2.039889693260192871e-01 -1.174277961254119873e-01 -2.832430601119995117e-01 -6.958519667387008667e-02 -3.468178212642669678e-02 3.233444690704345703e-02 -1.082585602998733521e-01 6.370374560356140137e-02 -1.079006940126419067e-01 8.108728379011154175e-02 3.045213520526885986e-01 -7.330907881259918213e-02 3.401809930801391602e-01 6.385642290115356445e-02 -2.232974171638488770e-01 2.106045782566070557e-01 -1.628302484750747681e-01 2.118747979402542114e-01 2.285256534814834595e-01 -3.561773002147674561e-01 -2.182877659797668457e-01 -5.676416680216789246e-02 -1.022512558847665787e-02 -1.975915282964706421e-01 2.495348751544952393e-01 6.341125816106796265e-02 2.785108983516693115e-01 9.421607106924057007e-02
2.897285223007202148e-01 -5.430485308170318604e-02 -2.762549221515655518e-01 -2.721270024776458740e-01 2.527560591697692871e-01 1.194658577442169189e-01 2.709297537803649902e-01 -2.505322992801666260e-01 -9.927513310685753822e-04 1.641961634159088135e-01 -1.421518027782440186e-01 -9.488634020090103149e-02 1.151634305715560913e-01 -1.015724837779998779e-01 -7.965306192636489868e-02 -2.336597768589854240e-03 1.634621769189834595e-01 -5.804412811994552612e-02 -7.642906159162521362e-02 2.423561215400695801e-01 1.316720992326736450e-01 2.269803583621978760e-01 1.527254749089479446e-02 -2.686803974211215973e-02 -5.937879532575607300e-02 1.839598864316940308e-01 2.197204977273941040e-01 1.511508822441101074e-01 -2.897856831550598145e-01 2.194797843694686890e-01 1.132169142365455627e-01 2.106516659259796143e-01
1.469759196043014526e-01 -3.080975413322448730e-01 -1.140091270208358765e-01 -3.586365580558776855e-01 1.101292297244071960e-01 -6.237664818763732910e-02 6.181749701499938965e-02 -1.530958563089370728e-01 5.180039443075656891e-03 3.087307810783386230e-01 -1.456139832735061646e-01 -7.550483196973800659e-02 2.017957866191864014e-01 -1.196756660938262939e-01 9.485254436731338501e-02 -7.166052609682083130e-02 -1.361707504838705063e-02 4.398545250296592712e-02 -3.484722375869750977e-01 -9.529347717761993408e-02 -1.775274276733398438e-01 -5.860830843448638916e-02 4.917416721582412720e-02 -4.535177722573280334e-03 -2.489247322082519531e-01 2.076959609985351562e-01 2.425581365823745728e-01 -1.545001864433288574e-01 1.105069369077682495e-01 1.940716654062271118e-01 3.144669830799102783e-01 2.366983145475387573e-02
7.014328986406326294e-02 -1.078991219401359558e-01 -2.370939105749130249e-01 -2.527444958686828613e-01 -1.727553666569292545e-03 -1.013175100088119507e-01 2.653641998767852783e-01 -5.577304586768150330e-02 -1.934001892805099487e-01 -1.068087518215179443e-01 -2.446185201406478882e-01 -1.552641093730926514e-01 7.005853205919265747e-02 1.193407997488975525e-01 2.440201304852962494e-02 -8.393783122301101685e-02 5.082628130912780762e-01 3.630870208144187927e-02 -1.692202240228652954e-01 3.079952485859394073e-02 -8.586523681879043579e-02 -3.746932744979858398e-02 -9.020727127790451050e-02 -3.724153637886047363e-01 -3.403016328811645508e-01 6.199933122843503952e-03 2.465045638382434845e-02 -1.747806817293167114e-01 1.141571402549743652e-01 -1.173246055841445923e-01 3.627667203545570374e-02 -6.764422170817852020e-03
2.346403151750564575e-01 2.949744649231433868e-02 -3.536117076873779297e-01 -2.979902029037475586e-01 -1.851053982973098755e-01 9.061361104249954224e-02 2.545941993594169617e-02 -3.074837028980255127e-01 -3.025449998676776886e-02 5.561326444149017334e-02 -6.516575068235397339e-02 1.901535838842391968e-01 -2.526595955714583397e-03 -1.013763993978500366e-01 -7.948445156216621399e-03 -2.392272949218750000e-01 5.540678650140762329e-02 1.881454586982727051e-01 2.199440002441406250e-01 6.678780168294906616e-02 9.917017072439193726e-02 2.752223014831542969e-01 2.721847593784332275e-01 -1.486707329750061035e-01 -7.487333565950393677e-02 -8.460815064609050751e-03 2.085487842559814453e-01 -1.925752013921737671e-01 1.248593032360076904e-01 -1.132777184247970581e-01 2.778480648994445801e-01 1.249997466802597046e-01
-5.552144348621368408e-02 9.475794434547424316e-02 -9.288773685693740845e-02 -2.995660901069641113e-01 1.475455239415168762e-02 -1.974650770425796509e-01 2.342315204441547394e-02 -7.602867484092712402e-02 3.299883753061294556e-02 1.376800686120986938e-01 1.821919679641723633e-01 9.890097379684448242e-02 8.295574784278869629e-02 3.618648052215576172e-01 1.924051046371459961e-01 -1.024045795202255249e-01 1.058438047766685486e-01 1.396546214818954468e-01 -1.728014945983886719e-01 2.668192386627197266e-01 -2.077085152268409729e-02 8.202401548624038696e-02 -3.424615785479545593e-02 -4.316774606704711914e-01 -1.734716296195983887e-01 2.276003509759902954e-01 3.524171710014343262e-01 1.472897529602050781e-01 -4.986457899212837219e-02 2.044771611690521240e-02 5.992715014144778252e-04 1.963382363319396973e-01
5.900271609425544739e-02 1.591590791940689087e-01 -9.939091280102729797e-03 -2.830543220043182373e-01 3.364571183919906616e-02 -1.791068166494369507e-01 2.467080205678939819e-01 -8.471371978521347046e-02 -2.832090854644775391e-01 2.159203290939331055e-01 -4.786468669772148132e-02 -9.460964798927307129e-02 1.725813895463943481e-01 -1.762189865112304688e-01 -1.853494793176651001e-01 -8.068773150444030762e-02 2.763240933418273926e-01 7.802188396453857422e-02 -2.849293947219848633e-01 2.764533758163452148e-01 2.738788537681102753e-02 -1.299155354499816895e-01 7.147621829062700272e-03 -1.809878647327423096e-01 1.613001972436904907e-01 1.524301469326019287e-01 1.154276803135871887e-01 -1.168220862746238708e-01 2.212894856929779053e-01 3.283558487892150879e-01 1.132415756583213806e-01 1.167015656828880310e-01
5.655477568507194519e-02 1.203454136848449707e-01 -1.407468765974044800e-01 -4.003199562430381775e-02 -1.389928758144378662e-01 1.309422999620437622e-01 5.756824091076850891e-02 -2.056451141834259033e-01 7.563477009534835815e-02 2.209192663431167603e-01 -7.728520035743713379e-02 2.658295631408691406e-01 2.011136859655380249e-01 4.089402779936790466e-02 3.655987977981567383e-02 -2.274174839258193970e-01 2.610014081001281738e-01 5.972796678543090820e-02 -5.875055212527513504e-03 -4.074520617723464966e-02 1.365752220153808594e-01 4.517059028148651123e-01 1.833103299140930176e-01 -2.792754173278808594e-01 -2.446831315755844116e-01 1.343118026852607727e-02 -2.381975501775741577e-01 -1.727318316698074341e-01 9.774290770292282104e-02 -3.768949070945382118e-03 2.293985188007354736e-01 1.897642463445663452e-01
7.536689937114715576e-02 5.742899700999259949e-02 1.629037410020828247e-01 -2.912888824939727783e-01 5.405986681580543518e-02 -2.164836078882217407e-01 1.510363519191741943e-01 -3.604231774806976318e-01 -2.343042045831680298e-01 7.438803464174270630e-02 1.627200990915298462e-01 4.712906479835510254e-02 2.095532566308975220e-01 -1.098956689238548279e-01 3.532352447509765625e-01 1.770019531250000000e-01 7.306844741106033325e-02 6.439419835805892944e-02 2.154994755983352661e-02 9.596930444240570068e-02 9.662039577960968018e-02 3.460464477539062500e-01 1.640217155218124390e-01 -6.701222807168960571e-02 -1.126013770699501038e-01 -4.078394547104835510e-02 4.316810518503189087e-03 -2.155276536941528320e-01 5.596725270152091980e-02 -1.177709177136421204e-01 -6.346014328300952911e-03 -3.441099524497985840e-01
3.422479704022407532e-02 -6.292128562927246094e-02 -1.525269895792007446e-01 -1.027122810482978821e-01 4.521330818533897400e-02 -6.384528428316116333e-02 1.701752990484237671e-01 4.942628741264343262e-02 -1.199384778738021851e-01 -3.374541178345680237e-02 -3.635811153799295425e-03 -3.211861476302146912e-02 4.538337290287017822e-01 -2.706195116043090820e-01 4.768253490328788757e-02 5.027745291590690613e-02 5.929626151919364929e-02 -9.863269329071044922e-02 -2.299321293830871582e-01 5.241663753986358643e-02 -1.153170615434646606e-01 7.241706550121307373e-02 -5.393895134329795837e-02 -3.699450790882110596e-01 -2.867627143859863281e-01 8.978501707315444946e-02 -1.614094711840152740e-02 -1.206572577357292175e-01 3.296519517898559570e-01 1.073116883635520935e-01 4.011465311050415039e-01 9.783960133790969849e-02
2.757717967033386230e-01 1.552128940820693970e-01 -2.107195705175399780e-01 -2.440396547317504883e-01 -1.375079303979873657e-01 1.050389334559440613e-01 -6.568340212106704712e-02 -1.560901701450347900e-01 -1.615917235612869263e-01 2.627896964550018311e-01 -2.424666136503219604e-01 -2.915714979171752930e-01 -6.887541152536869049e-03 2.303670719265937805e-02 -2.662955820560455322e-01 1.004769951105117798e-01 2.423634082078933716e-01 1.336547285318374634e-01 -2.370294332504272461e-01 -1.632281243801116943e-01 -1.894034743309020996e-01 -6.133516132831573486e-02 9.637371450662612915e-02 -3.343324363231658936e-01 -1.731852144002914429e-01 -1.035581976175308228e-01 1.447179466485977173e-01 -8.505301177501678467e-02 1.278091222047805786e-02 4.796405136585235596e-02 1.222983151674270630e-01 -1.013506948947906494e-01
2.823007404804229736e-01 -6.732620298862457275e-02 1.763062551617622375e-02 -1.660204082727432251e-01 3.753333911299705505e-02 -5.394447967410087585e-02 1.227910071611404419e-01 -2.046516537666320801e-01 -1.635748334228992462e-02 2.055458724498748779e-01 1.019605770707130432e-01 2.250502556562423706e-01 6.624905019998550415e-02 3.972075413912534714e-03 -5.879984796047210693e-02 6.982742995023727417e-02 4.554141163825988770e-01 9.669846296310424805e-02 -3.768501579761505127e-01 -4.351976141333580017e-02 -1.144241839647293091e-01 1.984625458717346191e-01 4.729255288839340210e-02 -1.215034630149602890e-02 -1.880110986530780792e-02 1.450573951005935669e-01 3.080794513225555420e-01 -1.817608028650283813e-01 1.819294691085815430e-01 -8.133444935083389282e-02 2.642121315002441406e-01 -1.895500421524047852e-01
-1.727795600891113281e-01 8.793808519840240479e-03 -1.779740005731582642e-01 -1.904963552951812744e-01 8.876417577266693115e-02 -1.755466014146804810e-01 1.515320986509323120e-01 -2.236155718564987183e-01 1.786777675151824951e-01 3.783035650849342346e-02 -2.093520574271678925e-02 2.384201288223266602e-01 -7.560500502586364746e-02 8.305739611387252808e-02 -5.042154714465141296e-02 2.202829718589782715e-02 2.361696660518646240e-01 -2.500723488628864288e-02 1.756475269794464111e-01 1.724148392677307129e-01 1.495348364114761353e-01 2.903259992599487305e-01 3.078294396400451660e-01 -3.015711605548858643e-01 -1.956748962402343750e-01 1.954414546489715576e-01 2.226553112268447876e-01 -1.647619009017944336e-01 -2.359060756862163544e-02 1.766730546951293945e-01 2.983830571174621582e-01 2.860962599515914917e-02
9.495195001363754272e-02 9.107972681522369385e-02 1.924164891242980957e-01 -1.982451379299163818e-01 2.374808490276336670e-01 -1.230318024754524231e-01 -3.512212261557579041e-02 -5.189136266708374023e-01 -2.043197751045227051e-01 1.446016728878021240e-01 -2.971759140491485596e-01 3.467880561947822571e-02 2.252394706010818481e-01 2.121905796229839325e-02 -8.314333856105804443e-02 8.346594125032424927e-02 3.175995871424674988e-02 2.339587546885013580e-02 -2.396571189165115356e-01 7.715425640344619751e-02 -2.426462471485137939e-01 -1.102873980998992920e-01 1.672820746898651123e-01 -2.652440778911113739e-02 -4.061721265316009521e-02 -1.420946270227432251e-01 1.183064505457878113e-01 -4.134774953126907349e-02 -1.034970954060554504e-01 2.584349513053894043e-01 2.450782358646392822e-01 -8.548469841480255127e-02
8.797255158424377441e-02 -8.430162817239761353e-02 -1.351343393325805664e-01 -3.277491927146911621e-01 1.720381528139114380e-01 2.429451793432235718e-02 -1.697696447372436523e-01 -4.621711373329162598e-01 1.973769515752792358e-01 -1.685444265604019165e-01 -2.632720954716205597e-02 8.198405057191848755e-02 1.431725621223449707e-01 -2.105123847723007202e-01 -2.353498637676239014e-01 -2.682557702064514160e-01 6.663606315851211548e-02 5.776744335889816284e-02 1.609086990356445312e-01 -1.531675364822149277e-02 5.512887984514236450e-02 2.752228677272796631e-01 1.471964567899703979e-01 -2.476058751344680786e-01 -1.774424910545349121e-01 2.004520893096923828e-01 1.780042797327041626e-01 -6.328913569450378418e-02 3.544475138187408447e-02 9.825485944747924805e-02 -4.258632287383079529e-02 6.457789987325668335e-02
3.472185507416725159e-02 2.515599597245454788e-03 -1.446999907493591309e-01 -6.789226830005645752e-02 1.208097189664840698e-01 -1.358432173728942871e-01 7.354806363582611084e-02 5.815644562244415283e-02 -2.199595123529434204e-01 1.289348304271697998e-01 8.437611162662506104e-02 -1.992804259061813354e-01 3.971898853778839111e-01 -4.916305094957351685e-02 -1.707521975040435791e-01 -2.273005992174148560e-02 4.752325266599655151e-02 -2.658542990684509277e-01 -1.227281615138053894e-01 1.677064448595046997e-01 1.366523094475269318e-02 1.353673189878463745e-01 1.128539592027664185e-01 -3.393069207668304443e-01 -3.939849436283111572e-01 -1.620963960886001587e-01 1.673749238252639771e-01 -2.412268072366714478e-01 9.682852029800415039e-02 2.069623172283172607e-01 -1.498647127300500870e-02 -2.169652134180068970e-01
-5.715445429086685181e-02 5.244862288236618042e-02 1.583266705274581909e-01 -9.064172953367233276e-02 3.558228537440299988e-02 -2.938039787113666534e-02 -1.427941918373107910e-01 -3.009445667266845703e-01 -8.529865741729736328e-02 -2.664883732795715332e-01 -1.117956340312957764e-01 1.149900606833398342e-03 1.574832499027252197e-01 -3.621862828731536865e-01 1.344582717865705490e-02 -3.277801275253295898e-01 2.807781398296356201e-01 4.217876866459846497e-02 -1.308147162199020386e-01 1.771330982446670532e-01 8.495540171861648560e-02 4.688325524330139160e-02 -1.336779892444610596e-01 -3.253173828125000000e-01 -1.783931255340576172e-01 3.443998843431472778e-02 2.157249897718429565e-01 -1.198880448937416077e-01 -5.308480188250541687e-02 1.314134150743484497e-01 2.792502641677856445e-01 -1.975113004446029663e-01
-5.221329256892204285e-02 8.886489085853099823e-03 -6.225083768367767334e-02 -2.582300603389739990e-01 -5.209805071353912354e-02 -1.477956622838973999e-01 2.444883733987808228e-01 -3.775707781314849854e-01 4.796747863292694092e-02 7.647614181041717529e-02 -1.183077245950698853e-01 3.048775494098663330e-01 8.531060069799423218e-03 7.059615850448608398e-02 3.158683190122246742e-03 -1.769132763147354126e-01 3.485275506973266602e-01 -1.215633451938629150e-01 2.214109152555465698e-01 -3.029710426926612854e-02 -6.061444804072380066e-02 1.762449890375137329e-01 1.725693494081497192e-01 -1.039451882243156433e-01 -3.062588870525360107e-01 4.261534661054611206e-02 1.890401095151901245e-01 -3.853616490960121155e-02 -1.106410920619964600e-01 2.458333820104598999e-01 2.186319082975387573e-01 -1.829354912042617798e-01
5.465454235672950745e-02 -1.220902726054191589e-01 -2.657616138458251953e-01 -3.161204159259796143e-01 3.489243611693382263e-02 -1.355544291436672211e-02 5.593238864094018936e-03 -3.063406050205230713e-01 1.148024126887321472e-01 7.071759551763534546e-02 -4.082422330975532532e-02 2.739962637424468994e-01 7.368046790361404419e-02 -3.124401271343231201e-01 -1.350352168083190918e-01 -2.927980720996856689e-01 2.186310738325119019e-01 1.433000117540359497e-01 1.471350491046905518e-01 -2.277860976755619049e-02 1.492768675088882446e-01 1.507480591535568237e-01 3.020386099815368652e-01 -1.756393015384674072e-01 -2.151568531990051270e-01 2.584309577941894531e-01 1.150288060307502747e-01 -9.326485544443130493e-02 -8.897221088409423828e-02 -2.346593514084815979e-02 7.792038470506668091e-02 8.485321700572967529e-02
1.120510771870613098e-01 1.899008005857467651e-01 -1.460668593645095825e-01 -1.896896213293075562e-01 -1.051494386047124863e-02 -1.586885005235671997e-01 3.249618038535118103e-02 -1.008702293038368225e-01 -2.012940198183059692e-01 -5.696117877960205078e-02 2.018743008375167847e-01 6.749038398265838623e-02 6.664400920271873474e-03 -2.649873793125152588e-01 2.723706960678100586e-01 -3.561346791684627533e-03 8.674430102109909058e-02 -3.643901944160461426e-01 1.045270338654518127e-01 1.307294964790344238e-01 -3.430923223495483398e-01 1.608976572751998901e-01 3.326000273227691650e-02 -4.467660486698150635e-01 1.039601676166057587e-02 1.805733442306518555e-01 -4.192176461219787598e-02 2.297261497005820274e-03 -5.321318749338388443e-03 2.662589848041534424e-01 7.699215412139892578e-02 -7.268840912729501724e-03
1.591515243053436279e-01 -7.035672664642333984e-02 -8.300010114908218384e-02 -6.296585500240325928e-02 2.072815150022506714e-01 6.340589374303817749e-02 5.970823764801025391e-02 -4.858479201793670654e-01 9.122104197740554810e-02 -1.788931898772716522e-02 -1.056772023439407349e-01 8.570413105189800262e-03 1.162104681134223938e-02 -4.939891695976257324e-01 -3.229439631104469299e-02 -1.736874282360076904e-01 1.236189380288124084e-01 5.764113739132881165e-02 -4.812242835760116577e-02 1.784671694040298462e-01 2.079666107892990112e-01 1.941361278295516968e-01 -1.877330802381038666e-02 -3.205238282680511475e-01 -1.615214198827743530e-01 -5.247931182384490967e-02 4.126625880599021912e-02 4.804160445928573608e-03 1.106925532221794128e-01 2.578271627426147461e-01 1.692890822887420654e-01 -4.755825176835060120e-02
-1.266045123338699341e-01 -5.972431227564811707e-02 -9.410931915044784546e-02 -1.420515477657318115e-01 -1.516925394535064697e-01 -1.050259619951248169e-01 3.376104310154914856e-02 -1.155448928475379944e-01 -2.858554720878601074e-01 3.348018229007720947e-01 -1.731224358081817627e-01 2.499525845050811768e-01 2.193969786167144775e-01 -7.055590301752090454e-02 3.164623677730560303e-01 -2.427013516426086426e-01 3.524939715862274170e-01 -5.845216661691665649e-02 -2.953869700431823730e-01 -8.170681446790695190e-02 -1.168262064456939697e-01 2.198617160320281982e-01 3.436359018087387085e-02 -2.181801944971084595e-01 6.715208292007446289e-02 -1.403434425592422485e-01 1.080177575349807739e-01 -8.824776858091354370e-02 -2.572751790285110474e-02 9.604115039110183716e-02 -1.344536244869232178e-01 2.060885913670063019e-02
-2.100889757275581360e-02 -3.684643888846039772e-03 -8.233383297920227051e-02 -1.835545301437377930e-01 -2.351873964071273804e-01 -1.713107526302337646e-01 -2.595021128654479980e-01 -2.205550223588943481e-01 -1.362180709838867188e-01 4.628995805978775024e-02 -2.633848972618579865e-02 9.492461383342742920e-02 1.528197228908538818e-01 2.641355991363525391e-01 -4.202222079038619995e-02 -2.906458675861358643e-01 2.203700691461563110e-01 -6.355988234281539917e-02 -5.227921530604362488e-02 2.284969091415405273e-01 -3.388004302978515625e-01 1.507875695824623108e-02 3.780533969402313232e-01 -1.904824972152709961e-01 -1.187669038772583008e-01 1.263156812638044357e-02 2.347713410854339600e-01 5.713791586458683014e-03 9.137323498725891113e-02 6.962504982948303223e-02 2.387523949146270752e-01 -8.532281965017318726e-02
2.516877651214599609e-01 1.164686158299446106e-01 1.264326274394989014e-01 -1.421583294868469238e-01 -8.389854803681373596e-03 -2.415267527103424072e-01 2.120715379714965820e-01 -4.646763801574707031e-01 1.592986136674880981e-01 2.582787871360778809e-01 2.466178685426712036e-02 2.313367873430252075e-01 2.831342518329620361e-01 -1.842773109674453735e-01 2.597248367965221405e-02 -9.135613590478897095e-02 -6.484622508287429810e-02 4.733068868517875671e-02 -2.346090972423553467e-01 -1.900572702288627625e-02 4.339212551712989807e-02 1.043711677193641663e-01 -7.765126973390579224e-02 -3.780713379383087158e-01 -6.869333237409591675e-02 8.298024535179138184e-02 2.185661643743515015e-01 7.944098114967346191e-02 5.687735602259635925e-02 -1.125746779143810272e-02 7.615445647388696671e-03 -7.442912459373474121e-02
8.672022074460983276e-02 6.031288579106330872e-02 -6.154366210103034973e-02 -2.526964843273162842e-01 1.382486522197723389e-01 -7.507844269275665283e-02 -7.378089427947998047e-02 -3.062874376773834229e-01 4.484638199210166931e-02 1.535575240850448608e-01 -4.149177297949790955e-02 -1.015107426792383194e-02 -7.444220595061779022e-03 -2.906734645366668701e-01 1.845789998769760132e-01 -1.720736920833587646e-01 -3.020362555980682373e-02 1.631286228075623512e-03 2.371047586202621460e-01 1.198665276169776917e-01 1.689383387565612793e-02 2.491960078477859497e-01 -3.442153334617614746e-02 -3.711718916893005371e-01 -2.815169394016265869e-01 -1.170342788100242615e-01 1.465174704790115356e-01 -3.428889214992523193e-01 4.720032960176467896e-02 9.415717422962188721e-02 1.016144007444381714e-01 -3.087164461612701416e-01
-1.333283782005310059e-01 9.077604860067367554e-02 -3.221611380577087402e-01 -6.061090156435966492e-03 1.445135567337274551e-02 -3.374289348721504211e-02 8.770794421434402466e-02 -8.465222269296646118e-02 -5.229282006621360779e-02 2.280182093381881714e-01 -3.061522729694843292e-02 -1.629872173070907593e-01 2.279265075922012329e-01 -1.077500581741333008e-01 -4.918495938181877136e-02 1.691873967647552490e-01 2.895350158214569092e-01 -1.941289156675338745e-01 -2.781018316745758057e-01 3.322150707244873047e-01 -2.405147254467010498e-02 1.829577796161174774e-02 2.818624861538410187e-02 -2.676414549350738525e-01 -3.069158196449279785e-01 -8.093465119600296021e-02 -5.735748633742332458e-02 -1.391048431396484375e-01 3.235507309436798096e-01 -2.973045222461223602e-02 2.555007338523864746e-01 1.784804463386535645e-02
-9.402436017990112305e-02 1.319736894220113754e-02 -8.154569566249847412e-02 -1.835106611251831055e-01 1.258273422718048096e-01 -2.104087769985198975e-01 1.515369564294815063e-01 -2.615243792533874512e-01 1.630158126354217529e-01 6.405781209468841553e-02 -2.751322276890277863e-02 4.122667908668518066e-01 -1.455151103436946869e-02 -9.498698264360427856e-02 -1.260108947753906250e-01 5.259054247289896011e-03 3.351876735687255859e-01 -9.226951003074645996e-02 1.827445030212402344e-01 1.413665711879730225e-01 -4.614379256963729858e-02 9.333662688732147217e-02 1.586762368679046631e-01 -7.106115669012069702e-02 -2.968479096889495850e-01 5.816714465618133545e-02 2.206678092479705811e-01 -1.878122538328170776e-01 -9.295357763767242432e-02 1.953959614038467407e-01 3.673855066299438477e-01 9.072109125554561615e-03
1.524631679058074951e-01 9.449714422225952148e-02 2.965211868286132812e-01 -3.784607052803039551e-01 4.282218962907791138e-02 -1.007796451449394226e-01 1.634731441736221313e-01 -9.952586144208908081e-02 -1.090141162276268005e-01 1.072484627366065979e-01 -5.154766142368316650e-02 2.089527249336242676e-01 2.165513932704925537e-01 -2.517053186893463135e-01 -5.201048776507377625e-02 -6.384381651878356934e-02 1.795595698058605194e-02 -1.156798973679542542e-01 -4.830079674720764160e-01 1.031832993030548096e-01 -1.097529307007789612e-01 9.260099381208419800e-03 1.208205521106719971e-01 -1.914808154106140137e-01 -2.565186917781829834e-01 2.119847573339939117e-02 -3.093771636486053467e-02 -1.327367573976516724e-01 1.086441799998283386e-01 3.453101962804794312e-02 2.326022088527679443e-02 2.861935496330261230e-01
4.078403860330581665e-02 -1.522712260484695435e-01 -2.904050350189208984e-01 -3.986529409885406494e-01 -5.831690505146980286e-02 -1.891563273966312408e-02 1.404585130512714386e-02 -3.535223901271820068e-01 1.747861802577972412e-01 -2.078150212764739990e-02 2.760302647948265076e-02 2.988821864128112793e-01 6.749704480171203613e-02 -2.383522093296051025e-01 -2.055242806673049927e-01 -2.928127944469451904e-01 1.127470880746841431e-01 3.330208361148834229e-02 1.281385719776153564e-01 -1.276325732469558716e-01 1.465861201286315918e-01 2.057355493307113647e-01 1.590565294027328491e-01 -2.067235112190246582e-01 -1.023379787802696228e-01 1.882093399763107300e-01 2.221272885799407959e-01 6.700702011585235596e-03 1.631156541407108307e-03 6.515994668006896973e-02 6.408376991748809814e-02 1.025674566626548767e-01
2.915463410317897797e-02 -1.264129579067230225e-02 -5.472401157021522522e-02 -1.963520497083663940e-01 3.009584173560142517e-02 8.194106817245483398e-02 -1.245237141847610474e-01 -1.573879420757293701e-01 1.111253872513771057e-01 -2.421627640724182129e-01 -1.728535294532775879e-01 -4.596102982759475708e-02 -1.675278320908546448e-02 -3.399497866630554199e-01 4.765151068568229675e-02 -3.033684790134429932e-01 3.189734518527984619e-01 1.145982220768928528e-01 -1.303662657737731934e-01 1.453427374362945557e-01 -4.975450038909912109e-02 1.172837391495704651e-01 -6.987707316875457764e-02 -3.934875428676605225e-01 -2.265475243330001831e-01 3.059823065996170044e-02 9.735517948865890503e-02 2.611590176820755005e-02 -9.341399371623992920e-02 2.591583728790283203e-01 3.510319888591766357e-01 -7.704807817935943604e-02
9.746209718286991119e-03 -1.576006561517715454e-01 -1.560629755258560181e-01 -4.727954268455505371e-01 2.052206248044967651e-01 -3.292621672153472900e-02 1.961245536804199219e-01 -1.390941590070724487e-01 -3.209571540355682373e-02 7.944008708000183105e-02 8.058223128318786621e-02 3.166195750236511230e-01 -1.381463557481765747e-01 -1.404030919075012207e-01 -4.749311134219169617e-02 -1.472045034170150757e-01 2.879293560981750488e-01 -1.200461834669113159e-01 1.613573580980300903e-01 1.289647966623306274e-01 -7.357563078403472900e-02 4.116039276123046875e-01 1.384514719247817993e-01 -1.293858587741851807e-01 -9.099849313497543335e-02 5.654774606227874756e-02 1.307453811168670654e-01 4.889526963233947754e-02 -1.628378480672836304e-01 -1.082254387438297272e-02 1.997691094875335693e-01 3.364534303545951843e-02
1.377166211605072021e-01 -1.357840597629547119e-01 -4.538304358720779419e-02 -2.721702158451080322e-01 2.273650467395782471e-01 2.328896224498748779e-01 9.632150828838348389e-02 -4.489736855030059814e-01 1.881927102804183960e-01 9.483152627944946289e-02 -2.747485637664794922e-01 2.325570136308670044e-01 -1.582071743905544281e-02 -3.388780653476715088e-01 -1.225851252675056458e-01 -4.319851100444793701e-02 1.794591546058654785e-01 6.559746712446212769e-02 -8.455144613981246948e-02 2.239862829446792603e-01 1.577157410793006420e-03 1.243072524666786194e-01 -5.649925023317337036e-02 -6.326232850551605225e-02 -2.779462039470672607e-01 -6.487003713846206665e-02 1.546461433172225952e-01 -1.165981441736221313e-01 2.405686676502227783e-02 7.346761971712112427e-02 1.470193564891815186e-01 2.592199109494686127e-02
4.865955095738172531e-03 -7.553807646036148071e-02 -6.225582584738731384e-02 -7.932429015636444092e-02 -1.603592485189437866e-01 -1.594140976667404175e-01 3.212498426437377930e-01 -2.116069495677947998e-01 1.408552005887031555e-02 -7.661183830350637436e-03 6.749655306339263916e-02 7.923234254121780396e-02 2.807929217815399170e-01 -1.386943459510803223e-02 -1.036465018987655640e-01 1.821674965322017670e-02 1.532119065523147583e-01 1.289685443043708801e-02 -3.315544426441192627e-01 -7.417445629835128784e-02 2.853909134864807129e-01 1.511857658624649048e-01 1.580434143543243408e-01 -2.041745930910110474e-01 -2.608598172664642334e-01 -2.037272453308105469e-01 2.823024988174438477e-01 2.984461188316345215e-01 7.458779215812683105e-02 1.938487887382507324e-01 2.227729409933090210e-01 5.163985490798950195e-02
-9.652857668697834015e-03 2.297542691230773926e-01 -5.947017297148704529e-02 -5.098598003387451172e-01 5.070743709802627563e-02 -1.043787226080894470e-01 1.508565247058868408e-01 -1.057508289813995361e-01 -1.183691062033176422e-02 -8.599490672349929810e-02 -1.312995608896017075e-02 2.071373611688613892e-01 1.480079628527164459e-02 -1.454158276319503784e-01 4.988440126180648804e-02 -2.255202233791351318e-01 3.924821317195892334e-01 -7.731387764215469360e-02 5.907878279685974121e-02 2.499623224139213562e-02 -1.913342624902725220e-01 3.100253045558929443e-01 1.383577138185501099e-01 2.910217642784118652e-02 6.684166938066482544e-02 -2.843120601028203964e-04 3.245854973793029785e-01 9.529346972703933716e-02 -6.759348511695861816e-02 1.863889992237091064e-01 -1.161232069134712219e-01 1.494824141263961792e-01
2.408331781625747681e-01 -3.448596596717834473e-01 -2.142044156789779663e-01 -4.805382788181304932e-01 1.642518341541290283e-01 -1.590507328510284424e-01 1.084682182408869267e-03 -1.398581173270940781e-02 7.444920390844345093e-02 2.391970157623291016e-01 -1.363413482904434204e-01 -1.573672704398632050e-02 4.939391836524009705e-02 3.064292669296264648e-02 7.575252652168273926e-02 -3.959896788001060486e-02 -9.243440814316272736e-03 -9.947483241558074951e-02 -2.519436180591583252e-01 1.251717060804367065e-01 -5.707617104053497314e-02 8.485476672649383545e-02 -9.428621083498001099e-02 -1.076300218701362610e-01 -1.565753370523452759e-01 2.807778418064117432e-01 2.444932311773300171e-01 -5.358979105949401855e-02 1.454569548368453979e-01 1.778458356857299805e-01 2.340472787618637085e-01 -8.886007219552993774e-02
-1.093900948762893677e-01 4.262700211256742477e-03 1.833547949790954590e-01 -2.816654443740844727e-01 3.502531722187995911e-02 -2.381267696619033813e-01 2.182903885841369629e-01 -2.212505042552947998e-02 -2.201767452061176300e-02 1.243321523070335388e-01 -1.248675584793090820e-01 2.059050798416137695e-01 3.557669743895530701e-02 -2.346359193325042725e-01 2.420150041580200195e-01 5.757302511483430862e-03 2.151595950126647949e-01 -1.494392901659011841e-01 1.190624237060546875e-01 3.935083746910095215e-02 -1.001543253660202026e-01 3.854328691959381104e-01 1.364526599645614624e-01 -5.537883564829826355e-02 -2.654052674770355225e-01 2.454891614615917206e-02 3.563067317008972168e-01 -1.411044299602508545e-01 -1.609454005956649780e-01 -8.939295262098312378e-02 1.337363123893737793e-01 2.140573710203170776e-01
3.650856018066406250e-02 -2.124790251255035400e-01 -6.730157881975173950e-02 -2.302561402320861816e-01 1.421554386615753174e-01 -1.215059682726860046e-01 2.097739875316619873e-01 -1.531871967017650604e-02 -2.295101433992385864e-01 2.061606645584106445e-01 3.926672413945198059e-02 -2.298133969306945801e-01 1.466190367937088013e-01 -1.563480645418167114e-01 -1.002724915742874146e-01 -2.280805855989456177e-01 4.814989399164915085e-03 -9.279999136924743652e-02 -1.683488190174102783e-01 1.699134409427642822e-01 1.488816738128662109e-01 -1.344058662652969360e-01 3.487376868724822998e-02 -3.793351948261260986e-01 1.084146052598953247e-01 1.772394217550754547e-02 4.013403356075286865e-01 5.261220037937164307e-02 2.128515243530273438e-01 1.402565389871597290e-01 1.722649186849594116e-01 1.935424655675888062e-01
-3.442157059907913208e-02 -1.723295636475086212e-02 1.963095925748348236e-02 -1.322967931628227234e-02 6.896223872900009155e-02 -5.117236636579036713e-03 -3.585695521906018257e-03 -4.205200076103210449e-01 1.606293618679046631e-01 3.849576041102409363e-02 3.766671568155288696e-02 1.307221055030822754e-01 2.190545499324798584e-01 -2.817372381687164307e-01 3.301068395376205444e-02 -4.496420621871948242e-01 3.155451714992523193e-01 -1.033884380012750626e-02 1.134570464491844177e-01 6.220416352152824402e-02 2.485466003417968750e-01 1.476418823003768921e-01 5.165972188115119934e-02 -2.717022299766540527e-01 -1.768977493047714233e-01 -2.278900146484375000e-01 2.649373747408390045e-02 5.588398501276969910e-02 1.070510596036911011e-01 1.458565592765808105e-01 2.076005041599273682e-01 2.326199039816856384e-02
-5.101464316248893738e-02 2.037232369184494019e-01 -3.500344157218933105e-01 -4.301685392856597900e-01 1.387470513582229614e-01 -6.014994531869888306e-02 -6.368888914585113525e-02 -7.452111691236495972e-02 -1.662734001874923706e-01 1.364856362342834473e-01 7.158266007900238037e-02 6.338240951299667358e-02 2.949461638927459717e-01 5.936371535062789917e-02 1.172849163413047791e-01 -1.771969199180603027e-01 1.406692713499069214e-01 9.545264765620231628e-03 -3.103673458099365234e-01 -3.549965471029281616e-02 -1.471931189298629761e-01 3.477570712566375732e-01 6.327588111162185669e-02 -1.998825520277023315e-01 -7.753565162420272827e-02 -8.322683721780776978e-02 1.551732271909713745e-01 4.351328313350677490e-02 -6.646449118852615356e-02 -1.134980246424674988e-01 -2.528840899467468262e-01 2.394418418407440186e-02
1.589611321687698364e-01 -1.026709079742431641e-01 -2.075369805097579956e-01 -1.062383353710174561e-01 4.204722493886947632e-02 -1.898447275161743164e-01 3.099818229675292969e-01 -2.658004164695739746e-01 -3.992522954940795898e-01 1.556032150983810425e-01 -9.442795813083648682e-02 -8.204243332147598267e-02 -1.063724141567945480e-02 -1.181308999657630920e-01 -5.522807128727436066e-03 6.853142380714416504e-02 5.309528205543756485e-03 -1.141549572348594666e-01 -2.197594791650772095e-01 1.657098382711410522e-01 5.616158246994018555e-02 1.577863544225692749e-01 2.012559771537780762e-02 3.986003249883651733e-02 -1.639711558818817139e-01 2.850558795034885406e-02 3.498735129833221436e-01 -1.422397941350936890e-01 1.845120638608932495e-01 -2.010969817638397217e-02 3.775287270545959473e-01 1.450827419757843018e-01
1.028095409274101257e-01 -6.367544829845428467e-02 -5.354176461696624756e-02 6.894037872552871704e-02 5.115487426519393921e-02 3.421130590140819550e-03 8.970503509044647217e-02 -4.323066771030426025e-01 1.412836462259292603e-01 -6.804688274860382080e-02 5.383904650807380676e-02 8.949633687734603882e-02 5.099394172430038452e-02 -3.706451952457427979e-01 1.229223683476448059e-01 -2.845326066017150879e-01 2.094474434852600098e-01 1.773270070552825928e-01 -4.197589308023452759e-02 2.725113928318023682e-01 1.660819202661514282e-01 1.614725142717361450e-01 3.059028089046478271e-02 -1.675816327333450317e-01 -1.374911963939666748e-01 -1.151748839765787125e-02 1.466438472270965576e-01 2.707646228373050690e-02 -1.259215027093887329e-01 4.091083407402038574e-01 2.183798253536224365e-01 -4.941379278898239136e-02
-9.373042732477188110e-02 3.956758230924606323e-02 5.183788016438484192e-02 -1.012017205357551575e-01 -3.860890492796897888e-02 8.708690106868743896e-02 4.781081806868314743e-03 -4.252283275127410889e-01 -2.635188167914748192e-03 9.481932222843170166e-02 -3.084166441112756729e-03 2.204246968030929565e-01 4.493671655654907227e-01 1.219587028026580811e-02 -1.493680328130722046e-01 -1.201640293002128601e-01 9.541467577219009399e-02 -1.724624335765838623e-01 1.802693754434585571e-01 8.320666104555130005e-02 -3.927003443241119385e-01 1.731242537498474121e-01 2.142041474580764771e-01 -2.499333173036575317e-01 -9.084983915090560913e-02 -2.544287359341979027e-03 4.942084476351737976e-02 1.604934781789779663e-01 1.638302505016326904e-01 8.806445449590682983e-02 1.075704321265220642e-01 -1.922193616628646851e-01
1.074414923787117004e-01 4.411720111966133118e-02 -1.467752736061811447e-02 -3.044706881046295166e-01 1.605295240879058838e-01 1.897379010915756226e-01 -1.986455321311950684e-01 -1.842271983623504639e-01 -1.592469066381454468e-01 -4.092461243271827698e-02 1.646581888198852539e-01 1.860203295946121216e-01 -3.760384395718574524e-02 -1.525408327579498291e-01 2.857618778944015503e-02 1.640071123838424683e-01 1.668209433555603027e-01 -2.451751530170440674e-01 2.140970826148986816e-01 3.511732444167137146e-02 -1.149379238486289978e-01 1.751588582992553711e-01 1.648956984281539917e-01 -1.516964286565780640e-01 -1.922146975994110107e-01 2.763562202453613281e-01 3.564450144767761230e-01 -2.085895240306854248e-01 1.062275841832160950e-01 1.380418688058853149e-01 1.490412354469299316e-01 -2.274528145790100098e-01
-2.326983958482742310e-02 1.252733767032623291e-01 -2.204715758562088013e-01 -5.480522289872169495e-02 -1.528593339025974274e-02 1.377519220113754272e-01 -7.947352528572082520e-02 -4.669564962387084961e-01 2.040886431932449341e-01 2.348649650812149048e-01 -1.546164155006408691e-01 3.947545960545539856e-02 2.779231369495391846e-01 2.387577146291732788e-01 -1.428012363612651825e-02 1.044696792960166931e-01 2.943883836269378662e-01 -2.302064150571823120e-01 -1.810365468263626099e-01 2.906094118952751160e-02 -9.517942368984222412e-02 -1.367907673120498657e-01 4.570465534925460815e-02 -1.705038100481033325e-01 -5.308867990970611572e-02 5.336586758494377136e-02 2.512868642807006836e-01 3.299432992935180664e-02 -1.600298434495925903e-01 1.962238699197769165e-01 1.268484294414520264e-01 -1.965305805206298828e-01
5.901695042848587036e-02 1.858738511800765991e-01 -4.159146919846534729e-02 -2.550812959671020508e-01 2.599743604660034180e-01 -1.894535571336746216e-01 3.230398595333099365e-01 -1.064090877771377563e-01 1.015905439853668213e-01 7.523628324270248413e-02 -7.716783136129379272e-02 2.262045592069625854e-01 8.285473287105560303e-02 -2.183859795331954956e-01 2.449448853731155396e-01 -1.443360149860382080e-01 2.806728780269622803e-01 -8.088727295398712158e-02 1.130738332867622375e-01 5.323405936360359192e-02 -2.345414161682128906e-01 3.485925793647766113e-01 6.054704636335372925e-02 -8.098219335079193115e-02 -2.098399698734283447e-01 1.126147061586380005e-01 2.746452391147613525e-01 -1.378418058156967163e-01 -1.070718392729759216e-01 -5.706674605607986450e-02 1.639713346958160400e-02 1.170331388711929321e-01
2.074165642261505127e-01 -1.014230102300643921e-01 -2.827666699886322021e-01 -1.720590442419052124e-01 7.364685088396072388e-02 -2.301993966102600098e-01 1.337111834436655045e-02 -1.927757859230041504e-01 -1.909696459770202637e-01 9.621502459049224854e-02 -9.647582471370697021e-02 -1.299181878566741943e-01 1.133948415517807007e-01 7.742940913885831833e-03 2.108153402805328369e-01 2.100969851016998291e-01 3.011951446533203125e-01 -1.215423457324504852e-02 -1.719362735748291016e-01 -1.273631006479263306e-01 -1.716324537992477417e-01 2.831104695796966553e-01 1.925299912691116333e-01 8.357590436935424805e-02 -2.890342772006988525e-01 1.765357553958892822e-01 2.323531359434127808e-01 -2.692674100399017334e-01 6.981491297483444214e-02 1.212687492370605469e-01 8.631426841020584106e-02 9.704437106847763062e-02
2.465073578059673309e-02 2.807580530643463135e-01 6.851815432310104370e-02 -2.311371415853500366e-01 1.600449383258819580e-01 -5.763005930930376053e-03 -3.480268418788909912e-01 -2.850287966430187225e-02 -3.272103145718574524e-02 -2.113858461380004883e-01 -3.128447383642196655e-02 8.422741666436195374e-03 2.108364552259445190e-01 -3.815707564353942871e-01 -1.509928843006491661e-03 -1.965565383434295654e-01 1.302019953727722168e-01 8.360225707292556763e-02 -9.247134439647197723e-04 1.283028721809387207e-01 -1.327041238546371460e-01 1.408438384532928467e-01 -3.559472411870956421e-02 -3.587325215339660645e-01 -1.533125787973403931e-01 -1.007116660475730896e-01 2.239105850458145142e-01 -2.740618027746677399e-02 -4.377482831478118896e-02 1.939450651407241821e-01 3.158823251724243164e-01 -8.787012100219726562e-02
5.057746544480323792e-03 1.275290846824645996e-01 1.950223445892333984e-01 -3.380314409732818604e-01 1.206160709261894226e-01 -1.651455461978912354e-01 1.814520061016082764e-01 -2.809267118573188782e-02 -2.180630415678024292e-01 1.719142198562622070e-01 8.642727881669998169e-02 1.106445714831352234e-01 4.453810751438140869e-01 8.606086671352386475e-02 1.384059786796569824e-01 -2.172406315803527832e-01 5.836896598339080811e-02 9.872762858867645264e-02 -3.166744112968444824e-01 1.431836336851119995e-01 -1.506244838237762451e-01 3.500925302505493164e-01 4.470949247479438782e-02 -1.476309746503829956e-01 1.312633138149976730e-02 1.162725314497947693e-01 1.910711973905563354e-01 -7.021706551313400269e-03 4.997199773788452148e-02 6.993428617715835571e-02 -5.601527169346809387e-02 1.522457301616668701e-01
-7.909125834703445435e-02 1.828410923480987549e-01 -1.996615827083587646e-01 -1.228993162512779236e-01 9.596586972475051880e-02 -2.774797976016998291e-01 1.704263687133789062e-01 -2.895922064781188965e-01 2.078278809785842896e-01 8.291406184434890747e-02 1.461963634938001633e-02 2.131475210189819336e-01 -8.419100940227508545e-02 -1.127767264842987061e-01 -2.100134342908859253e-01 -2.382101118564605713e-02 3.431487381458282471e-01 -1.905362606048583984e-01 1.497721672058105469e-01 5.848668515682220459e-02 1.094849184155464172e-01 3.152185380458831787e-01 1.204717755317687988e-01 -2.266259044408798218e-01 -2.402736246585845947e-01 2.124796211719512939e-01 5.717487633228302002e-02 -7.788418233394622803e-02 -7.121424656361341476e-03 1.211258769035339355e-01 2.379334717988967896e-01 7.321598380804061890e-02
-7.846112130209803581e-04 -7.563066482543945312e-02 6.043268367648124695e-02 -2.649517655372619629e-01 -1.379679981619119644e-02 -5.010630935430526733e-03 2.671100795269012451e-01 -2.863833010196685791e-01 -1.004163697361946106e-01 3.973751366138458252e-01 -3.129365146160125732e-01 -1.442732363939285278e-01 -3.769809007644653320e-02 -5.327957868576049805e-02 9.933358430862426758e-02 -1.140242889523506165e-01 -3.628885746002197266e-02 9.980157762765884399e-02 -1.036303862929344177e-01 1.730794459581375122e-01 7.515767961740493774e-02 2.750001549720764160e-01 -1.355698704719543457e-01 -2.054849267005920410e-01 -9.722553938627243042e-02 -6.902510300278663635e-03 1.699564605951309204e-01 1.595133095979690552e-01 2.498473376035690308e-01 2.177818566560745239e-01 2.923223972320556641e-01 -9.275301126763224602e-04
7.712040096521377563e-02 1.822695285081863403e-01 -2.152550667524337769e-01 3.474509716033935547e-02 -1.493158638477325439e-01 -1.082601621747016907e-01 -1.009447872638702393e-01 1.733201742172241211e-01 -2.320360988378524780e-01 -4.869459196925163269e-02 -1.093887388706207275e-01 1.406174004077911377e-01 3.294125497341156006e-01 -1.892714947462081909e-01 -2.401665598154067993e-02 -1.330515295267105103e-01 3.357475101947784424e-01 -1.142678931355476379e-01 -2.366479113698005676e-02 -1.766761392354965210e-01 1.399318277835845947e-01 1.634898781776428223e-01 2.442144453525543213e-01 -2.126229554414749146e-01 -2.570063173770904541e-01 1.811963506042957306e-02 1.618620157241821289e-01 1.123362034559249878e-01 2.714262604713439941e-01 4.399540275335311890e-02 2.475623637437820435e-01 1.940742582082748413e-01
9.406309574842453003e-02 -8.669816702604293823e-02 -3.351180553436279297e-01 -3.004975616931915283e-01 4.421046003699302673e-02 -8.127953857183456421e-02 -1.161830350756645203e-01 -2.942025959491729736e-01 1.309796571731567383e-01 -9.239091724157333374e-02 8.023366332054138184e-03 1.073079332709312439e-01 1.906628906726837158e-01 -2.961840927600860596e-01 -2.376026660203933716e-01 -1.733714640140533447e-01 -1.351444143801927567e-02 -8.730417490005493164e-02 2.128609716892242432e-01 9.203119575977325439e-02 1.827270537614822388e-01 3.605603575706481934e-01 1.453358530998229980e-01 -3.078719675540924072e-01 -9.610852599143981934e-02 1.994795650243759155e-01 9.395010769367218018e-02 -8.800283819437026978e-02 1.296748369932174683e-01 -2.484936639666557312e-02 1.978991553187370300e-02 1.572683639824390411e-02
1.386038213968276978e-01 2.387291006743907928e-02 -8.573386073112487793e-02 -1.741312891244888306e-01 1.890253722667694092e-01 -3.087383136153221130e-02 -2.934870421886444092e-01 -4.499172866344451904e-01 -2.535678744316101074e-01 -4.845362564083188772e-04 -6.128020584583282471e-02 9.520412236452102661e-02 1.289610862731933594e-01 -2.951390445232391357e-01 2.428136318922042847e-01 6.698822975158691406e-02 -1.563887596130371094e-01 -9.470608085393905640e-02 1.545244306325912476e-01 3.146512210369110107e-01 -1.433753520250320435e-01 8.849591016769409180e-02 -1.786443032324314117e-02 -1.380633413791656494e-01 -3.068165183067321777e-01 -5.166171863675117493e-02 8.540168404579162598e-02 1.781998760998249054e-02 4.223200678825378418e-02 2.758528105914592743e-03 1.832959502935409546e-01 -1.706457734107971191e-01
-3.582496568560600281e-02 -6.839424371719360352e-02 -3.502629324793815613e-02 -1.520985513925552368e-01 4.586554169654846191e-01 -3.540844619274139404e-01 1.340599656105041504e-01 -2.528093755245208740e-01 -8.951660245656967163e-02 5.289882421493530273e-02 -1.119336411356925964e-01 1.614559590816497803e-01 -1.541358046233654022e-02 -2.672264277935028076e-01 1.691534817218780518e-01 5.886045470833778381e-02 1.229417696595191956e-01 -2.924843728542327881e-01 -9.571879357099533081e-02 1.633983999490737915e-01 1.290153861045837402e-01 2.774436771869659424e-01 1.547696739435195923e-01 -2.545029819011688232e-01 5.483197048306465149e-02 9.157489240169525146e-02 1.901614964008331299e-01 8.008388429880142212e-02 -6.568709760904312134e-02 -2.666085585951805115e-02 2.764154598116874695e-02 -1.424560844898223877e-01
-3.522234037518501282e-02 -1.117724999785423279e-01 -2.537624537944793701e-01 -5.743714049458503723e-03 -6.213828455656766891e-03 1.358826011419296265e-01 -1.405109614133834839e-01 -5.612679123878479004e-01 1.209147498011589050e-01 1.222663596272468567e-01 3.731303289532661438e-02 1.096084192395210266e-01 6.356663256883621216e-02 -3.103314638137817383e-01 -3.319668024778366089e-02 -3.558372259140014648e-01 2.906352281570434570e-01 -3.871155530214309692e-02 9.603693336248397827e-02 2.331246137619018555e-01 1.405870318412780762e-01 1.046091467142105103e-01 3.121830709278583527e-02 -1.481527388095855713e-01 -1.670145839452743530e-01 -1.025306284427642822e-01 8.575482666492462158e-02 3.264892473816871643e-02 8.821438997983932495e-02 1.528798043727874756e-01 1.188791245222091675e-01 4.737348854541778564e-02
1.631889343261718750e-01 -1.904581636190414429e-01 -6.297220289707183838e-02 -1.461788825690746307e-02 -2.549155429005622864e-02 1.085421144962310791e-01 2.557171881198883057e-01 -3.964134752750396729e-01 -1.955393850803375244e-01 3.733505029231309891e-03 1.738074868917465210e-01 -7.278728485107421875e-02 1.062437370419502258e-01 -2.697946727275848389e-01 2.610028982162475586e-01 1.993271857500076294e-01 1.381230950355529785e-01 -6.506436318159103394e-02 -2.965789847075939178e-02 -1.253969818353652954e-01 8.438445627689361572e-02 2.615205049514770508e-01 3.201696574687957764e-01 -1.149712726473808289e-01 -1.165803596377372742e-01 -1.144989430904388428e-01 2.818365693092346191e-01 9.453820437192916870e-02 1.914212107658386230e-01 1.640680730342864990e-01 -1.445923596620559692e-01 -3.960321843624114990e-02
6.640052795410156250e-02 -2.897135913372039795e-01 -1.435923576354980469e-01 -8.625343441963195801e-02 -1.926030032336711884e-03 6.959702074527740479e-02 1.627124547958374023e-01 -3.505649566650390625e-01 2.823778614401817322e-02 1.335059851408004761e-01 1.758814156055450439e-01 -3.795208781957626343e-02 3.028597831726074219e-01 3.978890832513570786e-03 -1.016876175999641418e-01 -5.858544260263442993e-02 6.676067411899566650e-02 1.470142006874084473e-01 -4.251312017440795898e-01 -7.257736474275588989e-02 -1.868605017662048340e-01 -6.198898702859878540e-02 2.096425592899322510e-01 -2.804047763347625732e-01 -2.762289345264434814e-01 1.475294083356857300e-01 9.561327844858169556e-02 8.397317491471767426e-03 5.049077048897743225e-02 2.269528359174728394e-01 1.421965062618255615e-01 -1.338080912828445435e-01
1.394575387239456177e-01 7.046309858560562134e-02 -1.496665477752685547e-01 -3.313158750534057617e-01 3.655523061752319336e-02 -4.225593209266662598e-01 -2.190975546836853027e-01 -1.197884157299995422e-01 -4.507175832986831665e-02 -1.993722766637802124e-01 2.078087180852890015e-01 8.538189530372619629e-02 1.209441497921943665e-01 -3.349905312061309814e-01 4.556269571185112000e-02 -1.763819456100463867e-01 1.611911356449127197e-01 -2.298744022846221924e-02 7.116454094648361206e-02 9.334214031696319580e-03 -2.723820507526397705e-01 1.655158959329128265e-02 -1.656686365604400635e-01 -2.802976965904235840e-01 -2.520362734794616699e-01 -2.044623941183090210e-01 4.732998833060264587e-02 1.390341967344284058e-01 7.347358763217926025e-02 6.322467327117919922e-02 2.104258351027965546e-02 2.233723876997828484e-03
-5.112397298216819763e-02 5.184740200638771057e-02 -1.208856794983148575e-02 -4.822370409965515137e-02 3.380014300346374512e-01 -3.115449249744415283e-01 2.354751229286193848e-01 -1.843523681163787842e-01 -5.636555701494216919e-02 2.426132857799530029e-01 -1.759573668241500854e-01 7.181966304779052734e-02 4.736992996186017990e-03 -1.916049420833587646e-01 1.683011054992675781e-01 -5.493133515119552612e-02 2.323203384876251221e-01 -2.286306023597717285e-01 9.744267165660858154e-02 2.282348871231079102e-01 1.037469878792762756e-02 3.817774057388305664e-01 1.849886029958724976e-01 -1.910101324319839478e-01 -1.032410338521003723e-01 5.578759685158729553e-02 2.627469897270202637e-01 -4.847696796059608459e-02 -1.970649063587188721e-01 -1.245814412832260132e-01 3.124302439391613007e-02 -1.911977492272853851e-02
-1.180196106433868408e-01 1.452610343694686890e-01 -6.449396908283233643e-02 -1.611291170120239258e-01 5.782813578844070435e-02 3.369499742984771729e-01 -1.743385009467601776e-02 -3.137022256851196289e-01 9.941764920949935913e-02 -1.252727359533309937e-01 1.252058446407318115e-01 2.232522815465927124e-01 4.980567470192909241e-02 -2.483750581741333008e-01 4.115388542413711548e-02 -2.963724136352539062e-01 -8.966425806283950806e-02 -9.317041933536529541e-02 -1.940484941005706787e-01 -4.934596270322799683e-02 2.120446227490901947e-02 2.892108559608459473e-01 2.497152835130691528e-01 -3.217471241950988770e-01 -2.556211352348327637e-01 -4.377170279622077942e-02 1.423441618680953979e-01 -3.745791688561439514e-02 6.364452838897705078e-02 -1.574043631553649902e-01 1.506207585334777832e-01 -1.650506556034088135e-01
2.000603675842285156e-01 4.302408173680305481e-02 -7.364749442785978317e-03 -5.143390893936157227e-01 2.702047824859619141e-01 -2.258681952953338623e-01 -1.236831098794937134e-01 -1.299734264612197876e-01 -1.998776197433471680e-01 2.158960700035095215e-02 -4.694696143269538879e-02 -1.479070186614990234e-01 1.205257773399353027e-01 -3.557867109775543213e-01 -9.980469942092895508e-02 -8.353115990757942200e-03 6.441695988178253174e-02 3.523529693484306335e-02 1.835754513740539551e-02 2.337046340107917786e-02 -9.426346421241760254e-02 1.441720277070999146e-01 -1.346411854028701782e-01 -1.389113962650299072e-01 -2.991848886013031006e-01 -1.082664802670478821e-01 2.914095222949981689e-01 2.018097341060638428e-01 -5.994494631886482239e-02 -7.242158520966768265e-03 -9.275298565626144409e-02 -9.576186537742614746e-02
1.733195781707763672e-01 8.893108367919921875e-02 -8.347045630216598511e-02 -2.000427246093750000e-01 1.569565981626510620e-01 2.563277781009674072e-01 -3.869462013244628906e-02 -2.599208056926727295e-01 -7.785298395901918411e-03 -5.925814062356948853e-02 2.426164597272872925e-01 2.527658641338348389e-01 -4.152445122599601746e-02 -9.532552957534790039e-02 -4.463781043887138367e-02 -1.056305617094039917e-01 7.955362647771835327e-02 -6.625501066446304321e-02 1.706065982580184937e-01 1.194536834955215454e-01 1.604924947023391724e-01 1.729964464902877808e-01 2.249384820461273193e-01 -2.771843969821929932e-01 -3.234999775886535645e-01 -8.152154833078384399e-02 2.435002475976943970e-01 -6.305271387100219727e-02 1.581739634275436401e-01 4.709972068667411804e-02 1.690003871917724609e-01 -3.712297976016998291e-01
3.306663632392883301e-01 4.182910919189453125e-02 -2.306168898940086365e-02 -5.906041711568832397e-02 5.980579555034637451e-02 -8.732924610376358032e-02 1.248159110546112061e-01 -3.046977519989013672e-01 -1.704319417476654053e-01 -3.182443678379058838e-01 1.551926583051681519e-01 1.075963024049997330e-02 -8.328723907470703125e-02 -2.117441445589065552e-01 -1.694134771823883057e-01 -2.830612659454345703e-01 2.064504772424697876e-01 -5.460782349109649658e-02 4.508157446980476379e-02 2.174518257379531860e-01 2.627994418144226074e-01 1.821838021278381348e-01 7.731966674327850342e-02 -4.307648241519927979e-01 2.468819171190261841e-02 5.872546881437301636e-02 2.035996317863464355e-01 -1.647421903908252716e-02 -7.296155393123626709e-02 -7.206619530916213989e-02 2.401218935847282410e-02 6.748726218938827515e-02
7.757650315761566162e-02 -1.375229358673095703e-01 7.031012326478958130e-02 -1.979331970214843750e-01 -2.875664234161376953e-01 -1.307648867368698120e-01 -1.781390607357025146e-01 -2.346928417682647705e-01 -4.442756250500679016e-02 2.289999425411224365e-01 -4.088641703128814697e-02 -2.901673913002014160e-01 1.950155198574066162e-01 -1.350890249013900757e-01 1.794072836637496948e-01 3.703471645712852478e-02 8.706366270780563354e-02 -3.633008301258087158e-01 -2.254374623298645020e-01 -1.221953425556421280e-02 2.796278148889541626e-02 5.306762456893920898e-02 -1.428595185279846191e-01 -3.625017106533050537e-01 -2.273629307746887207e-01 1.395417600870132446e-01 2.238311804831027985e-02 1.692218482494354248e-01 1.269920170307159424e-01 1.426525563001632690e-01 1.766967773437500000e-01 1.622493006289005280e-02
2.079477310180664062e-01 -9.271480143070220947e-02 -1.699009835720062256e-01 -1.507154703140258789e-01 7.951783388853073120e-02 2.540846168994903564e-01 2.770018875598907471e-01 -4.052571952342987061e-01 1.199605222791433334e-02 -1.359359025955200195e-01 -3.944601491093635559e-02 -8.654142171144485474e-02 1.390355527400970459e-01 -2.029401510953903198e-01 -2.464624680578708649e-02 -1.724549382925033569e-01 3.295631110668182373e-01 7.949330657720565796e-02 -3.478019833564758301e-01 -1.226064339280128479e-01 -9.027162939310073853e-02 -1.199792400002479553e-01 9.555052220821380615e-02 7.580157369375228882e-02 -1.865324676036834717e-01 2.792804539203643799e-01 3.338860720396041870e-02 1.785345748066902161e-02 6.312595307826995850e-02 2.019921541213989258e-01 1.152239441871643066e-01 7.460422068834304810e-02
2.807420194149017334e-01 -5.673730000853538513e-02 -1.982904374599456787e-01 -2.929871380329132080e-01 3.370458483695983887e-01 -7.760060578584671021e-02 1.124039366841316223e-01 -3.922654390335083008e-01 -4.647446051239967346e-02 1.351691503077745438e-02 -1.557110697031021118e-01 -8.096996694803237915e-02 2.516825199127197266e-01 -8.127758279442787170e-03 -4.113103449344635010e-02 1.146222352981567383e-01 2.269145846366882324e-01 1.217200160026550293e-01 -2.207062579691410065e-02 -2.934971824288368225e-02 1.511067003011703491e-01 1.616058796644210815e-01 -1.153476983308792114e-01 2.492010779678821564e-02 7.646186649799346924e-02 3.458212316036224365e-01 2.146082967519760132e-01 -8.388225734233856201e-02 6.592864543199539185e-02 2.490943521261215210e-01 9.611114859580993652e-02 -1.029407307505607605e-01
-4.064477235078811646e-02 -2.296946197748184204e-02 1.494188457727432251e-01 -1.109798029065132141e-01 -9.099137037992477417e-02 -1.895401775836944580e-01 3.132505416870117188e-01 -4.591065347194671631e-01 -7.574240863323211670e-02 2.207724563777446747e-02 -7.620114088058471680e-02 3.033871948719024658e-01 3.157044053077697754e-01 6.724441051483154297e-02 1.408392786979675293e-01 -1.651744097471237183e-01 4.767419304698705673e-03 1.396906375885009766e-01 -2.430171519517898560e-01 -4.068404063582420349e-02 -5.034193024039268494e-02 1.427641361951828003e-01 -1.884219422936439514e-02 -3.325460553169250488e-01 2.159240655601024628e-02 1.077763512730598450e-01 2.066787779331207275e-01 1.724080741405487061e-01 3.394655883312225342e-02 1.612255722284317017e-01 -7.183731347322463989e-02 -1.541052758693695068e-01
-1.125443577766418457e-01 4.203948006033897400e-02 -2.001564055681228638e-01 -1.339791715145111084e-01 7.263224571943283081e-02 -4.879737645387649536e-02 1.690036356449127197e-01 -3.107012212276458740e-01 2.468264400959014893e-01 -2.672617323696613312e-02 4.375485237687826157e-03 4.581586718559265137e-01 5.126155912876129150e-02 -2.537376806139945984e-02 -5.820040032267570496e-02 -2.312848418951034546e-01 2.341355234384536743e-01 -1.733773201704025269e-01 5.610401555895805359e-02 -1.049516126513481140e-01 7.230603694915771484e-02 2.913898825645446777e-01 2.103833258152008057e-01 -1.846344918012619019e-01 -2.152952849864959717e-01 4.202032089233398438e-02 1.668177396059036255e-01 6.098337098956108093e-02 1.018370129168033600e-02 1.561963558197021484e-01 3.006651401519775391e-01 -3.142316639423370361e-02
-1.862648315727710724e-02 5.040495097637176514e-02 -1.127434149384498596e-01 -3.987444937229156494e-01 -2.246587127447128296e-01 -2.353117614984512329e-01 1.043802574276924133e-01 -1.524356901645660400e-01 -3.605752438306808472e-02 -2.142953500151634216e-02 -6.642246618866920471e-03 2.216085232794284821e-02 1.209205910563468933e-01 -2.740017473697662354e-01 3.338149487972259521e-01 1.012466177344322205e-01 1.827191114425659180e-01 -3.979036808013916016e-01 -8.606226742267608643e-02 -8.712803572416305542e-02 -2.025567889213562012e-01 2.213307768106460571e-01 6.736507266759872437e-02 -9.781586378812789917e-02 7.931783050298690796e-02 -2.534926831722259521e-01 1.382221281528472900e-01 -2.900598337873816490e-03 2.033258974552154541e-01 7.897252589464187622e-02 1.227472871541976929e-01 9.278795123100280762e-02
3.165886923670768738e-02 -8.935276418924331665e-03 -4.415239691734313965e-01 -1.880155354738235474e-01 -2.068622708320617676e-01 -9.962018579244613647e-02 9.919103235006332397e-02 -2.252042293548583984e-01 -1.095274463295936584e-01 2.546724677085876465e-01 -1.770975887775421143e-01 -1.052421778440475464e-01 2.594146132469177246e-01 -1.574758887290954590e-01 -3.411898016929626465e-01 -6.072810664772987366e-02 1.861941814422607422e-01 -2.910462915897369385e-01 -6.366673111915588379e-02 5.831527337431907654e-02 -2.241196930408477783e-01 -7.788563519716262817e-02 -6.168566644191741943e-02 -1.953952908515930176e-01 -1.777156591415405273e-01 -8.995919674634933472e-02 1.608739197254180908e-01 -1.291708946228027344e-01 -1.135565638542175293e-01 -5.186795070767402649e-02 2.931406162679195404e-02 8.345806039869785309e-03
1.857655681669712067e-02 -1.085997447371482849e-01 -1.398999243974685669e-01 -3.217826783657073975e-01 8.098183572292327881e-02 2.151118963956832886e-01 7.258541882038116455e-02 1.224399283528327942e-01 -9.665421396493911743e-02 6.838176399469375610e-02 4.932860378175973892e-03 2.174114137887954712e-01 2.192325443029403687e-01 -1.743489205837249756e-01 1.973340511322021484e-01 -5.504622682929039001e-02 2.995806038379669189e-01 -1.202358398586511612e-02 -7.897475361824035645e-02 1.348653584718704224e-01 -5.244493857026100159e-02 1.357695609331130981e-01 9.840751439332962036e-02 -2.751491665840148926e-01 4.996817559003829956e-02 8.320663869380950928e-02 2.653648555278778076e-01 1.208930537104606628e-01 -2.253340929746627808e-01 3.667188882827758789e-01 -2.478316575288772583e-01 -2.188286334276199341e-01
-1.139388531446456909e-01 1.014733612537384033e-01 -8.733071386814117432e-03 -1.667502820491790771e-01 -9.426587820053100586e-02 -1.499174684286117554e-01 -6.660893559455871582e-02 1.171010732650756836e-01 -5.618437379598617554e-02 -8.508241176605224609e-02 -1.077026426792144775e-01 1.310038268566131592e-01 4.433480799198150635e-01 -3.299552015960216522e-03 1.743946820497512817e-01 -2.348022013902664185e-01 2.747235298156738281e-01 -1.743018478155136108e-01 -1.386608369648456573e-02 1.779699176549911499e-01 -2.645912766456604004e-01 2.423935681581497192e-01 9.902474284172058105e-02 5.738436430692672729e-02 -3.245562613010406494e-01 6.863703578710556030e-02 1.902534365653991699e-01 2.066860944032669067e-01 6.818212568759918213e-02 -6.507215648889541626e-02 1.562760919332504272e-01 2.760549485683441162e-01
3.496638238430023193e-01 -6.889725476503372192e-02 -2.128236889839172363e-01 -1.067458763718605042e-01 1.561509370803833008e-01 2.424133419990539551e-01 6.866188347339630127e-02 -3.255087137222290039e-01 -7.403456419706344604e-02 3.738758852705359459e-03 6.779532879590988159e-02 -8.515398949384689331e-02 2.897574603557586670e-01 -5.672331899404525757e-02 2.037038654088973999e-01 1.986452192068099976e-01 1.095302402973175049e-01 -6.640091538429260254e-02 -8.342087268829345703e-02 6.442435085773468018e-02 2.295308113098144531e-01 4.241551756858825684e-01 1.668375581502914429e-01 6.975934375077486038e-03 -2.508789598941802979e-01 -6.797659397125244141e-02 2.103496044874191284e-01 -5.789990723133087158e-02 9.166155755519866943e-02 -6.672552973031997681e-02 1.334424037486314774e-02 1.443048566579818726e-01
-3.372799605131149292e-02 -3.072000108659267426e-02 -1.345185637474060059e-01 -5.046014860272407532e-02 -1.154997795820236206e-01 -7.788314670324325562e-02 -6.486803293228149414e-02 -5.203379392623901367e-01 -1.670416444540023804e-01 4.228455722332000732e-01 2.362806946039199829e-01 -2.374623268842697144e-01 1.352772116661071777e-01 -5.776715278625488281e-02 -4.773976281285285950e-02 -1.538319587707519531e-01 2.953231036663055420e-01 -2.080398499965667725e-01 8.210320025682449341e-02 1.153916791081428528e-01 -1.678521484136581421e-01 2.386956475675106049e-02 1.611693501472473145e-01 -1.277611851692199707e-01 -1.410236060619354248e-01 -2.246183156967163086e-02 1.482648402452468872e-01 1.119800582528114319e-01 -2.958378568291664124e-02 1.362274494022130966e-02 1.831869781017303467e-01 -7.270340621471405029e-02
4.313937202095985413e-02 5.047206208109855652e-02 -1.067826151847839355e-01 -1.866243779659271240e-01 -3.438217192888259888e-02 1.560084968805313110e-01 2.125874720513820648e-02 1.682555377483367920e-01 -9.731160849332809448e-02 1.175504028797149658e-01 -9.083833545446395874e-02 1.524673104286193848e-01 2.641716003417968750e-01 1.119961291551589966e-01 1.365894973278045654e-01 -5.340899154543876648e-02 2.687576413154602051e-01 -2.537017166614532471e-01 -2.366930805146694183e-02 -6.019816175103187561e-02 -3.765054941177368164e-01 3.761942088603973389e-01 5.813977867364883423e-02 -2.324580550193786621e-01 -3.427108824253082275e-01 -9.191594272851943970e-02 1.748133897781372070e-01 -1.533407811075448990e-02 -2.239438146352767944e-01 2.119817435741424561e-01 -1.667844131588935852e-02 5.402873083949089050e-02
1.943916827440261841e-02 3.433576971292495728e-02 -2.603131532669067383e-01 -3.191374838352203369e-01 2.470821142196655273e-01 -5.179459601640701294e-02 3.801556304097175598e-02 -1.452343165874481201e-01 1.530786901712417603e-01 1.409142166376113892e-01 3.202320933341979980e-01 4.012686386704444885e-02 3.029928505420684814e-01 -3.280442953109741211e-02 5.001888796687126160e-02 -5.430848151445388794e-02 2.958183288574218750e-01 -1.307909190654754639e-01 -2.822283208370208740e-01 -1.141445115208625793e-01 -1.184489279985427856e-01 1.130712628364562988e-01 1.166506931185722351e-01 -2.391268126666545868e-02 2.978743016719818115e-01 -2.336056381464004517e-01 2.255135178565979004e-01 2.073705941438674927e-02 1.440578103065490723e-01 1.545442938804626465e-01 9.653397649526596069e-02 9.973409771919250488e-02
-9.743241220712661743e-02 2.219974994659423828e-02 -7.525407243520021439e-03 -2.275318056344985962e-01 5.108597278594970703e-01 -2.019319236278533936e-01 3.960473090410232544e-02 -2.697356343269348145e-01 -2.108709216117858887e-01 1.336856484413146973e-01 -1.330424696207046509e-01 2.704322934150695801e-01 5.120315402746200562e-02 -1.322083771228790283e-01 2.186555974185466766e-02 -5.374068021774291992e-02 1.302616149187088013e-01 -1.585416048765182495e-01 9.003519266843795776e-02 1.834324449300765991e-01 8.712795376777648926e-02 3.503275215625762939e-01 1.795227527618408203e-01 -1.568007171154022217e-01 8.898434787988662720e-02 5.574361607432365417e-02 2.263755500316619873e-01 3.483379632234573364e-02 -1.108625382184982300e-01 -2.932629780843853951e-03 1.041634827852249146e-01 -1.668545603752136230e-01
2.244936823844909668e-01 -6.723698228597640991e-02 -6.076982617378234863e-02 -2.943006455898284912e-01 8.527212589979171753e-02 -3.185446606948971748e-03 -2.090340293943881989e-02 -1.694989502429962158e-01 -3.016887307167053223e-01 -6.026022136211395264e-03 2.530191652476787567e-02 2.968229949474334717e-01 -5.271453037858009338e-02 1.536534912884235382e-02 8.508756756782531738e-02 1.442596502602100372e-02 4.768491089344024658e-01 -1.734120547771453857e-01 6.919682025909423828e-02 7.789494842290878296e-02 -1.450073812156915665e-02 4.263971447944641113e-01 1.529896557331085205e-01 -3.350385650992393494e-02 1.627935469150543213e-02 1.204524785280227661e-01 2.918936908245086670e-01 -1.178065463900566101e-01 -1.021320670843124390e-01 1.054300367832183838e-01 3.835939988493919373e-02 -1.277907192707061768e-01
1.383856236934661865e-01 3.577917069196701050e-02 -2.303036600351333618e-01 -1.411690860986709595e-01 3.403420746326446533e-02 9.167939424514770508e-02 3.674168884754180908e-02 -2.557953596115112305e-01 -2.316445298492908478e-02 3.523901104927062988e-02 -1.182149872183799744e-01 -2.829369604587554932e-01 1.653126329183578491e-01 6.250605732202529907e-02 -2.038078755140304565e-02 1.578835546970367432e-01 1.539951711893081665e-01 -2.059349566698074341e-01 1.640171930193901062e-02 1.299686878919601440e-01 -1.299794483929872513e-02 3.497074842453002930e-01 3.024239838123321533e-01 3.821093216538429260e-02 -3.446097970008850098e-01 -1.907951384782791138e-02 3.856328427791595459e-01 -1.407681405544281006e-01 3.732974082231521606e-02 2.602186053991317749e-03 -5.599010735750198364e-02 2.949900031089782715e-01
1.798132658004760742e-01 8.889419585466384888e-02 -1.465890109539031982e-01 -1.110383793711662292e-01 6.838230043649673462e-02 1.433860361576080322e-01 -2.663157694041728973e-02 -4.651811420917510986e-01 2.406404167413711548e-01 9.001392126083374023e-02 8.774002641439437866e-02 4.252288937568664551e-01 7.693512737751007080e-02 -2.666405141353607178e-01 -1.185285896062850952e-01 -2.258635312318801880e-01 9.749841690063476562e-02 -1.010433956980705261e-01 3.877010662108659744e-03 1.069135591387748718e-01 -1.652759164571762085e-01 2.554444372653961182e-01 1.268953830003738403e-01 -6.385649740695953369e-02 -8.658160269260406494e-02 4.266198351979255676e-02 2.458603531122207642e-01 -7.686574757099151611e-02 -5.535281822085380554e-02 2.180590480566024780e-01 1.170292049646377563e-01 -5.576792359352111816e-02
-2.730532288551330566e-01 1.569192297756671906e-02 -2.440575510263442993e-01 -4.545497894287109375e-01 -2.662021107971668243e-02 4.849383234977722168e-02 1.068570017814636230e-01 4.104404523968696594e-02 -4.253392666578292847e-02 -2.311011254787445068e-01 -2.878300286829471588e-02 -3.085345923900604248e-01 5.586829781532287598e-02 -2.042734436690807343e-02 2.227448225021362305e-01 -5.246806517243385315e-02 -2.145140198990702629e-03 7.835726253688335419e-03 -2.581893205642700195e-01 -1.435290575027465820e-01 -2.972588688135147095e-02 2.526472508907318115e-01 2.207709103822708130e-01 -2.889560759067535400e-01 -7.263046503067016602e-02 4.156632348895072937e-02 2.288009822368621826e-01 1.066551581025123596e-01 1.576186716556549072e-01 1.860718876123428345e-01 4.973417147994041443e-02 -1.369716078042984009e-01
5.747054144740104675e-02 2.441913783550262451e-01 7.899558544158935547e-02 -2.204478681087493896e-01 1.323039177805185318e-02 -2.165487501770257950e-03 8.211481571197509766e-02 -1.791687607765197754e-01 -9.684325754642486572e-02 4.413767158985137939e-02 2.747379839420318604e-01 -1.138123869895935059e-02 3.029139637947082520e-01 -1.551297456026077271e-01 1.494663953781127930e-01 1.535903811454772949e-01 2.325576692819595337e-01 -9.774117171764373779e-02 3.077279925346374512e-01 -9.111005812883377075e-03 -1.754601448774337769e-01 1.992974877357482910e-01 1.047888919711112976e-01 -4.630891680717468262e-01 -5.354396998882293701e-03 2.475109845399856567e-01 -8.754450082778930664e-02 7.006889581680297852e-02 -1.492254287004470825e-01 1.069522500038146973e-01 1.758569329977035522e-01 -4.081559181213378906e-02
8.576466143131256104e-02 -1.652821339666843414e-02 -5.996863357722759247e-03 -1.703225634992122650e-02 -1.070341542363166809e-01 -6.912700831890106201e-02 1.821368336677551270e-01 -1.988137215375900269e-01 -2.539292871952056885e-01 -1.409191936254501343e-01 1.902124583721160889e-01 6.765107810497283936e-02 2.050294727087020874e-01 8.405174314975738525e-02 -2.221757173538208008e-01 5.077973939478397369e-03 1.481370478868484497e-01 9.831347502768039703e-03 -2.092563956975936890e-01 1.770517081022262573e-01 2.138764709234237671e-01 5.315749719738960266e-02 2.339319586753845215e-01 -2.123610377311706543e-01 -1.879261881113052368e-01 -9.090229868888854980e-02 4.063556492328643799e-01 2.617582082748413086e-01 7.722033560276031494e-02 2.415513247251510620e-01 2.711384594440460205e-01 1.375118643045425415e-01
1.897260360419750214e-02 -9.133704006671905518e-02 -8.791279047727584839e-02 -4.307021796703338623e-01 1.224568635225296021e-01 2.196313440799713135e-01 1.033992767333984375e-01 8.749557286500930786e-02 3.978901356458663940e-02 1.327525675296783447e-01 -9.400187432765960693e-02 8.753510564565658569e-02 1.373087912797927856e-01 -2.370593100786209106e-01 1.295847743749618530e-01 3.680987749248743057e-03 2.900281846523284912e-01 -7.543820142745971680e-02 -1.223473325371742249e-01 9.759443998336791992e-02 -5.056246649473905563e-03 5.533195659518241882e-02 1.386934071779251099e-01 -2.442492693662643433e-01 8.008377999067306519e-02 1.307743042707443237e-01 3.084268569946289062e-01 -1.233652085065841675e-01 -3.101595938205718994e-01 2.704180479049682617e-01 -1.269046813249588013e-01 -2.708316445350646973e-01
1.140879690647125244e-01 -1.160592362284660339e-01 -4.282947629690170288e-02 -2.147312909364700317e-01 -1.040600091218948364e-01 -5.776205658912658691e-02 2.363316416740417480e-01 -2.836987674236297607e-01 -3.022665381431579590e-01 1.805943697690963745e-01 -9.096172451972961426e-02 -1.038950383663177490e-01 1.135501265525817871e-01 -1.321733696386218071e-03 3.565759956836700439e-02 1.061147153377532959e-01 5.228731781244277954e-02 2.711409330368041992e-01 -4.647887498140335083e-02 1.982593387365341187e-01 -8.240964263677597046e-02 3.595104217529296875e-01 -2.060668170452117920e-01 -1.669522076845169067e-01 -1.296807825565338135e-01 -1.689026951789855957e-01 2.014274448156356812e-01 2.142338603734970093e-01 3.298100829124450684e-02 2.020396590232849121e-01 3.099713027477264404e-01 1.126689836382865906e-01
1.819200627505779266e-02 -7.295725494623184204e-02 -1.397717297077178955e-01 3.011069074273109436e-02 -1.715604513883590698e-01 -1.864370554685592651e-01 -4.348304122686386108e-02 -2.457410395145416260e-01 -1.782779209315776825e-02 -9.040776640176773071e-03 1.781965233385562897e-02 4.876527562737464905e-02 -1.474698483943939209e-01 9.386209398508071899e-02 1.351784020662307739e-01 -1.592810824513435364e-02 3.087889552116394043e-01 -1.039829328656196594e-01 -2.773163914680480957e-01 2.885593101382255554e-02 -4.428653419017791748e-02 2.108822911977767944e-01 3.269883990287780762e-01 -4.153545796871185303e-01 -2.067118883132934570e-01 -2.766509056091308594e-01 6.366676092147827148e-02 -2.014366537332534790e-01 1.896723657846450806e-01 -4.237113147974014282e-02 2.163237631320953369e-01 1.923965662717819214e-01
1.049256324768066406e-01 1.320537775754928589e-01 9.148442745208740234e-02 -5.520549044013023376e-02 3.002511560916900635e-01 9.698126465082168579e-02 9.209142066538333893e-03 -4.914444983005523682e-01 1.486671157181262970e-02 -3.227212652564048767e-02 -1.369195133447647095e-01 1.527158915996551514e-01 1.651993244886398315e-01 1.176292449235916138e-01 3.743741810321807861e-01 5.329993739724159241e-02 8.199414610862731934e-02 -2.162695527076721191e-01 -7.943197339773178101e-02 -2.281485311686992645e-02 -1.138686388731002808e-01 1.012114435434341431e-01 -1.679491065442562103e-02 -8.808532357215881348e-02 -2.927864789962768555e-01 8.085924386978149414e-02 3.707646429538726807e-01 -1.162085682153701782e-01 -8.740804344415664673e-02 -4.111462086439132690e-02 1.144568845629692078e-01 1.851494014263153076e-01
4.015548899769783020e-02 1.746106594800949097e-01 1.358832269906997681e-01 -2.325064241886138916e-01 -8.852677419781684875e-03 4.679628834128379822e-02 3.466874361038208008e-02 -3.399584293365478516e-01 1.373426914215087891e-01 -6.750144064426422119e-02 -1.626636385917663574e-01 -5.829793587327003479e-02 2.204601317644119263e-01 -2.142445296049118042e-01 -4.877013713121414185e-02 4.557140469551086426e-01 5.345176160335540771e-02 -1.220857650041580200e-01 -3.601498007774353027e-01 8.210070431232452393e-02 -2.618932723999023438e-02 1.545553840696811676e-02 2.765788435935974121e-01 -2.664185166358947754e-01 2.361381426453590393e-02 -2.851959317922592163e-02 7.650047540664672852e-02 2.754411287605762482e-02 2.216860502958297729e-01 1.610455065965652466e-01 1.610128730535507202e-01 8.307297527790069580e-02
1.782884150743484497e-01 1.463599801063537598e-01 4.269991815090179443e-02 -1.311138272285461426e-01 2.786584794521331787e-01 -8.877003192901611328e-02 -1.495079249143600464e-01 -2.832721173763275146e-01 -7.231535762548446655e-02 1.109865233302116394e-01 6.993650645017623901e-02 1.127391904592514038e-01 1.923881620168685913e-01 -5.364106893539428711e-01 -4.273178428411483765e-02 -6.005012616515159607e-02 -2.669833786785602570e-02 -1.307059526443481445e-01 1.246614903211593628e-01 1.818007417023181915e-02 -2.307707667350769043e-01 1.567836999893188477e-01 -1.167009174823760986e-01 -1.879123300313949585e-01 -2.763237953186035156e-01 -5.882249400019645691e-02 2.450212240219116211e-01 1.440026015043258667e-01 -8.750596083700656891e-03 -1.271021217107772827e-01 1.133890897035598755e-01 -1.555995345115661621e-01
-6.774584297090768814e-03 6.576742231845855713e-02 8.210591226816177368e-02 -2.751215398311614990e-01 1.152620911598205566e-01 6.555474828928709030e-03 1.216957643628120422e-01 -1.815404184162616730e-02 -2.424384504556655884e-01 1.282318234443664551e-01 1.098736450076103210e-01 6.391725689172744751e-02 3.674250841140747070e-01 1.384519040584564209e-01 4.061171784996986389e-02 5.475670099258422852e-02 2.315825819969177246e-01 -8.182033896446228027e-02 -4.302391409873962402e-01 1.202346310019493103e-01 -1.462252289056777954e-01 1.902332901954650879e-01 2.588808834552764893e-01 -3.551485836505889893e-01 2.078658714890480042e-02 2.413265109062194824e-01 1.155376732349395752e-01 7.374870777130126953e-02 4.282159358263015747e-02 -1.753920912742614746e-01 -5.083730071783065796e-02 1.062365993857383728e-01
3.825290128588676453e-02 -1.042278632521629333e-01 -9.554971009492874146e-02 -1.673050075769424438e-01 -3.212574170902371407e-03 1.875635795295238495e-02 5.638875439763069153e-02 -7.859849184751510620e-02 -1.507558673620223999e-01 1.304168105125427246e-01 -1.795139312744140625e-01 -2.901617288589477539e-01 2.439013719558715820e-01 1.410929262638092041e-01 -2.154035121202468872e-01 -2.098619937896728516e-01 3.497662246227264404e-01 -1.524322181940078735e-01 -2.708979845046997070e-01 1.556497961282730103e-01 4.632961377501487732e-02 7.424413412809371948e-02 -6.785598397254943848e-02 -3.395371437072753906e-01 -2.391443848609924316e-01 2.314354479312896729e-02 2.025240473449230194e-02 1.001970395445823669e-01 3.526991307735443115e-01 6.535229831933975220e-02 8.499753475189208984e-02 2.001045346260070801e-01
1.533635407686233521e-01 1.151224821805953979e-01 1.564653664827346802e-01 -1.262404620647430420e-01 -1.577123254537582397e-01 -2.866505086421966553e-01 2.606300115585327148e-01 -3.108654320240020752e-01 -6.381966173648834229e-02 2.270424515008926392e-01 -1.433873325586318970e-01 6.440167129039764404e-02 2.076674848794937134e-01 -2.452006489038467407e-01 1.061866655945777893e-01 -1.084068119525909424e-01 9.492008015513420105e-03 1.342907734215259552e-02 -2.556684613227844238e-01 -2.171246334910392761e-02 5.678013432770967484e-03 -9.305387735366821289e-02 -1.491005439311265945e-02 -4.048764407634735107e-01 -1.181254461407661438e-01 1.603340953588485718e-01 3.756270706653594971e-01 4.621163755655288696e-02 5.494153499603271484e-02 -4.699652642011642456e-02 -7.243523746728897095e-02 -1.108298599720001221e-01
1.224405467510223389e-01 -9.124269336462020874e-02 -1.490563899278640747e-01 -2.472238540649414062e-01 1.166955605149269104e-01 1.293953359127044678e-01 1.093557849526405334e-01 -1.914464980363845825e-01 -1.087485402822494507e-01 7.804460078477859497e-02 1.830532848834991455e-01 -1.756775379180908203e-01 3.712205290794372559e-01 9.502480924129486084e-02 1.218981370329856873e-01 2.238793484866619110e-02 2.674518525600433350e-02 -5.941810458898544312e-02 -1.171863824129104614e-01 -1.128856018185615540e-01 1.311294734477996826e-01 2.182724773883819580e-01 3.067437373101711273e-02 -8.782023936510086060e-02 -5.111258625984191895e-01 5.648367479443550110e-02 2.453739643096923828e-01 -6.240427121520042419e-02 1.982818692922592163e-01 -9.230593591928482056e-02 4.474966600537300110e-02 2.954609990119934082e-01
-2.331635206937789917e-01 3.610306605696678162e-02 2.644727006554603577e-03 -3.248732164502143860e-02 -1.611471772193908691e-01 -1.592587381601333618e-01 -2.418632060289382935e-01 -3.755925297737121582e-01 -7.774288207292556763e-02 -1.660506874322891235e-01 5.076997727155685425e-02 9.004443138837814331e-02 2.450324445962905884e-01 -1.172954589128494263e-01 -1.745956540107727051e-01 -7.893484085798263550e-02 1.503357291221618652e-01 -2.400144785642623901e-01 -2.519865520298480988e-02 1.278320401906967163e-01 3.137831017374992371e-02 2.741165161132812500e-01 -1.660903245210647583e-01 -4.639160931110382080e-01 1.835234276950359344e-02 9.283839911222457886e-02 6.944884359836578369e-02 2.577629983425140381e-01 1.494031399488449097e-01 9.788004681468009949e-03 7.600603252649307251e-02 1.141338795423507690e-01
1.762405633926391602e-01 4.351717361714690924e-04 -1.487600952386856079e-01 -2.353774458169937134e-01 -6.007288396358489990e-02 -5.987490992993116379e-03 5.748742446303367615e-02 -3.449556827545166016e-01 5.355311557650566101e-02 1.247633472084999084e-01 -2.515773102641105652e-02 9.619419462978839874e-03 2.488640993833541870e-01 -3.014102280139923096e-01 -2.101807892322540283e-01 -1.579131782054901123e-01 3.725792765617370605e-01 -4.745760932564735413e-02 3.403047621250152588e-01 1.524410545825958252e-01 1.739562749862670898e-01 2.467282265424728394e-01 5.012591555714607239e-02 1.329311262816190720e-02 -1.278338730335235596e-01 1.542664021253585815e-01 2.674637436866760254e-01 8.808429539203643799e-02 -3.270283713936805725e-02 1.407332066446542740e-02 4.339499399065971375e-03 1.724824011325836182e-01
4.781132098287343979e-03 -2.622225321829319000e-02 -1.815413683652877808e-01 -2.790060043334960938e-01 1.891961693763732910e-02 9.302946180105209351e-02 4.038329422473907471e-02 6.573616713285446167e-02 -2.947747409343719482e-01 -9.824091196060180664e-02 -1.362787336111068726e-01 -3.328539431095123291e-02 3.872416615486145020e-01 -2.439914792776107788e-01 4.237738624215126038e-02 2.256816178560256958e-01 1.869707852602005005e-01 -3.573662415146827698e-02 -1.056438460946083069e-01 1.111544072628021240e-01 1.495952904224395752e-01 1.201968044042587280e-01 -6.768382340669631958e-02 -1.666734367609024048e-01 -2.664727270603179932e-01 1.270296871662139893e-01 -1.423374563455581665e-01 -2.851064782589673996e-03 3.134291768074035645e-01 8.007121831178665161e-02 3.870105445384979248e-01 -6.562926620244979858e-02
-8.461768180131912231e-02 1.404125690460205078e-01 7.020358741283416748e-02 -2.781528234481811523e-01 -9.768235497176647186e-03 -7.861827313899993896e-02 -6.845466792583465576e-02 -1.309166848659515381e-01 1.581695675849914551e-02 -1.237196698784828186e-01 2.286665588617324829e-01 7.537876069545745850e-02 4.711807668209075928e-01 -4.036639630794525146e-01 -1.353182941675186157e-01 -4.963043332099914551e-02 1.995586901903152466e-01 -1.607481241226196289e-01 -1.108256280422210693e-01 9.768159687519073486e-02 -1.912979930639266968e-01 4.195135235786437988e-01 -7.630556821823120117e-02 -1.725063323974609375e-01 1.117947250604629517e-01 4.307293146848678589e-02 -9.846301376819610596e-02 3.210965916514396667e-02 4.354283213615417480e-03 4.568614065647125244e-02 1.392497569322586060e-01 -3.517017886042594910e-02
-8.266002684831619263e-02 -1.701252907514572144e-02 -2.253199666738510132e-01 -1.921279430389404297e-01 -1.413057893514633179e-01 -2.270353399217128754e-02 1.219060271978378296e-01 -6.757248938083648682e-02 -3.452914357185363770e-01 2.379187047481536865e-01 -2.523100972175598145e-01 1.045258715748786926e-01 1.850684285163879395e-01 -1.204326972365379333e-01 1.418743133544921875e-01 -1.758185327053070068e-01 3.697742223739624023e-01 -2.159943804144859314e-02 -2.302212864160537720e-01 -8.793555200099945068e-02 -3.224875405430793762e-02 3.035071194171905518e-01 6.837846338748931885e-02 -2.534919679164886475e-01 -1.662790626287460327e-01 -5.466249957680702209e-02 5.974733456969261169e-02 -1.230112090706825256e-01 3.840697929263114929e-02 1.527806073427200317e-01 -2.762164175510406494e-01 -6.781209260225296021e-02
2.263101637363433838e-01 -7.310359925031661987e-02 -8.558522164821624756e-02 -2.894330322742462158e-01 -7.963264733552932739e-02 8.863759227097034454e-03 1.776976585388183594e-01 -2.143178880214691162e-01 3.018536604940891266e-02 3.820003569126129150e-02 2.449368238449096680e-01 -1.571921706199645996e-01 2.171076089143753052e-01 -4.741178452968597412e-02 3.861515522003173828e-01 1.464936435222625732e-01 -2.580956742167472839e-02 -9.032718837261199951e-03 1.002574935555458069e-01 -2.349057942628860474e-01 -4.247040487825870514e-03 1.333387196063995361e-01 2.018965631723403931e-01 -3.126368522644042969e-01 1.104300245642662048e-01 1.193505823612213135e-01 3.468162715435028076e-01 -1.064900234341621399e-01 -5.462360568344593048e-03 1.484041810035705566e-01 2.389939278364181519e-01 -4.324158281087875366e-02
2.089621424674987793e-01 1.329240053892135620e-01 -1.077211648225784302e-01 -1.530093699693679810e-01 -1.591535657644271851e-01 -2.174360454082489014e-01 -1.470655798912048340e-01 -2.222694605588912964e-01 -2.852534130215644836e-02 2.309805899858474731e-01 1.268693953752517700e-01 9.315423667430877686e-02 9.468448907136917114e-02 9.635372459888458252e-02 -1.455745939165353775e-02 -2.759339809417724609e-01 1.506207287311553955e-01 -1.205981448292732239e-01 -1.170795634388923645e-01 2.501817643642425537e-01 -2.858548462390899658e-01 -4.016128182411193848e-02 4.517287313938140869e-01 -1.054050773382186890e-01 -8.279173076152801514e-02 5.405379459261894226e-02 3.097103238105773926e-01 -1.674044281244277954e-01 8.978815749287605286e-03 -1.023496594280004501e-02 1.636313349008560181e-01 1.173229664564132690e-01
3.417271375656127930e-01 -8.835832774639129639e-02 -6.189374253153800964e-02 -1.738083362579345703e-01 1.457688212394714355e-02 -8.416350185871124268e-02 -1.717228889465332031e-01 -5.379514396190643311e-02 -1.966511160135269165e-01 3.061605393886566162e-01 -6.489855796098709106e-02 2.102921158075332642e-01 9.233827143907546997e-02 -1.402446329593658447e-01 5.888528749346733093e-02 -2.908892333507537842e-01 2.137464880943298340e-01 9.351999312639236450e-02 -1.394163966178894043e-01 2.216657623648643494e-02 -1.220888942480087280e-01 -1.075985375791788101e-02 4.895009994506835938e-01 -2.117286920547485352e-01 -2.344169765710830688e-01 4.489171132445335388e-02 -4.220326244831085205e-02 -5.785239860415458679e-02 -1.454728245735168457e-01 6.798917800188064575e-02 1.346812695264816284e-01 1.572737395763397217e-01
-1.396646648645401001e-01 1.033311039209365845e-01 -4.079237580299377441e-03 -1.607659757137298584e-01 -2.393920123577117920e-01 -2.049039304256439209e-02 3.151835128664970398e-02 -4.358535259962081909e-02 -3.593941628932952881e-01 1.038388982415199280e-01 4.749719984829425812e-03 1.560039818286895752e-01 1.665638238191604614e-01 -9.467591345310211182e-02 3.181205987930297852e-01 -1.193737164139747620e-01 2.877037227153778076e-01 -2.175911068916320801e-01 -1.230084598064422607e-01 -1.407660990953445435e-01 -3.648833930492401123e-02 5.681511014699935913e-02 3.779923915863037109e-02 -4.491589963436126709e-01 -1.531047523021697998e-01 1.570075452327728271e-01 9.939205646514892578e-02 -1.380235403776168823e-01 3.551281616091728210e-02 1.747398525476455688e-01 -2.531405985355377197e-01 -1.455127149820327759e-01
-4.553576558828353882e-02 7.566752284765243530e-02 -1.491675227880477905e-01 -3.429471552371978760e-01 -9.447286278009414673e-02 -2.029135078191757202e-01 1.656166315078735352e-01 -1.600878238677978516e-01 -3.156905248761177063e-02 -7.694012671709060669e-02 -6.439913064241409302e-02 7.227383553981781006e-02 1.558082848787307739e-01 2.440563291311264038e-01 -4.726597666740417480e-02 -2.277403473854064941e-01 2.599646151065826416e-01 -6.246456131339073181e-02 -1.083246171474456787e-01 -4.096049815416336060e-02 -1.908634901046752930e-01 -1.493160426616668701e-01 -1.445986628532409668e-01 -4.425323903560638428e-01 -2.936080694198608398e-01 -1.328908950090408325e-01 1.377595514059066772e-01 -2.369123846292495728e-01 -4.993861168622970581e-02 -9.968764334917068481e-02 2.078192830085754395e-01 5.604840116575360298e-04
-3.156363964080810547e-02 1.255067139863967896e-01 -3.828109428286552429e-02 -8.615759015083312988e-02 5.069099366664886475e-02 -1.662170290946960449e-01 1.171188205480575562e-01 -3.666730821132659912e-01 -2.777550816535949707e-01 -5.177435278892517090e-02 -4.452706128358840942e-02 4.720721393823623657e-02 6.020098179578781128e-02 1.189024895429611206e-01 -2.415930479764938354e-02 1.763050556182861328e-01 2.007123380899429321e-01 2.827248573303222656e-01 -4.708789754658937454e-03 8.221758157014846802e-02 1.303210388869047165e-02 1.434886008501052856e-01 -2.574200630187988281e-01 -4.435902535915374756e-01 -7.644892483949661255e-02 3.016242384910583496e-01 2.832646071910858154e-01 -4.196306318044662476e-02 5.000406131148338318e-02 1.847017556428909302e-01 -1.641816347837448120e-01 9.665323048830032349e-02
1.074578315019607544e-01 -1.946530677378177643e-02 1.504361480474472046e-01 -2.746938467025756836e-01 1.183302551507949829e-01 6.549216806888580322e-02 1.090615019202232361e-01 -2.627633213996887207e-01 2.570554800331592560e-02 -9.594694525003433228e-02 2.453017681837081909e-01 -1.241873130202293396e-01 3.141301870346069336e-01 1.689776927232742310e-01 -1.165922638028860092e-02 -6.163868308067321777e-02 1.033513527363538742e-02 -8.619762212038040161e-02 -2.836406826972961426e-01 2.432895004749298096e-01 8.669292181730270386e-02 1.165526136755943298e-01 -1.322594285011291504e-01 -2.439896464347839355e-01 -1.049838215112686157e-01 9.329345822334289551e-02 2.774711847305297852e-01 -1.585116237401962280e-01 1.813311576843261719e-01 3.877468705177307129e-01 1.259507238864898682e-01 8.883418142795562744e-02
-2.812583185732364655e-02 1.500879675149917603e-01 -3.760946542024612427e-02 -1.085233688354492188e-01 9.469160437583923340e-02 1.559374034404754639e-01 -6.360338628292083740e-02 1.825328543782234192e-02 -2.110905945301055908e-01 -8.670714497566223145e-02 -3.006620109081268311e-01 -2.942530252039432526e-02 1.563051789999008179e-01 1.527143716812133789e-01 -8.711645007133483887e-02 5.417519435286521912e-02 4.283338785171508789e-01 5.556757748126983643e-02 -1.350588202476501465e-01 2.738861143589019775e-01 -2.076567709445953369e-01 2.118066400289535522e-01 1.805118322372436523e-01 -1.427214741706848145e-01 -2.379964292049407959e-01 -1.046059727668762207e-01 5.868229269981384277e-02 -2.063939422369003296e-01 2.581992745399475098e-01 2.581957578659057617e-01 1.257029920816421509e-01 -2.017464935779571533e-01
4.025503098964691162e-01 3.181542158126831055e-01 -3.087166137993335724e-02 -1.771741546690464020e-02 6.161908805370330811e-02 -7.058607041835784912e-02 1.058945134282112122e-01 -4.685688912868499756e-01 -1.846968531608581543e-01 -7.046733796596527100e-02 7.741741836071014404e-02 6.596563756465911865e-02 6.013661995530128479e-02 -1.660566180944442749e-01 -1.541876792907714844e-01 -1.056864410638809204e-01 1.332450211048126221e-01 -1.521278470754623413e-01 -5.373438075184822083e-02 3.078512847423553467e-01 1.087728664278984070e-01 3.286490142345428467e-01 -6.706716120243072510e-02 -2.851933538913726807e-01 4.885281622409820557e-02 5.603749677538871765e-02 3.210566937923431396e-02 2.579337917268276215e-02 -1.562077850103378296e-01 -5.977181252092123032e-03 1.319814845919609070e-02 6.550254672765731812e-02
2.620624303817749023e-01 -8.504252880811691284e-02 -1.596390455961227417e-01 -2.069254666566848755e-01 1.986372098326683044e-02 -1.734062880277633667e-01 2.448852360248565674e-01 -2.232194840908050537e-01 6.468108296394348145e-02 9.294945746660232544e-02 -1.135399192571640015e-01 5.730863288044929504e-02 2.003809958696365356e-01 -8.411946147680282593e-02 -2.187602818012237549e-01 -6.139642745256423950e-02 2.254663258790969849e-01 7.944554090499877930e-04 -2.317930757999420166e-01 -1.493111103773117065e-01 -3.966832533478736877e-02 6.478865444660186768e-02 1.884814053773880005e-01 -1.286766231060028076e-01 -1.390007883310317993e-01 2.397873103618621826e-01 4.621469974517822266e-01 1.621613092720508575e-02 5.210402980446815491e-02 -1.060666963458061218e-01 2.225415036082267761e-02 -3.127960264682769775e-01
-2.907543256878852844e-02 -7.848821696825325489e-04 1.399776805192232132e-02 -4.346972405910491943e-01 -2.722045034170150757e-02 2.159882932901382446e-01 9.025945514440536499e-02 -1.828546971082687378e-01 -1.874897330999374390e-01 1.160913333296775818e-02 3.158474564552307129e-01 2.144419401884078979e-01 -4.999507218599319458e-02 -1.652263551950454712e-01 -1.053122133016586304e-01 1.097358688712120056e-01 1.485944241285324097e-01 -8.806327730417251587e-02 1.021768748760223389e-01 2.432738691568374634e-01 -9.562096744775772095e-02 1.140214409679174423e-02 2.783831655979156494e-01 -6.243893876671791077e-02 -3.207997679710388184e-01 -1.768797934055328369e-01 2.921908497810363770e-01 -1.246043294668197632e-01 3.089418634772300720e-02 1.434339433908462524e-01 9.720933437347412109e-02 -1.756498962640762329e-01
1.142726987600326538e-01 -2.239513397216796875e-01 -6.766750663518905640e-02 -1.988069415092468262e-01 -3.441969454288482666e-01 -6.028265226632356644e-03 1.217226609587669373e-01 -2.488266527652740479e-01 -3.756815567612648010e-02 9.470611065626144409e-02 -9.785601496696472168e-02 -4.148322343826293945e-02 8.988740295171737671e-02 -5.541469156742095947e-02 -1.687422245740890503e-01 -1.018407642841339111e-01 1.212267205119132996e-01 -1.087573915719985962e-01 -4.068509638309478760e-01 -1.529108174145221710e-02 9.159941971302032471e-02 1.296935975551605225e-01 -1.581383123993873596e-02 -2.562716305255889893e-01 -3.551137447357177734e-01 7.968321442604064941e-02 2.610263526439666748e-01 2.513029277324676514e-01 1.036958396434783936e-01 1.214812695980072021e-01 1.117139011621475220e-01 2.015362530946731567e-01
1.172420978546142578e-01 2.032968103885650635e-01 -1.289873272180557251e-01 2.447020262479782104e-02 -1.361057162284851074e-01 -1.853233873844146729e-01 3.651746362447738647e-02 2.799642086029052734e-02 -1.469628065824508667e-01 -2.229022979736328125e-01 -7.765015587210655212e-03 -2.838938310742378235e-02 5.550431832671165466e-02 -3.344019502401351929e-02 -2.430321462452411652e-02 -3.833842277526855469e-01 2.051656395196914673e-01 -2.448896020650863647e-01 1.453072018921375275e-02 -6.887250393629074097e-02 -8.309089392423629761e-02 -2.758025936782360077e-02 2.365926355123519897e-01 -3.399740457534790039e-01 -1.677198857069015503e-01 -4.754446819424629211e-02 3.479263484477996826e-01 5.847916007041931152e-02 3.789737224578857422e-01 2.271097600460052490e-01 9.072255343198776245e-02 6.513979285955429077e-02
-2.469548881053924561e-01 2.323226779699325562e-01 -1.979465931653976440e-01 -3.331648111343383789e-01 7.362443208694458008e-02 4.090777412056922913e-02 1.977061182260513306e-01 7.604346424341201782e-02 -4.998835548758506775e-02 -9.095865488052368164e-02 -1.140639260411262512e-01 -1.508491933345794678e-01 1.846776604652404785e-01 -2.101825177669525146e-01 2.441353797912597656e-01 -9.587369114160537720e-02 6.716468185186386108e-02 -1.071970462799072266e-01 -4.412085115909576416e-01 -1.226549148559570312e-01 -1.531437132507562637e-02 5.118580162525177002e-02 2.803955972194671631e-01 -1.856104880571365356e-01 -2.218255847692489624e-01 -1.983519643545150757e-01 9.626957774162292480e-02 -2.000353671610355377e-02 1.391500979661941528e-01 4.348664358258247375e-02 1.677192896604537964e-01 -6.172347348183393478e-03
2.884851992130279541e-01 4.601904377341270447e-02 8.987585455179214478e-02 -2.443734556436538696e-01 -8.301766216754913330e-02 -8.876381069421768188e-02 -1.364882439374923706e-01 -1.606763005256652832e-01 -2.760663926601409912e-01 -3.880935162305831909e-02 5.866386741399765015e-02 6.401732563972473145e-02 3.133647516369819641e-02 -1.779618859291076660e-01 6.839692592620849609e-02 -4.356041550636291504e-03 -1.026537921279668808e-02 -3.692622184753417969e-01 3.183030188083648682e-01 1.934809535741806030e-01 -3.350563049316406250e-01 9.780447185039520264e-02 8.348247408866882324e-02 -3.706130385398864746e-01 -7.738701999187469482e-02 1.016816496849060059e-01 1.258324831724166870e-01 -4.104144498705863953e-02 2.281720191240310669e-01 1.346900016069412231e-01 8.254937827587127686e-02 -1.131807863712310791e-01
7.836416363716125488e-02 1.597619503736495972e-01 8.504624478518962860e-03 -1.744316816329956055e-01 -1.857147812843322754e-01 -1.750272214412689209e-01 8.876110613346099854e-02 -1.911186724901199341e-01 -1.939743608236312866e-01 8.919707685708999634e-02 -7.610003463923931122e-03 2.299817502498626709e-01 1.546671241521835327e-01 -1.171866059303283691e-01 -1.595054008066654205e-02 -1.234396398067474365e-01 1.899962686002254486e-02 1.651151627302169800e-01 -4.325029850006103516e-01 5.781182274222373962e-02 9.930906444787979126e-02 1.210498157888650894e-02 5.252259224653244019e-02 -2.069019526243209839e-01 -3.328135907649993896e-01 2.700047940015792847e-02 2.370414584875106812e-01 3.833923339843750000e-01 2.709452621638774872e-02 2.170640379190444946e-01 9.417823702096939087e-02 1.778637766838073730e-01
1.288654804229736328e-01 1.621839702129364014e-01 -8.736411482095718384e-02 -1.973223537206649780e-01 3.634103536605834961e-01 6.697106361389160156e-02 2.261199988424777985e-02 -1.875219941139221191e-01 -2.377341538667678833e-01 -1.048523783683776855e-01 -1.572781056165695190e-02 -2.185678631067276001e-01 3.277242481708526611e-01 -9.252879768610000610e-02 2.355901896953582764e-01 9.219944477081298828e-02 -1.058770790696144104e-01 -6.142261438071727753e-03 -1.224291697144508362e-01 2.976667135953903198e-03 -8.859063684940338135e-02 1.437519043684005737e-01 3.929419219493865967e-01 -2.152672260999679565e-01 -1.367071419954299927e-01 7.088400423526763916e-02 2.751207947731018066e-01 -1.729547530412673950e-01 1.890475898981094360e-01 -1.168101876974105835e-01 7.845954596996307373e-02 -4.934474453330039978e-02
-2.992591857910156250e-01 3.931118920445442200e-02 -1.893575787544250488e-01 -3.861235678195953369e-01 -3.149134106934070587e-03 -3.416040167212486267e-02 1.691834777593612671e-01 -3.903214335441589355e-01 6.283421069383621216e-02 -8.058986812829971313e-02 -3.841672465205192566e-02 1.552880704402923584e-01 8.075390756130218506e-02 7.368452847003936768e-02 -5.216046795248985291e-02 -1.243166700005531311e-01 2.185071855783462524e-01 -1.622755229473114014e-01 1.206985637545585632e-01 -8.771271444857120514e-03 7.108843326568603516e-02 1.313846856355667114e-01 5.185535177588462830e-02 -4.985562711954116821e-02 -3.362697660923004150e-01 -7.104834914207458496e-02 1.800641119480133057e-01 -2.431596964597702026e-01 -1.975393667817115784e-02 3.618286848068237305e-01 1.064414456486701965e-01 8.433412015438079834e-02
4.974026978015899658e-02 -1.246515363454818726e-01 -2.373249232769012451e-01 -3.910757899284362793e-01 2.848797105252742767e-02 8.449249714612960815e-02 -9.928550571203231812e-02 -1.085409000515937805e-01 -4.420436546206474304e-02 2.135893851518630981e-01 2.559335343539714813e-02 -2.363271862268447876e-01 5.720048770308494568e-02 -1.128783375024795532e-01 5.001564323902130127e-02 -5.823639780282974243e-02 1.827651560306549072e-01 -1.142799109220504761e-01 1.561341136693954468e-01 -2.235860526561737061e-01 -3.209905326366424561e-01 1.860911995172500610e-01 3.765770792961120605e-01 -1.693658381700515747e-01 -9.455483406782150269e-02 7.510478794574737549e-02 2.926590144634246826e-01 1.623868346214294434e-01 -1.649438589811325073e-01 5.440768226981163025e-02 1.616210937500000000e-01 -7.258827984333038330e-02
2.414939850568771362e-01 -3.608638886362314224e-03 2.136806584894657135e-02 -2.257027775049209595e-01 1.215777918696403503e-01 2.301066517829895020e-01 1.191534176468849182e-01 -3.229767382144927979e-01 -6.321591883897781372e-02 1.775713860988616943e-01 3.732518255710601807e-01 -1.009480506181716919e-01 1.247760802507400513e-01 7.200674712657928467e-02 -6.141782179474830627e-02 2.310031838715076447e-02 7.740422338247299194e-02 3.661657124757766724e-02 -2.741325199604034424e-01 8.548281341791152954e-02 1.241644322872161865e-01 1.064940690994262695e-01 -1.184076294302940369e-01 -1.835191100835800171e-01 -5.783568322658538818e-02 1.728606820106506348e-01 4.154456257820129395e-01 -3.904481604695320129e-02 3.032319247722625732e-01 1.129362210631370544e-01 5.096315965056419373e-02 1.226375624537467957e-01
1.536440700292587280e-01 -1.111130043864250183e-02 -1.565242409706115723e-01 -3.373458981513977051e-01 1.946887969970703125e-01 -2.296097129583358765e-01 -2.068196050822734833e-02 -1.589128375053405762e-01 -6.990425288677215576e-02 1.899264007806777954e-01 -1.326719224452972412e-01 9.963547438383102417e-02 1.215573102235794067e-01 6.162576377391815186e-02 2.889729291200637817e-02 5.857633799314498901e-02 1.741377860307693481e-01 7.754994928836822510e-02 -3.082913160324096680e-02 2.293718457221984863e-01 2.261832803487777710e-01 3.722430169582366943e-01 -1.062210053205490112e-01 -5.440162122249603271e-02 -8.579400368034839630e-03 5.199369788169860840e-02 4.593171477317810059e-01 -1.196829974651336670e-01 -1.645818352699279785e-01 -5.920202285051345825e-02 1.615883558988571167e-01 -2.273603826761245728e-01
1.090491712093353271e-01 1.811928600072860718e-01 -8.835646510124206543e-02 -3.645433858036994934e-02 -1.823188513517379761e-01 -2.084083668887615204e-02 1.884136795997619629e-01 9.189122170209884644e-02 -1.019779145717620850e-01 6.802580505609512329e-02 -7.941102981567382812e-02 1.611299999058246613e-02 3.241665065288543701e-01 -2.338050454854965210e-01 -2.262748405337333679e-02 1.379103064537048340e-01 1.672199517488479614e-01 -1.269718911498785019e-02 -6.081278249621391296e-02 -1.424920260906219482e-01 -3.652628883719444275e-02 2.844478003680706024e-03 -6.681709736585617065e-02 -4.513952732086181641e-01 -2.755893766880035400e-01 7.295432686805725098e-02 2.229503840208053589e-01 -1.724350154399871826e-01 3.909069597721099854e-01 -5.207805708050727844e-02 2.768509387969970703e-01 1.143723651766777039e-01
1.752291023731231689e-01 1.318725645542144775e-01 -1.630492508411407471e-01 -5.135018229484558105e-01 6.657817214727401733e-02 9.658426977694034576e-03 7.229118049144744873e-02 -1.758612506091594696e-02 -2.061908096075057983e-01 2.237626612186431885e-01 -1.735274679958820343e-02 -8.344375342130661011e-02 4.527097046375274658e-01 5.029328912496566772e-02 1.011607199907302856e-01 -1.067221015691757202e-01 7.502895593643188477e-02 -2.032161504030227661e-01 -2.789092063903808594e-01 2.825536206364631653e-02 -8.509943634271621704e-02 2.133187502622604370e-01 5.339666828513145447e-02 -1.229429170489311218e-01 -7.909506559371948242e-02 -2.284384518861770630e-01 1.536054760217666626e-01 1.470830198377370834e-02 1.138289198279380798e-01 6.629333645105361938e-02 -1.443411558866500854e-01 7.721339166164398193e-02
4.274284467101097107e-02 -5.186020396649837494e-03 1.501907035708427429e-02 -9.860513359308242798e-02 1.912687867879867554e-01 7.383292168378829956e-02 4.744616895914077759e-02 -5.325849056243896484e-01 7.964133471250534058e-02 -5.368392914533615112e-02 -1.051017642021179199e-01 1.435157209634780884e-01 3.923145309090614319e-02 -3.627028763294219971e-01 2.519474551081657410e-02 -2.917230725288391113e-01 2.482809871435165405e-01 8.117359131574630737e-02 -7.312312256544828415e-03 2.219354361295700073e-01 1.307309716939926147e-01 9.996986389160156250e-02 -6.074952334165573120e-02 -4.029141962528228760e-01 -1.140458881855010986e-01 -5.018318071961402893e-02 6.921889632940292358e-02 1.458060182631015778e-02 4.609119147062301636e-02 1.415486633777618408e-01 2.121857702732086182e-01 4.689589887857437134e-02
1.708140671253204346e-01 8.409899473190307617e-02 7.375076413154602051e-02 -2.393074333667755127e-01 3.518556654453277588e-01 3.492129594087600708e-02 -1.407232731580734253e-01 -3.175135254859924316e-01 -1.916672438383102417e-01 -5.489400029182434082e-02 -3.199594318866729736e-01 -1.913249865174293518e-02 1.248296275734901428e-01 -1.126098558306694031e-01 7.519340515136718750e-02 1.309670209884643555e-01 1.217440441250801086e-01 8.147127926349639893e-02 -2.186647355556488037e-01 1.049808636307716370e-01 -3.661340177059173584e-01 -3.925047814846038818e-02 2.767238616943359375e-01 -2.588820271193981171e-02 1.274918578565120697e-02 -8.634600788354873657e-03 1.633441597223281860e-01 1.090577244758605957e-01 1.185896769165992737e-01 -8.856560289859771729e-02 3.286159932613372803e-01 3.097979642916470766e-04
8.393842726945877075e-02 2.375314012169837952e-02 -1.678980514407157898e-02 4.923966154456138611e-02 -8.071650564670562744e-02 -1.247688829898834229e-01 1.386636048555374146e-01 -4.134349822998046875e-01 -9.081961959600448608e-02 -2.215527370572090149e-02 -6.839025765657424927e-02 -1.814997494220733643e-01 2.008736729621887207e-01 -3.443890437483787537e-02 -3.316529691219329834e-01 -1.430981308221817017e-01 5.365194752812385559e-02 2.166809141635894775e-02 -3.708094656467437744e-01 -1.031281128525733948e-01 1.636624932289123535e-01 1.918096840381622314e-01 2.001392394304275513e-01 -2.403926104307174683e-01 -1.161695495247840881e-01 1.097457334399223328e-01 4.008209407329559326e-01 7.242060452699661255e-02 1.558620929718017578e-01 7.259649690240621567e-03 1.592724174261093140e-01 7.085718214511871338e-02
-4.257725551724433899e-02 6.970436312258243561e-03 6.434978544712066650e-02 -1.346012800931930542e-01 9.430764615535736084e-02 -4.853836819529533386e-02 -1.385419368743896484e-01 -2.871310114860534668e-01 9.938186407089233398e-02 -1.396376043558120728e-01 5.518062040209770203e-02 1.010527983307838440e-01 1.027676463127136230e-01 -4.157026112079620361e-01 -4.317854717373847961e-02 -2.930364608764648438e-01 2.208909988403320312e-01 9.404665976762771606e-02 -1.888357996940612793e-01 9.995141625404357910e-02 -2.192693948745727539e-02 2.121061235666275024e-01 -1.583336889743804932e-01 -2.736914753913879395e-01 -1.366018056869506836e-01 1.643084138631820679e-01 1.699703633785247803e-01 -5.183563102036714554e-03 -3.433523699641227722e-02 2.602260112762451172e-01 3.688184022903442383e-01 -1.449991166591644287e-01
4.512518644332885742e-02 1.747861057519912720e-01 -4.760730545967817307e-03 -4.363362491130828857e-02 -9.360302984714508057e-02 -1.846304237842559814e-01 6.788167357444763184e-02 -1.689893156290054321e-01 -2.191660106182098389e-01 1.643655821681022644e-02 -2.199655920267105103e-01 2.814418971538543701e-01 1.179511770606040955e-01 -1.239192634820938110e-01 6.028632074594497681e-02 1.428431570529937744e-01 3.034388720989227295e-01 -2.984154820442199707e-01 3.821250051259994507e-02 -4.780231509357690811e-03 -8.498496562242507935e-02 9.040936827659606934e-02 1.110058128833770752e-01 -1.778159439563751221e-01 4.542859643697738647e-02 -4.216828569769859314e-02 2.212564088404178619e-02 -7.638976722955703735e-02 3.844783902168273926e-01 1.079838201403617859e-01 4.960672855377197266e-01 5.084796622395515442e-02
1.257557719945907593e-01 1.828605979681015015e-01 -2.048379033803939819e-01 -4.084508121013641357e-01 -1.281555276364088058e-02 -2.199139744043350220e-01 -9.048326313495635986e-02 1.064856629818677902e-02 7.778876274824142456e-02 -8.745197206735610962e-02 1.500971913337707520e-01 -4.562652483582496643e-02 2.491037175059318542e-02 -3.230823576450347900e-01 3.667530789971351624e-02 -1.496226489543914795e-01 2.004425525665283203e-01 -4.623964428901672363e-02 4.923791065812110901e-02 -4.880183562636375427e-02 -1.731091141700744629e-01 7.751493155956268311e-02 -1.162979602813720703e-01 -1.285079270601272583e-01 -3.080601096153259277e-01 -2.412011474370956421e-01 3.910100460052490234e-01 2.062564939260482788e-01 8.215082436800003052e-02 1.689073890447616577e-01 1.645683497190475464e-02 1.445342153310775757e-01
3.444782197475433350e-01 2.094820588827133179e-01 9.309759363532066345e-03 -2.209194377064704895e-02 -5.736058205366134644e-02 -3.878735303878784180e-01 -1.495916675776243210e-02 -4.189996421337127686e-02 -1.504439115524291992e-01 4.202342033386230469e-02 -2.708373963832855225e-01 8.325219154357910156e-02 9.471799433231353760e-02 -1.097139269113540649e-01 2.330948263406753540e-01 -3.090356290340423584e-02 1.839280575513839722e-01 -1.071446761488914490e-01 1.461051255464553833e-01 -5.793995037674903870e-02 -2.069376781582832336e-02 9.782924503087997437e-02 -6.066220626235008240e-02 -3.543980419635772705e-01 -6.628106534481048584e-02 3.131626918911933899e-02 1.458165943622589111e-01 -2.981944940984249115e-02 3.962124884128570557e-01 1.280402392148971558e-01 2.896518111228942871e-01 -7.803557068109512329e-02
-3.139213472604751587e-02 6.825937423855066299e-03 -1.066301017999649048e-01 -2.599127888679504395e-01 1.630130708217620850e-01 3.826405107975006104e-02 1.708184480667114258e-01 4.600870236754417419e-02 -1.025934368371963501e-01 6.932707037776708603e-03 -1.026805043220520020e-01 -1.055278033018112183e-01 4.923794865608215332e-01 -1.524257063865661621e-01 3.179719904437661171e-03 9.060477465391159058e-02 1.115145161747932434e-01 -8.175121247768402100e-02 -1.156507581472396851e-01 1.129668280482292175e-01 3.768910095095634460e-02 -3.295212984085083008e-02 -1.262274198234081268e-02 -3.422933518886566162e-01 -1.634049415588378906e-01 1.962639540433883667e-01 -5.619509145617485046e-03 -1.211718395352363586e-01 4.075543582439422607e-01 1.339245885610580444e-01 3.535650372505187988e-01 2.240110374987125397e-02
9.750274568796157837e-02 -6.581548601388931274e-02 1.055531203746795654e-01 -2.315426170825958252e-01 2.834486663341522217e-01 1.599738001823425293e-01 -8.035857230424880981e-02 -3.897854983806610107e-01 1.680379509925842285e-01 -1.714044213294982910e-01 8.289746008813381195e-03 6.493085995316505432e-03 9.873131662607192993e-02 3.560987487435340881e-02 1.611238569021224976e-01 -2.080554515123367310e-01 2.691854834556579590e-01 1.429284811019897461e-01 1.264792084693908691e-01 3.632900416851043701e-01 8.147232979536056519e-02 1.273174881935119629e-01 3.270285204052925110e-02 -3.333529531955718994e-01 -5.654937773942947388e-02 -2.608327381312847137e-02 -4.899630323052406311e-03 4.139649122953414917e-02 1.511056572198867798e-01 -9.709903597831726074e-02 2.917511165142059326e-01 1.420886367559432983e-01
-2.280203402042388916e-01 1.108174845576286316e-01 -2.594118118286132812e-01 -3.693065047264099121e-01 6.513783335685729980e-02 -2.514009177684783936e-01 -2.454173415899276733e-01 -1.049802750349044800e-01 -1.613104939460754395e-01 -1.142435446381568909e-01 9.322554618120193481e-02 1.206212639808654785e-01 8.425471931695938110e-02 -2.724608778953552246e-01 -8.457013964653015137e-02 2.339879423379898071e-01 8.049306273460388184e-02 7.259164005517959595e-02 -1.093742717057466507e-02 1.021561771631240845e-01 2.481758408248424530e-02 1.443585455417633057e-01 -3.224170207977294922e-02 -4.544984549283981323e-02 -1.360035687685012817e-01 -4.520900920033454895e-02 4.831886291503906250e-01 1.145556718111038208e-01 2.491828203201293945e-01 5.775697529315948486e-02 8.063506335020065308e-02 -4.323740303516387939e-02
-3.045934140682220459e-01 -1.353266984224319458e-01 -1.700766086578369141e-01 -3.032165169715881348e-01 3.378226980566978455e-02 -1.093033552169799805e-01 1.398295536637306213e-02 -4.785393774509429932e-01 -3.451773151755332947e-02 7.215394824743270874e-02 -7.181891053915023804e-02 1.657472401857376099e-01 7.795899640768766403e-03 -1.859534345567226410e-02 6.181692879181355238e-05 -5.857010185718536377e-02 1.813291162252426147e-01 9.233453869819641113e-02 1.488122493028640747e-01 1.999959945678710938e-01 -1.025542244315147400e-01 1.061044782400131226e-01 5.178558081388473511e-02 -3.342635035514831543e-01 6.286071985960006714e-02 1.915722787380218506e-01 1.477341949939727783e-01 -1.317424923181533813e-01 2.452970445156097412e-01 2.022222876548767090e-01 -1.998556852340698242e-01 1.493855863809585571e-01
1.569090634584426880e-01 1.749488413333892822e-01 4.888786748051643372e-02 -2.979487180709838867e-01 8.769309520721435547e-02 -2.205696329474449158e-02 2.016725093126296997e-01 2.490523457527160645e-02 -1.280676573514938354e-01 9.483148157596588135e-02 3.465796262025833130e-02 -2.948727905750274658e-01 2.634716928005218506e-01 -2.088264524936676025e-01 -9.328302741050720215e-02 2.996481396257877350e-02 1.820859163999557495e-01 -1.792742908000946045e-01 -1.328948438167572021e-01 3.133443593978881836e-01 -8.479252457618713379e-02 -4.063093289732933044e-02 -1.439977437257766724e-01 -2.156520932912826538e-01 -9.970963001251220703e-02 1.401298046112060547e-01 8.784697204828262329e-02 -1.547395139932632446e-01 3.596800267696380615e-01 1.549024581909179688e-01 2.688435614109039307e-01 1.544866412878036499e-01
-1.300377994775772095e-01 1.644275933504104614e-01 -2.248805575072765350e-02 -9.784754365682601929e-02 2.613550052046775818e-02 3.855371847748756409e-02 -2.794459760189056396e-01 -2.550382316112518311e-01 -4.268215969204902649e-02 -1.426469832658767700e-01 -1.109292078763246536e-02 8.341091871261596680e-02 2.707001380622386932e-02 -3.488967120647430420e-01 6.505847722291946411e-02 -2.888724803924560547e-01 1.533280313014984131e-01 1.358517408370971680e-01 -1.875746697187423706e-01 1.667847931385040283e-01 7.963984459638595581e-02 1.559131443500518799e-01 -2.416873909533023834e-02 -3.045210540294647217e-01 -3.518345355987548828e-01 -8.825045824050903320e-02 1.135704293847084045e-01 -3.120140545070171356e-02 -8.852825313806533813e-02 1.126026660203933716e-01 3.933868706226348877e-01 -1.078214272856712341e-01
1.078818216919898987e-01 -1.796266138553619385e-01 -1.392526477575302124e-01 -1.333973258733749390e-01 -2.500090599060058594e-01 -3.727819025516510010e-02 3.329112827777862549e-01 -2.467833906412124634e-01 -4.392616823315620422e-02 -3.433908149600028992e-02 9.992427378892898560e-02 6.870383024215698242e-02 1.949752122163772583e-01 -9.198895841836929321e-02 -1.598066240549087524e-01 4.135146737098693848e-03 -1.015531737357378006e-02 1.556603759527206421e-01 -1.368751823902130127e-01 2.743802964687347412e-02 -8.496952056884765625e-02 -9.460799396038055420e-03 7.102345675230026245e-02 -2.776702046394348145e-01 -3.261845409870147705e-01 -6.867749989032745361e-02 4.072999358177185059e-01 3.395498096942901611e-01 -1.106195151805877686e-01 1.633065044879913330e-01 1.654167175292968750e-01 3.991388902068138123e-02
2.085899710655212402e-01 -3.037247806787490845e-03 1.107118129730224609e-01 -9.229775518178939819e-02 4.269844293594360352e-02 -1.343010808341205120e-03 4.894697293639183044e-02 -2.053860425949096680e-01 -7.820323109626770020e-02 3.609766438603401184e-02 6.082551926374435425e-02 7.431523874402046204e-03 1.080602779984474182e-01 -5.567477345466613770e-01 1.218300610780715942e-01 3.846000432968139648e-01 8.800650388002395630e-02 -1.579997092485427856e-01 -1.992580443620681763e-01 3.264801576733589172e-02 -1.441324949264526367e-01 -8.381080627441406250e-02 3.820571005344390869e-01 -2.980903089046478271e-01 -9.740913659334182739e-02 7.917883247137069702e-02 7.903090119361877441e-02 -5.816539376974105835e-02 4.213469475507736206e-02 1.534091234207153320e-01 8.254154771566390991e-02 -1.048524025827646255e-02
1.900811865925788879e-02 1.365270018577575684e-01 -5.761655420064926147e-02 -2.772831022739410400e-01 -1.293960064649581909e-01 -9.521570056676864624e-02 1.644483953714370728e-01 2.009714581072330475e-02 -2.875283658504486084e-01 -6.736762821674346924e-02 -1.440513730049133301e-01 -1.926787048578262329e-01 2.509000599384307861e-01 -3.379872441291809082e-02 2.548735141754150391e-01 4.938090592622756958e-02 3.769544661045074463e-01 -1.348825842142105103e-01 -6.476526707410812378e-02 3.765242174267768860e-02 1.675190925598144531e-01 1.964135318994522095e-01 9.073785692453384399e-02 -2.439014911651611328e-01 -3.747446835041046143e-01 1.665431559085845947e-01 -1.999751925468444824e-01 -6.505083292722702026e-02 2.145177721977233887e-01 7.423061877489089966e-02 8.178352564573287964e-02 9.323951788246631622e-03
-1.013244837522506714e-01 -1.922834292054176331e-02 1.217249184846878052e-01 -3.381048142910003662e-01 7.397218793630599976e-02 -1.906773149967193604e-01 -6.957407575100660324e-03 2.272344194352626801e-02 -2.862235605716705322e-01 3.184328377246856689e-01 -7.623151177540421486e-04 1.685386300086975098e-01 2.696453630924224854e-01 5.678921006619930267e-04 1.034504845738410950e-01 -5.139894410967826843e-02 4.960700869560241699e-03 1.031337827444076538e-01 -3.405198454856872559e-01 5.967035517096519470e-02 9.415339678525924683e-02 2.604299783706665039e-01 -8.680193126201629639e-02 -2.454449236392974854e-01 -8.949743211269378662e-02 1.813413798809051514e-01 2.066512256860733032e-01 1.004974022507667542e-01 3.451367095112800598e-02 2.832173109054565430e-01 1.751925051212310791e-01 1.990443915128707886e-01
3.746262788772583008e-01 -6.052000913769006729e-03 -2.383268252015113831e-02 -1.151751875877380371e-01 1.205897033214569092e-01 1.393536571413278580e-02 -1.614073850214481354e-02 -3.792307078838348389e-01 -2.173960953950881958e-01 -7.337612099945545197e-03 1.025931984186172485e-01 1.198105141520500183e-02 3.222156763076782227e-01 5.064826831221580505e-02 3.177042901515960693e-01 9.819181263446807861e-02 -2.467091754078865051e-02 1.432994846254587173e-02 3.305991366505622864e-02 -1.783416420221328735e-02 3.756503760814666748e-02 3.274075984954833984e-01 1.158325299620628357e-01 4.886462166905403137e-02 -4.343034029006958008e-01 4.042679443955421448e-02 2.221310436725616455e-01 -1.371352095156908035e-02 5.202249065041542053e-02 1.507539153099060059e-01 2.899318002164363861e-02 1.390269249677658081e-01
6.638087332248687744e-02 -2.664864622056484222e-02 -1.440153270959854126e-01 -1.328925341367721558e-01 1.747602671384811401e-01 -6.188294850289821625e-03 -9.365024976432323456e-03 -3.275517821311950684e-01 -3.012038394808769226e-02 7.395794242620468140e-02 2.087796032428741455e-01 -1.956512033939361572e-01 2.108703255653381348e-01 -3.942377492785453796e-02 -8.461245894432067871e-02 2.219163626432418823e-01 -1.266262866556644440e-02 -2.374368160963058472e-01 -4.399701952934265137e-01 1.139254644513130188e-01 2.214148454368114471e-02 5.166055262088775635e-02 -1.682341992855072021e-01 -2.546373307704925537e-01 -4.224020987749099731e-02 1.781503856182098389e-01 2.917476296424865723e-01 -5.466715618968009949e-02 2.495756149291992188e-01 2.244416773319244385e-01 1.842862367630004883e-01 1.454379130154848099e-02
1.345987170934677124e-01 -8.341269940137863159e-02 -2.516494095325469971e-01 -2.582124769687652588e-01 5.539413169026374817e-02 7.091550529003143311e-02 1.532962173223495483e-01 -2.127413302659988403e-01 -3.598272502422332764e-01 1.770120263099670410e-01 -9.305229038000106812e-02 -2.147922292351722717e-03 2.808089554309844971e-01 3.263599053025245667e-02 9.721630811691284180e-02 2.167757302522659302e-01 1.275377422571182251e-01 -1.905240863561630249e-01 1.199673339724540710e-01 -3.009240031242370605e-01 1.880332380533218384e-01 -1.831727661192417145e-02 8.743021637201309204e-02 -1.354826688766479492e-01 -1.635848581790924072e-01 -2.711215615272521973e-01 1.024665534496307373e-01 8.014471828937530518e-02 4.373759031295776367e-02 1.247692182660102844e-01 3.138694763183593750e-01 -9.922873228788375854e-02
8.678852766752243042e-02 -2.278463840484619141e-01 4.173852130770683289e-02 -1.832602471113204956e-01 -2.884516306221485138e-02 1.212795916944742203e-02 1.806047856807708740e-01 -2.838554382324218750e-01 1.518781296908855438e-02 -4.622460529208183289e-02 7.755429018288850784e-03 1.740510165691375732e-01 4.073476493358612061e-01 8.019711077213287354e-02 -8.038443326950073242e-02 1.418748963624238968e-02 1.416768729686737061e-01 2.496890127658843994e-01 -3.841972947120666504e-01 -1.070705428719520569e-01 -2.212086319923400879e-01 -1.371788829565048218e-01 1.540174186229705811e-01 -2.292200177907943726e-01 -1.598069071769714355e-01 1.650889664888381958e-01 9.379263967275619507e-02 -7.265817373991012573e-02 -8.445583283901214600e-02 1.586982607841491699e-01 2.143839448690414429e-01 2.205858528614044189e-01
7.339394837617874146e-02 1.732238978147506714e-01 -1.256727129220962524e-01 -1.923442333936691284e-01 -2.588847577571868896e-01 9.081953763961791992e-02 2.969869412481784821e-02 -4.249817728996276855e-01 -8.778465539216995239e-02 1.377900540828704834e-01 1.071175839751958847e-02 1.396944969892501831e-01 8.639837801456451416e-02 4.898983985185623169e-02 -1.170476078987121582e-01 -1.858653128147125244e-01 7.687410712242126465e-02 1.887412220239639282e-01 2.015328258275985718e-01 1.074047908186912537e-01 5.303338915109634399e-02 3.765774071216583252e-01 1.584558039903640747e-01 -2.928611040115356445e-01 -1.681358665227890015e-01 -1.766460575163364410e-02 8.092832565307617188e-02 -1.235925480723381042e-01 -7.247397303581237793e-02 -1.922207474708557129e-01 3.111430704593658447e-01 -1.096501275897026062e-01
-1.296747177839279175e-01 1.998816281557083130e-01 1.601258665323257446e-01 -6.424346566200256348e-02 -1.027063131332397461e-01 1.868608444929122925e-01 1.621503531932830811e-01 -4.395865201950073242e-01 -7.134293019771575928e-02 1.148277595639228821e-01 -4.821223020553588867e-02 1.929617226123809814e-01 2.087746709585189819e-01 -1.549315601587295532e-01 1.084938198328018188e-01 -3.441175073385238647e-02 1.681844741106033325e-01 1.042589396238327026e-01 1.248673722147941589e-01 2.824262976646423340e-01 -1.039317548274993896e-01 1.442282497882843018e-01 7.688994705677032471e-02 -1.787167787551879883e-01 -6.948390603065490723e-02 6.691031157970428467e-02 3.974863141775131226e-02 1.280070692300796509e-01 3.878870308399200439e-01 1.637957617640495300e-02 3.326395452022552490e-01 1.322039514780044556e-01
2.635036967694759369e-02 4.250948876142501831e-02 1.303737610578536987e-01 -2.981912493705749512e-01 1.727005233988165855e-03 -1.833866089582443237e-01 2.084340602159500122e-01 -1.886225193738937378e-01 -1.575499922037124634e-01 2.625488042831420898e-01 1.279860287904739380e-01 2.393374592065811157e-01 1.971427947282791138e-01 -1.868830770254135132e-01 4.516718164086341858e-02 -1.215648129582405090e-01 -1.408382654190063477e-01 2.693257927894592285e-01 -3.053198754787445068e-01 2.062144279479980469e-01 1.164259612560272217e-01 1.084918826818466187e-01 5.447579082101583481e-03 -1.254678517580032349e-01 -3.255074620246887207e-01 7.241907715797424316e-02 2.971198558807373047e-01 8.523070067167282104e-02 -9.530715178698301315e-04 1.585311442613601685e-02 2.099578380584716797e-01 -2.467155084013938904e-02
8.240853250026702881e-02 1.957375258207321167e-01 -3.008634224534034729e-02 -1.257486343383789062e-01 2.047010324895381927e-02 -3.597356006503105164e-02 -2.548648416996002197e-01 -2.651655972003936768e-01 -3.105087392032146454e-02 2.728151157498359680e-02 2.136359810829162598e-01 2.795726060867309570e-01 2.302872091531753540e-01 -3.231167793273925781e-01 -5.278839170932769775e-02 -1.178402900695800781e-01 9.131756424903869629e-02 -2.993181406054645777e-04 8.920465409755706787e-02 1.506447196006774902e-01 -2.934221029281616211e-01 1.510118544101715088e-01 -6.489969789981842041e-02 -4.810906052589416504e-01 -4.346545320004224777e-03 2.034886181354522705e-01 -4.859233275055885315e-02 -1.172196567058563232e-01 -9.694971144199371338e-02 -5.986093310639262199e-05 1.543686687946319580e-01 1.651300638914108276e-01
6.263212114572525024e-02 -2.342264503240585327e-01 -3.004922568798065186e-01 -3.663310408592224121e-02 -7.612774521112442017e-02 -6.890625506639480591e-02 4.227144271135330200e-02 -3.521538972854614258e-01 -1.488860696554183960e-01 1.878507286310195923e-01 -2.571453526616096497e-02 8.433274179697036743e-02 1.659010648727416992e-01 4.259191080927848816e-02 5.659486353397369385e-02 -1.685045808553695679e-01 1.787268221378326416e-01 -9.016605466604232788e-02 -5.356666445732116699e-01 -2.061804383993148804e-01 -8.165603876113891602e-02 2.387107759714126587e-01 -1.899948716163635254e-02 -2.138431817293167114e-01 1.692911051213741302e-02 4.541934654116630554e-02 1.260624676942825317e-01 2.008597999811172485e-01 1.204684227705001831e-01 8.007600158452987671e-02 1.110015511512756348e-01 -1.264033317565917969e-01
1.124228350818157196e-02 -4.318501055240631104e-02 -5.181560665369033813e-02 1.859956420958042145e-02 -5.252533033490180969e-02 2.064606547355651855e-01 -3.967706859111785889e-02 -1.753435134887695312e-01 1.021069511771202087e-01 1.929273605346679688e-01 -1.131760329008102417e-01 2.030160576105117798e-01 1.939461231231689453e-01 6.966496352106332779e-03 6.357315182685852051e-02 -1.230678558349609375e-01 2.531878650188446045e-01 1.068042963743209839e-01 2.943594008684158325e-02 -8.599064499139785767e-02 1.255752295255661011e-01 4.429953694343566895e-01 2.125146985054016113e-01 -4.381162524223327637e-01 -3.133973181247711182e-01 2.207977324724197388e-02 -2.182325534522533417e-02 -1.642523258924484253e-01 1.003829538822174072e-01 2.660520561039447784e-02 2.074192762374877930e-01 2.142170369625091553e-01
3.854137063026428223e-01 5.836404860019683838e-02 -2.620337903499603271e-01 7.475595176219940186e-02 -1.758323311805725098e-01 -1.687875390052795410e-01 -8.685325086116790771e-02 -2.380042970180511475e-01 -2.025013566017150879e-01 1.376139186322689056e-02 1.274029910564422607e-01 1.423771530389785767e-01 8.311104029417037964e-02 -5.573000013828277588e-02 -1.163621991872787476e-01 -2.077281773090362549e-01 4.388195574283599854e-01 -4.733347147703170776e-02 -5.787885561585426331e-02 -3.299682959914207458e-02 -2.364386990666389465e-02 1.818273067474365234e-01 2.783618569374084473e-01 -1.910935342311859131e-01 -1.570586711168289185e-01 1.786896139383316040e-01 1.060527861118316650e-01 -5.473971832543611526e-03 1.211031377315521240e-01 -2.056270092725753784e-01 7.088316977024078369e-02 -1.705554425716400146e-01
8.654223382472991943e-02 1.220040488988161087e-02 1.237076371908187866e-01 -1.030947118997573853e-01 -8.337032049894332886e-02 -5.883193016052246094e-02 4.789651185274124146e-02 -1.836244948208332062e-02 8.513437956571578979e-02 6.636629253625869751e-02 -2.761052176356315613e-02 -2.994525134563446045e-01 4.809311628341674805e-01 -1.967049241065979004e-01 1.495193839073181152e-01 7.686911616474390030e-03 2.578726708889007568e-01 -5.413467530161142349e-03 -9.322430193424224854e-02 3.184635341167449951e-01 1.289590448141098022e-02 1.188260391354560852e-01 1.105758100748062134e-01 -2.393230199813842773e-01 -2.547109127044677734e-01 -1.192290559411048889e-01 1.357645392417907715e-01 -2.894903719425201416e-01 3.209181427955627441e-01 -8.288118988275527954e-02 7.775841653347015381e-02 3.517503663897514343e-02
6.549991667270660400e-02 2.155603617429733276e-01 -1.735446155071258545e-01 -1.397370845079421997e-01 -7.730979472398757935e-02 -1.508516725152730942e-02 7.668786495923995972e-02 -2.988201081752777100e-01 -1.270454972982406616e-01 1.486749202013015747e-01 2.556748688220977783e-01 1.188973411917686462e-01 2.753999531269073486e-01 1.128157675266265869e-01 1.898577250540256500e-02 1.763326823711395264e-01 1.171317026019096375e-01 2.975863516330718994e-01 -1.123268380761146545e-01 9.759953618049621582e-02 -2.101111598312854767e-02 1.029008999466896057e-01 -1.098175272345542908e-01 -3.199199438095092773e-01 -1.356871575117111206e-01 4.266406893730163574e-01 2.836358249187469482e-01 1.352041261270642281e-03 4.762985184788703918e-02 -1.038654297590255737e-01 -2.326120249927043915e-02 1.268938630819320679e-01
6.321623176336288452e-02 2.571418285369873047e-01 -1.238826885819435120e-01 -2.209448516368865967e-01 -3.182027339935302734e-01 -3.322173655033111572e-02 -1.790013760328292847e-01 -2.777222692966461182e-01 -1.327553987503051758e-01 1.524231582880020142e-01 4.530154910753481090e-05 -1.352892722934484482e-03 -2.317124605178833008e-02 -4.723015725612640381e-01 2.600428462028503418e-01 1.444620043039321899e-01 2.268784493207931519e-01 -1.646586805582046509e-01 -9.389832615852355957e-02 -7.104147225618362427e-02 6.465014815330505371e-02 -9.699141234159469604e-02 2.131628543138504028e-01 -1.565195769071578979e-01 -1.334888786077499390e-01 1.308161467313766479e-01 1.082100346684455872e-01 2.274175733327865601e-02 -1.784329414367675781e-01 -9.593471139669418335e-02 1.628948301076889038e-01 1.025934815406799316e-01
-4.678240045905113220e-02 -3.822207450866699219e-02 4.277975298464298248e-03 -1.761472970247268677e-01 1.861145794391632080e-01 2.161517739295959473e-01 -9.773654490709304810e-02 -4.991355836391448975e-01 1.980139017105102539e-01 2.077708486467599869e-03 -1.420348137617111206e-01 1.646240651607513428e-01 -3.901713341474533081e-02 -4.011675715446472168e-01 -5.475929356180131435e-04 -7.176703959703445435e-02 1.474720984697341919e-01 8.493158966302871704e-02 -1.512077450752258301e-01 1.122770085930824280e-01 1.249794363975524902e-01 1.814500540494918823e-01 1.503709554672241211e-01 -2.470581084489822388e-01 -1.275042742490768433e-01 1.437259018421173096e-01 2.513105608522891998e-02 -1.137297451496124268e-01 8.441618084907531738e-02 -1.621104404330253601e-02 2.135751098394393921e-01 2.665516734123229980e-01
5.680907890200614929e-02 2.120701372623443604e-01 -7.629701495170593262e-02 -3.309214711189270020e-01 1.272497624158859253e-01 -5.248923897743225098e-01 -2.298474013805389404e-01 -1.620366126298904419e-01 -2.847215905785560608e-02 3.816883638501167297e-02 1.898776590824127197e-01 -1.534837782382965088e-01 1.566445529460906982e-01 -1.886674016714096069e-01 -1.892729476094245911e-02 -1.878193765878677368e-02 8.599980175495147705e-02 -6.874788086861371994e-04 -9.880062192678451538e-02 1.194320768117904663e-01 -2.399760484695434570e-01 1.461336463689804077e-01 -1.198353096842765808e-01 -1.257976889610290527e-01 -3.080704212188720703e-01 -2.065073698759078979e-01 1.581803411245346069e-01 9.721320122480392456e-02 -1.001857146620750427e-01 7.364650815725326538e-02 1.126854494214057922e-01 4.713904485106468201e-02
1.514454931020736694e-01 -1.213268041610717773e-01 -1.998300403356552124e-01 -2.022537738084793091e-01 6.493315100669860840e-02 -1.941264271736145020e-01 8.766937255859375000e-02 -1.884400844573974609e-02 -4.003386199474334717e-01 1.025918722152709961e-01 -2.780155919026583433e-04 4.426148906350135803e-02 1.731685101985931396e-01 7.061720639467239380e-02 -1.604328304529190063e-02 1.077186539769172668e-01 3.534273803234100342e-01 -3.613742589950561523e-01 2.109411358833312988e-02 6.537052243947982788e-02 7.467633485794067383e-02 9.416381269693374634e-02 1.688341200351715088e-01 -1.179528087377548218e-01 -2.009641975164413452e-01 -1.784331649541854858e-01 1.962918043136596680e-01 -2.835900485515594482e-01 3.112061880528926849e-02 6.408623605966567993e-02 3.094678819179534912e-01 -5.354072898626327515e-02
2.138751298189163208e-01 6.938790529966354370e-02 -1.584704071283340454e-01 -5.548307672142982483e-02 5.220951512455940247e-02 -7.266567647457122803e-02 1.912624686956405640e-01 2.480272948741912842e-01 -1.740874350070953369e-01 2.548576891422271729e-01 2.655053883790969849e-02 2.187472134828567505e-01 2.079881876707077026e-01 -1.929168552160263062e-01 3.189742565155029297e-02 -2.593698799610137939e-01 3.659496605396270752e-01 -2.272005677223205566e-01 -1.665718108415603638e-01 -1.060715988278388977e-01 -1.590923070907592773e-01 2.458966672420501709e-01 1.778502613306045532e-01 -1.768793612718582153e-01 -1.010632440447807312e-01 5.589035153388977051e-02 1.077993735671043396e-01 -5.586047098040580750e-02 -1.911655664443969727e-01 2.850042581558227539e-01 -2.825198322534561157e-02 -5.184918642044067383e-02
7.740599662065505981e-02 7.360663264989852905e-02 -1.419070065021514893e-01 -1.319071277976036072e-02 -8.352915942668914795e-02 -1.969948559999465942e-01 7.822278887033462524e-02 -1.132023632526397705e-01 -1.352958977222442627e-01 6.904835253953933716e-02 -2.153252065181732178e-01 8.131967484951019287e-02 3.305710256099700928e-01 1.492727398872375488e-01 8.013188838958740234e-02 -5.677243229001760483e-03 1.047045961022377014e-01 -3.553460538387298584e-01 -1.506829261779785156e-02 -1.968013197183609009e-01 2.688332274556159973e-02 1.196098029613494873e-01 5.471415817737579346e-02 -3.174725472927093506e-01 -2.542073726654052734e-01 1.896472722291946411e-01 4.946781694889068604e-02 -4.658740013837814331e-02 3.068327009677886963e-01 3.204887807369232178e-01 2.786443531513214111e-01 1.216038838028907776e-01
4.758112505078315735e-02 7.976083457469940186e-02 -3.097883760929107666e-01 -3.543897271156311035e-01 7.284880150109529495e-03 -6.088798120617866516e-02 6.587828695774078369e-02 -3.292272388935089111e-01 -6.545403599739074707e-02 -8.260437846183776855e-02 1.242603454738855362e-02 3.520104587078094482e-01 -8.573329448699951172e-02 -1.374407112598419189e-01 1.997869275510311127e-02 -2.290629893541336060e-01 1.145748645067214966e-01 -3.126133233308792114e-03 2.481900006532669067e-01 -7.267344743013381958e-02 1.107196360826492310e-01 1.765889674425125122e-01 2.320372909307479858e-01 7.036065217107534409e-03 -3.210442960262298584e-01 -2.373682148754596710e-02 1.090398281812667847e-01 -5.548328533768653870e-02 6.993485242128372192e-02 1.696568280458450317e-01 3.040744364261627197e-01 1.302043646574020386e-01
-4.009318724274635315e-02 3.859080746769905090e-02 -1.459021568298339844e-01 -1.011739894747734070e-01 -9.711377322673797607e-02 -1.217129081487655640e-01 -6.099884212017059326e-02 1.148189138621091843e-02 -4.056989029049873352e-02 1.379600260406732559e-02 -9.822281450033187866e-02 -2.608424723148345947e-01 5.078083276748657227e-01 -1.830540597438812256e-01 1.334119290113449097e-01 -3.949155658483505249e-02 2.815020680427551270e-01 -8.093659579753875732e-02 -2.230934947729110718e-01 1.966368854045867920e-01 -4.532069712877273560e-02 9.077427536249160767e-02 2.233042567968368530e-01 -1.030550450086593628e-01 -2.356221228837966919e-01 -1.680316030979156494e-01 6.573117524385452271e-02 -3.637945950031280518e-01 7.259120792150497437e-02 -1.895073615014553070e-02 1.951068937778472900e-01 1.946738064289093018e-01
2.304654419422149658e-01 -1.098437383770942688e-01 -3.469136357307434082e-01 -2.844652533531188965e-01 1.515493392944335938e-01 -5.365195870399475098e-02 1.573196500539779663e-01 -2.611336708068847656e-01 -1.464508473873138428e-01 -9.293590486049652100e-02 3.722135722637176514e-02 -1.458576619625091553e-01 2.332023978233337402e-01 -9.289459139108657837e-02 2.673604488372802734e-01 -1.407211273908615112e-02 4.128385782241821289e-01 7.382319122552871704e-02 -1.385012865066528320e-01 8.014468103647232056e-02 -7.495658844709396362e-02 -2.467092312872409821e-02 -1.152686998248100281e-01 1.816229373216629028e-01 -8.919321000576019287e-02 3.458061441779136658e-02 4.446910694241523743e-02 1.509153246879577637e-01 8.329987525939941406e-02 1.737664341926574707e-01 3.145822584629058838e-01 -5.775060877203941345e-02
2.095117717981338501e-01 -6.873167306184768677e-02 5.039020627737045288e-02 -3.075511157512664795e-01 -6.603340804576873779e-02 -8.657700568437576294e-02 2.012518234550952911e-02 -1.379955112934112549e-01 1.053989380598068237e-01 2.061112523078918457e-01 6.061253324151039124e-02 2.367638200521469116e-01 1.392520964145660400e-01 -1.536946445703506470e-01 4.108273983001708984e-02 -2.537866830825805664e-01 9.806911647319793701e-02 3.450984507799148560e-02 -2.438271492719650269e-01 -1.514363847672939301e-02 1.623468101024627686e-01 1.322767585515975952e-01 -1.353158801794052124e-01 -2.346755266189575195e-01 -3.026918768882751465e-01 -5.098589509725570679e-02 2.505300045013427734e-01 -3.107819147408008575e-02 2.156957238912582397e-01 2.115674316883087158e-01 -5.250984057784080505e-02 4.009961783885955811e-01
1.818105205893516541e-02 -7.329298648983240128e-03 -1.262096781283617020e-02 -1.242759302258491516e-01 5.396308004856109619e-02 1.262804865837097168e-01 -1.831945478916168213e-01 -5.907803773880004883e-01 5.505151674151420593e-02 -1.231844425201416016e-01 1.626953184604644775e-01 -6.323377136141061783e-03 -1.634965278208255768e-02 -2.004635483026504517e-01 3.890980407595634460e-02 1.345616485923528671e-02 3.098781108856201172e-01 1.696660965681076050e-01 -2.012066310271620750e-03 2.749094665050506592e-01 -3.674220293760299683e-02 2.144133746623992920e-01 -7.730454206466674805e-02 -3.160453736782073975e-01 -2.415830045938491821e-01 4.345690831542015076e-02 -7.462408393621444702e-02 -1.290238350629806519e-01 1.031255125999450684e-01 1.264162957668304443e-01 7.946138828992843628e-02 1.635163724422454834e-01
1.288755536079406738e-01 -1.690983213484287262e-02 -1.792892217636108398e-01 2.126614190638065338e-02 -1.878475770354270935e-02 7.739508897066116333e-02 1.506313532590866089e-01 -3.949515223503112793e-01 -6.558407098054885864e-02 -1.412004381418228149e-01 3.110834956169128418e-02 3.378863930702209473e-01 5.543455481529235840e-02 -5.879296734929084778e-02 3.085310459136962891e-01 -8.841978013515472412e-02 -7.483659312129020691e-03 -1.633800119161605835e-01 -2.834472656250000000e-01 6.369256973266601562e-02 -2.375390939414501190e-02 -1.025067865848541260e-01 1.892890185117721558e-01 -3.559573888778686523e-01 -2.720713317394256592e-01 -1.780959665775299072e-01 4.005683213472366333e-02 -2.529705166816711426e-01 8.358560502529144287e-02 -1.667968346737325191e-03 3.697569668292999268e-02 2.283066958189010620e-01
3.099670410156250000e-01 1.177655532956123352e-01 -4.235582798719406128e-02 -4.372425749897956848e-02 -2.844996452331542969e-01 -4.677209258079528809e-02 -1.103400513529777527e-01 -2.605237960815429688e-01 -1.814388334751129150e-01 1.652948260307312012e-01 -1.923787146806716919e-01 -6.960369180887937546e-03 3.508264124393463135e-01 -2.241227626800537109e-01 -3.933573141694068909e-02 -2.056997120380401611e-01 2.424679547548294067e-01 -9.360827505588531494e-02 -4.229025542736053467e-02 -3.515661694109439850e-03 -1.253625303506851196e-01 1.576637327671051025e-01 1.751675903797149658e-01 -2.605506479740142822e-01 -9.652246534824371338e-02 1.230831840075552464e-03 2.021451592445373535e-01 2.542844414710998535e-01 -6.853944063186645508e-02 2.017359994351863861e-02 -1.742403060197830200e-01 -2.233760952949523926e-01
-2.898163534700870514e-02 1.096765995025634766e-01 -7.603592425584793091e-02 -2.944308221340179443e-01 -1.209697127342224121e-02 6.785947084426879883e-02 2.734313718974590302e-02 -2.467163279652595520e-02 -2.797191143035888672e-01 2.026264667510986328e-01 -1.635474264621734619e-01 1.496447920799255371e-01 2.449715733528137207e-01 8.673771470785140991e-02 2.334555685520172119e-01 -1.789051145315170288e-01 1.910349428653717041e-01 -6.726349890232086182e-02 -3.695695102214813232e-01 -4.033601284027099609e-02 -1.147820204496383667e-01 3.750472068786621094e-01 2.446087896823883057e-01 -3.207092285156250000e-01 1.536503583192825317e-01 5.991771817207336426e-02 8.128146827220916748e-02 -4.868412762880325317e-02 4.176642745733261108e-02 6.957776844501495361e-02 -1.627344638109207153e-01 3.277195245027542114e-02
1.741110533475875854e-02 7.268179208040237427e-02 -5.888140946626663208e-02 -7.989948987960815430e-02 -2.635621093213558197e-02 -6.385342683643102646e-03 -1.725068539381027222e-01 -6.525208353996276855e-01 -1.237420588731765747e-01 3.132925629615783691e-01 -3.305932134389877319e-02 -2.191976830363273621e-02 1.578148454427719116e-01 -1.598023623228073120e-01 9.961676597595214844e-02 -1.185201928019523621e-01 2.933160169050097466e-03 -1.299362331628799438e-01 3.294662386178970337e-02 1.444513648748397827e-01 -3.629786968231201172e-01 3.143035620450973511e-02 9.085281938314437866e-02 -1.477764844894409180e-01 2.714030444622039795e-03 4.308427870273590088e-02 8.417805284261703491e-02 4.307220876216888428e-02 8.908037841320037842e-02 -5.929868295788764954e-02 2.606067657470703125e-01 -2.167616039514541626e-01
-9.899967163801193237e-02 -2.115413844585418701e-01 -3.241098821163177490e-01 -2.872150540351867676e-01 -1.068858727812767029e-01 2.166667580604553223e-02 -8.296537399291992188e-02 1.147760674357414246e-01 -1.447152048349380493e-01 1.019374504685401917e-01 2.820529341697692871e-01 -8.756242692470550537e-02 3.570500910282135010e-01 -2.010964453220367432e-01 -4.001414403319358826e-02 -1.472028493881225586e-01 2.671087086200714111e-01 -1.021947935223579407e-01 -3.088959753513336182e-01 4.240026324987411499e-02 -1.870146095752716064e-01 3.158947527408599854e-01 1.538347825407981873e-02 -1.666744202375411987e-01 -1.641820520162582397e-01 1.041999086737632751e-03 -2.023006975650787354e-02 -4.835592582821846008e-02 -2.133989240974187851e-03 1.503408104181289673e-01 -1.316298693418502808e-01 6.917946040630340576e-02
-1.689094305038452148e-01 -2.273751236498355865e-02 -7.331301271915435791e-02 -2.539596855640411377e-01 4.602054879069328308e-02 -3.865191936492919922e-01 -2.944990806281566620e-02 -3.340483009815216064e-01 -1.033413261175155640e-01 2.157681733369827271e-01 7.584846764802932739e-02 -1.848774999380111694e-01 1.068855598568916321e-01 -1.286392360925674438e-01 -6.109250336885452271e-02 3.643042594194412231e-02 8.672077953815460205e-02 -4.769245088100433350e-01 -3.144353032112121582e-01 5.683185905218124390e-02 -1.023331731557846069e-01 3.921908140182495117e-02 1.283744256943464279e-02 -2.290852665901184082e-01 -2.072315476834774017e-02 1.440314352512359619e-01 -5.294898152351379395e-02 1.167060136795043945e-01 4.083004966378211975e-02 2.001179009675979614e-01 6.347393989562988281e-02 1.477777361869812012e-01
2.392136007547378540e-01 -3.852371871471405029e-02 -2.199074029922485352e-01 -3.537687957286834717e-01 3.224555402994155884e-02 -2.846496403217315674e-01 -2.641964852809906006e-01 -1.873077005147933960e-01 -1.423019170761108398e-01 -2.059096395969390869e-01 4.403273761272430420e-02 -1.014648228883743286e-01 2.875883281230926514e-01 -3.473069667816162109e-01 -1.656206995248794556e-01 -2.172001823782920837e-02 1.809934377670288086e-01 -1.386019438505172729e-01 -1.036351080983877182e-02 -5.120260640978813171e-02 3.617689386010169983e-02 2.528041950426995754e-04 -2.511247433722019196e-02 -3.039935044944286346e-02 -9.816204756498336792e-02 -2.289280295372009277e-01 2.312725186347961426e-01 1.358761787414550781e-01 5.352118983864784241e-02 2.643753886222839355e-01 -4.993189126253128052e-02 8.894412219524383545e-02
6.724382936954498291e-02 6.843092851340770721e-03 2.574051357805728912e-02 -1.992543041706085205e-01 -1.412617713212966919e-01 1.218111068010330200e-01 6.476524472236633301e-02 3.748185932636260986e-02 -1.930760890245437622e-01 6.197486817836761475e-02 -2.129291146993637085e-01 1.885679513216018677e-01 3.783745169639587402e-01 -3.031664900481700897e-02 2.218896746635437012e-01 -3.022145628929138184e-01 1.276498883962631226e-01 -3.497979789972305298e-02 -2.674531042575836182e-01 1.133707314729690552e-01 -1.398996859788894653e-01 1.283618360757827759e-01 -1.524655614048242569e-02 -3.072248101234436035e-01 -1.653212159872055054e-01 5.559021979570388794e-02 1.913739144802093506e-01 -1.510702520608901978e-01 -1.273574493825435638e-02 3.093817532062530518e-01 -2.928068339824676514e-01 6.285172700881958008e-02
8.750680834054946899e-02 1.858741044998168945e-01 -2.461980432271957397e-01 -2.792690098285675049e-01 -2.007560282945632935e-01 -8.304031193256378174e-02 -1.890044659376144409e-01 -3.152897059917449951e-01 -2.428448498249053955e-01 -1.035757437348365784e-01 -4.350741580128669739e-02 3.002265989780426025e-01 9.845567494630813599e-02 -1.490835994482040405e-01 -2.237503230571746826e-02 -7.646223157644271851e-02 3.635638654232025146e-01 -4.245274141430854797e-02 4.947780445218086243e-02 1.321332249790430069e-02 3.231928125023841858e-02 3.905121684074401855e-01 3.138609230518341064e-01 -6.675502657890319824e-02 1.195489987730979919e-01 -2.420193888247013092e-02 6.101874262094497681e-02 6.096597760915756226e-03 7.347217947244644165e-02 -1.164999753236770630e-01 6.732861697673797607e-02 -4.010260105133056641e-02
[truncated: 3,270,644 more chars]
