# Supplementary material for: The Language of Innovation
Source: PLoS One. 2020 Apr 30;15(4):e0230107. doi: 10.1371/journal.pone.0230107 (PMC7194493; doi:10.1371/journal.pone.0230107)
Supplement: S11 File — (GZ) [file pone.0230107.s011.tar.gz › 1989-1993/V2Run_9_VS_4500_embeddings1989-1993ED32.txt]

1.254535019397735596e-01 1.483658701181411743e-02 -2.500517666339874268e-01 -1.089800372719764709e-01 1.270800232887268066e-01 -1.987241022288799286e-02 2.577739953994750977e-01 -1.050250157713890076e-01 8.029720187187194824e-02 3.895438909530639648e-01 -5.508103966712951660e-02 1.944044083356857300e-01 4.081440344452857971e-02 -8.555026352405548096e-02 4.950978234410285950e-02 -1.757276207208633423e-01 6.222455576062202454e-02 -2.199208140373229980e-01 -1.123525574803352356e-01 -5.605977401137351990e-02 -1.576221883296966553e-01 -2.017378062009811401e-02 1.955035179853439331e-01 -3.914347887039184570e-01 -5.481808260083198547e-02 5.469532683491706848e-02 -1.828935593366622925e-01 -3.071194887161254883e-01 -3.234819173812866211e-01 -1.145228296518325806e-01 -3.400903567671775818e-02 -1.921003013849258423e-01
-1.155457422137260437e-01 6.265547871589660645e-02 3.414475126191973686e-03 -6.955856829881668091e-02 1.138377189636230469e-01 3.145541250705718994e-02 2.213731557130813599e-01 2.652248740196228027e-01 2.392514236271381378e-02 6.018799170851707458e-02 -1.394713222980499268e-01 2.904993891716003418e-01 -1.525511145591735840e-01 -8.637525886297225952e-02 -2.286526411771774292e-01 1.784038245677947998e-01 5.628971382975578308e-02 -2.398532927036285400e-01 -3.460355997085571289e-01 -3.729786956682801247e-03 3.804529011249542236e-01 9.546931833028793335e-02 1.462913453578948975e-01 -2.743980288505554199e-01 5.480404198169708252e-02 2.417676709592342377e-02 -2.131356149911880493e-01 -2.340177744626998901e-01 -1.076937392354011536e-01 9.180558472871780396e-02 -9.394752979278564453e-02 -2.409493327140808105e-01
2.673592232167720795e-02 -9.535286575555801392e-02 1.767045557498931885e-01 -8.886176347732543945e-02 -2.497038990259170532e-01 -4.519771784543991089e-02 1.535412967205047607e-01 2.079314589500427246e-01 -7.210955955088138580e-03 -1.031210087239742279e-02 -2.495689988136291504e-01 3.707244098186492920e-01 -1.127156615257263184e-01 -3.108540475368499756e-01 -3.608515253290534019e-03 -6.401461362838745117e-02 -6.549180299043655396e-02 1.753286123275756836e-01 8.508619852364063263e-03 -3.660800158977508545e-01 3.070743009448051453e-02 -1.626105159521102905e-01 3.039675764739513397e-02 -6.195507198572158813e-02 -2.392351068556308746e-02 -1.429674774408340454e-01 -2.795792222023010254e-01 -4.122125506401062012e-01 1.107235699892044067e-01 8.701817691326141357e-02 4.410329461097717285e-02 -1.200195252895355225e-01
-2.204172909259796143e-01 -9.562343358993530273e-02 5.155195295810699463e-02 -1.718258559703826904e-01 -8.235840499401092529e-02 1.221571117639541626e-01 1.230772659182548523e-01 2.275979667901992798e-01 3.933854699134826660e-01 2.331700474023818970e-01 -3.870139271020889282e-02 1.103983372449874878e-01 1.085775122046470642e-01 -1.574121713638305664e-01 -1.587719917297363281e-01 2.893104031682014465e-02 1.879972964525222778e-01 1.846986860036849976e-01 -3.526633679866790771e-01 7.254771888256072998e-02 -1.758305914700031281e-02 -2.134344130754470825e-01 -8.037642389535903931e-02 -2.685928344726562500e-01 -1.454449165612459183e-02 -1.520112901926040649e-01 -2.806768566370010376e-02 -4.725097492337226868e-02 -3.620641306042671204e-02 1.957950294017791748e-01 1.817981898784637451e-01 -3.367843627929687500e-01
-1.077305376529693604e-01 -1.217793747782707214e-01 1.224033981561660767e-01 7.259835302829742432e-02 -1.942129284143447876e-01 1.047290787100791931e-01 1.451932787895202637e-01 2.537593245506286621e-01 1.188344880938529968e-01 3.817179501056671143e-01 -2.329225987195968628e-01 1.289262473583221436e-01 3.241559257730841637e-03 -2.076342403888702393e-01 3.636762127280235291e-02 -9.282036684453487396e-03 2.047126740217208862e-01 9.818056225776672363e-02 -1.605732142925262451e-01 -7.121548522263765335e-03 1.530393511056900024e-01 -1.995273083448410034e-01 -2.134491689503192902e-02 -3.508602678775787354e-01 4.261079058051109314e-02 -1.052836477756500244e-01 -2.352966517210006714e-01 -3.605023324489593506e-01 -2.523876130580902100e-01 1.514953467994928360e-02 1.289929896593093872e-01 3.075280971825122833e-02
-1.741999834775924683e-01 2.083200067281723022e-01 -2.704289555549621582e-01 -1.554787755012512207e-01 6.358381360769271851e-02 2.234977670013904572e-02 3.028407394886016846e-01 5.352887092158198357e-04 1.853251457214355469e-01 2.360341399908065796e-01 -1.084165573120117188e-01 3.759489357471466064e-01 3.393334895372390747e-02 -1.375817358493804932e-01 -2.125047743320465088e-01 -3.458923846483230591e-02 2.088647335767745972e-03 5.449806898832321167e-02 -1.484988331794738770e-01 -1.329740136861801147e-01 3.606927022337913513e-02 1.555860787630081177e-01 2.534231543540954590e-01 -1.671240776777267456e-01 1.064862161874771118e-01 -1.725729256868362427e-01 -6.640873104333877563e-02 -4.191804230213165283e-01 -7.935583591461181641e-02 1.678643822669982910e-01 7.949572056531906128e-02 -2.652770280838012695e-02
3.035105578601360321e-02 -1.151378825306892395e-01 -1.052415594458580017e-01 8.750015497207641602e-02 6.882793456315994263e-02 -5.583309754729270935e-02 -1.445712596178054810e-01 1.335842907428741455e-02 -5.513005889952182770e-03 -6.783438473939895630e-02 -8.603040128946304321e-02 3.910381495952606201e-01 -2.009529471397399902e-01 -1.862938255071640015e-01 8.520555496215820312e-02 6.097378954291343689e-02 1.030559465289115906e-01 1.295967549085617065e-01 -2.325011789798736572e-01 1.301360875368118286e-01 1.436561997979879379e-02 -4.605333507061004639e-02 -2.858931422233581543e-01 -4.037045240402221680e-01 -1.370332092046737671e-01 -1.415102183818817139e-01 -1.350252032279968262e-01 -4.912536963820457458e-02 -3.142841458320617676e-01 -1.390317380428314209e-01 2.956234216690063477e-01 -2.770438790321350098e-01
-6.759755313396453857e-02 -2.718791961669921875e-01 -1.360405683517456055e-01 -1.855879575014114380e-01 -1.206365898251533508e-01 2.704303860664367676e-01 9.300160408020019531e-02 1.131692975759506226e-01 2.414375841617584229e-01 2.870688587427139282e-02 -3.320411145687103271e-01 2.035664319992065430e-01 -1.380194276571273804e-01 -2.325739264488220215e-01 -1.316881179809570312e-01 -5.247527360916137695e-02 -3.529291227459907532e-02 1.556026190519332886e-01 -2.973519563674926758e-01 -3.185451328754425049e-01 1.123831868171691895e-01 5.292709544301033020e-02 -7.537115365266799927e-02 -1.123907566070556641e-01 1.190996244549751282e-01 -9.609962999820709229e-02 -1.602869927883148193e-01 -2.367188185453414917e-01 -2.338738739490509033e-01 1.336823999881744385e-01 1.639182418584823608e-01 -4.125929251313209534e-02
2.262565642595291138e-01 1.715663075447082520e-01 -7.885266095399856567e-02 -1.930346935987472534e-01 -5.953866243362426758e-02 2.728854678571224213e-02 3.102115988731384277e-01 1.587019115686416626e-01 7.980538532137870789e-03 7.109969854354858398e-02 1.462500263005495071e-02 4.336769878864288330e-01 -2.272115200757980347e-01 7.110237330198287964e-02 -1.585486531257629395e-01 -6.110770255327224731e-02 2.070794701576232910e-01 1.477912813425064087e-01 -1.224186718463897705e-01 -2.078741043806076050e-01 -2.763878728728741407e-04 -1.368336528539657593e-01 8.217365294694900513e-02 -3.910757601261138916e-01 1.207199618220329285e-01 -2.276716232299804688e-01 2.224282734096050262e-02 -2.380922883749008179e-01 -1.459625214338302612e-01 1.264873147010803223e-02 1.552251279354095459e-01 -2.713062427937984467e-02
-1.877167224884033203e-01 -5.925574153661727905e-02 2.027513384819030762e-01 -3.621625155210494995e-02 2.117823362350463867e-01 -1.239178627729415894e-01 3.096276819705963135e-01 -2.924960106611251831e-02 -1.218657046556472778e-01 4.237401112914085388e-02 -6.647586822509765625e-02 2.899756729602813721e-01 -1.507108807563781738e-01 -1.161443740129470825e-01 -3.378443187102675438e-03 2.458823621273040771e-01 -4.108827095478773117e-03 -1.074508801102638245e-01 -2.842473983764648438e-01 -3.710993230342864990e-01 -7.306017726659774780e-02 1.028603836894035339e-01 1.324556916952133179e-01 -2.531458437442779541e-01 2.306168675422668457e-01 -1.333461143076419830e-02 4.011630266904830933e-02 -1.999267190694808960e-01 -1.091220825910568237e-01 2.076398879289627075e-01 1.982756555080413818e-01 -2.077936977148056030e-01
-1.190308183431625366e-01 3.151760995388031006e-01 -5.672333016991615295e-02 7.492599636316299438e-02 3.830580040812492371e-02 -1.009577885270118713e-01 2.073266506195068359e-01 -7.253795862197875977e-02 3.340798914432525635e-01 4.921951144933700562e-02 -7.512164115905761719e-02 5.108594298362731934e-01 1.167450174689292908e-01 -1.622906699776649475e-02 -2.983038127422332764e-02 -1.888741180300712585e-02 -1.676694676280021667e-02 1.418648809194564819e-01 -1.898889243602752686e-01 -1.050145179033279419e-01 2.161956131458282471e-01 2.259488105773925781e-01 -9.215813130140304565e-02 -1.628729104995727539e-01 1.437329649925231934e-01 -8.944733440876007080e-02 -2.070576399564743042e-01 -3.273405730724334717e-01 -9.523282945156097412e-02 -7.986690849065780640e-03 1.821221411228179932e-01 -2.595216594636440277e-02
-1.418689787387847900e-01 1.155007630586624146e-01 8.916657418012619019e-02 -7.513517141342163086e-02 7.482636719942092896e-02 -4.737189039587974548e-02 1.392245143651962280e-01 -1.155878324061632156e-02 -1.497074067592620850e-01 7.846676558256149292e-02 -1.601524353027343750e-01 3.943880200386047363e-01 1.244171634316444397e-01 -9.010735899209976196e-02 -2.203701883554458618e-01 6.587690860033035278e-02 -1.023973450064659119e-01 1.318256705999374390e-01 -2.715772986412048340e-01 -2.758576571941375732e-01 7.816789299249649048e-02 1.360819637775421143e-01 2.066339403390884399e-01 -3.644989430904388428e-01 3.811860382556915283e-01 -2.342626899480819702e-01 -4.050703719258308411e-02 -1.701070964336395264e-01 2.490458823740482330e-02 4.781858623027801514e-02 -1.154109761118888855e-01 -1.201198399066925049e-01
-8.255545794963836670e-02 -2.288406491279602051e-01 7.720848545432090759e-03 -4.525985941290855408e-02 -4.120207577943801880e-02 2.579870820045471191e-01 1.660565137863159180e-01 3.221416845917701721e-02 3.459160625934600830e-01 1.467721164226531982e-01 2.057332359254360199e-02 1.927971243858337402e-01 -4.654974490404129028e-02 1.591435521841049194e-01 -3.080485388636589050e-02 -5.342252925038337708e-02 -2.386187016963958740e-02 1.598152369260787964e-01 -8.503176271915435791e-02 -3.195193409919738770e-01 1.046847030520439148e-01 -2.273112684488296509e-01 8.882932364940643311e-02 -1.453623175621032715e-01 1.658537089824676514e-01 -6.747494637966156006e-02 -1.381147503852844238e-01 -5.715311765670776367e-01 -5.751547217369079590e-02 -7.647679746150970459e-02 1.324061006307601929e-01 -1.396917924284934998e-02
-9.608665108680725098e-02 -1.606929898262023926e-01 -1.433739066123962402e-02 -2.013559639453887939e-01 -2.302442342042922974e-01 -1.217956244945526123e-01 2.419030666351318359e-01 -1.131030991673469543e-01 1.329576969146728516e-01 2.771089375019073486e-01 3.737276419997215271e-02 2.585969865322113037e-01 2.123120427131652832e-01 -1.749097406864166260e-01 -2.810190320014953613e-01 -2.041684240102767944e-01 1.907235532999038696e-01 -3.753373026847839355e-02 -2.723580896854400635e-01 1.142256930470466614e-01 1.953724324703216553e-01 -2.505745887756347656e-01 4.001070559024810791e-02 -2.420097887516021729e-01 1.316017508506774902e-01 -1.219811197370290756e-02 -2.124231159687042236e-01 -2.000610679388046265e-01 -9.338487684726715088e-02 8.025648444890975952e-02 1.468380540609359741e-01 -2.234749868512153625e-02
1.824824959039688110e-01 -1.678961142897605896e-02 8.707786351442337036e-02 -8.651816844940185547e-02 -2.462219260632991791e-02 -1.231665983796119690e-01 -1.041448209434747696e-03 2.809644043445587158e-01 2.013457864522933960e-01 -3.255193680524826050e-02 -3.352925479412078857e-01 2.541044950485229492e-01 3.442279761657118797e-03 -1.034952551126480103e-01 -1.721450835466384888e-01 8.439423888921737671e-02 -1.002445518970489502e-01 -4.257053602486848831e-03 -9.617294371128082275e-02 2.265866613015532494e-03 7.860537618398666382e-02 -3.004534840583801270e-01 1.850145012140274048e-01 -1.809793710708618164e-01 2.101772129535675049e-01 -2.601527869701385498e-01 -1.902923882007598877e-01 -4.167664051055908203e-01 -1.456616520881652832e-01 -6.008254736661911011e-02 2.190827876329421997e-01 -1.149875447154045105e-01
5.635397508740425110e-02 -1.062873937189579010e-02 4.665388911962509155e-02 -9.399063140153884888e-02 2.790064811706542969e-01 1.875810176134109497e-01 -3.862318024039268494e-02 1.212842985987663269e-01 5.695665255188941956e-02 1.575435698032379150e-01 5.241246521472930908e-02 4.223896265029907227e-01 -2.745183371007442474e-02 -1.249892488121986389e-01 -2.503351569175720215e-01 1.603934019804000854e-01 -5.964101478457450867e-02 2.171761691570281982e-01 -2.475615590810775757e-01 -4.018045365810394287e-01 7.100509107112884521e-02 2.247674465179443359e-01 9.556327015161514282e-02 -1.659223288297653198e-01 1.947428584098815918e-01 -2.899536788463592529e-01 -1.855980977416038513e-02 -1.787633746862411499e-01 -1.361116580665111542e-02 1.242944225668907166e-02 1.475010514259338379e-01 1.994956284761428833e-02
-6.937196943908929825e-03 -1.726468950510025024e-01 -1.614704579114913940e-01 -5.545316636562347412e-02 -4.009180888533592224e-02 8.237469196319580078e-02 -1.021416392177343369e-02 -2.551958896219730377e-02 3.606252372264862061e-01 2.762497961521148682e-01 -7.716028392314910889e-02 3.108719587326049805e-01 -2.438850253820419312e-01 6.834739446640014648e-02 3.772025555372238159e-02 2.423045970499515533e-02 5.267461761832237244e-02 1.782602816820144653e-01 -2.912424504756927490e-01 -9.374532103538513184e-02 1.695015877485275269e-01 -2.833407931029796600e-02 -1.722769252955913544e-02 -1.626773029565811157e-01 4.566706418991088867e-01 -4.025600478053092957e-02 -4.845841601490974426e-02 -3.212669491767883301e-01 -1.210535317659378052e-01 7.631716132164001465e-02 1.723473668098449707e-01 -7.975358515977859497e-02
-1.766202002763748169e-01 7.273864466696977615e-03 -5.210863798856735229e-02 -6.076714396476745605e-02 -1.940350234508514404e-02 -3.486727178096771240e-02 -1.299488730728626251e-02 -5.948309227824211121e-02 -9.084082394838333130e-02 1.969907246530056000e-02 -2.009052783250808716e-01 3.552578091621398926e-01 -1.534212529659271240e-01 2.265251278877258301e-01 -2.171912044286727905e-01 -6.476250290870666504e-02 -1.383011341094970703e-01 -3.532561659812927246e-01 -7.195441424846649170e-02 -1.746327579021453857e-01 -2.449046634137630463e-02 -1.326509118080139160e-01 1.067887023091316223e-01 -2.979678213596343994e-01 -1.249521896243095398e-01 1.489532142877578735e-01 -6.267239898443222046e-02 -2.291333824396133423e-01 -3.159906864166259766e-01 -2.239361703395843506e-01 3.065308928489685059e-01 -1.394682973623275757e-01
-3.244686424732208252e-01 -1.428075041621923447e-02 -3.425005450844764709e-02 -9.416820853948593140e-02 -1.597790122032165527e-01 1.297474205493927002e-01 1.473639011383056641e-01 -7.151532452553510666e-03 6.995050609111785889e-02 2.993217408657073975e-01 -1.337597668170928955e-01 6.404621154069900513e-02 -2.471017464995384216e-02 -2.763124108314514160e-01 -1.451942473649978638e-01 -1.929502747952938080e-02 2.119513899087905884e-01 -5.613245535641908646e-03 -1.733478307723999023e-01 -1.785262078046798706e-01 -9.644733369350433350e-02 -3.483647704124450684e-01 8.910907059907913208e-02 -3.451333045959472656e-01 1.236812695860862732e-01 -1.853015273809432983e-01 -2.418539300560951233e-02 -1.409748643636703491e-01 -2.284684926271438599e-01 2.307283431291580200e-01 -4.633904993534088135e-02 -2.513654232025146484e-01
-2.421839684247970581e-01 -3.325659334659576416e-01 -1.009769439697265625e-01 9.786128252744674683e-02 -1.267409771680831909e-01 1.885683685541152954e-01 8.262831717729568481e-02 -1.056517586112022400e-01 1.679956614971160889e-01 9.675216674804687500e-02 -2.303604632616043091e-01 2.900248169898986816e-01 -1.960244327783584595e-01 8.770385757088661194e-03 6.548097729682922363e-02 -3.809032589197158813e-02 4.163986071944236755e-02 1.712585240602493286e-01 -1.539246439933776855e-01 -1.617663949728012085e-01 -5.000552535057067871e-02 -6.794530153274536133e-02 1.009814664721488953e-01 -1.202819719910621643e-01 3.895797431468963623e-01 -4.365285485982894897e-02 -2.032939344644546509e-01 -4.130226075649261475e-01 -9.855446219444274902e-02 7.361532747745513916e-02 -8.318913727998733521e-02 -1.483386307954788208e-01
-6.156627461314201355e-02 -3.130457699298858643e-01 -2.165778875350952148e-01 6.790336221456527710e-02 -2.676013298332691193e-02 4.713774845004081726e-02 1.565092802047729492e-01 2.290334552526473999e-01 2.896172106266021729e-01 2.087889909744262695e-01 -2.458698004484176636e-01 2.953701913356781006e-01 -2.080743387341499329e-02 2.310922928154468536e-02 7.316788285970687866e-02 1.747462898492813110e-02 7.454027235507965088e-02 5.648195371031761169e-02 -1.373568028211593628e-01 -3.448454737663269043e-01 1.492132432758808136e-02 -1.133558377623558044e-01 2.363539040088653564e-01 1.590908318758010864e-02 2.122610509395599365e-01 1.201231591403484344e-02 -2.754887342453002930e-01 -3.053739964962005615e-01 -2.027844339609146118e-01 -2.316484600305557251e-02 1.020212918519973755e-01 -5.366673320531845093e-02
6.261154264211654663e-02 -5.508739035576581955e-03 -8.385066688060760498e-02 -1.310131102800369263e-01 -3.660869598388671875e-02 -3.810604801401495934e-03 -5.654925853013992310e-02 -1.503191292285919189e-01 5.998606607317924500e-02 2.332292199134826660e-01 -2.382961958646774292e-01 2.555712163448333740e-01 3.483961150050163269e-02 -1.536551713943481445e-01 -2.427814751863479614e-01 4.526126198470592499e-03 -1.333533525466918945e-01 -1.229173615574836731e-01 -3.506877124309539795e-01 -1.036321446299552917e-01 2.648780345916748047e-01 -1.041565388441085815e-01 1.770305633544921875e-01 -2.993306219577789307e-01 -5.352940037846565247e-02 -4.947754442691802979e-01 2.004273086786270142e-01 -3.816131502389907837e-02 9.301912039518356323e-03 8.603717386722564697e-02 -7.908358424901962280e-02 -9.603834897279739380e-02
-8.492553979158401489e-02 3.278696238994598389e-01 1.026488393545150757e-01 -4.206818342208862305e-02 4.419805109500885010e-02 1.583201438188552856e-01 -1.162365917116403580e-02 2.962113320827484131e-01 4.132286086678504944e-02 1.104935035109519958e-01 -9.867542237043380737e-02 4.177094697952270508e-01 -6.249745935201644897e-02 -7.074090093374252319e-02 -1.167777627706527710e-01 1.390202715992927551e-02 1.578330397605895996e-01 1.048854589462280273e-01 -2.081455439329147339e-01 -1.833341866731643677e-01 2.210853248834609985e-01 -1.484698504209518433e-01 2.727461457252502441e-01 -7.210285961627960205e-02 2.005695700645446777e-01 -3.441026061773300171e-02 -1.051611825823783875e-02 8.840009570121765137e-02 -1.383322328329086304e-01 -2.271874248981475830e-01 2.966910600662231445e-01 -2.563985288143157959e-01
2.107348293066024780e-02 -8.207133412361145020e-02 9.289799630641937256e-02 -2.398641705513000488e-01 5.525610968470573425e-02 2.896864712238311768e-02 1.899299025535583496e-01 1.764895580708980560e-02 2.175277769565582275e-01 1.728609055280685425e-01 -3.207124173641204834e-01 1.541367173194885254e-01 -7.568063586950302124e-02 -4.541096091270446777e-02 -2.282003611326217651e-01 -6.574731320142745972e-02 -3.884425386786460876e-02 -3.795048594474792480e-02 -9.487090259790420532e-02 -1.865820437669754028e-01 -1.288377791643142700e-01 -2.584072649478912354e-01 -9.016859531402587891e-02 -2.434942573308944702e-01 2.264606803655624390e-01 -1.247479543089866638e-01 -6.946577131748199463e-02 -4.902968108654022217e-01 -1.452754586935043335e-01 -2.140344828367233276e-01 -5.079963803291320801e-02 -1.981454491615295410e-01
-8.637229353189468384e-02 -8.191335201263427734e-02 -4.924012720584869385e-02 1.250285804271697998e-01 -6.529871374368667603e-02 3.798231109976768494e-02 1.061508134007453918e-01 7.991630584001541138e-02 1.148734018206596375e-01 1.779376715421676636e-01 -1.035552918910980225e-01 3.957613110542297363e-01 7.861582189798355103e-02 -1.506213564425706863e-02 9.676153957843780518e-02 -1.714953035116195679e-02 2.038940936326980591e-01 -8.143515139818191528e-02 -1.114860847592353821e-01 -3.046420812606811523e-01 1.409961432218551636e-01 2.555506229400634766e-01 -8.972891420125961304e-02 -2.391597628593444824e-01 3.379604816436767578e-01 2.146416343748569489e-02 8.242639899253845215e-02 -4.576074182987213135e-01 -1.211845502257347107e-01 -2.249451428651809692e-01 2.355952933430671692e-02 -1.246865540742874146e-01
-1.298679113388061523e-01 3.573050722479820251e-02 3.688182681798934937e-02 -1.325540989637374878e-01 1.119633391499519348e-01 -8.629274368286132812e-02 3.292552828788757324e-01 5.779643356800079346e-02 -7.130821794271469116e-02 4.638729989528656006e-01 -2.366425991058349609e-01 3.018830120563507080e-01 -4.268399626016616821e-02 2.744706720113754272e-02 4.061718285083770752e-02 4.123896732926368713e-02 1.250944286584854126e-01 1.284544616937637329e-01 -2.225985564291477203e-02 -1.650123745203018188e-01 2.466408312320709229e-01 -8.916456252336502075e-02 -5.073726922273635864e-02 -3.877601921558380127e-01 1.072873100638389587e-01 -2.261219620704650879e-01 3.678369894623756409e-02 -6.509035080671310425e-02 3.152800723910331726e-02 -1.570693850517272949e-01 1.353538036346435547e-01 -2.531175017356872559e-01
-5.270283669233322144e-02 5.904013663530349731e-02 -5.094308406114578247e-02 1.912811547517776489e-01 1.008868739008903503e-01 9.361951379105448723e-04 5.221970379352569580e-02 -1.350666284561157227e-01 1.989328488707542419e-02 9.063227474689483643e-02 2.144932001829147339e-01 2.450230866670608521e-01 -1.590823531150817871e-01 -4.062730967998504639e-01 -6.275016814470291138e-02 -8.899073302745819092e-02 -1.408192813396453857e-01 -2.155735157430171967e-02 -1.385122444480657578e-02 -2.657814323902130127e-01 -1.289012730121612549e-01 1.330051273107528687e-01 1.626103520393371582e-01 2.153327129781246185e-02 7.936944812536239624e-02 -9.591536968946456909e-02 -1.525469720363616943e-01 -7.167021930217742920e-02 -5.408084392547607422e-02 -1.454516947269439697e-01 -1.357883960008621216e-01 -6.064358353614807129e-01
-1.739613413810729980e-01 -1.417117267847061157e-01 -4.763163030147552490e-01 3.079948760569095612e-02 -7.116970419883728027e-02 1.554266363382339478e-01 -7.786886394023895264e-02 -5.860390141606330872e-02 8.406250178813934326e-02 1.002483367919921875e-01 1.719384342432022095e-01 2.575534582138061523e-01 -1.755942702293395996e-01 -4.067316651344299316e-02 -6.728480756282806396e-02 4.300633817911148071e-02 -6.828557699918746948e-02 -2.644524872303009033e-01 -1.223779097199440002e-02 1.303903609514236450e-01 1.496427506208419800e-01 2.447314746677875519e-02 4.450982436537742615e-02 -1.338478475809097290e-01 1.396014634519815445e-02 -2.073411345481872559e-01 -2.336595058441162109e-01 -4.770767316222190857e-02 1.418147683143615723e-01 8.510039746761322021e-02 3.319641649723052979e-01 -3.987258672714233398e-01
4.159418120980262756e-02 1.564732342958450317e-01 -1.921531260013580322e-01 -4.156367480754852295e-02 3.658336400985717773e-02 -1.509869694709777832e-01 1.555044353008270264e-01 -2.084045112133026123e-01 -7.181379199028015137e-02 1.840138882398605347e-01 -2.564695291221141815e-02 1.102687716484069824e-01 -8.929871767759323120e-02 -1.889824569225311279e-01 -1.148995831608772278e-01 2.224544137716293335e-01 8.843216300010681152e-02 2.340914458036422729e-01 -4.081005454063415527e-01 -4.177520051598548889e-02 -4.686529189348220825e-02 1.241223812103271484e-01 -1.285192649811506271e-02 -2.328586727380752563e-01 -1.238281652331352234e-02 -2.702092230319976807e-01 -1.954437345266342163e-01 -2.378561645746231079e-01 -1.373018622398376465e-01 -2.284550666809082031e-01 2.801654338836669922e-01 -2.545521557331085205e-01
-1.573445796966552734e-01 -2.199051668867468834e-03 1.424779295921325684e-01 -3.977976739406585693e-02 -9.296507388353347778e-02 2.138082236051559448e-01 5.102993175387382507e-02 -1.183002516627311707e-01 1.320444047451019287e-01 1.100867837667465210e-01 -7.054515928030014038e-02 2.754096686840057373e-01 -2.136932462453842163e-01 -4.053311794996261597e-02 -1.162070110440254211e-01 1.337179690599441528e-01 2.934570014476776123e-01 -1.670665591955184937e-01 1.646962165832519531e-01 -1.491177082061767578e-01 3.011419624090194702e-02 -1.464421153068542480e-01 6.482264399528503418e-02 -3.380302488803863525e-01 2.421103417873382568e-02 -8.961134590208530426e-03 7.103767246007919312e-02 -4.969246387481689453e-01 4.151217266917228699e-02 -1.783356368541717529e-01 2.684707641601562500e-01 -1.756914854049682617e-01
-2.651066184043884277e-01 -2.962812185287475586e-01 -2.664464116096496582e-01 -4.396753211040049791e-04 2.040736610069870949e-03 1.105540320277214050e-01 6.968789547681808472e-02 5.777943134307861328e-02 2.087672054767608643e-01 3.240928947925567627e-01 -1.805299520492553711e-01 3.305056691169738770e-01 -8.024607598781585693e-02 -1.948997527360916138e-01 1.324248779565095901e-02 -1.474251896142959595e-01 -1.290747076272964478e-01 1.349126249551773071e-01 -2.531173229217529297e-01 -1.352253258228302002e-01 2.767622768878936768e-01 -7.944248616695404053e-02 1.824203431606292725e-01 -6.291154026985168457e-02 1.984195709228515625e-01 -8.442994952201843262e-02 -7.106839865446090698e-02 -2.900453805923461914e-01 -2.272703498601913452e-02 -2.653187327086925507e-02 1.332687139511108398e-01 -4.152869433164596558e-02
1.353757977485656738e-01 -1.563483029603958130e-01 3.468900173902511597e-02 5.237193405628204346e-02 -1.706638634204864502e-01 1.039450913667678833e-01 2.083308845758438110e-01 -1.590193361043930054e-01 -8.998133242130279541e-02 2.990480363368988037e-01 1.831027418375015259e-01 1.709929853677749634e-01 -1.284194737672805786e-01 -9.553881734609603882e-02 -1.670674383640289307e-01 2.084307186305522919e-02 2.157046198844909668e-01 -9.533240646123886108e-02 -1.329549700021743774e-01 -2.208846956491470337e-01 8.230730146169662476e-02 3.150403797626495361e-01 5.843581259250640869e-02 -8.318680524826049805e-02 1.706293114693835378e-04 -2.643451094627380371e-01 -3.300172388553619385e-01 -1.656618416309356689e-01 -1.450494527816772461e-01 -1.562523841857910156e-01 2.030116468667984009e-01 -3.147396743297576904e-01
-6.598832458257675171e-02 -2.911280095577239990e-01 -3.162836134433746338e-01 -4.699974507093429565e-02 -2.464634627103805542e-01 7.842779904603958130e-02 -3.008448891341686249e-02 5.923219025135040283e-02 6.923153996467590332e-02 5.389584228396415710e-02 -2.398332059383392334e-01 3.601160943508148193e-01 7.023338228464126587e-02 1.311355680227279663e-01 -1.445906907320022583e-01 1.584663987159729004e-01 7.510334998369216919e-02 -2.931055054068565369e-02 -2.875810563564300537e-01 -2.049813121557235718e-01 1.521611958742141724e-01 -1.411903500556945801e-01 1.705975532531738281e-01 -6.902958452701568604e-02 3.073212802410125732e-01 -7.203278690576553345e-02 -1.414986401796340942e-01 -3.172576725482940674e-01 -3.361261263489723206e-02 1.522369533777236938e-01 8.597157895565032959e-02 -1.187687963247299194e-01
2.308522015810012817e-01 -6.604947149753570557e-02 8.386755734682083130e-02 -2.162489742040634155e-01 -1.342213451862335205e-01 1.558108478784561157e-01 2.894973456859588623e-01 -9.678839147090911865e-02 3.840868920087814331e-02 1.787196099758148193e-01 -2.076347619295120239e-01 2.965703010559082031e-01 1.394124235957860947e-02 -1.592873185873031616e-01 2.153717912733554840e-02 -1.700832098722457886e-01 -7.165157794952392578e-02 6.190825626254081726e-02 -3.791029453277587891e-01 1.571778953075408936e-01 3.043740689754486084e-01 -8.936667442321777344e-02 9.763263165950775146e-02 -2.676680088043212891e-01 -1.325966976583003998e-02 -2.999809682369232178e-01 -4.915635660290718079e-02 -1.438507884740829468e-01 1.196180731058120728e-01 -8.292973041534423828e-02 -1.359539031982421875e-01 -1.466131657361984253e-01
2.156124860048294067e-01 1.001478806138038635e-01 1.142646148800849915e-01 -6.455153226852416992e-02 7.669617980718612671e-02 -4.347473382949829102e-02 1.208427399396896362e-01 -1.825614646077156067e-02 2.682684957981109619e-01 2.977305650711059570e-01 -1.398402303457260132e-01 -4.648988600820302963e-03 -4.067435860633850098e-03 2.290187031030654907e-01 -2.781297080218791962e-02 -5.004128906875848770e-03 3.228541836142539978e-02 6.759261339902877808e-02 -9.872762858867645264e-02 -1.874977052211761475e-01 8.549625426530838013e-02 2.330044955015182495e-01 3.297801911830902100e-01 -3.762544393539428711e-01 2.314595729112625122e-01 -4.083784222602844238e-01 -1.661429554224014282e-01 -7.046141475439071655e-02 2.977446094155311584e-02 2.996617555618286133e-02 1.919246762990951538e-01 -1.269860267639160156e-01
5.816644430160522461e-02 -1.041514053940773010e-01 1.477038711309432983e-01 6.717064231634140015e-02 4.609941691160202026e-02 1.471333950757980347e-01 6.159472838044166565e-02 6.279689259827136993e-03 1.295410543680191040e-01 6.985453516244888306e-02 -7.282090838998556137e-03 -1.369043532758951187e-02 7.278982084244489670e-03 1.413290947675704956e-01 6.655566394329071045e-02 -6.834282726049423218e-02 1.789313703775405884e-01 1.492599397897720337e-01 -3.934477865695953369e-01 -3.212830722332000732e-01 2.322653681039810181e-02 4.871406406164169312e-02 2.931267619132995605e-01 -1.709983348846435547e-01 1.013851836323738098e-01 -3.453641533851623535e-01 -3.072191178798675537e-01 1.387631893157958984e-02 4.809037595987319946e-02 -2.635313570499420166e-02 2.369391471147537231e-01 -4.088177382946014404e-01
-2.061730436980724335e-02 1.393944174051284790e-01 -8.079504221677780151e-02 -1.675676703453063965e-01 1.574756801128387451e-01 -1.449095904827117920e-01 -9.049872308969497681e-02 1.850218474864959717e-01 -2.176309227943420410e-01 2.937592566013336182e-01 1.589955687522888184e-01 9.123333729803562164e-03 1.665287911891937256e-01 -1.109558194875717163e-01 1.528403908014297485e-02 -5.672602728009223938e-02 1.980781555175781250e-01 -1.349964439868927002e-01 -1.211680695414543152e-01 -3.069617748260498047e-01 1.179769262671470642e-01 1.819466203451156616e-01 -6.781573407351970673e-03 -1.998614668846130371e-01 -1.514666676521301270e-01 -9.070628136396408081e-02 -3.265140652656555176e-01 -3.942965567111968994e-01 7.925232499837875366e-02 -1.616474241018295288e-01 1.618380844593048096e-02 -2.747696638107299805e-01
-2.491191774606704712e-01 -1.218699067831039429e-01 -2.681651711463928223e-01 -4.503130167722702026e-02 -3.030287921428680420e-01 6.722710281610488892e-02 -1.387704908847808838e-01 2.076530642807483673e-02 -1.249457225203514099e-01 2.776240743696689606e-02 1.847555637359619141e-01 2.459546625614166260e-01 -5.403934419155120850e-02 1.389561295509338379e-01 -2.361948788166046143e-01 -3.623076900839805603e-02 1.169170066714286804e-01 -2.809596620500087738e-02 1.888980865478515625e-01 5.038676317781209946e-03 5.208799242973327637e-02 -4.965232312679290771e-02 3.498753905296325684e-01 -1.794557571411132812e-01 -1.302154809236526489e-01 -1.063680872321128845e-01 -2.595691084861755371e-01 -3.118345439434051514e-01 -6.368299573659896851e-02 -1.062111854553222656e-01 9.807837195694446564e-03 -3.528316617012023926e-01
1.173860654234886169e-01 5.879744514822959900e-02 -2.589516937732696533e-01 2.394703626632690430e-01 -7.746084779500961304e-02 -1.162718534469604492e-01 7.837902521714568138e-04 1.139200404286384583e-01 -1.110337153077125549e-01 3.332850039005279541e-01 1.079543232917785645e-01 3.495863378047943115e-01 -1.380307078361511230e-01 -2.048182114958763123e-02 2.313840901479125023e-03 -1.870228052139282227e-01 8.872598409652709961e-02 9.940794110298156738e-02 -3.602232336997985840e-01 2.843860685825347900e-01 7.066706568002700806e-02 -7.790516316890716553e-02 6.882688403129577637e-02 -2.708781659603118896e-01 -4.583826661109924316e-02 -7.414473593235015869e-02 -1.519352793693542480e-01 -5.711247026920318604e-02 -2.081390321254730225e-01 -1.070476844906806946e-01 1.580022871494293213e-01 -2.878898680210113525e-01
-1.789424195885658264e-02 -2.367456853389739990e-01 -1.521323472261428833e-01 -1.795959174633026123e-01 -1.815992780029773712e-02 -2.894273772835731506e-02 -6.021909788250923157e-02 7.146264612674713135e-02 1.804007589817047119e-01 1.550578325986862183e-01 -4.357266053557395935e-02 4.153871834278106689e-01 -1.872337460517883301e-01 -2.341792136430740356e-01 -9.482548385858535767e-02 -2.739293500781059265e-02 1.204317510128021240e-01 9.781806170940399170e-02 -3.301805257797241211e-02 -2.041530311107635498e-01 9.581258520483970642e-03 -2.110321670770645142e-01 -5.168740823864936829e-02 -1.238269824534654617e-02 4.439046606421470642e-02 -1.095533668994903564e-01 -4.300313442945480347e-02 -5.201008915901184082e-01 -3.266772627830505371e-01 -2.143227308988571167e-02 1.992589086294174194e-01 1.266060769557952881e-02
1.472789496183395386e-01 -2.206423878669738770e-01 -9.889551997184753418e-02 7.292165607213973999e-02 1.509213149547576904e-01 -1.209629923105239868e-01 -3.866129368543624878e-02 1.060807332396507263e-01 -6.871668621897697449e-03 1.896091103553771973e-01 6.286134570837020874e-02 3.193499445915222168e-01 1.190775260329246521e-02 1.420600619167089462e-02 1.547132432460784912e-01 2.302987426519393921e-01 -3.780803456902503967e-02 -2.627412378787994385e-01 -1.337699294090270996e-01 2.908065319061279297e-01 -2.630127966403961182e-01 9.574364125728607178e-02 -3.431472927331924438e-02 -2.842499017715454102e-01 6.113631650805473328e-02 -1.627599298954010010e-01 -3.153271675109863281e-01 -2.907930314540863037e-01 -2.285257130861282349e-01 -8.931932598352432251e-02 2.092299610376358032e-02 -1.923939436674118042e-01
1.420301850885152817e-02 4.277743399143218994e-03 7.876729220151901245e-02 -2.245075106620788574e-01 2.815342247486114502e-01 9.629675745964050293e-02 1.085335910320281982e-01 -2.192971855401992798e-01 4.530520141124725342e-01 1.428100764751434326e-01 -8.811463415622711182e-02 2.864216566085815430e-01 1.131219640374183655e-01 1.104559674859046936e-01 3.597141010686755180e-03 2.179555594921112061e-01 -1.934592053294181824e-02 6.689170002937316895e-02 1.298172771930694580e-01 6.472335010766983032e-02 6.998076289892196655e-02 -1.511501073837280273e-01 2.360493838787078857e-01 -3.047282993793487549e-01 6.552185863256454468e-02 -1.562570184469223022e-01 8.956758677959442139e-02 -1.262625604867935181e-01 -2.630051374435424805e-01 -6.841089576482772827e-02 3.350051492452621460e-02 -2.773784101009368896e-01
-2.524794312193989754e-03 -1.025154441595077515e-02 2.533225119113922119e-01 -1.369574815034866333e-01 -2.215199545025825500e-02 -8.031514286994934082e-02 1.870254725217819214e-01 -9.117899835109710693e-02 2.847282588481903076e-01 2.048897743225097656e-01 -3.849138617515563965e-01 2.138800173997879028e-01 7.570810616016387939e-02 -1.153141036629676819e-01 3.741483436897397041e-03 -3.321766108274459839e-02 2.381262630224227905e-01 -5.637128278613090515e-02 -1.331627517938613892e-01 -3.323172628879547119e-01 6.936006247997283936e-02 -1.322755217552185059e-01 1.242986693978309631e-01 -1.845498234033584595e-01 -4.133746400475502014e-02 1.098206639289855957e-01 8.785028755664825439e-02 -3.507139682769775391e-01 4.529828205704689026e-02 -1.815832555294036865e-01 2.572634816169738770e-01 -1.551266014575958252e-01
-4.324502497911453247e-02 -5.838438868522644043e-02 -1.653644293546676636e-01 1.387749016284942627e-01 -1.014356166124343872e-01 1.378343403339385986e-01 1.209233030676841736e-01 3.784539550542831421e-02 -3.369285492226481438e-03 -2.317949756979942322e-02 -2.653160989284515381e-01 2.753840684890747070e-01 2.278374694287776947e-02 -1.006343737244606018e-01 1.228533461689949036e-01 8.544437587261199951e-02 -6.183695793151855469e-02 1.623012274503707886e-01 -7.543906569480895996e-02 -2.064728885889053345e-01 -9.693814069032669067e-02 -2.647662162780761719e-01 2.198304235935211182e-01 -1.065576225519180298e-01 4.830712974071502686e-01 -2.346565574407577515e-01 -1.235798895359039307e-01 -2.609855532646179199e-01 -2.008267045021057129e-01 5.722222477197647095e-02 9.509605169296264648e-02 -2.843158245086669922e-01
-6.044369190931320190e-02 -9.626960754394531250e-02 -6.944900006055831909e-02 2.861028015613555908e-01 -5.545400455594062805e-02 4.679917544126510620e-02 1.477294042706489563e-02 -1.432881057262420654e-01 2.178380042314529419e-01 2.297383695840835571e-01 3.682488203048706055e-02 2.408165335655212402e-01 -1.970750093460083008e-01 -1.101993396878242493e-01 -5.795402824878692627e-02 7.495798915624618530e-02 -6.336715072393417358e-02 -8.163274079561233521e-02 -1.702124178409576416e-01 5.477083101868629456e-02 2.171751298010349274e-02 -1.519959121942520142e-01 1.021890267729759216e-01 -3.520466685295104980e-01 -1.883832961320877075e-01 7.775019854307174683e-02 -6.350463628768920898e-02 -2.868568003177642822e-01 -3.528084456920623779e-01 -4.137943685054779053e-01 1.164477393031120300e-01 -1.308676004409790039e-01
9.140520542860031128e-02 -7.257025688886642456e-02 -2.023129910230636597e-01 -2.220795117318630219e-02 -9.411270171403884888e-02 6.583239883184432983e-02 4.104391857981681824e-02 1.224740818142890930e-01 6.409459561109542847e-02 1.068231537938117981e-01 8.096204698085784912e-02 1.892424523830413818e-01 1.281890720129013062e-01 -2.116505354642868042e-01 1.253951489925384521e-01 1.028362289071083069e-01 -1.682083606719970703e-01 -1.356527507305145264e-01 -6.970128417015075684e-02 -2.408078312873840332e-01 1.173334568738937378e-02 -2.729376554489135742e-01 2.555080950260162354e-01 -2.733470797538757324e-01 3.476354181766510010e-01 -1.568535119295120239e-01 -3.937146067619323730e-01 -2.056342065334320068e-01 -2.194816768169403076e-01 -1.365369260311126709e-01 1.851457059383392334e-01 4.053704813122749329e-02
-1.082901209592819214e-01 4.549722746014595032e-02 -1.285907179117202759e-01 2.095774114131927490e-01 -2.170155942440032959e-02 1.614230424165725708e-01 -4.868681728839874268e-02 -1.218854635953903198e-01 1.114518344402313232e-01 7.828649133443832397e-02 -6.710960716009140015e-02 2.828075885772705078e-01 -1.487220544368028641e-02 6.351793557405471802e-02 7.804317772388458252e-02 1.262488514184951782e-01 -3.947689384222030640e-02 1.228010430932044983e-01 -1.703235208988189697e-01 1.246012821793556213e-01 -1.717412322759628296e-01 -3.083236217498779297e-01 1.813713014125823975e-01 -3.843076229095458984e-01 -9.773381054401397705e-02 4.962016269564628601e-02 -2.308448851108551025e-01 -1.445939242839813232e-01 -2.987067997455596924e-01 -2.904145419597625732e-01 3.495101630687713623e-01 -6.645150482654571533e-02
8.824852854013442993e-02 -1.775711476802825928e-01 -1.747231036424636841e-01 -3.422206267714500427e-02 -1.594437360763549805e-01 -9.533484280109405518e-02 -7.124585658311843872e-02 -1.084310039877891541e-01 3.587564527988433838e-01 1.645068079233169556e-01 -1.435970664024353027e-01 3.682232797145843506e-01 -5.262723565101623535e-02 -6.962094455957412720e-02 1.919274926185607910e-01 -6.375833600759506226e-02 -1.216224282979965210e-01 -5.262029170989990234e-02 -9.644636511802673340e-02 -2.536759674549102783e-01 1.875555366277694702e-01 -6.672728806734085083e-03 6.033384427428245544e-02 -1.540151685476303101e-01 6.836622953414916992e-02 -4.817298948764801025e-01 -2.328105829656124115e-02 -2.463745623826980591e-01 -1.035069674253463745e-01 -1.675829291343688965e-02 2.184771746397018433e-01 8.147580176591873169e-02
-2.166731655597686768e-01 -3.164710104465484619e-01 8.668893575668334961e-02 -3.127350285649299622e-02 -1.684318929910659790e-01 3.940661996603012085e-02 -3.513761237263679504e-02 2.524421513080596924e-01 1.870678067207336426e-01 1.859320998191833496e-01 -6.633857637643814087e-02 3.636276125907897949e-01 1.054678410291671753e-01 -1.938446611166000366e-01 -1.646608561277389526e-01 -1.528128534555435181e-01 2.792078256607055664e-01 7.316699624061584473e-02 -2.922934293746948242e-01 -2.011701911687850952e-01 1.474289037287235260e-02 -2.172565907239913940e-01 -4.888363927602767944e-02 -6.198539212346076965e-02 7.324128597974777222e-02 -7.571094483137130737e-02 -1.392063349485397339e-01 -6.635241955518722534e-02 -3.004989326000213623e-01 -7.485836744308471680e-02 -9.610008448362350464e-02 -2.031890302896499634e-01
5.710959900170564651e-03 5.162727460265159607e-02 -2.129965275526046753e-01 2.056889832019805908e-01 -4.354691505432128906e-02 6.536904722452163696e-02 5.072509124875068665e-02 -4.534374922513961792e-02 4.442114010453224182e-02 -1.110991090536117554e-01 -2.286338955163955688e-01 1.590095460414886475e-01 -1.130701154470443726e-01 -9.578565508127212524e-02 -1.919404789805412292e-02 6.760696321725845337e-02 -1.301766484975814819e-01 -1.147738769650459290e-01 -2.378309518098831177e-01 4.142629355192184448e-02 -8.600614964962005615e-02 -5.516467988491058350e-02 -5.374214425683021545e-02 -5.664842128753662109e-01 -1.723118871450424194e-01 -8.367009460926055908e-02 -2.115932255983352661e-01 -2.381441742181777954e-01 -2.861453592777252197e-01 -2.970044016838073730e-01 7.942438870668411255e-02 -2.069986909627914429e-01
-3.196540055796504021e-03 -1.528579890727996826e-01 -6.832686811685562134e-02 -1.110854186117649078e-02 1.980584859848022461e-01 4.250853508710861206e-02 3.777309879660606384e-02 4.938487336039543152e-02 1.874501407146453857e-01 1.430223286151885986e-01 -2.022703289985656738e-01 1.876556426286697388e-01 -5.272074416279792786e-02 8.606658130884170532e-02 1.464555114507675171e-01 -2.424938082695007324e-01 9.571259468793869019e-02 8.351734280586242676e-02 -1.387113183736801147e-01 -2.554720342159271240e-01 2.659597694873809814e-01 -1.180939748883247375e-01 2.264591753482818604e-01 -1.356476694345474243e-01 2.856949865818023682e-01 -1.044689044356346130e-01 1.708283275365829468e-01 -3.538928329944610596e-01 -2.100384086370468140e-01 1.853836029767990112e-01 -5.385522264987230301e-03 -3.525542318820953369e-01
8.427690714597702026e-02 -1.361438930034637451e-01 -1.830514520406723022e-01 3.603440895676612854e-02 8.418626338243484497e-02 2.360401004552841187e-01 8.037764579057693481e-02 -1.167129576206207275e-01 1.384645253419876099e-01 -4.933331161737442017e-02 -1.870692893862724304e-02 3.028021454811096191e-01 -2.090770304203033447e-01 1.511637866497039795e-01 -1.969411037862300873e-02 -1.284913122653961182e-01 -5.987361818552017212e-02 2.256463468074798584e-02 -1.183148771524429321e-01 1.195732653141021729e-01 -1.431511044502258301e-01 -4.643884301185607910e-02 -2.570587024092674255e-02 -5.230243206024169922e-01 -6.462114304304122925e-02 -1.155693754553794861e-01 -7.944419980049133301e-02 -1.497845649719238281e-01 -3.700786530971527100e-01 -2.274351269006729126e-01 1.534822881221771240e-01 -2.679353952407836914e-01
1.016332283616065979e-01 4.102135542780160904e-03 -2.994251251220703125e-02 3.279777616262435913e-02 -7.812484353780746460e-02 -6.932940334081649780e-02 -7.952842116355895996e-02 1.751303076744079590e-01 1.282213479280471802e-01 1.744992583990097046e-01 -4.351469874382019043e-02 2.716522514820098877e-01 2.366597391664981842e-02 -3.120318949222564697e-01 1.825253069400787354e-01 -4.530966281890869141e-02 -2.760017514228820801e-01 9.040507674217224121e-02 4.972625896334648132e-02 -3.239360749721527100e-01 2.114940881729125977e-01 1.547248847782611847e-02 1.545854657888412476e-01 -1.094708368182182312e-01 3.469779193401336670e-01 -2.183215022087097168e-01 -2.311667948961257935e-01 -3.333421051502227783e-01 -1.400920748710632324e-01 -1.613317877054214478e-01 1.580924242734909058e-01 -8.965291827917098999e-02
5.630240961909294128e-02 9.397400543093681335e-03 -1.889164447784423828e-01 -1.055435165762901306e-01 1.032815650105476379e-01 -2.473626844584941864e-02 6.941691040992736816e-02 -4.052377864718437195e-02 4.246712662279605865e-03 3.533409237861633301e-01 1.459807157516479492e-01 1.134345084428787231e-01 -5.136152729392051697e-03 -8.013141900300979614e-02 -1.374619007110595703e-01 1.093740165233612061e-01 1.664526164531707764e-01 2.129106968641281128e-01 -3.561615347862243652e-01 3.592558950185775757e-02 -1.605136096477508545e-01 2.130972594022750854e-01 1.753811240196228027e-01 -2.827010452747344971e-01 -2.937361598014831543e-02 -3.097530901432037354e-01 -4.293173551559448242e-01 -1.612503081560134888e-01 -7.399876415729522705e-02 -1.599849462509155273e-01 -1.842501759529113770e-02 -1.193889006972312927e-01
9.660436213016510010e-02 -1.047700345516204834e-01 -1.330745220184326172e-01 -9.566520154476165771e-02 -7.626407593488693237e-02 1.693127602338790894e-01 3.362736105918884277e-01 -1.492281556129455566e-01 -1.752317100763320923e-01 2.622957825660705566e-01 1.503024697303771973e-01 6.888367980718612671e-02 -4.601716995239257812e-02 -5.895280465483665466e-02 -6.839713454246520996e-02 6.492771953344345093e-02 2.231952100992202759e-01 4.510766267776489258e-02 -3.561785519123077393e-01 -1.804968267679214478e-01 -5.306118354201316833e-02 1.609354615211486816e-01 2.736355662345886230e-01 -2.575984299182891846e-01 -9.872737526893615723e-02 -2.426903247833251953e-01 -2.890975475311279297e-01 -8.222949504852294922e-02 -7.999648898839950562e-02 -6.670554727315902710e-02 1.711200475692749023e-01 -2.476127743721008301e-01
-1.333880126476287842e-01 -2.219101041555404663e-01 -2.560010552406311035e-01 -4.039020463824272156e-02 -1.002547219395637512e-01 2.293933741748332977e-02 6.040494516491889954e-02 1.412396132946014404e-01 1.785888522863388062e-01 2.506122589111328125e-01 -6.445934623479843140e-02 3.869695663452148438e-01 2.976194489747285843e-03 -2.016056627035140991e-01 -9.295956790447235107e-02 2.582601830363273621e-02 -1.416585966944694519e-02 1.744546294212341309e-01 -6.672247499227523804e-02 -4.701806008815765381e-01 8.908937871456146240e-02 -5.431571602821350098e-02 2.199250459671020508e-01 -1.144593656063079834e-01 2.220607995986938477e-01 -3.919426351785659790e-03 -6.741883605718612671e-02 -1.975108236074447632e-01 -2.285601496696472168e-01 -1.541773825883865356e-01 -1.749239265918731689e-01 7.109892368316650391e-02
1.912841945886611938e-01 -1.434382647275924683e-01 -2.421264946460723877e-01 -2.607385516166687012e-01 2.333362214267253876e-02 -1.571513861417770386e-01 9.190785884857177734e-02 -2.095405757427215576e-01 -4.487576708197593689e-02 3.549945354461669922e-01 9.530391544103622437e-02 3.277188539505004883e-01 -1.247949749231338501e-01 -1.175678670406341553e-01 -2.007026076316833496e-01 3.448385000228881836e-02 -1.189212314784526825e-02 -1.636404693126678467e-01 -1.946305334568023682e-01 -2.171754688024520874e-01 5.990964546799659729e-02 1.074704602360725403e-01 -1.100384145975112915e-01 -2.495419234037399292e-01 1.343436688184738159e-01 -2.210199385881423950e-01 -3.094026446342468262e-01 4.837944731116294861e-02 9.210254997014999390e-02 -1.376409232616424561e-01 1.540139317512512207e-01 -7.513420283794403076e-02
1.486056596040725708e-01 -1.875990331172943115e-01 6.961701065301895142e-02 -1.023282557725906372e-01 -7.720962911844253540e-02 5.524301528930664062e-02 2.478730529546737671e-01 3.008666038513183594e-01 1.905068010091781616e-01 3.117626607418060303e-01 9.218488633632659912e-02 1.092706993222236633e-01 7.193887978792190552e-02 -2.499052733182907104e-01 -1.859245449304580688e-01 8.998240530490875244e-02 1.031991541385650635e-01 1.065770089626312256e-01 -8.491782099008560181e-02 -1.846434772014617920e-01 -1.368651390075683594e-01 1.000433191657066345e-01 2.929745614528656006e-01 -3.098141551017761230e-01 2.426986396312713623e-01 3.441796824336051941e-02 -1.154935881495475769e-01 -3.147834539413452148e-01 7.878834754228591919e-02 7.802937924861907959e-02 -1.546769589185714722e-01 -1.400090008974075317e-01
4.927829653024673462e-02 -1.639277040958404541e-01 2.490390464663505554e-02 -3.039464727044105530e-02 3.803092986345291138e-02 -2.516279183328151703e-02 -5.554161593317985535e-02 1.957361549139022827e-01 1.862966120243072510e-01 8.229692280292510986e-02 -1.502067148685455322e-01 2.983639538288116455e-01 1.002322062849998474e-01 -4.330792725086212158e-01 1.052724756300449371e-02 1.991760730743408203e-01 -1.644294261932373047e-01 2.670445144176483154e-01 -1.688898801803588867e-01 -1.761726289987564087e-01 -2.347707301378250122e-01 -9.145840257406234741e-02 7.514157146215438843e-02 1.618285663425922394e-03 3.110895454883575439e-01 -1.010332554578781128e-01 -3.371568918228149414e-01 -2.064405679702758789e-01 -4.589531570672988892e-02 4.530614241957664490e-02 1.996175646781921387e-01 -3.009152412414550781e-02
-2.631952986121177673e-02 -2.162158787250518799e-01 -9.027767181396484375e-02 -1.234372109174728394e-01 -1.046373844146728516e-01 1.003702878952026367e-01 5.076434463262557983e-02 1.246729046106338501e-01 1.008580178022384644e-01 1.191485598683357239e-01 -2.087890505790710449e-01 2.353942841291427612e-01 1.131328493356704712e-01 -8.902847021818161011e-02 1.279980987310409546e-01 -1.077415794134140015e-01 -1.824078261852264404e-01 -3.555745258927345276e-02 1.074302196502685547e-01 -2.296384423971176147e-01 -2.089736312627792358e-01 -9.889985620975494385e-02 -2.753047645092010498e-02 -1.642703860998153687e-01 4.144761264324188232e-01 -2.016897201538085938e-01 -2.979102134704589844e-01 -3.019593656063079834e-01 -2.145236283540725708e-01 1.260055750608444214e-01 2.364689409732818604e-01 -1.664883196353912354e-01
2.308069467544555664e-01 -1.393341124057769775e-01 1.229943037033081055e-01 -1.225477308034896851e-01 1.743157394230365753e-02 5.136768147349357605e-02 4.215287417173385620e-02 3.163455128669738770e-01 4.430303350090980530e-02 6.711498647928237915e-02 1.798831671476364136e-02 3.617213070392608643e-01 1.030802056193351746e-01 -1.346706748008728027e-01 -4.199336469173431396e-02 7.204043120145797729e-02 1.153465881943702698e-01 -9.743718057870864868e-02 -2.404936254024505615e-01 -2.632310688495635986e-01 -1.320622414350509644e-01 1.974690333008766174e-02 2.441378682851791382e-02 -3.761835396289825439e-01 4.493814706802368164e-01 -1.180842071771621704e-01 -8.995553106069564819e-02 -1.623891443014144897e-01 -1.144318841397762299e-02 1.557998172938823700e-02 -1.111891120672225952e-01 -2.146460264921188354e-01
1.450624465942382812e-01 -1.036455668509006500e-02 -1.247893571853637695e-01 -1.878387033939361572e-01 -1.998884975910186768e-01 -1.444603595882654190e-02 1.222276464104652405e-01 2.283361405134201050e-01 3.694463074207305908e-01 9.938187152147293091e-02 -1.910288780927658081e-01 2.956066727638244629e-01 -1.920517832040786743e-01 -3.885360956192016602e-01 -1.328724622726440430e-01 4.098069667816162109e-02 3.604742512106895447e-02 1.387048065662384033e-01 -9.283109754323959351e-02 -5.805625766515731812e-02 7.852602005004882812e-02 -8.066707104444503784e-02 -7.229182124137878418e-02 -9.095524251461029053e-02 -1.060160696506500244e-01 -2.054781019687652588e-01 -2.443409413099288940e-01 -3.190940320491790771e-01 1.263430118560791016e-01 1.830371096730232239e-02 2.123582661151885986e-01 -9.085447341203689575e-02
9.398135542869567871e-02 -1.015922278165817261e-01 -2.328509837388992310e-02 -2.585447430610656738e-01 -2.031309157609939575e-01 6.185968965291976929e-02 2.001609355211257935e-01 2.135711014270782471e-01 2.564977155998349190e-03 3.042905032634735107e-01 1.212600432336330414e-02 4.887718856334686279e-01 -1.309344768524169922e-01 -2.320384681224822998e-01 -1.930359452962875366e-01 -1.394503414630889893e-01 3.542605787515640259e-02 1.211653053760528564e-01 -6.932029128074645996e-02 -1.263562887907028198e-01 6.806263327598571777e-02 1.260251402854919434e-01 2.192813307046890259e-01 -1.901662051677703857e-01 1.390087604522705078e-01 1.688329726457595825e-01 -7.201718538999557495e-02 -2.076265662908554077e-01 -1.058065891265869141e-01 -1.900393515825271606e-01 1.845407336950302124e-01 6.629991531372070312e-02
-6.298607587814331055e-02 2.536384165287017822e-01 1.944773793220520020e-01 -2.008169889450073242e-01 -3.471002355217933655e-02 -1.635693013668060303e-01 5.744697526097297668e-02 -4.046254605054855347e-02 7.038109749555587769e-02 1.537820249795913696e-01 6.555972993373870850e-02 3.955333828926086426e-01 -5.924514308571815491e-02 1.437685042619705200e-01 -1.886091777123510838e-03 -4.463558271527290344e-02 2.427477538585662842e-01 -9.604667127132415771e-02 -1.365739554166793823e-01 -2.609334588050842285e-01 2.424670755863189697e-02 1.010406389832496643e-01 1.383769977837800980e-02 -1.847607046365737915e-01 -2.253934144973754883e-01 -2.660216987133026123e-01 -1.264536529779434204e-01 -3.998327255249023438e-01 1.012597084045410156e-01 1.764380484819412231e-01 1.062840819358825684e-01 -2.345423400402069092e-01
1.049816310405731201e-01 -6.947760283946990967e-02 -2.455139160156250000e-02 -4.955256357789039612e-03 9.843754023313522339e-02 2.211607247591018677e-01 -6.435551494359970093e-02 2.485756129026412964e-01 1.257868856191635132e-01 1.301188170909881592e-01 -2.777620255947113037e-01 5.874041840434074402e-02 -1.514843478798866272e-02 -2.265718281269073486e-01 2.904466167092323303e-02 -3.170055150985717773e-02 -1.800270974636077881e-01 -1.844075024127960205e-01 -4.292664527893066406e-01 -3.558372706174850464e-02 3.338527679443359375e-02 -6.434200704097747803e-02 -6.889139860868453979e-02 -2.491742819547653198e-01 -1.187641695141792297e-01 1.100003272294998169e-01 1.185553893446922302e-01 -4.491958916187286377e-01 -4.267535358667373657e-02 6.986442953348159790e-02 2.170819640159606934e-01 -2.689210176467895508e-01
-1.569209396839141846e-01 -1.478729844093322754e-01 -2.960753254592418671e-02 -1.362347695976495743e-02 -1.987945884466171265e-01 3.150824904441833496e-01 -1.478465180844068527e-02 1.515812277793884277e-01 1.720007210969924927e-01 4.240242019295692444e-02 -1.295481771230697632e-01 3.570047914981842041e-01 1.863053143024444580e-01 -1.288526356220245361e-01 1.960625052452087402e-01 1.622397303581237793e-01 -1.681064367294311523e-01 7.185722887516021729e-02 -9.018459916114807129e-02 -2.463135421276092529e-01 -1.454785913228988647e-01 -2.232108823955059052e-02 1.395910382270812988e-01 -7.931920140981674194e-02 2.440159022808074951e-01 -9.091778099536895752e-02 -1.955764293670654297e-01 -2.358016073703765869e-01 -2.647537887096405029e-01 -4.806795343756675720e-02 3.164577484130859375e-01 -1.219997704029083252e-01
-2.150248885154724121e-01 -1.012217402458190918e-01 -2.818340361118316650e-01 -5.537131056189537048e-02 -3.495514392852783203e-02 4.981701821088790894e-02 -1.771518886089324951e-01 8.184558711946010590e-03 -2.373447567224502563e-01 -9.754352271556854248e-02 -2.672928869724273682e-01 4.237928688526153564e-01 -1.846208572387695312e-01 -5.993858352303504944e-02 9.247568994760513306e-02 8.753760904073715210e-02 2.567999437451362610e-02 2.223677337169647217e-01 -1.815610006451606750e-02 -2.185147553682327271e-01 2.921110019087791443e-02 -1.480426639318466187e-01 1.521959155797958374e-01 -3.480950891971588135e-01 -8.727569133043289185e-02 -2.876675724983215332e-01 -2.399635016918182373e-01 -1.810087636113166809e-02 1.923843286931514740e-02 -1.775652170181274414e-01 2.365173026919364929e-02 -9.516198188066482544e-02
8.457197993993759155e-02 5.669565498828887939e-02 -1.135006025433540344e-01 2.504835128784179688e-01 5.992671102285385132e-02 1.968476623296737671e-01 -4.882327839732170105e-02 5.143143236637115479e-02 -1.035253889858722687e-02 2.454531192779541016e-01 -5.846644565463066101e-02 2.246446758508682251e-01 -1.939918994903564453e-01 1.386475116014480591e-01 1.104941591620445251e-01 3.987368941307067871e-02 -1.383764445781707764e-01 -1.345188468694686890e-01 -3.729524016380310059e-01 7.586233317852020264e-02 1.177731677889823914e-01 -1.625725775957107544e-01 -1.911083310842514038e-01 -2.970094382762908936e-01 -1.300020515918731689e-01 -2.415043860673904419e-01 -2.419724911451339722e-01 -1.499398648738861084e-01 -2.337854206562042236e-01 1.084370836615562439e-01 1.460480690002441406e-01 -3.010242283344268799e-01
1.040801405906677246e-01 2.992655709385871887e-02 2.151810824871063232e-01 1.313507258892059326e-01 -9.626031666994094849e-02 4.472660273313522339e-02 1.267086714506149292e-01 -7.213534414768218994e-02 1.787024438381195068e-01 3.678522408008575439e-01 -1.346451491117477417e-01 -4.855173826217651367e-02 1.264495849609375000e-01 -4.430036619305610657e-02 4.845894500613212585e-02 -1.617550253868103027e-01 2.861656248569488525e-01 1.341390311717987061e-01 -2.484830319881439209e-01 -3.108221292495727539e-01 -3.410875797271728516e-02 3.074319362640380859e-01 1.759876161813735962e-01 -2.481117397546768188e-01 2.441274188458919525e-02 -1.810287088155746460e-01 -1.533594876527786255e-01 -1.286389976739883423e-01 1.454440057277679443e-01 -4.688625037670135498e-02 7.125785201787948608e-02 -3.311759829521179199e-01
2.298091948032379150e-01 -1.027214527130126953e-01 8.506859838962554932e-02 -5.791939049959182739e-02 -8.753336966037750244e-03 7.385113090276718140e-02 5.038129910826683044e-02 -3.342755138874053955e-03 1.485725939273834229e-01 3.395155370235443115e-01 -9.046809375286102295e-02 4.473851025104522705e-01 8.624922484159469604e-02 6.171460822224617004e-02 -7.781462371349334717e-02 1.358858048915863037e-01 1.156594827771186829e-01 7.134247571229934692e-02 3.081350028514862061e-01 -4.508309066295623779e-02 -9.391056001186370850e-02 1.674981266260147095e-01 1.550018638372421265e-01 -1.438310593366622925e-01 -1.285859495401382446e-01 -4.093337059020996094e-01 -6.147284433245658875e-02 -2.235779911279678345e-01 -1.627817600965499878e-01 -1.888928413391113281e-01 -5.229407548904418945e-02 -1.916052997112274170e-01
5.874837934970855713e-02 2.378075383603572845e-02 9.933631122112274170e-02 -1.008142605423927307e-01 -1.045043393969535828e-01 4.541768878698348999e-02 -9.453848004341125488e-02 -7.006393373012542725e-02 3.728535771369934082e-02 5.898937955498695374e-02 3.168211132287979126e-02 1.100033149123191833e-01 -5.832391604781150818e-02 -1.456041485071182251e-01 -1.471872925758361816e-01 3.870503306388854980e-01 6.483563035726547241e-02 2.398322224617004395e-01 -4.001697897911071777e-01 -1.144432649016380310e-01 -1.974985599517822266e-01 4.881099611520767212e-02 7.101709395647048950e-02 -1.511866897344589233e-01 -3.797642514109611511e-02 -3.057485520839691162e-01 -4.603519737720489502e-01 -1.538097392767667770e-02 -9.619975835084915161e-02 -1.239175945520401001e-01 1.638409793376922607e-01 -2.688657939434051514e-01
-2.470283061265945435e-01 2.884773723781108856e-02 -1.560814082622528076e-01 -1.593412160873413086e-01 -2.250947803258895874e-01 -1.262015700340270996e-01 -1.117205545306205750e-01 -1.727039664983749390e-01 1.314048320055007935e-01 -1.084066275507211685e-02 -1.355368942022323608e-01 5.058785527944564819e-02 2.088378369808197021e-02 -1.939824521541595459e-01 7.976165413856506348e-02 2.086184471845626831e-01 -3.890375047922134399e-02 8.314266055822372437e-02 -7.748949527740478516e-02 -2.292944341897964478e-01 2.791639417409896851e-02 5.677913501858711243e-02 7.345731556415557861e-02 -4.103273153305053711e-01 2.092139273881912231e-01 3.075707256793975830e-01 -1.712181717157363892e-01 -2.703125476837158203e-01 8.113000541925430298e-02 8.548127859830856323e-02 3.246237039566040039e-01 -2.200663834810256958e-01
9.218369424343109131e-02 9.225027263164520264e-02 9.135582298040390015e-02 -1.966891884803771973e-01 3.766098618507385254e-02 -6.326665729284286499e-02 1.286654919385910034e-01 2.035813331604003906e-01 2.474168241024017334e-01 -1.716472394764423370e-02 -1.898548454046249390e-01 3.305683434009552002e-01 -1.601727455854415894e-01 -3.056178092956542969e-01 -1.403864007443189621e-02 -2.937562763690948486e-01 2.283385097980499268e-01 -1.111412197351455688e-01 -1.580095104873180389e-02 -1.843110918998718262e-01 -2.606274373829364777e-02 -1.536998599767684937e-01 1.759928166866302490e-01 -3.741507530212402344e-01 4.653022065758705139e-02 -3.194603323936462402e-01 -2.289574593305587769e-02 -6.419308483600616455e-02 -7.945019006729125977e-02 -5.211839824914932251e-02 1.581026762723922729e-01 -1.526260524988174438e-01
1.629789476282894611e-04 2.356064021587371826e-01 2.782184183597564697e-01 -2.268743067979812622e-01 -1.498665660619735718e-01 1.109686270356178284e-01 1.616398990154266357e-01 -1.497717760503292084e-02 -8.962406963109970093e-02 -2.810419350862503052e-02 -4.052666574716567993e-02 4.718698561191558838e-01 -2.038758993148803711e-01 -2.193760573863983154e-01 -1.911672353744506836e-01 -9.442200511693954468e-02 -3.138178586959838867e-02 4.303822293877601624e-02 -2.455294132232666016e-01 -3.890736773610115051e-02 1.024328395724296570e-01 -1.324979867786169052e-02 8.259838819503784180e-02 -3.358177244663238525e-01 1.361892819404602051e-01 -2.341780215501785278e-01 -5.413832888007164001e-02 -1.737410016357898712e-02 -1.229987144470214844e-01 -5.442692339420318604e-02 2.920256257057189941e-01 -1.063926964998245239e-01
1.163193862885236740e-02 2.553173713386058807e-02 3.231232762336730957e-01 -1.762802153825759888e-01 1.487392932176589966e-01 1.810853183269500732e-02 -1.576163619756698608e-02 -2.587400376796722412e-02 5.757272243499755859e-02 2.451489865779876709e-01 -2.316664308309555054e-01 1.607873588800430298e-01 -7.303615659475326538e-02 1.783395111560821533e-01 9.433287382125854492e-02 -2.301428020000457764e-01 1.279993914067745209e-02 2.267241664230823517e-02 -3.730976581573486328e-01 -8.723042160272598267e-02 -9.755212068557739258e-02 2.327064275741577148e-01 2.302282154560089111e-01 -2.927494943141937256e-01 2.374238073825836182e-01 -2.516282498836517334e-01 -2.366376668214797974e-01 -6.945381406694650650e-03 2.096808282658457756e-03 -6.308910250663757324e-02 1.748888939619064331e-01 -1.955863982439041138e-01
-1.123975217342376709e-01 -4.596375301480293274e-02 -1.289059780538082123e-02 -1.253203600645065308e-01 -2.383290380239486694e-01 2.288623154163360596e-02 2.311127260327339172e-02 -9.479071944952011108e-02 -2.020186372101306915e-02 1.525355130434036255e-02 -8.135125041007995605e-02 2.647807598114013672e-01 3.820972144603729248e-02 1.290586739778518677e-01 -1.279272884130477905e-01 1.124057099223136902e-01 1.230028793215751648e-01 -3.427303433418273926e-01 -2.475636899471282959e-01 -9.698033332824707031e-02 -5.653552711009979248e-02 5.676789209246635437e-02 -2.094581425189971924e-01 -4.028487801551818848e-01 1.446089297533035278e-01 5.847534909844398499e-02 3.546082228422164917e-02 -4.855284094810485840e-01 -7.854895293712615967e-02 -1.943008303642272949e-01 9.205148369073867798e-02 -2.201516032218933105e-01
-3.849606588482856750e-02 -5.831070244312286377e-02 -1.715301349759101868e-02 -1.417822092771530151e-01 -2.644119560718536377e-01 7.808396965265274048e-02 1.355784535408020020e-01 5.350454896688461304e-02 2.552716732025146484e-01 1.230262145400047302e-01 7.507025450468063354e-02 5.192216038703918457e-01 -7.652576267719268799e-02 -2.246496677398681641e-01 -1.487177759408950806e-01 -1.081438958644866943e-01 3.730437532067298889e-02 1.649424135684967041e-01 -9.537165611982345581e-02 9.133270941674709320e-03 1.432734429836273193e-01 5.734724923968315125e-02 2.911004722118377686e-01 -1.944210380315780640e-02 -4.158564656972885132e-02 1.176211833953857422e-01 -1.895658075809478760e-01 -3.928854763507843018e-01 -2.134608030319213867e-01 -7.044011354446411133e-02 1.486501842737197876e-01 8.131735771894454956e-02
-1.044054403901100159e-01 -6.776161491870880127e-02 6.526488065719604492e-02 -1.097130775451660156e-01 5.292604118585586548e-02 -3.652922436594963074e-02 1.031621992588043213e-01 -2.007515169680118561e-02 1.622099280357360840e-01 2.985088825225830078e-01 1.585709303617477417e-01 3.391767442226409912e-01 -2.603756189346313477e-01 -5.606450885534286499e-02 -1.354414969682693481e-01 -9.778697788715362549e-02 1.129263713955879211e-01 -4.798312485218048096e-02 -2.172069549560546875e-01 -1.192144751548767090e-01 1.934749782085418701e-01 -2.804633080959320068e-01 -5.375757068395614624e-02 -9.617640078067779541e-02 6.759221851825714111e-02 -3.362885415554046631e-01 -2.844219505786895752e-01 8.070400357246398926e-02 -2.319578081369400024e-01 -7.845374196767807007e-02 3.561205863952636719e-01 -4.531084373593330383e-02
2.846785262227058411e-02 -6.163458526134490967e-02 -1.125627458095550537e-01 -1.249372512102127075e-01 1.691970229148864746e-01 -4.066718220710754395e-01 -1.594494581222534180e-01 -1.377709805965423584e-01 1.667509973049163818e-01 -9.268777817487716675e-02 2.571541965007781982e-01 2.803364396095275879e-01 -5.754053965210914612e-02 -1.403508633375167847e-01 7.944831252098083496e-02 -1.184595525264739990e-01 2.057726383209228516e-01 -3.575816377997398376e-02 -2.431676685810089111e-01 -8.453817665576934814e-02 1.754345148801803589e-01 2.089570015668869019e-01 3.613526746630668640e-02 -1.231976598501205444e-01 -5.017209053039550781e-02 -2.583039999008178711e-01 -2.596669793128967285e-01 -2.110597044229507446e-01 2.321070060133934021e-02 1.892312467098236084e-01 7.124093244783580303e-04 -2.929976582527160645e-01
9.548735618591308594e-02 -1.513360887765884399e-01 1.377593129873275757e-01 -9.782841801643371582e-02 -4.063872992992401123e-02 -2.535641193389892578e-01 8.520177006721496582e-02 -2.641927003860473633e-01 -1.371372938156127930e-01 2.215047329664230347e-01 1.080599799752235413e-01 1.960535645484924316e-01 -1.798537909053266048e-03 -1.611151248216629028e-01 -3.750004172325134277e-01 -3.157996386289596558e-02 2.198481410741806030e-01 -4.703538492321968079e-02 -2.004792243242263794e-01 -1.938899010419845581e-01 -5.777732282876968384e-02 2.651847600936889648e-01 2.222276628017425537e-01 -2.243409454822540283e-01 2.613507211208343506e-02 -1.620044559240341187e-01 -6.746637076139450073e-02 -2.512464523315429688e-01 2.433893270790576935e-02 -9.933832287788391113e-02 1.839567720890045166e-01 -2.650431096553802490e-01
-2.645424902439117432e-01 -7.123672962188720703e-02 6.331130862236022949e-02 -2.069734632968902588e-01 -1.219135671854019165e-01 1.013827174901962280e-01 2.981427013874053955e-01 1.190137490630149841e-01 6.762168556451797485e-02 8.714564144611358643e-03 -2.494207397103309631e-02 1.977464258670806885e-01 9.923334419727325439e-02 -2.409905195236206055e-01 2.168245613574981689e-02 -2.119880467653274536e-01 1.408323645591735840e-01 1.007737964391708374e-01 6.850427482277154922e-03 -1.002705618739128113e-01 3.527418375015258789e-01 -2.917134389281272888e-02 -5.195062980055809021e-02 -2.197157740592956543e-01 1.108635962009429932e-01 -3.095775544643402100e-01 -1.276461482048034668e-01 -1.184191256761550903e-01 -2.507095336914062500e-01 -4.076334834098815918e-02 3.147593140602111816e-01 -2.716923356056213379e-01
2.439190819859504700e-02 6.933347135782241821e-02 -6.342057138681411743e-02 1.038577184081077576e-01 1.366945356130599976e-01 -8.414570987224578857e-02 3.327285051345825195e-01 -2.729346230626106262e-02 -1.994172036647796631e-01 2.635981738567352295e-01 -8.791533857583999634e-02 3.018331825733184814e-01 9.919075295329093933e-03 -1.942394822835922241e-01 -2.064347118139266968e-01 1.205139383673667908e-01 -5.881935358047485352e-02 8.697406947612762451e-02 -2.260546684265136719e-01 -1.821265518665313721e-01 -3.121863864362239838e-02 3.855272755026817322e-02 5.094641447067260742e-02 -3.501777648925781250e-01 -3.275662362575531006e-01 -9.541124105453491211e-02 -2.860097587108612061e-01 1.084442138671875000e-01 1.455819606781005859e-01 -1.472788602113723755e-01 6.966172158718109131e-02 -2.425736337900161743e-01
1.209967434406280518e-01 -1.374156326055526733e-01 8.435031771659851074e-02 3.945604339241981506e-02 -3.060801513493061066e-02 1.780646294355392456e-02 1.798170506954193115e-01 -5.478061363101005554e-02 6.703284382820129395e-02 2.602595686912536621e-01 1.627922356128692627e-01 2.039656341075897217e-01 -1.538165211677551270e-01 -1.307480335235595703e-01 -3.739662468433380127e-01 -2.769157290458679199e-02 1.219068244099617004e-01 -1.772062852978706360e-02 -2.772508859634399414e-01 -3.020423650741577148e-01 -5.499234050512313843e-02 1.978085339069366455e-01 -5.649294238537549973e-03 3.903160570189356804e-03 -1.309347450733184814e-01 -2.833716869354248047e-01 -1.887599378824234009e-01 -1.899112164974212646e-01 -8.773888647556304932e-02 -3.042567335069179535e-02 1.793465763330459595e-01 -4.051056206226348877e-01
1.377455741167068481e-01 -1.174380183219909668e-01 -2.083299160003662109e-01 -1.441375166177749634e-01 -1.789753884077072144e-01 2.061184942722320557e-01 3.851130977272987366e-02 1.381393522024154663e-01 1.009318530559539795e-01 1.076202392578125000e-01 -2.718989253044128418e-01 2.581587433815002441e-01 1.264457255601882935e-01 -2.616451084613800049e-01 -9.696729481220245361e-03 -1.185180470347404480e-01 4.116291552782058716e-02 1.638127490878105164e-02 6.021184846758842468e-02 -3.409194573760032654e-02 -6.867600977420806885e-02 1.415370404720306396e-01 3.737748563289642334e-01 -5.923413112759590149e-02 3.481658697128295898e-01 -5.263924971222877502e-02 -1.038624122738838196e-01 -3.794400691986083984e-01 -1.971466243267059326e-01 6.056925654411315918e-02 1.310873478651046753e-01 -1.839984953403472900e-01
8.192225545644760132e-02 9.107197634875774384e-03 -1.740973144769668579e-01 -4.695114120841026306e-02 1.002257782965898514e-02 -2.968705072999000549e-02 1.447751969099044800e-01 -1.317998319864273071e-01 3.207227885723114014e-01 -1.116216033697128296e-01 -5.858691036701202393e-02 -1.262141168117523193e-01 -8.934325724840164185e-02 -8.442834019660949707e-03 -1.793746352195739746e-01 -1.221327781677246094e-01 3.768899664282798767e-02 1.293023973703384399e-01 -1.160269975662231445e-02 -4.338818490505218506e-01 -1.469057947397232056e-01 1.137668639421463013e-01 1.481322795152664185e-01 -5.298205018043518066e-01 1.466893106698989868e-01 -3.001103997230529785e-01 -1.805948615074157715e-01 -1.028418913483619690e-01 2.747768163681030273e-02 -3.025029145646840334e-04 -1.227392926812171936e-01 -1.313347071409225464e-01
1.239193007349967957e-01 1.838255226612091064e-01 1.678875535726547241e-01 -3.931285738945007324e-01 -4.779556021094322205e-02 6.609655171632766724e-02 1.532040238380432129e-01 1.652681231498718262e-01 1.465044617652893066e-01 8.457463979721069336e-02 -1.075152754783630371e-01 4.162588417530059814e-01 -1.816124618053436279e-01 -1.590671539306640625e-01 -1.198232248425483704e-01 -1.809443086385726929e-01 1.206630840897560120e-01 3.549211472272872925e-02 -1.080240961164236069e-02 -1.376735419034957886e-01 1.398439854383468628e-01 -1.863381117582321167e-01 2.657721340656280518e-01 -1.466396301984786987e-01 -2.355159819126129150e-02 -7.998441159725189209e-02 -1.475865095853805542e-01 -1.909446716308593750e-01 -1.590023785829544067e-01 -9.329325705766677856e-02 3.218753039836883545e-01 -8.807679265737533569e-02
-1.352222561836242676e-01 -1.681023277342319489e-02 1.043483149260282516e-02 1.050261035561561584e-01 -4.046681895852088928e-02 -1.039941087365150452e-01 -1.346463114023208618e-01 -1.437882333993911743e-01 1.746213994920253754e-03 1.583866328001022339e-01 -3.680135682225227356e-02 1.977274268865585327e-01 -1.043509393930435181e-01 1.814550161361694336e-02 3.127636387944221497e-02 -7.986498624086380005e-02 -8.021644502878189087e-02 -5.339742451906204224e-02 5.627630744129419327e-03 1.080436259508132935e-01 -2.910393476486206055e-01 -2.516037523746490479e-01 1.540860831737518311e-01 -4.586792588233947754e-01 -1.679107993841171265e-01 1.446710340678691864e-02 -2.267426550388336182e-01 -1.930092573165893555e-01 -3.252208232879638672e-01 -2.796877920627593994e-01 2.620394229888916016e-01 -2.491300702095031738e-01
-1.017962843179702759e-01 -5.466661974787712097e-02 -3.037508726119995117e-01 8.875185623764991760e-03 -2.145570367574691772e-01 1.774927973747253418e-01 1.006057858467102051e-01 1.113318428397178650e-01 1.581192314624786377e-01 1.756004691123962402e-01 -9.512855857610702515e-02 3.209218680858612061e-01 1.680654138326644897e-01 -7.827419787645339966e-02 -1.266243285499513149e-03 1.564899533987045288e-01 -8.772609382867813110e-02 8.862328529357910156e-02 -7.057088613510131836e-02 -8.618071675300598145e-02 1.642064563930034637e-02 -1.811935156583786011e-01 7.274211943149566650e-02 5.225143581628799438e-02 3.353123962879180908e-01 -8.001599460840225220e-02 -3.040866255760192871e-01 -3.634605705738067627e-01 -2.623515725135803223e-01 -8.688188344240188599e-02 1.146190166473388672e-01 -2.559428513050079346e-01
1.051834672689437866e-01 -1.789143979549407959e-01 2.443579398095607758e-02 3.449175506830215454e-02 8.177345246076583862e-02 2.486647106707096100e-02 -1.022823993116617203e-02 1.541523337364196777e-01 5.902389436960220337e-02 3.654336035251617432e-01 -5.247840657830238342e-02 3.703571856021881104e-01 -1.128465384244918823e-01 -8.068884164094924927e-02 -7.572916895151138306e-02 9.262818098068237305e-02 7.230685651302337646e-02 -1.274850964546203613e-01 -2.609009109437465668e-02 4.033181816339492798e-02 -1.533460617065429688e-01 2.785653471946716309e-01 1.744207888841629028e-01 5.133553594350814819e-02 -1.793600469827651978e-01 -2.603349089622497559e-01 4.957393184304237366e-02 -2.379227429628372192e-01 -1.327976733446121216e-01 -1.337584853172302246e-01 1.142622083425521851e-01 -4.979071915149688721e-01
-1.169583573937416077e-01 1.051841750741004944e-01 1.081090187653899193e-03 1.427861005067825317e-01 -2.436794787645339966e-01 4.957898333668708801e-02 1.828823387622833252e-01 1.518647074699401855e-01 1.808799356222152710e-01 4.389203712344169617e-02 -1.074845865368843079e-01 4.348014593124389648e-01 1.282985229045152664e-02 -1.540839523077011108e-01 1.363760977983474731e-01 -2.065402567386627197e-01 2.109713256359100342e-01 -3.371402621269226074e-02 -1.974418759346008301e-01 -2.821072340011596680e-01 -1.351849362254142761e-02 1.454029679298400879e-01 3.793684020638465881e-02 -1.179458349943161011e-01 1.610199511051177979e-01 -7.686645537614822388e-02 -1.707985997200012207e-01 -3.928840458393096924e-01 -2.537916786968708038e-02 2.679159641265869141e-01 -5.748480930924415588e-02 -1.553264409303665161e-01
-2.289949357509613037e-01 -2.119390992447733879e-03 -2.226210087537765503e-01 -1.925257742404937744e-01 -3.151202797889709473e-01 -1.245467886328697205e-01 8.216156065464019775e-02 5.872888141311705112e-05 1.124227717518806458e-01 -3.335475549101829529e-02 -7.208491861820220947e-02 2.457982115447521210e-02 8.059390634298324585e-02 -1.358859390020370483e-01 5.860541388392448425e-02 -1.137532144784927368e-01 -8.949419856071472168e-02 6.432759761810302734e-02 -2.118722200393676758e-01 -2.919290959835052490e-01 5.054859444499015808e-02 4.585033655166625977e-02 1.565027832984924316e-01 -3.596079349517822266e-01 1.968352049589157104e-01 3.303619921207427979e-01 -8.606210350990295410e-02 -2.669905722141265869e-01 6.118877325206995010e-03 -1.544646173715591431e-01 1.641249656677246094e-01 -3.167730867862701416e-01
8.675642311573028564e-02 -3.663485646247863770e-01 -1.016171425580978394e-01 -2.711595892906188965e-01 -3.133649230003356934e-01 3.234433382749557495e-02 -1.020055487751960754e-01 -3.240039199590682983e-02 2.409308105707168579e-01 9.530365467071533203e-02 -1.075311973690986633e-01 3.146865069866180420e-01 -2.245026677846908569e-01 -7.336352765560150146e-02 -1.370485685765743256e-02 -4.510569572448730469e-02 -1.181656867265701294e-01 -1.078242957592010498e-01 -5.498091503977775574e-02 -5.354821309447288513e-02 1.987938433885574341e-01 -2.301717177033424377e-02 1.712278127670288086e-01 -1.423529237508773804e-01 5.879725515842437744e-02 -4.290657043457031250e-01 -1.310715675354003906e-01 -2.923526167869567871e-01 -8.490708470344543457e-02 1.251396164298057556e-02 7.996052503585815430e-02 -5.392126739025115967e-02
-1.791266649961471558e-01 -2.739986181259155273e-01 1.967430114746093750e-02 -1.409645527601242065e-01 -8.382223546504974365e-02 -7.647239416837692261e-02 1.087903045117855072e-02 1.128797903656959534e-01 1.799957901239395142e-01 1.605113148689270020e-01 -7.695260643959045410e-02 7.767156511545181274e-02 -2.381559610366821289e-01 -1.178175583481788635e-01 -1.538718640804290771e-01 -2.735968232154846191e-01 -6.204386427998542786e-02 1.336234211921691895e-01 -2.748377323150634766e-01 -2.150298655033111572e-01 8.432705700397491455e-02 -3.564791679382324219e-01 1.094075739383697510e-01 -1.765322685241699219e-01 1.006321832537651062e-01 -3.605742007493972778e-02 -5.410032719373703003e-02 -4.200695753097534180e-01 -2.314386069774627686e-01 -7.478733360767364502e-02 9.510610997676849365e-02 -1.666832864284515381e-01
-4.235959798097610474e-02 2.874009869992733002e-02 -1.473576724529266357e-01 6.503777951002120972e-02 1.881049871444702148e-01 3.472443222999572754e-01 1.331827044486999512e-01 3.026557564735412598e-01 1.281554102897644043e-01 1.488022655248641968e-01 -1.438020914793014526e-01 2.066991776227951050e-01 5.126979947090148926e-02 -1.375414878129959106e-01 2.029424011707305908e-01 8.861209452152252197e-02 -2.774648834019899368e-03 -3.816433995962142944e-02 -1.172140464186668396e-01 -1.000928357243537903e-01 -8.251775801181793213e-02 -7.260023802518844604e-02 8.323211967945098877e-02 -4.495184868574142456e-02 2.736815810203552246e-01 -1.758753061294555664e-01 -4.026131033897399902e-01 -3.674467802047729492e-01 -1.440593004226684570e-01 4.402656108140945435e-03 1.875500082969665527e-01 -1.686304211616516113e-01
-9.746430069208145142e-02 -1.181289833039045334e-02 -3.283185660839080811e-01 1.631233394145965576e-01 -8.507707715034484863e-02 7.281101495027542114e-02 1.966498792171478271e-01 2.950310148298740387e-02 3.476831018924713135e-01 1.626299619674682617e-01 -1.042418330907821655e-01 2.999834418296813965e-01 -3.885114192962646484e-02 3.902453929185867310e-02 -1.765635609626770020e-01 7.800794392824172974e-02 7.425723224878311157e-02 1.701786816120147705e-01 -8.749014884233474731e-02 -2.078326791524887085e-01 2.987201213836669922e-01 -4.273543134331703186e-02 -7.705143839120864868e-02 -2.428000718355178833e-01 4.505219683051109314e-02 -2.637641131877899170e-01 -2.132929712533950806e-01 -3.289434313774108887e-01 -1.298609655350446701e-02 1.894852370023727417e-01 -9.348740428686141968e-02 -6.334279477596282959e-02
1.429637819528579712e-01 -2.289126813411712646e-01 7.764172554016113281e-02 -6.524670869112014771e-02 2.129251658916473389e-01 -6.295246630907058716e-02 2.550934553146362305e-01 -5.215841904282569885e-02 3.179047107696533203e-01 6.426002830266952515e-02 -2.153911441564559937e-01 2.690110206604003906e-01 1.973049789667129517e-01 -1.848833262920379639e-01 -2.163827568292617798e-01 3.325698673725128174e-01 1.595054417848587036e-01 -5.197616294026374817e-02 -1.768815964460372925e-01 -4.942602664232254028e-02 5.711682513356208801e-02 8.424608968198299408e-04 1.244557648897171021e-02 -1.419759839773178101e-01 1.948807090520858765e-01 5.939723551273345947e-02 3.888228535652160645e-02 -1.613357365131378174e-01 5.360520258545875549e-02 2.151020169258117676e-01 4.738197103142738342e-02 -3.733761608600616455e-01
1.672674566507339478e-01 3.671774407848715782e-03 -1.622648388147354126e-01 -2.208676487207412720e-01 -1.300863921642303467e-01 3.049018420279026031e-02 7.838055491447448730e-02 -2.564610838890075684e-01 8.943895250558853149e-02 -2.153655141592025757e-01 -1.690800487995147705e-01 1.911658048629760742e-02 3.566607087850570679e-02 -2.085331827402114868e-01 1.785600185394287109e-01 -1.595403999090194702e-01 -7.587878406047821045e-02 1.520736813545227051e-01 -9.857952594757080078e-02 -1.793404668569564819e-01 -1.396560668945312500e-01 5.217427760362625122e-02 -1.943127484992146492e-03 -3.042151629924774170e-01 1.188701540231704712e-01 -2.978590317070484161e-02 -3.459589481353759766e-01 -3.056168258190155029e-01 8.235429972410202026e-02 2.366337925195693970e-01 5.031639337539672852e-02 -3.778097033500671387e-01
3.125777840614318848e-01 -1.408203989267349243e-01 -1.503592878580093384e-01 -4.021089673042297363e-01 1.051721721887588501e-01 3.482934832572937012e-02 5.792047455906867981e-02 1.629340350627899170e-01 2.626386284828186035e-01 2.359132319688796997e-01 -2.565474808216094971e-01 1.363339871168136597e-01 8.856985718011856079e-02 -2.195562124252319336e-01 1.053951233625411987e-01 -2.344306260347366333e-01 -1.438661129213869572e-03 2.113771252334117889e-02 -6.082334741950035095e-02 -2.306535840034484863e-01 2.278428524732589722e-02 3.822226822376251221e-02 1.098305732011795044e-01 -9.708340466022491455e-02 -4.554389417171478271e-02 -2.929362952709197998e-01 -2.107816636562347412e-01 -2.739935517311096191e-01 -1.446471661329269409e-01 9.662386961281299591e-03 -1.241618916392326355e-01 1.408162526786327362e-02
9.029158949851989746e-02 -1.068820357322692871e-01 3.079381585121154785e-01 5.624498799443244934e-02 4.326457902789115906e-02 1.775407046079635620e-01 7.435684651136398315e-02 -8.486634120345115662e-03 2.133462280035018921e-01 -1.934554427862167358e-02 -1.985129117965698242e-01 1.521508097648620605e-01 5.982563272118568420e-02 5.729057826101779938e-03 -2.186974883079528809e-01 -2.306676656007766724e-02 2.239832729101181030e-01 2.907179482281208038e-02 -1.581511944532394409e-01 -1.320535838603973389e-01 7.408960163593292236e-02 3.723692297935485840e-01 1.547337770462036133e-01 -2.940567135810852051e-01 3.258828818798065186e-02 -3.504561185836791992e-01 -2.795157730579376221e-01 -1.049545686691999435e-02 -1.032361239194869995e-01 2.395215630531311035e-02 2.366987615823745728e-01 -2.561600506305694580e-01
1.825371980667114258e-01 -1.231651976704597473e-01 1.881425380706787109e-01 3.548542782664299011e-02 8.310752362012863159e-02 1.009273231029510498e-01 -1.739793717861175537e-01 2.931413054466247559e-01 6.991437077522277832e-02 6.528788059949874878e-02 -5.502213537693023682e-02 8.481352031230926514e-02 -2.077727168798446655e-01 2.285961508750915527e-01 -4.972634464502334595e-02 -2.694979906082153320e-01 -1.460447013378143311e-01 2.698774076998233795e-02 -1.329240053892135620e-01 -2.273086756467819214e-01 1.077679321169853210e-01 -1.931516826152801514e-01 2.749134041368961334e-02 -3.835390806198120117e-01 -1.996148377656936646e-01 -2.169036120176315308e-02 -1.256595402956008911e-01 -3.004140853881835938e-01 -1.350142210721969604e-01 1.548622548580169678e-01 2.575045824050903320e-01 -2.204784452915191650e-01
-6.335569918155670166e-02 -1.462454348802566528e-01 -8.851005882024765015e-02 1.313061546534299850e-02 -5.234340950846672058e-02 2.591269612312316895e-01 -1.174117624759674072e-02 -9.037368744611740112e-02 1.041746959090232849e-01 -4.070990160107612610e-02 -6.892199628055095673e-03 2.028523683547973633e-01 -1.445007175207138062e-01 -1.676819324493408203e-01 2.598757669329643250e-02 -2.411745488643646240e-02 -1.916141211986541748e-01 -9.670028090476989746e-02 -2.563339173793792725e-01 1.763140857219696045e-01 -1.703813225030899048e-01 -3.789694234728813171e-02 8.985986560583114624e-02 -5.244653224945068359e-01 -2.832455039024353027e-01 -8.912990987300872803e-02 -1.834305524826049805e-01 -2.222920805215835571e-01 -2.890701889991760254e-01 -2.021719962358474731e-01 1.386694461107254028e-01 -1.143537312746047974e-01
-8.278872817754745483e-02 3.364678025245666504e-01 -7.225309032946825027e-03 -2.665630877017974854e-01 1.137436181306838989e-01 -4.738300293684005737e-02 2.031588256359100342e-01 -7.790920883417129517e-02 -1.270136684179306030e-01 2.371361255645751953e-01 1.106176674365997314e-01 3.679531514644622803e-01 -1.682073436677455902e-02 1.212672367691993713e-01 2.875378727912902832e-02 -6.068450212478637695e-02 1.475501805543899536e-01 -4.465844854712486267e-02 -4.151248931884765625e-02 -2.123296409845352173e-01 1.253984421491622925e-01 5.587284266948699951e-02 1.784168034791946411e-01 -1.941220164299011230e-01 -1.745215803384780884e-01 -5.532791838049888611e-02 -1.746865510940551758e-01 -3.710709810256958008e-01 4.127319157123565674e-02 1.258179843425750732e-01 5.454746424220502377e-04 -3.586284518241882324e-01
6.057639047503471375e-02 2.886417210102081299e-01 -2.155248634517192841e-02 -6.379223614931106567e-02 4.857575148344039917e-02 5.700667947530746460e-02 1.876849830150604248e-01 5.966037139296531677e-02 1.039120703935623169e-01 1.620113849639892578e-01 1.834374666213989258e-01 5.636615753173828125e-01 -3.262790665030479431e-02 -1.447537094354629517e-01 -2.157418876886367798e-01 -9.571763128042221069e-02 1.145209893584251404e-01 -1.146022379398345947e-01 1.133569478988647461e-01 -4.711842164397239685e-02 -4.255187511444091797e-02 -7.047846168279647827e-02 -8.558046072721481323e-03 -1.839239299297332764e-01 3.105401396751403809e-01 -9.712416678667068481e-02 -2.677361071109771729e-01 -3.459305763244628906e-01 4.491066932678222656e-02 -5.206156522035598755e-03 -9.427963942289352417e-02 -8.834557235240936279e-02
1.755785197019577026e-02 -2.955954968929290771e-01 2.063598185777664185e-01 -1.017913520336151123e-01 -6.994690001010894775e-02 1.857646107673645020e-01 9.115270525217056274e-02 -2.060899883508682251e-02 8.764621615409851074e-02 4.223240613937377930e-01 -6.592823565006256104e-02 4.624203443527221680e-01 -1.031445618718862534e-02 -1.417598724365234375e-01 -1.749948859214782715e-01 -2.651529759168624878e-02 -1.918726116418838501e-01 -1.155367642641067505e-01 -1.693980544805526733e-01 -1.181672587990760803e-01 -1.267141383141279221e-02 1.088431030511856079e-01 -2.072423398494720459e-01 -9.539861232042312622e-03 1.944035738706588745e-01 -2.118625491857528687e-01 -2.850848436355590820e-01 -1.648051887750625610e-01 -9.214508533477783203e-02 1.923145353794097900e-02 2.160006761550903320e-02 -8.471679687500000000e-02
7.121590524911880493e-02 2.712327539920806885e-01 -1.615788787603378296e-02 2.448542509227991104e-03 2.897393703460693359e-02 6.081214174628257751e-02 2.948074787855148315e-02 -2.828747034072875977e-01 -8.664853870868682861e-02 2.067507505416870117e-01 -2.725569605827331543e-01 2.421262562274932861e-01 -1.576414853334426880e-01 1.005253940820693970e-01 -3.825448825955390930e-02 8.807633072137832642e-02 2.399623394012451172e-01 6.085236370563507080e-02 -3.228511512279510498e-01 -2.240974754095077515e-01 -1.138732433319091797e-01 -6.492871791124343872e-02 -4.956171289086341858e-02 -2.233351916074752808e-01 8.735310286283493042e-02 -2.410668432712554932e-01 -2.730357348918914795e-01 7.595133781433105469e-02 3.193243220448493958e-02 -3.808289393782615662e-02 1.223220825195312500e-01 -3.994711339473724365e-01
1.038864348083734512e-02 -4.459321126341819763e-02 2.484878338873386383e-02 3.453465402126312256e-01 -6.944358348846435547e-02 1.429302692413330078e-01 -1.378991920500993729e-02 -8.180680871009826660e-02 1.742123439908027649e-02 2.191651761531829834e-01 1.293458789587020874e-01 2.291589742526412010e-03 -3.711635619401931763e-02 5.836356431245803833e-03 -3.183830082416534424e-01 -6.623819470405578613e-02 2.127477079629898071e-01 -9.532815963029861450e-02 -2.832803726196289062e-01 -3.796303570270538330e-01 -1.049268394708633423e-01 8.828291296958923340e-02 9.760688990354537964e-02 -1.244298815727233887e-01 -5.910950899124145508e-02 -1.945324540138244629e-01 -2.110664546489715576e-01 -1.386310160160064697e-01 -6.747606396675109863e-02 -3.970448672771453857e-02 2.926146388053894043e-01 -3.927617371082305908e-01
-1.489369571208953857e-01 -1.584818810224533081e-01 1.772570051252841949e-02 -1.931563317775726318e-01 -9.997787885367870331e-03 2.614075131714344025e-02 8.742760121822357178e-02 4.434504732489585876e-02 -8.576364070177078247e-02 1.306412220001220703e-01 8.731903508305549622e-03 4.044296741485595703e-01 -1.039324328303337097e-01 -7.795381546020507812e-02 5.402676295489072800e-03 6.480777263641357422e-02 -8.484076708555221558e-02 1.048416942358016968e-01 -8.872474730014801025e-02 -5.704728886485099792e-02 2.185292094945907593e-01 -1.600108295679092407e-01 -9.741807729005813599e-02 -1.634747534990310669e-01 -1.293189674615859985e-01 -5.406848788261413574e-01 -5.666841194033622742e-02 -2.883031591773033142e-02 -7.813727855682373047e-02 4.710288718342781067e-02 4.121359288692474365e-01 -2.556147575378417969e-01
-2.161345630884170532e-01 -7.588340342044830322e-02 -2.171474695205688477e-01 1.004384607076644897e-01 4.577493667602539062e-02 -4.304635524749755859e-02 -2.008407115936279297e-01 -5.660087987780570984e-02 -2.326707690954208374e-01 4.986248910427093506e-03 8.355180732905864716e-03 2.230826765298843384e-01 -1.918792426586151123e-01 -2.549387514591217041e-01 2.025573849678039551e-01 1.412745416164398193e-01 1.526525914669036865e-01 1.753521263599395752e-01 -2.436070591211318970e-01 -1.243076398968696594e-01 1.852640882134437561e-02 -2.376603037118911743e-01 1.636048406362533569e-01 -3.264880180358886719e-01 -1.509830206632614136e-01 -3.330641239881515503e-02 -1.675796806812286377e-01 -3.258700966835021973e-01 1.307518482208251953e-01 -9.819173812866210938e-02 -1.588132977485656738e-02 -2.679519057273864746e-01
1.800707876682281494e-01 2.806591093540191650e-01 -4.020045325160026550e-02 9.090270102024078369e-02 -2.025555819272994995e-01 1.659595817327499390e-01 1.148966103792190552e-01 1.182918697595596313e-01 1.297161281108856201e-01 3.548528254032135010e-01 -1.627117395401000977e-01 4.189145565032958984e-01 5.710690096020698547e-02 -1.940652877092361450e-01 1.977257281541824341e-01 6.512002646923065186e-02 1.054433435201644897e-01 4.702082276344299316e-02 -9.195858985185623169e-02 -2.942448668181896210e-02 6.818812340497970581e-02 -2.174230515956878662e-01 2.444421648979187012e-01 -2.345098555088043213e-01 2.558440864086151123e-01 2.050000615417957306e-02 -1.537775695323944092e-01 -2.195702940225601196e-01 6.191598996520042419e-02 -9.799176454544067383e-02 1.035755574703216553e-01 -5.450258404016494751e-02
1.537624299526214600e-01 -1.632318198680877686e-01 -3.072933107614517212e-02 -3.790436685085296631e-01 -3.978338465094566345e-02 2.034282237291336060e-01 -1.681645512580871582e-01 1.684968173503875732e-01 3.020249605178833008e-01 2.212639749050140381e-01 -6.389568001031875610e-02 2.401534765958786011e-01 -1.256493572145700455e-02 -2.992555312812328339e-02 1.416075378656387329e-01 -1.710933148860931396e-01 -8.966034650802612305e-02 -7.207116577774286270e-04 -1.446970403194427490e-01 -2.772115468978881836e-01 2.085784226655960083e-01 -1.632809489965438843e-01 1.152417585253715515e-01 -2.808603644371032715e-01 2.911400422453880310e-02 -3.636893332004547119e-01 -9.034552425146102905e-02 -1.272825598716735840e-01 1.750113628804683685e-02 -4.951451346278190613e-02 -1.548934429883956909e-01 -2.762509696185588837e-02
-1.730570942163467407e-01 -8.774816058576107025e-03 -7.048280537128448486e-02 -2.372752428054809570e-01 1.077492162585258484e-01 2.281445860862731934e-01 1.407850086688995361e-01 4.781927540898323059e-02 -2.027882784605026245e-01 2.050518840551376343e-01 -2.301529794931411743e-01 2.510843276977539062e-01 -9.213824570178985596e-02 1.594124175608158112e-02 -1.015398874878883362e-01 4.997688904404640198e-02 -6.702529639005661011e-02 1.313851326704025269e-01 -2.992587089538574219e-01 -5.264303181320428848e-03 9.814671240746974945e-03 1.308894604444503784e-01 -1.697100251913070679e-01 -1.002074331045150757e-01 2.401313185691833496e-02 -2.228137999773025513e-01 -4.070476591587066650e-01 -1.406623721122741699e-01 1.507067084312438965e-01 -1.262338310480117798e-01 1.135888546705245972e-01 -3.841221034526824951e-01
6.779597699642181396e-02 5.904616788029670715e-02 -1.627928912639617920e-01 7.820039242506027222e-02 1.179469525814056396e-01 -1.643746346235275269e-02 -3.453327715396881104e-02 1.371755730360746384e-02 5.559516325592994690e-02 -1.410646736621856689e-02 -7.779355347156524658e-02 4.254394471645355225e-01 -3.234835267066955566e-01 3.955165669322013855e-02 1.431962102651596069e-01 -8.837527036666870117e-02 -4.958475753664970398e-02 2.261791378259658813e-02 -6.398441642522811890e-02 1.287786290049552917e-02 4.831563308835029602e-02 3.129861876368522644e-02 -9.805603325366973877e-02 -4.819591343402862549e-01 -7.022602856159210205e-02 -1.139524355530738831e-01 -2.831994891166687012e-01 5.071822181344032288e-02 -4.032893776893615723e-01 -1.662822663784027100e-01 1.976650059223175049e-01 -1.907303929328918457e-01
-2.399310171604156494e-01 1.318129710853099823e-02 -1.719224900007247925e-01 -1.085622888058423996e-02 -7.509332499466836452e-04 2.128264009952545166e-01 -1.323699653148651123e-01 2.839770615100860596e-01 3.281749784946441650e-01 1.707263737916946411e-01 1.002451628446578979e-01 3.188009858131408691e-01 9.711266309022903442e-02 -3.303822278976440430e-01 7.830032706260681152e-02 2.099104598164558411e-02 1.657855510711669922e-01 2.072751373052597046e-01 -1.523631811141967773e-01 -4.194958880543708801e-02 -3.125601634383201599e-02 2.661113142967224121e-01 1.217018812894821167e-01 -2.345828413963317871e-01 4.946641623973846436e-02 -3.070324286818504333e-02 -1.407443284988403320e-01 -3.317612409591674805e-01 -2.454921975731849670e-02 -5.818176269531250000e-02 -1.398486793041229248e-01 -3.968722373247146606e-02
-2.212801203131675720e-02 1.246042922139167786e-02 -1.883644983172416687e-02 5.599644780158996582e-02 1.814084500074386597e-01 -6.791480816900730133e-03 1.316052675247192383e-01 -2.144459336996078491e-01 -1.304882913827896118e-01 2.013940364122390747e-01 -7.118333876132965088e-02 1.593031138181686401e-01 -3.256510496139526367e-01 -1.710096150636672974e-01 -3.809501603245735168e-02 2.470214217901229858e-01 7.067187875509262085e-02 2.115786522626876831e-01 -3.477431237697601318e-01 -1.955272257328033447e-01 3.588699176907539368e-02 2.341715395450592041e-01 -8.574636280536651611e-02 -3.318474590778350830e-01 1.467436552047729492e-01 -1.599389463663101196e-01 -2.889483571052551270e-01 -2.641582787036895752e-01 1.005731299519538879e-01 -1.214980613440275192e-02 8.370333909988403320e-02 -1.167829111218452454e-01
1.013094410300254822e-01 4.033970460295677185e-02 2.013447880744934082e-01 -3.820674493908882141e-02 -4.584046080708503723e-02 8.889665454626083374e-02 1.696747094392776489e-01 -7.858590781688690186e-02 1.909971684217453003e-01 4.516009986400604248e-02 2.032552100718021393e-02 1.279088407754898071e-01 1.916394680738449097e-01 -9.018471837043762207e-02 -1.228899732232093811e-01 1.007710397243499756e-01 1.379043310880661011e-01 -3.606795147061347961e-02 -4.506155848503112793e-01 3.604299947619438171e-02 -4.067358374595642090e-02 1.162736564874649048e-01 2.231169492006301880e-01 -2.028862386941909790e-01 -6.700850278139114380e-02 -2.714259326457977295e-01 -3.390162885189056396e-01 -1.246894150972366333e-02 9.502663463354110718e-02 -2.150473296642303467e-01 2.630339264869689941e-01 -3.566927313804626465e-01
-7.887032628059387207e-02 5.291068460792303085e-03 1.302890013903379440e-02 -4.535465687513351440e-02 1.191691234707832336e-01 -1.332469284534454346e-02 1.445972621440887451e-01 -1.335183084011077881e-01 2.848412692546844482e-01 2.358441799879074097e-01 -4.281359016895294189e-01 1.153968796133995056e-01 -1.376725435256958008e-01 -1.557822078466415405e-01 -2.314010411500930786e-01 7.741764187812805176e-02 -9.595320373773574829e-02 4.636198654770851135e-02 -1.742039807140827179e-02 -2.264928817749023438e-01 2.999683097004890442e-02 -2.887804806232452393e-01 4.173769801855087280e-02 -2.605847716331481934e-01 1.399481296539306641e-01 -9.695598483085632324e-02 1.338256057351827621e-02 -4.277740716934204102e-01 -9.171552956104278564e-02 -2.129459939897060394e-02 2.372263967990875244e-01 -8.987823873758316040e-02
3.264824301004409790e-02 1.268410980701446533e-01 -1.079808995127677917e-01 -1.246935576200485229e-01 -2.476933300495147705e-01 -4.603140056133270264e-02 -6.198497861623764038e-02 -7.908162474632263184e-02 2.294860035181045532e-01 -5.084858462214469910e-02 -1.681248247623443604e-01 1.944243311882019043e-01 1.915449053049087524e-01 -2.936604246497154236e-02 2.075086534023284912e-01 2.088970877230167389e-02 9.022135287523269653e-02 6.903671473264694214e-02 -8.621003478765487671e-02 -9.979033470153808594e-02 2.390024997293949127e-02 9.577540308237075806e-02 1.987732648849487305e-01 -3.360621929168701172e-01 -7.488426566123962402e-02 1.759038567543029785e-01 3.527503460645675659e-02 -2.477272972464561462e-02 6.534684449434280396e-03 3.069026768207550049e-01 2.494038492441177368e-01 -5.407170057296752930e-01
-1.174592599272727966e-01 -1.449939329177141190e-02 -1.135819852352142334e-01 -1.271100789308547974e-01 -1.394201368093490601e-01 -8.398348838090896606e-02 2.558641731739044189e-01 -5.009751394391059875e-02 2.150442600250244141e-01 -1.935236603021621704e-01 3.950721397995948792e-02 2.907724380493164062e-01 2.207194082438945770e-02 1.010121852159500122e-01 -1.924905329942703247e-01 -1.606146097183227539e-01 -7.891507819294929504e-03 -2.815056592226028442e-02 -1.322886645793914795e-01 -1.406891793012619019e-01 3.513989150524139404e-01 -1.631694147363305092e-03 -3.209455683827400208e-02 -2.624462246894836426e-01 -1.487640887498855591e-01 -1.960872560739517212e-01 2.603992633521556854e-02 -3.986301422119140625e-01 1.077145487070083618e-01 4.296059161424636841e-02 1.209681481122970581e-01 -3.732773661613464355e-01
-5.271938815712928772e-02 3.093071281909942627e-01 -6.327046453952789307e-02 -6.039628386497497559e-02 8.624204248189926147e-02 1.066933274269104004e-01 2.017979025840759277e-01 1.196587681770324707e-01 1.383405625820159912e-01 1.589292138814926147e-01 -6.653355807065963745e-02 4.476965963840484619e-01 -9.235958009958267212e-02 -9.876543283462524414e-02 6.221001595258712769e-02 -5.730067938566207886e-02 3.729807138442993164e-01 -8.597200363874435425e-02 3.295129165053367615e-02 -1.788695603609085083e-01 1.293743550777435303e-01 -1.210820525884628296e-01 1.949050575494766235e-01 -1.742496639490127563e-01 1.543904691934585571e-01 -1.249140128493309021e-01 -3.242159187793731689e-01 -1.323101222515106201e-01 -1.170148141682147980e-02 2.162985801696777344e-01 2.378292232751846313e-01 -2.147742733359336853e-02
-3.287614136934280396e-02 -1.273022890090942383e-01 -3.317799419164657593e-02 1.027964651584625244e-01 -8.071591705083847046e-02 5.093282833695411682e-02 6.508275121450424194e-02 -1.659285873174667358e-01 -9.952230006456375122e-02 7.425284385681152344e-02 -5.612132325768470764e-02 3.938740789890289307e-01 -3.766900300979614258e-02 -1.066994369029998779e-01 1.897603124380111694e-01 -1.870775371789932251e-01 -7.556024938821792603e-02 -8.633944392204284668e-02 -3.037466704845428467e-01 1.659896224737167358e-01 -2.217219918966293335e-01 -1.412815600633621216e-01 3.665621951222419739e-02 -4.053539037704467773e-01 -1.220762208104133606e-01 4.982912912964820862e-02 -2.656583487987518311e-01 -1.518646478652954102e-01 -2.303654402494430542e-01 -2.894313335418701172e-01 2.113639116287231445e-01 -1.111826449632644653e-01
-3.555615246295928955e-02 1.731333434581756592e-01 3.575652837753295898e-01 -1.092771962285041809e-01 7.578349113464355469e-02 6.080980971455574036e-02 -1.648226082324981689e-01 1.207540631294250488e-01 -7.781096547842025757e-02 -6.406747549772262573e-02 2.172811329364776611e-01 3.215820491313934326e-01 8.095592260360717773e-02 -2.993937768042087555e-02 -7.043171674013137817e-02 2.887962460517883301e-01 1.583404541015625000e-01 -5.758778750896453857e-02 -2.721984088420867920e-01 -2.110724300146102905e-01 1.897064149379730225e-01 -3.398668393492698669e-02 1.250657439231872559e-01 -1.939273774623870850e-01 -9.813117235898971558e-02 -1.501270234584808350e-01 -1.690994948148727417e-01 -1.602482199668884277e-01 -3.567487895488739014e-01 -9.119868278503417969e-02 -1.337706390768289566e-02 -2.480835914611816406e-01
-3.157253563404083252e-01 -1.435022503137588501e-01 1.422658860683441162e-01 -3.771516680717468262e-01 2.988338656723499298e-02 8.094067871570587158e-02 1.673471480607986450e-01 1.599114760756492615e-02 2.279640138149261475e-01 3.505250215530395508e-01 -1.601293385028839111e-01 4.673275351524353027e-02 2.010556757450103760e-01 -1.383784115314483643e-01 -5.605136603116989136e-02 -1.218686252832412720e-01 4.987969249486923218e-02 -1.053807698190212250e-02 -1.804821006953716278e-02 -1.159935295581817627e-01 2.393150031566619873e-01 -7.875978946685791016e-02 1.313525289297103882e-01 -2.383787035942077637e-01 5.082757398486137390e-02 -8.077608793973922729e-02 -3.228982686996459961e-01 2.572027221322059631e-02 -2.296388149261474609e-01 -5.001790449023246765e-02 -1.243364736437797546e-01 -2.502993345260620117e-01
2.724959552288055420e-01 -9.662950038909912109e-02 -3.091337084770202637e-01 -4.636603593826293945e-02 -1.899804174900054932e-02 8.936798200011253357e-03 -8.604493737220764160e-02 3.477147594094276428e-02 -1.575895845890045166e-01 -1.474036425352096558e-01 1.859035342931747437e-01 4.663990139961242676e-01 2.654305994510650635e-01 1.805775612592697144e-02 -1.377111524343490601e-01 1.578955799341201782e-01 -1.445496827363967896e-01 1.643591523170471191e-01 -3.195177614688873291e-01 -6.188271567225456238e-02 1.448665857315063477e-01 2.121227048337459564e-02 1.241585016250610352e-01 -2.266266644001007080e-01 1.862533688545227051e-01 1.658286154270172119e-02 -1.695530563592910767e-01 -2.605562210083007812e-01 2.080622315406799316e-02 -1.314568221569061279e-01 -6.009856238961219788e-03 -7.016044110059738159e-02
2.389993220567703247e-01 6.676869839429855347e-02 -2.392169237136840820e-01 1.669811643660068512e-02 1.629405915737152100e-01 1.175110861659049988e-01 3.263587877154350281e-02 9.187115728855133057e-02 -2.328525111079216003e-02 2.197229415178298950e-01 6.766124814748764038e-02 2.301078438758850098e-01 -1.414784193038940430e-01 4.189715534448623657e-02 6.789232790470123291e-02 6.984750926494598389e-02 -1.303382664918899536e-01 5.483048036694526672e-02 -2.182985991239547729e-01 1.061295811086893082e-02 -4.913802817463874817e-02 -8.942493796348571777e-02 -1.414010226726531982e-01 -4.743626415729522705e-01 -2.927940785884857178e-01 7.647704333066940308e-02 -1.986472606658935547e-01 -6.463978439569473267e-02 -2.059384733438491821e-01 -2.255855798721313477e-01 1.239057034254074097e-01 -3.555153608322143555e-01
8.425641059875488281e-02 -9.122122079133987427e-02 -3.256338462233543396e-02 -1.041909977793693542e-01 -8.324868232011795044e-02 -2.323958277702331543e-02 1.952008903026580811e-01 2.484545856714248657e-01 -7.684119045734405518e-02 6.843359768390655518e-02 -2.265522330999374390e-01 3.345993459224700928e-01 7.230255007743835449e-02 -5.521706938743591309e-01 -1.587339341640472412e-01 -6.478787213563919067e-02 -4.081647843122482300e-03 -1.290942430496215820e-01 9.051627665758132935e-02 -1.373721063137054443e-01 1.056049838662147522e-01 -2.203316539525985718e-01 2.417307347059249878e-01 -1.904994696378707886e-01 -1.789400130510330200e-01 -2.067982554435729980e-01 -1.321194171905517578e-01 -8.728284388780593872e-02 -1.197111830115318298e-01 -8.953811228275299072e-02 6.989777903072535992e-04 -1.777634173631668091e-01
-1.507144272327423096e-01 -1.743123829364776611e-01 1.521587669849395752e-01 -2.704013586044311523e-01 6.206954270601272583e-02 -9.179675579071044922e-02 1.384392231702804565e-01 -7.184422761201858521e-02 2.591549158096313477e-01 2.845962047576904297e-01 -2.089930325746536255e-01 2.755287885665893555e-01 7.494153827428817749e-02 -1.799847185611724854e-02 2.624560147523880005e-02 -2.365176081657409668e-01 1.705513894557952881e-01 -8.118466287851333618e-02 2.295480482280254364e-02 9.342116117477416992e-02 1.459975093603134155e-01 -1.650214195251464844e-02 -3.170254826545715332e-02 -2.628983557224273682e-01 2.618148922920227051e-01 -1.495153754949569702e-01 -9.505892544984817505e-02 8.482994884252548218e-02 -3.753736615180969238e-01 7.014858536422252655e-03 -1.446678419597446918e-03 -3.145990371704101562e-01
2.309246212244033813e-01 -2.424267083406448364e-01 1.268666330724954605e-02 1.659408584237098694e-02 8.316772291436791420e-04 3.273724019527435303e-02 3.006660640239715576e-01 -1.048292871564626694e-02 2.304214090108871460e-01 4.382755160331726074e-01 -8.300651609897613525e-02 4.041356146335601807e-01 -7.265774160623550415e-02 -3.065953031182289124e-02 -5.096080154180526733e-02 6.553377956151962280e-02 -1.893149614334106445e-01 -8.249069005250930786e-02 -2.338128834962844849e-01 -3.069240450859069824e-01 2.010357230901718140e-01 -1.261639893054962158e-01 -1.891797594726085663e-02 -1.709829568862915039e-01 1.746162921190261841e-01 -8.003372699022293091e-02 -1.176664456725120544e-01 -1.136432215571403503e-01 -5.677097663283348083e-02 1.506487131118774414e-01 -1.868178509175777435e-02 -3.684195689857006073e-03
5.571787059307098389e-02 -3.131047785282135010e-01 4.122037906199693680e-03 -5.153581500053405762e-02 -2.820288389921188354e-02 1.999749094247817993e-01 2.951366640627384186e-02 -2.319613993167877197e-01 7.079655677080154419e-02 1.735461801290512085e-01 -2.799311280250549316e-01 3.175458908081054688e-01 1.176344528794288635e-01 1.073018312454223633e-01 -1.760751605033874512e-01 -8.687085658311843872e-02 -1.802369952201843262e-01 1.294528692960739136e-01 1.752546057105064392e-02 -5.809373408555984497e-02 2.909014523029327393e-01 -5.433405935764312744e-02 8.819056302309036255e-02 -2.891903929412364960e-02 2.347317636013031006e-01 5.610411986708641052e-02 -5.084693059325218201e-02 -4.401362538337707520e-01 -2.711251080036163330e-01 -1.052089557051658630e-01 1.141753494739532471e-01 -1.456598788499832153e-01
5.795696005225181580e-02 9.379709511995315552e-02 4.859390668570995331e-03 8.772221952676773071e-02 1.215739697217941284e-01 1.728238314390182495e-01 -1.397264748811721802e-01 -1.585431396961212158e-01 -4.255754873156547546e-02 -3.385369852185249329e-02 -1.946943998336791992e-02 4.360675811767578125e-01 -2.375912666320800781e-01 -1.031491160392761230e-01 2.015066593885421753e-01 3.326796740293502808e-02 -1.614061892032623291e-01 1.749243140220642090e-01 -1.576554477214813232e-01 1.893861405551433563e-02 -1.723700575530529022e-02 6.955642253160476685e-02 -3.935430198907852173e-02 -2.901123166084289551e-01 -2.783939242362976074e-01 8.643401414155960083e-02 -3.348807394504547119e-01 -2.392999082803726196e-01 -3.091684579849243164e-01 -1.776511669158935547e-01 7.827020436525344849e-02 -1.677969992160797119e-01
9.352000057697296143e-02 5.968956649303436279e-02 -4.721549898386001587e-02 -6.918975710868835449e-02 -2.367063798010349274e-02 8.998574316501617432e-02 1.696593016386032104e-01 -1.180766895413398743e-01 -1.647429466247558594e-01 3.701039552688598633e-01 4.336345940828323364e-02 1.644348502159118652e-01 -6.117153912782669067e-02 -8.163611590862274170e-02 -1.172381117939949036e-01 2.227243036031723022e-01 2.137151919305324554e-02 9.752859920263290405e-02 -3.494901657104492188e-01 -2.049770355224609375e-01 -2.157961279153823853e-01 9.448464214801788330e-02 4.694236069917678833e-02 -3.249288201332092285e-01 -7.546266913414001465e-02 -3.095186352729797363e-01 -3.066632747650146484e-01 -1.981742382049560547e-01 -1.603567600250244141e-01 -1.531127095222473145e-01 7.198726385831832886e-02 -1.895784437656402588e-01
-2.943182587623596191e-01 -2.917501330375671387e-01 1.154425218701362610e-01 -1.370404958724975586e-01 1.128291152417659760e-02 1.692411154508590698e-01 5.722428858280181885e-02 4.936432093381881714e-02 2.135761976242065430e-01 1.520705372095108032e-01 1.069982796907424927e-01 9.481450170278549194e-02 9.643723815679550171e-02 -2.037875205278396606e-01 -1.167269656434655190e-03 -1.947561949491500854e-01 -8.553325198590755463e-03 -1.427784562110900879e-01 -2.624375522136688232e-01 -5.198668316006660461e-02 4.945044592022895813e-02 -2.598354518413543701e-01 -7.646010257303714752e-03 -3.863381445407867432e-01 8.241389691829681396e-02 -1.136368736624717712e-01 -1.912798583507537842e-01 -3.184767812490463257e-02 -4.231680333614349365e-01 1.441460251808166504e-01 -1.065830700099468231e-03 -1.235414147377014160e-01
-1.700284034013748169e-01 -1.449543088674545288e-01 -3.873310238122940063e-02 -2.460660189390182495e-01 1.813858002424240112e-01 -1.940054744482040405e-01 -2.936451435089111328e-01 -9.469313919544219971e-02 1.586463004350662231e-01 -5.442496016621589661e-02 5.446841195225715637e-02 3.803455531597137451e-01 1.542475074529647827e-02 -8.077447116374969482e-02 -6.148486584424972534e-02 -7.238664478063583374e-02 4.544872343540191650e-01 -1.963640563189983368e-02 -3.191806077957153320e-01 3.030569851398468018e-02 3.171302378177642822e-02 1.842274330556392670e-02 2.482341527938842773e-01 -2.236988842487335205e-01 -3.288700804114341736e-02 3.426146926358342171e-03 -2.070251554250717163e-01 2.135075256228446960e-02 -1.065800637006759644e-01 1.337626129388809204e-01 1.020178273320198059e-01 -1.547274142503738403e-01
-1.655216217041015625e-01 8.005850762128829956e-02 -1.328104734420776367e-01 -1.654844917356967926e-02 1.131590753793716431e-01 3.693456947803497314e-02 2.961712330579757690e-02 -1.704953461885452271e-01 9.385322220623493195e-03 1.236400604248046875e-01 -1.813759803771972656e-01 3.223933279514312744e-01 -1.381094381213188171e-02 -9.948664903640747070e-02 8.464160491712391376e-04 6.811699364334344864e-03 -2.645582556724548340e-01 -1.016249284148216248e-01 -1.770103722810745239e-01 1.371679008007049561e-01 4.102582111954689026e-02 -1.125634275376796722e-02 6.520032882690429688e-02 -4.344432950019836426e-01 -1.324419975280761719e-01 1.169526055455207825e-01 1.278872936964035034e-01 -2.438013106584548950e-01 -1.895611882209777832e-01 -2.964448928833007812e-01 3.775036931037902832e-01 -2.078880369663238525e-01
-1.082113832235336304e-01 9.342664480209350586e-02 -5.279277637600898743e-02 -2.013896591961383820e-02 -4.245436191558837891e-02 -2.167223574360832572e-04 -3.954869136214256287e-02 1.755028218030929565e-01 -6.211631000041961670e-02 2.357012033462524414e-01 1.537948846817016602e-01 1.609868109226226807e-01 -1.238310709595680237e-02 -6.473282817751169205e-03 -9.464161843061447144e-02 -1.153737455606460571e-01 4.684914946556091309e-01 -1.428218483924865723e-01 5.105536058545112610e-02 -9.163621068000793457e-02 -2.512286007404327393e-01 1.902582347393035889e-01 -7.358849514275789261e-03 -3.898531496524810791e-01 1.697976589202880859e-01 -1.856068819761276245e-01 -1.152132973074913025e-01 -2.942753434181213379e-01 2.051921328529715538e-03 1.729609370231628418e-01 1.946061998605728149e-01 -2.785149514675140381e-01
1.022424921393394470e-01 7.819398492574691772e-02 -5.621351674199104309e-02 -2.052189409732818604e-01 1.938473060727119446e-02 1.282470673322677612e-01 2.084347903728485107e-01 -2.232898175716400146e-01 -1.258455812931060791e-01 2.182905077934265137e-01 -6.611759215593338013e-02 8.626525849103927612e-02 -4.534909874200820923e-02 -1.655783355236053467e-01 8.892167359590530396e-02 2.049808502197265625e-01 4.172567278146743774e-02 1.267312765121459961e-01 -2.541204690933227539e-01 -2.679921984672546387e-01 -1.520310342311859131e-01 1.771460324525833130e-01 8.548904210329055786e-02 -1.739023625850677490e-01 -5.020789429545402527e-02 -4.704649448394775391e-01 -3.072186112403869629e-01 -1.401601433753967285e-01 -1.966923624277114868e-01 -4.963058978319168091e-02 1.295054554939270020e-01 -1.768628656864166260e-01
6.793150212615728378e-03 1.825685054063796997e-01 2.391267269849777222e-01 -4.555481672286987305e-01 9.394022636115550995e-03 2.378903627395629883e-01 -4.309362918138504028e-02 1.073997616767883301e-01 3.143955767154693604e-02 1.284268796443939209e-01 -1.232107803225517273e-01 3.493891358375549316e-01 1.117977872490882874e-02 -2.117729485034942627e-01 -1.319583803415298462e-01 -2.758181989192962646e-01 1.930499970912933350e-01 2.926250919699668884e-02 2.281441725790500641e-02 -2.110814005136489868e-01 6.369920819997787476e-02 -1.598225980997085571e-01 9.793542325496673584e-03 -2.087634056806564331e-01 5.603886768221855164e-02 -1.554774791002273560e-01 -2.036390155553817749e-01 -2.179697901010513306e-01 -1.596423685550689697e-01 5.753657221794128418e-02 1.681087762117385864e-01 -9.390687942504882812e-02
-8.537644892930984497e-02 -1.633856743574142456e-01 -8.031250908970832825e-03 -5.084147304296493530e-02 2.090283930301666260e-01 2.644951343536376953e-01 1.750840395689010620e-01 -2.009581625461578369e-01 2.149006873369216919e-01 -6.430537323467433453e-04 1.438094824552536011e-01 2.048383802175521851e-01 8.525065332651138306e-02 -8.395316451787948608e-02 -2.355963587760925293e-01 -2.386254966259002686e-01 -1.655715405941009521e-01 1.991123408079147339e-01 1.890572756528854370e-01 -3.134466111660003662e-01 8.574974723160266876e-03 -1.262647807598114014e-01 4.240562394261360168e-02 -2.274322658777236938e-01 -5.489981267601251602e-03 -2.169405296444892883e-02 1.242228318005800247e-02 -7.343595474958419800e-02 -1.209053322672843933e-01 -2.110619992017745972e-01 6.657898426055908203e-02 -4.503933787345886230e-01
-2.615328133106231689e-01 1.058884784579277039e-01 -7.417733222246170044e-02 -7.965409010648727417e-02 3.137106448411941528e-02 1.901111751794815063e-01 6.462908815592527390e-03 9.528317302465438843e-02 2.457195222377777100e-01 1.053905561566352844e-01 -3.115284740924835205e-01 2.421121895313262939e-01 -3.953799605369567871e-02 1.621169596910476685e-01 -2.500028014183044434e-01 6.334270536899566650e-02 -6.931070983409881592e-02 -1.125900000333786011e-01 9.553357027471065521e-03 -4.398688673973083496e-02 4.719631746411323547e-02 1.127027422189712524e-01 1.535874903202056885e-01 -3.310005068778991699e-01 -1.778978109359741211e-01 1.194982603192329407e-02 8.952477015554904938e-03 -3.324576020240783691e-01 4.405204951763153076e-02 -2.928582131862640381e-01 2.764383554458618164e-01 -2.582090497016906738e-01
-1.917893737554550171e-01 -9.212198853492736816e-02 6.009685620665550232e-02 1.329389661550521851e-01 -3.308164328336715698e-02 2.654516138136386871e-03 2.604093775153160095e-02 -1.387650370597839355e-01 2.377975918352603912e-02 2.575600147247314453e-01 1.797281801700592041e-01 1.226222515106201172e-01 7.596370577812194824e-02 -4.081329405307769775e-01 -1.183814704418182373e-01 -1.452649682760238647e-01 -2.638649940490722656e-01 1.136076003313064575e-01 1.092104390263557434e-01 -3.653690218925476074e-01 -1.662719100713729858e-01 1.344039887189865112e-01 -5.690070800483226776e-03 -2.420299649238586426e-01 4.311593994498252869e-02 -2.559730038046836853e-02 3.945282101631164551e-02 -2.002659887075424194e-01 -8.946187049150466919e-02 3.954527154564857483e-02 1.555345207452774048e-01 -4.248534440994262695e-01
-1.419866457581520081e-02 -3.904883936047554016e-02 -1.294721215963363647e-01 7.556031644344329834e-02 1.873874291777610779e-02 -3.319513425230979919e-02 -5.167657136917114258e-02 -4.012259189039468765e-03 -5.513254553079605103e-02 -1.476243324577808380e-02 -6.673974543809890747e-02 3.457659482955932617e-01 -2.202715128660202026e-01 8.909299969673156738e-02 3.743239641189575195e-01 -4.430855438113212585e-02 -9.592885524034500122e-02 1.508052200078964233e-01 -1.609488576650619507e-01 -7.307507842779159546e-02 7.919755578041076660e-02 4.507685080170631409e-02 -2.718384191393852234e-02 -4.965778589248657227e-01 -1.051989272236824036e-01 -8.082363754510879517e-02 -1.526413206011056900e-02 -6.512397527694702148e-02 -4.469210207462310791e-01 -1.203013509511947632e-01 2.015778422355651855e-01 -2.238690108060836792e-01
-7.804527133703231812e-02 2.363231778144836426e-01 1.414107624441385269e-02 -2.740720212459564209e-01 2.834362722933292389e-02 2.892771363258361816e-01 1.170308440923690796e-01 1.963724642992019653e-01 1.178587898612022400e-01 6.682397425174713135e-02 8.796194195747375488e-02 4.851305782794952393e-01 -1.100618615746498108e-01 -1.032708734273910522e-01 5.239265784621238708e-02 -2.317171543836593628e-01 1.086165085434913635e-01 -5.137234926223754883e-02 -1.282613128423690796e-01 -2.992169186472892761e-02 2.017384916543960571e-01 -1.032417733222246170e-02 2.422195822000503540e-01 -1.109771281480789185e-01 2.008239328861236572e-01 -6.844960898160934448e-02 -6.482016295194625854e-02 -2.415672391653060913e-01 1.445863693952560425e-01 -1.484774947166442871e-01 2.012604176998138428e-01 -2.252504825592041016e-01
-3.445010259747505188e-02 3.154441015794873238e-03 -1.676279492676258087e-02 8.739474415779113770e-02 -1.270011663436889648e-01 -2.438805066049098969e-02 -1.225078552961349487e-01 4.400092735886573792e-02 1.718859523534774780e-01 -7.487659901380538940e-02 4.363122209906578064e-02 3.008799850940704346e-01 -4.646976944059133530e-03 -1.166154071688652039e-01 -2.940126955509185791e-01 -1.331388950347900391e-01 -1.659352779388427734e-01 1.066262498497962952e-01 -1.554941385984420776e-02 7.866043597459793091e-02 -1.999813914299011230e-01 5.643992125988006592e-02 4.767811894416809082e-01 -3.177236616611480713e-01 2.342598438262939453e-01 -2.340541630983352661e-01 -1.012480165809392929e-02 -5.606401339173316956e-02 -8.959968388080596924e-02 4.870380088686943054e-02 -2.679441310465335846e-02 -4.135696291923522949e-01
9.762617200613021851e-02 1.824199855327606201e-01 1.949582435190677643e-02 -1.705035716295242310e-01 -3.955209394916892052e-04 1.451769471168518066e-01 -2.173276990652084351e-01 -1.197747364640235901e-01 2.723801298998296261e-04 -1.062529757618904114e-01 -9.341121464967727661e-02 3.464681208133697510e-01 -3.290187940001487732e-02 -3.244836628437042236e-02 1.261215955018997192e-01 -2.679449692368507385e-02 3.105394076555967331e-03 -1.110786497592926025e-01 -1.844312399625778198e-01 -2.768483459949493408e-01 2.767367064952850342e-01 9.005028009414672852e-02 -2.256682962179183960e-01 1.754681393504142761e-02 -1.180397719144821167e-01 -4.767218604683876038e-02 -8.443721383810043335e-02 -5.633548498153686523e-01 -1.640684604644775391e-01 -3.115363977849483490e-02 1.872119456529617310e-01 -1.539333760738372803e-01
3.235215246677398682e-01 -4.450816512107849121e-01 -5.181339755654335022e-02 -1.672129034996032715e-01 -6.581083685159683228e-02 -7.961829751729965210e-02 -6.447591632604598999e-02 2.785809636116027832e-01 2.205203324556350708e-01 1.173407509922981262e-01 -1.679712086915969849e-01 3.121462762355804443e-01 -1.994546949863433838e-01 -2.673608660697937012e-01 -1.046381816267967224e-01 -6.200034171342849731e-02 -6.811892986297607422e-02 -9.332279860973358154e-02 -1.219184324145317078e-01 -3.209319412708282471e-01 9.812024235725402832e-02 1.423454880714416504e-01 5.692122131586074829e-02 -1.728024780750274658e-01 -1.760192564688622952e-03 -2.132544815540313721e-01 -4.789882153272628784e-02 -3.529157862067222595e-02 3.041029348969459534e-02 9.548360109329223633e-02 1.604458130896091461e-02 -8.081373572349548340e-02
-1.880239844322204590e-01 1.581326574087142944e-01 -2.093597687780857086e-02 -6.446953862905502319e-02 1.264511197805404663e-01 -9.986138343811035156e-02 3.939245641231536865e-02 -7.956783473491668701e-02 -1.202879101037979126e-01 3.400028645992279053e-01 3.525484502315521240e-01 2.475880086421966553e-01 9.866235405206680298e-02 4.503637179732322693e-02 -2.798170447349548340e-01 -5.895050242543220520e-02 2.066433429718017578e-02 -2.696800511330366135e-03 -2.486844211816787720e-01 -3.647893965244293213e-01 1.226676180958747864e-01 4.040712863206863403e-02 -2.911689132452011108e-02 -2.431910187005996704e-01 -7.716922461986541748e-02 -7.863557338714599609e-02 -2.270063012838363647e-01 -2.451807707548141479e-01 4.491598159074783325e-02 -5.124611197970807552e-04 9.367086738348007202e-02 -2.922489345073699951e-01
8.403640985488891602e-02 -1.291445344686508179e-01 -2.635858952999114990e-02 -3.770076036453247070e-01 -8.621127926744520664e-04 1.425635218620300293e-01 4.943152889609336853e-02 -1.146915405988693237e-01 3.466814756393432617e-01 -4.969504196196794510e-03 -2.706007659435272217e-01 2.805830836296081543e-01 -1.426158994436264038e-01 -1.278732568025588989e-01 1.517744809389114380e-01 -2.963769435882568359e-01 1.718840189278125763e-02 -2.650238573551177979e-02 -2.220436930656433105e-01 -1.685432344675064087e-01 6.069589778780937195e-02 4.856613930314779282e-03 3.563720360398292542e-02 -2.247797399759292603e-01 3.284400328993797302e-02 -3.675273656845092773e-01 -1.370378732681274414e-01 -1.273698955774307251e-01 1.224764436483383179e-01 -6.174440309405326843e-02 -1.897738277912139893e-01 -1.325947046279907227e-01
1.495187431573867798e-01 -1.059379056096076965e-01 2.090681493282318115e-01 -6.787046790122985840e-02 1.209024526178836823e-02 -2.467190474271774292e-02 1.961778663098812103e-02 3.827519118785858154e-01 7.824608683586120605e-02 -3.104255162179470062e-02 7.496345788240432739e-02 2.891404628753662109e-01 2.228458523750305176e-01 -6.103466823697090149e-02 1.564040221273899078e-02 1.814711391925811768e-01 6.349562853574752808e-02 1.941650658845901489e-01 -2.169855684041976929e-01 -4.506474137306213379e-01 -4.213585332036018372e-02 1.355699449777603149e-01 4.099424928426742554e-02 -3.696761429309844971e-01 1.303597688674926758e-01 -7.265711575746536255e-02 -4.739924892783164978e-02 -1.888720840215682983e-01 -1.573042571544647217e-01 -1.091096773743629456e-01 1.080658510327339172e-01 -1.693631261587142944e-01
1.720547527074813843e-01 1.002845987677574158e-01 1.384118013083934784e-02 1.045449897646903992e-01 2.047141455113887787e-02 -1.662031374871730804e-02 3.832674026489257812e-01 1.856060475111007690e-01 1.062597632408142090e-01 -8.332573808729648590e-03 -7.213783264160156250e-02 3.185217380523681641e-01 1.813005059957504272e-01 -3.103643655776977539e-01 5.733118951320648193e-02 -3.311223983764648438e-01 -1.534031610935926437e-02 2.301275283098220825e-01 -2.675771713256835938e-01 -7.692887634038925171e-02 -5.960136651992797852e-03 1.311412900686264038e-01 -7.645012438297271729e-02 -2.169442623853683472e-01 6.359877437353134155e-02 1.074882894754409790e-01 -1.966902762651443481e-01 5.428248643875122070e-02 -8.968885242938995361e-02 2.102627977728843689e-02 2.568418383598327637e-01 -2.729399800300598145e-01
2.098715156316757202e-01 -4.610336571931838989e-02 6.047125905752182007e-02 -3.291770517826080322e-01 -7.968792319297790527e-02 -1.122489273548126221e-01 5.083558335900306702e-02 -8.432359248399734497e-02 1.433380097150802612e-01 -8.194018900394439697e-02 7.443425059318542480e-02 1.971290558576583862e-01 -3.459957242012023926e-02 4.154171422123908997e-02 -1.250795871019363403e-01 -2.087283581495285034e-01 -2.179169328883290291e-03 3.085817908868193626e-03 -4.737693443894386292e-02 -3.270640969276428223e-01 -1.736167669296264648e-01 1.128635257482528687e-01 2.706132829189300537e-01 -5.053395628929138184e-01 -1.114406213164329529e-01 -6.966213136911392212e-02 -2.656924426555633545e-01 1.574660241603851318e-01 1.863495558500289917e-01 8.396170288324356079e-02 7.423491775989532471e-02 -1.967663764953613281e-01
8.028820157051086426e-04 1.851836442947387695e-01 2.019754238426685333e-02 -1.070358678698539734e-01 -6.945012509822845459e-02 1.919631659984588623e-01 -9.472586214542388916e-02 -5.655004829168319702e-02 3.348259329795837402e-01 -1.480993777513504028e-01 -2.578394412994384766e-01 2.466683387756347656e-01 1.278514415025711060e-01 -2.038702368736267090e-01 -4.600270465016365051e-02 -1.821946799755096436e-01 1.429823637008666992e-01 -2.879828810691833496e-01 -2.932544648647308350e-01 -3.112129867076873779e-01 2.706542052328586578e-02 -4.505576938390731812e-02 -1.264314260333776474e-02 -2.868197858333587646e-01 1.315784007310867310e-01 -1.555357277393341064e-01 -1.803006380796432495e-01 -2.553243041038513184e-01 1.103199198842048645e-01 1.043606847524642944e-01 2.575117535889148712e-02 -1.051837950944900513e-01
-1.499119587242603302e-02 3.434347361326217651e-02 -7.233700156211853027e-02 -2.927716970443725586e-01 -1.612518355250358582e-02 -4.311128333210945129e-02 -1.379528343677520752e-01 -1.146001592278480530e-01 3.313462138175964355e-01 1.057598814368247986e-01 -1.057099103927612305e-01 3.157394230365753174e-01 4.612007737159729004e-02 -8.674549311399459839e-02 -1.169447414577007294e-02 -1.165961325168609619e-01 7.350971549749374390e-02 -2.791086733341217041e-01 -7.759879529476165771e-02 -4.987626373767852783e-01 2.608503401279449463e-01 -8.659581094980239868e-02 3.711858531460165977e-03 -2.572607696056365967e-01 -1.359289139509201050e-01 1.316063851118087769e-01 5.340223759412765503e-02 -2.817081511020660400e-01 -8.254475146532058716e-02 4.160084296017885208e-03 4.660978168249130249e-02 -1.062973663210868835e-01
-1.453728042542934418e-02 5.627774517051875591e-04 -1.153923645615577698e-01 -3.576935529708862305e-01 1.154325976967811584e-01 -2.381782680749893188e-01 -4.960787668824195862e-02 -2.644550502300262451e-01 8.689963817596435547e-02 1.220843866467475891e-01 1.549388617277145386e-01 2.157383412122726440e-01 9.378282725811004639e-02 -1.750599741935729980e-01 1.919656395912170410e-01 -2.849069610238075256e-02 6.534371525049209595e-02 -1.440428048372268677e-01 -4.386038184165954590e-01 -1.224809437990188599e-01 3.663329407572746277e-02 -9.410315006971359253e-02 1.216318756341934204e-01 -2.305086702108383179e-01 -2.555777691304683685e-02 -3.459734320640563965e-01 5.452265962958335876e-02 -2.490572184324264526e-01 -1.058296933770179749e-01 1.366678159683942795e-02 1.284985542297363281e-01 -1.489890664815902710e-01
-1.931108981370925903e-01 -3.343614190816879272e-02 3.545252978801727295e-02 1.770443916320800781e-01 9.860420972108840942e-02 5.735100805759429932e-02 3.244907408952713013e-02 -5.994459986686706543e-02 -1.548994481563568115e-01 1.537011712789535522e-01 9.933300316333770752e-02 2.800998985767364502e-01 2.120405063033103943e-02 -7.649188488721847534e-02 -2.712312340736389160e-01 -2.553139626979827881e-01 -1.090455725789070129e-01 1.841293424367904663e-01 -1.240192633122205734e-02 -2.882113754749298096e-01 1.058933883905410767e-01 1.248457729816436768e-01 9.590424597263336182e-02 -8.930196613073348999e-02 9.488254785537719727e-02 -3.128192126750946045e-01 -5.256939679384231567e-03 -4.513124749064445496e-02 -2.245284914970397949e-01 -1.481686085462570190e-01 5.461211502552032471e-02 -5.225690603256225586e-01
-2.446382939815521240e-01 1.165212690830230713e-01 -4.569099470973014832e-02 1.959460973739624023e-01 3.298803791403770447e-02 -5.931486189365386963e-02 -1.368196904659271240e-01 -2.121529877185821533e-01 3.210100904107093811e-02 1.486271321773529053e-01 -1.156467124819755554e-01 4.017606079578399658e-01 -9.745298326015472412e-02 -1.508735418319702148e-01 1.213377639651298523e-01 -1.374431550502777100e-01 -1.925928890705108643e-02 3.136226832866668701e-01 -2.715622186660766602e-01 -1.241968944668769836e-02 -1.364432275295257568e-01 1.458267569541931152e-01 -1.366958171129226685e-01 -2.041705995798110962e-01 -3.362100124359130859e-01 -1.470884978771209717e-01 -2.640537917613983154e-01 -1.199079379439353943e-01 -9.198264777660369873e-02 8.173909783363342285e-02 1.745285540819168091e-01 -1.292948126792907715e-01
-2.815356552600860596e-01 6.500571221113204956e-02 -2.477735131978988647e-01 -3.683550953865051270e-01 -2.050409764051437378e-01 3.184126317501068115e-02 -2.078155428171157837e-02 3.676482662558555603e-02 1.238865777850151062e-01 -2.388696931302547455e-02 4.718803986907005310e-02 -2.479919046163558960e-02 -2.302173711359500885e-02 -1.097626239061355591e-02 -6.389232352375984192e-03 -3.519826382398605347e-02 -1.120484843850135803e-01 2.538706362247467041e-01 -1.875935345888137817e-01 -2.171603888273239136e-01 1.606732159852981567e-01 1.771980971097946167e-01 2.607442140579223633e-01 -2.280073016881942749e-01 -3.339447453618049622e-02 1.720373779535293579e-01 -4.062953889369964600e-01 -2.158707827329635620e-01 -1.865763515233993530e-01 -8.680006861686706543e-02 1.454735398292541504e-01 -1.070717498660087585e-01
5.246723885647952557e-04 3.291788995265960693e-01 4.704040661454200745e-02 -1.700824499130249023e-01 -2.916695550084114075e-02 -8.916173130273818970e-02 1.308268457651138306e-01 2.010961808264255524e-02 -1.696059554815292358e-01 -1.047868877649307251e-01 1.115896448027342558e-04 4.503341019153594971e-01 1.896445155143737793e-01 2.901641279458999634e-02 -2.428464591503143311e-02 -5.981743335723876953e-02 1.652646064758300781e-01 -1.360232103615999222e-02 -1.159814149141311646e-01 -1.945850253105163574e-02 -5.457035452127456665e-02 1.316346321254968643e-02 8.717183768749237061e-02 -2.131138592958450317e-01 -6.617271155118942261e-02 -2.833017408847808838e-01 -3.633242547512054443e-01 -4.215281307697296143e-01 3.966118022799491882e-02 -4.164932668209075928e-02 -1.268968433141708374e-01 -1.985507011413574219e-01
-3.304495662450790405e-02 -2.727126702666282654e-02 -3.320550918579101562e-01 -2.969649806618690491e-02 -3.085014224052429199e-02 2.565497905015945435e-02 1.009297296404838562e-01 -6.727861706167459488e-03 7.360389083623886108e-02 1.472673416137695312e-01 -9.713104367256164551e-02 5.115768909454345703e-01 -2.559917569160461426e-01 -7.993529736995697021e-02 1.933103054761886597e-01 6.473551690578460693e-02 1.754420846700668335e-01 1.951700150966644287e-01 -2.857563495635986328e-01 -1.248202659189701080e-02 1.174202281981706619e-02 -9.225772321224212646e-02 1.474329680204391479e-01 -1.129812300205230713e-01 -2.147116661071777344e-01 -1.971051245927810669e-01 -2.178621441125869751e-01 5.288598686456680298e-02 1.783400028944015503e-02 -2.777498066425323486e-01 1.583670377731323242e-01 -1.784895658493041992e-01
3.770917281508445740e-02 -1.706633567810058594e-01 -1.082468405365943909e-01 5.174846574664115906e-02 -4.180585220456123352e-02 1.357509344816207886e-01 -1.963374391198158264e-02 -2.208901047706604004e-01 3.156067058444023132e-02 -4.605937749147415161e-02 -5.981379374861717224e-02 3.210117816925048828e-01 -5.439593270421028137e-02 8.817466348409652710e-02 -1.162888333201408386e-01 8.404415100812911987e-02 -1.120873838663101196e-01 1.912225969135761261e-02 -2.282277941703796387e-01 1.563013643026351929e-01 8.028599433600902557e-03 3.135231323540210724e-03 -1.772831529378890991e-01 -5.559577345848083496e-01 -1.596912741661071777e-01 1.021677255630493164e-01 -1.926764398813247681e-01 -2.737767398357391357e-01 -2.797894179821014404e-01 -2.103648632764816284e-01 1.875701248645782471e-01 -9.414534270763397217e-02
2.200290933251380920e-02 3.330121040344238281e-01 1.195829808712005615e-01 -3.845199942588806152e-02 -2.355882525444030762e-02 3.520056232810020447e-02 2.480735927820205688e-01 1.512930393218994141e-01 1.310453861951828003e-01 2.626077234745025635e-01 4.020900651812553406e-02 3.492248058319091797e-01 1.003927662968635559e-01 7.993632555007934570e-02 -1.595554649829864502e-01 -1.430242359638214111e-01 1.394559293985366821e-01 2.505595386028289795e-01 -1.636854410171508789e-01 -1.104965209960937500e-01 -1.763390600681304932e-01 6.789589766412973404e-03 7.685680873692035675e-03 -2.381850332021713257e-01 2.282796949148178101e-01 3.608428686857223511e-02 -1.942291557788848877e-01 -3.643272519111633301e-01 -2.695061564445495605e-01 6.793545186519622803e-02 6.079259142279624939e-02 -2.328789234161376953e-02
1.288613975048065186e-01 -4.798982664942741394e-02 -1.530994940549135208e-02 -2.439143359661102295e-01 -2.141943722963333130e-01 1.783941090106964111e-01 1.244736537337303162e-01 2.184284664690494537e-02 1.219054833054542542e-01 1.378541737794876099e-01 -1.315366923809051514e-01 4.443436563014984131e-01 -2.942551625892519951e-03 -1.128258258104324341e-01 2.187729440629482269e-02 -2.283573299646377563e-01 1.668707840144634247e-02 -1.469741612672805786e-01 -2.890044152736663818e-01 -2.656459212303161621e-01 3.077639043331146240e-01 -3.817427903413772583e-02 1.920506544411182404e-02 -1.387981623411178589e-01 -1.213055700063705444e-01 -3.443320691585540771e-01 -6.928976625204086304e-02 4.619590938091278076e-02 -5.082980543375015259e-02 -1.520284861326217651e-01 -1.189829334616661072e-01 -2.046161442995071411e-01
3.062222339212894440e-02 -2.790585756301879883e-01 7.689825259149074554e-03 -8.448124676942825317e-02 6.530483812093734741e-02 1.788802146911621094e-01 2.665546834468841553e-01 -2.592038512229919434e-01 -1.557284616865217686e-03 2.140673249959945679e-01 -1.935649067163467407e-01 2.616933286190032959e-01 2.364609688520431519e-01 -7.063264399766921997e-02 8.754506707191467285e-02 5.862852931022644043e-02 -3.267605602741241455e-02 -9.649144113063812256e-02 2.196568399667739868e-01 -1.635825186967849731e-01 -8.431219309568405151e-02 -5.394061654806137085e-02 9.763249754905700684e-02 -2.738099992275238037e-01 1.744602769613265991e-01 2.182952128350734711e-02 1.172386929392814636e-01 -1.775005310773849487e-01 -2.375660985708236694e-01 7.103993091732263565e-03 -2.382406592369079590e-01 -3.826087713241577148e-01
-6.037307158112525940e-02 1.885429620742797852e-01 -2.208697795867919922e-01 1.423923224210739136e-01 -2.797728590667247772e-02 -3.768550977110862732e-02 1.469074040651321411e-01 2.196147292852401733e-02 3.492562472820281982e-01 2.671292722225189209e-01 -9.954071789979934692e-02 4.444352984428405762e-01 4.641464352607727051e-02 -1.115992441773414612e-01 1.046474948525428772e-01 1.410994231700897217e-01 6.819841801188886166e-04 3.306411579251289368e-02 -1.585185527801513672e-01 -2.266769856214523315e-01 2.757540047168731689e-01 -8.791260421276092529e-02 7.449164986610412598e-02 -1.580386310815811157e-01 1.434899270534515381e-01 -8.315610885620117188e-02 -7.909548282623291016e-02 -3.547197282314300537e-01 -3.619644790887832642e-02 1.114840507507324219e-01 -1.735840439796447754e-01 -1.608956307172775269e-01
3.066103346645832062e-02 -9.593088179826736450e-02 4.902281984686851501e-02 1.091020274907350540e-02 -8.669112622737884521e-02 -1.839134097099304199e-02 -5.854528862982988358e-03 1.042267456650733948e-01 1.759251393377780914e-02 2.014928013086318970e-01 -3.747657313942909241e-02 1.903294473886489868e-01 1.229235157370567322e-01 -1.313788443803787231e-01 2.101939767599105835e-01 1.965800672769546509e-02 -2.039136141538619995e-01 1.135845184326171875e-01 -9.941221028566360474e-02 -2.456187456846237183e-01 2.606756240129470825e-02 -7.008393108844757080e-02 1.021258533000946045e-01 -7.132849842309951782e-02 4.400028586387634277e-01 -8.181837201118469238e-02 -3.791269063949584961e-01 -3.234390616416931152e-01 -6.934977322816848755e-02 2.083795070648193359e-01 3.696106672286987305e-01 -1.838856637477874756e-01
1.760590672492980957e-01 -1.725623570382595062e-02 2.212103307247161865e-01 1.575916074216365814e-02 1.100191250443458557e-01 1.926740258932113647e-01 4.809669777750968933e-02 -9.658262878656387329e-02 6.639038771390914917e-02 1.227266862988471985e-01 3.686081990599632263e-02 -5.507662892341613770e-02 3.341240435838699341e-02 -7.183514535427093506e-02 -7.303082197904586792e-02 -1.225510165095329285e-01 3.889527544379234314e-02 3.536834195256233215e-02 -2.823074162006378174e-01 -3.742533922195434570e-01 1.456155534833669662e-02 2.219204008579254150e-01 3.424810171127319336e-01 -3.570331633090972900e-01 -6.107982248067855835e-02 -1.230909377336502075e-01 -1.762934923171997070e-01 -3.640248905867338181e-04 -7.343444973230361938e-03 -6.385748833417892456e-02 2.939784228801727295e-01 -3.884498775005340576e-01
-2.748271822929382324e-01 -5.009086802601814270e-02 -2.230827063322067261e-01 -2.038731276988983154e-01 -1.331671327352523804e-01 -2.211548574268817902e-02 1.164549365639686584e-01 -2.287398427724838257e-01 1.217602714896202087e-01 1.606706343591213226e-02 -1.031859293580055237e-01 8.170692622661590576e-02 1.426686439663171768e-02 4.548148438334465027e-02 5.806975532323122025e-03 7.887753099203109741e-02 1.521246284246444702e-01 1.469717323780059814e-01 -1.268926411867141724e-01 -2.358531504869461060e-01 -1.888642311096191406e-01 9.527301788330078125e-02 2.603732049465179443e-01 -4.576401412487030029e-01 -2.451605536043643951e-02 2.384303212165832520e-01 -2.693552374839782715e-01 -2.063520550727844238e-01 1.836309880018234253e-01 -1.588272154331207275e-01 1.007039844989776611e-01 -1.596005707979202271e-01
-1.983525454998016357e-01 -1.072629839181900024e-01 5.776234716176986694e-02 -3.253490477800369263e-02 -3.903067111968994141e-02 -1.154778376221656799e-01 2.643039263784885406e-02 -3.024981617927551270e-01 7.025513797998428345e-02 3.447225391864776611e-01 6.167867407202720642e-02 3.133055269718170166e-01 -1.383357793092727661e-01 4.118447005748748779e-02 -2.558349668979644775e-01 1.039491593837738037e-01 1.299917995929718018e-01 -6.190659478306770325e-02 -2.582280933856964111e-01 -1.875303387641906738e-01 1.312132328748703003e-01 1.728225797414779663e-01 -1.841586269438266754e-02 -2.406735271215438843e-01 -9.776215255260467529e-02 -1.424678862094879150e-01 -5.996664240956306458e-02 1.306185573339462280e-01 6.128954142332077026e-02 1.284094601869583130e-01 2.365884035825729370e-01 -4.002641439437866211e-01
1.668698787689208984e-01 -2.703258097171783447e-01 -4.039112012833356857e-03 -1.540062129497528076e-01 -1.056296229362487793e-01 5.245400592684745789e-02 2.026280201971530914e-02 3.099213242530822754e-01 1.628810465335845947e-01 2.773675918579101562e-01 1.987287215888500214e-02 2.513055503368377686e-01 3.009446524083614349e-02 -2.716147303581237793e-01 -2.974638640880584717e-01 -4.314315039664506912e-03 1.344554685056209564e-02 1.006884649395942688e-01 -2.173155918717384338e-02 -3.448365032672882080e-01 -6.824091076850891113e-02 2.273142933845520020e-01 3.152343332767486572e-01 -1.113379150629043579e-01 2.013550400733947754e-01 -8.989002555608749390e-02 -1.553916633129119873e-01 -2.176618725061416626e-01 -1.064396947622299194e-01 5.091432854533195496e-02 -3.228615596890449524e-02 -4.318786785006523132e-02
-4.982150718569755554e-02 -2.966823615133762360e-02 1.598579064011573792e-02 -8.004162460565567017e-02 -8.966624736785888672e-02 -3.139555826783180237e-02 1.657726801931858063e-02 -7.000996172428131104e-02 1.102866008877754211e-01 1.586146838963031769e-02 1.860336512327194214e-01 3.878553807735443115e-01 9.725194424390792847e-02 -4.303471148014068604e-01 1.560817509889602661e-01 2.116832882165908813e-01 6.409831345081329346e-02 -2.924055159091949463e-01 -3.133389949798583984e-01 -2.459923028945922852e-01 -4.953664168715476990e-02 1.975554525852203369e-01 -5.793167278170585632e-02 -3.358623981475830078e-01 1.025630235671997070e-01 -1.807509213685989380e-01 -6.824256479740142822e-02 -1.012099012732505798e-01 6.777215003967285156e-02 8.547063171863555908e-02 -1.001475080847740173e-01 -1.689007580280303955e-01
-3.544404357671737671e-02 1.743038296699523926e-01 -2.134734094142913818e-01 3.153553232550621033e-02 -1.366439908742904663e-01 6.224873475730419159e-03 -1.822810736484825611e-03 1.717078983783721924e-01 6.106542423367500305e-02 2.419287860393524170e-01 -2.852171063423156738e-01 3.378353714942932129e-01 3.434483334422111511e-02 -2.075850516557693481e-01 2.530880868434906006e-01 1.229169145226478577e-01 -2.584221959114074707e-02 1.419597119092941284e-01 -7.349805533885955811e-02 -2.165433019399642944e-01 7.184594124555587769e-02 -4.183901846408843994e-02 1.112134605646133423e-01 3.581212833523750305e-02 2.571625709533691406e-01 -2.095773369073867798e-01 -2.234187424182891846e-01 -2.553595900535583496e-01 -3.095816075801849365e-01 -4.459017515182495117e-02 1.353612691164016724e-01 -2.396209388971328735e-01
1.718416251242160797e-02 -3.638084977865219116e-03 2.679138779640197754e-01 -1.120498254895210266e-01 2.239179015159606934e-01 8.792695403099060059e-02 9.381283819675445557e-02 2.322419313713908195e-03 9.124403446912765503e-02 8.470573276281356812e-02 1.129686459898948669e-02 4.109500646591186523e-01 -1.194265782833099365e-01 -7.868529856204986572e-02 -1.797468364238739014e-01 -2.691186368465423584e-01 3.478819131851196289e-01 9.838517010211944580e-02 -4.873131215572357178e-02 -1.041991934180259705e-01 1.838202923536300659e-01 -3.467250242829322815e-02 2.305526882410049438e-01 -3.904024362564086914e-01 4.926906898617744446e-02 1.055258437991142273e-01 -2.062143571674823761e-02 -2.738317251205444336e-01 9.744506329298019409e-02 1.666673868894577026e-01 1.211499720811843872e-01 -1.164834797382354736e-01
9.676436334848403931e-02 2.341887056827545166e-01 1.068727970123291016e-01 1.184753850102424622e-01 -1.609025299549102783e-01 -2.746668457984924316e-02 3.274196351412683725e-04 1.298486739397048950e-01 2.640863060951232910e-01 8.400608599185943604e-02 -1.855503395199775696e-02 7.314582914113998413e-02 -2.057345360517501831e-01 -3.215490877628326416e-01 2.341726422309875488e-02 -6.620059255510568619e-03 -1.473617255687713623e-01 -2.118227183818817139e-01 -2.036189585924148560e-01 -2.161013931035995483e-01 2.119982689619064331e-01 -3.383034765720367432e-01 5.192429944872856140e-02 -3.080041706562042236e-01 3.790590539574623108e-02 8.162612468004226685e-02 -2.848326265811920166e-01 -2.224410921335220337e-01 -6.082473695278167725e-02 -2.330197766423225403e-02 2.208666950464248657e-01 -1.859818100929260254e-01
2.892649918794631958e-02 -9.549568593502044678e-02 -1.538363099098205566e-01 4.269874189049005508e-03 -5.423858016729354858e-02 -4.990670084953308105e-02 1.406091358512639999e-02 -5.816963687539100647e-02 -8.407278358936309814e-02 -1.046541780233383179e-01 1.311981119215488434e-02 4.497630894184112549e-01 -2.120281159877777100e-01 9.825217723846435547e-02 2.649357020854949951e-01 -1.289860904216766357e-01 -6.959257274866104126e-02 7.139983028173446655e-02 -1.815090775489807129e-01 -1.159257069230079651e-01 4.874860495328903198e-02 1.115314736962318420e-01 -2.043531835079193115e-01 -3.858852386474609375e-01 -1.587006598711013794e-01 7.151267491281032562e-03 -3.071786463260650635e-01 -1.009305417537689209e-01 -3.472820818424224854e-01 -1.308101117610931396e-01 2.208121269941329956e-01 -1.317691504955291748e-01
1.951315551996231079e-01 -1.696792989969253540e-01 1.111837774515151978e-01 -1.787892729043960571e-01 -1.881970912218093872e-01 7.425744086503982544e-02 1.611971408128738403e-01 -7.659121602773666382e-02 -3.035215660929679871e-03 -7.273285835981369019e-02 1.322867814451456070e-02 2.418697476387023926e-01 -1.461298316717147827e-01 -2.686685621738433838e-01 1.733104586601257324e-01 -2.184120379388332367e-02 -6.244573742151260376e-02 -1.946284472942352295e-01 -1.334543973207473755e-01 -1.031930297613143921e-01 1.507473289966583252e-01 -1.393198817968368530e-01 -4.434788227081298828e-02 -5.528089124709367752e-03 1.963003426790237427e-01 2.249482274055480957e-01 -2.722055315971374512e-01 -3.725976347923278809e-01 -3.084862530231475830e-01 1.621862873435020447e-02 1.493000835180282593e-01 -3.063467144966125488e-01
-2.535629570484161377e-01 -6.589633878320455551e-03 -2.431553453207015991e-01 -2.981557548046112061e-01 -1.143279820680618286e-01 3.723364695906639099e-02 -1.175240129232406616e-01 -8.666349947452545166e-02 1.584526449441909790e-01 1.259829252958297729e-01 3.229930996894836426e-01 1.172207146883010864e-01 -1.471947580575942993e-01 -1.472292989492416382e-01 -1.126457154750823975e-01 6.573632359504699707e-02 9.287666529417037964e-02 1.525211147964000702e-02 -1.016941890120506287e-01 -7.985603064298629761e-03 1.825159415602684021e-02 -1.777604222297668457e-01 3.142963945865631104e-01 -2.810614109039306641e-01 1.673245131969451904e-01 1.767011731863021851e-01 -2.317221462726593018e-01 -1.160469502210617065e-01 1.518775969743728638e-01 -1.322615593671798706e-01 -4.076157137751579285e-02 -3.672682046890258789e-01
-2.484431117773056030e-02 9.950868785381317139e-02 -5.452084168791770935e-02 1.029683426022529602e-01 -1.335052680224180222e-02 1.020121276378631592e-01 5.101402476429939270e-02 -1.209101378917694092e-01 9.260180592536926270e-02 5.082918703556060791e-02 -1.776286028325557709e-02 3.574027121067047119e-02 -2.578226476907730103e-02 -1.290825102478265762e-02 3.417894244194030762e-02 -1.498640328645706177e-01 -1.844494976103305817e-02 4.570289049297571182e-03 -1.936602741479873657e-01 2.385393232107162476e-01 -1.739883795380592346e-02 -1.525131314992904663e-01 2.025789022445678711e-02 -4.190032780170440674e-01 -1.703056097030639648e-01 1.279156468808650970e-02 -1.850436031818389893e-01 -3.556662797927856445e-01 -4.103028476238250732e-01 -3.653123974800109863e-01 1.054883450269699097e-01 -3.372667431831359863e-01
3.970816731452941895e-03 -2.433082647621631622e-02 -1.641076207160949707e-01 -1.638725749216973782e-03 4.185749962925910950e-02 1.617498323321342468e-02 -2.876796126365661621e-01 -5.204809084534645081e-02 -5.332482978701591492e-02 4.867787659168243408e-02 1.975490897893905640e-01 4.663803875446319580e-01 6.610962003469467163e-02 2.903758287429809570e-01 9.339138865470886230e-02 1.106928735971450806e-01 4.707592353224754333e-02 -8.326463401317596436e-03 -3.788843750953674316e-01 -9.055323153734207153e-02 2.483279407024383545e-01 1.487406715750694275e-02 2.438807934522628784e-01 -1.235174853354692459e-02 2.157589644193649292e-01 -7.338085770606994629e-02 -1.708359420299530029e-01 -1.364416778087615967e-01 -1.478746384382247925e-01 -1.809935122728347778e-01 -1.474184691905975342e-01 -2.488178312778472900e-01
2.414043694734573364e-01 -1.319976989179849625e-02 -8.397656679153442383e-02 -1.097618862986564636e-01 -2.282045334577560425e-01 9.382060915231704712e-02 -7.630749791860580444e-02 2.546186149120330811e-01 2.130423933267593384e-01 1.736778616905212402e-01 -2.591176144778728485e-02 9.778480976819992065e-02 -1.493986696004867554e-02 -1.224434152245521545e-01 -1.871594227850437164e-02 9.088423848152160645e-02 2.538831830024719238e-01 2.071774452924728394e-01 -1.113187745213508606e-01 -3.279236257076263428e-01 -3.025069460272789001e-02 2.601434290409088135e-02 1.224633678793907166e-01 -2.983154058456420898e-01 3.979651033878326416e-01 1.555633395910263062e-01 -1.448983848094940186e-01 -2.179452776908874512e-01 -1.978307515382766724e-01 -1.457010358572006226e-01 -3.737970814108848572e-02 -1.886420249938964844e-01
-1.705389283597469330e-02 1.027279719710350037e-02 1.201057061553001404e-01 2.810268700122833252e-01 -1.007169336080551147e-01 1.841427683830261230e-01 6.070994213223457336e-02 -1.157640814781188965e-01 1.673509627580642700e-01 2.005823552608489990e-01 1.923067122697830200e-01 1.507240980863571167e-01 -9.545906633138656616e-02 -3.986808359622955322e-01 -2.925104200839996338e-01 2.678484190255403519e-03 -6.369398906826972961e-04 2.443241029977798462e-01 5.647234246134757996e-02 -7.669045776128768921e-02 1.956599652767181396e-01 6.822586804628372192e-02 2.769010663032531738e-01 -2.754684388637542725e-01 -8.199719339609146118e-02 -1.040507331490516663e-01 -1.893608714453876019e-03 -1.145571693778038025e-01 -1.479215174913406372e-01 -1.246529351919889450e-02 -6.358142197132110596e-02 -3.774643838405609131e-01
-1.032937169075012207e-01 -2.819339931011199951e-01 4.402465373277664185e-02 1.588691920042037964e-01 -2.209483385086059570e-01 -1.335040181875228882e-01 -1.702668964862823486e-01 1.061077415943145752e-01 8.810330182313919067e-02 1.115858033299446106e-01 4.366593807935714722e-02 2.165001928806304932e-01 -1.402321085333824158e-02 -2.385354638099670410e-01 -1.424259543418884277e-01 -1.981628090143203735e-01 -1.292356550693511963e-01 3.541668877005577087e-02 -1.547014266252517700e-01 3.373021632432937622e-02 -2.774797677993774414e-01 -1.080289110541343689e-01 9.017109125852584839e-02 -4.250936806201934814e-01 9.341398626565933228e-02 -6.346202641725540161e-02 1.097130477428436279e-01 -1.406554728746414185e-01 1.332702189683914185e-01 1.295048296451568604e-01 -9.461809881031513214e-03 -4.363589584827423096e-01
2.457466162741184235e-02 -1.364864688366651535e-02 2.556934356689453125e-01 -4.739293456077575684e-02 -3.959806635975837708e-02 -1.927385181188583374e-01 -2.208736538887023926e-01 3.257654607295989990e-02 1.318170875310897827e-01 4.795221611857414246e-02 -1.485753655433654785e-01 2.933034598827362061e-01 1.534560471773147583e-01 -3.609089553356170654e-01 6.227660551667213440e-02 -7.321995683014392853e-03 -3.028273116797208786e-03 8.503458648920059204e-02 -3.774786368012428284e-02 -1.186464056372642517e-01 1.327652037143707275e-01 7.745222747325897217e-02 8.755740523338317871e-02 -5.745730996131896973e-01 7.626366801559925079e-03 -5.772658437490463257e-02 -2.873255610466003418e-01 8.096796460449695587e-03 7.671398669481277466e-02 5.387368425726890564e-02 -2.753043174743652344e-01 -5.243449658155441284e-02
-1.152990087866783142e-01 1.143255755305290222e-01 -1.076878607273101807e-01 5.711170658469200134e-02 4.469942674040794373e-02 8.081214874982833862e-02 1.937341392040252686e-01 -1.625624150037765503e-01 2.094844728708267212e-02 2.792889475822448730e-01 4.712614696472883224e-03 1.615948528051376343e-01 -1.417268514633178711e-01 -1.101426556706428528e-01 -2.129601240158081055e-01 2.073569148778915405e-01 2.438716962933540344e-02 1.680844724178314209e-01 -4.414258301258087158e-01 -3.104089796543121338e-01 -8.310540765523910522e-02 2.686822116374969482e-01 8.838698267936706543e-02 -3.053084611892700195e-01 -3.695612773299217224e-02 -7.987248152494430542e-02 -2.822300791740417480e-01 -1.012088507413864136e-01 -7.456137984991073608e-02 -2.174555957317352295e-01 -6.098544597625732422e-02 -8.221002668142318726e-02
2.402356415987014771e-01 -1.362297534942626953e-01 -4.077214375138282776e-02 2.216809988021850586e-01 6.081522908061742783e-03 -4.462607577443122864e-02 1.998914778232574463e-01 2.829952538013458252e-01 2.065658420324325562e-01 3.047905303537845612e-02 2.011459320783615112e-01 3.592538237571716309e-01 1.888613104820251465e-01 -8.840219676494598389e-02 1.450461428612470627e-02 1.198421716690063477e-01 1.760105192661285400e-01 1.849343627691268921e-01 -5.794743541628122330e-03 -2.950211763381958008e-01 -1.276545673608779907e-01 -3.499680384993553162e-02 2.120064049959182739e-01 -2.259217202663421631e-01 2.362380772829055786e-01 -2.080748236039653420e-04 -1.330343782901763916e-01 1.180322468280792236e-01 1.881985925137996674e-02 -8.378187194466590881e-03 4.844964132644236088e-04 -3.550386726856231689e-01
-4.451033473014831543e-02 4.864050447940826416e-02 -5.633658170700073242e-02 1.314075440168380737e-01 4.146628826856613159e-02 1.476455032825469971e-01 -1.229115203022956848e-01 -1.888567805290222168e-01 -3.780371695756912231e-02 -1.043897122144699097e-02 4.709186498075723648e-03 4.658799767494201660e-01 -1.628910452127456665e-01 -3.947927802801132202e-02 2.243381887674331665e-01 -3.566174954175949097e-02 -1.518521755933761597e-01 1.212672516703605652e-01 -2.321982532739639282e-01 4.122146591544151306e-02 1.365166157484054565e-01 -1.030511595308780670e-02 -6.829790025949478149e-02 -4.741107523441314697e-01 -1.835046857595443726e-01 6.826753169298171997e-02 -1.948475837707519531e-01 -1.545781791210174561e-01 -3.254755139350891113e-01 -1.839240044355392456e-01 1.036759745329618454e-02 -1.448773592710494995e-01
1.031640358269214630e-02 -7.552184909582138062e-02 -3.068198263645172119e-01 2.111147046089172363e-01 1.859709173440933228e-01 7.180021703243255615e-02 1.133777853101491928e-02 1.676423549652099609e-01 -3.211901187896728516e-01 2.269935011863708496e-01 2.425934188067913055e-02 4.004114866256713867e-01 -5.083516240119934082e-02 -9.071367979049682617e-02 5.042640026658773422e-03 -1.160500049591064453e-01 -2.365426160395145416e-02 -3.574641793966293335e-02 -2.533279359340667725e-01 1.108157541602849960e-02 -2.931915596127510071e-02 -1.371770650148391724e-01 7.596523314714431763e-02 -2.823648452758789062e-01 -3.944563493132591248e-02 -2.630286663770675659e-02 -2.451787143945693970e-01 1.161618232727050781e-01 -2.829652726650238037e-01 -3.522596880793571472e-02 2.541972398757934570e-01 -2.334584146738052368e-01
1.276362836360931396e-01 -1.617993041872978210e-02 2.325846552848815918e-01 4.801606014370918274e-02 1.267997920513153076e-01 4.188176617026329041e-02 1.730087846517562866e-01 -1.101803034543991089e-01 1.017597019672393799e-01 2.205897271633148193e-01 2.800342999398708344e-02 -7.807359797880053520e-04 -5.834054201841354370e-02 3.972679749131202698e-02 -6.825230270624160767e-02 -1.763559877872467041e-01 1.175259947776794434e-01 -3.525250777602195740e-02 -3.861644566059112549e-01 -1.718063056468963623e-01 8.303132653236389160e-02 1.651600301265716553e-01 2.224347740411758423e-01 -4.031014144420623779e-01 5.965280532836914062e-02 -3.525085449218750000e-01 -2.844650149345397949e-01 -1.614869944751262665e-02 6.226493790745735168e-02 -9.604727476835250854e-02 2.777027785778045654e-01 -1.659594476222991943e-01
1.739562600851058960e-01 -9.739579260349273682e-02 -1.411941647529602051e-01 -1.623909920454025269e-02 1.949123106896877289e-02 3.855929374694824219e-01 -1.409810781478881836e-02 -1.146702319383621216e-01 -5.425540730357170105e-02 3.533391654491424561e-01 1.050416082143783569e-01 3.179800137877464294e-02 6.534519139677286148e-03 8.832158148288726807e-02 -2.835867553949356079e-02 1.046646013855934143e-01 1.194099113345146179e-01 2.168029248714447021e-01 -2.797474563121795654e-01 -2.185529768466949463e-01 1.371328812092542648e-02 -1.679604649543762207e-01 2.772806584835052490e-01 -6.190038844943046570e-02 -3.324390649795532227e-01 -5.483421310782432556e-02 -2.663647532463073730e-01 -2.765710651874542236e-01 -7.320247590541839600e-02 -3.837499301880598068e-03 6.191204488277435303e-02 -2.272283136844635010e-01
-2.557426989078521729e-01 -1.318636089563369751e-01 -1.296973377466201782e-01 3.014690577983856201e-01 -1.699833869934082031e-01 6.270337849855422974e-02 -8.842141926288604736e-02 -8.210470527410507202e-02 1.671242862939834595e-01 2.985589206218719482e-01 2.404130063951015472e-02 2.174519151449203491e-01 5.435439944267272949e-02 -3.543293476104736328e-02 1.189800873398780823e-01 -1.136486046016216278e-02 -1.236252486705780029e-01 -1.833155155181884766e-01 -1.587203592061996460e-01 1.924757063388824463e-01 1.727162450551986694e-01 -1.164865121245384216e-01 2.928343135863542557e-03 -2.361862063407897949e-01 -1.689754873514175415e-01 6.996649503707885742e-02 -3.143820166587829590e-01 -4.913774505257606506e-02 9.132562577724456787e-02 -1.394697725772857666e-01 1.240830421447753906e-01 -4.364443421363830566e-01
-1.647124290466308594e-01 -2.112644314765930176e-01 -1.111094951629638672e-01 -3.666507452726364136e-02 1.586302518844604492e-01 -3.599995970726013184e-01 -6.816725432872772217e-02 -2.669194638729095459e-01 9.983689524233341217e-03 4.761854931712150574e-02 1.256160810589790344e-02 4.393030703067779541e-01 1.051105409860610962e-01 -2.571599185466766357e-01 -2.696142904460430145e-02 -1.821108460426330566e-01 3.101499974727630615e-01 2.131753601133823395e-02 -2.522838115692138672e-01 5.815722793340682983e-02 7.039628177881240845e-02 1.983345746994018555e-01 2.380827218294143677e-01 -8.481101691722869873e-02 4.504954442381858826e-03 -6.833215057849884033e-02 -1.885856837034225464e-01 -1.741116344928741455e-01 -1.006662845611572266e-01 1.099214851856231689e-01 2.555155940353870392e-02 -1.096586659550666809e-01
1.705580651760101318e-01 5.233914125710725784e-04 4.169867932796478271e-02 -2.872303724288940430e-01 1.465398073196411133e-01 -1.141490563750267029e-01 -9.144923649728298187e-03 -5.645089223980903625e-02 1.141262799501419067e-01 1.349927783012390137e-01 1.504689902067184448e-01 2.497441023588180542e-01 7.862382382154464722e-02 -2.980559170246124268e-01 1.543795317411422729e-01 -9.265682846307754517e-02 1.903870403766632080e-01 -2.537629604339599609e-01 -3.601047098636627197e-01 -1.129785329103469849e-01 2.453725188970565796e-01 1.624023318290710449e-01 1.312579959630966187e-01 -2.210783809423446655e-01 -1.151261627674102783e-01 -2.138205468654632568e-01 -1.071734260767698288e-02 -2.661332488059997559e-01 -2.037128210067749023e-01 -1.323458850383758545e-01 -1.091560944914817810e-01 -9.264817833900451660e-02
7.632979005575180054e-02 -1.222400367259979248e-01 2.107925899326801300e-02 -2.858772575855255127e-01 -1.634788699448108673e-02 -1.562178432941436768e-01 -1.526207178831100464e-01 -5.766991898417472839e-02 5.002820491790771484e-02 -1.272062808275222778e-01 -1.651493161916732788e-01 1.725366115570068359e-01 2.148463577032089233e-01 -1.706434413790702820e-02 -2.346448749303817749e-01 -2.539344727993011475e-01 7.232955843210220337e-02 1.877690255641937256e-01 -3.149644732475280762e-01 -2.431853711605072021e-01 1.825141906738281250e-01 1.256091427057981491e-02 1.199813857674598694e-01 -4.082160890102386475e-01 -2.438538223505020142e-01 -1.711053252220153809e-01 -1.813391298055648804e-01 1.423672288656234741e-01 5.351833254098892212e-02 -8.680003136396408081e-02 -2.967330254614353180e-02 -1.937621235847473145e-01
2.338773012161254883e-01 -8.197764307260513306e-02 -1.337047964334487915e-01 1.436652243137359619e-01 -5.018934234976768494e-02 1.075865030288696289e-01 1.903009563684463501e-01 -1.032312586903572083e-01 -1.310265660285949707e-01 4.002307653427124023e-01 3.238860890269279480e-02 -1.916347257792949677e-02 -1.432571280747652054e-02 -7.503311336040496826e-02 7.748080044984817505e-02 1.900819092988967896e-01 9.119115769863128662e-02 1.533360686153173447e-02 -2.300806194543838501e-01 -8.256068080663681030e-02 -2.236664667725563049e-02 5.279808863997459412e-02 1.269014179706573486e-01 -3.706433773040771484e-01 4.481270909309387207e-02 -2.389901131391525269e-01 -2.068373113870620728e-01 -3.696788847446441650e-02 1.332272738218307495e-01 -2.203665077686309814e-01 1.373572796583175659e-01 -4.459119737148284912e-01
2.922806702554225922e-02 1.020517125725746155e-01 -1.574213355779647827e-01 -1.154568344354629517e-01 -1.414706110954284668e-01 -6.429277826100587845e-03 -1.621658951044082642e-01 -1.978309154510498047e-01 3.387744724750518799e-02 -1.971776336431503296e-01 -2.213602513074874878e-01 -2.174695208668708801e-02 4.804519191384315491e-02 -1.946622729301452637e-01 5.692798271775245667e-02 5.191583558917045593e-02 -1.109159961342811584e-01 8.851943165063858032e-02 -2.790339589118957520e-01 -3.579314351081848145e-01 -1.237607151269912720e-01 1.430300809442996979e-02 7.241649180650711060e-02 -3.228575289249420166e-01 1.194592341780662537e-01 6.053131073713302612e-02 -1.824400126934051514e-01 -2.083310335874557495e-01 -2.889085710048675537e-01 2.232124358415603638e-01 6.396447122097015381e-02 -3.825857937335968018e-01
-2.417417913675308228e-01 -1.243009045720100403e-01 1.753174215555191040e-01 -2.821615636348724365e-01 8.882027864456176758e-02 7.339727133512496948e-02 4.963317140936851501e-02 -1.688914895057678223e-01 2.588921487331390381e-01 2.692196369171142578e-01 -2.228076606988906860e-01 1.639018803834915161e-01 7.400738447904586792e-02 -1.384402960538864136e-01 6.287114322185516357e-02 5.794108845293521881e-03 1.767194271087646484e-01 2.997263334691524506e-02 3.357464447617530823e-02 -8.924534544348716736e-03 9.151130169630050659e-02 -7.181524485349655151e-02 -3.564337641000747681e-02 -2.838233411312103271e-01 2.032831162214279175e-01 -2.200334668159484863e-01 -2.673185467720031738e-01 1.126778312027454376e-02 -4.581157565116882324e-01 1.265214104205369949e-02 4.887401685118675232e-02 -1.562609970569610596e-01
-2.049927115440368652e-01 -2.020519375801086426e-01 -1.607098579406738281e-01 -1.231969706714153290e-02 -6.929165124893188477e-02 -9.544125199317932129e-02 -1.347794979810714722e-01 -1.080020368099212646e-01 -1.638435274362564087e-01 1.636956259608268738e-02 -1.012384146451950073e-01 4.144785106182098389e-01 -2.722861170768737793e-01 -2.488538175821304321e-01 1.935381889343261719e-01 1.529828906059265137e-01 5.665035918354988098e-02 1.829822361469268799e-01 -3.125146031379699707e-01 -1.429738402366638184e-01 -4.515355452895164490e-02 -1.372162848711013794e-01 2.197163738310337067e-02 -2.514585852622985840e-01 -9.252036362886428833e-02 -1.147071346640586853e-01 -1.474529206752777100e-01 -1.070296466350555420e-01 1.479880213737487793e-01 -2.368665784597396851e-01 7.748961448669433594e-02 -2.510857284069061279e-01
7.032557576894760132e-02 -5.377969518303871155e-02 -3.800641000270843506e-02 -1.962361931800842285e-01 2.660166323184967041e-01 2.769818715751171112e-02 1.082024946808815002e-01 5.213678255677223206e-02 1.536309719085693359e-01 6.942775845527648926e-02 4.487864375114440918e-01 2.129364162683486938e-01 3.961345646530389786e-03 -9.782295674085617065e-02 -9.416547603905200958e-03 1.553791910409927368e-01 5.810212716460227966e-02 -4.863895475864410400e-02 -2.296663075685501099e-01 -2.943115830421447754e-01 1.417545378208160400e-01 4.003252834081649780e-03 -9.420853853225708008e-02 -3.077602684497833252e-01 2.259732931852340698e-01 -2.821890711784362793e-01 -1.610907316207885742e-01 -3.169295787811279297e-01 1.370695699006319046e-02 9.924098849296569824e-02 7.220891304314136505e-03 -1.458528786897659302e-01
3.779811039566993713e-02 -1.297570019960403442e-01 -1.927231103181838989e-01 3.299824893474578857e-02 -1.076539605855941772e-01 1.596036702394485474e-01 7.049955427646636963e-02 1.015392243862152100e-01 -9.700676798820495605e-02 1.068234741687774658e-01 1.654433906078338623e-01 2.345460355281829834e-01 -7.186561822891235352e-02 1.239431723952293396e-01 -1.586988717317581177e-01 1.186031028628349304e-01 -2.091686576604843140e-01 -1.026760116219520569e-01 -1.554248780012130737e-01 -1.145492121577262878e-01 -1.698862016201019287e-01 -2.045464813709259033e-01 1.026388779282569885e-01 -3.060135841369628906e-01 -2.079448550939559937e-01 -1.149567142128944397e-01 -1.718575209379196167e-01 -2.931725382804870605e-01 1.849443018436431885e-01 -2.695764303207397461e-01 2.656094357371330261e-02 -4.268514215946197510e-01
-1.955023594200611115e-02 3.113071918487548828e-01 -7.608667761087417603e-02 8.019156754016876221e-02 -8.603344857692718506e-02 1.639818400144577026e-02 9.169678390026092529e-02 1.437226086854934692e-01 1.242935582995414734e-01 1.113264337182044983e-01 -2.038282603025436401e-01 4.553680419921875000e-01 -6.520091742277145386e-02 -2.243817746639251709e-01 -3.089829087257385254e-01 4.122098535299301147e-02 9.065581113100051880e-02 -1.259961724281311035e-01 -7.460522651672363281e-02 -1.509108692407608032e-01 -4.133231565356254578e-02 -2.315999716520309448e-01 1.381895095109939575e-01 -2.697758972644805908e-01 1.162866130471229553e-01 -5.052796564996242523e-03 7.835505157709121704e-02 -2.536304295063018799e-01 -9.745109826326370239e-02 8.327738940715789795e-02 2.941944301128387451e-01 -1.964184492826461792e-01
1.148671135306358337e-01 -3.655542731285095215e-01 1.011899486184120178e-01 -1.471408456563949585e-01 -3.261203691363334656e-02 1.950004398822784424e-01 6.642462313175201416e-02 2.193658240139484406e-02 9.559168666601181030e-02 1.215113326907157898e-01 -3.845718204975128174e-01 3.550741672515869141e-01 -9.635423123836517334e-02 -2.485820651054382324e-01 -6.946235150098800659e-02 -3.231598809361457825e-02 -1.044839024543762207e-01 -2.472408264875411987e-01 -2.052599936723709106e-01 -2.177369296550750732e-01 2.621031366288661957e-02 1.227778494358062744e-01 2.162285894155502319e-01 -1.840242892503738403e-01 -6.531132757663726807e-02 -3.568173050880432129e-01 -3.163108602166175842e-02 2.110286056995391846e-02 1.475245598703622818e-02 5.793953314423561096e-02 -1.624996215105056763e-02 -8.743800967931747437e-02
1.661652028560638428e-01 -1.200932338833808899e-01 -3.720131143927574158e-02 -3.025561273097991943e-01 -5.861636996269226074e-02 -1.255046427249908447e-01 -1.171604245901107788e-01 8.755579590797424316e-02 1.159002911299467087e-02 -2.551231980323791504e-01 2.428246289491653442e-02 -1.849769651889801025e-01 2.977548353374004364e-02 -7.270310074090957642e-02 9.088411182165145874e-02 -1.991206593811511993e-02 -1.204319577664136887e-02 8.484540134668350220e-02 -1.700382977724075317e-01 -1.397612839937210083e-01 -6.690102070569992065e-02 -4.929142072796821594e-02 8.476506173610687256e-02 -4.679948091506958008e-01 3.506331518292427063e-02 -5.765911191701889038e-03 -3.449639678001403809e-01 -2.088158577680587769e-01 -2.257827520370483398e-01 -3.710544109344482422e-02 -1.101346313953399658e-01 -4.385828375816345215e-01
3.642934560775756836e-01 2.836260013282299042e-02 1.993242800235748291e-01 -2.494347840547561646e-02 -1.269370168447494507e-01 2.531624026596546173e-02 -2.702509053051471710e-02 -1.770686060190200806e-01 1.345967054367065430e-01 2.549048960208892822e-01 2.556456029415130615e-01 1.521569490432739258e-01 -2.861957848072052002e-01 -9.032250195741653442e-02 -1.450484693050384521e-01 -1.614574193954467773e-01 3.989090770483016968e-02 1.619676351547241211e-01 -1.633132398128509521e-01 -9.798227250576019287e-02 3.813687339425086975e-02 1.932936608791351318e-01 2.105452865362167358e-01 -1.603278666734695435e-01 2.051906436681747437e-01 -8.683629333972930908e-02 -2.147500067949295044e-01 2.515646815299987793e-02 -2.619748413562774658e-01 -2.559229172766208649e-02 6.531365960836410522e-02 -3.544426560401916504e-01
-2.902644872665405273e-01 7.425457239151000977e-02 2.875990048050880432e-02 -8.533272193744778633e-04 -3.305797651410102844e-02 -4.891015589237213135e-02 -1.222450584173202515e-01 -7.243977487087249756e-02 -1.774963438510894775e-01 1.026282757520675659e-01 1.914775818586349487e-01 1.761229932308197021e-01 1.976875513792037964e-01 -1.627804040908813477e-01 1.412578113377094269e-02 -1.605694741010665894e-01 -1.451449394226074219e-01 8.075879514217376709e-02 -1.313416659832000732e-01 -3.627156913280487061e-01 1.345672160387039185e-01 -2.714893221855163574e-02 -1.390404701232910156e-01 -1.774742156267166138e-01 4.067516326904296875e-02 -2.560576796531677246e-01 -3.253614902496337891e-01 -7.843217253684997559e-02 4.854217171669006348e-02 -3.022309541702270508e-01 2.142061144113540649e-01 -3.457676172256469727e-01
5.024924501776695251e-02 4.501737188547849655e-03 -1.359606385231018066e-01 8.883416652679443359e-02 3.480539321899414062e-01 -5.699595436453819275e-02 -1.005215104669332504e-02 -1.450049132108688354e-01 -2.792895436286926270e-01 2.810055315494537354e-01 -1.162634864449501038e-01 3.525274693965911865e-01 -1.335660517215728760e-01 -3.126740157604217529e-01 -5.238936841487884521e-02 -8.875664323568344116e-02 1.041429266333580017e-01 -3.357572853565216064e-02 1.927868649363517761e-02 1.804223954677581787e-01 2.440754324197769165e-02 -5.767970904707908630e-02 2.152640074491500854e-01 -2.289626002311706543e-01 -4.798589274287223816e-02 -1.617717146873474121e-01 -2.289003282785415649e-01 -1.105546653270721436e-01 2.764240652322769165e-02 -2.663080394268035889e-01 2.094957828521728516e-01 -2.198374271392822266e-01
-4.545995907392352819e-04 -6.453734636306762695e-02 -1.692598462104797363e-01 5.047880485653877258e-02 -3.605671823024749756e-01 5.914805456995964050e-02 2.540132701396942139e-01 1.157130971550941467e-01 2.737443149089813232e-01 6.163943931460380554e-02 -2.067375481128692627e-01 2.716716825962066650e-01 8.942139893770217896e-02 -7.177402079105377197e-02 1.734483391046524048e-01 7.031323015689849854e-02 -9.470852464437484741e-02 6.776029616594314575e-02 -1.157838553190231323e-01 -8.291086554527282715e-02 1.215991228818893433e-01 1.670800521969795227e-02 2.717588543891906738e-01 -7.138304412364959717e-02 2.919414937496185303e-01 -2.630086839199066162e-01 -3.271940648555755615e-01 -1.849739998579025269e-01 -2.882144786417484283e-02 -7.585625350475311279e-02 1.411759853363037109e-01 -2.443678677082061768e-01
1.690800487995147705e-01 1.239687651395797729e-01 1.472439616918563843e-01 3.672694414854049683e-02 -1.992009431123733521e-01 4.608070943504571915e-03 -1.623690873384475708e-01 -6.460963934659957886e-02 1.805618703365325928e-01 2.114651650190353394e-01 -1.336705386638641357e-01 7.748688012361526489e-02 -2.604722678661346436e-01 -3.229169175028800964e-02 -6.230578944087028503e-02 -5.294232070446014404e-02 1.416551619768142700e-01 2.745668888092041016e-01 -2.689255168661475182e-03 -4.059552550315856934e-01 1.400093897245824337e-03 -8.185636252164840698e-03 3.062109351158142090e-01 -1.146900802850723267e-01 1.324391365051269531e-01 1.385252922773361206e-01 -2.394526600837707520e-01 -7.207575254142284393e-03 -1.773515492677688599e-01 -1.167535260319709778e-01 -5.979819595813751221e-02 -4.195003807544708252e-01
3.877904415130615234e-01 3.718299418687820435e-02 -8.326245844364166260e-02 5.751848593354225159e-02 -8.573299646377563477e-02 4.932557046413421631e-02 1.486279517412185669e-01 1.548293977975845337e-02 2.588073313236236572e-01 1.565361469984054565e-01 -1.025661081075668335e-01 -7.754730433225631714e-02 -2.073692381381988525e-01 -1.079922318458557129e-01 -8.268297463655471802e-02 5.322098359465599060e-02 3.038931190967559814e-01 -1.646056324243545532e-01 -2.766996622085571289e-01 -2.719143629074096680e-01 3.715981170535087585e-02 -1.620611175894737244e-02 -3.736689686775207520e-02 -1.621440500020980835e-01 1.526800841093063354e-01 2.479244172573089600e-01 -2.542073130607604980e-01 -1.056592315435409546e-01 -1.001735180616378784e-01 5.136306956410408020e-02 2.868436872959136963e-01 -2.806039750576019287e-01
2.413128316402435303e-01 -6.190545973367989063e-04 1.159220114350318909e-01 -6.296885013580322266e-02 -1.609514951705932617e-01 9.967695921659469604e-03 2.234683372080326080e-02 2.577664852142333984e-01 1.548665948212146759e-02 7.057427614927291870e-02 -2.036154717206954956e-01 1.516826450824737549e-01 -2.589303851127624512e-01 -1.355611979961395264e-01 1.303917020559310913e-01 -2.554048001766204834e-01 1.802063919603824615e-02 -2.542862109839916229e-02 -1.870112866163253784e-02 -7.445011287927627563e-02 1.439078897237777710e-01 -2.820249274373054504e-02 9.262442588806152344e-02 -2.948139607906341553e-01 -4.826926067471504211e-02 -1.358973681926727295e-01 4.850795492529869080e-02 -4.930739998817443848e-01 -1.373813301324844360e-02 -3.615796938538551331e-02 2.262020111083984375e-01 -3.889400064945220947e-01
-3.572081914171576500e-03 -1.742821745574474335e-02 6.566080451011657715e-02 -1.325233001261949539e-02 2.133302390575408936e-01 -2.001811191439628601e-02 -8.625362813472747803e-02 6.484559178352355957e-02 3.536824285984039307e-01 -3.062232956290245056e-02 -1.137492656707763672e-01 8.803823590278625488e-02 -2.473477423191070557e-01 -1.784940510988235474e-01 -8.993535488843917847e-02 -4.008020088076591492e-02 -1.829106658697128296e-01 -1.721803247928619385e-01 -1.017546057701110840e-01 -1.746784597635269165e-01 6.070607341825962067e-03 7.752929627895355225e-02 1.685070395469665527e-01 -3.223467171192169189e-01 -3.446162864565849304e-02 1.270938068628311157e-01 -1.200308054685592651e-01 -5.550522208213806152e-01 1.155044138431549072e-01 -8.803939074277877808e-02 2.899142205715179443e-01 -2.992309257388114929e-02
-5.428833514451980591e-02 -3.815545141696929932e-02 -2.598824352025985718e-02 -1.713027656078338623e-01 4.221319407224655151e-02 -2.421626821160316467e-02 3.901519253849983215e-02 -1.953557431697845459e-01 4.094205200672149658e-01 2.087992243468761444e-02 -2.852992117404937744e-01 1.900121420621871948e-01 -7.135571539402008057e-02 -1.498992741107940674e-01 -1.264322698116302490e-01 9.833354502916336060e-03 2.777023613452911377e-01 -2.260521948337554932e-01 -8.531913906335830688e-02 -4.531999230384826660e-01 2.277756482362747192e-01 -1.009078025817871094e-01 1.845119893550872803e-02 -2.767901122570037842e-01 -7.106632739305496216e-02 1.028850078582763672e-01 4.505396634340286255e-02 -2.179714888334274292e-01 -1.800592616200447083e-02 -1.078776493668556213e-01 1.288652326911687851e-02 -1.926334798336029053e-01
-3.118984699249267578e-01 8.370780199766159058e-02 -2.788004651665687561e-02 -2.143193781375885010e-01 -1.172980964183807373e-01 3.591953963041305542e-02 1.792141795158386230e-01 1.446869969367980957e-01 -1.098105534911155701e-01 2.076654732227325439e-01 9.843150153756141663e-03 3.429566025733947754e-01 -4.576484113931655884e-02 1.712192595005035400e-01 4.546698927879333496e-02 -1.102646812796592712e-02 7.876338064670562744e-02 -6.420802325010299683e-02 -1.427162736654281616e-01 4.170180764049291611e-03 -5.597491562366485596e-02 -5.395888537168502808e-02 1.694303005933761597e-01 -2.862424552440643311e-01 -2.196800112724304199e-01 -1.310607641935348511e-01 -1.066007763147354126e-01 -2.793661355972290039e-01 2.323583513498306274e-01 -5.833799391984939575e-02 1.297952979803085327e-01 -4.448806345462799072e-01
-8.133064955472946167e-02 -5.018961802124977112e-02 2.109100818634033203e-01 -4.197267815470695496e-02 3.423644928261637688e-03 -3.039924195036292076e-04 -8.980491757392883301e-02 -2.501446008682250977e-01 2.045209705829620361e-01 3.010858595371246338e-01 -3.378691077232360840e-01 2.429329007863998413e-01 -3.943858668208122253e-02 -1.386750936508178711e-01 -1.675760149955749512e-01 -1.193939000368118286e-01 -1.066455245018005371e-01 1.228416264057159424e-01 -1.848835796117782593e-01 -1.432306766510009766e-01 4.787182062864303589e-02 -2.999437749385833740e-01 -1.977841556072235107e-02 -1.338717639446258545e-01 3.362802565097808838e-01 -1.377052813768386841e-01 -1.173253357410430908e-02 -3.479515016078948975e-01 -1.860676407814025879e-01 -6.434258539229631424e-03 9.825811535120010376e-02 -1.260673701763153076e-01
2.449181377887725830e-01 -4.993026331067085266e-02 -7.977552711963653564e-02 -8.285291492938995361e-02 -1.816125363111495972e-01 4.961508885025978088e-02 -1.866037100553512573e-01 -1.831349581480026245e-01 3.041075766086578369e-01 -1.124470084905624390e-01 -2.850026451051235199e-02 2.427737116813659668e-01 -3.532559424638748169e-02 1.996037065982818604e-01 -8.661898970603942871e-02 -1.121903732419013977e-01 -2.663603983819484711e-02 1.953901946544647217e-01 5.966973677277565002e-02 -3.716419041156768799e-01 2.697914093732833862e-02 -1.418885588645935059e-01 -1.101939380168914795e-01 -4.385055005550384521e-01 2.100419700145721436e-01 7.913523167371749878e-02 -1.212040707468986511e-01 7.655360549688339233e-02 -5.067669972777366638e-02 -2.956342697143554688e-02 9.720829129219055176e-02 -3.236597180366516113e-01
-2.937451563775539398e-02 -1.837902367115020752e-01 1.347016096115112305e-01 -1.980429887771606445e-01 -8.961573243141174316e-02 -1.893694698810577393e-02 -4.034647941589355469e-01 8.841823041439056396e-02 2.614121697843074799e-02 1.409025676548480988e-02 6.200329586863517761e-02 2.149878889322280884e-01 -7.356724143028259277e-02 -2.216371744871139526e-01 -3.197172880172729492e-01 -6.052944064140319824e-02 -2.433768212795257568e-01 -5.190502852201461792e-03 -1.305993795394897461e-01 1.286468356847763062e-01 3.631053492426872253e-02 2.337009757757186890e-01 2.324408739805221558e-01 -2.956134080886840820e-01 -1.561397910118103027e-01 1.346045881509780884e-01 -3.454527556896209717e-01 -1.462501585483551025e-01 -3.900183737277984619e-02 7.729424536228179932e-02 -4.951770231127738953e-02 -1.850649565458297729e-01
9.032633155584335327e-02 1.404151599854230881e-02 8.078319579362869263e-02 -1.690370291471481323e-01 -8.083022385835647583e-02 8.163754642009735107e-02 2.196982353925704956e-01 -1.648322939872741699e-01 -1.109701171517372131e-01 2.105082124471664429e-01 -2.779774367809295654e-02 2.550387382507324219e-01 -1.900637745857238770e-01 -6.223213300108909607e-02 -3.241434395313262939e-01 5.519064143300056458e-02 9.619706124067306519e-02 -7.815577834844589233e-02 -3.406501114368438721e-01 -5.839712917804718018e-02 -2.044999273493885994e-03 1.259034872055053711e-01 3.036103956401348114e-02 -2.513235807418823242e-01 -1.616627871990203857e-01 -2.928653359413146973e-01 -1.340305656194686890e-01 -1.377804428339004517e-01 7.678095251321792603e-02 -1.785217970609664917e-01 1.626712679862976074e-01 -4.117229282855987549e-01
6.014863774180412292e-02 -1.996255517005920410e-01 1.892201751470565796e-01 1.088700164109468460e-02 -5.681474506855010986e-02 2.460633963346481323e-01 1.564960777759552002e-01 -1.658689528703689575e-01 1.619474589824676514e-01 2.183851599693298340e-01 -4.555719904601573944e-03 3.261395171284675598e-02 -9.224475175142288208e-02 -8.038189262151718140e-02 -1.031663045287132263e-01 -4.188003018498420715e-02 1.451006680727005005e-01 -1.723489165306091309e-02 -3.632510602474212646e-01 -2.140968292951583862e-01 1.875063986517488956e-03 2.930054068565368652e-01 2.049390971660614014e-01 -1.667812913656234741e-01 5.509623140096664429e-02 -3.304011821746826172e-01 -1.504491418600082397e-01 -7.872679829597473145e-02 -3.098079562187194824e-02 -6.697589904069900513e-02 1.414952874183654785e-01 -4.256147444248199463e-01
1.253953427076339722e-01 -9.446133673191070557e-02 -2.527469210326671600e-02 7.274751365184783936e-02 -2.950195670127868652e-01 1.778590828180313110e-01 -2.918190788477659225e-03 1.530678570270538330e-01 -9.597805887460708618e-02 9.000693261623382568e-02 8.380446583032608032e-02 2.528743147850036621e-01 9.121056646108627319e-02 -1.908361464738845825e-01 1.015591472387313843e-01 3.615605086088180542e-02 4.618566483259201050e-02 1.388085931539535522e-01 -2.536758184432983398e-01 5.346929654479026794e-02 2.200224101543426514e-01 1.759563386440277100e-02 3.129125237464904785e-01 -3.810670077800750732e-01 3.044205605983734131e-01 1.683703809976577759e-01 -1.487483382225036621e-01 -3.280253112316131592e-01 -9.185805916786193848e-02 2.799236215651035309e-02 -1.652797013521194458e-01 -1.221853643655776978e-01
-1.673287451267242432e-01 -8.510036021471023560e-02 3.716565296053886414e-02 -1.590762734413146973e-01 -1.992328763008117676e-01 -1.400370746850967407e-01 -1.747242873534560204e-03 1.091038957238197327e-01 4.308269321918487549e-01 1.412408053874969482e-01 -2.552396357059478760e-01 2.428293079137802124e-01 -5.594590678811073303e-02 -1.641580611467361450e-01 1.188501249998807907e-02 9.004005044698715210e-02 -2.572779655456542969e-01 1.549852043390274048e-01 -1.136685535311698914e-01 -1.007176488637924194e-01 4.630592837929725647e-02 -2.033870816230773926e-01 -3.188623860478401184e-02 -6.216669082641601562e-02 -6.570479366928339005e-03 -1.821113228797912598e-01 -1.408589333295822144e-01 -3.902083337306976318e-01 -1.181818470358848572e-01 -1.377070993185043335e-01 1.701937466859817505e-01 -2.645459473133087158e-01
2.380724181421101093e-04 1.209712475538253784e-01 -1.895287930965423584e-01 -1.035665646195411682e-01 2.012830525636672974e-01 -5.436015874147415161e-02 9.724361449480056763e-02 2.589894272387027740e-02 4.465408623218536377e-02 2.511169612407684326e-01 1.166383698582649231e-01 1.491166949272155762e-01 7.396796345710754395e-02 -2.075780928134918213e-01 -1.677680015563964844e-01 3.638551831245422363e-01 3.375682979822158813e-02 -7.012375444173812866e-02 -3.296573758125305176e-01 -2.843892872333526611e-01 7.451730221509933472e-02 1.701377704739570618e-02 8.283851295709609985e-02 -4.249674677848815918e-01 -2.416957728564739227e-02 -2.624331414699554443e-01 5.998986586928367615e-02 -6.583518534898757935e-02 -1.049688607454299927e-01 -2.929182946681976318e-01 2.715920563787221909e-03 -1.095712110400199890e-01
1.626908332109451294e-01 4.383581131696701050e-02 5.788491293787956238e-02 1.730432547628879547e-02 -7.564417272806167603e-02 -3.618038818240165710e-02 -6.363400816917419434e-02 1.203754991292953491e-01 3.991326084360480309e-04 2.009685337543487549e-01 1.105470284819602966e-01 3.020774126052856445e-01 2.354751825332641602e-01 -2.506756782531738281e-01 -4.241065979003906250e-01 5.013817921280860901e-02 -1.042691543698310852e-01 1.500907354056835175e-02 -2.896208167076110840e-01 -4.302048683166503906e-01 -3.818168863654136658e-02 2.039985954761505127e-01 2.038990380242466927e-03 -1.205633506178855896e-01 1.324628144502639771e-01 -2.238483726978302002e-01 -9.523820877075195312e-02 -2.583164274692535400e-01 -7.443030923604965210e-02 6.372691597789525986e-03 -5.053099617362022400e-02 -9.278814494609832764e-02
-2.366824150085449219e-01 -9.840919077396392822e-02 3.355294838547706604e-02 -2.201600819826126099e-01 1.603851914405822754e-01 -1.051395107060670853e-02 4.601017832756042480e-01 -8.162203431129455566e-02 1.382107473909854889e-02 1.940274089574813843e-01 -2.535917758941650391e-01 3.117632269859313965e-01 2.571225725114345551e-02 -7.197763770818710327e-02 -1.678133457899093628e-01 -4.109156318008899689e-03 -7.785183191299438477e-02 2.669851528480648994e-03 -1.635794192552566528e-01 -1.321123838424682617e-01 1.315727978944778442e-01 -5.628184229135513306e-02 -2.103178575634956360e-02 -1.993832141160964966e-01 7.910114526748657227e-02 -1.330619305372238159e-01 7.404855918139219284e-03 -3.498385846614837646e-01 3.669572994112968445e-02 1.177846267819404602e-01 2.805538475513458252e-01 -2.363438010215759277e-01
-3.416756913065910339e-02 -6.960977334529161453e-03 2.906569242477416992e-01 -9.241919964551925659e-02 1.589410454034805298e-01 -3.285729140043258667e-02 6.857153028249740601e-02 -1.285174190998077393e-01 3.513787388801574707e-01 1.529318839311599731e-01 -2.120869755744934082e-01 1.698432713747024536e-01 3.097923845052719116e-02 -1.171121373772621155e-01 -3.508482500910758972e-02 1.010909453034400940e-01 8.036606758832931519e-02 1.762587428092956543e-01 3.901736438274383545e-02 -2.414720654487609863e-01 2.779594659805297852e-01 1.999845206737518311e-01 1.430829167366027832e-01 -1.474703103303909302e-01 4.068373516201972961e-02 8.017561584711074829e-02 -1.936588138341903687e-01 -1.833249032497406006e-01 -1.636023372411727905e-01 -5.568657652474939823e-04 -2.534189820289611816e-01 -4.293926656246185303e-01
-3.800364211201667786e-02 4.720336571335792542e-02 -2.328516170382499695e-02 -6.309475004673004150e-02 1.371074914932250977e-01 1.248125284910202026e-01 1.581957638263702393e-01 -8.210991322994232178e-02 -1.889884322881698608e-01 3.383236229419708252e-01 -4.767470061779022217e-03 1.133139431476593018e-01 2.075659483671188354e-02 -5.690813809633255005e-02 -6.853719055652618408e-02 2.169521450996398926e-01 3.712436556816101074e-02 4.112783074378967285e-02 -4.778266549110412598e-01 8.854638785123825073e-02 -2.076249010860919952e-02 9.772071242332458496e-02 1.297089923173189163e-02 -2.604078352451324463e-01 -7.655609399080276489e-02 -2.308079749345779419e-01 -3.553372323513031006e-01 -1.012262031435966492e-01 -1.758329384028911591e-02 -1.934158504009246826e-01 1.747101247310638428e-01 -3.551147878170013428e-01
6.087449565529823303e-02 2.914264239370822906e-02 -2.400656044483184814e-02 5.236573517322540283e-02 -1.933483779430389404e-01 1.011204347014427185e-02 -1.550628989934921265e-01 2.194073051214218140e-01 1.953967064619064331e-01 1.988201737403869629e-01 9.168034791946411133e-02 1.394722461700439453e-01 -2.419442236423492432e-01 -3.088037483394145966e-03 -4.735935106873512268e-02 -1.638167798519134521e-01 1.733504682779312134e-01 1.782988309860229492e-01 -1.437076777219772339e-01 -1.209272965788841248e-01 -2.272835820913314819e-01 8.299491554498672485e-02 1.849373616278171539e-02 -3.220923542976379395e-01 1.281850785017013550e-01 3.265008628368377686e-01 -9.726683795452117920e-02 -2.737258374691009521e-01 -4.472369328141212463e-03 1.706471592187881470e-01 -1.592229455709457397e-01 -4.093935787677764893e-01
-1.818415224552154541e-01 4.263507202267646790e-03 2.870937585830688477e-01 -1.850441098213195801e-01 -5.427404120564460754e-02 9.213239699602127075e-02 6.487496942281723022e-02 -3.743624687194824219e-01 -5.175603926181793213e-02 2.633057534694671631e-01 4.872528091073036194e-02 3.295438289642333984e-01 -2.128392010927200317e-01 1.467579007148742676e-01 -1.044169291853904724e-01 1.503280103206634521e-01 5.230695754289627075e-02 -1.748635061085224152e-02 -1.021760851144790649e-01 -1.729777753353118896e-01 6.635646522045135498e-02 4.394366592168807983e-02 -9.952636808156967163e-02 -2.532743811607360840e-01 -1.086463592946529388e-02 -1.277524828910827637e-01 -1.453103423118591309e-01 -1.270247697830200195e-01 1.074917092919349670e-01 1.191190406680107117e-01 1.519441455602645874e-01 -4.299173653125762939e-01
2.563735842704772949e-01 -2.499111443758010864e-01 -1.350140273571014404e-01 -2.357258647680282593e-02 4.870112240314483643e-02 9.019493311643600464e-02 -2.643624246120452881e-01 -6.685985624790191650e-02 4.019191265106201172e-01 9.641315042972564697e-02 1.032969579100608826e-01 -1.714076288044452667e-02 4.916815832257270813e-02 7.016906980425119400e-03 7.997344434261322021e-02 3.538637608289718628e-02 -7.724217325448989868e-02 -2.713968977332115173e-02 -2.937989309430122375e-02 -1.843338459730148315e-01 2.074928283691406250e-01 -8.997416496276855469e-02 1.150060966610908508e-01 -3.073123097419738770e-01 3.068889379501342773e-01 7.934065163135528564e-02 -2.739629521965980530e-02 -4.064413905143737793e-02 -2.218694984912872314e-01 -9.655569680035114288e-03 7.319447398185729980e-02 -4.672673940658569336e-01
-3.023396991193294525e-02 -6.834115833044052124e-02 3.837499022483825684e-02 1.095338314771652222e-01 1.287996768951416016e-01 1.785806715488433838e-01 -7.175132632255554199e-02 -6.415809690952301025e-02 3.572681918740272522e-02 -1.172382291406393051e-02 -1.891279220581054688e-01 2.951951622962951660e-01 -1.187892779707908630e-01 1.496719941496849060e-02 9.190026670694351196e-03 6.392993032932281494e-02 -1.592575460672378540e-01 3.554823622107505798e-02 -2.423680573701858521e-01 6.121311336755752563e-02 2.343969047069549561e-02 -8.252882212400436401e-02 8.809159509837627411e-03 -5.152150392532348633e-01 -1.964065879583358765e-01 2.701302058994770050e-02 -1.645403355360031128e-01 -2.538749873638153076e-01 -2.693353593349456787e-01 -4.230281114578247070e-01 3.221398964524269104e-02 -1.871001422405242920e-01
-1.072983220219612122e-01 -1.479180306196212769e-01 -2.582239210605621338e-01 -3.613222762942314148e-02 -1.989804953336715698e-01 -1.349539030343294144e-02 1.467716246843338013e-01 1.859080940485000610e-01 1.469679176807403564e-01 1.869869083166122437e-01 1.514092981815338135e-01 3.033945858478546143e-01 4.462555795907974243e-02 -3.844918310642242432e-01 1.173871010541915894e-01 -6.759199500083923340e-02 2.147440612316131592e-01 -2.392677776515483856e-02 -2.603245666250586510e-03 -5.141836032271385193e-02 1.813276112079620361e-01 2.196545302867889404e-01 -1.937528327107429504e-02 -2.892655432224273682e-01 1.169898733496665955e-01 -3.866397961974143982e-02 -1.568699926137924194e-01 -4.305191040039062500e-01 -8.640989661216735840e-02 6.132057681679725647e-02 -9.061602503061294556e-02 -6.278713792562484741e-02
-3.627003729343414307e-02 -3.294724524021148682e-01 -3.145797178149223328e-02 1.863712817430496216e-01 -2.043461650609970093e-01 1.040660589933395386e-01 2.978876829147338867e-01 8.655188232660293579e-02 1.154883503913879395e-01 5.165160074830055237e-02 3.422863036394119263e-02 1.281031817197799683e-01 9.404577314853668213e-02 -4.190696030855178833e-02 2.109639793634414673e-01 -1.555074751377105713e-01 5.020589381456375122e-02 -8.351621031761169434e-02 2.032081633806228638e-01 -4.206778854131698608e-02 6.333303451538085938e-02 1.360685080289840698e-01 9.462709724903106689e-02 -3.628953397274017334e-01 3.635118156671524048e-02 -8.578920736908912659e-03 -2.878783345222473145e-01 1.051154453307390213e-02 1.471890956163406372e-01 1.337520778179168701e-01 7.156830281019210815e-02 -4.979245662689208984e-01
4.193926230072975159e-02 2.315898239612579346e-01 -1.880104839801788330e-01 3.328359499573707581e-02 1.457528173923492432e-01 1.480197347700595856e-02 1.526329368352890015e-01 7.327289879322052002e-02 -1.686866879463195801e-01 1.609823256731033325e-01 -4.664962738752365112e-02 2.720164656639099121e-01 -7.703756447881460190e-03 -3.812887519598007202e-02 -3.318083286285400391e-01 1.234958544373512268e-01 1.407585889101028442e-01 6.355314701795578003e-02 -1.957057416439056396e-01 -3.753641247749328613e-02 -3.800638020038604736e-03 -5.839734151959419250e-02 -2.154821343719959259e-02 -4.278469383716583252e-01 4.987104982137680054e-02 -3.007754981517791748e-01 -4.084242582321166992e-01 7.722993940114974976e-02 -8.787707239389419556e-02 -1.626193225383758545e-01 1.952839642763137817e-01 -1.099413037300109863e-01
-7.453484088182449341e-02 2.334101349115371704e-01 -1.073403581976890564e-01 -1.012193877249956131e-02 8.291216939687728882e-02 -1.306596957147121429e-02 1.568045467138290405e-01 1.622015982866287231e-01 -2.729508653283119202e-02 -1.525347232818603516e-01 1.165297254920005798e-01 3.096864819526672363e-01 1.204263418912887573e-01 -1.544665992259979248e-01 -1.166709437966346741e-01 -5.112111940979957581e-02 4.690267890691757202e-02 -9.875208884477615356e-02 -3.252414762973785400e-01 -3.774136900901794434e-01 -4.752096906304359436e-02 -7.761889137327671051e-03 2.301052212715148926e-02 -1.755960583686828613e-01 -1.930803656578063965e-01 -1.808523535728454590e-01 -4.135980457067489624e-02 -4.360755085945129395e-01 -1.480875909328460693e-01 -7.127075642347335815e-02 -1.388753652572631836e-01 -2.833730280399322510e-01
-1.814744323492050171e-01 -2.624894380569458008e-01 5.182847008109092712e-02 -2.226881915703415871e-03 1.683262363076210022e-02 -3.424686193466186523e-02 7.454488426446914673e-02 3.255264461040496826e-02 4.009554982185363770e-01 1.990866810083389282e-01 -3.945211693644523621e-02 1.551547348499298096e-01 1.163452677428722382e-02 -2.417257577180862427e-01 -1.488343775272369385e-01 -1.123985946178436279e-01 2.050277143716812134e-01 4.147846193518489599e-04 -2.683770954608917236e-01 -6.798065267503261566e-03 1.031777858734130859e-01 -1.926343441009521484e-01 2.928457781672477722e-02 -2.112781107425689697e-01 2.068935148417949677e-02 -1.023953408002853394e-01 -3.771785497665405273e-01 3.908334299921989441e-02 -3.338223099708557129e-01 2.715160250663757324e-01 1.076429039239883423e-01 -9.597979485988616943e-02
7.641739398241043091e-02 1.085272058844566345e-01 -1.224920377135276794e-01 -1.939289569854736328e-01 6.108451262116432190e-02 4.529970139265060425e-02 1.894675195217132568e-01 -2.614486403763294220e-02 -6.140731275081634521e-02 3.996569812297821045e-01 -4.036902263760566711e-02 1.215009838342666626e-01 -8.178583532571792603e-02 -5.625828728079795837e-02 -2.130563557147979736e-01 1.473925113677978516e-01 -1.473128348588943481e-01 2.506737112998962402e-01 -2.205127030611038208e-01 -1.164026209153234959e-03 -1.014278829097747803e-02 1.337216794490814209e-01 -7.589352130889892578e-02 -2.236735373735427856e-01 2.021901309490203857e-02 -2.443866878747940063e-01 -4.115118980407714844e-01 -6.748940795660018921e-02 -1.708492785692214966e-01 -2.074895799160003662e-01 1.946758180856704712e-01 -2.818410396575927734e-01
-6.265041977167129517e-02 -2.422474883496761322e-02 -2.709169983863830566e-01 7.706073671579360962e-02 -9.184017777442932129e-02 8.041274547576904297e-02 -2.609498202800750732e-01 -1.393049838952720165e-03 2.083622664213180542e-01 1.856921985745429993e-02 3.656945005059242249e-02 4.146092832088470459e-01 -4.759446904063224792e-02 -8.427840471267700195e-02 -1.732224524021148682e-01 -7.552126795053482056e-02 -2.349123917520046234e-02 8.864045143127441406e-02 -7.485736161470413208e-02 -7.755710277706384659e-03 -1.674622595310211182e-01 -1.490624547004699707e-01 4.075903445482254028e-02 -2.098575830459594727e-01 2.618477344512939453e-01 3.940971568226814270e-02 1.423898041248321533e-01 -2.741555273532867432e-01 1.063520237803459167e-01 2.851994037628173828e-01 -1.385618001222610474e-02 -4.501646757125854492e-01
-3.669286891818046570e-02 -6.164587661623954773e-02 -2.999481856822967529e-01 2.048864960670471191e-01 1.937630772590637207e-01 1.031950339674949646e-01 1.350560933351516724e-01 1.055014133453369141e-01 -2.899730801582336426e-01 1.437089443206787109e-01 2.636648481711745262e-03 3.054002821445465088e-01 -1.263420581817626953e-01 -1.991434842348098755e-01 -2.713271044194698334e-02 -1.812933385372161865e-01 6.256239116191864014e-02 1.103811785578727722e-01 -2.323390692472457886e-01 1.378095000982284546e-01 -4.977395012974739075e-02 -2.310752719640731812e-01 7.475212216377258301e-02 -2.563560009002685547e-01 6.754186749458312988e-02 -1.418406367301940918e-01 -3.042491674423217773e-01 -3.181997314095497131e-02 -2.699709236621856689e-01 -1.390450354665517807e-02 3.718130290508270264e-02 -2.985530495643615723e-01
7.685219496488571167e-02 -4.054196178913116455e-02 -1.099624410271644592e-01 2.644245028495788574e-01 -2.224485389888286591e-02 3.463430404663085938e-01 1.639232039451599121e-01 -1.214097589254379272e-01 6.576565653085708618e-02 7.419241219758987427e-02 -1.197090968489646912e-01 2.408049106597900391e-01 1.837685517966747284e-02 -1.268669962882995605e-01 1.203783228993415833e-02 -1.184800043702125549e-01 -3.180192783474922180e-02 1.972289085388183594e-01 1.802031248807907104e-01 2.024269895628094673e-03 7.561041414737701416e-02 4.587547481060028076e-02 1.998651325702667236e-01 -2.810890674591064453e-01 -2.938874065876007080e-02 -9.821295738220214844e-02 -2.324676811695098877e-01 4.346643015742301941e-02 2.540960013866424561e-01 3.257094621658325195e-01 1.298801898956298828e-01 -4.271878600120544434e-01
2.553776465356349945e-02 -2.425300478935241699e-01 9.034879505634307861e-03 -1.751575022935867310e-01 2.634696662425994873e-01 1.873803436756134033e-01 9.631840884685516357e-02 -3.404428064823150635e-02 9.735503047704696655e-02 1.520699821412563324e-02 -3.994130492210388184e-01 9.404505044221878052e-02 3.787672892212867737e-02 -6.749964505434036255e-02 2.104042842984199524e-02 -1.799098998308181763e-01 2.250988632440567017e-01 1.018828302621841431e-01 6.934072822332382202e-03 -1.882424354553222656e-01 3.511087596416473389e-01 5.557361245155334473e-02 2.179829627275466919e-01 -2.683787345886230469e-01 1.279623806476593018e-01 1.737613230943679810e-01 -9.752698987722396851e-02 -2.355229705572128296e-01 -3.338625887408852577e-03 -4.953400418162345886e-02 -1.853325217962265015e-02 -3.480158150196075439e-01
1.991977691650390625e-01 -2.950460016727447510e-01 1.739166229963302612e-01 2.546467632055282593e-02 -2.370422482490539551e-01 -1.551730930805206299e-01 -1.842706464231014252e-02 5.568660050630569458e-02 1.473654359579086304e-01 3.554622530937194824e-01 -1.867619305849075317e-01 3.614454269409179688e-01 6.644435226917266846e-02 4.703576862812042236e-02 -2.425015121698379517e-01 1.608992554247379303e-02 8.307760953903198242e-02 -2.304251044988632202e-01 2.727449871599674225e-02 -5.422734655439853668e-03 -2.211455814540386200e-02 1.161456704139709473e-01 2.905661165714263916e-01 -8.390833437442779541e-02 -1.237284764647483826e-01 -1.041027083992958069e-01 -1.701064854860305786e-01 -1.134593188762664795e-01 -1.527982205152511597e-01 -2.950928732752799988e-02 9.024928510189056396e-02 -3.359183669090270996e-01
2.465001046657562256e-01 -1.269907574169337749e-03 -6.506656110286712646e-02 -1.994706541299819946e-01 1.173179224133491516e-01 3.980758413672447205e-02 2.025809325277805328e-02 7.624125573784112930e-03 1.844643056392669678e-01 9.790674597024917603e-02 -5.730383563786745071e-03 2.684772312641143799e-01 8.086648583412170410e-02 -1.976561248302459717e-01 -1.763420552015304565e-01 3.475351631641387939e-01 2.505985796451568604e-01 -3.758667036890983582e-02 -4.516173899173736572e-01 -1.703191697597503662e-01 -2.814805209636688232e-01 -5.921791866421699524e-02 4.240678623318672180e-02 -1.977015435695648193e-01 2.263362407684326172e-01 -7.313966751098632812e-02 4.995573684573173523e-02 -4.649128392338752747e-02 4.083433374762535095e-02 -1.292896866798400879e-01 1.000945940613746643e-01 -2.361117154359817505e-01
-2.019777595996856689e-01 -1.801439076662063599e-01 4.635223746299743652e-02 7.299849390983581543e-02 -1.580958962440490723e-01 4.694614186882972717e-02 1.338334083557128906e-01 3.584043681621551514e-02 1.605994403362274170e-01 4.664226993918418884e-02 5.301903560757637024e-02 2.438057512044906616e-01 1.813230216503143311e-01 -3.226254284381866455e-01 -3.542046546936035156e-01 -7.762390375137329102e-02 -4.336805641651153564e-02 4.787469655275344849e-02 2.976233372464776039e-03 1.636405736207962036e-01 -2.215499132871627808e-01 -1.021437570452690125e-01 2.245963811874389648e-01 -3.298928737640380859e-01 6.557522714138031006e-02 4.607726819813251495e-03 -2.035875804722309113e-03 -1.648013144731521606e-01 1.578504741191864014e-01 1.356286704540252686e-01 -2.889246493577957153e-02 -4.345435798168182373e-01
-1.633533984422683716e-01 -1.543339341878890991e-01 4.602267220616340637e-02 -7.788953185081481934e-02 2.476086616516113281e-01 -1.210072189569473267e-01 -8.373802900314331055e-02 -9.163968265056610107e-02 -4.930550977587699890e-02 -9.033082425594329834e-02 6.373365875333547592e-03 3.586096763610839844e-01 -1.208798736333847046e-01 -2.563833892345428467e-01 -2.641248889267444611e-02 -2.467985153198242188e-01 1.316435933113098145e-01 -3.551665320992469788e-02 6.679023802280426025e-02 -3.095012605190277100e-01 1.792508363723754883e-01 5.275332368910312653e-03 3.130827546119689941e-01 -3.297183811664581299e-01 1.679517030715942383e-01 8.975840359926223755e-02 1.038076058030128479e-01 -1.309078335762023926e-01 3.402011841535568237e-02 -2.796025574207305908e-02 -8.193324506282806396e-02 -3.717511892318725586e-01
2.584452331066131592e-01 5.360663682222366333e-02 -7.476225495338439941e-02 2.303168550133705139e-02 1.756809949874877930e-01 1.511861234903335571e-01 -1.716348379850387573e-01 -1.414619982242584229e-01 -2.342682927846908569e-01 2.782334983348846436e-01 9.912940114736557007e-02 2.086657136678695679e-01 3.490911424160003662e-02 -1.169550865888595581e-01 -1.376013904809951782e-01 -1.232144832611083984e-01 1.779430359601974487e-01 1.429195851087570190e-01 -2.084157168865203857e-01 -1.788719445466995239e-01 5.647382140159606934e-02 -1.547058969736099243e-01 1.436360329389572144e-01 -3.743782639503479004e-02 -2.814490497112274170e-01 -1.135970950126647949e-01 -4.134365022182464600e-01 -9.830882400274276733e-02 -7.141545414924621582e-02 -1.748167723417282104e-02 2.478462159633636475e-01 -2.648034691810607910e-01
-1.389626562595367432e-01 3.636868298053741455e-02 5.062217824161052704e-03 8.075099438428878784e-02 6.494250148534774780e-02 1.927290558815002441e-01 -8.389661461114883423e-02 -1.172460764646530151e-01 6.991621851921081543e-02 1.893453896045684814e-01 1.411568522453308105e-01 4.784037545323371887e-02 -1.112104356288909912e-01 -1.114939153194427490e-01 -1.431684792041778564e-01 -2.912052720785140991e-02 -6.443535536527633667e-02 1.677291840314865112e-01 -4.382533207535743713e-02 -3.382435739040374756e-01 -2.524362206459045410e-01 1.249094977974891663e-01 -1.397095620632171631e-01 -1.956044733524322510e-01 2.334048002958297729e-01 -2.713291943073272705e-01 6.477165967226028442e-02 -9.399983286857604980e-02 -7.411819696426391602e-02 3.340290626510977745e-03 1.080444678664207458e-01 -5.979528427124023438e-01
4.208686351776123047e-01 -2.723891437053680420e-01 -1.188863292336463928e-01 5.664430931210517883e-02 -8.521590381860733032e-02 -2.130853943526744843e-02 -1.280563324689865112e-01 3.840889409184455872e-02 -8.504876494407653809e-02 2.634543478488922119e-01 1.033515259623527527e-01 3.104386329650878906e-01 3.299698233604431152e-02 2.812604233622550964e-02 -4.150875285267829895e-02 6.618638336658477783e-02 4.013640061020851135e-02 -4.819477442651987076e-03 -3.348606228828430176e-01 -2.710824087262153625e-02 9.461589902639389038e-02 1.315470188856124878e-01 2.553968429565429688e-01 -2.972877621650695801e-01 4.133591949939727783e-01 5.890293046832084656e-02 -1.458780467510223389e-02 -1.508296430110931396e-01 8.351575583219528198e-03 -1.103991940617561340e-01 -1.380223222076892853e-02 -9.976082295179367065e-02
-1.659018099308013916e-01 -2.781529724597930908e-01 1.550750881433486938e-01 -2.245423793792724609e-01 -1.269543170928955078e-01 1.595082581043243408e-01 8.471021056175231934e-02 -6.335037946701049805e-02 3.465995192527770996e-01 1.039631888270378113e-01 -1.003406047821044922e-01 2.040393650531768799e-01 7.848593592643737793e-02 -3.025541640818119049e-02 -1.236048117280006409e-01 -5.486571788787841797e-02 1.548176705837249756e-01 -2.112946659326553345e-01 7.631828635931015015e-02 -9.233564138412475586e-02 1.207475215196609497e-01 -1.787976175546646118e-01 -1.149824857711791992e-01 -4.319518804550170898e-01 1.207727268338203430e-01 -1.782943159341812134e-01 -1.474254280328750610e-01 -1.268811523914337158e-01 -2.853873968124389648e-01 9.809719026088714600e-02 6.615475565195083618e-02 -2.256483137607574463e-01
1.461581438779830933e-01 -1.163859739899635315e-01 5.478786677122116089e-02 1.494782119989395142e-01 -1.294146776199340820e-01 -2.703580260276794434e-02 -1.480064243078231812e-01 5.673142522573471069e-02 2.964957356452941895e-01 1.605771481990814209e-01 1.286131143569946289e-01 -7.372491806745529175e-02 -1.774779409170150757e-01 -5.302444100379943848e-02 -3.264793157577514648e-01 -1.592805534601211548e-01 -1.663926690816879272e-01 1.627501472830772400e-02 -1.113755553960800171e-01 -2.163600325584411621e-01 -1.997991949319839478e-01 6.304151564836502075e-02 1.266657412052154541e-01 -2.942801117897033691e-01 2.636537849903106689e-01 -1.456056386232376099e-01 -1.491717994213104248e-01 -3.825442194938659668e-01 1.475923508405685425e-01 -4.930425435304641724e-02 1.762892603874206543e-01 -2.165575474500656128e-01
2.360663563013076782e-01 1.985596418380737305e-01 -1.531077325344085693e-01 -5.650684982538223267e-02 1.257371455430984497e-01 -5.243292823433876038e-02 -1.612557768821716309e-01 -1.604534685611724854e-01 3.137845098972320557e-01 -4.816946387290954590e-02 -2.131769657135009766e-01 -7.356478367000818253e-03 -1.240726709365844727e-01 -1.685646474361419678e-01 -6.954974681138992310e-02 -2.562343180179595947e-01 1.252581775188446045e-01 1.897398978471755981e-01 1.224673688411712646e-01 -2.841051816940307617e-01 -4.604035243391990662e-02 1.782778203487396240e-01 2.492350935935974121e-01 -3.645425438880920410e-01 -1.043967381119728088e-01 -1.720233708620071411e-01 7.837744429707527161e-03 -7.481020689010620117e-02 -9.973654896020889282e-02 -9.813141077756881714e-02 1.498380750417709351e-01 -2.878000438213348389e-01
2.580146491527557373e-01 4.439955949783325195e-02 1.440330445766448975e-01 -8.126378804445266724e-02 1.373938024044036865e-01 8.238983899354934692e-02 -1.067201327532529831e-02 9.262292087078094482e-02 -1.770831793546676636e-01 2.501851320266723633e-01 -1.208018362522125244e-01 3.808268532156944275e-02 -2.043507546186447144e-01 6.790741533041000366e-02 1.772993057966232300e-01 -2.231812775135040283e-01 1.219464465975761414e-02 5.115101113915443420e-02 -5.763749778270721436e-02 -1.407498419284820557e-01 9.215722978115081787e-02 6.562515348196029663e-02 -5.353287234902381897e-02 -4.062914848327636719e-01 -4.165649786591529846e-02 -1.575656384229660034e-01 -9.254237264394760132e-02 -4.677176475524902344e-01 -2.593963406980037689e-02 -1.171892061829566956e-01 1.218792498111724854e-01 -3.773023188114166260e-01
8.680243976414203644e-03 -1.007197946310043335e-01 2.109062224626541138e-01 -1.602726727724075317e-01 1.801318228244781494e-01 1.032367199659347534e-01 8.741115033626556396e-02 -2.430867850780487061e-01 2.074083238840103149e-01 3.651974797248840332e-01 -1.626338660717010498e-01 4.687841236591339111e-02 -1.148756965994834900e-02 -7.727037370204925537e-02 -2.175575047731399536e-01 -4.828082025051116943e-02 -2.970926836133003235e-02 1.502127647399902344e-01 8.369601517915725708e-02 -1.772125959396362305e-01 1.373103111982345581e-01 8.476789295673370361e-02 1.991055607795715332e-01 -3.570411503314971924e-01 1.734218895435333252e-01 1.386995613574981689e-01 1.177112236618995667e-01 -2.974332571029663086e-01 -1.811556518077850342e-01 3.170113265514373779e-02 -1.415372490882873535e-01 -2.974343001842498779e-01
-1.920192688703536987e-01 -2.142124027013778687e-01 -4.990067798644304276e-03 -2.672118544578552246e-01 -3.784205764532089233e-02 -6.428048014640808105e-02 1.384131610393524170e-01 6.772740930318832397e-02 -2.139458060264587402e-01 7.974535971879959106e-02 -2.310885041952133179e-01 1.832002997398376465e-01 4.595833644270896912e-02 -1.054886430501937866e-01 1.649283021688461304e-01 8.233739435672760010e-02 2.827346883714199066e-02 2.873708307743072510e-01 -3.047080934047698975e-01 -1.817231178283691406e-01 -5.842991545796394348e-02 -3.972015902400016785e-02 -2.245480008423328400e-02 -1.269127279520034790e-01 -8.871034532785415649e-02 -1.582328826189041138e-01 -3.251318335533142090e-01 -7.376447319984436035e-02 3.683698922395706177e-02 -3.162510991096496582e-01 -2.581082843244075775e-02 -3.914546966552734375e-01
-1.704531349241733551e-02 -1.315982192754745483e-01 5.523513630032539368e-02 -2.123207598924636841e-01 2.137590646743774414e-01 -2.136992067098617554e-01 -1.416850090026855469e-01 -3.529806807637214661e-02 9.913193434476852417e-02 1.265635043382644653e-01 2.771188914775848389e-01 2.099830210208892822e-01 2.166215032339096069e-01 1.612241119146347046e-01 4.182459786534309387e-02 -1.964442729949951172e-01 -6.398769468069076538e-02 -4.056499456055462360e-04 -4.387386441230773926e-01 -6.874001026153564453e-02 8.229719102382659912e-02 8.801457285881042480e-02 1.434887498617172241e-01 -3.185115158557891846e-01 -9.962889552116394043e-02 -1.829851418733596802e-01 -1.054902523756027222e-01 -2.811627388000488281e-01 3.533472493290901184e-02 -5.792835354804992676e-02 -9.680748917162418365e-03 -2.922857105731964111e-01
4.544115066528320312e-02 -2.746131718158721924e-01 1.412162035703659058e-01 7.353291660547256470e-02 6.252995878458023071e-02 -8.184774219989776611e-02 -2.547340933233499527e-03 6.960756331682205200e-02 7.908089458942413330e-02 3.418647050857543945e-01 -3.119019865989685059e-01 3.715884089469909668e-01 3.825834020972251892e-02 -1.569185853004455566e-01 -2.108978927135467529e-01 5.388665199279785156e-02 -9.374642372131347656e-02 -7.690540701150894165e-02 1.066566184163093567e-01 3.880332224071025848e-03 -7.106532901525497437e-02 2.376443147659301758e-01 2.626187503337860107e-01 -2.659828960895538330e-02 -1.937199980020523071e-01 -3.157475590705871582e-01 -1.427007168531417847e-01 -8.940711617469787598e-02 -1.616283506155014038e-01 -1.732326485216617584e-02 1.437358856201171875e-01 -2.824860215187072754e-01
9.954184293746948242e-02 -3.244167566299438477e-01 1.075427234172821045e-01 -6.730113178491592407e-02 -1.400315612554550171e-01 4.549450427293777466e-02 5.259256064891815186e-02 9.749144315719604492e-02 2.655395567417144775e-01 3.677840232849121094e-01 -1.562995165586471558e-01 3.591113090515136719e-01 7.089107483625411987e-02 -1.055921837687492371e-01 -1.769855804741382599e-02 -1.767175155691802502e-03 -2.673806250095367432e-01 -2.285530092194676399e-03 -2.460055351257324219e-01 -3.036894798278808594e-01 2.088392674922943115e-01 -1.535494625568389893e-01 2.912349253892898560e-02 -1.766253411769866943e-01 2.708391547203063965e-01 -2.285414189100265503e-02 -1.684425920248031616e-01 -6.399869918823242188e-02 -5.721790716052055359e-02 1.422428786754608154e-01 -2.984661981463432312e-02 -7.014751434326171875e-02
2.423674464225769043e-01 1.189546138048171997e-01 2.158580571413040161e-01 1.438151895999908447e-01 -1.442721039056777954e-01 1.375139206647872925e-01 -2.818930745124816895e-01 -1.399392634630203247e-01 1.351545453071594238e-01 7.572534680366516113e-02 -1.709251105785369873e-01 1.532117575407028198e-01 -1.091837435960769653e-01 -2.281965315341949463e-01 -2.413913160562515259e-01 -3.167546167969703674e-02 9.972757846117019653e-02 2.456710636615753174e-01 -9.619794785976409912e-02 -2.514425218105316162e-01 5.846407264471054077e-02 1.285867840051651001e-01 3.572165966033935547e-01 -8.001530170440673828e-02 7.399614900350570679e-02 6.446801126003265381e-02 -1.776212900876998901e-01 -4.451437667012214661e-02 -2.638508081436157227e-01 -8.835268090479075909e-04 7.690966129302978516e-02 -3.250682353973388672e-01
3.688242286443710327e-02 -1.429896801710128784e-01 -3.596236109733581543e-01 4.413631279021501541e-03 -1.233004704117774963e-01 6.204401701688766479e-02 -2.669140882790088654e-02 -1.611347496509552002e-01 -2.137427181005477905e-01 1.026056930422782898e-01 -3.130048513412475586e-01 4.067349433898925781e-01 -3.068060874938964844e-01 -1.494636684656143188e-01 1.838289797306060791e-01 3.703134879469871521e-02 1.639729887247085571e-01 5.540125444531440735e-02 -7.159315049648284912e-02 -6.996873021125793457e-02 -1.051338613033294678e-01 -7.749912887811660767e-02 6.705947965383529663e-02 -2.964011728763580322e-01 -6.784787774085998535e-02 -1.886103153228759766e-01 -1.026123911142349243e-01 -1.347059458494186401e-01 -8.290138095617294312e-02 -1.570858806371688843e-01 1.355309411883354187e-02 -2.861655056476593018e-01
-3.566304966807365417e-02 7.169080432504415512e-03 -2.903804481029510498e-01 -1.499148178845643997e-02 -1.719380766153335571e-01 1.985316574573516846e-01 1.222732663154602051e-01 1.701885312795639038e-01 3.469923883676528931e-02 1.314712762832641602e-01 -3.605228662490844727e-02 2.771745920181274414e-01 1.169857382774353027e-01 -3.185234963893890381e-01 9.363676607608795166e-02 -7.540168613195419312e-02 1.946880817413330078e-01 6.596114486455917358e-02 -1.909460127353668213e-01 -8.747130632400512695e-02 8.604640513658523560e-02 1.770334243774414062e-01 -1.018997579813003540e-01 -2.373207062482833862e-01 1.744541525840759277e-01 -8.135394006967544556e-02 -1.601608991622924805e-01 -4.662499129772186279e-01 3.744909539818763733e-02 9.205124527215957642e-02 -2.101089805364608765e-01 -2.215812206268310547e-01
1.997456252574920654e-01 4.720021504908800125e-03 2.077850997447967529e-01 -1.813656091690063477e-01 7.435594499111175537e-02 2.877388335764408112e-02 1.142648234963417053e-01 2.010077834129333496e-01 1.743482798337936401e-01 1.352018862962722778e-01 -2.081803083419799805e-01 2.030266374349594116e-01 -3.230662085115909576e-03 -1.660375744104385376e-01 8.802829682826995850e-02 -1.843815594911575317e-01 -1.500610560178756714e-01 1.005058586597442627e-01 6.436304748058319092e-02 -8.639781177043914795e-02 -5.420121550559997559e-02 -1.450094729661941528e-01 2.624062001705169678e-01 -3.286438584327697754e-01 -3.596230596303939819e-02 -2.476067049428820610e-03 -5.834406986832618713e-02 -2.759270370006561279e-01 1.756100505590438843e-01 -6.736454367637634277e-02 5.029257535934448242e-01 -8.618057519197463989e-02
2.345585674047470093e-01 -2.664448618888854980e-01 -7.195463031530380249e-02 1.343070417642593384e-01 -1.582612544298171997e-01 2.361029386520385742e-02 -1.380521804094314575e-01 -8.853831887245178223e-02 1.788576245307922363e-01 4.947993159294128418e-02 -6.648562848567962646e-02 2.174561619758605957e-01 -1.426877677440643311e-01 -3.499953150749206543e-01 -2.236467748880386353e-01 1.897349208593368530e-01 8.522590249776840210e-02 9.753686189651489258e-02 8.242440968751907349e-02 -1.026914119720458984e-01 1.696290373802185059e-01 1.247347965836524963e-01 8.632192760705947876e-02 -1.782934665679931641e-01 9.865650534629821777e-02 1.748300343751907349e-01 -3.617784976959228516e-01 -7.924588024616241455e-02 -2.937350273132324219e-01 2.435222119092941284e-01 1.380932927131652832e-01 -1.531279236078262329e-01
-2.192082554101943970e-01 -2.825885079801082611e-02 -2.196752130985260010e-01 -3.356129303574562073e-02 -1.460667550563812256e-01 1.034636348485946655e-01 -3.428661823272705078e-02 1.671563684940338135e-01 3.588535636663436890e-02 3.166952729225158691e-01 -4.436887800693511963e-02 9.646128118038177490e-02 -5.112353712320327759e-02 1.407908499240875244e-01 -5.885620042681694031e-02 -9.565681219100952148e-02 3.096046447753906250e-01 -1.376928389072418213e-01 -4.075224325060844421e-02 7.595145609229803085e-03 -3.733137995004653931e-02 1.752259582281112671e-01 2.282777726650238037e-01 -3.891929984092712402e-01 2.135625928640365601e-01 2.576922625303268433e-02 9.965859353542327881e-02 -2.255087494850158691e-01 -1.935589164495468140e-01 2.654793858528137207e-01 1.207785233855247498e-01 -3.330141007900238037e-01
-1.059330403804779053e-01 -5.606820061802864075e-02 3.699576109647750854e-02 -2.515482008457183838e-01 1.203059963881969452e-02 2.149424701929092407e-02 8.717355877161026001e-02 1.366846077144145966e-02 3.257871270179748535e-01 3.308933079242706299e-01 -1.536385416984558105e-01 1.518938094377517700e-01 1.678757220506668091e-01 -7.076501101255416870e-02 -1.465461552143096924e-01 -3.321208292618393898e-03 1.095451563596725464e-01 -1.835356801748275757e-01 1.701202243566513062e-01 -7.274082303047180176e-02 2.666836380958557129e-01 -8.591719716787338257e-02 -9.339035302400588989e-02 -2.772947251796722412e-01 6.597401201725006104e-02 -2.244910895824432373e-01 -2.745406627655029297e-01 5.359328933991491795e-04 -4.052182137966156006e-01 4.284399095922708511e-03 -1.656159013509750366e-02 -2.386751174926757812e-01
7.817357778549194336e-02 4.519580304622650146e-02 -4.239748418331146240e-02 -1.128544434905052185e-01 -2.076204493641853333e-02 -1.563264280557632446e-01 6.961531937122344971e-02 -1.065522897988557816e-02 -2.160425484180450439e-01 3.470999598503112793e-01 1.416340917348861694e-01 3.397412002086639404e-01 1.132235601544380188e-01 -9.672933258116245270e-03 -1.236403062939643860e-01 2.590263485908508301e-01 1.099203377962112427e-01 1.105744838714599609e-01 -4.082184731960296631e-01 -2.152862548828125000e-01 -2.825245261192321777e-02 -3.019270859658718109e-02 5.006698518991470337e-02 -3.084935247898101807e-01 1.018663570284843445e-01 -2.367484718561172485e-01 3.317533526569604874e-03 -2.961320877075195312e-01 -1.463383883237838745e-01 -9.843890368938446045e-02 -2.415914274752140045e-02 -1.644591987133026123e-01
-8.995611220598220825e-02 -1.603863015770912170e-02 -2.027418650686740875e-02 3.962549939751625061e-02 -1.815796643495559692e-02 8.713938295841217041e-02 -1.429176926612854004e-01 1.570724844932556152e-01 -6.789597123861312866e-02 -9.020521491765975952e-02 1.807262450456619263e-01 2.143199890851974487e-01 1.333984173834323883e-02 2.412894368171691895e-02 -2.318194508552551270e-01 -1.416251957416534424e-01 -7.101519405841827393e-02 -1.199702620506286621e-01 -1.628245562314987183e-01 1.101411134004592896e-01 -6.012028083205223083e-02 -8.492689579725265503e-02 4.286529421806335449e-01 -1.918124258518218994e-01 1.382397264242172241e-01 1.912648528814315796e-01 -3.678264319896697998e-01 -2.631812691688537598e-01 9.902548044919967651e-02 -4.271868988871574402e-02 -4.144293814897537231e-02 -4.557482898235321045e-01
1.398066878318786621e-01 1.620229482650756836e-01 9.743024408817291260e-02 -1.840651780366897583e-01 -3.146380558609962463e-02 -3.312065601348876953e-01 -1.588571369647979736e-01 1.473759394139051437e-02 1.021604910492897034e-01 2.573593556880950928e-01 6.771375238895416260e-02 4.540275037288665771e-01 -1.389224380254745483e-01 -1.631406694650650024e-01 -1.942494511604309082e-01 -1.367215812206268311e-01 -7.892129570245742798e-02 1.792637109756469727e-01 -2.235277891159057617e-01 -1.919174939393997192e-01 8.473865687847137451e-02 6.309554912149906158e-03 -4.977603629231452942e-02 -1.583131402730941772e-01 -9.739697724580764771e-02 -1.501686424016952515e-01 2.165450602769851685e-01 -2.793133556842803955e-01 -1.446180045604705811e-01 -5.744826421141624451e-02 1.746531724929809570e-01 -1.156185194849967957e-01
-5.667846649885177612e-02 -2.015323340892791748e-01 -1.446148008108139038e-01 -2.226537615060806274e-01 -5.977754481136798859e-04 1.223881319165229797e-01 1.895649731159210205e-01 -1.250865757465362549e-01 -2.168923914432525635e-01 2.313498854637145996e-01 -1.245495378971099854e-01 2.130922228097915649e-01 -8.666973561048507690e-02 3.001071512699127197e-02 -7.355853915214538574e-02 2.152028977870941162e-01 -2.368450351059436798e-02 1.553715914487838745e-01 -2.579433917999267578e-01 -2.411301992833614349e-02 -7.497192919254302979e-02 1.153775006532669067e-01 -8.580149710178375244e-02 -1.480187773704528809e-01 -1.007081940770149231e-01 -6.789024919271469116e-02 -4.007109105587005615e-01 -2.412820756435394287e-01 5.398230999708175659e-02 -3.114284574985504150e-01 1.540708988904953003e-01 -3.167064189910888672e-01
-8.692064881324768066e-02 -1.513076126575469971e-01 1.536691486835479736e-01 -1.355861425399780273e-01 2.104930877685546875e-01 -1.697988510131835938e-01 -3.843624144792556763e-02 5.563703551888465881e-02 -5.796211957931518555e-02 9.504276514053344727e-02 -6.024417467415332794e-03 3.231639266014099121e-01 -1.833747476339340210e-01 -1.489249765872955322e-01 -2.658737599849700928e-01 1.327188313007354736e-01 1.396348923444747925e-01 5.691393464803695679e-02 -1.087902188301086426e-01 -9.273447841405868530e-02 3.880469128489494324e-02 1.228687688708305359e-01 2.435487061738967896e-01 -5.018678307533264160e-01 1.740961968898773193e-01 -7.644979655742645264e-02 6.363742053508758545e-02 -2.335202395915985107e-01 2.131730467081069946e-01 -7.404679805040359497e-02 2.891471609473228455e-02 -2.672268152236938477e-01
1.117288917303085327e-01 2.481617331504821777e-01 -1.279186904430389404e-01 1.084841508418321609e-02 -5.678984895348548889e-02 6.670334935188293457e-02 2.130813337862491608e-02 3.090256080031394958e-02 1.339490115642547607e-01 2.238921634852886200e-02 -9.207069128751754761e-02 2.651723623275756836e-01 -1.405365318059921265e-01 -2.342558950185775757e-01 1.565246582031250000e-01 5.569616332650184631e-03 3.159285336732864380e-02 1.116026639938354492e-01 -9.317202866077423096e-02 -3.264082670211791992e-01 1.801071763038635254e-01 2.678144574165344238e-01 1.127759516239166260e-01 -8.287143707275390625e-02 1.376124173402786255e-01 -2.367442399263381958e-01 -2.217460572719573975e-01 -5.540874600410461426e-01 -5.458032339811325073e-02 2.694678865373134613e-02 5.609331652522087097e-03 -1.290037184953689575e-01
-5.554158613085746765e-02 -1.778088882565498352e-02 -8.272525668144226074e-02 1.746087670326232910e-01 -1.766767650842666626e-01 9.718002378940582275e-02 -1.610052026808261871e-02 5.302910692989826202e-03 1.510792672634124756e-01 3.220434114336967468e-02 -6.034682691097259521e-02 1.025024428963661194e-01 7.081543654203414917e-02 9.730676561594009399e-02 -8.279155194759368896e-02 1.399545073509216309e-01 -1.133869141340255737e-01 -2.253749668598175049e-01 3.309795260429382324e-02 1.200381144881248474e-01 1.515241265296936035e-01 1.915615051984786987e-01 1.716687530279159546e-01 -4.032244682312011719e-01 5.265532433986663818e-02 -8.554652333259582520e-02 -5.487018823623657227e-01 -1.076384335756301880e-01 1.618850380182266235e-01 1.233489066362380981e-01 3.958865627646446228e-02 -3.778563439846038818e-01
3.769219815731048584e-01 -8.404575288295745850e-02 2.387506328523159027e-02 -4.315964411944150925e-03 -1.498979032039642334e-01 3.299776017665863037e-01 9.518584236502647400e-03 -5.182749032974243164e-02 2.587767541408538818e-01 -2.277525141835212708e-02 -6.680910289287567139e-02 6.663548946380615234e-02 -2.183747142553329468e-01 -9.214836754836142063e-04 -2.039462514221668243e-02 -8.087015151977539062e-02 1.671674996614456177e-01 1.660623252391815186e-01 -7.443737238645553589e-02 -2.505712211132049561e-01 -1.996837928891181946e-02 6.273355334997177124e-02 1.030726581811904907e-01 -1.446389704942703247e-01 -9.878125786781311035e-02 1.129304394125938416e-01 -4.577392041683197021e-01 -2.009129226207733154e-01 -2.252678871154785156e-01 1.810137033462524414e-01 -1.594325155019760132e-01 -2.098917216062545776e-01
9.731028228998184204e-03 -5.255902931094169617e-02 3.685808181762695312e-01 -1.627501845359802246e-02 1.839573383331298828e-01 -1.914995349943637848e-02 -4.601032473146915436e-03 1.825415343046188354e-01 1.511810868978500366e-01 5.210744217038154602e-02 3.561979159712791443e-02 3.444597423076629639e-01 3.034425377845764160e-01 -6.796118617057800293e-02 1.576380990445613861e-02 2.233262658119201660e-01 9.785881638526916504e-02 1.036805287003517151e-01 -3.494102358818054199e-01 -3.650731742382049561e-01 -1.065887860022485256e-03 4.799416288733482361e-02 1.713563799858093262e-01 -2.236647605895996094e-01 1.110499724745750427e-01 1.747968792915344238e-01 -4.818930104374885559e-02 -1.770454347133636475e-01 2.037226967513561249e-02 1.699950918555259705e-02 7.258956134319305420e-02 -2.474937736988067627e-01
-5.802010744810104370e-02 4.057088121771812439e-02 -1.230785027146339417e-01 3.065619245171546936e-02 -1.489579230546951294e-01 6.432258337736129761e-02 -3.167324513196945190e-02 3.619480133056640625e-01 3.000955283641815186e-01 1.463582068681716919e-01 -3.698605298995971680e-02 1.706251204013824463e-01 3.376724943518638611e-02 -2.495261430740356445e-01 1.480236202478408813e-01 6.048146262764930725e-02 2.612576633691787720e-02 5.516821984201669693e-04 -4.351760074496269226e-02 -2.745551168918609619e-01 -1.627641320228576660e-01 -8.512111753225326538e-02 3.599437177181243896e-01 -7.039529830217361450e-02 2.356842905282974243e-01 -1.521578282117843628e-01 -2.506734132766723633e-01 -3.730655610561370850e-01 6.430546194314956665e-02 3.573544323444366455e-02 1.868279278278350830e-01 -1.496390402317047119e-01
7.684297859668731689e-02 1.098653227090835571e-01 -9.187951683998107910e-03 -1.394240111112594604e-01 -2.147043123841285706e-02 1.087668761610984802e-01 1.209192872047424316e-01 -7.371690869331359863e-02 -1.516921166330575943e-02 2.783526480197906494e-01 -4.534433782100677490e-02 3.403227403759956360e-02 -1.080662980675697327e-01 -6.379337608814239502e-02 -2.691818475723266602e-01 3.279919624328613281e-01 3.519524633884429932e-02 7.123921066522598267e-02 -1.273334026336669922e-01 -1.343369036912918091e-01 -1.406761854887008667e-01 5.612296238541603088e-02 2.036307901144027710e-01 -3.299363851547241211e-01 -5.620820447802543640e-02 -3.800467252731323242e-01 -4.226337075233459473e-01 2.605499466881155968e-03 -7.108579156920313835e-04 -8.520144969224929810e-02 -2.327424474060535431e-02 -3.249381780624389648e-01
1.010597422719001770e-01 -3.909687697887420654e-02 -1.174509972333908081e-01 -2.635377049446105957e-01 6.066359952092170715e-02 1.404535025358200073e-01 5.203075706958770752e-02 -6.831450015306472778e-02 2.712919712066650391e-01 1.189410537481307983e-01 -2.616954147815704346e-01 4.362335801124572754e-02 -8.598979562520980835e-02 -1.102840304374694824e-01 9.051672369241714478e-02 -2.093524336814880371e-01 2.060511112213134766e-01 -3.447940573096275330e-03 1.731272488832473755e-01 -2.884064018726348877e-01 3.156153559684753418e-01 3.971821162849664688e-03 2.506138980388641357e-01 -3.419941663742065430e-01 2.022046297788619995e-01 -1.313121467828750610e-01 -6.485741585493087769e-02 -3.068646788597106934e-01 2.879325672984123230e-02 1.408245116472244263e-01 9.703683108091354370e-02 -1.514023095369338989e-01
2.259797602891921997e-01 -9.509105235338211060e-02 3.864610940217971802e-02 -9.025368094444274902e-02 -1.365767605602741241e-02 -5.798408389091491699e-02 -1.031915247440338135e-01 -1.481897681951522827e-01 2.356024682521820068e-01 -7.896106690168380737e-02 -1.951262205839157104e-01 5.744947865605354309e-02 3.044245019555091858e-02 -1.462977528572082520e-01 1.946786046028137207e-01 1.423714961856603622e-02 8.961754292249679565e-02 -2.351911552250385284e-02 -1.799444667994976044e-02 -2.999223582446575165e-02 2.551927864551544189e-01 -3.503909409046173096e-01 4.213586449623107910e-02 -1.008020639419555664e-01 3.229134976863861084e-01 -5.347317084670066833e-03 -2.270341366529464722e-01 -3.811749517917633057e-01 -8.920179307460784912e-02 -1.791961789131164551e-01 7.889493554830551147e-02 -4.164964258670806885e-01
-1.947628110647201538e-01 -3.300295472145080566e-01 -8.497505635023117065e-02 -1.319723278284072876e-01 -6.793469935655593872e-02 -8.120141923427581787e-02 4.003976937383413315e-03 1.188034750521183014e-02 3.515986204147338867e-01 3.741663992404937744e-01 -4.105380550026893616e-02 2.716313600540161133e-01 -6.016275659203529358e-02 -1.504525542259216309e-01 -1.826311945915222168e-01 -2.308792769908905029e-01 9.717648848891258240e-03 1.092466786503791809e-01 -2.517041862010955811e-01 -8.646899461746215820e-02 -5.643767863512039185e-02 -1.232504248619079590e-01 -3.136187046766281128e-02 -1.739581227302551270e-01 4.835603758692741394e-02 2.520060539245605469e-02 -1.434732228517532349e-01 -2.401121705770492554e-01 -3.322128951549530029e-01 1.310489922761917114e-01 1.218897029757499695e-01 9.512305259704589844e-02
1.574255973100662231e-01 -5.747052654623985291e-02 4.330837633460760117e-03 -3.301587700843811035e-02 -5.111275985836982727e-02 2.065577208995819092e-01 -1.643586754798889160e-01 2.427851855754852295e-01 9.229651838541030884e-02 2.968290634453296661e-02 -2.928362600505352020e-02 6.779874861240386963e-02 -2.532935440540313721e-01 -3.283984363079071045e-01 -2.020439803600311279e-01 -1.323659271001815796e-01 -1.610691696405410767e-01 -1.465705931186676025e-01 -3.064036741852760315e-02 -2.025569230318069458e-01 -1.970390081405639648e-01 2.359295338392257690e-01 9.709182381629943848e-02 -3.017784357070922852e-01 1.935793161392211914e-01 -2.862741649150848389e-01 -2.730519771575927734e-01 -2.458214759826660156e-01 -1.082134544849395752e-01 6.363411247730255127e-02 1.992869526147842407e-01 1.021329034119844437e-02
-9.935519099235534668e-02 2.348158974200487137e-03 -1.653051227331161499e-01 -5.215723067522048950e-02 1.070033311843872070e-01 -9.400143474340438843e-02 1.078277379274368286e-01 -1.204826906323432922e-01 1.601738631725311279e-01 1.105935871601104736e-01 6.307268887758255005e-02 2.894377410411834717e-01 -3.926551342010498047e-01 -4.779549315571784973e-02 2.462915927171707153e-01 9.944384545087814331e-02 6.346376985311508179e-02 8.338857442140579224e-02 -1.776783764362335205e-01 -6.481972336769104004e-02 6.109261140227317810e-02 6.535221636295318604e-02 -1.932298690080642700e-01 -5.067857503890991211e-01 -1.219076812267303467e-01 -1.428546011447906494e-01 -1.858109831809997559e-01 -1.004440933465957642e-01 -2.023889869451522827e-01 1.002528741955757141e-01 2.798359394073486328e-01 -5.356168746948242188e-02
-1.246289312839508057e-01 -1.772341579198837280e-01 -1.713282167911529541e-01 -6.293275952339172363e-02 8.421792834997177124e-02 -9.862340986728668213e-02 -1.239281296730041504e-01 2.948252260684967041e-01 2.379526570439338684e-02 1.003779619932174683e-01 4.369085654616355896e-02 2.506851553916931152e-01 -4.319103062152862549e-02 -1.969023346900939941e-01 3.594195842742919922e-02 -1.772656664252281189e-02 3.327995240688323975e-01 -2.603114545345306396e-01 -8.366281539201736450e-02 -1.036062836647033691e-01 -5.167091637849807739e-02 2.662910521030426025e-01 1.184488236904144287e-01 -2.095447927713394165e-01 8.088610321283340454e-02 -3.348577618598937988e-01 -7.406239956617355347e-02 -1.484655737876892090e-01 1.563191413879394531e-01 1.832722127437591553e-01 1.522165983915328979e-01 -3.575496375560760498e-01
-4.723509773612022400e-02 -2.401256412267684937e-01 7.466384768486022949e-02 -4.949794709682464600e-02 -1.109809130430221558e-01 1.931196302175521851e-01 1.231086701154708862e-01 -2.065947465598583221e-02 2.356108129024505615e-01 5.009244084358215332e-01 -1.588870435953140259e-01 3.040322959423065186e-01 -5.700278282165527344e-02 -2.295278757810592651e-02 8.145465701818466187e-02 -2.201016433537006378e-02 -2.944844663143157959e-01 -1.380216330289840698e-01 -6.338238716125488281e-02 -1.659399718046188354e-01 1.846417039632797241e-01 -1.801492422819137573e-01 6.307456642389297485e-02 -2.537589073181152344e-01 1.475808471441268921e-01 -3.250585868954658508e-02 -2.799164652824401855e-01 -8.269640803337097168e-02 -1.567573845386505127e-01 9.661495685577392578e-02 -1.295610368251800537e-01 -3.017622232437133789e-02
2.071480900049209595e-01 6.384459882974624634e-02 -5.887057166546583176e-03 2.143771573901176453e-02 4.628850147128105164e-02 -4.786008596420288086e-02 6.347863376140594482e-02 1.244852170348167419e-01 1.026743575930595398e-01 1.712858304381370544e-02 -2.594897150993347168e-01 2.519536912441253662e-01 4.051586613059043884e-02 -5.532902479171752930e-01 -2.694702148437500000e-02 -1.507835686206817627e-01 1.795133948326110840e-01 -6.250414252281188965e-02 1.095062717795372009e-01 -1.475066393613815308e-01 2.674068510532379150e-01 -6.836125254631042480e-02 3.704025968909263611e-02 -1.720992773771286011e-01 -9.417695552110671997e-02 -2.419074475765228271e-01 -1.614302992820739746e-01 -1.503159999847412109e-01 -3.835434466600418091e-02 -2.023953944444656372e-01 2.761400341987609863e-01 -2.095058709383010864e-01
-1.347866207361221313e-01 2.383124679327011108e-01 5.344193056225776672e-02 -1.269925385713577271e-01 1.601515412330627441e-01 -7.978039234876632690e-02 -1.345715858042240143e-02 2.707294821739196777e-01 5.969421193003654480e-02 -1.228337660431861877e-01 8.961420506238937378e-02 3.611223101615905762e-01 1.411503553390502930e-01 -1.046678423881530762e-01 -1.158207422122359276e-03 7.666758447885513306e-02 4.284232854843139648e-02 -1.207318995147943497e-02 -3.165632784366607666e-01 -3.030818104743957520e-01 -2.531562559306621552e-02 -3.817228600382804871e-02 2.194804251194000244e-01 -6.488923728466033936e-02 -1.889965683221817017e-01 -2.051164358854293823e-01 -1.641094088554382324e-01 -1.542615294456481934e-01 -2.563542127609252930e-01 -6.485465914011001587e-02 -1.525157094001770020e-01 -3.694319725036621094e-01
-1.577255278825759888e-01 -2.399043552577495575e-02 -1.421510875225067139e-01 -1.907124668359756470e-01 2.937733530998229980e-01 -2.064268141984939575e-01 -9.845347702503204346e-02 -1.444899290800094604e-01 7.136070728302001953e-02 -1.154024805873632431e-02 2.056976854801177979e-01 3.633413612842559814e-01 1.552570015192031860e-01 -5.744035914540290833e-02 -1.016569510102272034e-01 -1.448160409927368164e-01 3.443254530429840088e-01 3.650369867682456970e-02 -1.074448004364967346e-01 1.914813667535781860e-01 1.759661436080932617e-01 -3.166042268276214600e-02 2.278760820627212524e-01 -2.819007337093353271e-01 -2.002207795158028603e-03 -6.901027262210845947e-02 -8.857445418834686279e-02 -9.878419339656829834e-02 -1.304102241992950439e-01 1.036660894751548767e-01 1.984085589647293091e-01 -3.150653839111328125e-01
-8.055380731821060181e-02 2.443640120327472687e-02 -1.069866493344306946e-01 5.171440914273262024e-02 1.879376918077468872e-02 1.254715472459793091e-01 -1.731118559837341309e-01 3.111298941075801849e-02 -5.449583008885383606e-02 2.303967066109180450e-02 2.359512262046337128e-02 3.683016002178192139e-01 -2.845308184623718262e-01 -8.122187107801437378e-02 1.625636368989944458e-01 -7.263007573783397675e-04 1.182841835543513298e-03 -1.462599169462919235e-02 -1.071385741233825684e-01 -8.536203950643539429e-02 -7.370967417955398560e-03 9.439026936888694763e-03 -9.180632978677749634e-02 -5.529008507728576660e-01 -8.117046952247619629e-02 2.536329254508018494e-02 -2.414318770170211792e-01 -3.307216614484786987e-02 -4.220170676708221436e-01 -2.033155262470245361e-01 1.795289814472198486e-01 -1.629183143377304077e-01
3.293176740407943726e-02 4.211466759443283081e-03 1.234794631600379944e-01 -1.869954019784927368e-01 7.714466750621795654e-02 -2.334236949682235718e-01 1.204139441251754761e-01 1.230971440672874451e-01 1.735860109329223633e-01 1.251784712076187134e-01 1.902001798152923584e-01 4.482817947864532471e-01 -8.360791951417922974e-02 -9.247802942991256714e-02 -7.508820295333862305e-02 3.035335242748260498e-02 -2.365956455469131470e-02 1.183966249227523804e-01 -3.052941560745239258e-01 -5.410880967974662781e-02 1.356115639209747314e-01 -4.939602315425872803e-02 -1.540434896014630795e-03 -4.141419753432273865e-02 -1.508137732744216919e-01 -4.383926838636398315e-02 6.233381852507591248e-02 -3.199550807476043701e-01 1.153543293476104736e-01 1.637440919876098633e-01 3.808017075061798096e-01 -3.228725492954254150e-01
1.438193023204803467e-02 -1.267005503177642822e-01 2.033505737781524658e-01 -1.271191388368606567e-01 7.661999017000198364e-02 2.212156653404235840e-01 1.904691010713577271e-01 -1.875516474246978760e-01 1.739485561847686768e-02 2.263128310441970825e-01 -3.497159108519554138e-02 -2.876826003193855286e-02 -4.891773313283920288e-02 -1.676012873649597168e-01 5.791888386011123657e-02 5.691150575876235962e-02 1.757838129997253418e-01 -2.032159082591533661e-02 -2.957931160926818848e-01 -2.145666927099227905e-01 4.925826564431190491e-02 1.188293993473052979e-01 2.199198305606842041e-01 -2.086866796016693115e-01 -1.297478377819061279e-01 -3.858923316001892090e-01 -9.199201315641403198e-02 -1.013023778796195984e-01 -1.543249487876892090e-01 -2.166763842105865479e-01 1.652811318635940552e-01 -3.917387127876281738e-01
-2.185021936893463135e-01 7.708162814378738403e-02 -7.518762350082397461e-02 -2.960521876811981201e-01 -3.399757295846939087e-02 -6.388089060783386230e-02 1.090108230710029602e-01 -1.402335017919540405e-01 8.094656467437744141e-02 5.621798336505889893e-02 2.990851923823356628e-02 3.141925930976867676e-01 -2.552959918975830078e-01 1.380579769611358643e-01 -1.724414080381393433e-01 6.458665430545806885e-02 3.473422825336456299e-01 1.304107606410980225e-01 -1.434200704097747803e-01 1.935067027807235718e-01 5.033068358898162842e-02 -1.625297367572784424e-01 -1.435482650995254517e-01 -2.119521647691726685e-01 1.376650333404541016e-01 -3.125989139080047607e-01 -1.933956891298294067e-01 -9.940464049577713013e-02 -2.074393481016159058e-01 -1.951767131686210632e-02 1.358836591243743896e-01 -2.697887420654296875e-01
5.293167382478713989e-02 1.902609877288341522e-02 -1.123502105474472046e-01 6.394616514444351196e-02 1.587918400764465332e-01 4.602125287055969238e-02 -1.932504326105117798e-01 8.051116764545440674e-02 -1.352486480027437210e-02 2.144791930913925171e-01 3.211655840277671814e-02 3.377815485000610352e-01 -5.453215166926383972e-02 4.505676403641700745e-02 -6.450469046831130981e-02 2.989354431629180908e-01 -1.972998492419719696e-02 -1.302860826253890991e-01 9.644407033920288086e-02 7.784954458475112915e-02 -3.043610155582427979e-01 1.557697206735610962e-01 1.215173378586769104e-01 -3.891721665859222412e-01 -3.020475208759307861e-01 -1.961139291524887085e-01 -1.257485300302505493e-01 -2.204624712467193604e-01 -1.477369964122772217e-01 -1.612268574535846710e-02 1.486147493124008179e-01 -3.082135617733001709e-01
1.231644004583358765e-01 -4.351069778203964233e-02 -2.298930138349533081e-01 5.538525804877281189e-02 -1.105170883238315582e-02 -2.234493941068649292e-02 -1.095448732376098633e-01 4.497015476226806641e-02 3.855890780687332153e-02 1.274600178003311157e-01 1.980129256844520569e-02 5.100570321083068848e-01 -1.849082708358764648e-01 3.294772282242774963e-02 2.477601319551467896e-01 5.557324271649122238e-03 -1.131453439593315125e-01 8.572321385145187378e-02 -8.678861707448959351e-02 -1.250331196933984756e-02 7.249655574560165405e-02 8.229078352451324463e-02 -1.091354638338088989e-01 -4.470848739147186279e-01 -1.822070926427841187e-01 -8.274421095848083496e-02 -1.349302381277084351e-01 -6.265701353549957275e-02 -3.505546450614929199e-01 -2.372925132513046265e-01 1.132634356617927551e-01 -1.775804758071899414e-01
1.747886240482330322e-01 1.619029492139816284e-01 3.068178705871105194e-02 4.127112624701112509e-04 9.145665168762207031e-02 2.605234980583190918e-01 2.043131887912750244e-01 5.751464515924453735e-02 1.457610130310058594e-01 2.734122872352600098e-01 -8.020296692848205566e-02 1.919016987085342407e-02 -1.412405818700790405e-01 4.886696487665176392e-02 1.422150246798992157e-02 -2.132478356361389160e-01 2.406164258718490601e-02 -9.599167108535766602e-02 -2.254604995250701904e-01 -1.817158013582229614e-01 5.639536306262016296e-02 3.035992085933685303e-01 1.476334631443023682e-01 -3.637572526931762695e-01 1.594956964254379272e-01 -2.549358904361724854e-01 -3.070154786109924316e-01 1.379268169403076172e-01 1.178307086229324341e-02 1.694079302251338959e-02 1.213621050119400024e-01 -2.969999015331268311e-01
-9.832064062356948853e-02 3.085112944245338440e-02 -9.846763312816619873e-02 -1.178501248359680176e-01 -2.318621575832366943e-01 -1.580565273761749268e-01 1.140215322375297546e-01 8.846361190080642700e-02 2.563803195953369141e-01 1.322118192911148071e-01 -2.923542857170104980e-01 1.899110153317451477e-02 -3.978344425559043884e-02 -6.817822903394699097e-02 1.015781685709953308e-01 4.339345917105674744e-02 -1.064049080014228821e-01 6.944449245929718018e-02 -4.951839894056320190e-02 -2.708925008773803711e-01 3.130873665213584900e-02 -1.141386106610298157e-01 6.174882128834724426e-02 3.324983641505241394e-02 3.136567771434783936e-02 -2.716180086135864258e-01 -2.682875692844390869e-01 -4.945162534713745117e-01 -2.059793919324874878e-01 1.586336344480514526e-01 7.084190100431442261e-02 -3.224161863327026367e-01
-2.719153165817260742e-01 -2.097803726792335510e-02 -2.818012051284313202e-02 -9.494529664516448975e-02 3.942247033119201660e-01 -2.619754076004028320e-01 -4.562360346317291260e-01 -2.674315497279167175e-02 1.465021371841430664e-01 6.768724322319030762e-02 -7.949188351631164551e-02 2.978172898292541504e-01 9.494618326425552368e-02 -7.938586920499801636e-02 -7.392813265323638916e-02 -3.015758283436298370e-02 -1.429369486868381500e-02 -5.785462260246276855e-02 -1.963034570217132568e-01 -2.370885759592056274e-01 -8.334077149629592896e-02 -2.107298001646995544e-02 8.364643901586532593e-02 -1.447445005178451538e-01 1.265647709369659424e-01 -1.802633702754974365e-01 5.332923308014869690e-02 -2.602895796298980713e-01 3.433113219216465950e-03 5.460714548826217651e-02 1.456268280744552612e-01 -2.514127492904663086e-01
3.134962022304534912e-01 1.721889823675155640e-01 9.413599222898483276e-02 -1.153250411152839661e-01 -7.521342486143112183e-02 -1.650109700858592987e-02 7.388035883195698261e-04 1.778922677040100098e-01 5.862858518958091736e-02 2.634784281253814697e-01 4.386255517601966858e-02 2.211293429136276245e-01 -5.278924480080604553e-02 -4.096565842628479004e-01 1.114261820912361145e-01 -2.704896926879882812e-01 1.951054036617279053e-01 1.097784489393234253e-01 -7.875382900238037109e-02 -1.680345833301544189e-01 -8.849037438631057739e-02 -3.593157976865768433e-02 -5.300469323992729187e-02 -2.383387088775634766e-01 1.467627286911010742e-01 2.662687599658966064e-01 -2.321904152631759644e-01 -1.430396884679794312e-01 -2.191599160432815552e-01 -4.907213151454925537e-02 1.316566020250320435e-01 -2.111703902482986450e-01
-2.037718147039413452e-01 -2.570117264986038208e-02 6.728990375995635986e-02 -2.851020097732543945e-01 -1.261801458895206451e-02 1.079532317817211151e-02 2.076506428420543671e-02 1.557806879281997681e-01 2.360460907220840454e-01 1.655491143465042114e-01 -1.704107969999313354e-01 7.198374718427658081e-02 -1.656355112791061401e-01 -1.745789945125579834e-01 -1.665204167366027832e-01 -3.890112042427062988e-02 -7.248974591493606567e-02 7.760319858789443970e-02 -1.185676306486129761e-01 -1.592240631580352783e-01 -3.351456951349973679e-03 -3.812230825424194336e-01 8.781138062477111816e-02 -2.658874690532684326e-01 3.040657564997673035e-02 -1.059045344591140747e-01 -1.348892599344253540e-01 -5.299691557884216309e-01 -1.224015429615974426e-01 -8.968260139226913452e-03 1.787967979907989502e-01 -9.929370135068893433e-02
-2.280794084072113037e-01 -2.659332156181335449e-01 -7.492008805274963379e-02 1.582325622439384460e-02 1.605270951986312866e-01 9.758171625435352325e-03 -9.578114002943038940e-02 1.474908143281936646e-01 -2.502090111374855042e-02 1.533709764480590820e-01 7.876274734735488892e-02 4.392406344413757324e-02 1.186967864632606506e-01 -2.413676492869853973e-02 5.788322165608406067e-02 -1.530098468065261841e-01 -1.050677299499511719e-01 -2.497740685939788818e-01 -5.091736465692520142e-02 -2.821424305438995361e-01 -4.629125818610191345e-02 -1.641956530511379242e-02 2.879235446453094482e-01 -2.163492590188980103e-01 -3.198271095752716064e-01 -3.689044341444969177e-02 -3.894774317741394043e-01 1.035713404417037964e-01 -6.638511549681425095e-03 -1.976472735404968262e-01 2.043719291687011719e-01 -3.258827626705169678e-01
-1.847133040428161621e-02 -1.703018099069595337e-01 -2.007851600646972656e-01 -5.501304194331169128e-02 3.942038491368293762e-02 1.350514292716979980e-01 5.579306930303573608e-02 -2.512082830071449280e-02 2.269432134926319122e-02 -4.807814955711364746e-02 -2.585013583302497864e-02 3.039903640747070312e-01 -1.234204098582267761e-01 8.517760783433914185e-02 3.547484753653407097e-03 5.099678039550781250e-02 -1.535226404666900635e-01 -8.274213224649429321e-02 -2.008845061063766479e-01 3.433170914649963379e-02 1.610676757991313934e-02 -1.837246567010879517e-01 4.798578098416328430e-02 -5.324324965476989746e-01 -2.072436213493347168e-01 -1.045398935675621033e-01 -8.916477113962173462e-02 -2.362664937973022461e-01 -2.349387258291244507e-01 -3.904570937156677246e-01 2.326626330614089966e-01 -1.076424568891525269e-01
-2.671669982373714447e-02 7.730308454483747482e-03 -1.765925586223602295e-01 4.086190462112426758e-02 -1.508688181638717651e-01 2.524500191211700439e-01 -2.833250164985656738e-01 1.008624956011772156e-01 1.006671190261840820e-01 8.365502208471298218e-02 1.077117919921875000e-01 3.515921533107757568e-01 2.343575060367584229e-01 -2.417216449975967407e-01 4.590451717376708984e-02 -3.669693693518638611e-02 1.867458522319793701e-01 1.258420944213867188e-01 -9.401302039623260498e-02 -1.655798107385635376e-01 2.043384164571762085e-01 1.517045646905899048e-01 6.912175565958023071e-02 -2.576592564582824707e-01 2.469962835311889648e-01 -3.200237080454826355e-02 -1.319621652364730835e-01 -3.900746405124664307e-01 -9.822471439838409424e-02 1.733036488294601440e-01 -8.360656350851058960e-02 -1.382021754980087280e-01
-1.056148409843444824e-01 -1.516399383544921875e-01 4.535686597228050232e-02 -2.201006412506103516e-01 -4.370342195034027100e-02 -7.731498032808303833e-02 8.310403674840927124e-03 6.569666415452957153e-02 3.147344887256622314e-01 9.037782251834869385e-02 -1.179226487874984741e-01 2.217795699834823608e-01 -1.041923090815544128e-01 -1.296546161174774170e-01 -1.429821699857711792e-01 -1.689813137054443359e-01 -6.021822243928909302e-02 7.392822951078414917e-02 -1.682521700859069824e-01 -1.241975426673889160e-01 7.824494689702987671e-02 -3.267793059349060059e-01 -5.130468308925628662e-02 -2.443737983703613281e-01 1.039247885346412659e-01 -9.964302927255630493e-02 -1.788096725940704346e-01 -5.068556666374206543e-01 -2.692447602748870850e-01 -7.720033079385757446e-02 1.994120329618453979e-01 -1.371960807591676712e-02
-7.822419703006744385e-02 -1.160064861178398132e-01 1.559286750853061676e-02 2.041797488927841187e-01 -1.832891851663589478e-01 1.829497963190078735e-01 1.634652167558670044e-01 5.681258067488670349e-02 1.398681998252868652e-01 -8.259120583534240723e-02 1.381965726613998413e-01 1.933288574218750000e-01 2.079384773969650269e-01 -2.594578564167022705e-01 -1.599560081958770752e-01 -1.719455420970916748e-01 -2.698307633399963379e-01 2.199135422706604004e-01 7.656557857990264893e-02 -7.555992156267166138e-02 -1.319018304347991943e-01 5.193256214261054993e-02 3.547665476799011230e-02 -1.755066215991973877e-01 8.388695865869522095e-02 -1.798000931739807129e-01 -1.172851547598838806e-01 -1.849292963743209839e-01 -1.372344046831130981e-01 1.434020847082138062e-01 1.267464011907577515e-01 -5.150045752525329590e-01
1.780767925083637238e-02 -1.218929067254066467e-01 1.496802717447280884e-01 -1.027274653315544128e-01 1.948879212141036987e-01 7.208377122879028320e-02 1.998884081840515137e-01 -1.452916860580444336e-01 8.562038093805313110e-02 1.407821923494338989e-01 1.144268549978733063e-02 3.509064018726348877e-01 -8.221942931413650513e-02 6.606945395469665527e-02 -3.079264052212238312e-02 1.645756661891937256e-01 5.134204402565956116e-02 2.137711271643638611e-02 2.891410887241363525e-01 5.076297372579574585e-02 3.289107978343963623e-02 -3.637014701962471008e-02 1.385079026222229004e-01 -3.147085309028625488e-01 7.212068885564804077e-02 -9.523267298936843872e-02 -2.248403877019882202e-01 -2.647731304168701172e-01 3.933813869953155518e-01 6.382652372121810913e-02 2.774414122104644775e-01 -2.782481312751770020e-01
1.249530836939811707e-01 -2.474270761013031006e-01 9.503236413002014160e-02 2.248046696186065674e-01 -7.076858729124069214e-02 9.216350503265857697e-03 2.369938194751739502e-01 -2.496885880827903748e-02 -1.324128806591033936e-01 2.427055984735488892e-01 -1.231874823570251465e-01 2.828707098960876465e-01 9.958714246749877930e-02 4.119425546377897263e-03 -2.817193865776062012e-01 1.640670448541641235e-01 8.497574925422668457e-02 2.046081125736236572e-01 -2.884261608123779297e-01 -2.643214166164398193e-01 1.353772729635238647e-01 1.828715763986110687e-02 -1.449431478977203369e-01 -1.054122671484947205e-01 2.856099233031272888e-02 -1.460533142089843750e-01 -2.611329853534698486e-01 3.584437305107712746e-03 -1.094944700598716736e-01 -5.272218212485313416e-02 2.018359303474426270e-01 -3.392458856105804443e-01
-5.264445394277572632e-02 2.120678722858428955e-01 -2.961908280849456787e-01 5.594411492347717285e-02 -1.876226742751896381e-04 4.331072047352790833e-02 -8.947066217660903931e-02 2.432911545038223267e-01 4.590573534369468689e-02 1.542057096958160400e-01 -7.389211654663085938e-02 2.710434198379516602e-01 1.256795227527618408e-01 2.078154822811484337e-03 1.524777263402938843e-01 2.983556501567363739e-02 6.304617039859294891e-03 1.492583304643630981e-01 2.181732952594757080e-01 7.699898630380630493e-02 6.924556940793991089e-02 3.140700235962867737e-02 1.605359315872192383e-01 -3.929383754730224609e-01 1.699108332395553589e-01 -1.873625516891479492e-01 -1.620423346757888794e-01 -7.778759463690221310e-04 3.565189614892005920e-02 2.991853356361389160e-01 9.984464198350906372e-02 -4.413506686687469482e-01
1.445319410413503647e-02 -3.255070447921752930e-01 1.301026791334152222e-01 8.773273974657058716e-02 -1.443331092596054077e-01 -9.045012295246124268e-02 9.152433276176452637e-02 -3.164710476994514465e-02 -5.974485073238611221e-03 1.630980819463729858e-01 -2.648213207721710205e-01 3.993588685989379883e-01 -3.819663077592849731e-02 1.439806371927261353e-01 -7.882052101194858551e-03 -4.483251646161079407e-02 1.488941907882690430e-01 5.608688667416572571e-02 -2.000318141654133797e-03 1.216372624039649963e-01 5.388994514942169189e-02 8.462476730346679688e-02 1.944114565849304199e-01 9.552580118179321289e-02 -2.703151404857635498e-01 -7.536111027002334595e-02 -1.872032284736633301e-01 -2.035544067621231079e-01 -2.110915929079055786e-01 1.499473154544830322e-01 2.099363207817077637e-01 -4.322702586650848389e-01
-5.971107631921768188e-02 5.474026128649711609e-02 -2.469079792499542236e-01 1.494951173663139343e-02 -2.569089531898498535e-01 -5.490117240697145462e-03 7.337803393602371216e-02 6.582508981227874756e-02 2.142596691846847534e-01 3.912057727575302124e-02 -2.116083055734634399e-01 2.947547137737274170e-01 9.110996872186660767e-02 -1.237291097640991211e-01 2.901871502399444580e-01 4.397894814610481262e-02 -1.118228882551193237e-01 -6.361632794141769409e-02 -3.043351471424102783e-01 -1.736734211444854736e-01 2.176847308874130249e-02 -1.085220351815223694e-01 2.174365669488906860e-01 -6.105436384677886963e-02 2.715495824813842773e-01 -1.717386245727539062e-01 -2.464413940906524658e-01 -1.834069639444351196e-01 -3.084956109523773193e-01 1.079821810126304626e-01 1.721998602151870728e-01 -1.759963035583496094e-01
2.274039387702941895e-02 3.626710176467895508e-02 -8.121852576732635498e-02 8.508464694023132324e-02 -8.159419894218444824e-02 4.739217832684516907e-02 4.905863106250762939e-02 2.247429341077804565e-01 2.098967581987380981e-01 1.745925694704055786e-01 -6.683518737554550171e-02 3.871561884880065918e-01 1.512331068515777588e-01 1.259946078062057495e-01 2.542866766452789307e-01 8.043107390403747559e-02 -6.003694236278533936e-02 1.573072373867034912e-01 -1.121276468038558960e-01 -1.673881523311138153e-02 -9.566051512956619263e-02 -1.449952572584152222e-01 7.091112434864044189e-02 -1.106689199805259705e-01 3.689410686492919922e-01 -1.547559201717376709e-01 -2.899769842624664307e-01 -3.308753669261932373e-01 -1.320530623197555542e-01 -1.201061531901359558e-01 2.948918640613555908e-01 -1.504291743040084839e-01
1.877137124538421631e-01 -1.063467785716056824e-01 -1.203190833330154419e-01 1.500639598816633224e-02 1.138705536723136902e-01 2.585012912750244141e-01 4.345120489597320557e-02 -2.789745926856994629e-01 -2.704495489597320557e-01 3.434713482856750488e-01 6.124997884035110474e-02 2.286946773529052734e-01 -5.146487429738044739e-02 -1.361138671636581421e-01 -2.601734101772308350e-01 -5.938478559255599976e-02 1.646167039871215820e-01 1.636681854724884033e-01 -2.244322150945663452e-01 -5.394774302840232849e-02 -9.048002958297729492e-02 -8.563377708196640015e-02 1.376659423112869263e-01 -8.259656280279159546e-02 -8.792496472597122192e-02 -8.374144136905670166e-02 -3.964261412620544434e-01 -1.365347355604171753e-01 1.982176117599010468e-02 -3.002128936350345612e-02 1.980662345886230469e-01 -2.452835291624069214e-01
-1.512917429208755493e-01 3.457125276327133179e-02 7.322622835636138916e-02 1.925505101680755615e-01 8.772666007280349731e-02 1.518765240907669067e-01 -8.349347859621047974e-02 -5.318663641810417175e-02 7.577896118164062500e-02 1.214520558714866638e-01 2.882466912269592285e-01 1.973015815019607544e-01 4.352100193500518799e-02 -2.025752216577529907e-01 -1.799569576978683472e-01 -1.535719633102416992e-01 -1.301847398281097412e-01 2.028802186250686646e-01 1.266190968453884125e-02 -2.599281668663024902e-01 -4.264906793832778931e-02 2.413951307535171509e-01 1.122573688626289368e-01 -2.056482583284378052e-01 -1.826906017959117889e-02 -3.163314759731292725e-01 -3.415694832801818848e-02 -9.226249903440475464e-02 -1.355386078357696533e-01 -1.199609115719795227e-01 5.968927592039108276e-02 -5.140925645828247070e-01
7.308408617973327637e-02 -3.940995037555694580e-02 -2.751298546791076660e-01 -5.669601261615753174e-02 -9.514256566762924194e-02 7.448951900005340576e-02 -6.540418416261672974e-02 1.372607499361038208e-01 7.441430538892745972e-02 2.321276515722274780e-01 7.628005463629961014e-03 3.258171975612640381e-01 4.562653601169586182e-02 -1.373795419931411743e-01 9.929798543453216553e-02 1.301545947790145874e-01 2.841457128524780273e-01 -3.276648819446563721e-01 3.433364629745483398e-02 -8.548831939697265625e-02 -1.976698338985443115e-01 1.165495961904525757e-01 3.332607746124267578e-01 -2.840861082077026367e-01 -1.601443737745285034e-01 -1.331273615360260010e-01 -1.693098433315753937e-02 -5.529575422406196594e-02 -8.817896991968154907e-02 2.927249372005462646e-01 2.154656797647476196e-01 -1.883278489112854004e-01
-2.334193587303161621e-01 -1.403686106204986572e-01 -3.334447741508483887e-01 6.867741048336029053e-02 3.223969042301177979e-02 -8.558416366577148438e-02 -1.372980922460556030e-01 8.100443519651889801e-03 -1.471028327941894531e-01 -8.910018950700759888e-02 -1.303026527166366577e-01 3.687183856964111328e-01 -2.779258787631988525e-01 -1.286893337965011597e-01 1.306193172931671143e-01 1.016268208622932434e-01 1.161341667175292969e-01 8.167469501495361328e-02 -2.461707741022109985e-01 -1.953589469194412231e-01 -2.081242762506008148e-02 -1.641576290130615234e-01 1.364662498235702515e-01 -2.291205823421478271e-01 -1.100002154707908630e-01 -2.500448524951934814e-01 -1.328433752059936523e-01 -2.366420477628707886e-01 1.400149166584014893e-01 -1.730527132749557495e-01 -5.713493097573518753e-03 -2.522892653942108154e-01
2.625541090965270996e-01 -2.534623444080352783e-01 5.949509795755147934e-03 -2.449276000261306763e-01 -7.562005892395973206e-03 3.065317682921886444e-02 -5.596630275249481201e-02 -7.145790010690689087e-02 4.002468287944793701e-01 1.971184462308883667e-01 -2.032734155654907227e-01 3.678095340728759766e-01 -6.202826742082834244e-03 -1.239353790879249573e-01 1.391221135854721069e-01 -9.484055638313293457e-02 -1.330424100160598755e-01 3.788773342967033386e-02 -6.297532469034194946e-02 -1.119464859366416931e-01 1.706631779670715332e-01 -1.332779824733734131e-01 1.768499463796615601e-01 -2.915498018264770508e-01 1.781594939529895782e-02 -3.432431817054748535e-01 -1.452206969261169434e-01 -3.767179697751998901e-02 1.000869870185852051e-01 1.338281482458114624e-01 -1.025248840451240540e-01 1.663218066096305847e-02
1.407563835382461548e-01 5.714297667145729065e-02 -1.187540143728256226e-01 -1.327611505985260010e-01 -1.500537544488906860e-01 2.186857163906097412e-01 1.721076816320419312e-01 -3.489402532577514648e-01 6.307075172662734985e-02 2.663796544075012207e-01 6.702116224914789200e-03 2.050575911998748779e-01 -1.423874497413635254e-01 1.890343427658081055e-02 1.153930872678756714e-01 1.246853098273277283e-01 1.632292419672012329e-01 1.023250222206115723e-01 -4.030795395374298096e-01 -1.760142147541046143e-01 -5.108289420604705811e-02 7.982175797224044800e-03 4.749271087348461151e-03 -1.492737531661987305e-01 -2.191631942987442017e-01 -1.707210391759872437e-01 -1.278088986873626709e-01 -1.254020780324935913e-01 -1.450857846066355705e-03 -2.865195870399475098e-01 2.751235961914062500e-01 -1.854104697704315186e-01
-1.616551727056503296e-01 -1.362277567386627197e-01 -8.506599813699722290e-02 -1.535841524600982666e-01 9.492067247629165649e-02 1.877626776695251465e-01 -2.129069343209266663e-02 -2.288986742496490479e-02 8.494565263390541077e-03 1.402221620082855225e-01 -2.565476298332214355e-01 2.271666377782821655e-01 -1.209053322672843933e-01 2.107293903827667236e-02 -5.655831098556518555e-02 -1.288041621446609497e-01 -1.880799084901809692e-01 -4.650710895657539368e-02 -1.549181789159774780e-01 -1.772022396326065063e-01 1.162298098206520081e-01 -2.274362146854400635e-01 2.813075669109821320e-02 -1.043215915560722351e-01 1.911951303482055664e-01 9.640973439672961831e-05 -3.677994757890701294e-02 -4.686261117458343506e-01 -4.398736357688903809e-01 1.675941646099090576e-01 2.959886565804481506e-03 -2.414200454950332642e-01
1.932333707809448242e-01 -2.997199296951293945e-01 -5.797980353236198425e-02 1.561193317174911499e-01 2.280620485544204712e-01 1.672760248184204102e-01 8.800543099641799927e-02 7.811298966407775879e-02 -2.036715894937515259e-01 9.153207391500473022e-02 5.648875236511230469e-02 5.486138910055160522e-02 6.808477919548749924e-03 8.245551586151123047e-02 -1.180334314703941345e-01 1.265170611441135406e-02 4.845126718282699585e-02 4.870250821113586426e-02 -2.349444329738616943e-01 7.192607037723064423e-03 -2.266617119312286377e-02 -6.879963725805282593e-02 -8.699216693639755249e-02 -8.710867911577224731e-02 -5.673509091138839722e-02 -1.466631591320037842e-01 -1.660119146108627319e-01 -3.337202072143554688e-01 -2.021686583757400513e-01 -2.388589084148406982e-02 3.761994838714599609e-01 -4.972484409809112549e-01
-2.417540922760963440e-02 -1.812200844287872314e-01 3.966372460126876831e-02 -1.659356057643890381e-01 5.503540858626365662e-02 1.433273195289075375e-03 -3.607393428683280945e-02 1.946237236261367798e-01 1.804569214582443237e-01 2.547382190823554993e-02 -1.155381202697753906e-01 1.710649728775024414e-01 -8.421104401350021362e-02 -1.073222905397415161e-01 -1.551954001188278198e-01 -1.487733870744705200e-01 -6.722012162208557129e-02 1.022524014115333557e-01 1.581485867500305176e-01 -1.384825259447097778e-02 5.987578630447387695e-02 -1.258426457643508911e-01 -1.587641388177871704e-01 -2.347138971090316772e-01 -9.502226114273071289e-02 -2.382328510284423828e-01 5.624935775995254517e-02 -6.350648403167724609e-01 -1.205466091632843018e-01 1.258983016014099121e-01 1.973627507686614990e-01 -2.704022526741027832e-01
5.022086575627326965e-02 -9.974189847707748413e-02 1.224038898944854736e-01 2.696172893047332764e-01 -2.563307806849479675e-02 3.148972289636731148e-03 -3.748707100749015808e-02 -1.744351834058761597e-01 3.469953313469886780e-02 1.843500584363937378e-01 1.518729478120803833e-01 1.092755049467086792e-01 -1.318989098072052002e-01 -1.359885185956954956e-01 -2.943271994590759277e-01 -1.509335935115814209e-01 2.160279303789138794e-01 -1.237323582172393799e-01 -6.512432545423507690e-02 -2.766785323619842529e-01 -5.132063850760459900e-02 1.519888192415237427e-01 1.655838340520858765e-01 -1.440322250127792358e-01 5.068106949329376221e-02 -4.094750583171844482e-01 -1.091449111700057983e-01 -1.197763085365295410e-01 -9.089799970388412476e-02 -5.151033774018287659e-02 2.058821618556976318e-01 -4.305694997310638428e-01
-5.536961555480957031e-02 2.203361317515373230e-02 -1.429908424615859985e-01 1.003095880150794983e-01 -2.651648521423339844e-01 1.811889261007308960e-01 -1.204080358147621155e-01 -1.601096428930759430e-02 1.052676141262054443e-01 4.074363783001899719e-02 -8.434864878654479980e-02 4.489927887916564941e-01 1.061442345380783081e-01 -1.687618643045425415e-01 1.102131092920899391e-03 8.288633078336715698e-02 8.539312332868576050e-02 -5.191836506128311157e-02 -1.868957132101058960e-01 -2.452456653118133545e-01 2.617099285125732422e-01 1.458333134651184082e-01 9.935054183006286621e-02 -3.173548877239227295e-01 2.236052155494689941e-01 -6.799469143152236938e-02 5.642590299248695374e-02 -4.582622349262237549e-01 -3.641331568360328674e-02 2.623957395553588867e-02 5.412135645747184753e-02 -4.258726909756660461e-02
1.663515567779541016e-01 9.300162643194198608e-02 4.204090312123298645e-02 5.893221241421997547e-04 -9.785700589418411255e-02 6.495047360658645630e-02 -6.596391648054122925e-02 6.937149167060852051e-02 -1.178876906633377075e-01 1.532538235187530518e-01 1.339249759912490845e-01 2.275438979268074036e-02 1.310900002717971802e-01 -3.640910387039184570e-01 -8.056905865669250488e-02 -4.940700903534889221e-02 -2.078199535608291626e-01 -6.890086829662322998e-02 -8.318438380956649780e-02 -4.102742075920104980e-01 1.976058334112167358e-01 -1.496086269617080688e-01 2.591835856437683105e-01 -2.199166715145111084e-01 3.163052201271057129e-01 -8.987086266279220581e-02 -3.383590281009674072e-01 -9.676520526409149170e-02 -1.081592217087745667e-01 1.063608080148696899e-01 2.212630510330200195e-01 -1.426147222518920898e-01
1.121289953589439392e-01 -9.415475279092788696e-02 2.202481925487518311e-01 -1.943200677633285522e-01 -8.537040650844573975e-02 9.665126353502273560e-02 4.766423255205154419e-02 4.575385898351669312e-02 2.234177291393280029e-01 3.859061002731323242e-01 -2.235923856496810913e-01 3.737698197364807129e-01 6.188637018203735352e-02 -1.228568628430366516e-01 -9.845106303691864014e-02 -1.049380823969841003e-01 -1.454836279153823853e-01 -1.971367597579956055e-01 -2.263973206281661987e-01 -1.316236108541488647e-01 2.493037879467010498e-01 -2.111520767211914062e-01 7.659132033586502075e-02 -2.373172342777252197e-01 3.039903938770294189e-01 -6.200902163982391357e-02 -1.467792242765426636e-01 -1.000011712312698364e-01 -2.453089505434036255e-02 1.116541698575019836e-01 5.379791930317878723e-02 -4.287512600421905518e-02
7.909277826547622681e-02 7.924349606037139893e-02 -3.144068121910095215e-01 1.108273863792419434e-01 -3.198096752166748047e-01 3.953678905963897705e-02 1.678548008203506470e-01 9.855115413665771484e-02 3.249473869800567627e-01 9.077922999858856201e-02 -4.975322633981704712e-02 3.624563813209533691e-01 9.870424121618270874e-02 -1.215295419096946716e-01 -2.709890156984329224e-02 3.683308511972427368e-02 6.350632011890411377e-02 -3.294241428375244141e-02 -2.167628556489944458e-01 -2.964337468147277832e-01 2.973019480705261230e-01 6.119834259152412415e-02 4.664463177323341370e-02 -4.015493392944335938e-02 1.107116416096687317e-01 -1.923902779817581177e-01 -1.365261077880859375e-01 -3.503553569316864014e-01 -8.246602118015289307e-02 -2.972481213510036469e-02 6.195710971951484680e-03 -1.613554954528808594e-01
-7.312867790460586548e-02 -8.321583271026611328e-02 1.232398748397827148e-01 1.313830614089965820e-01 4.579079151153564453e-02 2.818842977285385132e-02 -2.501089572906494141e-01 1.527886390686035156e-01 2.088803052902221680e-01 2.394308596849441528e-01 -1.123326495289802551e-01 3.725227899849414825e-03 -2.603975236415863037e-01 -2.314715385437011719e-01 4.342414066195487976e-02 -3.137456178665161133e-01 -1.158319935202598572e-01 -1.736526936292648315e-01 -1.478856150060892105e-02 -1.731488406658172607e-01 1.295483410358428955e-01 -4.213675484061241150e-02 -1.072588935494422913e-01 -2.963162958621978760e-01 1.543747335672378540e-01 -9.411533176898956299e-02 -5.128842592239379883e-02 -3.619994223117828369e-01 -5.374015122652053833e-02 -9.364408254623413086e-02 3.466456234455108643e-01 -2.033903151750564575e-01
3.163565099239349365e-01 1.002912297844886780e-01 1.485253870487213135e-02 1.526708751916885376e-01 -3.429858386516571045e-02 3.060646951198577881e-01 -4.623526707291603088e-02 9.488970786333084106e-02 1.343969702720642090e-01 2.008923888206481934e-01 -3.969049081206321716e-02 7.941003888845443726e-03 -1.062597706913948059e-01 1.194646432995796204e-01 6.851605139672756195e-03 -2.207909822463989258e-01 -3.375241905450820923e-02 9.807568788528442383e-02 -9.709686785936355591e-02 -2.196637839078903198e-01 -1.655641347169876099e-01 1.373007297515869141e-01 1.843727082014083862e-01 -3.730987310409545898e-01 -1.916157267987728119e-02 -2.055990397930145264e-01 -2.291759848594665527e-01 -1.993064582347869873e-01 -3.355507254600524902e-01 1.971009373664855957e-01 -1.219653785228729248e-01 -1.918905079364776611e-01
1.075418740510940552e-01 1.927295029163360596e-01 -6.511383503675460815e-02 -3.468961687758564949e-03 5.528550222516059875e-02 -6.540667265653610229e-02 6.479775160551071167e-02 7.207139581441879272e-02 -2.291645295917987823e-02 2.385866492986679077e-01 7.045062631368637085e-02 1.828033924102783203e-01 -1.149776726961135864e-01 -3.412598967552185059e-01 6.531779468059539795e-02 1.708777695894241333e-01 -1.493282020092010498e-01 -8.278460055589675903e-02 -9.991236031055450439e-02 -5.506494641304016113e-01 2.412432283163070679e-01 1.320346295833587646e-01 1.268083453178405762e-01 -3.023378849029541016e-01 8.355948328971862793e-02 -5.204695463180541992e-02 -8.436814695596694946e-02 -2.856295406818389893e-01 -1.853016763925552368e-02 1.127024739980697632e-01 5.246219411492347717e-02 -1.779817342758178711e-01
1.379711478948593140e-01 -9.651897847652435303e-02 -3.271363973617553711e-01 1.598504781723022461e-01 9.995498508214950562e-02 1.485536396503448486e-01 -2.555698901414871216e-02 1.337748765945434570e-01 1.337511986494064331e-01 1.380485743284225464e-01 5.536712333559989929e-02 4.292582869529724121e-01 -9.986668825149536133e-02 5.027987435460090637e-02 3.426991775631904602e-02 -3.523181751370429993e-02 1.306215077638626099e-01 -8.458471298217773438e-02 -1.296975314617156982e-01 2.468640357255935669e-01 -6.248720362782478333e-02 -1.459645330905914307e-01 -4.739559441804885864e-02 -4.920892715454101562e-01 -1.114236041903495789e-01 -1.208620239049196243e-02 -2.119254320859909058e-01 3.643678501248359680e-02 -2.401473224163055420e-01 -7.964574545621871948e-02 9.150125086307525635e-02 -2.156413048505783081e-01
-1.328236758708953857e-01 -1.469380259513854980e-01 -9.204136580228805542e-02 -2.514611780643463135e-01 1.421465631574392319e-02 -1.034545749425888062e-01 5.371246114373207092e-02 -1.019901633262634277e-01 2.035251110792160034e-01 -9.846556931734085083e-02 -6.651775538921356201e-02 1.918947547674179077e-01 1.515473574399948120e-01 -3.624243661761283875e-02 -7.152341306209564209e-02 3.774641826748847961e-02 -3.223846256732940674e-01 1.110443547368049622e-01 -3.988019526004791260e-01 -1.837556511163711548e-01 -1.528633534908294678e-01 2.731740772724151611e-01 2.027390711009502411e-02 -2.500438988208770752e-01 -3.048178851604461670e-01 1.611827164888381958e-01 -1.867978125810623169e-01 -1.719065904617309570e-01 -5.587843060493469238e-02 2.354417294263839722e-01 9.850024431943893433e-02 -1.417447477579116821e-01
1.002106722444295883e-02 5.431545898318290710e-03 2.141893208026885986e-01 -2.752330601215362549e-01 -1.755993366241455078e-01 1.515008062124252319e-01 2.607082724571228027e-01 1.241677254438400269e-01 1.082909256219863892e-01 1.311563253402709961e-01 -1.902889460325241089e-01 3.632460236549377441e-01 -9.374488890171051025e-02 -3.384389281272888184e-01 -1.208052933216094971e-01 -9.755497425794601440e-02 -1.457929704338312149e-02 1.764078140258789062e-01 -8.032926172018051147e-02 9.431225806474685669e-02 8.109176158905029297e-02 8.979315310716629028e-02 2.081037610769271851e-01 -1.810396909713745117e-01 -9.128478914499282837e-02 -2.081958502531051636e-01 -4.947650805115699768e-02 -1.881524473428726196e-01 -2.952602207660675049e-01 7.054156064987182617e-02 2.490691691637039185e-01 -1.241790726780891418e-01
1.351642012596130371e-01 -6.562481820583343506e-02 -8.446331322193145752e-02 3.675230965018272400e-02 -1.935191899538040161e-01 1.551459729671478271e-01 -7.545159757137298584e-02 1.596788614988327026e-01 1.216511651873588562e-01 1.104283481836318970e-01 -2.375921234488487244e-02 3.972554802894592285e-01 9.345296770334243774e-02 -2.964961230754852295e-01 8.378458768129348755e-02 8.269801735877990723e-02 1.784745603799819946e-01 1.228105928748846054e-02 -2.204491049051284790e-01 -4.296310544013977051e-01 -6.338502466678619385e-02 -5.748296156525611877e-02 5.840411782264709473e-02 -2.403268963098526001e-01 1.502269208431243896e-01 -2.033825218677520752e-02 2.048896253108978271e-02 1.383180543780326843e-02 -2.539509832859039307e-01 3.548426926136016846e-01 1.825912855565547943e-02 -1.798653304576873779e-01
1.071928441524505615e-01 -9.390271455049514771e-02 1.513472050428390503e-01 -1.949811875820159912e-01 -1.253618746995925903e-01 3.036864846944808960e-02 -2.351319342851638794e-01 -9.318554401397705078e-02 1.813879013061523438e-01 1.001395285129547119e-01 -1.875265389680862427e-01 6.477772444486618042e-02 1.952273696660995483e-01 -2.379406392574310303e-01 2.324978634715080261e-02 -1.241083070635795593e-01 -1.395586994476616383e-03 2.857191860675811768e-01 -1.184490136802196503e-02 -1.264616250991821289e-01 1.805247366428375244e-01 5.777434632182121277e-02 -7.913863658905029297e-02 -6.215808391571044922e-01 -3.156605735421180725e-02 2.869202569127082825e-02 -2.603593170642852783e-01 -1.988835334777832031e-01 -8.414231240749359131e-03 7.831716537475585938e-02 -5.026524513959884644e-02 -3.130667656660079956e-02
1.483899652957916260e-01 -2.082999050617218018e-02 -1.931648552417755127e-01 -1.774418950080871582e-01 1.457307785749435425e-01 9.588843584060668945e-02 6.854736059904098511e-02 -2.890899777412414551e-01 8.551931381225585938e-02 5.116777420043945312e-01 -2.951487712562084198e-02 2.315494418144226074e-01 -1.974285542964935303e-01 -5.261718109250068665e-02 -8.418655395507812500e-02 5.517682060599327087e-02 -1.302153151482343674e-02 -1.555224508047103882e-01 -2.632711231708526611e-01 -3.373828828334808350e-01 -2.806018292903900146e-02 6.083238497376441956e-02 -1.361178606748580933e-01 -1.373725682497024536e-01 7.659605145454406738e-02 -1.511825025081634521e-01 -1.779913902282714844e-01 2.098936773836612701e-02 1.428232789039611816e-01 3.008002229034900665e-02 -1.288387086242437363e-02 -2.878459393978118896e-01
-2.238800004124641418e-02 -1.424007415771484375e-01 1.367692053318023682e-01 -2.420846559107303619e-02 -2.266014963388442993e-01 2.301363199949264526e-01 7.731567323207855225e-02 -1.650419086217880249e-01 3.486392199993133545e-01 2.171616554260253906e-01 -2.269310355186462402e-01 2.671796381473541260e-01 8.465491235256195068e-02 1.435479242354631424e-02 2.128695547580718994e-01 8.597271144390106201e-02 -8.878698199987411499e-02 1.006170734763145447e-01 -1.801575720310211182e-01 -1.079531535506248474e-01 4.235738515853881836e-02 -2.603406906127929688e-01 -8.020892739295959473e-02 -2.047504037618637085e-01 7.981873117387294769e-03 -1.721548661589622498e-02 -9.739935398101806641e-02 -3.958966955542564392e-02 -3.973591327667236328e-01 2.313990741968154907e-01 -1.615409702062606812e-01 -2.043000906705856323e-01
1.825090050697326660e-01 -2.875472009181976318e-01 -4.261959344148635864e-02 -1.809587925672531128e-01 -9.054157882928848267e-02 -1.047691255807876587e-01 9.684110432863235474e-02 -6.364374607801437378e-02 1.820669025182723999e-01 -1.100689247250556946e-01 -8.372531831264495850e-02 1.123064532876014709e-01 -2.516279369592666626e-02 -3.058489561080932617e-01 1.155423894524574280e-01 -9.434572607278823853e-02 -1.093097925186157227e-01 -5.130532756447792053e-02 -3.930436968803405762e-01 -9.195157140493392944e-02 1.103270053863525391e-01 -2.371046990156173706e-01 2.252738475799560547e-01 -6.890709977596998215e-03 1.768836230039596558e-01 9.874168038368225098e-02 -1.063267365097999573e-01 -2.660710513591766357e-01 -6.004057079553604126e-02 -2.682646214962005615e-01 2.962925136089324951e-01 -2.287454456090927124e-01
1.682843416929244995e-01 -2.282150983810424805e-01 -3.336339890956878662e-01 -1.994926780462265015e-01 2.749178707599639893e-01 -2.886413633823394775e-01 1.688475608825683594e-01 -2.725136280059814453e-01 6.056969240307807922e-02 1.548881530761718750e-01 -1.891793459653854370e-01 1.216358914971351624e-01 -9.731514751911163330e-02 -1.156267225742340088e-01 -3.665478900074958801e-02 1.093523353338241577e-01 1.813655644655227661e-01 -3.279525786638259888e-02 -2.485008239746093750e-01 -4.706288874149322510e-02 6.351406872272491455e-02 -1.341461837291717529e-01 1.285780221223831177e-01 -1.872733235359191895e-01 -1.561087965965270996e-01 -1.418334990739822388e-01 -3.030671775341033936e-01 -1.359809339046478271e-01 6.478428095579147339e-02 4.079133272171020508e-03 -7.909136265516281128e-02 -2.357377707958221436e-01
2.634237753227353096e-04 1.033531799912452698e-01 1.099784001708030701e-01 1.343442648649215698e-01 6.569149345159530640e-02 3.690103814005851746e-02 -1.965610980987548828e-01 -1.952385455369949341e-01 -1.299018561840057373e-01 3.327025473117828369e-01 -1.630637198686599731e-01 1.964340806007385254e-01 1.772549301385879517e-01 -2.153511792421340942e-01 -2.680180668830871582e-01 -5.697907879948616028e-03 -1.132161095738410950e-01 -1.691291481256484985e-02 4.396301880478858948e-02 3.585153073072433472e-02 -3.154892921447753906e-01 7.436518371105194092e-02 -3.358680754899978638e-02 -1.726161837577819824e-01 1.105210483074188232e-01 -1.166317015886306763e-01 -1.393078267574310303e-01 -1.253040879964828491e-01 -2.825149595737457275e-01 -3.796555846929550171e-02 -3.657395020127296448e-02 -4.883753359317779541e-01
1.252792477607727051e-01 8.931294828653335571e-02 -2.898663878440856934e-01 -2.811595499515533447e-01 -2.160967439413070679e-01 1.143360882997512817e-01 -1.153652146458625793e-01 -2.375641763210296631e-01 2.323325276374816895e-01 2.225394360721111298e-02 -3.594940155744552612e-02 3.444570675492286682e-02 -1.090726926922798157e-01 -2.383476942777633667e-01 5.950329825282096863e-02 -1.839019358158111572e-02 -7.761163264513015747e-02 1.231295615434646606e-01 -1.296229958534240723e-01 -1.599736660718917847e-01 -8.900324255228042603e-02 1.409432617947459221e-03 3.055845201015472412e-02 -4.268305897712707520e-01 3.223613202571868896e-01 1.485665738582611084e-01 -1.415042132139205933e-01 -1.989777684211730957e-01 2.110449969768524170e-02 2.757189562544226646e-03 9.180855751037597656e-02 -3.241832554340362549e-01
5.938328802585601807e-02 1.579450629651546478e-02 -8.563092350959777832e-02 -2.775318026542663574e-01 -1.051994115114212036e-01 5.673363432288169861e-02 -2.938132360577583313e-02 -2.106741666793823242e-01 -9.231112897396087646e-02 1.945201009511947632e-01 1.790177077054977417e-02 1.673218458890914917e-01 2.674994766712188721e-01 -1.749386489391326904e-01 6.179699301719665527e-02 -3.743105530738830566e-01 -2.200663089752197266e-03 -2.349322885274887085e-01 -8.802092075347900391e-02 -1.955089122056961060e-01 9.134213626384735107e-02 2.451623827219009399e-01 -4.762897267937660217e-02 -3.104274868965148926e-01 -7.542701810598373413e-02 -1.469642370939254761e-01 1.217044219374656677e-01 -3.182030320167541504e-01 -2.426201552152633667e-01 1.823733597993850708e-01 -8.446577191352844238e-02 -1.439056396484375000e-01
1.952508389949798584e-01 -1.884148865938186646e-01 1.920634955167770386e-01 -7.893210649490356445e-02 6.240117177367210388e-02 6.800218671560287476e-02 5.553802475333213806e-02 2.107242196798324585e-01 -8.319877088069915771e-03 2.733414173126220703e-01 -6.436694413423538208e-02 3.250223398208618164e-01 1.002324521541595459e-01 -2.349872589111328125e-01 -1.045161858201026917e-01 1.359834074974060059e-01 3.942732512950897217e-02 1.983888074755668640e-02 -2.752762734889984131e-01 -4.748985469341278076e-01 9.928226470947265625e-02 -1.106910407543182373e-03 -2.982447296380996704e-02 -3.177872300148010254e-01 2.591784596443176270e-01 1.218882948160171509e-01 -5.011060461401939392e-02 -1.126234754920005798e-01 1.644708774983882904e-02 8.880329318344593048e-03 -8.438672870397567749e-02 -1.682763695716857910e-01
4.647701233625411987e-02 -1.328805834054946899e-01 -2.264109402894973755e-01 -2.597383558750152588e-01 -7.141955196857452393e-02 8.622375875711441040e-02 1.119609549641609192e-01 -1.403880715370178223e-01 5.732330679893493652e-02 2.330277711153030396e-01 -3.129645064473152161e-02 3.313356637954711914e-02 3.234115988016128540e-02 -3.008599579334259033e-02 -1.268648654222488403e-01 2.792694866657257080e-01 -6.990301888436079025e-03 3.113714754581451416e-01 -3.834050595760345459e-01 -4.088076204061508179e-02 -4.756160452961921692e-02 1.190474331378936768e-01 -2.117313817143440247e-02 -2.311920821666717529e-01 7.652386277914047241e-02 -3.021341562271118164e-01 -2.452658712863922119e-01 1.890480890870094299e-02 -1.992424577474594116e-01 -7.195372879505157471e-02 3.957466036081314087e-02 -3.753344118595123291e-01
-1.156745776534080505e-01 6.107898429036140442e-02 -1.950561553239822388e-01 -7.823663949966430664e-02 2.207817882299423218e-02 -5.434465780854225159e-02 -2.174808830022811890e-02 2.163033932447433472e-01 1.503271013498306274e-01 1.602516174316406250e-01 1.309986710548400879e-01 1.496441066265106201e-01 -4.464941099286079407e-02 -2.490749955177307129e-01 1.042555794119834900e-01 1.019644737243652344e-01 2.663612365722656250e-01 6.348676234483718872e-02 3.593204542994499207e-02 -7.997298985719680786e-02 -2.680667042732238770e-01 1.530959904193878174e-01 3.500515222549438477e-01 -2.013614624738693237e-01 -1.365018635988235474e-01 -2.004043757915496826e-01 -3.236773610115051270e-02 -2.313826382160186768e-01 -2.139331251382827759e-01 2.876280248165130615e-01 3.090366721153259277e-01 -1.909494996070861816e-01
-3.794578090310096741e-02 8.161581121385097504e-03 -1.301250904798507690e-01 -2.300258576869964600e-01 -6.681315600872039795e-02 1.279439628124237061e-01 2.304217219352722168e-01 2.142829261720180511e-02 -2.685557901859283447e-01 3.470812141895294189e-01 -1.998520642518997192e-01 3.205481767654418945e-01 -3.067796826362609863e-01 9.933024644851684570e-02 -1.103137060999870300e-01 -1.696050516329705715e-03 -1.560962647199630737e-01 9.776668250560760498e-02 -1.841493844985961914e-01 -1.619834154844284058e-01 -9.235641360282897949e-02 6.918031722307205200e-02 -8.511560410261154175e-02 -1.437784135341644287e-01 6.855796277523040771e-02 -3.438023477792739868e-02 -2.809743881225585938e-01 -1.287995725870132446e-01 -2.584319002926349640e-02 -2.051633149385452271e-01 2.102237641811370850e-01 -2.813391387462615967e-01
3.180274069309234619e-01 1.580093204975128174e-01 -2.503008544445037842e-01 -1.957476586103439331e-01 1.223102882504463196e-01 -1.328932195901870728e-01 -1.967910826206207275e-01 1.193232554942369461e-02 2.641156017780303955e-01 -6.213537976145744324e-02 -1.554075926542282104e-01 9.015318937599658966e-03 -1.769938468933105469e-01 -5.536495521664619446e-02 9.330667555332183838e-02 2.060129307210445404e-02 -6.533110886812210083e-02 -2.065255492925643921e-01 -9.310413151979446411e-02 -3.225245177745819092e-01 1.844166545197367668e-04 6.864215433597564697e-02 2.680525779724121094e-01 -3.333323597908020020e-01 -3.182700648903846741e-02 9.708879142999649048e-02 -4.949948191642761230e-02 -1.999170482158660889e-01 -2.328001707792282104e-01 -1.099517196416854858e-01 -2.747179009020328522e-02 -3.047606647014617920e-01
4.357827827334403992e-02 3.870351985096931458e-02 -1.708146631717681885e-01 1.166409905999898911e-02 -4.461814183741807938e-03 -4.967770352959632874e-02 -1.434986740350723267e-01 -7.368334382772445679e-02 -6.194208282977342606e-03 6.601256877183914185e-02 -4.270318895578384399e-02 4.397102892398834229e-01 -1.285922676324844360e-01 6.422525644302368164e-02 2.816599011421203613e-01 -1.474375575780868530e-01 -1.335555613040924072e-01 1.042820811271667480e-01 -1.082565188407897949e-01 1.053817793726921082e-01 9.130030870437622070e-02 -2.429838478565216064e-02 -8.269657194614410400e-02 -4.838016033172607422e-01 -1.224349886178970337e-01 -1.282405406236648560e-01 -1.944330632686614990e-01 2.193805761635303497e-02 -4.117172658443450928e-01 -8.885499835014343262e-02 9.638173878192901611e-02 -2.443398386240005493e-01
1.045576781034469604e-01 1.239679753780364990e-01 -1.196268349885940552e-01 -1.434364169836044312e-01 1.043011546134948730e-01 6.701357662677764893e-02 1.093941330909729004e-01 -1.204447448253631592e-01 3.513578791171312332e-03 3.097401559352874756e-01 1.203837171196937561e-01 -3.421539440751075745e-03 -2.549467794597148895e-02 -1.856651753187179565e-01 -1.482776105403900146e-01 7.469954341650009155e-02 -4.154890775680541992e-02 2.473081499338150024e-01 -4.293517768383026123e-01 -2.333462387323379517e-01 -1.054588705301284790e-01 1.384679079055786133e-01 2.349547594785690308e-01 -2.831995189189910889e-01 -1.026701331138610840e-01 -2.947396337985992432e-01 -2.535111010074615479e-01 -2.150935828685760498e-01 -6.393812596797943115e-02 -1.700364649295806885e-01 3.924724832177162170e-02 -1.181524544954299927e-01
4.279675707221031189e-02 1.002790108323097229e-01 -3.494790196418762207e-02 -2.378071397542953491e-01 9.777467697858810425e-02 1.479637026786804199e-01 9.137354046106338501e-02 -1.141769886016845703e-01 -1.068265363574028015e-01 3.981036543846130371e-01 -2.250983119010925293e-01 2.668652832508087158e-01 -2.496133446693420410e-01 -1.366268005222082138e-02 -1.331106573343276978e-01 1.886428333818912506e-02 8.435036242008209229e-02 2.187565565109252930e-01 -2.685109078884124756e-01 -1.997714042663574219e-01 1.006769984960556030e-01 2.241653390228748322e-02 -6.055549532175064087e-02 -2.335117310285568237e-01 1.670768409967422485e-01 -1.252297759056091309e-01 -1.980487555265426636e-01 -4.555736109614372253e-02 -8.754508569836616516e-03 -3.099724948406219482e-01 8.563845604658126831e-02 -2.845154404640197754e-01
2.636853232979774475e-02 -6.507324427366256714e-02 -4.650967568159103394e-02 2.845761179924011230e-02 -3.994353115558624268e-02 6.064373999834060669e-02 -1.551455408334732056e-01 -1.274316161870956421e-01 2.026554793119430542e-01 5.611874535679817200e-02 2.271767333149909973e-02 1.249224767088890076e-01 1.561581157147884369e-02 2.754427492618560791e-01 -9.776756912469863892e-02 1.070044636726379395e-01 -1.516188383102416992e-01 -2.334028184413909912e-01 -9.625296294689178467e-02 1.739363968372344971e-01 9.180486202239990234e-02 2.418729942291975021e-03 2.954849600791931152e-01 -3.594575524330139160e-01 1.781885623931884766e-01 -1.657889187335968018e-01 -4.184686839580535889e-01 -7.745031267404556274e-02 2.282837182283401489e-01 4.430343396961688995e-03 1.342806220054626465e-01 -3.695928752422332764e-01
-4.985186457633972168e-02 3.886093199253082275e-02 -2.560864984989166260e-01 -8.454892784357070923e-02 1.641487181186676025e-01 -9.543754905462265015e-02 8.444079756736755371e-02 -5.994547531008720398e-02 4.726687446236610413e-02 1.436368674039840698e-01 -1.431844532489776611e-01 4.477880597114562988e-01 -3.203058242797851562e-01 -5.691440403461456299e-02 1.730832457542419434e-01 -1.366766542196273804e-01 1.259184479713439941e-01 1.656028479337692261e-01 -1.298639178276062012e-01 -4.129932075738906860e-02 -1.468582451343536377e-01 -7.516719400882720947e-02 -7.258636504411697388e-02 -4.122208356857299805e-01 -1.877524554729461670e-01 -1.353168636560440063e-01 -2.316865175962448120e-01 -1.961131393909454346e-01 -1.668685376644134521e-01 -9.870947152376174927e-02 1.713387370109558105e-01 3.515000641345977783e-02
-1.861833781003952026e-02 -5.124939978122711182e-02 1.986383050680160522e-01 1.350667607039213181e-02 2.992094159126281738e-01 -1.253427267074584961e-01 2.633100152015686035e-01 -8.567947149276733398e-02 1.978206187486648560e-01 8.265095204114913940e-02 -1.910160779953002930e-01 2.787483632564544678e-01 1.133794784545898438e-01 1.122337654232978821e-01 -1.436565518379211426e-01 -9.220592677593231201e-02 -2.897286601364612579e-02 6.153770163655281067e-02 -1.013746732496656477e-04 -3.646084070205688477e-01 3.143596351146697998e-01 -5.867805704474449158e-02 2.528581619262695312e-01 -2.419211715459823608e-01 -2.637247368693351746e-02 5.900781229138374329e-02 -2.708394825458526611e-01 -1.651693880558013916e-01 -1.604159623384475708e-01 1.224879249930381775e-01 -7.568426430225372314e-02 -2.171721011400222778e-01
-1.493342369794845581e-01 -2.105885595083236694e-01 -1.307178735733032227e-01 -1.430765986442565918e-01 7.395122200250625610e-02 -4.254413247108459473e-01 -8.587703108787536621e-02 9.079539775848388672e-02 3.019043616950511932e-02 7.657478004693984985e-02 2.243399769067764282e-01 1.601909548044204712e-01 5.451142787933349609e-02 2.042602449655532837e-01 -1.047546137124300003e-02 -1.153718829154968262e-01 1.171984802931547165e-02 -1.133198570460081100e-02 -3.806732892990112305e-01 -2.095768302679061890e-01 7.798325270414352417e-02 1.635449975728988647e-01 1.404627859592437744e-01 -2.571004331111907959e-01 -6.983813643455505371e-02 -1.321926862001419067e-01 -1.028283536434173584e-01 -3.660649359226226807e-01 -2.153554707765579224e-01 1.623416133224964142e-02 -5.150843411684036255e-02 -1.698341220617294312e-01
-1.704967617988586426e-01 -6.673159450292587280e-02 -2.969737052917480469e-01 1.079317368566989899e-02 6.825611740350723267e-02 5.705101788043975830e-02 1.972175389528274536e-01 8.579376339912414551e-02 1.386305093765258789e-01 1.501120477914810181e-01 -6.608595699071884155e-02 3.816584944725036621e-01 3.736189380288124084e-02 9.378578513860702515e-02 -8.048686385154724121e-02 -7.545897364616394043e-02 -1.725024282932281494e-01 7.125663012266159058e-02 -1.854730546474456787e-01 -2.948483228683471680e-01 2.467007786035537720e-01 3.128885105252265930e-02 6.887422502040863037e-02 -2.043800204992294312e-01 1.597492247819900513e-01 -1.481930017471313477e-01 -3.681203126907348633e-01 -3.434731662273406982e-01 -7.260487228631973267e-02 1.600200533866882324e-01 -8.683756738901138306e-02 7.707603275775909424e-02
1.947070844471454620e-02 1.932244631461799145e-03 -1.618173122406005859e-01 2.920672893524169922e-01 1.209237873554229736e-01 -9.342384338378906250e-02 -1.765771210193634033e-01 7.186267524957656860e-03 -8.891321718692779541e-02 3.653954863548278809e-01 -7.655783742666244507e-02 2.030947357416152954e-01 -7.568223774433135986e-02 -1.304167658090591431e-01 -1.230490803718566895e-01 4.440481215715408325e-02 -5.917742475867271423e-02 1.498478502035140991e-01 -1.853562146425247192e-01 -6.038387864828109741e-02 -2.997710704803466797e-01 -1.578600704669952393e-02 -1.713016778230667114e-01 -2.959170937538146973e-01 -2.828892171382904053e-01 -1.027663275599479675e-01 -3.031376898288726807e-01 -1.749624460935592651e-01 -4.434804897755384445e-03 6.136754900217056274e-02 3.098294138908386230e-01 -1.460004746913909912e-01
2.047202140092849731e-01 -7.983339577913284302e-02 -2.360563576221466064e-01 -7.004366815090179443e-02 -5.420305952429771423e-02 -2.181517630815505981e-01 6.057873368263244629e-02 -2.303269058465957642e-01 1.421206891536712646e-01 -1.125167757272720337e-01 -7.384569942951202393e-02 1.628186106681823730e-01 -1.469146013259887695e-01 -1.945086568593978882e-01 3.288750648498535156e-01 -5.961571633815765381e-02 3.134465590119361877e-02 -1.223064512014389038e-01 -3.248765831813216209e-03 -3.084828555583953857e-01 1.940343827009201050e-01 2.655120380222797394e-02 2.249835133552551270e-01 -4.241423904895782471e-01 6.446395069360733032e-02 2.480182945728302002e-01 -1.254951953887939453e-01 -2.119302451610565186e-01 -8.192041516304016113e-02 1.318104565143585205e-01 -1.367218419909477234e-02 -1.315333098173141479e-01
1.228878796100616455e-01 3.728521242737770081e-02 -2.359392195940017700e-01 -1.065708622336387634e-01 5.093082785606384277e-02 1.812994331121444702e-01 2.237639576196670532e-01 -1.338770687580108643e-01 3.283666819334030151e-02 1.820940375328063965e-01 7.131581008434295654e-02 2.362733706831932068e-03 -1.469426006078720093e-01 4.904874786734580994e-02 -1.280584782361984253e-01 2.298632562160491943e-01 4.110536351799964905e-02 2.623859941959381104e-01 -2.327583432197570801e-01 -1.942666918039321899e-01 -3.707600384950637817e-02 3.179292380809783936e-02 2.363324016332626343e-01 -2.983660399913787842e-01 -3.938383236527442932e-02 -3.593250215053558350e-01 -3.146808743476867676e-01 -2.046221196651458740e-01 -2.101906836032867432e-01 -1.880161017179489136e-01 8.576733618974685669e-02 -1.109333410859107971e-01
-1.168333366513252258e-01 -1.532410830259323120e-01 -2.689349651336669922e-01 -1.667488962411880493e-01 2.791881188750267029e-02 1.643873751163482666e-01 1.175926998257637024e-02 1.297782920300960541e-02 2.816165089607238770e-01 2.064202874898910522e-01 -2.367480099201202393e-01 -5.207752063870429993e-02 -7.549612224102020264e-02 -9.789410978555679321e-02 1.089871954172849655e-02 -6.801705807447433472e-02 2.833544015884399414e-01 2.796801365911960602e-02 -1.357614994049072266e-01 -1.734672784805297852e-01 8.000161498785018921e-02 -1.018068343400955200e-01 2.653447389602661133e-01 -5.198726803064346313e-02 2.331264615058898926e-01 7.494819816201925278e-03 3.320092335343360901e-03 -3.285066485404968262e-01 1.303531825542449951e-01 1.671870201826095581e-01 9.188515692949295044e-02 -4.457936882972717285e-01
-1.894594356417655945e-02 -1.833609677851200104e-02 -1.531320214271545410e-01 -2.704489827156066895e-01 6.679010111838579178e-04 1.778265088796615601e-01 1.410449296236038208e-01 -1.345983520150184631e-02 -2.437454015016555786e-01 4.007532596588134766e-01 -1.897005438804626465e-01 2.870789468288421631e-01 -2.120783030986785889e-01 -5.715212225914001465e-02 -1.286102235317230225e-01 2.757560648024082184e-02 6.968411803245544434e-02 1.975716799497604370e-01 -3.168981373310089111e-01 -1.386634409427642822e-01 7.672853767871856689e-03 1.133372038602828979e-01 -9.024473279714584351e-02 -2.648052871227264404e-01 1.573298275470733643e-01 -2.319549955427646637e-02 -2.110188454389572144e-01 -1.942260190844535828e-02 1.062610372900962830e-01 -3.186242282390594482e-02 1.870670020580291748e-01 -2.735781371593475342e-01
-5.806533619761466980e-02 -3.180465847253799438e-02 -1.631307601928710938e-01 1.211724802851676941e-01 6.242508813738822937e-02 8.029569685459136963e-02 8.268557488918304443e-02 6.422913819551467896e-02 -1.353172026574611664e-02 -3.522949293255805969e-02 -1.233935281634330750e-01 3.903503715991973877e-01 -1.806874871253967285e-01 4.086120426654815674e-02 2.010876834392547607e-01 1.352138351649045944e-02 7.467004656791687012e-02 1.782944202423095703e-01 -6.849548965692520142e-02 -1.847468689084053040e-02 3.369234874844551086e-02 3.388958796858787537e-02 -5.966084450483322144e-02 -4.294174313545227051e-01 -2.661013603210449219e-01 -7.892248779535293579e-02 -2.112204134464263916e-01 -9.499485045671463013e-02 -4.460520744323730469e-01 -1.793538480997085571e-01 1.505519002676010132e-01 -2.682216465473175049e-01
6.178302690386772156e-02 -2.626159489154815674e-01 5.444484949111938477e-02 -1.266548186540603638e-01 -2.035230956971645355e-02 1.870091110467910767e-01 1.832753866910934448e-01 -8.723138272762298584e-02 4.342734441161155701e-02 4.714739322662353516e-02 -6.134521588683128357e-02 4.282078240066766739e-03 6.291233003139495850e-03 -1.720990538597106934e-01 -5.205023288726806641e-02 1.506030261516571045e-01 1.126802414655685425e-01 -4.317716509103775024e-02 -3.172287940979003906e-01 -2.880330681800842285e-01 8.892851322889328003e-02 1.885641366243362427e-01 1.130762770771980286e-01 -1.976644098758697510e-01 -2.354435920715332031e-01 -3.775416016578674316e-01 -2.037100195884704590e-01 -7.531291991472244263e-02 -1.716028600931167603e-01 -1.983041465282440186e-01 3.566215336322784424e-01 -1.846976280212402344e-01
1.107896398752927780e-02 1.131539046764373779e-01 -1.674979329109191895e-01 -2.388772517442703247e-01 -2.912820130586624146e-02 8.702240884304046631e-02 5.551753565669059753e-02 -1.458428204059600830e-01 -1.338615119457244873e-01 6.147801503539085388e-02 -1.122575327754020691e-01 5.065706968307495117e-01 -2.584560513496398926e-01 -2.623488306999206543e-01 3.012500144541263580e-02 2.087866142392158508e-02 2.716368138790130615e-01 3.436374664306640625e-01 -1.730753779411315918e-01 4.095549695193767548e-03 4.221067577600479126e-02 9.508900344371795654e-02 1.246923431754112244e-01 -1.302981972694396973e-01 -1.488402783870697021e-01 -2.043556421995162964e-01 -5.697016045451164246e-02 -1.578923612833023071e-01 -1.764687746763229370e-01 -1.648255884647369385e-01 1.065615341067314148e-01 -1.197878196835517883e-01
-3.270308673381805420e-02 6.187267601490020752e-02 -2.009994536638259888e-01 1.694854348897933960e-01 -3.554161190986633301e-01 3.538683056831359863e-02 -4.598578810691833496e-02 1.184846907854080200e-01 2.292755097150802612e-01 7.932645827531814575e-02 -1.816935688257217407e-01 4.014451801776885986e-01 5.205017328262329102e-02 -1.230253875255584717e-01 6.227880343794822693e-02 7.508331537246704102e-02 1.274043470621109009e-01 -7.791460305452346802e-02 -1.216710433363914490e-01 -2.499441057443618774e-01 1.543108075857162476e-01 -2.832451649010181427e-02 9.536291658878326416e-02 3.445737063884735107e-02 2.786771655082702637e-01 -2.500358819961547852e-01 -3.632002770900726318e-01 -2.327190786600112915e-01 -1.151710078120231628e-01 1.640416448935866356e-03 1.020465865731239319e-01 -1.321091800928115845e-01
-8.930582553148269653e-02 -5.373448133468627930e-02 1.437340974807739258e-01 -2.151906490325927734e-01 2.248264104127883911e-01 1.825495064258575439e-01 2.064159959554672241e-01 1.405471353791654110e-03 3.410425409674644470e-02 1.679122895002365112e-01 -7.979475706815719604e-02 1.630028523504734039e-02 -5.072243884205818176e-02 -4.519223421812057495e-02 7.185898721218109131e-02 -1.455032825469970703e-01 1.312187910079956055e-01 -1.045730058103799820e-02 -2.431175112724304199e-01 2.627049200236797333e-02 7.760300068184733391e-04 2.283369451761245728e-01 3.014616370201110840e-01 -4.372901320457458496e-01 5.969601497054100037e-02 -2.309158742427825928e-01 -5.551355704665184021e-02 -3.262862190604209900e-02 1.975435763597488403e-02 -4.062950238585472107e-02 4.010494053363800049e-01 -3.057309687137603760e-01
2.452952265739440918e-01 -1.255058199167251587e-01 8.061743527650833130e-02 -6.018627062439918518e-02 -2.028871327638626099e-01 1.524437032639980316e-02 -2.012556605041027069e-02 1.118485182523727417e-01 1.993659734725952148e-01 2.762823700904846191e-01 4.055408760905265808e-02 2.979830503463745117e-01 1.778260916471481323e-01 -1.092702150344848633e-01 1.602674275636672974e-02 -2.116056084632873535e-01 2.113911509513854980e-01 6.797800213098526001e-02 -2.852560877799987793e-01 -4.022375345230102539e-01 -1.344672143459320068e-01 -8.785809576511383057e-02 1.462086737155914307e-01 -2.211426384747028351e-02 1.340950280427932739e-01 2.027147077023983002e-02 -8.789375424385070801e-02 -2.339976876974105835e-01 -1.058484017848968506e-01 3.069387376308441162e-01 -1.892924541607499123e-03 -1.951972395181655884e-01
1.514872461557388306e-01 -5.962271988391876221e-02 8.994056284427642822e-02 -5.677194893360137939e-02 -1.532004922628402710e-01 -1.886086724698543549e-02 2.484932392835617065e-01 9.401939809322357178e-02 2.011977434158325195e-01 1.256508082151412964e-01 -1.843982785940170288e-01 1.995525090023875237e-04 -1.010010242462158203e-01 1.685351729393005371e-01 9.757735766470432281e-03 9.421176463365554810e-02 9.769684821367263794e-02 8.339759707450866699e-02 -2.887804508209228516e-01 -1.492035835981369019e-01 8.644860982894897461e-02 2.753102779388427734e-01 3.186084926128387451e-01 -1.449711173772811890e-01 -1.701114475727081299e-01 -1.585559695959091187e-01 -2.259063422679901123e-01 -6.586923450231552124e-02 -2.411042004823684692e-01 -1.266727596521377563e-01 2.003730237483978271e-01 -4.221282601356506348e-01
2.000981420278549194e-01 8.238763362169265747e-02 6.828298419713973999e-02 6.446313858032226562e-02 -1.050632670521736145e-01 3.770180046558380127e-02 1.482571591623127460e-03 -3.469173014163970947e-01 1.493608355522155762e-01 9.722152352333068848e-02 -7.141617685556411743e-02 1.954704672098159790e-01 -1.290340870618820190e-01 -2.976738810539245605e-01 2.485469542443752289e-02 3.213734179735183716e-02 -1.422967612743377686e-01 -3.112945258617401123e-01 -1.204491704702377319e-01 -3.069030344486236572e-01 1.634687036275863647e-01 -1.767678260803222656e-01 1.614242792129516602e-01 -1.247762665152549744e-01 2.382207661867141724e-01 1.029484905302524567e-02 -1.994124054908752441e-01 -2.910324037075042725e-01 -9.282621741294860840e-02 1.116649135947227478e-01 2.714750766754150391e-01 -1.673645973205566406e-01
-1.515506505966186523e-01 -7.870537787675857544e-02 -2.606894373893737793e-01 1.068378565832972527e-03 1.341609954833984375e-01 -4.053140804171562195e-02 1.220806092023849487e-01 -2.538227848708629608e-02 -6.543296575546264648e-02 2.013286352157592773e-01 -5.842833593487739563e-02 3.902775049209594727e-01 -2.361124455928802490e-01 3.640359267592430115e-02 1.074115093797445297e-02 1.934499591588973999e-01 -5.185402929782867432e-03 1.362783908843994141e-01 -2.861161231994628906e-01 -1.947966963052749634e-01 -5.847325176000595093e-02 -1.301381438970565796e-01 -6.649456173181533813e-02 -4.143367707729339600e-01 -3.088631927967071533e-01 1.786698028445243835e-02 -1.592814475297927856e-01 -1.801015436649322510e-02 -1.174278855323791504e-01 -2.114311009645462036e-01 2.063120007514953613e-01 -1.233053803443908691e-01
7.063584029674530029e-02 -1.847359910607337952e-02 1.346855759620666504e-01 -1.128115132451057434e-01 3.623250722885131836e-01 1.649743616580963135e-01 9.679339081048965454e-02 -7.529625296592712402e-02 3.041832447052001953e-01 1.409903615713119507e-01 -7.566675543785095215e-02 2.237304449081420898e-01 1.534190587699413300e-02 1.294877529144287109e-01 7.215175032615661621e-02 -7.078377902507781982e-02 1.468177139759063721e-01 -1.112617738544940948e-02 2.492341548204421997e-01 -1.529246866703033447e-01 3.283012509346008301e-01 1.118651479482650757e-01 -2.482948824763298035e-02 -4.485257565975189209e-01 5.887425690889358521e-02 -2.059297449886798859e-02 -9.325841069221496582e-02 -1.739946603775024414e-01 -2.393041551113128662e-01 -3.697289153933525085e-02 -5.933217331767082214e-02 -2.461246848106384277e-01
2.527412176132202148e-01 -1.256622672080993652e-01 1.424042880535125732e-01 -2.057844959199428558e-02 -2.431980371475219727e-01 4.947232827544212341e-02 -8.889851719141006470e-02 2.686689198017120361e-01 2.435558289289474487e-01 3.555746749043464661e-02 1.310939248651266098e-02 1.951611936092376709e-01 -3.449859619140625000e-01 -3.168577253818511963e-01 -1.927158981561660767e-02 -1.674336032010614872e-03 -8.505198359489440918e-02 -7.234881166368722916e-03 3.936206921935081482e-02 -2.246092408895492554e-01 -1.058538258075714111e-01 3.118006512522697449e-02 2.675831317901611328e-01 -2.349489182233810425e-01 2.311673462390899658e-01 -9.574995934963226318e-02 -3.464395403861999512e-01 -1.404326260089874268e-01 -1.886882483959197998e-01 -2.109153568744659424e-02 4.862235859036445618e-02 -1.714310795068740845e-02
-9.926006942987442017e-02 5.466280505061149597e-02 -2.481847852468490601e-01 -8.293964713811874390e-02 8.780038356781005859e-02 -5.696234852075576782e-02 9.510404616594314575e-02 -9.605338424444198608e-02 2.181992167606949806e-03 1.384403649717569351e-02 -6.741073727607727051e-02 3.989499807357788086e-01 -3.001298606395721436e-01 -1.657821983098983765e-01 2.143239229917526245e-01 1.744743287563323975e-01 1.004071310162544250e-01 1.364597231149673462e-01 -1.980038732290267944e-01 -1.227296981960535049e-02 -2.087322063744068146e-03 -9.451746009290218353e-03 -4.633349925279617310e-02 -4.925312399864196777e-01 -1.708601415157318115e-01 -1.257120352238416672e-02 -2.373576015233993530e-01 -9.644467383623123169e-02 -2.547137439250946045e-01 8.449636399745941162e-02 2.272247076034545898e-01 9.632637724280357361e-03
-8.147122710943222046e-02 -6.200269237160682678e-02 -1.240421682596206665e-01 3.097384423017501831e-02 7.452593743801116943e-02 3.825543820858001709e-02 -4.742487147450447083e-02 6.379029899835586548e-02 -2.903353273868560791e-01 1.991517245769500732e-01 1.665693670511245728e-01 2.499204576015472412e-01 1.383607387542724609e-01 2.345616370439529419e-01 -5.571582913398742676e-02 -4.319115355610847473e-02 1.486561745405197144e-01 -2.733343243598937988e-01 -2.257375568151473999e-01 -2.092458158731460571e-01 -6.914541125297546387e-02 -1.031857579946517944e-01 1.676815599203109741e-01 -3.616952598094940186e-01 -1.202099397778511047e-01 -4.642653092741966248e-02 -2.758263647556304932e-01 -3.598203361034393311e-01 7.085188478231430054e-02 -1.836103945970535278e-01 -1.057867407798767090e-01 -1.689420342445373535e-01
5.223039537668228149e-02 -1.839114129543304443e-01 -1.419523358345031738e-02 1.804569065570831299e-01 1.605750992894172668e-02 2.819857597351074219e-01 -1.218916103243827820e-01 -9.652741253376007080e-03 -1.383165717124938965e-01 2.184071540832519531e-01 1.973976492881774902e-01 6.645867228507995605e-02 -6.721591344103217125e-04 1.651542484760284424e-01 -3.616851866245269775e-01 -4.217533394694328308e-03 2.361686229705810547e-01 7.531966269016265869e-02 -1.754633635282516479e-01 -2.200439423322677612e-01 -8.619844913482666016e-02 -4.371779784560203552e-02 1.468174457550048828e-01 -1.633630245923995972e-01 -2.336719632148742676e-02 -7.155174016952514648e-02 -4.553787410259246826e-01 -2.421273589134216309e-01 -6.135178729891777039e-02 -8.532694727182388306e-02 1.867549121379852295e-01 -2.276157438755035400e-01
-2.426594793796539307e-01 6.834860146045684814e-02 -1.973067224025726318e-01 -1.777996122837066650e-01 3.363846987485885620e-02 3.701644251123070717e-03 1.324871205724775791e-03 1.747807264328002930e-01 5.998864024877548218e-02 9.894344210624694824e-02 3.508905470371246338e-01 3.228136599063873291e-01 7.214263826608657837e-02 -6.963396072387695312e-02 -1.655246019363403320e-01 1.434961110353469849e-01 6.332140881568193436e-03 -7.958222925662994385e-02 -3.168849050998687744e-01 -2.220504730939865112e-01 1.695702970027923584e-02 7.418844848871231079e-02 -6.084895879030227661e-02 -3.482244312763214111e-01 2.295216023921966553e-01 -1.125332787632942200e-01 -3.098087012767791748e-02 -1.358614563941955566e-01 -1.249985098838806152e-01 1.700142472982406616e-01 3.388499915599822998e-01 -6.694544851779937744e-02
6.160889565944671631e-02 -2.204129248857498169e-01 9.139765799045562744e-02 5.455350130796432495e-02 -1.517054885625839233e-01 -3.368884325027465820e-02 1.804713159799575806e-01 4.698792472481727600e-02 3.426419943571090698e-02 1.688522249460220337e-01 -8.783778548240661621e-02 4.417654126882553101e-02 1.259464491158723831e-02 2.413180284202098846e-02 1.662614196538925171e-01 -9.533964842557907104e-02 -4.251044616103172302e-02 5.126387625932693481e-02 -3.243171870708465576e-01 -3.778782114386558533e-02 1.836376264691352844e-02 4.251130223274230957e-01 3.297389745712280273e-01 -1.789532899856567383e-01 -8.410054445266723633e-02 -3.690497577190399170e-01 -2.601660788059234619e-01 -1.327939033508300781e-01 -1.524130105972290039e-01 -3.244905918836593628e-02 5.776921287178993225e-02 -3.338769972324371338e-01
1.608933508396148682e-01 5.755359679460525513e-02 3.274162709712982178e-01 1.842658966779708862e-02 -1.057756990194320679e-01 -1.887211948633193970e-01 1.348358839750289917e-01 1.195392906665802002e-01 1.384681463241577148e-01 1.188635677099227905e-01 8.369506336748600006e-03 1.680358201265335083e-01 -6.071021407842636108e-02 -1.920756101608276367e-01 -2.053486257791519165e-01 -7.053601741790771484e-02 -3.400410711765289307e-02 1.387667506933212280e-01 5.008046329021453857e-02 -3.349340856075286865e-01 -1.129852533340454102e-01 1.847752630710601807e-01 4.967169463634490967e-02 -3.182578384876251221e-01 7.037238776683807373e-02 1.987832784652709961e-02 -2.683957517147064209e-01 -3.679390531033277512e-03 -3.169157803058624268e-01 4.710369184613227844e-02 -4.250032454729080200e-02 -4.086968898773193359e-01
2.323131710290908813e-01 1.967244222760200500e-02 -1.526001244783401489e-01 1.289348602294921875e-01 -5.182905495166778564e-02 2.434736043214797974e-01 -1.569333225488662720e-01 7.444477826356887817e-02 7.146248966455459595e-02 1.665046364068984985e-01 -1.131722033023834229e-01 2.357910275459289551e-01 -1.644643247127532959e-01 -1.554044988006353378e-02 7.418110966682434082e-02 -5.530588701367378235e-02 -2.360630035400390625e-02 -5.865960568189620972e-02 -1.842244565486907959e-01 2.074627429246902466e-01 -2.270072512328624725e-02 -1.663976609706878662e-01 -2.800763770937919617e-02 -4.861323833465576172e-01 -2.856920957565307617e-01 3.089593164622783661e-02 -1.650530248880386353e-01 -4.220160469412803650e-02 -1.893616914749145508e-01 -2.104149609804153442e-01 8.507850021123886108e-02 -3.622846901416778564e-01
1.036873683333396912e-01 -3.781474232673645020e-01 -2.733198553323745728e-02 -1.794105023145675659e-01 2.096127420663833618e-01 2.078614383935928345e-01 2.302180230617523193e-01 -2.027015835046768188e-01 1.727324575185775757e-01 2.085732072591781616e-01 -1.292430907487869263e-01 1.974627226591110229e-01 8.161319047212600708e-02 3.048160485923290253e-02 5.996817722916603088e-02 -8.747550845146179199e-02 -1.007404103875160217e-01 1.061651706695556641e-01 2.561262622475624084e-02 9.722664020955562592e-03 1.469825804233551025e-01 -3.966121003031730652e-02 2.000159919261932373e-01 -1.594489216804504395e-01 3.319286704063415527e-01 9.496182948350906372e-02 -2.134432271122932434e-02 -3.438290357589721680e-01 -2.627841234207153320e-01 7.315471768379211426e-02 6.557916849851608276e-02 -2.384533435106277466e-01
-1.407663971185684204e-01 3.052850253880023956e-03 -1.970844566822052002e-01 -8.370382338762283325e-02 5.599100887775421143e-02 8.485636860132217407e-02 1.908014863729476929e-01 -8.339317888021469116e-02 8.597567677497863770e-02 2.704523503780364990e-01 -5.195832997560501099e-02 -7.284080144017934799e-03 -9.113855659961700439e-02 -1.423180848360061646e-01 -4.990652576088905334e-02 2.391770035028457642e-01 -4.271736741065979004e-02 3.031701445579528809e-01 -3.882740437984466553e-01 -1.274553537368774414e-01 -1.556261777877807617e-01 -3.751686587929725647e-02 2.802187502384185791e-01 -9.916041791439056396e-02 7.789275143295526505e-03 -2.420755028724670410e-01 -3.299480974674224854e-01 -2.625230886042118073e-02 -1.687483042478561401e-01 -1.878615468740463257e-01 1.760078817605972290e-01 -2.672113776206970215e-01
1.062461081892251968e-02 -1.016173511743545532e-01 -1.919171363115310669e-01 1.099012885242700577e-02 8.900881558656692505e-02 3.385264053940773010e-02 -2.394550740718841553e-01 5.015941709280014038e-02 1.688467860221862793e-01 -1.196550056338310242e-01 -6.663908250629901886e-03 2.790141701698303223e-01 -1.121865361928939819e-01 -2.121896445751190186e-01 -4.945416375994682312e-02 -8.361791819334030151e-02 -2.393756508827209473e-01 9.031441807746887207e-02 -1.558971107006072998e-01 -2.989900112152099609e-01 -1.174007430672645569e-01 -1.588607728481292725e-01 1.538082659244537354e-01 -1.427845656871795654e-02 2.988269738852977753e-02 -3.631320297718048096e-01 -2.356899380683898926e-01 -3.836674690246582031e-01 -2.571684718132019043e-01 2.132788300514221191e-01 -2.166431210935115814e-02 7.923957705497741699e-02
-6.984503567218780518e-02 1.808644682168960571e-01 1.001614332199096680e-02 -3.920959234237670898e-01 1.354544162750244141e-01 -1.209684461355209351e-01 3.657349199056625366e-02 -1.525156944990158081e-01 2.867769598960876465e-01 -7.875502854585647583e-02 1.830422282218933105e-01 6.183428689837455750e-02 5.950354784727096558e-02 -6.362043786793947220e-04 2.166506747016683221e-04 -1.697617024183273315e-01 8.381203562021255493e-02 1.927565038204193115e-01 -1.954204291105270386e-01 -4.798008501529693604e-02 -8.944816142320632935e-02 7.760746870189905167e-03 2.157221883535385132e-01 -4.140340983867645264e-01 1.015267614275217056e-02 2.134199887514114380e-01 -3.498801887035369873e-01 -2.143665999174118042e-01 -7.739995606243610382e-03 4.164874181151390076e-02 2.130962163209915161e-01 -1.447124630212783813e-01
-5.295555666089057922e-02 -3.876165486872196198e-03 -1.254850625991821289e-01 -2.349562644958496094e-01 4.944149032235145569e-02 1.689064353704452515e-01 1.366603523492813110e-01 5.727611854672431946e-02 -2.172409594058990479e-01 4.333652257919311523e-01 -2.257427275180816650e-01 2.047378122806549072e-01 -2.069536894559860229e-01 1.884546689689159393e-02 -1.991588175296783447e-01 -3.697501495480537415e-02 -1.786253005266189575e-01 1.139165833592414856e-01 -1.797802895307540894e-01 -1.024305224418640137e-01 -8.986628800630569458e-02 4.152454063296318054e-02 -5.671656131744384766e-02 -8.729745447635650635e-02 4.378173965960741043e-03 -4.555854573845863342e-02 -4.475471973419189453e-01 -9.351935982704162598e-02 4.059819132089614868e-02 -2.046261429786682129e-01 2.233594655990600586e-01 -2.198253273963928223e-01
-7.577279116958379745e-03 -1.217745095491409302e-01 -1.129989102482795715e-01 3.120484948158264160e-01 -1.473734807223081589e-02 1.833139508962631226e-01 -1.858115941286087036e-01 1.627582460641860962e-01 -1.202872321009635925e-01 1.749983578920364380e-01 9.926743060350418091e-02 2.925459742546081543e-01 -1.149703040719032288e-01 -2.173194885253906250e-01 -2.753786444664001465e-01 -2.759000845253467560e-02 -5.226719006896018982e-02 -1.287332624197006226e-01 -1.857304126024246216e-01 1.075649261474609375e-01 -1.940333098173141479e-01 -1.242879107594490051e-01 8.945526927709579468e-02 -8.735089749097824097e-02 -2.194899469614028931e-01 -8.845927566289901733e-02 -1.439942419528961182e-01 -2.560490071773529053e-01 4.907106608152389526e-02 9.171356260776519775e-02 -1.178274769335985184e-02 -4.639056026935577393e-01
1.429719328880310059e-01 -2.225455045700073242e-01 3.041669912636280060e-02 3.734875842928886414e-02 -5.618777871131896973e-02 2.221689186990261078e-02 -1.217479333281517029e-01 7.575796544551849365e-02 1.683729588985443115e-01 2.529646158218383789e-01 -2.489251047372817993e-01 4.127670228481292725e-01 -2.885578898712992668e-03 -2.173674106597900391e-02 -1.380989998579025269e-01 3.387786448001861572e-02 1.697809994220733643e-01 -1.238976716995239258e-01 -6.100042164325714111e-02 2.619552798569202423e-02 -1.439057886600494385e-01 1.594906151294708252e-01 1.687780618667602539e-01 6.683444231748580933e-02 -2.167289853096008301e-01 -3.535307645797729492e-01 -3.518990054726600647e-02 -1.296981275081634521e-01 -1.488164663314819336e-01 -7.881125807762145996e-02 1.029337048530578613e-01 -4.488524794578552246e-01
-1.099233403801918030e-01 -1.609342359006404877e-02 -9.986590594053268433e-02 -7.784030865877866745e-03 -6.356051564216613770e-02 -6.187309324741363525e-02 1.136036962270736694e-01 2.275950089097023010e-02 -2.794210612773895264e-01 1.610839664936065674e-01 4.172117915004491806e-03 4.866346120834350586e-01 -1.526981890201568604e-01 -2.547473832964897156e-02 2.335113473236560822e-02 2.119405120611190796e-01 1.857436448335647583e-01 1.147853881120681763e-01 -2.876192331314086914e-01 -2.595905363559722900e-01 -1.719035059213638306e-01 -1.074125170707702637e-01 -1.426250785589218140e-01 -3.417160511016845703e-01 -2.037025988101959229e-01 7.674445398151874542e-03 -2.271060049533843994e-01 -1.315150707960128784e-01 -1.685186661779880524e-02 -1.237311363220214844e-01 1.381165087223052979e-01 -1.579951196908950806e-01
-1.354998499155044556e-01 1.253981143236160278e-01 -2.865947550162672997e-03 3.468947708606719971e-01 4.110721498727798462e-02 5.376857146620750427e-02 1.219293996691703796e-01 -1.487839967012405396e-01 2.769263833761215210e-02 -1.942221224308013916e-01 8.066078275442123413e-02 2.565597295761108398e-01 1.293439865112304688e-01 -3.919241130352020264e-01 -2.736456692218780518e-01 6.039367243647575378e-02 -8.469517342746257782e-03 1.928353011608123779e-01 -7.180450111627578735e-02 -7.594873756170272827e-02 -9.035563468933105469e-02 1.364465206861495972e-01 1.157224476337432861e-01 -5.401027947664260864e-02 2.216348946094512939e-01 2.580829896032810211e-02 -2.433865517377853394e-01 -1.745529770851135254e-01 -2.213109098374843597e-02 3.195992857217788696e-02 1.759415417909622192e-01 -4.255259335041046143e-01
-2.693086490035057068e-02 -1.127568036317825317e-01 -2.960090339183807373e-01 8.468075096607208252e-02 -2.509356141090393066e-01 2.973858714103698730e-01 -4.463388398289680481e-02 1.544225066900253296e-01 2.543550431728363037e-01 -2.264329232275485992e-02 1.619443595409393311e-01 2.469086796045303345e-01 1.449866294860839844e-01 -1.545930951833724976e-01 1.453950256109237671e-01 1.616384536027908325e-01 2.498233169317245483e-01 5.128405243158340454e-02 -1.743686646223068237e-01 -2.439619898796081543e-01 1.068725138902664185e-01 1.079321429133415222e-01 3.464120998978614807e-02 -2.667481005191802979e-01 6.823584437370300293e-02 -2.001431398093700409e-02 -9.636350721120834351e-02 -3.713550269603729248e-01 -1.050643920898437500e-01 2.013203650712966919e-01 6.826717406511306763e-02 -1.052225008606910706e-01
1.810720413923263550e-01 -7.238324731588363647e-02 -8.920982480049133301e-02 8.345998078584671021e-02 -4.635939374566078186e-02 3.543596267700195312e-01 -1.795139610767364502e-01 1.286526918411254883e-01 -2.462289994582533836e-03 8.843760192394256592e-02 -1.837373077869415283e-01 1.608362495899200439e-01 -1.470304876565933228e-01 1.270352452993392944e-01 -2.181294746696949005e-02 -1.668634861707687378e-01 -4.344816133379936218e-02 -1.465047616511583328e-02 -1.288882791996002197e-01 1.177397668361663818e-01 2.997283935546875000e-01 1.199660077691078186e-01 7.752469275146722794e-03 -3.658143281936645508e-01 -2.203056812286376953e-01 1.030782908201217651e-01 -2.641542553901672363e-01 -3.320069015026092529e-01 1.133592799305915833e-01 -1.690150201320648193e-01 9.678426384925842285e-02 -2.763819992542266846e-01
2.030085027217864990e-01 -2.293472141027450562e-01 6.563720107078552246e-02 -3.679992631077766418e-02 -4.994912445545196533e-02 -1.064774990081787109e-01 5.761426687240600586e-02 3.266489878296852112e-02 4.869546741247177124e-02 3.163834512233734131e-01 -1.947157680988311768e-01 2.571057677268981934e-01 -3.820994496345520020e-02 -1.797898672521114349e-02 -1.453878432512283325e-01 4.785435646772384644e-02 -3.712232038378715515e-02 6.016481667757034302e-02 -1.463461518287658691e-01 8.425812423229217529e-02 -3.734337911009788513e-02 3.698887228965759277e-01 4.227654933929443359e-01 -2.814964018762111664e-02 -1.845607459545135498e-01 -2.157493084669113159e-01 -1.302948296070098877e-01 -1.784201115369796753e-01 -4.506161063909530640e-02 -1.385519206523895264e-01 2.115471959114074707e-01 -3.224248290061950684e-01
6.479755789041519165e-02 -5.217274278402328491e-02 -2.267202138900756836e-01 1.857200562953948975e-01 2.998491227626800537e-01 1.200520433485507965e-02 2.020595669746398926e-01 -1.423155665397644043e-01 -1.789479553699493408e-01 9.369377791881561279e-02 5.929503962397575378e-02 4.555948674678802490e-01 4.153673537075519562e-03 -1.766276061534881592e-01 1.189904287457466125e-01 -1.974736601114273071e-01 8.387842029333114624e-02 8.004181832075119019e-02 -1.752680540084838867e-01 1.289545893669128418e-01 -5.325604602694511414e-02 -1.060569286346435547e-01 8.385081775486469269e-03 -8.027409762144088745e-02 -6.777329836040735245e-03 -1.600069999694824219e-01 -2.953848838806152344e-01 -1.600286215543746948e-01 1.317977756261825562e-01 -1.663272827863693237e-01 2.781867384910583496e-01 -2.783440351486206055e-01
2.593842744827270508e-01 -2.577637434005737305e-01 1.696726083755493164e-01 1.284838467836380005e-02 1.031228899955749512e-01 3.259388804435729980e-01 -1.914286240935325623e-02 1.458199918270111084e-01 2.399999089539051056e-02 6.937751919031143188e-02 -2.097393274307250977e-01 2.327203452587127686e-01 -1.859973669052124023e-01 -6.209306791424751282e-02 -1.539608389139175415e-01 -2.188674062490463257e-01 -8.726730942726135254e-02 -5.840313062071800232e-02 7.640784233808517456e-02 -1.139376014471054077e-01 1.071348553523421288e-03 8.241230994462966919e-02 5.179484188556671143e-02 -2.663718163967132568e-01 -2.844464778900146484e-01 -7.980187982320785522e-02 1.040186174213886261e-02 -3.818499147891998291e-01 -1.642185635864734650e-02 -7.386147975921630859e-02 2.406476587057113647e-01 -2.794979214668273926e-01
1.376278698444366455e-01 -1.603658124804496765e-02 -2.338605523109436035e-01 -3.946343064308166504e-02 2.071309387683868408e-01 1.175743043422698975e-01 -6.624153256416320801e-02 -2.025037407875061035e-01 -2.757406234741210938e-01 2.491495907306671143e-01 1.092753782868385315e-01 2.171935886144638062e-01 -1.358075290918350220e-01 -1.523850718513131142e-03 -1.742116063833236694e-01 -1.724738627672195435e-01 1.794460117816925049e-01 2.229491770267486572e-01 -1.368323564529418945e-01 -4.582078382372856140e-02 -4.553391411900520325e-02 -1.296078115701675415e-01 1.739739477634429932e-01 -5.953205749392509460e-02 -1.664414256811141968e-01 -1.473382860422134399e-01 -4.008673429489135742e-01 -1.109744608402252197e-01 -8.130005002021789551e-02 1.580742746591567993e-02 2.833083868026733398e-01 -2.858467996120452881e-01
-1.535773128271102905e-01 -8.640494942665100098e-02 -8.537563495337963104e-03 -1.402536481618881226e-01 -1.273870095610618591e-02 -2.698749601840972900e-01 1.976731568574905396e-01 1.621707826852798462e-01 -8.509273827075958252e-02 7.942438125610351562e-02 2.248875647783279419e-01 2.080530077219009399e-01 -3.183165192604064941e-01 -3.875180184841156006e-01 9.480197727680206299e-02 -1.702003739774227142e-02 -2.003164589405059814e-02 -5.377905815839767456e-02 -2.631818642839789391e-03 5.821782723069190979e-02 9.038891643285751343e-02 -2.429104447364807129e-01 -8.877694606781005859e-02 -2.939429879188537598e-01 6.854410283267498016e-03 -2.327014803886413574e-01 -3.303851187229156494e-01 -2.588502876460552216e-02 -4.380517080426216125e-02 -1.170487627387046814e-01 1.394414156675338745e-01 -2.746261656284332275e-01
-7.933651655912399292e-02 1.769953966140747070e-01 -1.891026049852371216e-01 -2.049247175455093384e-01 -1.486501656472682953e-02 2.180033773183822632e-01 -1.768604069948196411e-01 1.503428965806961060e-01 1.125947684049606323e-01 2.331293821334838867e-01 -2.368946522474288940e-01 1.810353845357894897e-01 -3.999026026576757431e-03 -5.473792180418968201e-02 -7.893158495426177979e-02 -1.961456686258316040e-01 -7.294747978448867798e-03 -3.222253024578094482e-01 4.917761683464050293e-02 -2.096776366233825684e-01 1.193147599697113037e-01 2.535113394260406494e-01 7.514558732509613037e-03 -2.156730741262435913e-01 1.716392189264297485e-01 1.839732974767684937e-01 -1.962043344974517822e-01 -2.207119315862655640e-01 8.470956818200647831e-04 -6.298380345106124878e-02 3.145785331726074219e-01 -2.248907834291458130e-01
-2.366587333381175995e-02 -8.904248476028442383e-02 -1.062336340546607971e-01 -9.568259865045547485e-02 -1.587673276662826538e-01 -7.632306218147277832e-02 1.391156464815139771e-01 2.026143819093704224e-01 -9.431387484073638916e-02 9.675639122724533081e-02 -2.532783523201942444e-02 4.547663927078247070e-01 3.721842542290687561e-03 -4.867885112762451172e-01 2.057858854532241821e-01 -2.370015680789947510e-01 8.775815367698669434e-02 7.851194590330123901e-02 -1.514563709497451782e-01 -1.026739031076431274e-01 1.140625178813934326e-01 1.716060042381286621e-01 2.425574464723467827e-03 -2.538810670375823975e-01 1.589171290397644043e-01 9.782502800226211548e-02 1.125296875834465027e-01 -1.858355253934860229e-01 -4.180008172988891602e-02 6.627171486616134644e-02 1.103556528687477112e-01 -2.526273131370544434e-01
2.190501987934112549e-01 6.377387791872024536e-02 7.814951986074447632e-02 -8.977267891168594360e-02 -2.196922451257705688e-01 8.642768114805221558e-02 2.995506227016448975e-01 -8.388496935367584229e-03 1.230705529451370239e-01 2.204531580209732056e-01 1.190184727311134338e-01 5.166302919387817383e-01 8.855252712965011597e-02 -1.480643451213836670e-01 -1.358159631490707397e-01 -1.713577657938003540e-01 -4.596174135804176331e-02 1.479664891958236694e-01 -1.103074625134468079e-01 -1.247090697288513184e-01 -8.873317390680313110e-02 1.978143006563186646e-01 -5.461582541465759277e-02 -1.731887310743331909e-01 1.599756479263305664e-01 9.527675807476043701e-02 -1.929795891046524048e-01 -5.105311423540115356e-02 -2.862130999565124512e-01 -4.626694321632385254e-02 2.742867469787597656e-01 -1.840091869235038757e-02
-1.945532113313674927e-01 -1.690459102392196655e-01 -2.783653736114501953e-01 8.272652328014373779e-02 7.663928717374801636e-02 2.350853383541107178e-02 3.071005940437316895e-01 7.051168382167816162e-02 1.905734390020370483e-01 3.170503303408622742e-02 -1.140998974442481995e-01 4.409285485744476318e-01 5.228652805089950562e-02 -2.699513174593448639e-02 9.012342989444732666e-02 1.772426217794418335e-01 -1.242700964212417603e-01 4.685225337743759155e-02 -2.100520133972167969e-01 -1.707933843135833740e-01 2.219873219728469849e-01 -4.075410217046737671e-02 2.135396748781204224e-01 -2.575944960117340088e-01 6.083834543824195862e-02 -1.301686465740203857e-01 -1.482709348201751709e-01 -3.411624133586883545e-01 -1.407544463872909546e-01 3.530951216816902161e-02 -1.237779930233955383e-01 8.092063665390014648e-02
1.013808846473693848e-01 6.880663335323333740e-02 -2.381247431039810181e-01 -8.783181011676788330e-02 -2.634523995220661163e-02 8.328072726726531982e-02 2.378532439470291138e-01 -1.225575357675552368e-01 -3.560615330934524536e-02 3.188855648040771484e-01 9.292233735322952271e-03 1.080211699008941650e-01 -5.049134418368339539e-02 -1.055260561406612396e-02 -6.639612466096878052e-02 3.112072646617889404e-01 9.474173188209533691e-02 3.454632461071014404e-01 -3.238213062286376953e-01 -1.628798693418502808e-01 -9.830112010240554810e-02 1.136698126792907715e-01 1.132492423057556152e-01 -3.370933532714843750e-01 -8.152773231267929077e-02 -1.923721879720687866e-01 -2.744299173355102539e-01 -1.818412691354751587e-01 -4.567304998636245728e-02 -8.376517146825790405e-02 3.688354045152664185e-02 -2.268668860197067261e-01
6.513024121522903442e-02 -7.824756205081939697e-02 5.197297409176826477e-02 -9.748576581478118896e-02 -8.970065973699092865e-03 -5.850208923220634460e-02 8.607515692710876465e-02 -4.160056822001934052e-03 3.940523862838745117e-01 -1.282829940319061279e-01 7.547627389430999756e-02 2.298708856105804443e-01 -1.038437411189079285e-01 2.722478285431861877e-02 1.197483111172914505e-02 1.284393854439258575e-02 3.098674677312374115e-02 -9.575811773538589478e-02 -9.780453890562057495e-02 1.309350971132516861e-02 -1.281547993421554565e-01 1.758169680833816528e-01 1.427653878927230835e-01 -3.689194917678833008e-01 1.972211748361587524e-01 3.852702677249908447e-02 -7.238981872797012329e-02 4.591172561049461365e-02 2.382279038429260254e-01 -1.010220944881439209e-01 2.511655986309051514e-01 -5.682786703109741211e-01
-1.060661301016807556e-02 1.862405389547348022e-01 4.502835124731063843e-02 -3.143341541290283203e-01 1.044572591781616211e-01 -1.977332681417465210e-02 3.067426569759845734e-02 1.465661674737930298e-01 3.274317085742950439e-01 1.336480863392353058e-02 3.189744055271148682e-01 1.349471211433410645e-01 -4.579939320683479309e-02 1.941234990954399109e-02 -1.265077386051416397e-02 -2.447451502084732056e-01 1.146415621042251587e-01 -6.831848621368408203e-02 -5.604170635342597961e-02 -3.505853414535522461e-01 -8.364853449165821075e-03 -8.030815422534942627e-02 -1.281447410583496094e-01 -3.717968165874481201e-01 2.168037742376327515e-02 -1.474506556987762451e-01 -2.378120869398117065e-01 -3.823339939117431641e-01 4.828610643744468689e-02 4.695967771112918854e-03 7.199317961931228638e-02 -5.698232352733612061e-02
-6.415083259344100952e-02 -2.179574668407440186e-01 2.860465645790100098e-01 -4.248359426856040955e-02 3.291279375553131104e-01 1.603671312332153320e-01 8.406496047973632812e-02 8.981145918369293213e-02 2.985109984874725342e-01 1.036937534809112549e-01 4.108831658959388733e-02 3.801914453506469727e-01 2.106563150882720947e-01 1.671850532293319702e-01 -1.198745891451835632e-01 -9.005014598369598389e-02 8.019884116947650909e-03 4.442998766899108887e-02 -4.805297031998634338e-02 -1.007463410496711731e-02 -5.905513837933540344e-02 3.821893036365509033e-02 2.480505257844924927e-01 -2.297919243574142456e-01 -6.760668754577636719e-02 -1.831568628549575806e-01 -3.449989855289459229e-01 -9.612395614385604858e-02 -2.288633882999420166e-01 3.278973326086997986e-02 1.736714541912078857e-01 3.078643418848514557e-02
-5.280478298664093018e-02 -5.005355924367904663e-03 3.420684114098548889e-02 -1.439632177352905273e-01 2.566002309322357178e-01 -1.584382504224777222e-01 -1.781460791826248169e-01 1.124907955527305603e-01 2.525563836097717285e-01 2.470329105854034424e-01 -2.344993948936462402e-01 1.456607133150100708e-01 3.394792228937149048e-02 1.189574226737022400e-01 1.518758982419967651e-01 -1.636857241392135620e-01 -2.149954438209533691e-01 1.277628690004348755e-01 -3.505654335021972656e-01 -1.567370742559432983e-01 1.708537936210632324e-01 2.309843152761459351e-01 3.295858204364776611e-01 -1.971011608839035034e-01 1.333155035972595215e-01 -1.374832540750503540e-02 9.217753075063228607e-03 4.427129775285720825e-02 1.233938932418823242e-01 -1.883157901465892792e-02 1.219605132937431335e-01 -2.885888516902923584e-01
6.907458603382110596e-02 1.384540498256683350e-01 6.765761971473693848e-02 9.770642220973968506e-02 -1.432393193244934082e-01 1.899029314517974854e-01 -1.367423217743635178e-02 -1.591613590717315674e-01 1.180880367755889893e-01 1.463268548250198364e-01 1.007547453045845032e-01 4.393649697303771973e-01 6.209209188818931580e-02 -5.038055181503295898e-01 -2.763358950614929199e-01 -8.857227116823196411e-02 1.760420203208923340e-01 1.699483692646026611e-01 1.691831797361373901e-01 -1.163830235600471497e-01 9.733401983976364136e-02 -3.026045669685117900e-05 6.199154630303382874e-02 -1.260235905647277832e-01 -1.298263389617204666e-02 4.767650738358497620e-02 -1.796437948942184448e-01 -7.708491384983062744e-02 -1.181160286068916321e-01 1.104489862918853760e-01 5.748767033219337463e-02 -3.131343424320220947e-01
-1.573128998279571533e-01 2.493942081928253174e-01 -3.567815572023391724e-02 -1.670328527688980103e-01 9.281880408525466919e-02 -4.642819985747337341e-02 4.754551872611045837e-02 2.319429516792297363e-01 -2.046776935458183289e-02 -1.890472508966922760e-02 1.897717714309692383e-01 3.673345446586608887e-01 2.935504317283630371e-01 -9.517306089401245117e-02 -7.033802568912506104e-02 -8.468465879559516907e-03 8.278686553239822388e-03 -3.536316379904747009e-02 -3.559985458850860596e-01 -2.115557193756103516e-01 -5.679919943213462830e-02 -8.947508782148361206e-02 4.350339248776435852e-02 -8.981692790985107422e-02 -2.566504478454589844e-01 -1.664464026689529419e-01 -2.495943009853363037e-01 -2.555649876594543457e-01 -1.139030978083610535e-01 -6.036934629082679749e-02 -2.843167074024677277e-02 -3.353608846664428711e-01
6.732773035764694214e-02 -8.346220850944519043e-02 2.575203478336334229e-01 3.185016289353370667e-02 3.337430357933044434e-01 1.587196812033653259e-02 -6.173819303512573242e-02 -2.628221511840820312e-01 3.387647867202758789e-01 9.166800230741500854e-02 4.375660791993141174e-02 6.223429366946220398e-02 -7.789251685608178377e-05 6.600506603717803955e-02 8.150590211153030396e-02 -2.668525278568267822e-01 -7.127442955970764160e-02 1.666362024843692780e-02 -2.305445969104766846e-01 -1.427830606698989868e-01 1.830619573593139648e-01 -3.288240986876189709e-04 3.391510248184204102e-01 -3.714137077331542969e-01 7.322892546653747559e-02 -1.501495540142059326e-01 -1.818963140249252319e-01 -2.486712783575057983e-01 -2.590953372418880463e-03 -1.189935877919197083e-01 -9.794602543115615845e-02 -1.162517443299293518e-01
2.056488096714019775e-01 3.805609792470932007e-02 1.472707241773605347e-01 -1.716314256191253662e-02 1.693329364061355591e-01 2.980771958827972412e-01 1.301005389541387558e-02 1.214013472199440002e-01 2.812587320804595947e-01 -1.530374139547348022e-01 1.367133110761642456e-01 3.132444322109222412e-01 1.758462637662887573e-01 -4.627088457345962524e-02 -5.877155810594558716e-02 1.511986404657363892e-01 2.580763101577758789e-01 -1.858500242233276367e-01 1.872469112277030945e-02 -2.301890552043914795e-01 -1.359856575727462769e-01 -9.052424132823944092e-02 2.027182728052139282e-01 -3.816317915916442871e-01 1.888629645109176636e-01 -3.821581229567527771e-02 -6.565481424331665039e-02 2.011719904839992523e-02 -1.288868784904479980e-01 -1.217605322599411011e-01 9.153231233358383179e-02 -2.712239027023315430e-01
1.891124397516250610e-01 -2.106625586748123169e-01 5.939782038331031799e-02 1.720718108117580414e-02 4.116630926728248596e-02 4.918704181909561157e-02 4.925382882356643677e-02 -8.149721473455429077e-02 7.073826342821121216e-02 1.363081336021423340e-01 7.654844224452972412e-02 3.500567674636840820e-01 -4.249900951981544495e-02 -1.299926042556762695e-01 -2.645781040191650391e-01 1.926614046096801758e-01 2.834584563970565796e-02 -1.357590705156326294e-01 -8.589746057987213135e-02 4.265805706381797791e-03 -3.871424868702888489e-02 1.744166314601898193e-01 1.696803867816925049e-01 -3.923498094081878662e-03 -2.897980213165283203e-01 -4.355748295783996582e-01 -1.666545420885086060e-01 -4.122341051697731018e-02 -2.788339853286743164e-01 -1.689842641353607178e-01 1.604996770620346069e-01 -3.200645148754119873e-01
-1.711799018085002899e-02 -2.421852648258209229e-01 2.059616595506668091e-01 1.213140860199928284e-01 9.518649429082870483e-02 8.254212886095046997e-02 1.243007928133010864e-01 -2.040691375732421875e-01 1.656916439533233643e-01 2.233108878135681152e-01 1.257563680410385132e-01 1.014561429619789124e-01 -3.079286031424999237e-02 -1.213914230465888977e-01 -2.479276508092880249e-01 -3.426787629723548889e-02 2.064377814531326294e-01 -1.958714798092842102e-02 -2.875879406929016113e-01 -2.564341723918914795e-01 7.193120568990707397e-02 2.186626493930816650e-01 2.952244132757186890e-02 -2.564670443534851074e-01 4.167409986257553101e-02 -3.096820414066314697e-01 -4.093927517533302307e-02 -1.291541010141372681e-01 -1.987774297595024109e-02 -1.575592719018459320e-02 3.317635953426361084e-01 -3.022989630699157715e-01
1.733780652284622192e-01 3.225656747817993164e-01 1.789627075195312500e-01 -2.895299717783927917e-02 -1.551050543785095215e-01 1.234351769089698792e-01 -3.059936761856079102e-01 -7.349370978772640228e-03 1.852270662784576416e-01 2.291496694087982178e-01 1.337728649377822876e-01 1.857138276100158691e-01 -1.624449715018272400e-02 -2.003802955150604248e-01 -2.372671216726303101e-01 -1.347182840108871460e-01 1.167072951793670654e-01 1.184123381972312927e-01 -1.527358293533325195e-01 -1.715657711029052734e-01 2.063026577234268188e-01 6.238212063908576965e-02 2.194992899894714355e-01 -1.403551995754241943e-01 3.594435006380081177e-02 -8.991706371307373047e-02 -4.066385328769683838e-02 3.723604232072830200e-02 -2.289447337388992310e-01 1.562900990247726440e-01 1.144105494022369385e-01 -3.858692049980163574e-01
1.042025834321975708e-01 5.400980357080698013e-03 -1.653977781534194946e-01 -8.512476831674575806e-02 9.402371942996978760e-02 1.305324286222457886e-01 2.756774127483367920e-01 -2.219791114330291748e-01 -2.362835705280303955e-01 2.148210406303405762e-01 7.381901890039443970e-02 2.525532543659210205e-01 -1.962811797857284546e-01 -3.942804783582687378e-02 1.832894166000187397e-03 2.342167645692825317e-01 1.861752867698669434e-01 1.340104043483734131e-01 -1.850432157516479492e-01 -2.340212762355804443e-01 2.019467949867248535e-01 1.228538006544113159e-01 5.133141949772834778e-02 -3.335351049900054932e-01 -4.235583171248435974e-02 -5.851995944976806641e-02 -2.380438894033432007e-01 -2.748570442199707031e-01 1.705261506140232086e-02 -1.760176271200180054e-01 2.380720674991607666e-01 -2.101722918450832367e-02
5.715318024158477783e-02 -5.418531969189643860e-02 -9.086380898952484131e-02 -1.360360383987426758e-01 1.002876013517379761e-01 1.738473027944564819e-01 -1.977890580892562866e-01 2.592086791992187500e-02 3.394277691841125488e-01 -1.621845662593841553e-01 8.370646834373474121e-02 2.612019777297973633e-01 6.303568929433822632e-02 1.767906397581100464e-01 9.704655967652797699e-03 -1.835327893495559692e-01 -3.276650980114936829e-02 -7.498189061880111694e-02 1.131168827414512634e-01 -4.273406267166137695e-01 -9.695811569690704346e-02 -1.968581527471542358e-01 -5.382854118943214417e-02 -1.685251444578170776e-01 1.622103303670883179e-01 -5.181127041578292847e-02 -3.973846435546875000e-01 5.073396861553192139e-02 -3.769522532820701599e-03 -1.538125984370708466e-02 3.994307294487953186e-02 -3.582070469856262207e-01
-4.425984993577003479e-02 -1.851534694433212280e-01 -1.932895779609680176e-01 7.158987224102020264e-02 9.270294755697250366e-02 6.548047065734863281e-02 -5.737529322504997253e-02 -6.722033768892288208e-02 7.833465933799743652e-02 1.380185931921005249e-01 1.783251203596591949e-02 1.950975358486175537e-01 1.407173126935958862e-01 1.719373394735157490e-03 9.814104996621608734e-03 -2.137245982885360718e-02 6.456962786614894867e-03 -2.961806058883666992e-01 8.932314068078994751e-02 -6.109944358468055725e-02 1.224300940521061420e-04 -2.516513764858245850e-01 1.213360130786895752e-01 -3.655898869037628174e-01 -2.135390192270278931e-01 -1.046840026974678040e-01 -4.554953277111053467e-01 1.199048608541488647e-01 1.651358455419540405e-01 -1.478168964385986328e-01 2.080226093530654907e-01 -3.669745326042175293e-01
1.065927147865295410e-01 1.156565919518470764e-01 -9.940014034509658813e-02 2.186315655708312988e-01 -1.971601396799087524e-01 -1.425519436597824097e-01 7.921314239501953125e-02 2.014878094196319580e-01 1.236797422170639038e-01 1.484812349081039429e-01 -1.622627228498458862e-01 2.125522345304489136e-01 1.556220501661300659e-01 -1.519183516502380371e-01 8.771207928657531738e-02 5.173940956592559814e-02 -1.112604141235351562e-01 -9.181374683976173401e-03 -1.919931918382644653e-01 -2.829748988151550293e-01 2.308251559734344482e-01 -1.419107317924499512e-01 1.654862016439437866e-01 2.799492515623569489e-02 2.334280759096145630e-01 -2.241746038198471069e-01 -2.618701756000518799e-01 -3.388913869857788086e-01 -1.232106685638427734e-01 -6.862774491310119629e-02 1.934861242771148682e-01 -2.617557346820831299e-01
-1.645121276378631592e-01 -2.237171977758407593e-01 2.764343023300170898e-01 3.944347426295280457e-02 1.786566227674484253e-01 1.021795645356178284e-01 7.114646583795547485e-02 3.561187908053398132e-02 2.209366708993911743e-01 1.131343096494674683e-01 1.418541818857192993e-01 3.409526944160461426e-01 3.086559772491455078e-01 9.983875602483749390e-02 -8.761481940746307373e-02 -5.926290154457092285e-02 6.894848495721817017e-02 -8.363496512174606323e-02 -5.538975074887275696e-02 -4.731060191988945007e-02 -1.683172881603240967e-01 -1.046657413244247437e-01 3.570680022239685059e-01 -1.800198704004287720e-01 4.404319450259208679e-02 -3.193176686763763428e-01 -2.629143595695495605e-01 -9.682635217905044556e-02 -2.340935021638870239e-01 7.207715511322021484e-02 1.471447050571441650e-01 -3.902136161923408508e-02
1.409726887941360474e-01 -1.097824424505233765e-01 1.522236131131649017e-02 -2.583008259534835815e-02 -9.227490425109863281e-02 2.343244850635528564e-01 -1.246024966239929199e-01 1.102581545710563660e-01 1.704939305782318115e-01 3.086045943200588226e-02 -1.200475990772247314e-01 2.960956990718841553e-01 -1.067756861448287964e-01 -2.860709130764007568e-01 -1.209477484226226807e-01 -2.660862207412719727e-01 -3.287761509418487549e-01 1.489189453423023224e-02 -1.349786370992660522e-01 -6.363233923912048340e-02 -1.500758230686187744e-01 5.783550068736076355e-02 6.774942576885223389e-02 3.445918858051300049e-02 1.193455159664154053e-01 -3.151316344738006592e-01 -2.979998886585235596e-01 -4.197994768619537354e-01 -8.841691166162490845e-02 -2.294247969985008240e-02 3.147060424089431763e-02 -1.230767965316772461e-01
4.602395743131637573e-02 2.741957828402519226e-02 -7.564248889684677124e-02 -2.547594904899597168e-01 -1.431388556957244873e-01 -2.502630054950714111e-01 -1.283284090459346771e-02 6.782962009310722351e-03 1.992996633052825928e-01 -1.006357595324516296e-01 6.571571528911590576e-02 2.873568236827850342e-01 1.246388405561447144e-01 -1.361782103776931763e-01 -1.850827634334564209e-01 1.140552163124084473e-01 -3.339195847511291504e-01 3.025034070014953613e-02 -2.924610674381256104e-01 -1.233340352773666382e-01 -1.848683804273605347e-01 3.060803934931755066e-02 7.686219643801450729e-03 -2.250009179115295410e-01 -1.003626585006713867e-01 9.969612956047058105e-02 -2.386311739683151245e-01 -1.870054900646209717e-01 1.897166073322296143e-01 1.460635364055633545e-01 -3.459420800209045410e-02 -3.945621550083160400e-01
8.984748274087905884e-02 -8.311727643013000488e-02 -4.460702091455459595e-02 2.374771982431411743e-01 -2.078545093536376953e-01 1.702244430780410767e-01 -1.332854330539703369e-01 6.679642479866743088e-03 2.683694288134574890e-02 4.798298478126525879e-01 8.543875999748706818e-03 1.398604959249496460e-01 1.998024992644786835e-02 -6.035944819450378418e-02 -1.889119744300842285e-01 2.461850047111511230e-01 -1.413808017969131470e-02 8.476532250642776489e-02 -7.959464937448501587e-02 -1.693235188722610474e-01 -2.350490242242813110e-01 1.629053652286529541e-01 3.012850284576416016e-01 -3.813586533069610596e-01 -4.819040372967720032e-02 6.274441629648208618e-02 7.266202569007873535e-02 -8.250597119331359863e-02 -1.399533636868000031e-02 4.943269491195678711e-02 4.306886717677116394e-02 -3.201427459716796875e-01
-5.483428947627544403e-03 7.508818805217742920e-02 -4.744580686092376709e-01 -8.659981936216354370e-02 1.316491216421127319e-01 -1.251635607331991196e-02 -1.515705138444900513e-01 4.347162321209907532e-02 8.556301891803741455e-02 2.291669398546218872e-01 -3.703667595982551575e-02 3.734450042247772217e-01 1.456950157880783081e-01 -8.295427262783050537e-02 -7.616367191076278687e-03 -1.292863935232162476e-01 5.117305368185043335e-02 2.239682525396347046e-02 1.900817751884460449e-01 2.405833266675472260e-02 -4.572607576847076416e-02 -2.117202803492546082e-02 1.316415816545486450e-01 -2.407563775777816772e-01 2.329111099243164062e-01 1.283145248889923096e-01 -2.783529460430145264e-02 -1.850412636995315552e-01 6.522767245769500732e-02 2.669182419776916504e-01 3.556431829929351807e-01 -2.201036363840103149e-01
8.827891945838928223e-02 -2.895508147776126862e-02 1.377816498279571533e-01 1.216122806072235107e-01 1.039772629737854004e-01 1.477917283773422241e-01 -8.983678184449672699e-03 1.455833166837692261e-01 -1.313942223787307739e-01 9.674463421106338501e-02 -3.366243839263916016e-02 3.213016390800476074e-01 -2.032231986522674561e-01 -1.782498322427272797e-03 -4.238471388816833496e-02 5.025505274534225464e-02 -9.063352644443511963e-02 -2.606299147009849548e-02 1.092542558908462524e-01 4.759782552719116211e-02 -2.703340649604797363e-01 4.857998341321945190e-03 6.814230699092149734e-03 -2.915640175342559814e-01 -3.625720143318176270e-01 -9.302122890949249268e-02 -2.477740496397018433e-01 -3.568803966045379639e-01 9.402461349964141846e-02 2.084144055843353271e-01 2.486438304185867310e-01 -3.206644952297210693e-01
-1.110603939741849899e-02 -1.339074671268463135e-01 7.191362231969833374e-02 -2.108708620071411133e-01 2.462262809276580811e-01 1.591779291629791260e-01 2.183646894991397858e-02 -2.927386164665222168e-01 3.705996870994567871e-01 2.861424386501312256e-01 -1.636551916599273682e-01 1.854848265647888184e-01 2.167346924543380737e-01 -7.713036239147186279e-02 1.103916671127080917e-02 2.295566946268081665e-01 1.324763000011444092e-01 -2.910511568188667297e-02 1.030567009001970291e-02 -6.654256582260131836e-02 8.226162195205688477e-02 -1.319984495639801025e-01 1.339453458786010742e-01 -1.943367719650268555e-01 1.278172135353088379e-01 9.540797024965286255e-02 1.058810949325561523e-02 -3.205793499946594238e-01 -1.286803632974624634e-01 -3.517560428008437157e-03 -5.522069707512855530e-02 -3.510638773441314697e-01
6.087072566151618958e-02 5.947057530283927917e-02 -5.019449815154075623e-02 -2.495046108961105347e-01 -2.208943068981170654e-01 -1.047560572624206543e-01 -1.842611283063888550e-01 -1.143681555986404419e-01 2.330523431301116943e-01 -1.797678880393505096e-02 -3.107595443725585938e-01 1.865086704492568970e-01 1.170351579785346985e-01 -2.938326299190521240e-01 3.009971044957637787e-02 -2.278080880641937256e-01 1.241036802530288696e-01 -2.174094021320343018e-01 -2.653782963752746582e-01 -2.224267125129699707e-01 1.702745258808135986e-01 -1.048444956541061401e-01 1.365362107753753662e-01 -3.274727463722229004e-01 1.089786812663078308e-01 1.204192452132701874e-02 -7.295897603034973145e-02 -3.117222487926483154e-01 -6.592491269111633301e-02 -9.281527251005172729e-02 -3.860616683959960938e-02 -7.038707286119461060e-02
-1.586433947086334229e-01 -7.922311313450336456e-03 -3.124510645866394043e-01 8.573341369628906250e-02 -7.891695946455001831e-02 3.513535857200622559e-02 2.399093657732009888e-01 8.545521646738052368e-02 2.786810994148254395e-01 2.682420313358306885e-01 -2.293619215488433838e-01 4.366626739501953125e-01 -1.163945496082305908e-01 7.684569060802459717e-02 -1.631937921047210693e-01 -4.465327784419059753e-02 -1.233889535069465637e-01 1.020921245217323303e-01 -1.228851154446601868e-01 -2.005401402711868286e-01 1.946511566638946533e-01 4.972668737173080444e-02 8.421168476343154907e-02 -3.742125332355499268e-01 1.216359063982963562e-01 -6.718992441892623901e-02 -1.216540485620498657e-01 -1.413989216089248657e-01 -1.947520300745964050e-02 5.582690984010696411e-02 -1.736895889043807983e-01 -1.657262258231639862e-02
1.060366109013557434e-01 6.713035702705383301e-02 1.074985191226005554e-01 1.653375476598739624e-01 -1.171917989850044250e-01 1.118418276309967041e-01 -2.331817150115966797e-01 -9.623638540506362915e-02 3.018421828746795654e-01 7.000242173671722412e-02 8.540595322847366333e-02 1.965203136205673218e-01 9.315077215433120728e-02 -4.359098374843597412e-01 -1.644217520952224731e-01 -4.333529621362686157e-02 1.789659112691879272e-01 2.142652869224548340e-01 2.160698920488357544e-01 -1.367547959089279175e-01 1.585269421339035034e-01 -6.354101002216339111e-02 6.032463908195495605e-02 -2.628862559795379639e-01 9.645597636699676514e-02 5.164687708020210266e-02 -1.771857142448425293e-01 -1.795772314071655273e-01 -7.063026726245880127e-02 2.343826591968536377e-01 1.263068169355392456e-01 -2.986890077590942383e-01
-1.393713504076004028e-01 -9.413940459489822388e-02 -3.300744891166687012e-01 -2.055962681770324707e-01 -5.151651427149772644e-02 1.010067090392112732e-01 -6.953758187592029572e-03 8.475793525576591492e-03 -1.243607848882675171e-01 1.203690245747566223e-01 -2.120205909013748169e-01 2.491241395473480225e-01 -1.514239907264709473e-01 2.003516256809234619e-01 -1.800101548433303833e-01 5.957143753767013550e-02 -1.314763873815536499e-01 -3.976017534732818604e-01 -2.538025975227355957e-01 8.132772892713546753e-02 5.277799069881439209e-02 2.180898748338222504e-02 8.560024946928024292e-02 -3.453034460544586182e-01 2.736987918615341187e-02 6.715696305036544800e-02 1.688490062952041626e-02 -2.762214839458465576e-01 -5.326266586780548096e-02 -1.366446763277053833e-01 1.825368702411651611e-01 -2.421329170465469360e-01
1.693510562181472778e-01 2.900249660015106201e-01 -1.663408242166042328e-02 -3.242105245590209961e-01 6.797384470701217651e-03 9.093920141458511353e-02 2.397275418043136597e-01 1.941926032304763794e-01 -1.563416421413421631e-01 2.999457418918609619e-01 -9.274099767208099365e-02 3.076547086238861084e-01 -2.121831029653549194e-01 -6.559497863054275513e-02 -1.799435168504714966e-01 -1.551269292831420898e-01 4.406300932168960571e-02 7.007753103971481323e-02 -1.730341613292694092e-01 -9.685865044593811035e-02 1.352133750915527344e-01 5.971073731780052185e-02 1.209927201271057129e-01 -2.744059562683105469e-01 -5.360730923712253571e-03 -1.971884667873382568e-01 -1.733273565769195557e-01 -8.094632998108863831e-03 1.675377227365970612e-02 -1.788633465766906738e-01 1.562563925981521606e-01 -2.668711543083190918e-01
5.798033624887466431e-02 -7.568976283073425293e-02 -1.118452623486518860e-01 -1.572716236114501953e-01 -1.486006975173950195e-01 9.616023162379860878e-04 2.963678678497672081e-03 -3.075964748859405518e-01 -9.223449975252151489e-02 -1.672388464212417603e-01 -1.678278297185897827e-01 -6.387312710285186768e-02 1.316578686237335205e-01 -2.379103153944015503e-01 1.005918011069297791e-01 -1.246630027890205383e-01 -8.836428076028823853e-02 7.909364998340606689e-02 -2.352166920900344849e-01 -2.909099757671356201e-01 -1.142064556479454041e-01 -1.062701269984245300e-01 1.620237976312637329e-01 -3.996242880821228027e-01 1.478924453258514404e-01 7.443537563085556030e-02 -2.785284519195556641e-01 -2.152736485004425049e-01 -1.106876209378242493e-01 2.082201540470123291e-01 3.185266256332397461e-02 -3.104491531848907471e-01
-1.716833263635635376e-01 4.850241169333457947e-02 -7.692287862300872803e-02 1.288552880287170410e-01 -1.293774843215942383e-01 2.231436967849731445e-01 -1.211762148886919022e-02 -4.783251509070396423e-02 7.977140694856643677e-02 6.351777911186218262e-02 -2.049285620450973511e-01 2.530854046344757080e-01 -2.879107370972633362e-02 9.558270126581192017e-02 -3.724023699760437012e-02 -5.292293056845664978e-02 1.059237569570541382e-01 -3.233450055122375488e-01 -2.109800875186920166e-01 1.119442582130432129e-01 -1.388878822326660156e-01 -1.909045875072479248e-01 1.973807066679000854e-01 -1.471579819917678833e-01 -2.195840775966644287e-01 1.081715971231460571e-01 -1.835970133543014526e-01 -2.355301380157470703e-01 -1.312853246927261353e-01 -2.381923198699951172e-01 2.742086350917816162e-01 -3.983206450939178467e-01
-1.684275083243846893e-02 -7.679913192987442017e-02 1.323809325695037842e-01 7.653777953237295151e-03 2.560135424137115479e-01 -9.034336544573307037e-03 2.122220769524574280e-02 2.792978193610906601e-03 9.742500633001327515e-02 -1.001884415745735168e-01 -2.715378701686859131e-01 1.312072873115539551e-01 1.112255975604057312e-01 7.249601930379867554e-02 -1.988958418369293213e-01 -7.658971101045608521e-02 -1.274317875504493713e-02 1.161383688449859619e-01 1.263004839420318604e-01 -3.842218220233917236e-01 3.386937081813812256e-01 -2.958540432155132294e-02 2.895932197570800781e-01 -4.137954115867614746e-01 -1.305677443742752075e-01 -5.575492978096008301e-02 -2.807181179523468018e-01 -1.779394447803497314e-01 -1.719348281621932983e-01 9.335993975400924683e-02 -8.255174756050109863e-02 -1.140176653861999512e-01
-1.145884320139884949e-01 -1.097029522061347961e-01 -7.042569108307361603e-03 1.876967400312423706e-01 -1.459019631147384644e-01 1.151521801948547363e-01 1.232237070798873901e-01 -2.066695392131805420e-01 4.491235017776489258e-01 1.449228078126907349e-01 1.694737374782562256e-01 3.140174150466918945e-01 2.610293328762054443e-01 -1.216008663177490234e-01 -1.875676959753036499e-01 -1.507464945316314697e-01 -1.934231519699096680e-01 3.600743785500526428e-02 -3.213185351341962814e-03 -1.153626441955566406e-01 -1.540618538856506348e-01 1.656248271465301514e-01 1.135627776384353638e-01 -1.833696067333221436e-01 -3.833222761750221252e-02 3.344044089317321777e-02 -1.939139962196350098e-01 -4.493772983551025391e-02 -5.680668726563453674e-02 -2.952894866466522217e-01 2.484951168298721313e-02 -2.706911265850067139e-01
-1.478960067033767700e-01 -1.550533026456832886e-01 -5.411329120397567749e-02 -2.595678269863128662e-01 2.255802899599075317e-01 -3.537269830703735352e-01 8.332902193069458008e-02 -1.030000671744346619e-02 2.561779320240020752e-02 -1.330356150865554810e-01 9.481914341449737549e-02 3.631472587585449219e-01 4.183278605341911316e-02 -6.364527344703674316e-02 9.922818839550018311e-02 1.593320518732070923e-01 9.139028936624526978e-02 8.524426072835922241e-02 -3.728720843791961670e-01 -7.073155045509338379e-02 -2.021508105099201202e-02 2.896054983139038086e-01 1.858564317226409912e-01 -6.287883222103118896e-02 -8.037532120943069458e-02 1.874584704637527466e-02 -8.794280141592025757e-02 -2.928814589977264404e-01 -1.536546498537063599e-01 1.340837404131889343e-02 -2.517435327172279358e-02 -3.054299354553222656e-01
-1.476759910583496094e-01 -2.334385216236114502e-01 1.061968728899955750e-01 -1.442210674285888672e-01 3.515626788139343262e-01 -1.620190739631652832e-01 -2.666543722152709961e-01 -2.632046341896057129e-01 -1.695383712649345398e-02 -9.203745424747467041e-02 -4.517596587538719177e-02 3.578488826751708984e-01 -1.850454322993755341e-02 -2.804996669292449951e-01 -8.334741741418838501e-02 8.664777129888534546e-02 2.492858171463012695e-01 1.656610965728759766e-01 -1.323646008968353271e-01 -6.011065840721130371e-02 -7.835628837347030640e-02 9.286624193191528320e-02 5.086030438542366028e-02 -1.579940468072891235e-01 9.813058376312255859e-02 -1.230087056756019592e-01 -1.319503337144851685e-01 -2.538264989852905273e-01 2.125814184546470642e-02 1.672443598508834839e-01 2.051605284214019775e-01 -1.972681432962417603e-01
-3.143393620848655701e-02 -1.135789006948471069e-01 2.919554151594638824e-02 1.675294935703277588e-01 2.978127300739288330e-01 9.474123269319534302e-02 -8.911094069480895996e-02 6.090518832206726074e-02 2.945612370967864990e-01 4.279499128460884094e-02 -1.970671713352203369e-01 1.414844542741775513e-01 -3.112418763339519501e-02 6.998442858457565308e-02 -2.684992849826812744e-01 7.092049811035394669e-03 6.838964670896530151e-02 2.709553390741348267e-02 7.392282783985137939e-02 -2.119093835353851318e-01 2.402043640613555908e-01 -6.406846642494201660e-02 3.047145903110504150e-01 -2.870039045810699463e-01 -6.944613903760910034e-02 4.470063373446464539e-02 -4.606028199195861816e-01 -1.051512658596038818e-01 9.144048392772674561e-02 1.004211753606796265e-01 -1.868148446083068848e-01 -2.150121033191680908e-01
-6.205873098224401474e-03 -2.011598199605941772e-01 2.542198300361633301e-01 -1.946841627359390259e-01 -6.113027781248092651e-02 -1.201395466923713684e-01 -2.339224368333816528e-01 -1.025341972708702087e-01 2.585525810718536377e-01 6.555519998073577881e-02 -6.765481550246477127e-03 2.362665683031082153e-01 1.829198598861694336e-01 -3.334985375404357910e-01 1.673922687768936157e-01 -1.286455243825912476e-01 3.451813757419586182e-02 8.315509557723999023e-02 -1.227590590715408325e-01 2.074776962399482727e-02 2.212331630289554596e-03 1.902313977479934692e-01 -1.494735479354858398e-01 -4.656188189983367920e-01 -6.093353778123855591e-02 -1.081325113773345947e-01 -1.738604307174682617e-01 -2.644525766372680664e-01 1.128893718123435974e-01 -1.123027428984642029e-01 -8.007514476776123047e-02 -1.049725636839866638e-01
2.935736207291483879e-03 6.624162197113037109e-02 -1.872706227004528046e-02 -1.862724721431732178e-01 2.314168959856033325e-02 3.844991028308868408e-01 7.691181451082229614e-02 8.568971417844295502e-03 2.587134838104248047e-01 2.475272864103317261e-01 -1.223914399743080139e-01 3.231255114078521729e-01 -1.031400337815284729e-01 -1.974142193794250488e-01 -1.775066368281841278e-02 -1.589330099523067474e-02 -3.517972230911254883e-01 1.542370859533548355e-02 -1.550705432891845703e-01 -2.112804725766181946e-02 1.871567568741738796e-03 -2.027939856052398682e-01 1.970150768756866455e-01 9.017301350831985474e-02 -1.359437555074691772e-01 1.794520940165966749e-04 -1.661493182182312012e-01 -4.867071285843849182e-02 -2.889364361763000488e-01 1.394668072462081909e-01 9.905634075403213501e-02 -3.326428532600402832e-01
1.360788792371749878e-01 -2.084314376115798950e-01 -1.996046602725982666e-01 1.113251224160194397e-01 -1.570176780223846436e-01 -2.688769809901714325e-02 -8.373638615012168884e-03 5.711420997977256775e-02 9.872999973595142365e-03 -1.086991839110851288e-02 -2.713784873485565186e-01 2.867178916931152344e-01 2.196365594863891602e-01 -2.385892122983932495e-01 -4.960317909717559814e-02 7.119488716125488281e-02 -8.790358155965805054e-02 1.286742370575666428e-02 5.419575050473213196e-02 -1.698972880840301514e-01 -3.865980356931686401e-02 -1.636089086532592773e-01 1.353828608989715576e-02 -1.490997672080993652e-01 2.168827801942825317e-01 1.377977430820465088e-01 -8.772031962871551514e-02 -4.737108945846557617e-01 -2.365069836378097534e-01 9.338958561420440674e-02 2.797976434230804443e-01 -2.385206073522567749e-01
2.216992080211639404e-01 -2.725312411785125732e-01 -1.180330738425254822e-01 -2.856474518775939941e-01 1.522873342037200928e-01 -2.694926857948303223e-01 -7.372999191284179688e-02 -1.965774446725845337e-01 2.141898870468139648e-02 1.458966732025146484e-01 1.001811623573303223e-01 -9.245847910642623901e-02 -1.108887139707803726e-03 -2.642481625080108643e-01 -2.023016475141048431e-02 1.254171282052993774e-01 -1.264026015996932983e-01 2.623204886913299561e-01 -7.465815544128417969e-02 -2.057738453149795532e-01 1.006325781345367432e-01 1.296503469347953796e-04 2.634558677673339844e-01 -4.605017602443695068e-01 -4.015018045902252197e-02 5.856280401349067688e-02 -5.560523271560668945e-02 -1.663527190685272217e-01 -4.934764653444290161e-02 1.139540895819664001e-01 9.131080657243728638e-02 -1.760323941707611084e-01
-2.285924106836318970e-01 -1.526669561862945557e-01 6.021195091307163239e-03 3.392450977116823196e-03 -1.028359532356262207e-01 -1.729382276535034180e-01 3.064840137958526611e-01 2.171149700880050659e-01 3.101708739995956421e-02 2.860309481620788574e-01 2.795216627418994904e-03 3.033457696437835693e-01 -2.068220376968383789e-01 -2.060240209102630615e-01 -8.956574648618698120e-02 9.623092412948608398e-02 -3.832957893610000610e-02 -1.063315868377685547e-01 1.442107707262039185e-01 -1.076237186789512634e-01 1.581792086362838745e-01 -2.155500352382659912e-01 2.558321878314018250e-02 -1.314350217580795288e-01 -2.804532647132873535e-01 -2.215468883514404297e-01 -3.334310352802276611e-01 -1.468024253845214844e-01 -4.091897606849670410e-02 1.013510115444660187e-02 1.564272195100784302e-01 -2.103623151779174805e-01
2.346435561776161194e-02 -5.005688592791557312e-02 2.054511196911334991e-02 -2.166603691875934601e-02 4.164322093129158020e-02 -1.115153133869171143e-01 2.871697247028350830e-01 1.295739412307739258e-01 9.194677323102951050e-02 2.458736598491668701e-01 3.838306665420532227e-02 3.839540183544158936e-01 -7.665073126554489136e-02 -3.214413821697235107e-01 -9.578073024749755859e-02 2.479614131152629852e-02 1.380832344293594360e-01 7.105653733015060425e-02 -9.445130825042724609e-02 -3.317463397979736328e-01 9.044992923736572266e-02 1.458684206008911133e-01 1.058451756834983826e-01 -2.645879387855529785e-01 3.106088638305664062e-01 1.392491627484560013e-02 -1.845161765813827515e-01 -2.551933228969573975e-01 1.862846016883850098e-01 2.036381661891937256e-01 -3.699370101094245911e-02 -1.367247551679611206e-01
1.578668504953384399e-01 -5.798936635255813599e-02 6.169417407363653183e-03 -1.285481154918670654e-01 1.733486801385879517e-01 2.701850831508636475e-01 -7.961542904376983643e-02 -1.138905286788940430e-01 -1.118198856711387634e-01 6.783508509397506714e-02 1.048787161707878113e-01 1.496049016714096069e-01 1.037717536091804504e-01 1.181189939379692078e-01 -3.687181696295738220e-02 -8.910030871629714966e-02 1.302158534526824951e-01 2.758814990520477295e-01 -1.094991266727447510e-01 -3.540276587009429932e-01 -3.861337155103683472e-02 -1.134910061955451965e-01 2.809491753578186035e-01 1.637683482840657234e-03 -2.227801531553268433e-01 -4.384715482592582703e-02 -3.776499032974243164e-01 -2.157062441110610962e-01 -2.623100280761718750e-01 -2.810782939195632935e-02 3.123078048229217529e-01 -1.294376552104949951e-01
-6.466027349233627319e-02 1.495264321565628052e-01 -8.314298093318939209e-02 -9.485956281423568726e-02 -2.708787024021148682e-01 -3.626823425292968750e-02 -9.993901103734970093e-02 7.003617286682128906e-02 3.434540331363677979e-01 1.346758157014846802e-01 -1.972831934690475464e-01 2.972005605697631836e-01 1.928789615631103516e-01 -1.008796468377113342e-01 4.198954999446868896e-02 -1.559390593320131302e-02 6.023377180099487305e-02 -4.303399845957756042e-02 -1.392903029918670654e-01 -3.030830025672912598e-01 1.556046754121780396e-01 -3.549147024750709534e-02 1.938045173883438110e-01 -1.171589121222496033e-01 6.567101925611495972e-02 -1.099930480122566223e-01 -1.597035080194473267e-01 -5.340294837951660156e-01 -1.607168763875961304e-01 -4.105836525559425354e-02 -7.970457524061203003e-02 -2.759860455989837646e-02
-2.351447492837905884e-01 1.811431646347045898e-01 -7.766474038362503052e-02 -1.635749340057373047e-01 2.526008524000644684e-02 -2.674716413021087646e-01 -1.033607199788093567e-01 -1.350464820861816406e-01 2.394088059663772583e-01 6.000272557139396667e-02 2.781069278717041016e-01 1.440920829772949219e-01 7.223466038703918457e-02 1.800288408994674683e-01 -4.231694713234901428e-02 -1.087117940187454224e-01 1.730604842305183411e-02 2.607618272304534912e-01 -8.243228495121002197e-02 -1.199632510542869568e-01 1.021801754832267761e-01 1.681243777275085449e-01 2.772507369518280029e-01 -3.146679699420928955e-01 1.644909977912902832e-01 7.960029691457748413e-02 -4.013546109199523926e-01 -1.680063903331756592e-01 -1.216874420642852783e-01 2.676488086581230164e-02 1.184238567948341370e-01 -1.068581193685531616e-01
2.331910282373428345e-01 -1.920161545276641846e-01 -1.146443113684654236e-01 -2.807779908180236816e-01 -2.049794793128967285e-02 3.569975867867469788e-02 -3.094996511936187744e-01 -1.610686182975769043e-01 2.021181434392929077e-01 -1.590572595596313477e-01 -8.578932285308837891e-02 1.197767108678817749e-01 1.291251778602600098e-01 2.346227914094924927e-01 -3.340076422318816185e-03 -1.116643399000167847e-01 -1.723491400480270386e-01 -2.575638704001903534e-02 -9.548617899417877197e-02 -3.180325627326965332e-01 4.048836231231689453e-02 2.724397554993629456e-02 1.682424843311309814e-01 -1.746737807989120483e-01 2.129544317722320557e-01 -1.283084508031606674e-03 -1.538285166025161743e-01 -9.230771660804748535e-02 6.182917952537536621e-02 1.121248230338096619e-01 1.370843499898910522e-01 -4.546819329261779785e-01
9.486278146505355835e-02 -1.508677657693624496e-02 -3.352439403533935547e-02 1.897335648536682129e-01 -9.781213104724884033e-02 1.009876504540443420e-01 -2.355229407548904419e-01 -1.083263978362083435e-01 -5.790585279464721680e-02 1.275369524955749512e-01 1.876521557569503784e-01 1.150869801640510559e-01 7.166658341884613037e-02 2.427486479282379150e-01 -3.100753128528594971e-01 -6.317237764596939087e-02 1.304559260606765747e-01 -1.189689859747886658e-01 -1.526938974857330322e-01 4.162131249904632568e-02 1.552129164338111877e-02 -9.372476488351821899e-02 3.527941405773162842e-01 -2.956490516662597656e-01 3.201227262616157532e-02 -7.207491248846054077e-02 -3.445596694946289062e-01 -2.451249212026596069e-01 2.223505377769470215e-01 -1.566490828990936279e-01 6.643859297037124634e-02 -3.063727021217346191e-01
-1.579211801290512085e-01 -1.645153313875198364e-01 -2.150888442993164062e-01 5.322943627834320068e-02 -4.411004111170768738e-02 1.649536006152629852e-02 -9.553959593176841736e-03 1.206982806324958801e-01 3.803608417510986328e-01 1.626193374395370483e-01 -2.364673912525177002e-01 2.306726127862930298e-01 -2.161512225866317749e-01 -8.904416114091873169e-02 -1.187940984964370728e-01 1.656783074140548706e-01 -9.470535814762115479e-02 6.054656580090522766e-02 -1.563089340925216675e-01 -2.921638190746307373e-01 2.181773781776428223e-01 3.845756873488426208e-02 8.745717257261276245e-02 9.328562021255493164e-02 1.729651987552642822e-01 -1.018008515238761902e-01 -9.943124651908874512e-02 -4.088708162307739258e-01 -2.032286971807479858e-01 -1.145281130447983742e-03 1.248155534267425537e-01 -2.085212320089340210e-01
1.593680828809738159e-01 -9.161040931940078735e-02 -1.234216168522834778e-01 -1.527581084519624710e-02 7.352580875158309937e-02 8.919434249401092529e-02 -1.802343428134918213e-01 -4.050023108720779419e-02 2.293783724308013916e-01 1.978439837694168091e-01 1.562044471502304077e-01 1.598056703805923462e-01 -6.213265657424926758e-02 -2.425329014658927917e-02 3.711131960153579712e-02 -4.353573173284530640e-02 6.090138107538223267e-02 -1.350048035383224487e-01 2.541446983814239502e-01 -1.475279480218887329e-01 -1.182538792490959167e-01 9.643179923295974731e-02 1.111075058579444885e-01 -9.320984780788421631e-02 2.298372983932495117e-01 1.806368678808212280e-01 -2.837656438350677490e-01 -1.232493519783020020e-01 -3.076502382755279541e-01 -1.590902358293533325e-02 1.251744944602251053e-02 -5.700957179069519043e-01
8.010874688625335693e-02 -7.475141435861587524e-02 -2.704576589167118073e-03 6.874770857393741608e-03 -1.139798201620578766e-02 2.881691791117191315e-02 1.253406424075365067e-02 -2.624805271625518799e-01 7.462231442332267761e-03 1.305736154317855835e-01 1.629460752010345459e-01 1.863902248442173004e-02 -1.106305569410324097e-01 -2.002974599599838257e-02 -1.645907461643218994e-01 2.172624915838241577e-01 -1.673583686351776123e-02 3.206308484077453613e-01 -4.732746183872222900e-01 -1.248704083263874054e-02 -1.600656360387802124e-01 -3.680668771266937256e-02 2.117053270339965820e-01 -3.191363513469696045e-01 6.471034139394760132e-02 -2.218986004590988159e-01 -4.095689058303833008e-01 -3.041395545005798340e-02 -1.830461919307708740e-01 -4.427962005138397217e-02 7.977265864610671997e-03 -1.687867790460586548e-01
-2.237798869609832764e-01 -2.558099292218685150e-02 9.076654911041259766e-02 8.694404363632202148e-02 1.361721605062484741e-01 -3.014262951910495758e-02 4.381786659359931946e-02 2.763226069509983063e-02 3.923031687736511230e-02 3.013764023780822754e-01 3.799794912338256836e-01 1.358550637960433960e-01 3.277971148490905762e-01 -9.134881943464279175e-02 2.157437242567539215e-02 -2.264555841684341431e-01 -1.227821633219718933e-01 -2.369419671595096588e-02 -2.918796837329864502e-01 -2.751122713088989258e-01 1.132973842322826385e-02 9.218180179595947266e-02 1.174951158463954926e-02 -2.021885961294174194e-01 -4.176025837659835815e-02 -8.691938221454620361e-02 -1.005796566605567932e-01 -1.767864525318145752e-01 3.421440720558166504e-02 -2.500961720943450928e-01 1.501985192298889160e-01 -3.542261421680450439e-01
2.138810157775878906e-01 -1.191851720213890076e-01 8.492613583803176880e-02 4.349134489893913269e-02 -2.476304024457931519e-01 -8.011742681264877319e-02 -6.535687297582626343e-02 -4.101727902889251709e-02 1.226838454604148865e-01 2.162740081548690796e-01 -8.689653873443603516e-02 4.448410868644714355e-01 7.401411235332489014e-02 -3.801216483116149902e-01 -1.632536798715591431e-01 1.121714618057012558e-02 -1.124603524804115295e-01 -2.350554466247558594e-01 9.344918280839920044e-02 -2.176570743322372437e-01 7.190594077110290527e-02 -9.364981949329376221e-02 -2.989358827471733093e-02 -9.252195805311203003e-02 1.215464472770690918e-01 1.386551409959793091e-01 -1.129283383488655090e-01 -3.526468873023986816e-01 -1.460433006286621094e-01 1.502804309129714966e-01 1.971469521522521973e-01 -1.093254834413528442e-01
1.877069324254989624e-01 -2.639933526515960693e-01 3.227602541446685791e-01 3.871447592973709106e-02 -1.580514460802078247e-01 7.341430988162755966e-03 1.221622303128242493e-01 -4.220455884933471680e-02 -1.770099438726902008e-02 4.230971634387969971e-01 -1.818161606788635254e-01 3.473561108112335205e-01 1.499044895172119141e-01 -6.807221472263336182e-02 -2.760797441005706787e-01 1.367023214697837830e-02 -7.556410878896713257e-02 -7.365707308053970337e-02 -1.363826841115951538e-01 -3.222932815551757812e-01 -5.826624855399131775e-02 3.878991352394223213e-03 4.278746992349624634e-02 -8.525830507278442383e-02 -3.312981501221656799e-02 -8.168182522058486938e-02 -1.447973102331161499e-01 -6.570217013359069824e-02 -2.617992460727691650e-01 -1.647281050682067871e-01 1.777483671903610229e-01 -6.835356354713439941e-02
-7.361853122711181641e-02 1.643173843622207642e-01 1.104849018156528473e-02 -2.847887575626373291e-01 -2.580548822879791260e-01 -4.662856459617614746e-02 -2.707907371222972870e-02 -1.649792194366455078e-01 1.578715592622756958e-01 4.401896893978118896e-02 3.017309866845607758e-02 -6.583130918443202972e-03 -1.883513927459716797e-01 -5.098631978034973145e-02 1.722740679979324341e-01 -3.890744969248771667e-02 1.904195919632911682e-02 2.101529389619827271e-02 -1.121362373232841492e-01 -2.076495140790939331e-01 -1.222693771123886108e-01 -7.136258482933044434e-02 2.570763826370239258e-01 -4.734376072883605957e-01 1.869773715734481812e-01 2.515154480934143066e-01 -1.562333106994628906e-01 -1.596946567296981812e-01 -2.461381629109382629e-02 8.173783123493194580e-02 2.225483208894729614e-01 -3.476135730743408203e-01
4.705358296632766724e-02 -1.268476992845535278e-01 7.147775590419769287e-02 -7.119856774806976318e-02 1.442762464284896851e-01 5.555697716772556305e-04 1.199091002345085144e-01 2.395090274512767792e-02 1.681886464357376099e-01 -5.631314963102340698e-02 -2.787892222404479980e-01 8.691675961017608643e-02 1.930144280195236206e-01 -1.084451749920845032e-01 6.679687649011611938e-02 -1.089684963226318359e-01 1.799131482839584351e-01 1.781072281301021576e-02 1.145358756184577942e-01 -1.514238119125366211e-01 3.773483335971832275e-01 -9.082085639238357544e-02 2.735804021358489990e-01 -4.043459296226501465e-01 1.605895310640335083e-01 2.263227403163909912e-01 -4.252162948250770569e-02 -2.998283803462982178e-01 -8.903837203979492188e-02 8.759782213019207120e-05 2.837478369474411011e-02 -3.442345261573791504e-01
-6.956744194030761719e-02 -1.451092213392257690e-01 -2.235455811023712158e-01 -7.359738647937774658e-02 -3.925166651606559753e-02 -2.468641847372055054e-02 6.780882179737091064e-02 -1.192730814218521118e-01 -7.071441411972045898e-02 1.568233966827392578e-01 4.586701840162277222e-02 5.286971926689147949e-01 -2.311720550060272217e-01 -8.248057216405868530e-02 2.823265194892883301e-01 8.063387125730514526e-02 1.245288103818893433e-01 1.262581497430801392e-01 -1.185586377978324890e-01 -8.747179061174392700e-02 -1.142550483345985413e-01 -9.720954298973083496e-02 -1.658759638667106628e-02 -4.420907795429229736e-01 -1.214798465371131897e-01 -8.953545987606048584e-02 -2.871740758419036865e-01 -3.576076775789260864e-02 -6.402000784873962402e-02 -1.836548298597335815e-01 1.363444924354553223e-01 -7.582457363605499268e-02
-2.271536886692047119e-01 3.567409934476017952e-03 -1.134455427527427673e-01 -3.236664459109306335e-03 -6.125700101256370544e-02 1.032731402665376663e-02 -2.641907632350921631e-01 7.980116456747055054e-02 -1.152505204081535339e-01 1.538565456867218018e-01 3.529526665806770325e-02 3.104291558265686035e-01 -5.743146687746047974e-02 -4.440641403198242188e-01 -5.194394290447235107e-02 6.052102893590927124e-02 1.258978843688964844e-01 -1.703514158725738525e-01 -9.790172427892684937e-02 -5.572583153843879700e-02 -1.336038559675216675e-01 2.520720362663269043e-01 2.105384171009063721e-01 -1.643233299255371094e-01 -5.283553898334503174e-02 8.432373404502868652e-03 -1.348424702882766724e-01 8.566472679376602173e-02 -1.598262339830398560e-01 3.011330962181091309e-01 9.736456722021102905e-02 -3.869074285030364990e-01
1.323604285717010498e-01 2.519490718841552734e-01 -1.107014417648315430e-01 1.823304146528244019e-01 -2.211894690990447998e-01 6.581458449363708496e-02 1.661128401756286621e-01 5.976631119847297668e-02 2.435052394866943359e-01 1.947372555732727051e-01 1.457985341548919678e-01 1.975182741880416870e-01 2.135032974183559418e-02 -6.984246522188186646e-02 1.887452751398086548e-01 -6.330879777669906616e-02 -6.307581812143325806e-02 -5.887557938694953918e-02 -1.999051719903945923e-01 -1.085424348711967468e-01 1.042793169617652893e-01 1.228371858596801758e-01 2.043507248163223267e-02 -2.451748400926589966e-01 1.104702875018119812e-01 -1.583539247512817383e-01 -2.261132001876831055e-01 -5.671559572219848633e-01 -5.224957317113876343e-02 1.501561999320983887e-01 -1.901871152222156525e-02 -7.235562801361083984e-02
-4.521466046571731567e-02 -9.740755707025527954e-02 -1.315786093473434448e-01 1.033390089869499207e-01 -4.267194494605064392e-02 -2.286486327648162842e-02 -1.342855840921401978e-01 -1.969343423843383789e-02 -4.488975182175636292e-02 1.007601898163557053e-02 -1.350463330745697021e-01 4.509432315826416016e-01 -2.371639311313629150e-01 1.048440635204315186e-01 1.249275803565979004e-01 -6.116606295108795166e-02 -2.026814073324203491e-01 9.370376914739608765e-02 -8.811887353658676147e-02 -4.292143136262893677e-02 6.447710096836090088e-03 2.368739433586597443e-02 -5.452829599380493164e-02 -4.518621265888214111e-01 -2.048569321632385254e-01 -1.745318993926048279e-02 -2.248593717813491821e-01 -4.541193693876266479e-02 -3.494271039962768555e-01 -2.750683426856994629e-01 1.863455325365066528e-01 -1.865908652544021606e-01
-2.310357540845870972e-01 2.822529524564743042e-03 6.913007795810699463e-02 -1.223602071404457092e-01 8.281450718641281128e-02 -7.765507698059082031e-02 -1.853222399950027466e-01 8.731529116630554199e-03 1.705494336783885956e-02 -2.044147811830043793e-02 9.934930503368377686e-02 4.112746194005012512e-02 -1.520710289478302002e-01 -9.942817687988281250e-02 -1.338876634836196899e-01 -5.369428917765617371e-02 6.785194575786590576e-02 5.387817323207855225e-02 7.629781961441040039e-02 -1.991327852010726929e-01 -2.352101504802703857e-01 -2.646876312792301178e-02 4.511192739009857178e-01 -4.638942480087280273e-01 1.603945493698120117e-01 1.383504122495651245e-01 -3.395696580410003662e-01 -9.728030115365982056e-02 6.381869316101074219e-03 -2.515402436256408691e-01 9.631568193435668945e-02 -2.086197435855865479e-01
1.983838528394699097e-01 -7.173200696706771851e-02 1.483703851699829102e-01 9.953770041465759277e-02 -7.245259732007980347e-02 1.402838230133056641e-01 -4.008474946022033691e-02 7.573012262582778931e-02 -2.050578594207763672e-02 1.169638261198997498e-01 -1.758059412240982056e-01 7.338172942399978638e-02 -1.899868063628673553e-02 1.210708767175674438e-01 1.661099791526794434e-01 -3.144200742244720459e-01 -1.629633009433746338e-01 1.102992370724678040e-01 -1.909308582544326782e-01 -1.415765732526779175e-01 1.106825917959213257e-01 5.311099812388420105e-04 -1.337148845195770264e-01 -4.120957255363464355e-01 -1.178508508019149303e-03 -9.418670088052749634e-02 -5.394838005304336548e-02 -3.504727184772491455e-01 1.432521641254425049e-01 -3.633543848991394043e-02 3.920609652996063232e-01 -3.067551851272583008e-01
-1.735312342643737793e-01 1.542559564113616943e-01 1.076685339212417603e-01 -1.766649782657623291e-01 -1.692297607660293579e-01 -8.578201383352279663e-02 -1.364684402942657471e-01 -6.896959245204925537e-02 2.280783802270889282e-01 2.176444530487060547e-01 -4.127437993884086609e-02 -1.299077421426773071e-01 -1.133077591657638550e-01 1.360597088932991028e-02 -1.479224264621734619e-01 1.792877912521362305e-02 -1.920713298022747040e-02 2.529556676745414734e-02 6.199356541037559509e-02 -7.325072586536407471e-02 -1.976153813302516937e-02 -1.171386055648326874e-02 4.377839565277099609e-01 -4.541665017604827881e-01 1.352167427539825439e-01 1.713434979319572449e-02 -3.159678876399993896e-01 -5.961955711245536804e-02 4.099266231060028076e-02 -1.304643005132675171e-01 1.760547012090682983e-01 -3.322428762912750244e-01
1.290703564882278442e-01 -3.431506082415580750e-02 -3.455246686935424805e-01 -1.662148833274841309e-01 -2.910632789134979248e-01 -4.111411422491073608e-02 -1.022381857037544250e-01 -2.356078177690505981e-01 6.557238847017288208e-02 -5.684655159711837769e-02 -1.094763278961181641e-01 -3.044148208573460579e-03 4.096532985568046570e-02 -2.454899698495864868e-01 1.521187424659729004e-01 3.617700934410095215e-02 1.050574481487274170e-01 4.725736007094383240e-02 -1.445630490779876709e-01 -2.822663187980651855e-01 -2.760794200003147125e-02 -1.590179502964019775e-01 -3.791326284408569336e-02 -4.017102122306823730e-01 2.598696947097778320e-01 9.808205068111419678e-02 -2.136889994144439697e-01 -2.462840676307678223e-01 -2.966597490012645721e-02 4.573003575205802917e-02 1.444605551660060883e-02 -2.958160936832427979e-01
-1.259176284074783325e-01 -1.199055314064025879e-01 -4.279748201370239258e-01 -3.821754455566406250e-02 -1.014992967247962952e-01 -1.758401468396186829e-02 -8.893460035324096680e-02 -1.504579037427902222e-01 -4.903353378176689148e-02 -1.000383570790290833e-01 -7.862453162670135498e-02 3.021555840969085693e-01 -2.387788742780685425e-01 -1.865506917238235474e-01 1.359932571649551392e-01 1.666447892785072327e-02 9.791457653045654297e-02 -5.160927399992942810e-02 -2.320683300495147705e-01 -5.613378807902336121e-02 1.493843458592891693e-02 -9.515389800071716309e-02 1.893328279256820679e-01 -3.377249836921691895e-01 -1.335202008485794067e-01 -2.854751944541931152e-01 -5.946563556790351868e-03 4.586695134639739990e-02 -1.040086429566144943e-02 -2.598444223403930664e-01 1.820180416107177734e-01 -3.047056496143341064e-01
1.712570339441299438e-01 -4.288789033889770508e-01 -7.455388456583023071e-02 6.812126934528350830e-02 2.067176066339015961e-02 3.235357701778411865e-01 -1.250820755958557129e-01 -1.874586381018161774e-02 -3.322389721870422363e-02 1.442058477550745010e-02 -1.526081711053848267e-01 -9.200155735015869141e-02 -3.456357866525650024e-02 -6.313336640596389771e-02 -1.459303200244903564e-01 -7.071687281131744385e-02 3.262615948915481567e-02 2.117616869509220123e-02 -2.861914038658142090e-01 -1.518094688653945923e-01 -1.734701842069625854e-01 5.519529059529304504e-02 -1.814222037792205811e-01 -2.306572943925857544e-01 -4.298386722803115845e-02 -7.357964664697647095e-02 -1.562733799219131470e-01 -3.196442127227783203e-01 -2.448758482933044434e-02 6.732530891895294189e-02 3.687281608581542969e-01 -3.003751337528228760e-01
-1.489512473344802856e-01 -2.829803526401519775e-01 1.282856911420822144e-01 -1.103194504976272583e-01 -1.429048478603363037e-01 3.607113379985094070e-03 1.739922910928726196e-02 -1.768499426543712616e-02 -1.916354745626449585e-01 1.800021827220916748e-01 -1.149447336792945862e-01 2.453615665435791016e-01 -2.759828232228755951e-02 6.133057922124862671e-02 1.118704974651336670e-01 3.506180346012115479e-01 -9.314218908548355103e-02 3.116064369678497314e-01 -3.097129166126251221e-01 -1.446126103401184082e-01 1.986567489802837372e-02 -5.749238282442092896e-02 1.781771779060363770e-01 -3.953603655099868774e-02 -1.877394467592239380e-01 -8.496537059545516968e-02 -2.365729212760925293e-01 -1.800672560930252075e-01 -1.120893098413944244e-02 -1.972187757492065430e-01 9.958131611347198486e-02 -3.551544547080993652e-01
1.640896797180175781e-01 -4.725581035017967224e-02 -2.682805992662906647e-02 -1.044776663184165955e-01 -3.713610470294952393e-01 -4.011275619268417358e-02 7.176343817263841629e-03 -2.009385377168655396e-01 5.900827050209045410e-02 -2.702605538070201874e-02 -2.223662585020065308e-01 -4.676120728254318237e-02 -1.090560406446456909e-01 -2.266336232423782349e-01 1.007013544440269470e-01 -1.594496369361877441e-01 7.417324930429458618e-02 -1.160842776298522949e-01 -2.058995366096496582e-01 -1.720212996006011963e-01 2.345025911927223206e-02 -2.839891910552978516e-01 1.217074841260910034e-01 -3.276884555816650391e-01 2.268022596836090088e-01 1.912392377853393555e-01 -1.393148154020309448e-01 -2.830963730812072754e-01 -1.102556586265563965e-01 -5.859950906597077847e-04 2.121167629957199097e-01 -2.924450635910034180e-01
7.530479878187179565e-02 4.653104022145271301e-02 -2.048246860504150391e-01 2.872898578643798828e-01 4.955786094069480896e-02 1.651310324668884277e-01 4.237118642777204514e-03 1.168210208415985107e-01 -1.028300970792770386e-01 2.664087526500225067e-02 1.823939615860581398e-03 4.113400876522064209e-01 -1.247516572475433350e-01 -4.642178490757942200e-02 1.001310572028160095e-01 -8.799038827419281006e-02 7.919080555438995361e-02 1.411536335945129395e-01 -1.967716664075851440e-01 3.574999980628490448e-03 -2.970224991440773010e-02 -8.990237861871719360e-02 -1.464020013809204102e-01 -4.840961992740631104e-01 -7.366279512643814087e-02 -1.760507933795452118e-02 -3.170944750308990479e-01 -1.839313656091690063e-02 -2.909134030342102051e-01 -1.198066547513008118e-01 1.068569123744964600e-01 -2.482161670923233032e-01
3.345377743244171143e-02 5.885662883520126343e-02 -2.730774581432342529e-01 1.207397039979696274e-02 -4.398208856582641602e-01 -1.024994701147079468e-01 8.782703429460525513e-02 1.628282368183135986e-01 1.843100041151046753e-01 7.714506983757019043e-02 1.498485449701547623e-02 3.143861293792724609e-01 5.946850404143333435e-02 -1.726009398698806763e-01 3.368583321571350098e-02 -3.072540275752544403e-02 -1.928732246160507202e-01 2.644207514822483063e-02 -2.903688251972198486e-01 -1.792549490928649902e-01 3.743447363376617432e-01 -2.121814340353012085e-02 1.260380595922470093e-01 -1.596710532903671265e-01 8.674763888120651245e-02 -2.330739647150039673e-01 -1.421542614698410034e-01 -1.570106744766235352e-01 -2.055050581693649292e-01 -2.163738198578357697e-02 6.428433954715728760e-02 -1.352090984582901001e-01
-2.977696619927883148e-02 -5.171275138854980469e-02 -2.978249192237854004e-01 8.033576607704162598e-02 6.515096127986907959e-02 7.408450823277235031e-03 1.167289912700653076e-01 2.084205895662307739e-01 1.954573988914489746e-01 1.441638916730880737e-01 1.113084033131599426e-01 2.254558354616165161e-01 4.824407398700714111e-02 -5.454608052968978882e-02 -1.641418784856796265e-02 -1.011873260140419006e-01 1.408256962895393372e-02 2.260533161461353302e-02 1.297484189271926880e-01 2.000834792852401733e-01 -7.978046685457229614e-02 6.327605247497558594e-02 1.662620753049850464e-01 -4.574606418609619141e-01 1.655844599008560181e-01 -4.208504781126976013e-02 -2.200664877891540527e-01 5.555053055286407471e-02 1.786926537752151489e-01 3.320123553276062012e-01 2.096177786588668823e-01 -3.608832359313964844e-01
7.193309813737869263e-02 -3.947682678699493408e-02 1.947220228612422943e-02 -5.077977851033210754e-02 -5.745215713977813721e-02 -1.846486777067184448e-01 -8.778972923755645752e-02 4.073671624064445496e-02 -9.028532542288303375e-03 -8.521664887666702271e-02 -1.468031108379364014e-01 -1.159336417913436890e-01 2.322530299425125122e-01 -8.728749305009841919e-02 -9.929563105106353760e-02 -1.368431448936462402e-01 1.213554292917251587e-01 3.316222131252288818e-02 -1.878388673067092896e-01 -1.202801093459129333e-01 9.978655725717544556e-02 -1.531222611665725708e-01 4.208704084157943726e-02 -4.969045221805572510e-01 -3.959969803690910339e-02 8.711230009794235229e-02 -5.114952921867370605e-01 -6.208715215325355530e-02 -8.053289353847503662e-02 2.869725227355957031e-01 -5.835831165313720703e-03 -3.160493969917297363e-01
3.194319456815719604e-02 -3.850215375423431396e-01 -8.432504534721374512e-02 -6.952720880508422852e-02 1.137998476624488831e-01 1.655100584030151367e-01 4.326007887721061707e-02 -5.072144791483879089e-02 1.687460541725158691e-01 1.625288426876068115e-01 -2.762279510498046875e-01 3.202889263629913330e-01 3.239684738218784332e-03 6.260956823825836182e-02 -5.776550620794296265e-02 -1.020817682147026062e-01 -7.727626711130142212e-02 9.633150883018970490e-03 -2.696365118026733398e-01 3.522963821887969971e-02 6.302365660667419434e-02 -1.969178617000579834e-01 1.198398619890213013e-01 7.563214749097824097e-03 2.773469090461730957e-01 9.029088914394378662e-02 -1.425742059946060181e-01 -3.574681282043457031e-01 -3.353751897811889648e-01 1.537493318319320679e-01 1.391441095620393753e-02 -1.893918216228485107e-01
8.348054438829421997e-02 2.411795966327190399e-02 8.746415376663208008e-02 2.920149564743041992e-01 -1.912122368812561035e-01 1.929549127817153931e-02 1.340226177126169205e-02 -9.307950735092163086e-03 3.577744215726852417e-02 1.372134387493133545e-01 1.264351904392242432e-01 1.712735742330551147e-01 -3.035093285143375397e-02 -4.412984549999237061e-01 -3.370746374130249023e-01 1.513529010117053986e-02 -6.019284948706626892e-03 7.580035179853439331e-02 4.874781519174575806e-02 -7.605537027120590210e-02 7.629907131195068359e-02 1.055754944682121277e-01 1.489155739545822144e-01 -1.768738031387329102e-01 -3.361579403281211853e-02 1.703891009092330933e-01 -7.288796454668045044e-02 -2.252106964588165283e-01 -2.082296162843704224e-01 9.374229609966278076e-02 1.452264636754989624e-01 -4.935389757156372070e-01
2.617577314376831055e-01 -8.890400640666484833e-03 -1.208420395851135254e-01 7.269407808780670166e-02 -1.843935847282409668e-01 1.083272472023963928e-01 4.708283022046089172e-02 1.347746104001998901e-01 1.346787363290786743e-01 3.289492800831794739e-02 -7.237516343593597412e-02 2.034435719251632690e-01 6.664833426475524902e-02 -2.220368981361389160e-01 -9.555197507143020630e-02 3.002084605395793915e-02 -5.490620434284210205e-02 -2.231362462043762207e-01 2.472602948546409607e-02 -1.285708248615264893e-01 9.187322109937667847e-03 2.410158142447471619e-02 3.076497279107570648e-02 -2.573489248752593994e-01 1.823250353336334229e-01 2.957699894905090332e-01 -9.448574483394622803e-02 -4.795961081981658936e-01 -2.426417171955108643e-01 1.164871901273727417e-01 2.902138829231262207e-01 -2.483160793781280518e-01
1.594727486371994019e-02 -1.160699352622032166e-01 -2.766874730587005615e-01 5.692789703607559204e-02 5.002963915467262268e-02 8.499599061906337738e-03 1.201743856072425842e-01 3.695441037416458130e-02 2.019764482975006104e-01 -1.288940906524658203e-01 1.625207364559173584e-01 3.500034287571907043e-02 -2.365424484014511108e-02 -3.617882430553436279e-01 -3.438198268413543701e-01 -2.406513094902038574e-01 6.726029515266418457e-02 1.643282771110534668e-01 -1.048751026391983032e-01 -2.393260449171066284e-01 -2.257211357355117798e-01 3.679654747247695923e-02 6.269458681344985962e-02 -1.545298099517822266e-01 -1.779380254447460175e-02 -7.070116698741912842e-02 -1.915621310472488403e-01 -2.566280961036682129e-01 -5.656821280717849731e-02 -2.231869697570800781e-01 -1.473793685436248779e-01 -3.646261096000671387e-01
-1.948831230401992798e-01 -2.144105434417724609e-01 -3.225443363189697266e-01 1.305629462003707886e-01 -2.009212523698806763e-01 1.508139669895172119e-01 -3.572096303105354309e-02 9.331440925598144531e-02 4.278316721320152283e-02 1.035711914300918579e-01 1.165181770920753479e-01 2.693148255348205566e-01 1.130889281630516052e-01 -2.118999063968658447e-01 2.002154588699340820e-01 -8.484240621328353882e-02 2.167323082685470581e-01 2.157854437828063965e-01 -1.382967680692672729e-01 -1.893515884876251221e-01 2.179126441478729248e-01 2.311932109296321869e-02 4.615658521652221680e-02 -2.660918831825256348e-01 2.195886671543121338e-01 4.972247034311294556e-02 -1.499538496136665344e-02 -3.833447992801666260e-01 4.305921494960784912e-02 1.242969334125518799e-01 9.342365711927413940e-02 -1.576596349477767944e-01
7.839170098304748535e-02 -6.152984872460365295e-02 -1.121998652815818787e-01 -1.832437664270401001e-01 3.955813869833946228e-02 -1.276500076055526733e-01 9.504434652626514435e-03 -2.377323806285858154e-01 -1.029027923941612244e-01 4.836258590221405029e-01 3.624631091952323914e-02 3.984298408031463623e-01 -1.104184687137603760e-01 3.397263586521148682e-02 -1.136931553483009338e-01 -1.071789208799600601e-02 -1.614253222942352295e-01 -2.116507738828659058e-01 -3.048938214778900146e-01 -1.605174094438552856e-01 -4.880867525935173035e-02 -6.236666440963745117e-02 -7.272087037563323975e-02 -1.438310742378234863e-01 2.210662886500358582e-02 -2.818021178245544434e-01 -3.416918516159057617e-01 -1.307054609060287476e-02 1.376831158995628357e-02 1.117551922798156738e-01 3.988764074165374041e-04 -8.469191938638687134e-02
-1.698721051216125488e-01 -2.315075546503067017e-01 -1.607616841793060303e-01 1.148207932710647583e-01 1.049125287681818008e-02 1.020691357553005219e-02 -1.527264565229415894e-01 -5.266891419887542725e-02 -1.714842617511749268e-01 1.291530132293701172e-01 -3.951581194996833801e-03 2.681740820407867432e-01 -1.448868960142135620e-01 -2.432541400194168091e-01 1.420068591833114624e-01 -2.972231432795524597e-02 -1.107132136821746826e-01 5.989404395222663879e-02 -1.771432161331176758e-01 -1.839988082647323608e-01 -3.715670481324195862e-02 -1.934149116277694702e-01 3.262487649917602539e-01 -2.312631309032440186e-01 -4.564674198627471924e-02 -1.768197566270828247e-01 -4.134071245789527893e-02 -2.973534464836120605e-01 2.720543444156646729e-01 -3.345689475536346436e-01 -4.897226765751838684e-02 -2.033605128526687622e-01
-2.688492275774478912e-02 -3.970589041709899902e-01 -2.232328504323959351e-01 4.794780537486076355e-02 -1.943384408950805664e-01 1.181203126907348633e-01 6.623362004756927490e-02 1.377486586570739746e-01 1.753543615341186523e-01 3.545657694339752197e-01 -1.905212700366973877e-01 3.074317574501037598e-01 -1.002993732690811157e-01 1.692893542349338531e-02 -1.258640587329864502e-01 1.423611938953399658e-01 -2.516869008541107178e-01 1.527309324592351913e-02 -1.511857956647872925e-01 -3.113379478454589844e-01 1.691282242536544800e-01 -7.654768973588943481e-02 6.469342857599258423e-02 -1.720789521932601929e-01 1.758868843317031860e-01 1.076923497021198273e-02 -2.285314798355102539e-01 -1.612208187580108643e-01 -9.590961039066314697e-02 7.438240945339202881e-02 7.035478949546813965e-02 -9.693061932921409607e-03
-1.544993650168180466e-02 3.841710463166236877e-02 -2.383471876382827759e-01 1.770892143249511719e-01 -1.662167310714721680e-01 1.007620245218276978e-01 -8.027705550193786621e-02 -1.920526772737503052e-01 -8.914607018232345581e-02 7.852189987897872925e-02 -1.060555055737495422e-01 2.758174836635589600e-01 -5.779852624982595444e-03 1.910084038972854614e-01 1.209113225340843201e-01 1.590836346149444580e-01 -1.484842300415039062e-01 -1.412237733602523804e-01 -2.205565273761749268e-01 6.903143972158432007e-02 2.568556070327758789e-01 -2.157770097255706787e-01 1.645204424858093262e-01 -3.550421297550201416e-01 -1.416703164577484131e-01 -1.126402392983436584e-01 -2.293964624404907227e-01 -1.379693597555160522e-01 1.564150303602218628e-01 2.176984213292598724e-03 2.273797541856765747e-01 -3.308748006820678711e-01
3.461469337344169617e-02 1.220319326967000961e-02 -5.631339270621538162e-03 2.368611656129360199e-02 -7.120816409587860107e-02 2.059153467416763306e-01 6.225064396858215332e-02 5.060203373432159424e-02 1.696325540542602539e-01 -6.192912533879280090e-02 -5.109476670622825623e-02 3.845905065536499023e-01 2.025586068630218506e-01 7.451958209276199341e-02 -6.115494668483734131e-02 1.557994931936264038e-01 -2.613765932619571686e-02 2.135633677244186401e-02 -2.105164080858230591e-01 -5.032386183738708496e-01 1.273836940526962280e-01 1.690953075885772705e-01 1.531036496162414551e-01 -3.610199689865112305e-01 1.594112813472747803e-01 -4.453104734420776367e-02 7.686550915241241455e-02 -3.373674452304840088e-01 -2.922504954040050507e-02 7.968048006296157837e-02 1.860119104385375977e-01 -1.415151637047529221e-02
1.428697854280471802e-01 -2.551959753036499023e-01 -3.974177837371826172e-01 -1.586264520883560181e-01 2.894313931465148926e-01 -2.951034307479858398e-01 1.412443965673446655e-01 -2.641080319881439209e-01 8.090844750404357910e-02 5.629401654005050659e-02 -1.840759217739105225e-01 2.181399464607238770e-01 -3.453101217746734619e-02 -1.859081387519836426e-01 -4.884627088904380798e-02 7.593030482530593872e-02 1.140612587332725525e-01 7.551407814025878906e-02 -2.387980669736862183e-01 -1.289594620466232300e-01 1.172277480363845825e-01 -1.268553137779235840e-01 4.567395895719528198e-02 -7.870219647884368896e-02 -2.336584478616714478e-01 -8.571501821279525757e-02 -2.016880661249160767e-01 -8.333815634250640869e-02 8.499077521264553070e-03 -1.060346141457557678e-01 8.253691345453262329e-02 -2.784492671489715576e-01
1.042559966444969177e-01 -1.044271793216466904e-02 1.558606773614883423e-01 -3.671743348240852356e-02 7.712189853191375732e-02 -2.812221944332122803e-01 -2.926794812083244324e-03 -2.575380206108093262e-01 2.337583573535084724e-03 -6.674869358539581299e-02 3.465433791279792786e-02 4.726184308528900146e-01 9.043545275926589966e-02 -3.407418727874755859e-03 -5.489410459995269775e-02 2.507002353668212891e-01 1.415674686431884766e-01 3.004836617037653923e-03 -2.474005222320556641e-01 -3.649843931198120117e-01 2.038869708776473999e-01 8.141375333070755005e-02 1.774300336837768555e-01 -2.241913676261901855e-01 -1.110222339630126953e-01 8.807102567516267300e-04 -2.004959881305694580e-01 -3.678437694907188416e-02 1.141832843422889709e-01 1.691239774227142334e-01 2.388954758644104004e-01 -1.092078313231468201e-01
2.175744175910949707e-01 -7.784046977758407593e-02 -2.481044828891754150e-01 -1.776432543992996216e-01 -1.166391596198081970e-01 -2.554982006549835205e-01 6.410614401102066040e-02 -1.014494150876998901e-01 1.820922046899795532e-01 -1.310015767812728882e-01 -2.711350917816162109e-01 1.097598075866699219e-01 -1.406717151403427124e-01 -3.097170591354370117e-01 4.804170876741409302e-02 3.104572882875800133e-03 -5.406654626131057739e-02 -1.220161691308021545e-01 -1.360717415809631348e-01 6.389112025499343872e-02 2.599230408668518066e-01 -2.007625624537467957e-02 -2.446415834128856659e-02 -3.113577663898468018e-01 1.963731497526168823e-01 -3.316352143883705139e-02 -2.067222595214843750e-01 -4.930382594466209412e-02 -8.931058645248413086e-02 -1.123072355985641479e-01 -9.846428036689758301e-02 -4.304260909557342529e-01
-2.328791096806526184e-02 2.497641742229461670e-02 9.417964518070220947e-02 -1.820785105228424072e-01 2.710331231355667114e-02 3.409861326217651367e-01 -9.924118965864181519e-02 -1.466800831258296967e-02 2.483159303665161133e-01 1.073112562298774719e-01 -7.237347215414047241e-02 4.742366373538970947e-01 -5.005544424057006836e-02 -2.290710806846618652e-01 -8.385250717401504517e-02 1.801704764366149902e-01 -2.596112191677093506e-01 -1.947392895817756653e-02 -1.233824715018272400e-01 -1.050629913806915283e-01 2.975288778543472290e-02 -2.712555527687072754e-01 9.301119297742843628e-02 -2.244029380381107330e-02 1.085476111620664597e-02 -1.084458604454994202e-01 -5.959391221404075623e-02 -2.227787859737873077e-03 -1.177753433585166931e-01 3.365290462970733643e-01 -8.716860413551330566e-02 -3.227083086967468262e-01
-2.815091311931610107e-01 -1.187162753194570541e-02 2.831767797470092773e-01 -1.941869966685771942e-02 -1.166098862886428833e-01 6.119187921285629272e-02 -1.632276773452758789e-01 2.438804879784584045e-02 -4.981780424714088440e-02 1.011127457022666931e-01 -7.484477758407592773e-02 3.113860785961151123e-01 3.540210798382759094e-02 2.104408144950866699e-01 -8.145404607057571411e-02 -1.833134144544601440e-02 -1.809856767067685723e-04 1.675865352153778076e-01 2.949303388595581055e-02 6.970534473657608032e-02 8.681388944387435913e-02 1.470043957233428955e-01 -1.031466410495340824e-03 -1.175393387675285339e-01 6.330072134733200073e-02 -1.654288358986377716e-02 -4.132431149482727051e-01 -2.160106748342514038e-01 2.478854171931743622e-02 3.169404268264770508e-01 2.366232424974441528e-01 -4.149003922939300537e-01
2.449165098369121552e-02 1.036985144019126892e-01 -2.900717258453369141e-01 3.146868944168090820e-02 5.279333796352148056e-03 7.857244461774826050e-02 9.270619601011276245e-02 -7.086064666509628296e-02 -9.462328255176544189e-02 1.398228555917739868e-01 -1.400236189365386963e-01 6.216291189193725586e-01 -1.778088957071304321e-01 -1.485736574977636337e-02 1.377850472927093506e-01 2.133376337587833405e-02 8.553523570299148560e-02 2.877339720726013184e-01 -1.748846024274826050e-01 -7.482325285673141479e-02 -1.280599981546401978e-01 -9.664432704448699951e-02 5.724852159619331360e-02 -2.727121114730834961e-01 -4.503436386585235596e-02 -1.579515039920806885e-01 -1.383178383111953735e-01 -1.683975160121917725e-01 1.536897271871566772e-01 -2.169703543186187744e-01 1.490697730332612991e-02 -1.510748714208602905e-01
2.688437402248382568e-01 -1.462699621915817261e-01 -6.311850249767303467e-02 1.452497988939285278e-01 -2.173006534576416016e-02 1.490509063005447388e-01 -1.367519348859786987e-01 1.686755716800689697e-01 1.049120426177978516e-01 1.212812438607215881e-01 -3.550529778003692627e-01 1.555344611406326294e-01 -4.673872888088226318e-02 8.210281282663345337e-02 1.285135932266712189e-02 -2.733803689479827881e-01 -1.808050572872161865e-01 -9.015160799026489258e-02 -1.206224560737609863e-01 -5.597618222236633301e-02 2.465518265962600708e-01 1.768385469913482666e-01 -7.416696846485137939e-02 -1.228758990764617920e-01 -1.594287455081939697e-01 8.171553164720535278e-02 -1.905240565538406372e-01 -2.744600176811218262e-01 1.523247174918651581e-02 -8.621063083410263062e-02 2.202295511960983276e-01 -4.249253869056701660e-01
1.976084560155868530e-01 1.080358996987342834e-01 -4.331486299633979797e-02 -7.203648984432220459e-02 9.087070077657699585e-02 -2.562639713287353516e-01 -9.886921942234039307e-02 -6.364996731281280518e-02 2.447349578142166138e-01 -4.411690682172775269e-02 -4.297851398587226868e-02 -9.012984484434127808e-02 -1.178447157144546509e-01 -1.233546361327171326e-01 -1.628147214651107788e-01 -1.726530939340591431e-01 6.151447817683219910e-02 2.295555025339126587e-01 -2.198408693075180054e-01 -3.214496970176696777e-01 -1.521996110677719116e-01 7.967571914196014404e-02 2.459584772586822510e-01 -3.207322955131530762e-01 -9.267214685678482056e-02 -1.178634613752365112e-01 -1.800404302775859833e-02 -1.079416349530220032e-01 -1.686561405658721924e-01 -1.362650096416473389e-01 1.247266307473182678e-01 -4.462986886501312256e-01
3.146536275744438171e-02 -1.147844865918159485e-01 2.960799038410186768e-01 3.108742460608482361e-02 4.199088215827941895e-01 -6.591200362890958786e-03 1.392780244350433350e-01 -2.225168347358703613e-01 3.124271333217620850e-01 3.667055815458297729e-02 1.405120012350380421e-03 2.581583559513092041e-01 -4.592311382293701172e-02 -1.456865817308425903e-01 -1.322191506624221802e-01 -1.128892526030540466e-01 -5.325464159250259399e-02 1.070829629898071289e-01 -1.919917166233062744e-01 -3.037075512111186981e-02 2.780888229608535767e-02 3.721034526824951172e-02 2.910016179084777832e-01 -2.879386246204376221e-01 1.528334766626358032e-01 -1.817299798130989075e-02 -3.487345278263092041e-01 -2.118493318557739258e-01 5.440413020551204681e-03 1.292347609996795654e-01 -6.152677536010742188e-02 1.508432999253273010e-02
-1.998705267906188965e-01 8.220484852790832520e-02 -2.059022150933742523e-02 -1.234732791781425476e-01 -9.191098064184188843e-02 2.632546238601207733e-02 -9.041369706392288208e-02 -5.436123535037040710e-02 2.037404477596282959e-01 1.488170935772359371e-03 9.347918629646301270e-02 -2.390627749264240265e-02 -5.986106768250465393e-02 -2.175897806882858276e-01 -2.178411483764648438e-01 -5.121487379074096680e-02 7.530578225851058960e-02 -6.648367643356323242e-02 -2.164827734231948853e-01 -2.598693370819091797e-01 -1.752770319581031799e-02 1.795023977756500244e-01 3.311392664909362793e-01 -3.509903550148010254e-01 1.240889430046081543e-01 3.309633731842041016e-01 -4.141292572021484375e-01 -1.618651300668716431e-01 -7.283190637826919556e-02 -5.256445705890655518e-02 2.472583018243312836e-02 -2.105822861194610596e-01
1.402265280485153198e-01 1.738206744194030762e-01 -2.360573261976242065e-01 -7.556064985692501068e-03 -1.671735756099224091e-02 1.268761456012725830e-01 -2.462581172585487366e-02 -2.418865114450454712e-01 6.001338362693786621e-02 3.639077842235565186e-01 -7.104588299989700317e-02 4.834559559822082520e-02 -9.075586497783660889e-02 -4.549278318881988525e-02 -3.705466538667678833e-02 1.189817786216735840e-01 1.151056885719299316e-01 1.315018683671951294e-01 -2.872854173183441162e-01 -1.552302539348602295e-01 -1.932484842836856842e-02 6.937853991985321045e-02 -2.794476039707660675e-02 -2.403613179922103882e-01 9.707352519035339355e-02 -2.909688055515289307e-01 -3.580528795719146729e-01 1.208935305476188660e-01 6.402955204248428345e-02 -7.289332151412963867e-02 1.718690097332000732e-01 -4.157294034957885742e-01
2.669237554073333740e-01 4.142240062355995178e-02 -2.282972037792205811e-01 -2.922306656837463379e-01 -6.125577911734580994e-02 -2.002160847187042236e-01 4.444036260247230530e-02 9.236289560794830322e-02 3.075343966484069824e-01 -1.635657548904418945e-01 -2.186444848775863647e-01 1.321946978569030762e-01 6.935517489910125732e-02 -1.994518339633941650e-01 7.093373686075210571e-02 4.188659787178039551e-02 -7.633335888385772705e-02 -9.773133695125579834e-02 -1.030207946896553040e-01 -6.405198574066162109e-02 1.733692586421966553e-01 2.258954942226409912e-02 2.037270963191986084e-01 -3.518499732017517090e-01 1.508298963308334351e-01 -7.959547219797968864e-04 -2.434795796871185303e-01 7.030642777681350708e-02 -2.668068371713161469e-02 1.261054575443267822e-01 -7.702299207448959351e-02 -4.021151661872863770e-01
1.889512985944747925e-01 7.328887004405260086e-03 8.876876533031463623e-02 1.043987870216369629e-01 2.073121815919876099e-01 1.129093915224075317e-01 7.402414828538894653e-02 1.983482539653778076e-01 -7.343233376741409302e-02 6.353475898504257202e-02 -9.934122115373611450e-02 2.968591153621673584e-01 1.877871751785278320e-01 -3.554858267307281494e-01 2.705903351306915283e-02 -1.961055845022201538e-01 -2.213233858346939087e-01 1.702280044555664062e-01 -1.512914299964904785e-01 -2.025180757045745850e-01 -2.135662436485290527e-01 4.478945955634117126e-02 8.024717867374420166e-02 -3.829955160617828369e-01 1.826446056365966797e-01 1.285141557455062866e-01 5.163828656077384949e-02 -2.795424684882164001e-02 -2.279566526412963867e-01 1.298013981431722641e-02 9.775207191705703735e-02 -2.811621725559234619e-01
-1.579734981060028076e-01 4.442896693944931030e-02 -2.294522337615489960e-02 -3.175222501158714294e-02 -8.757256716489791870e-02 1.292439103126525879e-01 -1.267536878585815430e-01 -1.060873344540596008e-01 1.183272823691368103e-01 3.537731766700744629e-01 -2.947008609771728516e-01 1.212940961122512817e-01 -2.342857867479324341e-01 -3.258040174841880798e-02 -7.146655023097991943e-02 1.016488820314407349e-01 -2.127821557223796844e-02 2.157064974308013916e-01 -2.392022758722305298e-01 -3.321167230606079102e-01 7.986110448837280273e-02 -1.188193112611770630e-01 2.118745744228363037e-01 -7.212447375059127808e-02 1.346654146909713745e-01 1.104643121361732483e-01 -1.022966429591178894e-01 -5.214273929595947266e-01 -1.538024097681045532e-02 -1.058713765814900398e-03 4.747197404503822327e-02 -8.639084547758102417e-02
-1.111442148685455322e-01 -1.014638915657997131e-01 -3.685997426509857178e-01 -1.080806087702512741e-02 -1.125955358147621155e-01 9.947349317371845245e-03 -1.851014643907546997e-01 3.051748871803283691e-02 2.178394049406051636e-02 9.769098460674285889e-02 -1.716729626059532166e-02 4.712061882019042969e-01 -3.188796937465667725e-01 -1.190785244107246399e-01 2.270598709583282471e-01 1.004445552825927734e-01 2.052695602178573608e-01 9.485048055648803711e-02 -2.664212882518768311e-01 -1.771680116653442383e-01 -6.938990205526351929e-02 -1.398058235645294189e-01 2.198885940015316010e-02 -2.706630527973175049e-01 -1.074802204966545105e-01 -1.255318373441696167e-01 -1.289359331130981445e-01 8.279316872358322144e-02 4.317969828844070435e-02 -1.239804551005363464e-01 8.327684365212917328e-03 -2.526727914810180664e-01
-8.317279815673828125e-02 -1.394997090101242065e-01 -3.501859605312347412e-01 -2.361774817109107971e-02 -5.096808448433876038e-02 -1.602304279804229736e-01 9.813437238335609436e-03 -1.044635940343141556e-02 1.692993342876434326e-01 7.926886528730392456e-02 -1.988641917705535889e-01 3.108617067337036133e-01 3.057010099291801453e-02 2.446164190769195557e-02 -5.761831998825073242e-02 -4.475834965705871582e-02 -3.715796172618865967e-01 6.914736330509185791e-02 -1.702069789171218872e-01 -5.889515951275825500e-02 -1.811385750770568848e-01 5.160870403051376343e-02 1.920344084501266479e-01 -3.077261745929718018e-01 5.355523526668548584e-02 -5.770497024059295654e-02 1.068217232823371887e-01 -1.882890313863754272e-01 9.586569666862487793e-02 2.705829143524169922e-01 -1.976456344127655029e-01 -3.565157949924468994e-01
-1.229142919182777405e-01 1.395411938428878784e-01 1.748364977538585663e-02 -1.359992325305938721e-01 1.431695371866226196e-01 -2.394581735134124756e-01 2.056143581867218018e-01 9.151048958301544189e-02 3.950267285108566284e-02 7.986716181039810181e-02 -1.572008803486824036e-02 3.666127622127532959e-01 9.675634093582630157e-03 1.209747865796089172e-01 -1.293669547885656357e-02 -1.507247984409332275e-01 2.815050072968006134e-02 -1.775602400302886963e-01 -1.470605880022048950e-01 -2.155618220567703247e-01 2.398704886436462402e-01 5.416638776659965515e-02 -1.814499869942665100e-02 -2.637411355972290039e-01 -5.070762243121862411e-03 -1.358472555875778198e-01 -1.925465315580368042e-01 -2.736367285251617432e-01 2.341973185539245605e-01 2.270258814096450806e-01 1.313697397708892822e-01 -3.912439644336700439e-01
2.966660447418689728e-02 -1.557701230049133301e-01 1.016194000840187073e-01 8.816596865653991699e-02 3.758465945720672607e-01 5.978912860155105591e-02 1.395456194877624512e-01 -1.976687461137771606e-01 3.452441692352294922e-01 2.319405823945999146e-01 -1.501750648021697998e-01 1.833739429712295532e-01 1.459122449159622192e-01 7.802336663007736206e-02 -1.139263585209846497e-01 6.675595883280038834e-03 6.528869271278381348e-02 -1.248220354318618774e-02 -7.327592372894287109e-02 -6.432332098484039307e-02 2.790301442146301270e-01 -9.753309935331344604e-02 2.908392548561096191e-01 -3.428293764591217041e-01 1.146912109106779099e-02 7.284143567085266113e-02 -8.408644050359725952e-02 -1.912959367036819458e-01 -1.522976458072662354e-01 -1.903381571173667908e-02 -2.173029333353042603e-01 -2.459869682788848877e-01
-8.143376559019088745e-02 2.577728331089019775e-01 -1.310175508260726929e-01 1.333087384700775146e-01 -8.484527468681335449e-02 -3.872050205245614052e-03 -1.822338998317718506e-02 9.549999237060546875e-02 4.118849709630012512e-02 1.480414867401123047e-01 2.203030139207839966e-01 3.237133920192718506e-01 1.753046810626983643e-01 -9.096897393465042114e-02 -1.322089880704879761e-01 1.722028553485870361e-01 1.845789253711700439e-01 -7.537934184074401855e-02 -1.278471946716308594e-01 -5.519172176718711853e-02 4.697193950414657593e-02 -2.505939602851867676e-01 3.457087650895118713e-02 -1.830162256956100464e-01 -3.749656379222869873e-01 -1.259531080722808838e-01 -1.276838928461074829e-01 -2.935466170310974121e-01 1.132860928773880005e-01 4.544846524368040264e-05 -3.316786885261535645e-02 -4.248952567577362061e-01
-8.184543251991271973e-02 -6.280288100242614746e-02 8.440750837326049805e-02 3.686196729540824890e-02 1.279824674129486084e-01 7.108632475137710571e-02 -2.493173070251941681e-02 -1.072260513901710510e-01 4.177674055099487305e-01 -9.471974521875381470e-02 -2.098569273948669434e-01 1.475643217563629150e-01 3.811440244317054749e-02 -5.330678448081016541e-02 -1.175296381115913391e-01 -1.396165788173675537e-01 2.182949632406234741e-01 -1.491929888725280762e-01 -1.160987019538879395e-01 -5.325593352317810059e-01 9.636751562356948853e-02 -1.554903090000152588e-01 4.145257920026779175e-02 -2.610971927642822266e-01 -2.161876857280731201e-01 8.316793292760848999e-02 2.366262488067150116e-02 -2.069796472787857056e-01 -8.227333426475524902e-02 -1.271553635597229004e-01 4.084115475416183472e-02 -2.614986300468444824e-01
-9.731443226337432861e-02 1.531239226460456848e-02 3.598955273628234863e-02 -8.250926434993743896e-02 -6.639327853918075562e-02 -1.023207008838653564e-01 -1.999453455209732056e-01 2.972283661365509033e-01 1.812857687473297119e-01 1.275917291641235352e-01 -1.285921484231948853e-01 1.752307564020156860e-01 3.905889764428138733e-02 5.143678281456232071e-03 -1.077470630407333374e-01 3.115245886147022247e-02 1.801212728023529053e-01 -3.408433794975280762e-01 1.257068067789077759e-01 -2.100436985492706299e-01 6.450998783111572266e-02 1.712097078561782837e-01 2.425701171159744263e-02 -1.560901850461959839e-01 2.062753029167652130e-02 2.310887277126312256e-01 -3.504438400268554688e-01 -3.061282336711883545e-01 -1.153152137994766235e-01 2.748125419020652771e-02 3.382877707481384277e-01 -2.503291368484497070e-01
2.774337530136108398e-01 -4.322616010904312134e-02 6.201496347784996033e-03 -6.981994956731796265e-02 7.186555117368698120e-02 2.081975042819976807e-01 -1.694312132894992828e-02 2.168427407741546631e-01 -9.238026291131973267e-02 -4.401541128754615784e-02 -3.256133198738098145e-02 1.658822447061538696e-01 -1.566772907972335815e-01 -5.764063447713851929e-02 -2.978617092594504356e-03 -1.827113181352615356e-01 1.851968169212341309e-01 -2.774501033127307892e-02 3.236073628067970276e-02 -9.788832068443298340e-02 5.550364777445793152e-02 -5.843066424131393433e-02 -1.711544580757617950e-02 -5.313126444816589355e-01 -4.809680208563804626e-02 7.401030510663986206e-02 -1.069793179631233215e-01 -4.226190149784088135e-01 1.905346959829330444e-01 6.019778922200202942e-02 3.274089694023132324e-01 -2.009351104497909546e-01
-1.009192224591970444e-02 -3.531791567802429199e-01 -1.785347461700439453e-01 5.535330995917320251e-02 2.963126003742218018e-01 9.377279132604598999e-02 7.500538229942321777e-02 -7.898261398077011108e-02 1.467808485031127930e-01 4.730546846985816956e-02 -2.624288797378540039e-01 1.442480534315109253e-01 -6.515599787235260010e-02 3.247329965233802795e-03 -1.571973562240600586e-01 -2.401591837406158447e-01 2.140376120805740356e-01 -5.612422525882720947e-02 -4.301492124795913696e-02 -2.555162608623504639e-01 2.740736007690429688e-01 1.426269393414258957e-02 3.821820914745330811e-01 -2.012750953435897827e-01 6.747858226299285889e-02 3.369372338056564331e-02 -1.367630511522293091e-01 -2.935934364795684814e-01 -4.546520113945007324e-02 1.611201614141464233e-01 -4.929978027939796448e-02 -1.123419553041458130e-01
[truncated: 3,280,475 more chars]
