# Supplementary material for: The Language of Innovation
Source: PLoS One. 2020 Apr 30;15(4):e0230107. doi: 10.1371/journal.pone.0230107 (PMC7194493; doi:10.1371/journal.pone.0230107)
Supplement: S11 File — (GZ) [file pone.0230107.s011.tar.gz › 1989-1993/V2Run_13_VS_4500_embeddings1989-1993ED32.txt]

-1.224973518401384354e-02 -2.464487105607986450e-01 -1.432860940694808960e-01 -3.023481182754039764e-02 3.087722659111022949e-01 4.547554254531860352e-02 6.769349426031112671e-02 1.685215234756469727e-01 2.218886464834213257e-01 -1.993054300546646118e-01 -1.115211024880409241e-01 1.254229098558425903e-01 -1.317278295755386353e-02 -5.122968554496765137e-02 -6.004170700907707214e-02 7.573522161692380905e-03 1.829761266708374023e-01 1.436263769865036011e-01 3.385350480675697327e-02 2.617187201976776123e-01 1.709653437137603760e-01 6.972499936819076538e-02 2.272598892450332642e-01 2.299067676067352295e-01 -2.224435061216354370e-01 -2.267720699310302734e-01 -2.962999343872070312e-01 -6.661229580640792847e-02 3.542334586381912231e-02 -2.860785834491252899e-02 -1.060289889574050903e-01 4.414666295051574707e-01
2.526822313666343689e-02 -1.027964800596237183e-01 2.272385805845260620e-01 -2.280133068561553955e-01 1.029588282108306885e-01 3.184048831462860107e-01 1.561432033777236938e-01 2.289420217275619507e-01 -5.183179676532745361e-02 -1.402861205860972404e-03 -1.332800984382629395e-01 1.646588444709777832e-01 7.737843692302703857e-02 9.649796783924102783e-02 2.769136428833007812e-01 -2.260542474687099457e-02 -1.671948842704296112e-02 1.720523238182067871e-01 -1.812905073165893555e-01 -3.162851035594940186e-01 1.103159487247467041e-01 -7.104583550244569778e-03 8.924159407615661621e-02 2.714524269104003906e-01 -2.056990414857864380e-01 -2.533380389213562012e-01 -1.282709687948226929e-01 1.116722300648689270e-01 -3.351662158966064453e-01 -5.671596899628639221e-02 -1.779673844575881958e-01 1.305258274078369141e-01
-4.388873577117919922e-01 -6.168481335043907166e-02 -1.074750423431396484e-01 -1.265474855899810791e-01 2.923044264316558838e-01 2.897830866277217865e-02 1.102591156959533691e-01 1.348302960395812988e-01 3.844785504043102264e-03 -1.602798351086676121e-03 -1.660322397947311401e-02 2.512612007558345795e-02 -4.466195404529571533e-02 1.992527097463607788e-01 9.482486546039581299e-02 -3.330625593662261963e-01 1.758450269699096680e-01 -2.705455124378204346e-01 -2.211671471595764160e-01 -1.319806873798370361e-01 7.022406160831451416e-02 1.681516468524932861e-01 1.568722873926162720e-01 9.782380610704421997e-02 -8.819540590047836304e-02 -1.808172911405563354e-01 -3.271981179714202881e-01 2.512962520122528076e-01 -8.071639388799667358e-02 -3.983321413397789001e-02 -4.620286822319030762e-02 1.951754689216613770e-01
-1.144893765449523926e-01 -7.264040759764611721e-04 4.070093482732772827e-02 6.846932321786880493e-02 1.433944404125213623e-01 -2.168806344270706177e-01 4.915530234575271606e-02 4.001237154006958008e-01 -3.201457858085632324e-02 -5.881304852664470673e-03 -1.433398723602294922e-01 4.095465242862701416e-01 -1.121606118977069855e-02 2.562501132488250732e-01 2.507590949535369873e-01 -5.527586117386817932e-02 1.384586095809936523e-01 1.556431055068969727e-01 -2.792599797248840332e-01 -2.982513010501861572e-01 1.479342579841613770e-01 2.239989638328552246e-01 -4.278982058167457581e-03 7.717979699373245239e-02 -1.075128912925720215e-01 4.247025400400161743e-02 -1.566503494977951050e-01 2.039521634578704834e-01 -2.742172405123710632e-02 1.408297866582870483e-01 -8.880149573087692261e-02 1.817497909069061279e-01
-9.972224384546279907e-02 -1.438129991292953491e-01 1.124217435717582703e-01 2.841541469097137451e-01 1.777330636978149414e-01 -6.884305924177169800e-02 9.384886920452117920e-02 2.762626409530639648e-01 -2.525393478572368622e-02 -2.321512065827846527e-02 -7.478938251733779907e-02 1.585677266120910645e-01 1.197667643427848816e-01 3.257739171385765076e-02 8.910736441612243652e-02 -1.812489479780197144e-01 2.071332782506942749e-01 -1.068543642759323120e-01 -4.703111946582794189e-02 -1.859170049428939819e-01 -8.705188333988189697e-02 3.664007186889648438e-01 2.933035492897033691e-01 1.827170848846435547e-01 -1.554814130067825317e-01 7.247019559144973755e-02 -2.909129858016967773e-01 1.309907585382461548e-01 -1.320175230503082275e-01 -2.073861062526702881e-01 -2.591163516044616699e-01 2.351383566856384277e-01
-1.129317209124565125e-01 -4.955755546689033508e-02 1.538024097681045532e-01 -2.363112270832061768e-01 1.552950590848922729e-01 1.802592128515243530e-01 -7.650896906852722168e-02 2.536072432994842529e-01 9.993178397417068481e-02 -2.349027842283248901e-01 8.332020789384841919e-02 4.674043878912925720e-02 1.504207700490951538e-01 2.694715559482574463e-01 4.055419564247131348e-01 -2.202338539063930511e-03 -9.180378168821334839e-02 -1.887929998338222504e-02 -1.633024066686630249e-01 1.392330080270767212e-01 -2.560479752719402313e-02 3.241960704326629639e-01 -4.642421379685401917e-02 3.724650442600250244e-01 -1.802271455526351929e-01 3.109138458967208862e-02 -2.474770098924636841e-01 4.471261426806449890e-02 -6.763810664415359497e-02 -3.187374398112297058e-02 -1.925506293773651123e-01 6.056412681937217712e-02
3.166621327400207520e-01 6.922525353729724884e-03 8.605151623487472534e-02 -2.721070945262908936e-01 5.238919258117675781e-01 5.318066105246543884e-02 7.878564298152923584e-02 -7.251504343003034592e-03 3.186468183994293213e-01 -4.142320454120635986e-01 5.617010965943336487e-02 6.691527366638183594e-02 -1.483358815312385559e-02 -2.492489852011203766e-02 6.931708008050918579e-02 -1.723046153783798218e-01 6.708311289548873901e-02 1.600593328475952148e-01 4.354458767920732498e-03 -1.126606836915016174e-01 -6.655253819189965725e-04 6.930354237556457520e-02 2.644835114479064941e-01 3.024790249764919281e-02 -1.928530037403106689e-01 -1.369965225458145142e-01 3.549501672387123108e-02 -1.014373376965522766e-01 1.190775185823440552e-01 -9.326689690351486206e-02 -9.379134327173233032e-02 -3.004252538084983826e-02
-8.495645970106124878e-02 5.399473011493682861e-02 -1.733725070953369141e-01 -4.591210559010505676e-02 3.183097243309020996e-01 -2.364135719835758209e-02 -5.707268137484788895e-03 2.316641360521316528e-01 -4.113859310746192932e-02 -1.166827231645584106e-01 -1.237724497914314270e-01 -2.614004164934158325e-02 -4.684818908572196960e-02 1.466202437877655029e-01 4.492478370666503906e-01 -1.510824561119079590e-01 2.079938650131225586e-01 2.029763162136077881e-01 -5.861777812242507935e-02 -9.784837812185287476e-02 1.645468026399612427e-01 3.699110150337219238e-01 1.387256681919097900e-01 -1.342322491109371185e-02 -1.465321928262710571e-01 9.284979104995727539e-02 -2.153686285018920898e-01 1.810486763715744019e-01 -1.247558370232582092e-01 -2.098354995250701904e-01 -2.666844725608825684e-01 4.113104194402694702e-02
-1.631313711404800415e-01 -3.427138924598693848e-02 8.853162080049514771e-02 -4.153924528509378433e-03 3.801283240318298340e-01 2.473555207252502441e-01 3.781641647219657898e-02 4.671923518180847168e-01 -1.387213319540023804e-01 -3.491917848587036133e-01 1.377617567777633667e-01 1.387095451354980469e-01 3.732812777161598206e-02 9.244073182344436646e-02 -4.755744710564613342e-02 -7.115645334124565125e-03 5.592146143317222595e-02 8.295045047998428345e-02 2.947146259248256683e-02 1.114378124475479126e-01 -9.061273932456970215e-02 7.217314839363098145e-02 2.073777019977569580e-01 1.115900278091430664e-01 5.162006616592407227e-02 -1.036218330264091492e-01 -1.865383088588714600e-01 -6.112068146467208862e-02 -1.864920258522033691e-01 -1.001493111252784729e-01 -3.286748826503753662e-01 2.244683951139450073e-01
1.144398450851440430e-01 -1.003400236368179321e-01 2.631118595600128174e-01 -6.133603304624557495e-02 1.697839945554733276e-01 -1.116398256272077560e-02 8.323127031326293945e-02 1.138365715742111206e-01 7.530343532562255859e-02 -1.579717248678207397e-01 -3.052599132061004639e-01 8.491029590368270874e-02 2.874409593641757965e-02 -1.653965376317501068e-02 2.309433966875076294e-01 5.855280160903930664e-02 1.623109281063079834e-01 1.942815333604812622e-01 -4.500872269272804260e-02 -8.956426382064819336e-02 -3.154616951942443848e-01 1.093148663640022278e-01 1.526607722043991089e-01 1.541437208652496338e-01 -8.676230907440185547e-02 -1.353239119052886963e-01 -3.322272598743438721e-01 3.887116312980651855e-01 -3.122065365314483643e-01 -1.165666803717613220e-01 -1.582309603691101074e-01 -1.002342924475669861e-01
-3.121714591979980469e-01 6.372952461242675781e-02 -6.213440373539924622e-02 -1.731165945529937744e-01 3.070457577705383301e-01 2.813092172145843506e-01 -1.669783890247344971e-01 1.418088525533676147e-01 2.231883704662322998e-01 -1.924900263547897339e-01 -5.071341246366500854e-02 -1.419029980897903442e-01 1.156477332115173340e-01 4.173761978745460510e-02 2.038657367229461670e-01 1.066429466009140015e-01 -1.536984443664550781e-01 1.317394375801086426e-01 -2.264121472835540771e-01 -9.938032180070877075e-02 -7.505840063095092773e-02 3.056468367576599121e-01 4.738784953951835632e-02 2.591502964496612549e-01 -7.707782089710235596e-02 -1.616306602954864502e-01 -3.233075439929962158e-01 1.710066199302673340e-01 -3.328450024127960205e-02 1.600401476025581360e-02 -1.370561867952346802e-01 9.523373097181320190e-02
-2.574739158153533936e-01 -1.041176170110702515e-01 2.537138760089874268e-01 -1.595712006092071533e-01 5.885284766554832458e-02 1.289897412061691284e-01 2.540282309055328369e-01 3.006133623421192169e-02 7.458967715501785278e-02 -3.927823305130004883e-01 -1.298376917839050293e-01 1.639868617057800293e-01 6.503072381019592285e-02 -4.936703667044639587e-02 1.141273304820060730e-01 -4.365499317646026611e-02 3.060789033770561218e-02 2.255858480930328369e-01 -1.620242148637771606e-01 1.158489733934402466e-01 -1.227527670562267303e-02 6.271081417798995972e-02 1.679239869117736816e-01 1.341387331485748291e-01 -5.152771621942520142e-02 -1.953531950712203979e-01 -2.069865316152572632e-01 1.034744605422019958e-01 -1.801935434341430664e-01 -1.036632135510444641e-01 -4.765271544456481934e-01 1.259878128767013550e-01
-1.460751146078109741e-01 -1.360527873039245605e-01 -1.746200770139694214e-02 8.609867095947265625e-02 3.801165521144866943e-01 1.669391244649887085e-01 7.036281377077102661e-02 1.544442623853683472e-01 -1.739598624408245087e-02 -3.540937602519989014e-02 -1.463278979063034058e-01 -1.257513612508773804e-01 7.639912515878677368e-02 4.587779939174652100e-02 1.897167712450027466e-01 -1.332654356956481934e-01 2.067352533340454102e-01 1.658363193273544312e-01 -8.773820474743843079e-03 2.485454231500625610e-01 2.149691283702850342e-01 1.990974396467208862e-01 2.218434661626815796e-01 8.830180019140243530e-02 -1.689419299364089966e-01 2.249404937028884888e-01 -1.859022974967956543e-01 1.173247024416923523e-01 -3.374713659286499023e-01 6.554481387138366699e-02 -1.261824667453765869e-01 3.380402922630310059e-01
-1.984080672264099121e-01 -1.104035601019859314e-01 7.196030765771865845e-02 1.182449012994766235e-01 1.811061203479766846e-01 -1.125712692737579346e-01 -1.075200214982032776e-01 3.642472624778747559e-01 -4.927439615130424500e-02 -4.120052158832550049e-01 9.200553409755229950e-03 1.191352903842926025e-01 -1.332175135612487793e-01 -9.713889658451080322e-02 2.001874744892120361e-01 -8.878051489591598511e-02 5.591608583927154541e-03 6.566188484430313110e-02 -2.920324206352233887e-01 -5.864100530743598938e-02 2.024397552013397217e-01 2.301021218299865723e-01 3.251742422580718994e-01 7.226546853780746460e-02 -3.271108567714691162e-01 -3.375558927655220032e-02 -1.143148615956306458e-01 1.013904511928558350e-01 -5.624721199274063110e-02 -1.598801016807556152e-01 -1.384728550910949707e-01 2.529827877879142761e-02
9.463723748922348022e-02 1.407731790095567703e-02 -3.579827398061752319e-02 -2.013691142201423645e-02 5.246905088424682617e-01 1.113081583753228188e-03 1.713989973068237305e-01 3.000928275287151337e-02 -8.154419809579849243e-02 -4.809185862541198730e-02 3.532733395695686340e-02 7.407490164041519165e-03 1.979297399520874023e-01 2.652050256729125977e-01 9.967195242643356323e-02 -1.392351388931274414e-01 1.567353308200836182e-02 -1.924985796213150024e-01 -1.850690543651580811e-01 -9.291490912437438965e-02 -1.235809549689292908e-01 1.670825928449630737e-01 2.918044626712799072e-01 1.347231715917587280e-01 -3.481291234493255615e-01 3.588217124342918396e-02 -2.883302271366119385e-01 1.242340877652168274e-01 -1.704397052526473999e-01 -9.960250928997993469e-03 -1.083316951990127563e-01 2.141833305358886719e-01
-2.515645027160644531e-01 -5.892022326588630676e-02 3.652790188789367676e-02 -1.199157610535621643e-01 9.842500835657119751e-02 1.532125025987625122e-01 6.420294195413589478e-02 2.012667655944824219e-01 -1.582830250263214111e-01 -5.233860611915588379e-01 -2.901434302330017090e-01 1.994161121547222137e-02 -1.558118872344493866e-02 1.718699932098388672e-01 1.277440041303634644e-01 1.176646277308464050e-01 2.420831471681594849e-01 2.296394854784011841e-01 -1.951646208763122559e-01 5.730454996228218079e-02 -4.629168659448623657e-02 8.532331138849258423e-02 1.370574682950973511e-01 2.464206516742706299e-02 -6.468899548053741455e-02 -4.349051415920257568e-02 -2.721954882144927979e-01 1.353460997343063354e-01 -1.986391693353652954e-01 1.549668144434690475e-02 -1.008694171905517578e-01 2.575668692588806152e-01
-5.773553252220153809e-02 -9.880194067955017090e-02 1.959042809903621674e-02 1.101562529802322388e-01 4.026847183704376221e-01 6.702294945716857910e-02 1.217561811208724976e-01 1.167241483926773071e-01 1.898069828748703003e-01 -5.270239710807800293e-02 -3.894589468836784363e-02 -1.832808405160903931e-01 -8.953197300434112549e-02 1.077057700604200363e-02 1.839556992053985596e-01 -1.297000348567962646e-01 6.138901039958000183e-02 1.693954914808273315e-01 -1.108062174171209335e-02 8.083098381757736206e-02 2.636559307575225830e-01 2.035221308469772339e-01 1.180446445941925049e-01 3.605391085147857666e-02 -2.942561209201812744e-01 -3.523042052984237671e-02 -2.558524608612060547e-01 1.501334607601165771e-01 -1.063638031482696533e-01 -6.366970390081405640e-02 -5.363222956657409668e-01 4.956445470452308655e-02
2.097715288400650024e-01 -1.406861543655395508e-01 -1.576256155967712402e-01 5.774059146642684937e-02 5.014250278472900391e-01 -7.868258655071258545e-02 1.410132199525833130e-01 2.174668908119201660e-01 1.060332357883453369e-01 -2.475966662168502808e-01 1.340475529432296753e-01 -1.837848126888275146e-02 -4.569165781140327454e-02 2.005256116390228271e-01 2.888388335704803467e-01 -2.417409420013427734e-01 4.479146562516689301e-03 2.465245127677917480e-01 -1.467198282480239868e-01 -1.931967437267303467e-01 -8.005121350288391113e-02 2.341429442167282104e-01 6.431774049997329712e-02 1.399361193180084229e-01 3.322893381118774414e-02 -1.087745949625968933e-01 1.689401455223560333e-02 9.881056100130081177e-02 -1.156138777732849121e-01 2.281517684459686279e-01 1.166544705629348755e-01 4.001792520284652710e-02
-6.076657027006149292e-02 -1.670242697000503540e-01 -4.110136255621910095e-02 2.690434157848358154e-01 2.203196138143539429e-01 -8.860301226377487183e-02 1.604418456554412842e-01 2.718312144279479980e-01 -2.906382083892822266e-03 -1.100994348526000977e-01 -2.132059186697006226e-01 3.071313202381134033e-01 -1.323099285364151001e-01 1.692392975091934204e-01 2.299398630857467651e-01 1.524268835783004761e-01 4.919564723968505859e-02 -1.006366759538650513e-01 -1.162107661366462708e-01 -2.069759517908096313e-01 1.508779674768447876e-01 1.632881760597229004e-01 1.897064298391342163e-01 1.848537623882293701e-01 -2.595816850662231445e-01 -1.187569871544837952e-01 -1.863595545291900635e-01 -5.942163243889808655e-02 -8.460145443677902222e-02 1.466079950332641602e-01 -2.768375277519226074e-01 2.250000089406967163e-01
6.387008726596832275e-02 -9.077411144971847534e-02 -4.192065820097923279e-02 1.297879815101623535e-01 1.731456071138381958e-01 1.729308813810348511e-01 -3.252834081649780273e-02 1.496165692806243896e-01 2.413055151700973511e-01 -3.081622999161481857e-03 1.022453233599662781e-01 -6.271056830883026123e-02 1.397146880626678467e-01 1.727114468812942505e-01 2.970052957534790039e-01 -1.424597501754760742e-01 1.006265133619308472e-01 1.485872566699981689e-01 -1.837603598833084106e-01 8.033628016710281372e-02 2.984346747398376465e-01 3.336960375308990479e-01 2.041999250650405884e-01 -1.201954782009124756e-01 -2.014612853527069092e-01 4.584104567766189575e-02 -1.197308003902435303e-01 2.600711882114410400e-01 -2.223201692104339600e-01 1.316046714782714844e-01 -3.339776396751403809e-01 1.527601927518844604e-01
1.532955095171928406e-02 1.573707722127437592e-02 1.930097788572311401e-01 2.699922956526279449e-02 2.482723891735076904e-01 2.312554791569709778e-02 1.257627606391906738e-01 6.388027220964431763e-02 1.653618365526199341e-01 -6.268607103265821934e-04 -8.977117389440536499e-02 -1.182988956570625305e-01 5.948057770729064941e-02 1.461623609066009521e-01 3.321079909801483154e-01 -1.232952773571014404e-01 3.430921435356140137e-01 1.248691529035568237e-01 -2.153575122356414795e-01 -3.685184346977621317e-04 1.460588723421096802e-01 2.346774786710739136e-01 1.644334793090820312e-01 -7.796783745288848877e-02 -3.136589527130126953e-01 -1.047799810767173767e-01 -1.695900112390518188e-01 5.237072333693504333e-02 -1.478544622659683228e-01 -1.075491607189178467e-01 -2.179850339889526367e-01 4.106708467006683350e-01
-1.177917644381523132e-01 -1.797890663146972656e-01 -8.486898243427276611e-02 -1.609418541193008423e-01 8.410305529832839966e-02 -3.391195088624954224e-02 1.182488575577735901e-01 2.967004179954528809e-01 -3.457572311162948608e-02 -5.570854246616363525e-02 9.004827588796615601e-02 7.781112939119338989e-02 1.323577016592025757e-01 3.419882357120513916e-01 4.857751727104187012e-02 4.354523494839668274e-02 9.593441337347030640e-02 3.867083191871643066e-01 -7.154505699872970581e-02 -6.876087747514247894e-03 7.775503036100417376e-05 1.683968603610992432e-01 2.466448098421096802e-01 -1.562049537897109985e-01 -1.154214218258857727e-01 -3.045086562633514404e-01 -3.846144974231719971e-01 7.089652866125106812e-02 -1.822749823331832886e-01 2.692939015105366707e-03 1.465538293123245239e-01 2.490994632244110107e-01
4.411654546856880188e-02 9.495364129543304443e-02 1.418196260929107666e-01 -2.507771551609039307e-01 3.821894228458404541e-01 1.766885370016098022e-01 -1.981468200683593750e-01 3.342280909419059753e-02 -2.696674168109893799e-01 -1.242965832352638245e-01 -5.477291345596313477e-02 1.992162764072418213e-01 -1.849777549505233765e-01 2.481245435774326324e-02 2.030830979347229004e-01 -2.228980362415313721e-01 3.785878717899322510e-01 1.394247114658355713e-01 -4.840523377060890198e-02 -2.823300287127494812e-02 7.039095461368560791e-02 1.975478827953338623e-01 -5.551945418119430542e-02 1.749525666236877441e-01 -3.972893953323364258e-02 -2.829433083534240723e-01 -2.195998132228851318e-01 8.535475283861160278e-02 3.315483778715133667e-02 -2.183540910482406616e-02 -1.893596798181533813e-01 1.165999248623847961e-01
7.697302382439374924e-03 -3.219222649931907654e-02 2.052174136042594910e-02 -5.471753422170877457e-03 5.607528090476989746e-01 -8.064194023609161377e-02 -6.257923692464828491e-02 1.394364386796951294e-01 -4.801961779594421387e-02 6.279840320348739624e-02 -6.487421691417694092e-02 -4.727871343493461609e-02 -6.949574500322341919e-02 1.264849901199340820e-01 1.104209348559379578e-01 -1.616898030042648315e-01 1.182739436626434326e-01 -1.318623721599578857e-01 -1.795667707920074463e-01 1.524333208799362183e-01 8.856064081192016602e-02 2.281368970870971680e-01 2.649925351142883301e-01 1.889818906784057617e-01 -2.467882186174392700e-01 1.117172278463840485e-02 -2.425331026315689087e-01 8.645759522914886475e-02 -3.752828836441040039e-01 1.802178174257278442e-01 -1.685049235820770264e-01 2.392765879631042480e-02
-1.590821743011474609e-01 -1.815252751111984253e-01 -5.952474847435951233e-02 -9.568258374929428101e-02 3.451576828956604004e-01 1.107481867074966431e-01 -1.716542840003967285e-01 -4.009643569588661194e-02 1.469642072916030884e-01 -9.353245794773101807e-02 -1.677950322628021240e-01 2.405121363699436188e-02 7.126579433679580688e-02 6.046993657946586609e-02 2.543620169162750244e-01 -1.941914409399032593e-01 1.045462638139724731e-01 1.273962557315826416e-01 -3.467337191104888916e-01 1.261145025491714478e-01 -1.582524925470352173e-01 1.565340757369995117e-01 1.569024920463562012e-01 2.218129634857177734e-01 -9.644988924264907837e-02 2.871249057352542877e-02 4.134697839617729187e-02 8.947304636240005493e-02 -1.844702363014221191e-01 -3.789665177464485168e-02 -4.937315583229064941e-01 -1.030129566788673401e-01
-2.946241497993469238e-01 -8.026023209095001221e-02 1.703289449214935303e-01 -1.878644227981567383e-01 3.345162570476531982e-01 5.351491272449493408e-03 -5.540064722299575806e-02 3.163471519947052002e-01 1.423979848623275757e-01 -2.021193653345108032e-01 2.658572979271411896e-02 4.755851328372955322e-01 8.041798323392868042e-02 -7.688550651073455811e-02 1.559838503599166870e-01 -1.206417828798294067e-01 1.696945354342460632e-02 1.611780226230621338e-01 -1.216683164238929749e-02 9.380532801151275635e-02 -7.179018855094909668e-02 4.085888713598251343e-02 1.972621530294418335e-01 6.712851673364639282e-02 6.005975231528282166e-02 -3.133786097168922424e-02 -1.199129968881607056e-01 -1.158996112644672394e-02 -3.807764351367950439e-01 1.511015146970748901e-01 -1.228132396936416626e-01 2.510683424770832062e-02
-3.077757731080055237e-02 -9.435343556106090546e-03 -1.095010116696357727e-01 -3.249152004718780518e-01 9.714693762362003326e-03 1.899907141923904419e-01 -4.298415407538414001e-02 -4.854307323694229126e-02 2.745093703269958496e-01 -3.870347440242767334e-01 -4.546521902084350586e-01 -8.822620660066604614e-02 1.858148425817489624e-01 1.199231445789337158e-01 -9.361974149942398071e-02 -2.843067944049835205e-01 2.310996353626251221e-01 -8.711468428373336792e-03 9.184072166681289673e-02 -7.533660531044006348e-02 -1.356266811490058899e-02 1.517943292856216431e-01 4.776109755039215088e-02 1.305774413049221039e-02 -7.596166431903839111e-02 -3.015623092651367188e-01 -9.724755585193634033e-02 -1.591672003269195557e-01 -1.434539705514907837e-01 -9.730669553391635418e-04 -1.135824099183082581e-01 6.788526475429534912e-02
1.889953613281250000e-01 -1.293007880449295044e-01 -7.505207508802413940e-02 5.768347531557083130e-03 -7.787768542766571045e-02 2.015422135591506958e-01 -2.799191698431968689e-02 1.495810449123382568e-01 3.246493935585021973e-01 -1.327037960290908813e-01 6.484486907720565796e-02 -1.475884914398193359e-01 -1.483592987060546875e-01 8.036127686500549316e-02 2.342190891504287720e-01 -1.392326354980468750e-01 -1.355291455984115601e-01 5.537312105298042297e-02 -2.139912396669387817e-01 6.057196762412786484e-03 2.605686523020267487e-02 1.554398331791162491e-02 1.907630413770675659e-01 3.437752425670623779e-01 9.008466452360153198e-02 1.542495042085647583e-01 -5.986717715859413147e-02 -3.150342404842376709e-01 -2.775763273239135742e-01 1.776889413595199585e-01 -1.081391423940658569e-01 3.775389492511749268e-01
-4.932259023189544678e-02 -6.066954135894775391e-02 4.515518620610237122e-02 -1.459132283926010132e-01 1.932136267423629761e-01 3.426316678524017334e-01 1.830055266618728638e-01 -2.002632990479469299e-02 1.819248795509338379e-01 -4.026326239109039307e-01 -1.255857497453689575e-01 2.526297569274902344e-01 -1.528502255678176880e-01 1.056045368313789368e-01 4.327682405710220337e-02 -6.014040485024452209e-02 1.581289060413837433e-02 -3.632885217666625977e-02 -2.037241458892822266e-01 5.175643786787986755e-02 5.538214370608329773e-02 -1.401317417621612549e-01 4.209379255771636963e-01 4.405594617128372192e-02 -5.542606115341186523e-02 -7.453824579715728760e-02 -2.713450193405151367e-01 8.577509969472885132e-02 5.173585843294858932e-03 1.113348305225372314e-01 1.258414685726165771e-01 3.188584148883819580e-01
-9.606947004795074463e-02 -7.410257309675216675e-02 -2.402652055025100708e-02 2.648589946329593658e-02 4.885761141777038574e-01 -2.299033850431442261e-02 8.990572392940521240e-02 3.220124926883727312e-04 -1.633784151636064053e-03 -5.669668316841125488e-02 3.738744184374809265e-02 1.567518860101699829e-01 -2.499504983425140381e-01 -1.952002793550491333e-01 5.418178159743547440e-03 -1.475187391042709351e-01 1.952339410781860352e-01 1.736330837011337280e-01 -1.278692781925201416e-01 1.229023486375808716e-01 -6.066862866282463074e-02 1.947112828493118286e-01 6.383891403675079346e-02 4.995860457420349121e-01 -1.356843560934066772e-01 -1.066599711775779724e-01 -2.136281691491603851e-02 1.014445498585700989e-01 -2.937796711921691895e-01 1.828901320695877075e-01 4.430315643548965454e-02 1.670316159725189209e-01
-1.326856464147567749e-01 4.202698171138763428e-02 -5.983698368072509766e-02 2.988137677311897278e-02 1.931698918342590332e-01 9.140878915786743164e-02 2.382203042507171631e-01 4.227395728230476379e-02 3.023521602153778076e-01 -1.604148149490356445e-01 -6.969108432531356812e-02 -1.635720282793045044e-01 6.315932609140872955e-03 1.158803030848503113e-01 4.132752418518066406e-01 1.881441660225391388e-02 8.994580246508121490e-03 1.218896210193634033e-01 -8.924708515405654907e-02 1.003402750939130783e-02 2.493094205856323242e-01 2.597117722034454346e-01 3.455038666725158691e-01 1.149543449282646179e-01 -2.556328177452087402e-01 2.867279574275016785e-02 -1.998033374547958374e-01 9.838323295116424561e-02 -1.806878894567489624e-01 -1.377476751804351807e-01 -2.345642596483230591e-01 1.759469360113143921e-01
7.192395627498626709e-03 -2.637638747692108154e-01 3.244427591562271118e-02 -3.147912770509719849e-02 -2.354720234870910645e-02 -7.484008371829986572e-02 -4.832153208553791046e-03 1.563650071620941162e-01 1.394129544496536255e-01 -3.820094168186187744e-01 -2.374390065670013428e-01 2.076020091772079468e-01 -2.771400809288024902e-01 9.267905354499816895e-02 1.063295528292655945e-01 -1.899530887603759766e-01 3.156432211399078369e-01 -2.071470320224761963e-01 1.334139406681060791e-01 -3.038995712995529175e-02 1.461354922503232956e-02 -3.473474457859992981e-02 1.899528503417968750e-01 1.007355824112892151e-01 -1.527633219957351685e-01 -2.624607682228088379e-01 -3.200564086437225342e-01 3.589311987161636353e-02 -2.457107603549957275e-01 2.546927519142627716e-02 4.558402672410011292e-02 1.792122125625610352e-01
-8.248767256736755371e-02 1.575046777725219727e-01 -9.458767622709274292e-02 9.616510570049285889e-02 2.552890777587890625e-01 1.951098591089248657e-01 1.784170269966125488e-01 5.246399343013763428e-02 1.758781671524047852e-01 -4.753213748335838318e-02 -2.854331135749816895e-01 -5.131716653704643250e-02 1.917785257101058960e-01 2.386803776025772095e-01 3.997832834720611572e-01 -7.780764997005462646e-02 2.493240311741828918e-02 -1.220643986016511917e-02 -2.175894081592559814e-01 2.432314306497573853e-02 1.490113288164138794e-01 1.850035935640335083e-01 1.106296032667160034e-01 -3.570291027426719666e-02 -6.288503855466842651e-02 -4.515838995575904846e-02 -1.918016970157623291e-01 1.722669750452041626e-01 -2.451853007078170776e-01 9.211486577987670898e-02 -2.926336526870727539e-01 3.001625835895538330e-01
-1.467477623373270035e-02 -2.660838961601257324e-01 -7.530195266008377075e-02 -3.506001085042953491e-02 1.767125725746154785e-01 2.174549922347068787e-02 -4.558948799967765808e-03 1.607230007648468018e-01 1.958439871668815613e-02 -1.496059596538543701e-01 1.734560877084732056e-01 3.781905770301818848e-01 2.019169926643371582e-01 1.691132485866546631e-01 1.388719230890274048e-01 -1.169280111789703369e-01 -8.840834349393844604e-02 1.446680128574371338e-01 4.468993470072746277e-02 -2.708480693399906158e-02 1.947321742773056030e-01 1.426359117031097412e-01 1.889224946498870850e-01 -1.483523994684219360e-01 -1.149601768702268600e-02 -2.741280794143676758e-01 -1.776386499404907227e-01 2.831042110919952393e-01 -2.440754622220993042e-01 -1.076586991548538208e-01 -8.196043968200683594e-02 3.924531936645507812e-01
-1.102685034275054932e-01 -2.781771123409271240e-01 9.418880939483642578e-02 -1.302223205566406250e-01 2.004608958959579468e-01 1.618215441703796387e-01 -1.406349148601293564e-02 1.726379394531250000e-01 3.114714324474334717e-01 -1.297388970851898193e-01 -2.274059951305389404e-01 1.597221195697784424e-01 2.597588114440441132e-02 -8.563221246004104614e-02 2.089410871267318726e-01 -3.376431465148925781e-01 7.173758000135421753e-03 1.023055315017700195e-01 -1.191489323973655701e-01 1.450597643852233887e-01 -1.645164564251899719e-02 -1.586598753929138184e-01 -2.060691863298416138e-01 -1.374889165163040161e-01 5.761859565973281860e-02 2.691371925175189972e-02 -3.396095335483551025e-01 2.261300384998321533e-01 -3.059466183185577393e-01 -3.274894133210182190e-02 1.093406006693840027e-01 1.476672440767288208e-01
1.010053753852844238e-01 -4.414304792881011963e-01 1.375128328800201416e-01 4.062736406922340393e-02 1.354568302631378174e-01 4.006238877773284912e-01 -1.944400183856487274e-02 2.886352837085723877e-01 1.644825190305709839e-01 -2.326351553201675415e-01 -1.761590838432312012e-01 1.421973109245300293e-01 -2.207715511322021484e-01 9.386435896158218384e-02 7.049410045146942139e-02 -2.471205294132232666e-01 1.008884757757186890e-01 -1.565682440996170044e-01 -1.266323477029800415e-01 6.117380037903785706e-02 8.496029675006866455e-02 -3.561597317457199097e-02 -1.786520588211715221e-03 -6.490083783864974976e-02 2.494591847062110901e-02 1.094348505139350891e-01 -3.752484321594238281e-01 3.220825642347335815e-02 -1.089000180363655090e-01 1.082432642579078674e-01 -9.992157667875289917e-02 2.542883902788162231e-02
-1.231866404414176941e-01 -4.033668637275695801e-01 -1.087536141276359558e-01 -2.032170593738555908e-01 -9.764880686998367310e-02 3.377271890640258789e-01 -1.350581496953964233e-01 3.286564946174621582e-01 1.901333183050155640e-01 -2.539969980716705322e-01 -7.371604442596435547e-02 -2.044939808547496796e-02 -1.382284164428710938e-01 -6.580644100904464722e-02 2.833031117916107178e-01 -1.615202873945236206e-01 -3.764472529292106628e-02 8.214449882507324219e-02 -7.001151889562606812e-02 -7.044651359319686890e-02 -2.091742455959320068e-01 2.698496580123901367e-01 -3.854915127158164978e-02 2.225437760353088379e-01 -9.522885084152221680e-02 1.099635884165763855e-01 -1.873848885297775269e-01 1.310245245695114136e-01 1.442943960428237915e-01 2.691871114075183868e-02 -4.056762903928756714e-02 2.438104525208473206e-02
-4.649275541305541992e-02 -5.623002536594867706e-03 3.628415241837501526e-02 1.166431382298469543e-01 -6.319771707057952881e-02 5.653919279575347900e-02 8.498150110244750977e-02 4.432406425476074219e-01 1.878055781126022339e-01 -3.296524286270141602e-01 -1.063011363148689270e-01 -6.285747885704040527e-02 9.225164353847503662e-02 -1.387414783239364624e-01 1.852098852396011353e-01 -4.111594557762145996e-01 8.500491082668304443e-02 9.043925255537033081e-02 -1.520501524209976196e-01 -7.719334214925765991e-02 -1.332529783248901367e-01 -2.280519157648086548e-02 1.384768187999725342e-01 3.366910815238952637e-01 -7.079630345106124878e-02 6.742465496063232422e-02 -6.966297328472137451e-02 -2.783029973506927490e-01 4.405253753066062927e-02 2.016894221305847168e-01 -1.861827075481414795e-01 1.313763707876205444e-01
8.021606504917144775e-02 1.454944014549255371e-01 -4.735409468412399292e-02 -2.149097323417663574e-01 1.776901185512542725e-01 3.268197774887084961e-01 1.293037086725234985e-02 1.274138242006301880e-01 3.563492298126220703e-01 -1.299926936626434326e-01 -8.741147816181182861e-02 6.861901283264160156e-02 -1.461260169744491577e-01 1.556836664676666260e-01 -3.324701264500617981e-02 -2.686217129230499268e-01 1.253720074892044067e-01 4.830758571624755859e-01 -1.322950515896081924e-02 -8.080843836069107056e-02 9.604256600141525269e-02 2.373973727226257324e-01 2.190504372119903564e-01 -3.203844279050827026e-02 -2.120377123355865479e-01 1.316857933998107910e-01 7.267583161592483521e-02 -3.899689763784408569e-02 -2.883061580359935760e-02 2.438578009605407715e-02 1.368905007839202881e-01 1.856101304292678833e-01
1.140234433114528656e-02 1.547217518091201782e-01 -8.040940016508102417e-02 4.427587240934371948e-02 2.532550096511840820e-01 9.844523668289184570e-02 1.572948396205902100e-01 3.720953464508056641e-01 9.182925522327423096e-02 1.588761657476425171e-01 1.369459480047225952e-01 3.920598700642585754e-02 -1.498727202415466309e-01 8.058322221040725708e-02 2.089247703552246094e-01 -2.108029425144195557e-01 1.579321026802062988e-01 -1.452358090318739414e-03 -2.380281090736389160e-01 8.069924265146255493e-02 8.178207278251647949e-02 8.873126655817031860e-02 2.800274193286895752e-01 1.064966693520545959e-01 -2.564270496368408203e-01 1.513116806745529175e-01 -2.837342619895935059e-01 2.038215696811676025e-01 -3.011261522769927979e-01 -3.647721558809280396e-02 -2.052932679653167725e-01 1.489509642124176025e-01
3.186159729957580566e-01 -6.382857263088226318e-02 1.978401467204093933e-02 1.108056157827377319e-01 1.551627665758132935e-01 -4.581225663423538208e-02 2.997399866580963135e-01 5.407794937491416931e-02 1.383604407310485840e-01 -4.606742858886718750e-01 -9.785301983356475830e-02 -8.423071354627609253e-03 -4.704652726650238037e-02 5.385074391961097717e-02 -5.924912914633750916e-02 -3.410359025001525879e-01 1.843714565038681030e-01 2.891647219657897949e-01 -2.516878843307495117e-01 2.318010851740837097e-02 -7.968791574239730835e-02 1.241680681705474854e-01 2.199134230613708496e-01 3.368107602000236511e-02 2.182926535606384277e-01 1.988892406225204468e-01 -3.143455833196640015e-02 -6.922978907823562622e-02 -4.362728819251060486e-02 -8.705884218215942383e-02 -9.297811985015869141e-02 1.816137582063674927e-01
-7.272031903266906738e-02 -1.371865421533584595e-01 8.049847930669784546e-02 -1.186738833785057068e-01 3.941891193389892578e-01 -5.097711831331253052e-02 3.248239457607269287e-01 3.940329421311616898e-03 1.906505078077316284e-01 -7.984544336795806885e-02 -3.295541703701019287e-01 1.814342290163040161e-02 7.851269841194152832e-02 2.479090541601181030e-02 -1.877571195363998413e-01 1.996144205331802368e-01 2.677366696298122406e-02 2.765386998653411865e-01 -4.162002354860305786e-02 -2.002822309732437134e-01 2.371209263801574707e-01 1.317155212163925171e-01 4.308805987238883972e-02 2.302491515874862671e-01 -4.213051870465278625e-02 -8.923771674744784832e-04 -3.640484213829040527e-01 -1.336835771799087524e-01 -2.225866764783859253e-01 6.267093587666749954e-03 -2.594350464642047882e-02 9.145954251289367676e-02
-3.531502932310104370e-02 -6.288569420576095581e-02 -5.624717101454734802e-02 1.455510556697845459e-01 6.062483191490173340e-01 5.534659326076507568e-02 -1.269745230674743652e-01 7.083596289157867432e-02 -5.321795865893363953e-02 -1.908005774021148682e-01 -4.196373373270034790e-02 7.238814979791641235e-02 1.675719320774078369e-01 -2.614496350288391113e-01 1.287294924259185791e-01 -4.332819208502769470e-02 1.240265667438507080e-01 1.774273067712783813e-01 -2.293227910995483398e-01 3.070613928139209747e-02 3.214983269572257996e-02 5.068051442503929138e-02 8.744908869266510010e-02 1.573889851570129395e-01 -4.002050310373306274e-02 -1.310945600271224976e-01 -4.204331040382385254e-01 1.524225026369094849e-01 -2.449875921010971069e-01 -1.439145882613956928e-03 9.042864548973739147e-04 4.862574115395545959e-02
1.041520908474922180e-01 1.269851624965667725e-01 -7.449341006577014923e-03 -7.693195343017578125e-02 3.046256601810455322e-01 -1.385560166090726852e-02 1.601133644580841064e-01 4.217792302370071411e-02 1.910722553730010986e-01 -9.050501510500907898e-03 9.325426816940307617e-02 2.070983499288558960e-02 3.969463333487510681e-02 1.996825635433197021e-01 1.195691823959350586e-01 2.079602628946304321e-01 2.390950471162796021e-01 -4.494182020425796509e-02 -2.727612257003784180e-01 7.256826013326644897e-02 1.506264209747314453e-01 4.292830824851989746e-01 2.115317732095718384e-01 -1.226094514131546021e-01 -5.565850436687469482e-02 -1.083065122365951538e-01 -2.787688076496124268e-01 1.462084501981735229e-01 2.219256758689880371e-02 2.568550966680049896e-02 -3.916179537773132324e-01 1.670449525117874146e-01
2.883038222789764404e-01 -1.475565135478973389e-01 -8.424668759107589722e-02 1.312413811683654785e-01 3.833998739719390869e-01 -7.810156792402267456e-02 1.297484636306762695e-01 3.062705695629119873e-01 4.124849438667297363e-01 -8.954112976789474487e-02 7.124754134565591812e-03 -2.820870280265808105e-02 7.558449357748031616e-02 2.575426101684570312e-01 1.575958915054798126e-03 -1.035562828183174133e-01 2.297946512699127197e-01 4.584201797842979431e-02 -6.921543926000595093e-02 3.045747615396976471e-02 -2.135223522782325745e-02 2.526027262210845947e-01 3.063479363918304443e-01 1.482007503509521484e-01 -1.360806524753570557e-01 -1.104937344789505005e-01 -2.618698962032794952e-02 -7.374901324510574341e-02 1.177623793482780457e-01 1.375684887170791626e-01 1.506321430206298828e-01 1.106453612446784973e-01
-1.924959197640419006e-02 8.199982345104217529e-03 5.379415303468704224e-02 -2.389524579048156738e-01 2.346734851598739624e-01 -6.476261466741561890e-02 1.002671867609024048e-01 -3.188440948724746704e-02 1.446946412324905396e-01 -1.717393398284912109e-01 -2.129823341965675354e-02 3.050882660318166018e-04 3.097949624061584473e-01 4.987147077918052673e-02 4.863106831908226013e-02 -5.922843888401985168e-02 1.715098917484283447e-01 -2.368503361940383911e-01 -2.885864078998565674e-01 1.250046491622924805e-01 1.072573009878396988e-02 7.210621261037886143e-04 3.571355044841766357e-01 -8.050667122006416321e-03 -1.356802284717559814e-01 5.829902738332748413e-02 -1.415795534849166870e-01 1.519147306680679321e-01 -1.171997636556625366e-01 -1.129562482237815857e-01 -3.826903402805328369e-01 4.049577116966247559e-01
2.408080846071243286e-01 -3.157838881015777588e-01 -2.210620231926441193e-02 -7.397533953189849854e-02 2.779912352561950684e-01 -1.948497258126735687e-02 1.610105335712432861e-01 8.291668444871902466e-02 5.031207799911499023e-01 -1.327292770147323608e-01 1.987175270915031433e-02 -5.796262621879577637e-02 -1.643244475126266479e-01 7.751857489347457886e-02 -1.203541606664657593e-01 -8.001080155372619629e-02 6.598691642284393311e-02 -4.393260180950164795e-02 -2.236309647560119629e-01 -4.023353755474090576e-02 -1.779796779155731201e-01 2.838232517242431641e-01 3.823410272598266602e-01 7.120133936405181885e-02 -9.317549318075180054e-02 1.577501446008682251e-01 9.865666739642620087e-03 -6.932368874549865723e-02 -6.958738714456558228e-02 1.377219557762145996e-01 1.060312688350677490e-01 5.048811063170433044e-02
2.498624101281166077e-02 -1.533510386943817139e-01 -1.391920447349548340e-01 -8.023475855588912964e-02 1.850809156894683838e-01 9.386980533599853516e-02 2.947635948657989502e-01 -5.979242175817489624e-02 1.187242418527603149e-01 7.093303650617599487e-02 1.531129926443099976e-01 1.676198840141296387e-02 -7.339504361152648926e-02 1.464990377426147461e-01 1.953269690275192261e-01 -2.324006259441375732e-01 -2.531272917985916138e-02 -4.653844609856605530e-02 -1.481072157621383667e-01 2.295941710472106934e-01 6.685747206211090088e-02 3.142147064208984375e-01 2.222056537866592407e-01 3.384117409586906433e-02 -2.505752742290496826e-01 -1.279114782810211182e-01 -3.186107277870178223e-01 1.188584044575691223e-02 -2.412175983190536499e-01 -3.103199005126953125e-01 -3.801404312252998352e-02 2.945281863212585449e-01
-1.544705033302307129e-01 9.423154406249523163e-03 -5.966594442725181580e-02 2.829160690307617188e-01 1.561408787965774536e-01 -3.504673019051551819e-02 1.317990422248840332e-01 4.008767306804656982e-01 9.641583263874053955e-02 -2.239626199007034302e-01 -3.324721008539199829e-02 2.028578519821166992e-01 -1.013136729598045349e-01 3.257473930716514587e-02 3.166663348674774170e-01 8.198709040880203247e-02 1.751768440008163452e-01 -3.165717422962188721e-02 -3.533934652805328369e-01 -1.490919589996337891e-01 1.380730718374252319e-01 2.081508636474609375e-01 1.127671003341674805e-01 1.780877634882926941e-02 -7.730070501565933228e-02 1.966042369604110718e-01 -1.911401599645614624e-01 -1.010769605636596680e-02 -2.189738303422927856e-01 -1.322569847106933594e-01 -2.154489457607269287e-01 1.462061107158660889e-01
2.862266898155212402e-01 -2.383996397256851196e-01 -9.900202043354511261e-03 -1.181548610329627991e-01 2.792778611183166504e-01 1.365038156509399414e-01 3.179844617843627930e-01 3.344589769840240479e-01 3.073971569538116455e-01 -2.891146838665008545e-01 1.116440445184707642e-01 1.771772094070911407e-02 -5.053843557834625244e-02 7.728912681341171265e-02 1.897021383047103882e-01 -2.443233504891395569e-02 9.207214415073394775e-02 2.750453539192676544e-02 -1.876700520515441895e-01 -1.325030177831649780e-01 -1.101995259523391724e-02 6.098888814449310303e-02 2.183534502983093262e-01 1.489331722259521484e-01 -2.605133354663848877e-01 9.395926259458065033e-03 8.500123023986816406e-02 -7.771570235490798950e-02 8.249808102846145630e-02 7.288967818021774292e-02 2.561151981353759766e-01 8.342117071151733398e-02
6.913997232913970947e-02 -8.442006260156631470e-02 -2.805510163307189941e-02 -1.474448144435882568e-01 2.637847661972045898e-01 1.149195358157157898e-01 2.064104974269866943e-01 9.165420383214950562e-02 -1.047814488410949707e-01 8.698511123657226562e-02 -1.106434166431427002e-01 3.712216764688491821e-02 1.408971846103668213e-01 -1.817815601825714111e-01 -1.886313036084175110e-02 -1.083438843488693237e-01 2.068609893321990967e-01 1.575004309415817261e-01 -1.155220642685890198e-01 -1.024756487458944321e-02 2.407924830913543701e-01 1.311478912830352783e-01 1.615433692932128906e-01 2.793601341545581818e-02 -2.117927521467208862e-01 -2.245230600237846375e-02 -2.675668299198150635e-01 -3.371754288673400879e-02 -3.785862922668457031e-01 1.631632260978221893e-02 -5.338430404663085938e-01 6.955488026142120361e-02
3.806595206260681152e-01 -2.648331522941589355e-01 9.280986152589321136e-03 -3.058357834815979004e-01 3.180615901947021484e-01 1.406249217689037323e-02 7.943096756935119629e-02 2.568771839141845703e-01 3.796902298927307129e-01 -2.706516981124877930e-01 1.535350531339645386e-01 2.785431146621704102e-01 6.073636934161186218e-02 1.440382897853851318e-01 4.180040955543518066e-02 -3.932706639170646667e-02 8.978605270385742188e-02 2.078437060117721558e-01 -7.440135627985000610e-02 -3.068807721138000488e-02 -1.266929134726524353e-02 2.223534584045410156e-01 9.615548700094223022e-02 9.197343140840530396e-02 -6.264445185661315918e-02 6.708241999149322510e-02 1.494028568267822266e-01 6.340087950229644775e-02 6.727035343647003174e-02 6.460013240575790405e-02 3.093136288225650787e-02 4.373465850949287415e-02
-1.263430118560791016e-01 -8.642628043889999390e-02 -5.901200696825981140e-02 -2.269769310951232910e-01 2.671889662742614746e-01 6.629832834005355835e-02 3.808665871620178223e-01 5.962445586919784546e-02 8.916961401700973511e-02 -1.428200602531433105e-01 1.946124248206615448e-02 -6.895481050014495850e-02 1.319468766450881958e-01 8.840756863355636597e-02 2.462078817188739777e-02 1.291438639163970947e-01 3.245281875133514404e-01 -1.822131872177124023e-01 -1.509902626276016235e-01 1.099644154310226440e-01 -3.899186849594116211e-02 2.133189886808395386e-01 2.897210419178009033e-01 1.519399732351303101e-01 -1.962394714355468750e-01 -8.316791616380214691e-03 -1.657291203737258911e-01 1.041283681988716125e-01 -1.285467892885208130e-01 -3.135978281497955322e-01 -7.841088622808456421e-02 3.095333576202392578e-01
-1.251016706228256226e-01 -1.575728654861450195e-01 -1.990387961268424988e-02 -2.639882564544677734e-01 -7.317251712083816528e-02 3.244869112968444824e-01 1.055454760789871216e-01 1.256105899810791016e-01 1.528910845518112183e-01 -2.329340875148773193e-01 -1.785425245761871338e-01 3.606495857238769531e-01 -1.776232868432998657e-01 8.179617673158645630e-02 7.875283062458038330e-02 -2.079232186079025269e-01 2.041396349668502808e-01 1.095896027982234955e-02 2.019629068672657013e-02 1.265641897916793823e-01 -3.720600157976150513e-02 -3.408303856849670410e-02 2.584168016910552979e-01 -1.821910217404365540e-02 -2.851256430149078369e-01 1.406685709953308105e-01 -2.410022169351577759e-01 1.095890998840332031e-01 -5.758556351065635681e-02 1.277422308921813965e-01 5.532600730657577515e-02 3.207310140132904053e-01
1.301437318325042725e-01 -8.833179622888565063e-02 8.778245002031326294e-02 -1.842471957206726074e-01 4.537206608802080154e-03 2.519880831241607666e-01 7.059206068515777588e-02 1.636535674333572388e-01 1.048424988985061646e-01 -3.179223537445068359e-01 -1.230891495943069458e-01 1.703844219446182251e-01 -3.284410238265991211e-01 1.481253206729888916e-01 8.337713778018951416e-02 -2.860320806503295898e-01 1.840077936649322510e-01 8.447231352329254150e-02 9.236665070056915283e-02 1.860099472105503082e-02 3.209688514471054077e-02 -9.067989885807037354e-02 1.044186875224113464e-01 5.987260490655899048e-02 -1.251541078090667725e-01 2.624610811471939087e-02 -3.678884804248809814e-01 1.865295916795730591e-01 -2.817893624305725098e-01 2.695035636425018311e-01 -1.575295478105545044e-01 1.629113703966140747e-01
-1.714201420545578003e-01 8.321566879749298096e-02 -1.975661516189575195e-02 -8.204453438520431519e-02 3.741498664021492004e-02 -1.439577639102935791e-01 1.655825823545455933e-01 2.567603290081024170e-01 1.407465785741806030e-01 -9.414389729499816895e-02 -2.677226364612579346e-01 -2.097077667713165283e-01 2.546062506735324860e-02 1.638950109481811523e-01 1.339112669229507446e-01 -4.971398413181304932e-02 1.601405292749404907e-01 8.555269986391067505e-02 -2.181002199649810791e-01 1.323428601026535034e-01 3.961379081010818481e-02 2.376811206340789795e-01 2.746345698833465576e-01 3.779852390289306641e-02 -2.298809885978698730e-01 -1.333763748407363892e-01 -6.961680203676223755e-02 1.309005022048950195e-01 -3.311592340469360352e-01 -1.601697802543640137e-01 -3.940071165561676025e-01 1.808947771787643433e-01
-2.018168568611145020e-02 -2.117713689804077148e-01 3.114955686032772064e-02 -2.989659309387207031e-01 -1.201436966657638550e-01 2.341765612363815308e-01 -8.691343665122985840e-02 1.418946590274572372e-02 2.564198374748229980e-01 -2.171097695827484131e-01 1.070402488112449646e-01 1.587383449077606201e-01 -3.568540811538696289e-01 2.032971233129501343e-01 2.304057031869888306e-01 -4.438792355358600616e-03 1.178641393780708313e-01 9.345811791718006134e-03 -1.510227918624877930e-01 -4.226096719503402710e-02 -9.981418401002883911e-02 1.557400673627853394e-01 2.637492418289184570e-01 6.257735076360404491e-04 -1.156097352504730225e-01 -1.628380566835403442e-01 -1.635599881410598755e-01 -1.560446526855230331e-02 -2.925826907157897949e-01 -8.298812806606292725e-02 -1.755599491298198700e-02 3.376533091068267822e-01
1.749129034578800201e-02 -1.225597932934761047e-01 -2.320948839187622070e-01 -4.586443305015563965e-02 -6.753794103860855103e-02 1.012215539813041687e-01 5.117361899465322495e-03 5.342867597937583923e-02 1.373195461928844452e-02 -3.295300602912902832e-01 -2.344078421592712402e-01 1.370463818311691284e-01 1.311240643262863159e-01 2.452260106801986694e-01 4.476228356361389160e-02 7.200498133897781372e-02 1.535783559083938599e-01 3.282180055975914001e-02 -2.460988759994506836e-01 6.403040140867233276e-02 -2.374903298914432526e-02 8.223129808902740479e-02 4.343816265463829041e-02 1.777272522449493408e-01 -3.989070355892181396e-01 1.162280663847923279e-01 -2.434962689876556396e-01 2.158528864383697510e-01 -2.309270203113555908e-01 -1.348505169153213501e-01 -4.039696156978607178e-01 -2.526577003300189972e-02
3.264974337071180344e-03 2.711826562881469727e-02 1.237515732645988464e-02 -1.526876986026763916e-01 1.621506661176681519e-01 -3.886149823665618896e-02 5.555826053023338318e-02 1.315353810787200928e-01 2.651457302272319794e-02 -1.801430881023406982e-01 -2.116823010146617889e-02 -1.292867679148912430e-02 3.800241649150848389e-02 4.094055593013763428e-01 5.212917923927307129e-02 1.567459553480148315e-01 3.900951743125915527e-01 -1.448970735073089600e-01 -1.908193677663803101e-01 5.211527645587921143e-02 8.440198749303817749e-02 2.867051661014556885e-01 -1.135607808828353882e-02 -7.290827482938766479e-02 -1.949589550495147705e-01 1.601502150297164917e-01 -2.959572076797485352e-01 2.154180556535720825e-01 -5.128199979662895203e-02 -6.625939160585403442e-02 -6.340406835079193115e-02 4.262908995151519775e-01
4.128997400403022766e-02 -4.165538703091442585e-04 -5.102650076150894165e-02 6.976528465747833252e-02 5.112097263336181641e-01 -6.529381126165390015e-02 3.214920312166213989e-02 -1.349563747644424438e-01 1.348919868469238281e-01 -1.964717656373977661e-01 1.624819785356521606e-01 8.764267712831497192e-02 -7.096973806619644165e-02 1.231558397412300110e-01 1.414852887392044067e-01 -2.164242975413799286e-02 1.850392967462539673e-01 -8.873259276151657104e-02 -3.612853288650512695e-01 6.502336356788873672e-03 2.092586308717727661e-01 1.737565547227859497e-01 1.658749729394912720e-01 -2.436415292322635651e-02 -5.404463037848472595e-02 2.407632954418659210e-02 -2.129545658826828003e-01 1.352355629205703735e-01 4.540385678410530090e-02 -1.673275381326675415e-01 -3.576223850250244141e-01 2.730307281017303467e-01
-3.785091638565063477e-02 -7.224963605403900146e-02 2.029490470886230469e-02 2.564047463238239288e-03 2.564226984977722168e-01 3.547516092658042908e-02 -5.465070903301239014e-02 -1.063199341297149658e-02 1.264884769916534424e-01 -4.899905920028686523e-01 -1.040947213768959045e-01 7.922062650322914124e-03 2.374174073338508606e-02 1.698544025421142578e-01 6.207513064146041870e-02 1.314250230789184570e-01 3.011943399906158447e-01 1.316289901733398438e-01 -2.987794876098632812e-01 2.026219516992568970e-01 -9.784003347158432007e-02 -4.785909876227378845e-02 -8.516966551542282104e-02 3.511611744761466980e-02 -4.513026475906372070e-01 -1.568221151828765869e-01 -7.927623391151428223e-02 5.181435961276292801e-03 -9.766869246959686279e-02 -1.727641373872756958e-01 -2.587715387344360352e-01 7.511312514543533325e-02
-1.576137095689773560e-01 -6.760974228382110596e-02 -1.662847548723220825e-01 -8.574274927377700806e-02 3.699971139430999756e-01 7.050482928752899170e-02 3.888116031885147095e-02 3.151175975799560547e-01 -5.680706351995468140e-02 4.405004158616065979e-02 1.492545381188392639e-02 1.577781885862350464e-02 -5.098287388682365417e-02 1.359438002109527588e-01 1.557129621505737305e-01 -3.106408715248107910e-01 1.219022423028945923e-01 -3.668457269668579102e-02 -6.408745795488357544e-02 5.672015249729156494e-02 -1.860326975584030151e-01 7.912533730268478394e-02 1.946296840906143188e-01 1.909719705581665039e-01 -1.748130917549133301e-01 1.094823479652404785e-01 -3.350889682769775391e-01 3.023625612258911133e-01 -1.088232025504112244e-01 -1.146844998002052307e-01 1.520451623946428299e-02 3.677108883857727051e-01
-1.479875445365905762e-01 2.034931629896163940e-01 4.118670150637626648e-02 -1.287685334682464600e-02 2.789683640003204346e-01 1.456395685672760010e-01 5.348691716790199280e-02 2.985828518867492676e-01 4.547914490103721619e-02 -3.039257824420928955e-01 -1.070776507258415222e-01 1.248569115996360779e-01 -3.333519678562879562e-03 2.561852037906646729e-01 5.542399361729621887e-03 -2.334456443786621094e-01 4.429732635617256165e-02 1.976188970729708672e-03 -1.166526675224304199e-01 1.686690449714660645e-01 1.644115545786917210e-03 9.708373807370662689e-03 6.285772472620010376e-02 2.439375966787338257e-01 -2.222405970096588135e-01 -4.427577927708625793e-02 -1.127720698714256287e-01 3.203886747360229492e-01 -2.175978124141693115e-01 -2.446314245462417603e-01 -2.960995137691497803e-01 1.815340220928192139e-01
-1.618483662605285645e-01 -3.425118029117584229e-01 -2.705585397779941559e-02 -3.036908805370330811e-01 1.807306557893753052e-01 6.599820405244827271e-02 -1.053490042686462402e-01 2.456751316785812378e-01 -5.587042309343814850e-03 -2.461220473051071167e-01 -2.114132512360811234e-03 5.047130584716796875e-02 -1.100555583834648132e-01 6.587253510951995850e-02 5.829666182398796082e-02 -1.110645756125450134e-01 -2.700470685958862305e-01 8.269747346639633179e-02 -1.252344399690628052e-01 -7.753805816173553467e-02 -2.113700062036514282e-01 1.251586377620697021e-01 -1.005506813526153564e-01 2.228689938783645630e-01 8.473554998636245728e-02 -1.657517999410629272e-01 -4.197111725807189941e-01 1.049626246094703674e-01 -2.392006218433380127e-01 4.600725322961807251e-02 -1.862228363752365112e-01 1.492919623851776123e-01
1.025959029793739319e-01 -3.643909990787506104e-01 -2.404067814350128174e-01 -4.094739630818367004e-02 3.750129640102386475e-01 1.382070779800415039e-01 -1.319270133972167969e-01 7.413233071565628052e-02 1.543091386556625366e-01 -5.274204164743423462e-02 5.614104494452476501e-02 1.131576746702194214e-01 2.483043447136878967e-02 1.437283158302307129e-01 1.763414591550827026e-01 -4.971509054303169250e-02 2.362719029188156128e-01 6.396564841270446777e-02 -7.501646131277084351e-02 -1.239705160260200500e-01 3.371690809726715088e-01 5.340800806879997253e-02 2.984049916267395020e-01 2.517737448215484619e-01 -2.434834986925125122e-01 -1.861927658319473267e-01 6.260769814252853394e-02 2.093013226985931396e-01 -1.662198826670646667e-02 -1.173872873187065125e-01 -6.659949570894241333e-02 -8.449745178222656250e-02
-3.381083719432353973e-03 -1.925560683012008667e-01 1.965683996677398682e-01 -1.468046456575393677e-01 2.733289301395416260e-01 1.392961107194423676e-02 -5.091866105794906616e-02 6.167664006352424622e-02 7.264549843966960907e-03 -1.489944010972976685e-01 2.355040237307548523e-02 -8.646930754184722900e-02 2.911266125738620758e-02 7.246437668800354004e-02 8.161736279726028442e-02 4.144547134637832642e-02 3.400181829929351807e-01 -1.389561295509338379e-01 -2.538149058818817139e-01 3.249342739582061768e-02 2.362191379070281982e-01 3.049398064613342285e-01 1.393879503011703491e-01 -5.341655388474464417e-02 5.597185343503952026e-02 1.092003881931304932e-01 -2.003512531518936157e-01 1.219265237450599670e-01 -5.149674415588378906e-02 -9.522847086191177368e-02 -3.394051790237426758e-01 4.562999904155731201e-01
5.916379764676094055e-02 1.697821766138076782e-01 1.802271157503128052e-01 -2.198854386806488037e-01 3.422197699546813965e-01 1.883932948112487793e-01 7.941516488790512085e-02 3.066070377826690674e-01 2.560619115829467773e-01 -7.570791989564895630e-02 -2.905423380434513092e-02 -1.262216418981552124e-01 -3.136567398905754089e-02 -1.139534488320350647e-01 1.011314839124679565e-01 -7.278366386890411377e-02 8.574575185775756836e-02 7.171870023012161255e-02 -3.011304140090942383e-02 -2.878614068031311035e-01 -1.202165484428405762e-01 -3.753317147493362427e-02 4.806180894374847412e-01 3.956162929534912109e-02 -1.911460608243942261e-02 -2.662906236946582794e-02 -3.393321037292480469e-01 -1.261260956525802612e-01 7.939819246530532837e-02 4.915213212370872498e-02 -1.597098708152770996e-01 7.286404818296432495e-02
1.044821217656135559e-01 -2.717311680316925049e-01 2.499542571604251862e-02 -3.342738151550292969e-01 1.839026361703872681e-01 5.747706629335880280e-03 4.858297854661941528e-02 8.169377542799338698e-05 2.377624064683914185e-01 -3.906996250152587891e-01 -1.318754553794860840e-01 8.734529465436935425e-02 -8.327786624431610107e-02 1.637227684259414673e-01 -1.119235455989837646e-01 -2.415442913770675659e-01 1.043879762291908264e-01 1.645090579986572266e-01 8.598846197128295898e-02 -1.506753861904144287e-01 7.904256135225296021e-02 1.183344945311546326e-01 3.035002946853637695e-01 8.869725465774536133e-02 -2.644338607788085938e-01 1.221701130270957947e-02 2.138677686452865601e-01 -9.957610629498958588e-03 -7.585319876670837402e-02 8.531200140714645386e-02 6.033421307802200317e-02 3.270893096923828125e-01
5.314997956156730652e-02 -3.737425506114959717e-01 6.748406589031219482e-02 9.420310705900192261e-02 1.586335748434066772e-01 2.044766247272491455e-01 -4.423530772328376770e-02 2.371066510677337646e-01 2.162701636552810669e-01 -2.695609033107757568e-01 -8.624836057424545288e-02 2.262497395277023315e-01 1.616782248020172119e-01 1.984509266912937164e-02 3.642063215374946594e-02 1.532081887125968933e-02 2.674186825752258301e-01 -2.860203757882118225e-02 1.789483428001403809e-02 1.229681298136711121e-01 4.001391306519508362e-02 -1.588200777769088745e-02 -1.899606585502624512e-01 -7.465497404336929321e-02 2.616504766047000885e-02 8.372462540864944458e-02 -4.614872932434082031e-01 2.386605739593505859e-01 -2.496915608644485474e-01 1.723447293043136597e-01 -4.673743247985839844e-02 9.804322570562362671e-02
-2.114787548780441284e-01 -1.294699162244796753e-01 -5.688734352588653564e-02 -1.238917112350463867e-01 4.347174614667892456e-02 -1.950068920850753784e-01 1.524998545646667480e-01 3.849190101027488708e-02 2.718653678894042969e-01 -2.976612150669097900e-01 -2.215965092182159424e-01 1.922950744628906250e-01 5.536441132426261902e-02 1.062778085470199585e-01 -1.922125555574893951e-02 -1.691067218780517578e-01 1.552556753158569336e-01 1.278187036514282227e-01 -3.459466993808746338e-02 6.310961395502090454e-02 2.119795791804790497e-02 -1.370536256581544876e-02 -8.097055554389953613e-02 3.565284311771392822e-01 6.573917716741561890e-02 3.176484405994415283e-01 -3.588836491107940674e-01 7.367730140686035156e-02 -2.092909067869186401e-01 -1.691044718027114868e-01 1.876773685216903687e-01 1.906677782535552979e-01
1.116830483078956604e-01 -1.369182020425796509e-01 -9.185079485177993774e-02 -1.293674707412719727e-01 1.331177353858947754e-01 2.437971979379653931e-01 1.123871095478534698e-02 4.042755067348480225e-02 1.350523680448532104e-01 -3.487998247146606445e-01 -2.678328752517700195e-01 3.082307577133178711e-01 -3.454341888427734375e-01 2.428855001926422119e-01 2.141258120536804199e-01 -2.092437744140625000e-01 6.823859363794326782e-02 8.882921189069747925e-02 -6.828492134809494019e-02 2.113124914467334747e-02 -1.082358062267303467e-01 -1.417670249938964844e-01 4.523956403136253357e-02 -4.893839731812477112e-02 -1.453506797552108765e-01 5.464968457818031311e-02 -3.021962642669677734e-01 -9.047295898199081421e-02 1.031063571572303772e-01 -3.795490786433219910e-02 -7.238512486219406128e-02 3.086330890655517578e-01
3.068703413009643555e-02 -2.815329842269420624e-02 -1.637844890356063843e-01 -1.886474043130874634e-01 3.197649121284484863e-01 -1.640207320451736450e-01 -7.571119070053100586e-02 2.542751133441925049e-01 2.958689928054809570e-01 -2.850291430950164795e-01 -2.304152101278305054e-01 -7.470431923866271973e-02 2.224127575755119324e-02 -2.173905968666076660e-01 3.407670259475708008e-01 4.606944322586059570e-02 -7.740052044391632080e-02 -5.668802186846733093e-02 -1.181362196803092957e-01 1.604776978492736816e-01 8.078568428754806519e-02 2.184432893991470337e-01 -5.403957143425941467e-02 1.984778940677642822e-01 -6.027654279023408890e-03 1.002846658229827881e-01 1.995504796504974365e-01 -6.580636650323867798e-02 -1.378991901874542236e-01 -6.855698302388191223e-03 -1.775943189859390259e-01 3.042101263999938965e-01
-7.006100565195083618e-02 7.776033878326416016e-02 1.298626977950334549e-02 -6.114240735769271851e-02 3.149754405021667480e-01 -5.942776426672935486e-02 8.886766154319047928e-04 2.109805047512054443e-01 -9.272018074989318848e-02 -2.191346734762191772e-01 1.468054205179214478e-01 1.858126223087310791e-01 1.292368918657302856e-01 -2.474181726574897766e-02 1.517649292945861816e-01 -2.510963082313537598e-01 4.469972476363182068e-02 -1.636936068534851074e-01 -2.786809802055358887e-01 1.402871608734130859e-01 -8.251196146011352539e-02 9.995478391647338867e-02 -4.034012183547019958e-02 2.803052663803100586e-01 -2.274146974086761475e-01 -2.291574925184249878e-01 -3.694295287132263184e-01 -2.062496542930603027e-01 -1.033689677715301514e-01 -2.092285007238388062e-01 1.175634488463401794e-01 2.170858532190322876e-01
-6.727870553731918335e-02 1.968743056058883667e-01 1.022345870733261108e-01 -6.610850989818572998e-02 2.568222880363464355e-01 7.436271756887435913e-02 -2.547814510762691498e-02 2.018412500619888306e-01 -8.522705733776092529e-02 -2.804287970066070557e-01 -6.944903638213872910e-03 2.338028550148010254e-01 -5.965323001146316528e-02 7.540718466043472290e-02 -5.620046705007553101e-02 -1.785602271556854248e-01 1.075561270117759705e-01 -1.126905679702758789e-01 -1.137280613183975220e-01 1.558258831501007080e-01 -8.695420622825622559e-02 6.134520843625068665e-02 1.901630163192749023e-01 2.248141914606094360e-01 -1.824690699577331543e-01 -5.067229866981506348e-01 -2.792999744415283203e-01 7.697446644306182861e-02 -2.534134387969970703e-01 -2.910334989428520203e-02 -3.586899489164352417e-03 2.133696973323822021e-01
1.729092895984649658e-01 -2.644496560096740723e-01 2.180728018283843994e-01 -1.037754416465759277e-01 2.596224546432495117e-01 3.334105908870697021e-01 2.207620739936828613e-01 3.003798723220825195e-01 6.096770614385604858e-02 -8.038452267646789551e-02 -6.074265763163566589e-02 1.302342563867568970e-01 -5.044896900653839111e-02 -1.384684443473815918e-01 2.241125851869583130e-01 -1.300472766160964966e-01 1.509840488433837891e-01 6.970605254173278809e-02 -1.661419868469238281e-01 2.792543731629848480e-02 1.293669641017913818e-01 -5.902151763439178467e-02 -5.030049756169319153e-02 -2.780268788337707520e-01 1.110270097851753235e-01 -8.923369646072387695e-02 -3.097221553325653076e-01 7.284973561763763428e-02 -2.872015535831451416e-01 -3.055824711918830872e-02 6.191296502947807312e-02 1.994081288576126099e-01
1.993127614259719849e-01 -4.072758555412292480e-01 -1.977128535509109497e-01 1.284585427492856979e-02 4.773693084716796875e-01 1.913185268640518188e-01 1.192527338862419128e-01 1.081304773688316345e-01 -3.802054375410079956e-02 -5.562547221779823303e-02 -8.438375592231750488e-02 3.749773651361465454e-02 -5.307501927018165588e-02 -4.781923815608024597e-02 2.410380840301513672e-01 1.592862047255039215e-02 1.738380268216133118e-02 2.221500687301158905e-02 -9.384479373693466187e-02 2.759080938994884491e-02 -1.749397367238998413e-01 7.089445739984512329e-02 1.246267259120941162e-01 3.491543233394622803e-01 -1.936994493007659912e-01 2.241706289350986481e-02 -1.878944807685911655e-03 4.383854195475578308e-02 -2.182102650403976440e-01 2.809666097164154053e-01 -1.292598992586135864e-01 1.468908786773681641e-01
-9.352739900350570679e-02 2.060043960809707642e-01 2.454496361315250397e-02 3.101886063814163208e-02 2.230661958456039429e-01 1.074637100100517273e-01 -8.718177676200866699e-02 4.235183298587799072e-01 1.247008591890335083e-01 -1.529659777879714966e-01 -1.331972032785415649e-01 -7.577321678400039673e-02 1.385580897331237793e-01 2.845893800258636475e-01 -1.462158560752868652e-02 -2.065710872411727905e-01 4.497411474585533142e-02 -2.256536670029163361e-02 -1.370954364538192749e-01 1.284822225570678711e-01 -4.569390788674354553e-02 2.124567329883575439e-01 1.256383955478668213e-01 2.146100252866744995e-01 -3.526850640773773193e-01 -5.966369062662124634e-02 -3.230608627200126648e-02 2.860285937786102295e-01 -1.876046806573867798e-01 -1.703414916992187500e-01 -1.384878903627395630e-01 2.288488447666168213e-01
-2.053337171673774719e-02 1.564115136861801147e-01 7.007966190576553345e-02 1.684801839292049408e-02 2.525995969772338867e-01 -5.223748087882995605e-02 -4.436297714710235596e-02 2.832921147346496582e-01 9.195347875356674194e-02 -1.746375858783721924e-01 -1.864568144083023071e-01 2.468553036451339722e-01 -4.724303185939788818e-01 1.378620695322751999e-02 1.562170684337615967e-01 -1.053417921066284180e-01 -1.321001648902893066e-01 1.233698353171348572e-01 -1.947123743593692780e-02 1.000671535730361938e-01 -5.129355937242507935e-02 1.828008592128753662e-01 2.676221132278442383e-01 5.636390671133995056e-02 9.261650848202407360e-04 -1.412214785814285278e-01 -2.041428834199905396e-01 -1.276530176401138306e-01 -3.409094512462615967e-01 -2.219777256250381470e-01 -1.595709025859832764e-01 6.959462165832519531e-02
-1.151859685778617859e-01 -3.525158166885375977e-01 5.634918808937072754e-02 -2.943411469459533691e-01 2.196525223553180695e-02 -2.250116318464279175e-02 -9.957739710807800293e-02 2.698351442813873291e-01 1.075444668531417847e-01 -6.558027863502502441e-02 7.072974741458892822e-02 -1.661821007728576660e-01 -2.473657131195068359e-01 -4.023506119847297668e-02 4.062232002615928650e-02 -1.861187047325074673e-03 9.175071865320205688e-02 -3.003870137035846710e-02 -2.822573184967041016e-01 -1.204117108136415482e-02 4.094696789979934692e-02 1.961760669946670532e-01 8.755294233560562134e-02 -5.873075872659683228e-02 -9.500139206647872925e-02 -1.562944985926151276e-02 -4.586546123027801514e-01 1.761717647314071655e-01 1.208444014191627502e-01 3.864717185497283936e-01 -1.385356336832046509e-01 4.185900464653968811e-02
6.635239720344543457e-02 -2.738872468471527100e-01 1.145810782909393311e-01 -7.073136419057846069e-02 -2.270864099264144897e-01 3.701953589916229248e-02 -3.718952462077140808e-02 1.513475626707077026e-01 1.721654385328292847e-01 -4.987416565418243408e-01 -1.602534353733062744e-01 1.343977004289627075e-01 -2.277112901210784912e-01 3.946612402796745300e-02 -1.169451102614402771e-01 -3.968853130936622620e-02 1.986622065305709839e-01 -4.113568738102912903e-02 -1.389922052621841431e-01 1.826086491346359253e-01 -8.400089293718338013e-02 4.898187145590782166e-02 9.179222583770751953e-02 6.713671982288360596e-02 -2.069926559925079346e-01 -2.155113220214843750e-01 -2.836622893810272217e-01 5.418438836932182312e-02 -3.531999588012695312e-01 2.841688320040702820e-02 -1.162888780236244202e-01 8.031160384416580200e-02
-2.581901848316192627e-01 -4.330723732709884644e-02 5.708796530961990356e-02 1.437835544347763062e-01 2.820683419704437256e-01 3.373907878994941711e-02 -1.704020351171493530e-01 2.518164515495300293e-01 2.179092168807983398e-01 -2.788699604570865631e-02 -2.858996205031871796e-02 4.273789525032043457e-01 2.706426568329334259e-02 7.707319408655166626e-02 1.371956914663314819e-01 -1.082179620862007141e-01 -5.763319507241249084e-02 5.969041492789983749e-03 -2.423133105039596558e-01 -1.494460087269544601e-02 7.938342541456222534e-02 1.337717920541763306e-01 2.352103404700756073e-02 3.136659562587738037e-01 -3.659784197807312012e-01 1.812063157558441162e-02 -1.490998268127441406e-01 -1.766398735344409943e-02 -2.019262015819549561e-01 -7.859999686479568481e-02 1.134015619754791260e-01 2.517649233341217041e-01
1.011777743697166443e-01 1.190137583762407303e-02 -1.960004568099975586e-01 -2.815385460853576660e-01 -3.647487377747893333e-03 1.288663297891616821e-01 -3.188453614711761475e-02 3.305161595344543457e-01 3.070429861545562744e-01 -2.901455461978912354e-01 -2.099072486162185669e-01 2.099850773811340332e-01 -3.418007120490074158e-02 5.125791952013969421e-02 1.080637499690055847e-01 -2.580880820751190186e-01 4.697575420141220093e-02 2.607936263084411621e-01 1.336348652839660645e-01 2.972300350666046143e-02 -8.006794750690460205e-02 -9.126335382461547852e-02 3.055697381496429443e-01 2.019767276942729950e-02 -4.189757630228996277e-02 -2.421852499246597290e-01 -2.002569139003753662e-01 1.369058191776275635e-01 -1.237807795405387878e-01 -3.101446665823459625e-02 2.172419726848602295e-01 1.270874738693237305e-01
1.330887973308563232e-01 -2.232833206653594971e-01 1.485503092408180237e-02 -7.575258612632751465e-02 1.835219003260135651e-02 -4.382582381367683411e-03 -8.246727287769317627e-02 1.437592208385467529e-01 2.103992924094200134e-02 -5.474534630775451660e-01 -2.448816150426864624e-01 1.595743596553802490e-01 -8.182861655950546265e-02 3.626542985439300537e-01 1.609235405921936035e-01 -2.297099232673645020e-01 1.844861358404159546e-01 -1.025653481483459473e-01 -3.236010298132896423e-02 2.377788163721561432e-02 -1.453558914363384247e-02 1.944915577769279480e-02 1.610577106475830078e-02 8.557182550430297852e-02 -1.193332765251398087e-02 -1.966077536344528198e-01 -1.731084585189819336e-01 1.035374924540519714e-01 -3.064564168453216553e-01 6.287330389022827148e-02 6.193455681204795837e-02 2.463051229715347290e-01
2.538983225822448730e-01 2.843982912600040436e-02 -2.682667076587677002e-01 -6.856795400381088257e-02 2.236941903829574585e-01 1.729382723569869995e-01 -1.105298940092325211e-02 1.608907580375671387e-01 -6.504403054714202881e-02 -1.033847313374280930e-02 7.045955955982208252e-02 -1.124197337776422501e-02 2.743278443813323975e-01 1.613638699054718018e-01 -4.067266359925270081e-02 1.548455748707056046e-02 2.410528510808944702e-01 -3.086779452860355377e-02 -2.553532719612121582e-01 4.070083424448966980e-02 1.804729998111724854e-01 1.480742543935775757e-01 1.178192272782325745e-01 8.284427970647811890e-02 -2.980879247188568115e-01 7.342583686113357544e-02 -2.291902601718902588e-01 1.479244977235794067e-01 -6.615053117275238037e-02 -1.304416954517364502e-01 -4.211483299732208252e-01 2.662898302078247070e-01
1.696311309933662415e-02 -1.001624092459678650e-01 -8.637330681085586548e-02 -1.262010931968688965e-01 -2.437919937074184418e-02 9.545203298330307007e-02 1.518764644861221313e-01 1.422431319952011108e-01 -3.567606210708618164e-02 -3.573818504810333252e-01 -2.622383236885070801e-01 1.509815901517868042e-01 2.150369882583618164e-01 2.365122139453887939e-01 5.983417108654975891e-02 -1.268037259578704834e-01 -7.614880055189132690e-02 -3.446911871433258057e-01 -2.059917747974395752e-01 3.080835342407226562e-01 1.319143772125244141e-01 2.022383511066436768e-01 1.225243210792541504e-01 -8.891137316823005676e-03 -3.228251338005065918e-01 -9.079658985137939453e-02 -2.586427330970764160e-01 -1.771470531821250916e-02 5.469658598303794861e-02 2.264088988304138184e-01 -3.732084529474377632e-03 4.002837464213371277e-02
-1.037935316562652588e-01 1.013738214969635010e-01 1.441134065389633179e-01 -1.163969114422798157e-01 4.708383381366729736e-01 1.238777488470077515e-01 -1.044458150863647461e-01 3.402532041072845459e-01 -1.568868607282638550e-01 -1.186793521046638489e-01 4.916156083345413208e-02 1.741284430027008057e-01 9.323403984308242798e-02 6.374396383762359619e-02 -1.288965493440628052e-01 -1.967662274837493896e-01 1.542915105819702148e-01 -2.077996358275413513e-02 -7.022193819284439087e-02 1.763926446437835693e-01 -2.797054592519998550e-03 1.634795218706130981e-01 6.425522267818450928e-02 1.625082939863204956e-01 -1.883334517478942871e-01 -1.838963627815246582e-01 -2.315780222415924072e-01 2.042509429156780243e-02 -2.065147906541824341e-01 -1.607301384210586548e-01 1.152704432606697083e-01 3.445835113525390625e-01
1.676178127527236938e-01 -1.183865740895271301e-01 -7.653858512639999390e-02 3.690858930349349976e-02 2.984288334846496582e-01 -1.642296910285949707e-01 1.706713736057281494e-01 6.889545172452926636e-02 4.435858726501464844e-01 -2.018163055181503296e-01 2.769146561622619629e-01 -2.820966392755508423e-02 -1.473928242921829224e-01 2.625613845884799957e-02 -2.780546061694622040e-02 -2.777820229530334473e-01 1.418515592813491821e-01 4.145398736000061035e-02 -2.826663255691528320e-01 -1.215897500514984131e-01 -9.807177633047103882e-02 1.161381155252456665e-01 2.096370756626129150e-01 1.749838329851627350e-02 -6.534402072429656982e-02 1.742025138810276985e-03 -2.941515855491161346e-02 -1.870660632848739624e-01 -3.318126872181892395e-02 2.628507018089294434e-01 8.149294555187225342e-02 2.908385097980499268e-01
1.269152760505676270e-01 2.163883857429027557e-02 6.412315368652343750e-02 -9.426621347665786743e-02 1.325737237930297852e-01 -3.170241415500640869e-02 1.878339648246765137e-01 1.426832377910614014e-02 7.880533486604690552e-02 8.960895240306854248e-03 -5.556029453873634338e-02 2.867463789880275726e-02 -4.705948755145072937e-03 2.191345840692520142e-01 1.544350832700729370e-01 -2.953446097671985626e-02 1.029969826340675354e-01 -1.705130040645599365e-01 -1.768675446510314941e-01 1.408357545733451843e-02 3.513400554656982422e-01 3.295439183712005615e-01 2.236658781766891479e-01 1.031315699219703674e-01 -2.297046184539794922e-01 -5.221875011920928955e-02 -1.601490229368209839e-01 2.652331888675689697e-01 -4.649752378463745117e-02 -1.593507640063762665e-02 -4.193869531154632568e-01 3.738210499286651611e-01
1.329731941223144531e-01 -2.366998791694641113e-01 -2.982858382165431976e-02 6.938382051885128021e-03 -1.209803894162178040e-01 -2.009508013725280762e-01 1.442337632179260254e-01 1.755181849002838135e-01 2.575287222862243652e-01 -3.846750259399414062e-01 -1.928892135620117188e-01 3.372768461704254150e-01 -1.083782613277435303e-01 1.527861803770065308e-01 9.237450361251831055e-02 -6.441055238246917725e-02 2.522345185279846191e-01 1.219657137989997864e-01 -4.980447888374328613e-02 1.839920431375503540e-01 1.894479244947433472e-01 6.388124544173479080e-03 1.389148235321044922e-01 3.582138717174530029e-01 8.066395670175552368e-02 -6.691998243331909180e-02 -1.930472999811172485e-01 -1.432581152766942978e-02 4.149354994297027588e-02 -1.503055840730667114e-01 2.443297579884529114e-02 1.842602491378784180e-01
-2.513335943222045898e-01 -1.122644096612930298e-01 -1.453318446874618530e-01 -1.450921893119812012e-01 2.173789590597152710e-01 1.831782162189483643e-01 -1.245700940489768982e-01 2.755421400070190430e-01 3.681908547878265381e-02 -3.790683299303054810e-02 -9.663517028093338013e-02 -2.700309455394744873e-01 5.769254267215728760e-02 -4.159716144204139709e-02 2.216194570064544678e-01 -6.517067085951566696e-03 2.661105431616306305e-02 -6.079075857996940613e-02 -3.214637339115142822e-01 5.879215151071548462e-02 4.550197720527648926e-02 1.310151368379592896e-01 -4.296081140637397766e-02 3.192059397697448730e-01 -1.155585944652557373e-01 3.609049692749977112e-02 -2.067905664443969727e-01 -2.107038535177707672e-02 -9.885085374116897583e-02 -2.726579308509826660e-01 -3.211375176906585693e-01 3.020986616611480713e-01
1.009404435753822327e-01 -2.027316242456436157e-01 -6.145083531737327576e-02 -6.662525981664657593e-02 3.678559362888336182e-01 -6.047305464744567871e-02 1.470140833407640457e-02 2.578181922435760498e-01 2.736670970916748047e-01 -1.791441440582275391e-01 -2.269734442234039307e-01 -1.128878667950630188e-01 1.438625305891036987e-01 -3.702640905976295471e-02 3.111990094184875488e-01 -1.958931237459182739e-01 -3.770111501216888428e-02 -2.351869344711303711e-01 -1.545560806989669800e-01 6.684662401676177979e-02 1.276836246252059937e-01 1.840182393789291382e-01 -4.025873914361000061e-02 1.766011863946914673e-02 -7.099324464797973633e-02 -1.471567898988723755e-01 2.512936294078826904e-01 -2.965624630451202393e-02 -1.460538506507873535e-01 6.902619451284408569e-02 -3.022550642490386963e-01 2.468501776456832886e-01
-6.551041454076766968e-02 -3.354104468598961830e-03 -1.668263226747512817e-01 -1.512930244207382202e-01 3.157483339309692383e-01 -1.066921800374984741e-01 1.470628678798675537e-01 1.226494163274765015e-01 1.830954253673553467e-01 2.952436916530132294e-04 2.354220300912857056e-01 5.012208595871925354e-02 5.049892142415046692e-02 1.447295695543289185e-01 3.027500212192535400e-01 -2.752909660339355469e-01 5.881749838590621948e-02 8.291010558605194092e-02 -2.591445446014404297e-01 1.291001215577125549e-02 -1.081148441880941391e-02 2.013711035251617432e-01 1.221307665109634399e-01 -2.100694179534912109e-01 -1.166521087288856506e-01 3.973262012004852295e-02 -3.471968472003936768e-01 5.872110277414321899e-02 -2.869413793087005615e-01 -2.760002017021179199e-01 -4.451121017336845398e-02 1.943845450878143311e-01
-6.029833108186721802e-02 1.711512506008148193e-01 -8.068732172250747681e-02 2.384828031063079834e-01 4.167682528495788574e-01 8.769892901182174683e-02 1.035374402999877930e-01 2.767420709133148193e-01 1.492850333452224731e-01 -7.143849879503250122e-02 -6.270381808280944824e-02 -5.090689286589622498e-02 -1.303957123309373856e-02 1.018175557255744934e-01 3.132911324501037598e-01 -2.211075574159622192e-01 1.744085401296615601e-01 -5.456361174583435059e-02 -1.595475375652313232e-01 1.783879846334457397e-01 1.126501709222793579e-01 1.995387375354766846e-01 3.310845196247100830e-01 8.785710483789443970e-02 -2.481735795736312866e-01 4.773589596152305603e-02 -2.662153542041778564e-01 2.380670234560966492e-02 -1.961809694766998291e-01 9.193886071443557739e-02 -2.499093115329742432e-02 -1.091240905225276947e-02
1.603831648826599121e-01 1.405100524425506592e-01 1.363113969564437866e-01 -4.507265612483024597e-02 1.440514326095581055e-01 -1.878972165286540985e-02 6.498471647500991821e-02 -1.282470300793647766e-02 -1.855383254587650299e-02 -3.313498795032501221e-01 9.995269030332565308e-02 -1.833843588829040527e-01 -5.538170784711837769e-02 8.100068569183349609e-02 2.225662320852279663e-01 -1.056048646569252014e-01 2.480566203594207764e-01 -1.682235747575759888e-01 -2.561647593975067139e-01 1.325656473636627197e-01 2.331794425845146179e-02 3.157542049884796143e-01 1.177425011992454529e-01 4.065426066517829895e-02 -1.955548226833343506e-01 -2.140634320676326752e-02 -2.622160911560058594e-01 1.255385577678680420e-01 1.855898462235927582e-02 2.516121789813041687e-02 -3.760344386100769043e-01 3.605195879936218262e-01
-2.644897997379302979e-01 -1.673544049263000488e-01 8.355975151062011719e-02 -2.479995600879192352e-02 2.606594562530517578e-01 3.239359557628631592e-01 2.979005128145217896e-02 2.414558380842208862e-01 2.657220959663391113e-01 3.808716684579849243e-02 -1.994938701391220093e-01 -1.668063402175903320e-01 6.225819513201713562e-02 1.629570722579956055e-01 2.094669491052627563e-01 -2.604065928608179092e-03 7.884370535612106323e-02 1.766255646944046021e-01 7.446235418319702148e-02 3.790817782282829285e-02 3.387869894504547119e-02 4.608719050884246826e-01 -2.276900224387645721e-02 9.981473535299301147e-02 -2.812558710575103760e-01 -1.427553892135620117e-01 -1.610334366559982300e-01 9.981509298086166382e-02 -7.241401821374893188e-02 -1.022004559636116028e-01 -6.106200069189071655e-02 1.586070805788040161e-01
4.598144441843032837e-02 -4.087194427847862244e-02 2.611159980297088623e-01 -2.388716489076614380e-02 2.643980681896209717e-01 6.934488564729690552e-02 3.351535797119140625e-01 1.158320307731628418e-01 1.742096245288848877e-02 -3.428375124931335449e-01 -1.814002245664596558e-01 1.357519328594207764e-01 1.934231072664260864e-01 5.214849859476089478e-02 7.819707691669464111e-02 5.554673448204994202e-02 1.325235515832901001e-01 2.032330185174942017e-01 -3.015252649784088135e-01 -1.546481251716613770e-01 -5.868175998330116272e-02 2.589412629604339600e-01 -5.420430749654769897e-02 1.628995984792709351e-01 -6.847210973501205444e-02 6.079543847590684891e-03 -1.205719709396362305e-01 1.285720616579055786e-01 -3.458394706249237061e-01 -1.882173568010330200e-01 4.361066967248916626e-02 -2.051841020584106445e-01
6.748544424772262573e-02 -1.767671853303909302e-01 -1.956243067979812622e-01 -2.658984959125518799e-01 1.919457316398620605e-01 4.679540544748306274e-02 1.706032752990722656e-01 3.305702805519104004e-01 3.171902894973754883e-01 -5.396338552236557007e-02 3.068793751299381256e-02 1.325630843639373779e-01 -1.259085088968276978e-01 -7.326495647430419922e-02 -1.993298530578613281e-02 -4.585933685302734375e-02 -1.353151649236679077e-01 -2.791477143764495850e-01 -2.790752947330474854e-01 1.840773224830627441e-01 3.430081903934478760e-01 1.332952678203582764e-01 3.195475786924362183e-02 -1.440353877842426300e-02 -2.763711214065551758e-01 2.117452621459960938e-01 5.908139050006866455e-02 1.012258455157279968e-01 -9.276228398084640503e-02 4.069608822464942932e-02 -2.040375769138336182e-01 2.359884791076183319e-02
-1.065823361277580261e-01 -2.884210348129272461e-01 -3.907611072063446045e-01 -2.082313001155853271e-01 2.093206048011779785e-01 -1.232455894351005554e-01 2.654344439506530762e-01 1.790770143270492554e-01 1.002853438258171082e-01 1.031341627240180969e-01 5.220559239387512207e-02 1.516610532999038696e-01 -2.212134376168251038e-02 9.772428870201110840e-02 9.062708914279937744e-02 -5.187202244997024536e-02 -1.111990958452224731e-02 -8.951070904731750488e-02 -9.120494872331619263e-02 -1.252701282501220703e-01 4.721745476126670837e-02 2.211957126855850220e-01 8.399355411529541016e-02 9.763287752866744995e-02 -2.364307343959808350e-01 8.495590090751647949e-02 -1.979230344295501709e-01 9.896800667047500610e-02 -3.774046003818511963e-01 -3.069484829902648926e-01 -1.190621852874755859e-01 1.330529898405075073e-01
1.125303953886032104e-01 -2.978542745113372803e-01 1.362138092517852783e-01 4.735920950770378113e-02 1.887210160493850708e-01 5.428744852542877197e-02 -5.212726444005966187e-02 2.289336025714874268e-01 1.887386292219161987e-01 -1.781993508338928223e-01 -3.792548179626464844e-01 2.441295236349105835e-01 -3.560700416564941406e-01 6.225701421499252319e-03 -1.365602295845746994e-02 -6.183125078678131104e-02 2.101373076438903809e-01 -2.794352360069751740e-02 -2.617231905460357666e-01 -1.135659441351890564e-01 1.059218570590019226e-01 -1.079445406794548035e-01 -1.157365888357162476e-01 7.752421498298645020e-02 -1.453648358583450317e-01 -8.101449161767959595e-02 -2.415275573730468750e-01 1.105561479926109314e-01 -3.369232118129730225e-01 -6.745220627635717392e-03 -3.493729606270790100e-02 -2.898406982421875000e-02
3.547332063317298889e-02 -3.241302073001861572e-01 -1.767048984766006470e-01 -3.819140791893005371e-01 2.955539226531982422e-01 -6.381590664386749268e-02 -1.808210760354995728e-01 -1.395659404806792736e-03 1.246916055679321289e-01 -3.076201975345611572e-01 -1.217332482337951660e-02 7.538519054651260376e-02 -1.086196750402450562e-01 8.325497806072235107e-02 -1.730118989944458008e-01 -2.752346992492675781e-01 2.461063303053379059e-02 -5.718927085399627686e-02 -1.418503969907760620e-01 1.291654258966445923e-01 2.072489261627197266e-01 -7.801234722137451172e-02 1.995989978313446045e-01 3.474856019020080566e-01 -1.735272854566574097e-01 3.315655887126922607e-02 -1.506377458572387695e-01 4.937802255153656006e-02 -1.091840490698814392e-02 -3.454509750008583069e-02 -1.136042028665542603e-01 -1.765900552272796631e-01
2.637298703193664551e-01 -3.398728370666503906e-01 -1.366656366735696793e-02 5.295097827911376953e-03 2.714054584503173828e-01 -1.737130340188741684e-03 1.324763149023056030e-01 3.308088779449462891e-01 3.421686589717864990e-01 -2.388834506273269653e-01 1.159922406077384949e-01 4.684312269091606140e-02 1.289860606193542480e-01 1.115733981132507324e-01 1.168775334954261780e-01 -7.769731432199478149e-02 1.157673746347427368e-01 2.332588881254196167e-01 -2.380558103322982788e-01 9.119727648794651031e-03 2.371398545801639557e-02 1.289393454790115356e-01 3.017146885395050049e-01 1.433555851690471172e-03 -2.051677405834197998e-01 1.211865320801734924e-01 -2.238551527261734009e-02 -3.075642883777618408e-02 1.736369282007217407e-01 1.891141831874847412e-01 1.330327987670898438e-01 2.945464290678501129e-02
-8.054371923208236694e-02 -2.115420252084732056e-01 1.232508644461631775e-01 -2.442498356103897095e-01 -4.595477879047393799e-02 1.900525838136672974e-01 -5.467781051993370056e-02 3.994622528553009033e-01 1.331769824028015137e-01 -2.481729090213775635e-01 1.346691548824310303e-01 1.341706216335296631e-01 1.367860138416290283e-01 4.798700660467147827e-02 1.702546775341033936e-01 -8.153638243675231934e-02 -2.615544795989990234e-01 7.434901595115661621e-02 -2.325095534324645996e-01 3.309874981641769409e-02 -2.424034774303436279e-01 1.420455127954483032e-01 1.768365502357482910e-02 2.796739637851715088e-01 1.028616279363632202e-01 -1.150272339582443237e-01 -3.455795943737030029e-01 3.720980137586593628e-02 -9.558119624853134155e-02 1.145925819873809814e-01 -1.660109460353851318e-01 1.414255797863006592e-01
-2.116878330707550049e-01 -1.502801780588924885e-03 -1.430320739746093750e-01 -2.962964400649070740e-02 2.031180411577224731e-01 3.096711933612823486e-01 -1.569581329822540283e-01 1.307740062475204468e-01 3.747741878032684326e-02 -2.333102822303771973e-01 -8.121258765459060669e-02 1.773685514926910400e-01 2.412591725587844849e-01 8.387696743011474609e-02 6.181425973773002625e-02 1.387414634227752686e-01 3.701950237154960632e-02 -2.008700557053089142e-02 -1.254555881023406982e-01 3.727533668279647827e-02 -1.413996815681457520e-01 1.908824443817138672e-01 1.776787191629409790e-01 2.818827927112579346e-01 -1.894051432609558105e-01 -4.006392657756805420e-01 -2.624336481094360352e-01 -2.648523636162281036e-02 -6.167833879590034485e-02 5.871712788939476013e-02 -3.046826124191284180e-01 1.426594108343124390e-01
-2.251031547784805298e-01 5.710292980074882507e-02 -1.029578782618045807e-02 -1.498067826032638550e-01 1.460200250148773193e-01 -9.447320550680160522e-02 -6.046704947948455811e-02 2.254541777074337006e-02 2.018070667982101440e-01 -2.171289026737213135e-01 -1.011574491858482361e-01 1.285091042518615723e-01 -2.468565255403518677e-01 1.119553297758102417e-01 7.000391185283660889e-02 -7.202171534299850464e-02 2.007159739732742310e-01 1.847434975206851959e-02 2.193037867546081543e-01 7.823761552572250366e-02 1.150915324687957764e-01 2.648052275180816650e-01 1.331472843885421753e-01 3.005889430642127991e-02 -2.410651445388793945e-01 1.077689379453659058e-01 -3.034493923187255859e-01 5.788399279117584229e-02 -4.983110725879669189e-01 -1.495481133460998535e-01 -1.852975487709045410e-01 1.546425819396972656e-01
1.305518448352813721e-01 -1.791608780622482300e-01 1.038152799010276794e-01 -1.766646057367324829e-01 1.439281255006790161e-01 3.570805490016937256e-01 -1.651504486799240112e-01 2.697283625602722168e-01 1.626521646976470947e-01 -2.827372848987579346e-01 -1.012305393815040588e-01 2.808826863765716553e-01 -3.372911810874938965e-01 1.631051898002624512e-01 1.714046001434326172e-01 5.848915129899978638e-02 1.961057037115097046e-01 6.180922687053680420e-02 -1.122246608138084412e-01 -1.379982233047485352e-01 1.244467198848724365e-01 -8.037423714995384216e-03 3.371134698390960693e-01 -6.545739620923995972e-02 -6.558520346879959106e-02 -1.314264535903930664e-01 -1.978680044412612915e-01 -2.194642834365367889e-02 1.506334692239761353e-01 -1.872090250253677368e-02 8.577173575758934021e-03 1.385339070111513138e-02
1.565172374248504639e-01 -2.831203937530517578e-01 1.001141592860221863e-02 1.945327967405319214e-02 3.669817000627517700e-03 1.211307570338249207e-01 3.573913499712944031e-02 2.668524682521820068e-01 2.527611255645751953e-01 -4.139100015163421631e-01 -3.271816074848175049e-01 1.246667653322219849e-01 -1.426966190338134766e-01 3.192784190177917480e-01 -1.216115728020668030e-01 -1.330066025257110596e-01 3.000453412532806396e-01 -2.083317339420318604e-01 6.682390719652175903e-02 -6.544606387615203857e-02 -1.012043431401252747e-01 1.448470205068588257e-01 8.482215553522109985e-02 1.695224270224571228e-02 -3.559691831469535828e-02 -5.713917315006256104e-02 -1.760756671428680420e-01 1.169712245464324951e-01 -2.006722092628479004e-01 1.449002027511596680e-01 -6.094818562269210815e-02 5.686011165380477905e-03
-1.115723475813865662e-01 4.365268722176551819e-02 2.246972471475601196e-01 -2.607663273811340332e-01 1.950265765190124512e-01 -1.525866687297821045e-01 5.465587228536605835e-02 2.831028401851654053e-01 1.668796837329864502e-01 -1.987677216529846191e-01 6.083197519183158875e-02 2.888470292091369629e-01 -1.939102858304977417e-01 1.286098659038543701e-01 1.717274785041809082e-01 -2.448076605796813965e-01 -1.768075823783874512e-01 -2.727646939456462860e-02 -3.740872070193290710e-02 5.500553548336029053e-02 -3.047366626560688019e-02 1.376900672912597656e-01 1.826803535223007202e-01 2.206484377384185791e-01 1.058464311063289642e-02 -6.804855912923812866e-02 -9.231918305158615112e-02 -2.000501304864883423e-01 -3.840266466140747070e-01 4.021410271525382996e-02 1.136569380760192871e-01 2.664208710193634033e-01
5.832065641880035400e-02 -5.812583025544881821e-03 -3.219053894281387329e-02 -2.089555561542510986e-01 1.639564186334609985e-01 1.431097388267517090e-01 8.824359625577926636e-02 1.917632222175598145e-01 2.768108546733856201e-01 -1.740680485963821411e-01 -3.270417749881744385e-01 -8.536247909069061279e-02 8.065272867679595947e-02 -6.838615238666534424e-02 8.056189119815826416e-02 4.597965627908706665e-02 5.570646002888679504e-02 -4.179574921727180481e-02 -2.198557369410991669e-02 -2.752363681793212891e-01 -2.156978100538253784e-01 -2.990048006176948547e-02 3.872822821140289307e-01 2.373944818973541260e-01 1.460228562355041504e-01 -1.104439608752727509e-02 -2.227210998535156250e-01 1.312635838985443115e-02 1.113904565572738647e-01 1.353639811277389526e-01 -2.079983353614807129e-01 3.727241158485412598e-01
-4.029140342026948929e-03 2.566103078424930573e-02 -3.270722692832350731e-03 -4.639789089560508728e-02 1.744906455278396606e-01 1.831958293914794922e-01 -9.687794744968414307e-02 -3.852847591042518616e-02 5.515763536095619202e-02 -1.922101974487304688e-01 2.284814417362213135e-01 2.238637357950210571e-01 2.220349311828613281e-01 4.027984291315078735e-02 4.604570567607879639e-02 -2.247584313154220581e-01 1.752547919750213623e-01 -1.204897463321685791e-01 -1.982081383466720581e-01 7.217741012573242188e-02 6.346023082733154297e-02 3.469966351985931396e-01 1.620249263942241669e-02 6.356046348810195923e-02 -4.667393118143081665e-02 -2.532866299152374268e-01 -5.688724294304847717e-02 2.638772726058959961e-01 -1.388050466775894165e-01 -2.312193512916564941e-01 -3.483518064022064209e-01 3.530967831611633301e-01
-1.392443180084228516e-01 -2.788787186145782471e-01 -3.331574201583862305e-01 -7.804863154888153076e-02 2.453422695398330688e-01 -1.200446337461471558e-01 1.717834472656250000e-01 2.541809380054473877e-01 1.532201319932937622e-01 9.724742919206619263e-02 -6.785126775503158569e-02 6.808419525623321533e-02 2.504280768334865570e-02 9.947847574949264526e-03 7.533744722604751587e-02 -1.906742341816425323e-02 2.317524701356887817e-02 1.198743134737014771e-01 -6.256882101297378540e-02 8.829873055219650269e-02 -7.902490906417369843e-03 1.039462760090827942e-01 2.769288420677185059e-01 -1.641574949026107788e-01 -1.482153236865997314e-01 -1.961425244808197021e-01 -2.577798962593078613e-01 -1.085974276065826416e-01 -3.054543733596801758e-01 -2.924864888191223145e-01 -1.627694517374038696e-01 2.879966199398040771e-01
1.685715168714523315e-01 -1.427972614765167236e-01 -2.343037351965904236e-02 7.564705610275268555e-02 1.259653866291046143e-01 3.008835315704345703e-01 -1.581584811210632324e-01 -3.717943280935287476e-02 2.674745321273803711e-01 -1.529926657676696777e-01 6.318280100822448730e-02 3.700995147228240967e-01 -4.088817536830902100e-02 2.433416098356246948e-01 1.578649282455444336e-01 -1.498141437768936157e-01 1.409894227981567383e-01 1.547521054744720459e-01 -4.993759095668792725e-02 -5.446376278996467590e-03 -2.110170274972915649e-01 9.073744527995586395e-03 4.021748006343841553e-01 1.472126841545104980e-01 -1.740151047706604004e-01 -1.678981333971023560e-01 -2.578096389770507812e-01 6.019417196512222290e-02 -1.320076882839202881e-01 1.479321867227554321e-01 -1.080404296517372131e-01 1.184894070029258728e-01
1.828638166189193726e-01 -3.720567002892494202e-02 8.112223446369171143e-02 -3.205554187297821045e-01 4.396843016147613525e-01 -5.779466778039932251e-02 2.411279529333114624e-01 2.320569902658462524e-01 3.214586675167083740e-01 -3.187339305877685547e-01 3.381415084004402161e-02 4.884860664606094360e-02 -1.732081361114978790e-02 7.736917585134506226e-02 1.290476880967617035e-02 -2.268401831388473511e-01 7.754865288734436035e-02 1.686660051345825195e-01 -1.009316295385360718e-01 1.387393847107887268e-02 -2.039943076670169830e-02 1.490169614553451538e-01 3.450677096843719482e-01 4.697031900286674500e-02 -1.866651326417922974e-02 2.402964793145656586e-02 1.411478072404861450e-01 -8.789565414190292358e-03 1.492871623486280441e-02 -1.136957034468650818e-01 -1.316964044235646725e-03 2.408318966627120972e-01
-2.975219786167144775e-01 -7.550553232431411743e-02 -1.271905750036239624e-01 -8.720703423023223877e-02 -3.571034222841262817e-02 9.629588574171066284e-02 1.770007759332656860e-01 1.628215461969375610e-01 2.766390144824981689e-01 5.453174188733100891e-02 -1.630660891532897949e-02 9.881543368101119995e-02 -2.277731895446777344e-02 1.125383898615837097e-01 -3.294480219483375549e-02 -1.544383764266967773e-01 2.047959715127944946e-01 7.837878912687301636e-02 -4.301390945911407471e-01 7.836858928203582764e-02 -1.335934251546859741e-01 1.549342274665832520e-01 -1.159027516841888428e-01 2.062878310680389404e-01 -3.513213098049163818e-01 1.537845842540264130e-02 2.783701941370964050e-02 8.990993350744247437e-02 -2.242483943700790405e-01 7.162971049547195435e-02 -1.974455118179321289e-01 3.492059707641601562e-01
-2.836140047293156385e-04 -1.246412768959999084e-01 2.065454721450805664e-01 -2.553482949733734131e-01 2.363189160823822021e-01 2.715777754783630371e-01 -1.690444499254226685e-01 -3.539605066180229187e-02 1.411474496126174927e-01 -4.799217879772186279e-01 3.978447522968053818e-03 1.483020335435867310e-01 -5.388719588518142700e-02 -3.800601884722709656e-02 2.043804228305816650e-01 7.729159295558929443e-02 1.192375943064689636e-01 7.375904917716979980e-02 3.028093837201595306e-02 -1.087629422545433044e-01 -8.415365219116210938e-02 -2.931679831817746162e-03 2.967176139354705811e-01 1.993547193706035614e-03 -1.546500623226165771e-01 3.895685821771621704e-02 -4.554607570171356201e-01 1.553796082735061646e-01 1.615935820154845715e-03 3.561097756028175354e-02 1.996547542512416840e-02 8.117419481277465820e-02
2.434374839067459106e-01 -3.203492164611816406e-01 3.780432790517807007e-02 -1.064064539968967438e-02 1.781862825155258179e-01 2.482565790414810181e-01 1.284259371459484100e-03 2.682054042816162109e-01 1.207250952720642090e-01 -1.974954456090927124e-01 -1.844520419836044312e-01 3.184063732624053955e-01 -1.903530806303024292e-01 9.905494004487991333e-02 -5.105515196919441223e-02 -1.702458113431930542e-01 1.371112465858459473e-01 1.686102896928787231e-01 -2.469922006130218506e-01 5.730886384844779968e-02 -7.501407712697982788e-02 -3.729238733649253845e-02 -2.177581191062927246e-01 -2.860697731375694275e-02 1.648669689893722534e-02 6.785134226083755493e-02 -3.352384865283966064e-01 2.304351888597011566e-02 -2.475180327892303467e-01 1.431053429841995239e-01 1.491922438144683838e-01 1.267551183700561523e-01
-2.293147146701812744e-02 1.026294287294149399e-02 1.428262293338775635e-01 3.068160265684127808e-03 5.881861448287963867e-01 -1.355842500925064087e-01 -8.977407962083816528e-02 1.446934193372726440e-01 1.354875862598419189e-01 1.914039812982082367e-02 3.396767750382423401e-02 -1.373908966779708862e-01 8.046612888574600220e-02 1.620898023247718811e-02 1.343272924423217773e-01 -1.025369018316268921e-01 8.927629888057708740e-02 -3.242533886805176735e-03 -1.742345243692398071e-01 -8.906009793281555176e-02 1.194932609796524048e-01 2.147560715675354004e-01 6.994497030973434448e-02 2.861061394214630127e-01 -2.848433256149291992e-01 6.258221715688705444e-02 -2.526964545249938965e-01 2.244140952825546265e-01 -3.325979411602020264e-01 6.095637381076812744e-02 -3.173921257257461548e-02 5.948255211114883423e-02
1.497534960508346558e-01 -2.098737806081771851e-01 -1.617667078971862793e-01 -2.602784633636474609e-01 -9.642227739095687866e-02 -4.580579698085784912e-02 1.538585722446441650e-01 3.010062873363494873e-01 2.081457078456878662e-01 -7.538799196481704712e-02 9.441372752189636230e-02 1.800764203071594238e-01 -8.813117444515228271e-02 -1.097784414887428284e-01 1.144597902894020081e-01 -5.179556086659431458e-02 1.864447444677352905e-02 -2.026778906583786011e-01 -3.306621015071868896e-01 2.484251931309700012e-02 2.488223463296890259e-01 4.002208411693572998e-01 -2.187889814376831055e-01 2.068978399038314819e-01 -6.109128892421722412e-02 -1.931741684675216675e-01 1.794348955154418945e-01 -1.002220064401626587e-01 -5.681399255990982056e-02 -1.822836697101593018e-02 -1.462120860815048218e-01 1.249655708670616150e-01
2.707040682435035706e-02 -2.828651964664459229e-01 4.132688790559768677e-02 -5.793034797534346581e-04 1.741957366466522217e-01 8.026444353163242340e-03 8.160706609487533569e-02 2.282721549272537231e-01 1.471111923456192017e-01 -1.185816153883934021e-01 1.080987751483917236e-01 -6.817509233951568604e-02 7.923466712236404419e-02 -3.088305145502090454e-02 1.922377347946166992e-01 2.427972108125686646e-02 -8.801024407148361206e-02 -1.339720934629440308e-01 -2.530033588409423828e-01 1.903867274522781372e-01 -1.712925881147384644e-01 1.446870416402816772e-01 4.862041398882865906e-02 3.519587814807891846e-01 -1.409098953008651733e-01 -4.642013609409332275e-01 -2.554856538772583008e-01 2.772486582398414612e-02 -2.589002251625061035e-01 1.519477665424346924e-01 1.024903282523155212e-01 1.645850688219070435e-01
-1.126630306243896484e-01 6.898741424083709717e-02 6.317984312772750854e-02 -1.962062716484069824e-01 2.863395214080810547e-01 3.306492269039154053e-01 -2.364322692155838013e-01 1.528764963150024414e-01 -7.935982942581176758e-02 -1.463156193494796753e-01 3.599783778190612793e-02 2.464519143104553223e-01 8.049454540014266968e-02 -1.729534864425659180e-01 2.465770393610000610e-01 -1.436641067266464233e-01 1.067096553742885590e-02 2.771202474832534790e-03 -8.693272620439529419e-02 1.919127255678176880e-01 -1.056102737784385681e-01 3.143855631351470947e-01 2.257365733385086060e-02 1.920819878578186035e-01 -1.928646713495254517e-01 -4.747425019741058350e-02 -1.304710209369659424e-01 -1.236785203218460083e-01 -4.494891315698623657e-02 -1.434673964977264404e-01 -3.073773682117462158e-01 2.848438024520874023e-01
8.349816501140594482e-02 -2.202293872833251953e-01 2.492062374949455261e-02 -5.967021733522415161e-02 4.186845719814300537e-01 1.241692528128623962e-01 1.450277119874954224e-01 2.918442785739898682e-01 4.657552540302276611e-01 -2.145730853080749512e-01 3.873454406857490540e-02 -1.443752646446228027e-01 -9.521882981061935425e-02 6.402416527271270752e-02 6.462251394987106323e-02 -2.892623096704483032e-02 -1.390334591269493103e-02 2.762683629989624023e-01 -1.825821101665496826e-01 -7.603319734334945679e-02 -1.061813533306121826e-02 1.871358156204223633e-01 2.585769891738891602e-01 -2.757329680025577545e-02 -5.281650647521018982e-02 4.829123988747596741e-02 3.311921283602714539e-02 -1.648067533969879150e-01 7.052941620349884033e-02 7.748342305421829224e-02 2.223850041627883911e-01 1.665217429399490356e-01
2.045876346528530121e-02 -1.911851763725280762e-01 3.903126716613769531e-02 -4.489501416683197021e-01 1.871865540742874146e-01 2.448754012584686279e-01 2.380180358886718750e-01 -2.977327629923820496e-02 -4.787800461053848267e-02 -5.707040056586265564e-02 -8.469957858324050903e-02 2.202609330415725708e-01 -3.005122244358062744e-01 1.293707340955734253e-01 -3.427306190133094788e-02 -1.307259798049926758e-01 1.923677325248718262e-01 2.180062681436538696e-01 -8.656468987464904785e-02 3.652114048600196838e-02 -1.070477291941642761e-01 1.803749203681945801e-01 -5.355777963995933533e-02 2.008790075778961182e-01 -1.395348180085420609e-02 -1.424188166856765747e-01 -7.536984235048294067e-02 8.889909088611602783e-02 -2.022864669561386108e-01 2.972742617130279541e-01 -2.771341502666473389e-01 1.144107244908809662e-02
-3.171496689319610596e-01 -1.027142629027366638e-01 6.112653296440839767e-03 1.335526257753372192e-02 2.173657417297363281e-01 -5.377236753702163696e-02 6.609729956835508347e-03 1.006765514612197876e-01 1.074759289622306824e-02 -1.152063235640525818e-01 -2.717765867710113525e-01 2.571170330047607422e-01 9.177794679999351501e-03 5.084754526615142822e-02 -6.110433861613273621e-02 -5.529713630676269531e-02 -4.311953485012054443e-02 -2.259424142539501190e-02 -3.372251391410827637e-01 -8.964318782091140747e-02 2.256365120410919189e-01 1.613870114088058472e-01 1.379469037055969238e-01 1.653078794479370117e-01 -2.408316880464553833e-01 1.680976599454879761e-01 -2.949450910091400146e-01 -2.197940051555633545e-01 -2.437897175550460815e-01 6.778160482645034790e-02 1.094280779361724854e-01 3.471444547176361084e-01
8.299580961465835571e-02 4.233854264020919800e-02 -3.717699944972991943e-01 -1.187284290790557861e-01 1.485473066568374634e-01 6.723925471305847168e-02 1.031458154320716858e-01 7.568854838609695435e-02 7.925618439912796021e-02 -4.611517488956451416e-02 -3.579405248165130615e-01 8.261749148368835449e-02 -1.683858036994934082e-01 3.966926038265228271e-02 7.395575940608978271e-02 7.191558182239532471e-02 1.675318032503128052e-01 3.192625045776367188e-01 9.789244830608367920e-02 3.904383257031440735e-02 -2.333558499813079834e-01 5.050509050488471985e-02 8.465547859668731689e-02 1.266314089298248291e-01 -1.842051744461059570e-01 1.011233218014240265e-02 -6.523093581199645996e-02 2.168485522270202637e-01 -1.994041651487350464e-01 4.674397036433219910e-02 -3.460426926612854004e-01 3.792299032211303711e-01
8.295819163322448730e-02 -5.872602015733718872e-02 -1.528812348842620850e-01 -2.765270173549652100e-01 3.781686723232269287e-01 4.226166754961013794e-02 1.271133273839950562e-01 1.738824248313903809e-01 3.453776240348815918e-01 -4.261496067047119141e-01 -4.827452823519706726e-02 1.469410955905914307e-01 -4.393124580383300781e-02 2.155213505029678345e-01 9.255098178982734680e-03 -2.392911463975906372e-01 5.190560221672058105e-02 2.281267940998077393e-01 -3.151231631636619568e-02 2.106018736958503723e-02 8.830061182379722595e-03 9.704677760601043701e-02 2.677754759788513184e-01 2.442117184400558472e-01 -3.759744018316268921e-02 8.344645053148269653e-02 2.821237221360206604e-02 3.869173303246498108e-02 1.260008662939071655e-01 2.283822372555732727e-02 2.082013338804244995e-01 2.598264068365097046e-02
-5.090574920177459717e-02 -1.090581938624382019e-01 -1.011964529752731323e-01 -1.646868735551834106e-01 2.980861663818359375e-01 -1.364668160676956177e-01 2.503068931400775909e-02 2.694638371467590332e-01 1.323269912973046303e-03 -1.140751503407955170e-02 4.689590632915496826e-02 2.346115559339523315e-01 -9.568517655134201050e-02 3.927747160196304321e-02 2.591744363307952881e-01 -1.755477041006088257e-01 1.193278357386589050e-01 -6.362330168485641479e-02 9.005385637283325195e-02 -2.613091468811035156e-01 -4.660519585013389587e-02 -3.866589441895484924e-02 -9.200537204742431641e-02 2.150067538022994995e-01 -4.297282993793487549e-01 -5.349626392126083374e-02 -4.204377532005310059e-01 4.569084942340850830e-02 -5.694593489170074463e-02 -2.619763016700744629e-01 -6.583590060472488403e-02 7.579090446233749390e-02
-7.157878577709197998e-02 -1.713685840368270874e-01 7.473310828208923340e-02 3.434964641928672791e-02 2.751921713352203369e-01 -1.253090351819992065e-01 -2.893714979290962219e-02 1.353214532136917114e-01 1.251523345708847046e-01 7.975911349058151245e-02 -4.426283240318298340e-01 2.530923187732696533e-01 -2.214889973402023315e-02 7.289345562458038330e-02 -2.733151987195014954e-02 8.703704923391342163e-02 2.775740250945091248e-02 -4.646578803658485413e-02 -3.829502463340759277e-01 -8.885913342237472534e-02 9.177202731370925903e-02 -7.699831039644777775e-04 1.942045688629150391e-01 1.064503863453865051e-01 -2.905367612838745117e-01 1.303414553403854370e-01 -1.825601756572723389e-01 -1.275187134742736816e-01 -2.827462852001190186e-01 -2.822495996952056885e-02 1.045278087258338928e-02 3.244195282459259033e-01
-1.384048610925674438e-01 -1.658775508403778076e-01 -3.297912329435348511e-02 -1.208048313856124878e-01 2.231738418340682983e-01 3.201650455594062805e-02 -2.307260632514953613e-01 -3.269794164225459099e-03 2.120382636785507202e-01 -2.078883349895477295e-01 -5.363386124372482300e-02 -5.658934824168682098e-04 2.990982867777347565e-02 2.729677259922027588e-01 2.951671481132507324e-01 3.633519634604454041e-02 2.227289974689483643e-01 -7.867951877415180206e-03 -5.973052233457565308e-02 -1.493710931390523911e-02 1.773743517696857452e-02 1.749438345432281494e-01 1.905385106801986694e-01 -1.347274631261825562e-01 -2.068977802991867065e-01 -4.662618506699800491e-03 -1.974064707756042480e-01 5.219495669007301331e-02 -5.157585740089416504e-01 -1.762129068374633789e-01 -9.812131524085998535e-02 2.205013483762741089e-01
7.431602478027343750e-02 7.685531675815582275e-02 3.054011240601539612e-02 4.877643659710884094e-02 3.753942847251892090e-01 3.050984814763069153e-02 -9.067604690790176392e-02 -1.087855100631713867e-01 1.768486797809600830e-01 -1.567309200763702393e-01 -5.649640783667564392e-02 -1.237614378333091736e-01 2.697711884975433350e-01 2.033558934926986694e-01 3.233428299427032471e-02 -3.110289275646209717e-01 -3.225666284561157227e-02 3.749619051814079285e-02 -1.877231895923614502e-01 5.621594563126564026e-02 3.401498794555664062e-01 2.598781585693359375e-01 8.275919407606124878e-02 1.211699545383453369e-01 -2.982761859893798828e-01 1.535076498985290527e-01 -1.626409143209457397e-01 7.964915037155151367e-02 -3.480024039745330811e-01 5.118953529745340347e-03 -1.525465101003646851e-01 4.169939830899238586e-02
1.342524141073226929e-01 -1.046310365200042725e-01 -1.911898106336593628e-01 -1.453132927417755127e-01 4.625348150730133057e-01 8.055914193391799927e-02 3.115403950214385986e-01 1.898552328348159790e-01 1.719561070203781128e-01 -3.477452993392944336e-01 7.932133972644805908e-02 1.196285039186477661e-01 -1.053455621004104614e-01 1.606032550334930420e-01 -1.448361128568649292e-01 -2.235100716352462769e-01 1.103424131870269775e-01 1.203998848795890808e-01 -1.639977991580963135e-01 -1.619372367858886719e-01 3.241899237036705017e-02 1.495549380779266357e-01 3.589004874229431152e-01 8.462472818791866302e-03 6.742162257432937622e-02 6.410152185708284378e-03 1.017300337553024292e-01 2.327155694365501404e-02 1.039665639400482178e-01 2.578992210328578949e-02 -7.730510830879211426e-02 1.260460615158081055e-01
-8.713019639253616333e-02 -1.515505462884902954e-01 -1.177496742457151413e-02 -1.223273798823356628e-01 1.057511270046234131e-01 2.330965697765350342e-01 -1.760401017963886261e-02 4.295169934630393982e-02 2.777279317378997803e-01 -5.075151920318603516e-01 -1.684573590755462646e-01 3.491343855857849121e-01 -2.172394841909408569e-01 7.894214987754821777e-02 1.801103167235851288e-02 -1.996887475252151489e-01 5.638083443045616150e-02 8.028676360845565796e-02 -3.952647373080253601e-02 1.129741743206977844e-01 -8.093409985303878784e-02 -3.061818331480026245e-02 2.172462493181228638e-01 3.505071997642517090e-02 -2.058731913566589355e-01 -4.749001562595367432e-02 -2.205846756696701050e-01 -9.406119585037231445e-02 3.296345844864845276e-02 1.058988571166992188e-01 5.730215832591056824e-02 3.323744833469390869e-01
-2.608990371227264404e-01 -5.076907947659492493e-02 -1.016578674316406250e-01 1.144267171621322632e-01 1.771791428327560425e-01 2.603536657989025116e-02 -2.095441333949565887e-02 3.344013094902038574e-01 2.137347459793090820e-01 2.420994266867637634e-02 -2.645012736320495605e-01 2.676596343517303467e-01 -1.028446555137634277e-01 -3.789939731359481812e-02 1.682550460100173950e-01 1.263667196035385132e-01 7.922764867544174194e-02 1.050450801849365234e-01 -9.123392403125762939e-02 -2.788709998130798340e-01 2.702969908714294434e-01 2.850593030452728271e-01 1.511258333921432495e-01 9.664653241634368896e-02 -3.168620467185974121e-01 9.907357394695281982e-02 -2.483018785715103149e-01 -8.303848654031753540e-02 -3.583437204360961914e-02 -1.325840950012207031e-01 -9.762468934059143066e-02 1.427135914564132690e-01
1.347044706344604492e-01 -1.233356967568397522e-01 7.632629573345184326e-02 -3.785178810358047485e-02 5.453815683722496033e-02 -1.261032819747924805e-01 1.915260776877403259e-02 5.791135504841804504e-02 1.695687770843505859e-01 -2.238861471414566040e-02 -9.586714953184127808e-02 -8.652106672525405884e-02 -2.732745409011840820e-01 -1.757588982582092285e-01 -1.309504508972167969e-01 2.279570139944553375e-02 -1.285254489630460739e-02 2.093048840761184692e-01 -2.429908663034439087e-01 -1.709318310022354126e-01 1.194920018315315247e-02 3.817066252231597900e-01 -6.086071953177452087e-02 5.316086858510971069e-02 -2.761982977390289307e-01 -1.961863487958908081e-01 -4.073022603988647461e-01 3.449567854404449463e-01 -1.504213511943817139e-01 1.818601936101913452e-01 -1.642209291458129883e-01 2.601253800094127655e-02
2.200254648923873901e-01 -2.115242630243301392e-01 -2.032753266394138336e-02 9.288889169692993164e-02 5.092384815216064453e-01 -1.972602494060993195e-02 1.042837277054786682e-01 3.491011857986450195e-01 2.873602211475372314e-01 -2.058153897523880005e-01 8.761971443891525269e-02 -6.066397204995155334e-02 -2.187976688146591187e-01 6.158680468797683716e-02 2.261917665600776672e-02 -1.871483586728572845e-02 1.540891379117965698e-01 2.046575397253036499e-01 -2.628292143344879150e-01 -1.824060454964637756e-02 -3.123267320916056633e-03 -4.341743141412734985e-02 2.812689244747161865e-01 1.692699939012527466e-01 -2.534248493611812592e-02 -1.317123770713806152e-01 4.349876567721366882e-02 -1.266729831695556641e-02 -2.276305668056011200e-02 1.730538755655288696e-01 -1.184000298380851746e-01 -8.542676270008087158e-02
-4.610414057970046997e-02 -3.169310986995697021e-01 -1.014042198657989502e-01 2.885786890983581543e-01 -9.869085997343063354e-02 4.544423893094062805e-02 -2.234362065792083740e-01 1.497382670640945435e-01 1.088711619377136230e-01 -3.501779139041900635e-01 -6.729377061128616333e-02 2.071557044982910156e-01 -1.506005879491567612e-02 -2.772353123873472214e-03 -7.418122142553329468e-02 -3.943451866507530212e-02 1.884652376174926758e-01 1.055543273687362671e-01 -2.998892664909362793e-01 5.535162612795829773e-02 2.126586250960826874e-02 5.248608440160751343e-02 -1.301969736814498901e-01 2.574371993541717529e-01 -3.718737512826919556e-02 -1.045173034071922302e-01 -1.540585905313491821e-01 1.691910624504089355e-01 3.320715157315135002e-03 6.057206168770790100e-02 -2.314255386590957642e-01 4.272139966487884521e-01
-1.822862401604652405e-02 -8.867213129997253418e-02 1.975312530994415283e-01 -2.005229890346527100e-01 7.792214304208755493e-02 1.466432213783264160e-01 4.218130931258201599e-02 1.430046707391738892e-01 2.188610881567001343e-01 -4.187213480472564697e-01 1.444766577333211899e-02 2.829610705375671387e-01 -3.736053705215454102e-01 1.113163083791732788e-01 4.280290752649307251e-02 -1.627090871334075928e-01 3.389760106801986694e-02 5.951529368758201599e-02 -4.494511336088180542e-02 2.686404623091220856e-02 6.994797848165035248e-03 -1.207229271531105042e-01 1.496251076459884644e-01 -8.913274109363555908e-02 -2.708014547824859619e-01 1.701536960899829865e-02 -4.064827263355255127e-01 9.451646474190056324e-04 -8.656238019466400146e-02 -1.497411727905273438e-02 -1.656659878790378571e-02 2.824131846427917480e-01
-3.593076393008232117e-02 4.309360403567552567e-03 -9.035237878561019897e-02 4.518930241465568542e-02 2.521576583385467529e-01 9.454566985368728638e-02 -2.186705321073532104e-01 3.527992665767669678e-01 -1.861361116170883179e-01 3.325054794549942017e-02 1.034197118133306503e-02 2.950105667114257812e-01 5.373124033212661743e-02 -8.872173726558685303e-02 -1.110880449414253235e-02 -4.899419471621513367e-02 5.886202678084373474e-02 -9.754120558500289917e-02 -2.510419487953186035e-01 3.165260255336761475e-01 7.890056818723678589e-02 2.211213409900665283e-01 2.745675146579742432e-01 1.080886498093605042e-01 -1.707439720630645752e-01 -2.223807275295257568e-01 -3.263671994209289551e-01 -5.364569649100303650e-02 -1.089520975947380066e-01 8.557616919279098511e-02 -4.532523080706596375e-02 2.826249599456787109e-01
-5.738329142332077026e-02 -1.605708710849285126e-02 -6.652336567640304565e-02 -2.038585990667343140e-01 2.901361584663391113e-01 2.467461675405502319e-01 1.122438162565231323e-02 9.642801433801651001e-02 2.001594603061676025e-01 1.518444251269102097e-02 -4.807280302047729492e-01 1.965963989496231079e-01 2.460821159183979034e-02 7.806564122438430786e-02 4.320456832647323608e-02 -7.783652842044830322e-02 3.742298483848571777e-01 6.283830106258392334e-02 -2.723249197006225586e-01 -3.021496534347534180e-02 1.903104633092880249e-01 1.552976667881011963e-01 1.381441354751586914e-01 5.529789254069328308e-02 3.574751690030097961e-02 -2.025800645351409912e-01 -6.693803519010543823e-02 -3.129442632198333740e-01 -3.433345630764961243e-02 6.663228571414947510e-02 2.263476327061653137e-02 -1.374770998954772949e-01
2.156532704830169678e-01 -2.194423377513885498e-01 1.814439147710800171e-02 -5.988005921244621277e-02 3.493261933326721191e-01 6.586824357509613037e-02 -5.524427071213722229e-02 1.703481823205947876e-01 8.934776484966278076e-02 -5.129594728350639343e-02 -1.496728509664535522e-01 -1.825511604547500610e-01 -1.402412056922912598e-01 -1.182832568883895874e-02 2.377807646989822388e-01 -1.010228842496871948e-01 -2.742236480116844177e-02 1.776442229747772217e-01 -1.765475720167160034e-01 1.621733605861663818e-02 1.570327132940292358e-01 1.563362330198287964e-01 1.202447339892387390e-01 5.441903471946716309e-01 -4.110185429453849792e-03 -4.468195512890815735e-02 -1.748924106359481812e-01 2.476425142958760262e-03 -2.730475366115570068e-02 3.471767604351043701e-01 -3.185690194368362427e-02 -1.083940565586090088e-01
-4.719298332929611206e-02 2.177594788372516632e-02 -1.090983524918556213e-01 -2.228416800498962402e-01 -1.373338513076305389e-02 -5.272257328033447266e-02 2.326395362615585327e-02 2.065015584230422974e-01 9.007333964109420776e-02 -2.393034398555755615e-01 -1.250965446233749390e-01 -2.696056477725505829e-02 5.997168272733688354e-02 2.069311439990997314e-01 -1.001274958252906799e-01 -4.169756174087524414e-01 3.642074763774871826e-01 -1.767327189445495605e-01 -2.421673536300659180e-01 -7.904431968927383423e-02 9.766849689185619354e-03 3.995287120342254639e-01 1.885750703513622284e-02 -1.299633383750915527e-01 7.256933301687240601e-02 -2.273256331682205200e-01 -6.336263567209243774e-02 -2.207583636045455933e-01 -2.129698395729064941e-01 7.340028882026672363e-02 -9.649210423231124878e-02 -4.508564993739128113e-02
2.796722948551177979e-01 -3.901601955294609070e-02 1.215097606182098389e-01 -3.121040165424346924e-01 5.452390909194946289e-01 -1.256939470767974854e-01 1.850468814373016357e-01 1.574429720640182495e-01 2.560160458087921143e-01 -2.492329627275466919e-01 -2.014861674979329109e-03 7.362246513366699219e-02 -8.746419847011566162e-02 4.452038556337356567e-02 -1.459405012428760529e-02 -1.289137899875640869e-01 3.998011350631713867e-02 1.545300483703613281e-01 -1.406794786453247070e-01 -7.595736533403396606e-02 1.029760092496871948e-01 1.367253214120864868e-01 2.537345588207244873e-01 -6.737422081641852856e-04 2.603331767022609711e-02 -1.186429406516253948e-03 6.355139613151550293e-02 1.360510140657424927e-01 -7.803397602401673794e-04 -5.568613857030868530e-02 7.271327078342437744e-02 3.163678646087646484e-01
-7.896930724382400513e-02 1.313862353563308716e-01 1.208777651190757751e-01 -1.479118913412094116e-01 2.667755186557769775e-01 4.486925154924392700e-02 -1.686799973249435425e-01 1.862940341234207153e-01 -1.243255212903022766e-01 -2.626263201236724854e-01 1.549627073109149933e-02 1.039367914199829102e-01 4.704190045595169067e-02 -2.447774820029735565e-02 -3.984295576810836792e-02 -6.450303643941879272e-02 5.962093546986579895e-02 9.313821792602539062e-02 -2.154518216848373413e-01 2.930619120597839355e-01 -3.874740563333034515e-03 2.214339375495910645e-01 8.475803583860397339e-02 3.103856742382049561e-01 -2.693332731723785400e-01 -3.695683181285858154e-01 -1.164105534553527832e-01 1.456149108707904816e-02 1.139779575169086456e-02 1.386949270963668823e-01 -1.046508997678756714e-01 3.864334523677825928e-01
2.245485931634902954e-01 2.862420678138732910e-02 -1.059350147843360901e-01 -2.451512068510055542e-01 -5.240605771541595459e-02 -2.039669454097747803e-02 1.720646619796752930e-01 2.584750652313232422e-01 3.708235919475555420e-02 -3.347264230251312256e-01 -2.024434655904769897e-01 -4.494139924645423889e-02 2.402902543544769287e-01 8.827575296163558960e-02 -1.022979021072387695e-01 -2.816586382687091827e-02 3.703029751777648926e-01 -1.293530017137527466e-01 -1.378794759511947632e-01 -2.647770345211029053e-01 1.031400859355926514e-01 1.704285144805908203e-01 -1.929032802581787109e-01 2.675596773624420166e-01 -2.046755850315093994e-01 9.703908860683441162e-02 -2.058965861797332764e-01 -4.761244356632232666e-02 -1.172306854277849197e-02 2.072768807411193848e-01 -1.122277826070785522e-01 3.906588256359100342e-02
-9.068645536899566650e-02 -3.011726737022399902e-01 -1.519889831542968750e-01 -3.431208729743957520e-01 4.171130657196044922e-01 -9.113103896379470825e-02 -1.127860099077224731e-01 -6.097017228603363037e-02 -3.445646911859512329e-02 -1.535984724760055542e-01 -7.206570822745561600e-03 -1.718332767486572266e-01 -1.325865238904953003e-01 1.269012987613677979e-01 1.623126417398452759e-01 -1.737573891878128052e-01 1.243386641144752502e-01 1.108312234282493591e-01 -1.236344724893569946e-01 -7.912189513444900513e-02 -2.519594505429267883e-02 3.295798003673553467e-01 5.463749542832374573e-02 1.912092119455337524e-01 -1.345929652452468872e-01 -1.645538955926895142e-01 1.687817722558975220e-01 1.511016637086868286e-01 -2.281326651573181152e-01 7.869807630777359009e-02 8.143761008977890015e-02 2.397046089172363281e-01
-8.906277269124984741e-02 -1.207788139581680298e-01 -3.310610949993133545e-01 -1.565839648246765137e-01 1.988236308097839355e-01 -1.718561798334121704e-01 3.238299190998077393e-01 4.529286548495292664e-02 1.142393946647644043e-01 -1.200999319553375244e-01 -3.269764780998229980e-02 2.399613112211227417e-01 -1.082900390028953552e-01 3.195795714855194092e-01 2.242267280817031860e-01 -7.309705018997192383e-02 1.394824832677841187e-01 6.516217719763517380e-03 -1.093780621886253357e-01 6.561247259378433228e-02 -2.549008838832378387e-02 1.139150261878967285e-01 2.868853043764829636e-03 -1.672288589179515839e-02 -1.328822821378707886e-01 -2.443972975015640259e-01 -3.439103662967681885e-01 1.009816676378250122e-01 -2.045053541660308838e-01 -2.977896630764007568e-01 -1.589666157960891724e-01 2.150488086044788361e-02
-5.588646978139877319e-02 -2.671997547149658203e-01 -1.135727241635322571e-01 -2.446097731590270996e-01 -2.029494047164916992e-01 3.570678830146789551e-01 -1.060351505875587463e-01 2.491237521171569824e-01 1.113580912351608276e-01 -3.374445438385009766e-01 -1.382430046796798706e-01 1.634733229875564575e-01 -2.420680224895477295e-02 -5.590189993381500244e-02 9.529547393321990967e-02 -9.261136502027511597e-02 9.630302339792251587e-02 8.793801814317703247e-02 -1.326287090778350830e-01 -4.225856810808181763e-02 -2.729675471782684326e-01 3.274860382080078125e-01 8.505775034427642822e-02 2.093247920274734497e-01 -3.606855869293212891e-02 -1.737412512302398682e-01 -2.338695526123046875e-01 7.364036142826080322e-02 -2.111673206090927124e-01 5.898150801658630371e-02 -2.055106312036514282e-02 8.939757198095321655e-02
-2.442932724952697754e-01 -2.615364491939544678e-01 -3.240702748298645020e-01 -3.319950997829437256e-01 2.319637686014175415e-01 -1.286033838987350464e-01 1.433383375406265259e-01 1.090712919831275940e-01 1.085901707410812378e-01 -1.343635749071836472e-02 -8.317614346742630005e-02 2.129290699958801270e-01 3.205691277980804443e-02 -4.987951740622520447e-02 1.267720311880111694e-01 -1.560884565114974976e-01 -1.314552724361419678e-01 9.022236801683902740e-03 -1.268919408321380615e-01 7.429908215999603271e-02 1.311728656291961670e-01 2.439953237771987915e-01 2.354695796966552734e-01 -7.646652311086654663e-02 -1.441121697425842285e-01 -1.991713047027587891e-01 -1.536393463611602783e-01 -9.782978892326354980e-02 -2.681292593479156494e-01 -2.458149343729019165e-01 -1.113370507955551147e-01 1.742541640996932983e-01
-5.863477662205696106e-02 -1.895489245653152466e-01 -1.029621437191963196e-01 -2.844678759574890137e-01 2.799021005630493164e-01 3.130101040005683899e-02 -1.133227646350860596e-01 5.714164674282073975e-02 7.069513946771621704e-02 -4.803248047828674316e-01 -2.399945110082626343e-01 1.073196902871131897e-01 -9.084755182266235352e-02 1.248907223343849182e-01 1.398614645004272461e-01 7.564231008291244507e-02 4.001460671424865723e-01 1.936286240816116333e-01 -3.008597493171691895e-01 1.216842979192733765e-01 -1.087122410535812378e-01 2.330232970416545868e-02 1.064657047390937805e-02 1.287569850683212280e-01 -1.471844315528869629e-01 -1.875196024775505066e-02 -3.556808084249496460e-02 1.421768665313720703e-01 -2.714689634740352631e-02 -7.518919557332992554e-02 -1.628100425004959106e-01 -1.064985021948814392e-01
4.425952956080436707e-02 -9.003926068544387817e-03 -9.482003003358840942e-02 -8.496107161045074463e-02 2.548172771930694580e-01 2.754391133785247803e-01 -1.254120767116546631e-01 5.217835903167724609e-01 1.052085980772972107e-01 -5.470300465822219849e-02 -1.086313202977180481e-01 2.565312683582305908e-01 5.050771310925483704e-02 1.652636826038360596e-01 -4.923843964934349060e-02 -1.654564589262008667e-01 2.363340556621551514e-01 -8.537862449884414673e-02 -3.276813030242919922e-01 2.177827991545200348e-02 -2.070300746709108353e-03 -1.530136466026306152e-01 -1.285504642874002457e-02 5.748069286346435547e-02 -1.660998016595840454e-01 -2.764540910720825195e-01 -1.178971230983734131e-01 -8.011476136744022369e-03 1.251471340656280518e-01 -2.271938621997833252e-01 2.524689584970474243e-02 1.336297690868377686e-01
1.831379532814025879e-01 1.054695248603820801e-01 -8.389254659414291382e-02 -2.503462731838226318e-01 -1.085232049226760864e-01 4.053053259849548340e-02 6.831212341785430908e-02 2.852535247802734375e-01 2.115356028079986572e-01 -1.894268989562988281e-01 -2.262352406978607178e-01 3.219427466392517090e-01 3.358825668692588806e-02 -1.642530113458633423e-01 1.958405822515487671e-01 -1.185844317078590393e-01 -1.424511224031448364e-01 -6.094835326075553894e-02 -2.565866708755493164e-01 1.025711074471473694e-01 7.315944135189056396e-02 8.836657740175724030e-03 -3.272379189729690552e-02 -3.877546638250350952e-02 -1.790473014116287231e-01 -3.299043774604797363e-01 -3.932996094226837158e-01 2.375306561589241028e-02 1.256467588245868683e-02 2.388546764850616455e-01 -8.001296967267990112e-02 -4.541375115513801575e-02
6.590583920478820801e-02 -1.758992820978164673e-01 -1.530743092298507690e-01 -6.582010537385940552e-02 3.349112272262573242e-01 1.339303553104400635e-01 7.262348383665084839e-02 1.258174180984497070e-01 -1.066812127828598022e-01 -1.564075946807861328e-01 -8.039710111916065216e-03 6.966055929660797119e-02 1.643460541963577271e-01 -1.790375113487243652e-01 2.937341630458831787e-01 -1.813792139291763306e-01 4.263563826680183411e-02 -1.331967562437057495e-01 -4.274181425571441650e-01 1.209070719778537750e-02 7.193410303443670273e-03 3.642902076244354248e-01 4.851541295647621155e-02 6.866291910409927368e-02 -3.498891890048980713e-01 -2.123780548572540283e-01 -7.047196384519338608e-03 1.175502464175224304e-01 -9.203857183456420898e-02 -1.479793936014175415e-01 9.517664462327957153e-02 6.082727015018463135e-02
-1.336061954498291016e-01 -3.561291396617889404e-01 -1.763011068105697632e-01 -8.801653236150741577e-02 5.122150182723999023e-01 4.085999727249145508e-02 4.528985545039176941e-02 3.194794058799743652e-01 -1.738723926246166229e-02 -9.885425865650177002e-02 -1.704495251178741455e-01 -1.204977780580520630e-01 -1.123286318033933640e-02 -2.518316805362701416e-01 2.384533286094665527e-01 8.292999863624572754e-02 7.926697283983230591e-02 8.450225740671157837e-02 -2.267042994499206543e-01 5.475691333413124084e-02 2.112438827753067017e-01 1.136976629495620728e-01 4.185170307755470276e-02 3.639679029583930969e-02 -1.891826093196868896e-01 -2.451906055212020874e-01 -1.395285874605178833e-01 -5.723831057548522949e-02 -1.325797289609909058e-01 -7.573912735097110271e-04 4.847387596964836121e-02 1.963279768824577332e-02
-2.002489268779754639e-01 -1.407554745674133301e-01 -1.168895438313484192e-01 -1.347810477018356323e-01 -1.218894030898809433e-02 -8.046865463256835938e-02 6.956247240304946899e-02 1.062184125185012817e-01 -8.099328726530075073e-02 -3.230418562889099121e-01 1.564930826425552368e-01 -3.105141222476959229e-04 -2.633535861968994141e-01 3.584407269954681396e-02 6.058170646429061890e-02 -2.148221880197525024e-01 1.184285357594490051e-01 2.243812680244445801e-01 -4.789401888847351074e-01 -1.288436055183410645e-01 -1.712393760681152344e-01 2.905245423316955566e-01 1.029398441314697266e-01 -6.952162832021713257e-02 -5.955290794372558594e-02 -2.039936184883117676e-01 -1.899303197860717773e-01 -4.683675616979598999e-02 -8.222501724958419800e-02 1.102874651551246643e-01 3.096178360283374786e-02 2.946614623069763184e-01
-1.038803681731224060e-01 -1.219244077801704407e-01 -2.419247664511203766e-02 -2.274143248796463013e-01 -1.234977021813392639e-01 2.472414374351501465e-01 -6.738843023777008057e-02 3.063686490058898926e-01 2.459021508693695068e-01 -3.128975331783294678e-01 -3.048385381698608398e-01 2.109531611204147339e-01 1.085478886961936951e-01 2.411504834890365601e-01 7.256809622049331665e-02 -8.398798853158950806e-02 1.553195118904113770e-01 -1.591159999370574951e-01 -1.367092132568359375e-01 -8.298595249652862549e-02 5.052614584565162659e-02 2.648642063140869141e-01 1.372647732496261597e-01 3.738074377179145813e-02 2.856679856777191162e-01 -1.498672962188720703e-01 -2.238086611032485962e-01 -1.501005589962005615e-01 -1.141644343733787537e-01 -6.046313047409057617e-02 -6.033866107463836670e-02 -6.496842950582504272e-02
5.947097390890121460e-02 6.916404701769351959e-03 4.178532585501670837e-02 -2.017783224582672119e-01 2.966006994247436523e-01 8.555611968040466309e-02 3.493421673774719238e-01 -1.483790203928947449e-02 3.803422152996063232e-01 -2.640122175216674805e-01 2.382902652025222778e-01 4.957958683371543884e-02 -2.977842986583709717e-01 3.686164692044258118e-02 -8.343185484409332275e-02 -6.262669712305068970e-02 -1.371809989213943481e-01 1.345320194959640503e-01 -1.035796627402305603e-01 -1.737913638353347778e-01 3.616087138652801514e-02 8.540010452270507812e-02 2.204165160655975342e-01 3.685083473101258278e-03 -6.584876973647624254e-05 -1.751544028520584106e-01 -1.466531455516815186e-01 -6.967642903327941895e-02 1.414461340755224228e-02 -1.480071246623992920e-01 -3.223908245563507080e-01 2.091704607009887695e-01
9.645550511777400970e-03 -1.550587266683578491e-01 -1.336693912744522095e-01 -1.411408185958862305e-01 2.881451845169067383e-01 -2.565538883209228516e-01 2.055503576993942261e-01 3.607888519763946533e-01 2.455138415098190308e-01 -9.430309385061264038e-02 -3.177910745143890381e-01 8.296652697026729584e-03 -9.797525592148303986e-03 -6.369011104106903076e-02 2.556383311748504639e-01 -3.613356873393058777e-02 -1.342350095510482788e-01 -1.328785717487335205e-01 -1.566676199436187744e-01 9.539258480072021484e-02 -1.641148328781127930e-01 2.347138077020645142e-01 1.446176227182149887e-02 -5.243482813239097595e-02 6.938347220420837402e-02 -1.371516734361648560e-01 -1.438293159008026123e-01 4.223195835947990417e-02 1.585190743207931519e-01 1.969784349203109741e-01 -1.199319660663604736e-01 3.115424513816833496e-01
-2.965536899864673615e-03 -1.453030854463577271e-01 6.617718189954757690e-02 -3.076151907444000244e-01 8.279559761285781860e-02 1.794908642768859863e-01 -2.858086489140987396e-02 3.669036924839019775e-01 1.432352662086486816e-01 -1.383337676525115967e-01 -3.341225534677505493e-02 1.579385250806808472e-01 1.920063644647598267e-01 -4.805262759327888489e-02 9.554664790630340576e-02 -2.947318367660045624e-02 -2.055589109659194946e-01 2.372405081987380981e-01 2.912325412034988403e-02 -8.409203961491584778e-03 -3.319822847843170166e-01 3.842326402664184570e-01 -1.274352055042982101e-02 3.258014917373657227e-01 -1.120649352669715881e-01 -9.669315814971923828e-02 -1.393055617809295654e-01 1.794770807027816772e-01 -2.166179195046424866e-02 -7.955871522426605225e-02 -1.111695766448974609e-01 1.848827451467514038e-01
1.306504756212234497e-01 6.046288833022117615e-02 1.913522183895111084e-01 -5.080910399556159973e-02 2.640689909458160400e-01 3.799002617597579956e-02 -1.099839955568313599e-01 2.530182301998138428e-01 2.894813716411590576e-01 -1.609540283679962158e-01 2.012951485812664032e-02 2.108775824308395386e-01 8.629307150840759277e-02 9.196398407220840454e-02 -1.700340211391448975e-01 -1.258275508880615234e-01 1.574134230613708496e-01 2.387425899505615234e-01 1.328966915607452393e-01 -1.951236426830291748e-01 -5.676043406128883362e-02 1.308867931365966797e-01 4.423684477806091309e-01 -2.514738403260707855e-02 -9.847825765609741211e-02 -1.697309613227844238e-01 -1.912344247102737427e-01 1.422277539968490601e-01 9.453596919775009155e-02 -1.410320121794939041e-02 -1.011708229780197144e-01 3.296883106231689453e-01
3.432217240333557129e-01 -2.985581755638122559e-01 -1.446641683578491211e-01 -1.605942100286483765e-01 4.242723286151885986e-01 1.473938766866922379e-02 1.270148605108261108e-01 2.300654947757720947e-01 2.652225494384765625e-01 -3.448941111564636230e-01 2.042999416589736938e-01 1.422875095158815384e-02 1.485785841941833496e-01 1.300787627696990967e-01 -3.718261793255805969e-02 7.040414214134216309e-02 1.064079478383064270e-01 1.032881289720535278e-01 -6.842091679573059082e-02 -9.044498950242996216e-02 -3.255667537450790405e-02 4.482683166861534119e-02 2.990099787712097168e-01 2.319890558719635010e-01 -7.122282683849334717e-02 1.059940084815025330e-01 -5.615038052201271057e-02 -7.165365666151046753e-02 -6.822864711284637451e-02 3.832634538412094116e-02 6.858646124601364136e-02 6.256631016731262207e-02
-2.094362676143646240e-01 -1.991340331733226776e-02 1.645496785640716553e-01 -1.654033213853836060e-01 2.205715626478195190e-01 2.832546234130859375e-01 -1.518373489379882812e-01 3.753358125686645508e-01 4.242559149861335754e-02 -9.230666607618331909e-02 6.030585989356040955e-02 2.131965011358261108e-01 -7.433628290891647339e-02 1.066749729216098785e-02 4.173291102051734924e-02 2.711570560932159424e-01 1.923237890005111694e-01 -1.248430684208869934e-01 -1.146814972162246704e-01 1.324483752250671387e-01 -2.178965695202350616e-02 2.074082344770431519e-01 5.643382668495178223e-02 3.409544527530670166e-01 3.390635596588253975e-03 -1.127713695168495178e-01 -3.084487020969390869e-01 2.301295101642608643e-02 -8.445995301008224487e-02 -7.219335436820983887e-02 -3.069310188293457031e-01 8.380712568759918213e-02
-2.539137601852416992e-01 -2.832861244678497314e-01 -1.905473172664642334e-01 -1.171050742268562317e-01 1.230492070317268372e-01 5.141041427850723267e-02 3.327080607414245605e-02 3.210504055023193359e-01 1.325122565031051636e-01 -7.435331493616104126e-02 9.142585098743438721e-02 2.219692170619964600e-01 1.262843026779592037e-03 2.174316905438899994e-02 2.991571724414825439e-01 -2.801477909088134766e-01 7.191886752843856812e-02 9.379437565803527832e-02 -6.395513657480478287e-03 9.714708477258682251e-02 -1.185070630162954330e-02 1.825561374425888062e-01 2.081037908792495728e-01 -1.500533372163772583e-01 -1.206014603376388550e-01 -3.619121611118316650e-01 -1.781377792358398438e-01 3.612669929862022400e-02 -2.513908743858337402e-01 -1.928939372301101685e-01 2.378514967858791351e-02 1.784615665674209595e-01
-3.928162157535552979e-02 -8.712873607873916626e-02 -8.727329224348068237e-02 2.465126849710941315e-02 2.926502823829650879e-01 8.064176142215728760e-02 2.503338456153869629e-02 -5.709756538271903992e-02 3.147844076156616211e-01 -3.003092855215072632e-02 -2.255130112171173096e-01 2.381544411182403564e-01 3.583916127681732178e-01 2.675498127937316895e-01 -1.672331541776657104e-01 -7.067102938890457153e-02 5.095762014389038086e-02 1.434078663587570190e-01 -1.934604942798614502e-01 6.062714383006095886e-03 1.601279377937316895e-01 2.970775365829467773e-01 1.174682867713272572e-03 1.468382924795150757e-01 6.062816828489303589e-02 1.310724020004272461e-01 -1.028043627738952637e-01 2.504880912601947784e-02 -4.198153913021087646e-01 -1.132583618164062500e-01 -1.681607514619827271e-01 2.379710786044597626e-02
-1.299512833356857300e-01 4.310309421271085739e-03 4.131887480616569519e-02 -6.301467306911945343e-03 1.023311614990234375e-01 3.549007177352905273e-01 1.078788265585899353e-01 1.231106594204902649e-01 3.755930662155151367e-01 1.811193651519715786e-03 5.510517209768295288e-02 -1.615602076053619385e-01 8.728092908859252930e-02 5.189823359251022339e-02 2.851473093032836914e-01 -2.788568288087844849e-02 8.688727021217346191e-02 5.723296850919723511e-02 -3.245871663093566895e-01 1.878209114074707031e-01 -7.262691855430603027e-02 3.723838031291961670e-01 6.840956863015890121e-03 1.576922535896301270e-01 -1.033571362495422363e-01 -2.454370707273483276e-01 -1.336132287979125977e-01 1.768869161605834961e-01 -1.345712393522262573e-01 -1.353078931570053101e-01 -2.575027048587799072e-01 1.114087924361228943e-01
2.002086862921714783e-02 -5.034969747066497803e-02 -1.235135644674301147e-01 -1.088470146059989929e-01 2.194059640169143677e-01 -1.014733966439962387e-02 1.961516914889216423e-03 -9.187179803848266602e-02 2.509328722953796387e-01 -3.037168681621551514e-01 2.711624279618263245e-02 5.126121453940868378e-03 1.664644032716751099e-01 1.654734313488006592e-01 5.191111564636230469e-02 1.600316464900970459e-01 2.713653445243835449e-01 -3.085927963256835938e-01 -5.490585416555404663e-02 1.224819719791412354e-01 5.354321002960205078e-02 4.535025358200073242e-01 2.670910656452178955e-01 1.597351878881454468e-01 -2.306808680295944214e-01 7.144230604171752930e-02 -7.763621956110000610e-02 -2.178446156904101372e-03 -2.135704644024372101e-02 -1.013939976692199707e-01 -2.408818602561950684e-01 2.202835977077484131e-01
2.285805493593215942e-01 -2.420176565647125244e-01 1.995358467102050781e-01 1.874491758644580841e-02 1.647140085697174072e-01 3.656401932239532471e-01 5.631463974714279175e-02 2.760260105133056641e-01 2.197375744581222534e-01 -3.693159520626068115e-01 -2.766728997230529785e-01 2.182262092828750610e-01 -1.132145896553993225e-01 -2.284495159983634949e-02 -1.077756434679031372e-01 -1.739424169063568115e-01 1.376762837171554565e-01 -7.365043461322784424e-02 -7.307228446006774902e-02 5.314105749130249023e-02 9.331916272640228271e-02 2.496002800762653351e-02 -1.387157589197158813e-01 -1.366907209157943726e-01 -9.695068001747131348e-02 -9.509243816137313843e-02 -2.311121523380279541e-01 1.454540789127349854e-01 -2.041870504617691040e-01 1.110504046082496643e-01 -1.336729153990745544e-02 1.332334876060485840e-01
2.257474362850189209e-01 -1.364562753587961197e-02 -6.996063888072967529e-02 2.452963031828403473e-02 2.440083622932434082e-01 -1.950194239616394043e-01 -1.333320289850234985e-01 2.961280643939971924e-01 2.011930793523788452e-01 -1.657539755105972290e-01 -2.969170808792114258e-01 5.687589570879936218e-02 1.889555947855114937e-03 -1.760349571704864502e-01 2.916246652603149414e-01 -3.966840356588363647e-02 -6.706002354621887207e-02 -8.305681869387626648e-03 -7.428406924009323120e-02 -9.458258748054504395e-02 -2.643335759639739990e-01 3.526279628276824951e-01 -1.126129403710365295e-01 3.851070627570152283e-02 -1.258570700883865356e-01 -4.508096724748611450e-02 -2.509598387405276299e-03 2.841704525053501129e-02 2.750663785263895988e-03 2.303372323513031006e-01 -1.356111019849777222e-01 3.818415999412536621e-01
1.327829957008361816e-01 -1.481307446956634521e-01 8.839888125658035278e-02 -2.724356949329376221e-01 1.407044194638729095e-02 2.482237666845321655e-02 -2.579443156719207764e-01 4.883489385247230530e-02 2.589942812919616699e-01 -2.306357324123382568e-01 -7.149164378643035889e-02 1.913544982671737671e-01 -2.149827778339385986e-01 2.238801121711730957e-01 1.445803046226501465e-01 3.326043859124183655e-02 1.502066999673843384e-01 1.400490403175354004e-01 -1.303285360336303711e-01 3.113630600273609161e-02 -2.348917163908481598e-02 2.004512250423431396e-01 1.085214689373970032e-01 6.433944404125213623e-02 1.277981847524642944e-01 -3.772358298301696777e-01 -3.247764706611633301e-01 1.281262338161468506e-01 -2.821403741836547852e-01 2.161375731229782104e-01 -1.162244379520416260e-02 6.737395375967025757e-02
-1.104623153805732727e-01 -4.288544878363609314e-02 -2.502752542495727539e-01 -5.224987864494323730e-02 1.270305458456277847e-02 -1.504607647657394409e-01 5.256750062108039856e-02 1.827913820743560791e-01 9.208790957927703857e-03 -4.085055589675903320e-01 -1.762462407350540161e-01 5.623707175254821777e-02 9.318262338638305664e-02 2.760844528675079346e-01 9.652432799339294434e-02 5.295288190245628357e-02 2.845968902111053467e-01 -1.678991317749023438e-02 -2.458369433879852295e-01 5.415021255612373352e-02 4.030163586139678955e-02 8.378168940544128418e-02 3.052645735442638397e-02 1.713654398918151855e-01 -2.229326367378234863e-01 2.267645858228206635e-02 -3.279513716697692871e-01 2.703272104263305664e-01 -2.340089231729507446e-01 -1.799302101135253906e-01 -2.482618391513824463e-01 -1.427390612661838531e-02
-2.871547341346740723e-01 -3.177915811538696289e-01 1.028378307819366455e-01 -1.118317097425460815e-01 1.582549959421157837e-01 3.302497044205665588e-02 1.471616178750991821e-01 8.021705597639083862e-02 2.163792550563812256e-01 -2.055172771215438843e-01 1.774865388870239258e-02 -4.229490458965301514e-02 -2.265955805778503418e-01 2.245424836874008179e-01 3.535925969481468201e-02 2.731250226497650146e-02 3.002777993679046631e-01 -2.346648834645748138e-03 -4.034574925899505615e-01 -1.109248027205467224e-01 -2.865677475929260254e-01 1.794935911893844604e-01 -1.950480788946151733e-02 4.360956139862537384e-03 -3.028742372989654541e-01 -5.564442276954650879e-02 -2.414328046143054962e-02 -8.664660900831222534e-02 -1.340178400278091431e-01 1.138913035392761230e-01 -8.235260099172592163e-02 1.539257913827896118e-01
1.595557481050491333e-01 1.170799881219863892e-01 6.747224926948547363e-02 -1.347140967845916748e-01 1.718500554561614990e-01 5.681532621383666992e-02 5.146224424242973328e-02 -4.558491706848144531e-02 1.720701754093170166e-01 4.717132821679115295e-02 -9.165910305455327034e-04 -6.324328482151031494e-02 5.396050587296485901e-02 1.475410461425781250e-01 2.793123126029968262e-01 -8.297998458147048950e-03 2.374995946884155273e-01 -6.736018508672714233e-02 -1.382577568292617798e-01 2.369430288672447205e-02 4.666691645979881287e-02 4.394954144954681396e-01 1.551991254091262817e-01 5.967492237687110901e-02 -1.055329069495201111e-01 -7.116155326366424561e-02 -3.231830298900604248e-01 1.749295443296432495e-01 7.303463667631149292e-02 -2.905894815921783447e-01 -1.759546548128128052e-01 4.318123161792755127e-01
-1.513622794300317764e-02 -1.253467202186584473e-01 1.034875810146331787e-01 -1.158463880419731140e-01 4.914315417408943176e-02 -1.195817347615957260e-02 -2.723337113857269287e-01 3.303225338459014893e-01 -1.596557945013046265e-01 -3.010330796241760254e-01 -3.912122920155525208e-02 1.851766407489776611e-01 1.338736563920974731e-01 -2.077186107635498047e-01 -8.868595212697982788e-02 -1.794994473457336426e-01 2.294141948223114014e-01 2.324247062206268311e-01 -1.613874733448028564e-01 1.002014204859733582e-01 1.424818336963653564e-01 2.260124981403350830e-01 -4.498258605599403381e-02 2.115788161754608154e-01 -2.682684957981109619e-01 -1.206460036337375641e-02 -2.635611295700073242e-01 1.735616028308868408e-01 -2.741614878177642822e-01 7.461012154817581177e-02 3.432358428835868835e-02 8.053200691938400269e-02
-1.056850701570510864e-01 7.763946801424026489e-02 -1.456962972879409790e-01 -2.174131721258163452e-01 2.723548412322998047e-01 4.994492605328559875e-02 -8.487251400947570801e-02 1.232579350471496582e-01 1.352332830429077148e-01 -9.663932025432586670e-02 1.348619535565376282e-02 -1.673675775527954102e-01 3.435576558113098145e-01 1.827920228242874146e-02 2.709113061428070068e-01 -2.320030033588409424e-01 4.040422141551971436e-01 -1.417323946952819824e-01 -5.361758545041084290e-02 6.752673536539077759e-02 -2.439278177917003632e-02 2.017371505498886108e-01 7.095047738403081894e-03 2.592265009880065918e-01 -1.920635998249053955e-01 -1.053841132670640945e-02 -9.516324102878570557e-02 1.695856302976608276e-01 -1.756390035152435303e-01 1.222411692142486572e-01 1.867088675498962402e-01 2.430078238248825073e-01
3.045681715011596680e-01 1.055278703570365906e-01 9.978686273097991943e-02 -3.564908504486083984e-01 4.654320776462554932e-01 -1.004345193505287170e-01 2.459753900766372681e-01 2.039875239133834839e-01 1.211511716246604919e-01 -2.150356024503707886e-01 6.715587526559829712e-02 1.088420450687408447e-01 -1.534736007452011108e-01 1.133023127913475037e-01 -3.891437500715255737e-02 -2.690902352333068848e-01 1.399650517851114273e-02 1.719565093517303467e-01 -1.802861690521240234e-01 -7.253929972648620605e-02 3.403171664103865623e-03 1.317811757326126099e-01 2.397998124361038208e-01 1.449155807495117188e-02 5.148683115839958191e-02 1.834422908723354340e-02 -4.862798750400543213e-02 1.625725813210010529e-02 -2.502246201038360596e-02 -3.976436331868171692e-02 4.435001313686370850e-02 3.003795444965362549e-01
-8.062158524990081787e-02 2.673115432262420654e-01 -7.949122786521911621e-02 -1.916487067937850952e-01 4.432988464832305908e-01 6.758604943752288818e-02 1.356641352176666260e-01 7.367071509361267090e-02 2.937079668045043945e-01 2.204371802508831024e-02 9.018319100141525269e-02 1.276000887155532837e-01 9.881702810525894165e-02 -6.652262806892395020e-02 4.505351558327674866e-02 -2.231855690479278564e-01 4.084274470806121826e-01 -1.829981356859207153e-01 -1.214649751782417297e-01 -8.528776466846466064e-03 -5.422863364219665527e-02 1.393728107213973999e-01 9.236214309930801392e-02 -3.719449415802955627e-02 -2.915526032447814941e-01 -2.350361458957195282e-02 3.952549397945404053e-02 2.209812700748443604e-01 -2.828420102596282959e-01 -4.977918043732643127e-02 -1.014858856797218323e-01 2.740700915455818176e-02
1.248436868190765381e-01 -1.429112441837787628e-02 -1.685963869094848633e-01 -2.041317522525787354e-01 1.705738455057144165e-01 5.949698016047477722e-02 2.035746574401855469e-01 3.500818014144897461e-01 1.026926115155220032e-01 -7.592676579952239990e-02 -5.052937865257263184e-01 -1.757097989320755005e-01 1.644144058227539062e-01 -1.286707371473312378e-01 1.119894310832023621e-01 -1.361465156078338623e-01 -1.397568080574274063e-02 -8.241160772740840912e-03 8.530775457620620728e-02 -1.114863529801368713e-01 -5.222640559077262878e-02 1.851449012756347656e-01 -1.427020784467458725e-02 2.057120501995086670e-01 -8.567923307418823242e-02 1.095022931694984436e-01 -1.221329048275947571e-01 1.114117726683616638e-01 9.568475186824798584e-02 2.957936525344848633e-01 -1.376940011978149414e-01 2.802512645721435547e-01
1.736048758029937744e-01 -1.795203983783721924e-01 -4.828468896448612213e-03 -1.229451224207878113e-01 4.721760749816894531e-01 6.049622595310211182e-02 1.721829324960708618e-01 2.950216531753540039e-01 4.530914425849914551e-01 -8.095967024564743042e-02 9.719122946262359619e-02 7.042831182479858398e-02 -1.031468212604522705e-01 1.445874571800231934e-01 -6.194758042693138123e-02 -1.465219408273696899e-01 2.156437486410140991e-01 -4.049302637577056885e-02 -1.766929328441619873e-01 -1.144167482852935791e-01 5.202635750174522400e-02 -5.020808801054954529e-02 1.703221946954727173e-01 1.496826112270355225e-01 -1.462048292160034180e-01 8.878008276224136353e-02 3.725223243236541748e-03 -1.774353384971618652e-01 1.266474872827529907e-01 2.176296412944793701e-01 1.510733962059020996e-01 4.545113071799278259e-03
-6.450549513101577759e-02 -1.243913173675537109e-01 -2.367587536573410034e-01 -2.048015445470809937e-01 -3.807836037594825029e-05 3.212530538439750671e-02 -1.736283600330352783e-01 4.403079748153686523e-01 1.232903972268104553e-01 -2.790440917015075684e-01 5.616065463982522488e-04 1.724567264318466187e-02 -7.540705800056457520e-02 -9.144924581050872803e-02 2.780148983001708984e-01 5.523261614143848419e-03 1.620345711708068848e-01 3.551922142505645752e-01 -6.943430751562118530e-02 -5.876166000962257385e-02 -1.902724504470825195e-01 6.023540720343589783e-02 7.568465173244476318e-02 -1.819267570972442627e-01 -1.010117605328559875e-01 2.282484062016010284e-02 -1.903810910880565643e-02 -2.428384125232696533e-02 -8.455909788608551025e-02 2.159070670604705811e-01 -3.668936192989349365e-01 1.821533441543579102e-01
-2.333270944654941559e-02 1.343723479658365250e-02 -2.061517089605331421e-01 -1.427006274461746216e-01 3.238753378391265869e-01 5.211638659238815308e-02 8.002310991287231445e-02 6.325688958168029785e-02 2.631448954343795776e-02 -2.008866965770721436e-01 -2.074107825756072998e-01 1.693134158849716187e-01 7.845985889434814453e-02 -2.180938050150871277e-02 2.100277990102767944e-01 -1.290629655122756958e-01 3.145595192909240723e-01 -9.535732865333557129e-02 -1.652981340885162354e-01 6.462458521127700806e-02 -2.673940174281597137e-02 1.669119298458099365e-01 -2.809557914733886719e-01 -2.043627798557281494e-01 -2.273374646902084351e-01 -3.017248772084712982e-02 -8.530942350625991821e-02 2.638026773929595947e-01 -1.478359848260879517e-01 -3.790098056197166443e-02 -3.915349841117858887e-01 2.083086371421813965e-01
8.221263065934181213e-03 3.086608648300170898e-02 -2.235596626996994019e-01 -3.282483667135238647e-02 1.379057615995407104e-01 1.177617460489273071e-01 -7.836110889911651611e-02 2.839288413524627686e-01 8.339185267686843872e-02 -4.187059402465820312e-01 -3.880944848060607910e-01 1.294625643640756607e-02 1.782009899616241455e-01 6.107516586780548096e-02 -1.574977338314056396e-01 -2.211797088384628296e-01 1.573430299758911133e-01 -7.307444512844085693e-02 -2.962217032909393311e-01 -1.892058998346328735e-01 2.179113477468490601e-01 8.802867680788040161e-02 1.687747836112976074e-01 -1.930944062769412994e-02 2.754631340503692627e-01 -1.073757633566856384e-01 -7.740919291973114014e-02 1.143167763948440552e-01 -1.788058131933212280e-01 -9.738653898239135742e-02 -1.626279903575778008e-03 1.877582818269729614e-02
-1.527142710983753204e-02 1.584654748439788818e-01 -1.923630088567733765e-01 -2.007457613945007324e-01 -6.335955113172531128e-02 -2.058770209550857544e-01 2.290595881640911102e-02 2.778453528881072998e-01 2.349177449941635132e-01 -1.961805075407028198e-01 -8.005996793508529663e-02 8.566021174192428589e-02 1.036256104707717896e-01 1.612732857465744019e-01 -4.627846181392669678e-03 -1.030914857983589172e-01 2.813493013381958008e-01 8.753094077110290527e-02 5.532393604516983032e-02 -1.561401933431625366e-01 9.826008230447769165e-02 1.019650027155876160e-01 -2.412117272615432739e-02 2.689734697341918945e-01 -1.723829805850982666e-01 -1.175816059112548828e-01 -3.100892603397369385e-01 -6.748957931995391846e-02 1.638273894786834717e-02 3.026254177093505859e-01 -4.047524034976959229e-01 -1.060517281293869019e-01
-2.226776210591197014e-03 -2.062933892011642456e-01 -3.671718537807464600e-01 -3.661825880408287048e-02 -1.085192710161209106e-01 -4.708453640341758728e-02 3.611955419182777405e-02 1.598524153232574463e-01 1.604619473218917847e-01 -2.510656118392944336e-01 -2.787283062934875488e-01 2.531720399856567383e-01 1.115722358226776123e-01 6.263177841901779175e-02 6.167370080947875977e-02 1.360078603029251099e-01 7.000648230314254761e-02 1.561200916767120361e-01 -3.901990056037902832e-01 2.805669307708740234e-01 4.116145893931388855e-03 3.358060419559478760e-01 3.055833466351032257e-02 -3.356867283582687378e-02 -2.495693564414978027e-01 9.581324458122253418e-02 -1.864251792430877686e-01 9.220323525369167328e-03 4.480975866317749023e-02 -8.253736048936843872e-02 2.063652500510215759e-02 1.433503478765487671e-01
2.979008108377456665e-02 -2.678211079910397530e-03 1.388158202171325684e-01 -2.441590130329132080e-01 5.947069823741912842e-02 4.146322309970855713e-01 -6.468917429447174072e-02 1.248922273516654968e-01 1.561318039894104004e-01 -3.585338890552520752e-01 -1.548400819301605225e-01 2.438369840383529663e-01 -1.089415047317743301e-02 1.440085321664810181e-01 2.909778952598571777e-01 1.376134753227233887e-01 2.508392371237277985e-02 -1.439810544252395630e-02 -4.147643223404884338e-02 5.336324870586395264e-02 -9.419403970241546631e-02 6.589068472385406494e-02 2.556204795837402344e-01 -6.413323432207107544e-02 -8.937841653823852539e-02 1.780467480421066284e-01 -3.993786275386810303e-01 3.554719034582376480e-03 -7.539802789688110352e-02 8.862616121768951416e-02 -8.429020643234252930e-02 2.371526360511779785e-01
1.108952015638351440e-01 -9.605620056390762329e-02 -1.772395521402359009e-01 -1.171785742044448853e-01 8.574622869491577148e-02 8.088318258523941040e-02 7.522923499345779419e-02 1.334064751863479614e-01 1.338014453649520874e-01 -3.066307604312896729e-01 -3.713691234588623047e-01 2.406395077705383301e-01 1.227548252791166306e-02 9.143462777137756348e-02 7.796775549650192261e-02 2.176618278026580811e-01 5.707952976226806641e-01 1.844295486807823181e-02 -1.750660985708236694e-01 1.769333928823471069e-01 1.146921422332525253e-02 2.492952793836593628e-01 -1.279977113008499146e-01 1.196461245417594910e-01 -1.530938316136598587e-02 1.934248208999633789e-02 1.830510981380939484e-02 7.785020768642425537e-02 3.746482357382774353e-02 -1.480716168880462646e-01 -1.198752075433731079e-01 2.197745442390441895e-02
3.078731298446655273e-01 -4.419772326946258545e-02 -1.284228563308715820e-01 -2.523306012153625488e-01 4.920088648796081543e-01 -1.113988552242517471e-02 3.164369165897369385e-01 2.761127650737762451e-01 2.108076959848403931e-01 -1.907848417758941650e-01 1.211200952529907227e-01 3.894684836268424988e-02 -8.759056031703948975e-02 1.199025213718414307e-01 -1.133760139346122742e-01 -8.968015760183334351e-02 4.415459930896759033e-02 1.958165019750595093e-01 -3.036117926239967346e-02 -7.744583487510681152e-02 -4.533643648028373718e-02 6.666788458824157715e-02 3.395640552043914795e-01 3.055692464113235474e-02 -1.573716402053833008e-01 1.535339951515197754e-01 -4.173706844449043274e-02 4.670820757746696472e-02 -2.504161372780799866e-02 -6.334606092423200607e-03 2.504999376833438873e-02 2.026117742061614990e-01
1.506079286336898804e-01 7.147382199764251709e-02 -8.966844528913497925e-02 -1.787293106317520142e-01 2.041107863187789917e-01 2.190169543027877808e-01 8.143991231918334961e-02 9.217398613691329956e-02 3.838753402233123779e-01 -3.519233167171478271e-01 2.587606012821197510e-02 2.274587936699390411e-02 -7.294274866580963135e-02 -3.278668969869613647e-02 -5.824775621294975281e-02 -4.102174341678619385e-01 2.107052952051162720e-01 2.661435604095458984e-01 -4.186658933758735657e-02 -1.201423630118370056e-01 -7.120800018310546875e-02 1.655286997556686401e-01 2.260206043720245361e-01 7.097168825566768646e-03 -1.134142279624938965e-01 3.996722027659416199e-02 1.387404799461364746e-01 2.230684310197830200e-01 -1.149443164467811584e-01 -6.988301128149032593e-02 1.278475224971771240e-01 2.099291980266571045e-01
7.595526427030563354e-02 -3.721643984317779541e-01 1.668636947870254517e-01 6.819536536931991577e-02 1.310957819223403931e-01 3.066399395465850830e-01 1.199834980070590973e-02 2.134281992912292480e-01 1.671743988990783691e-01 -1.988064348697662354e-01 -2.434543073177337646e-01 1.436293572187423706e-01 -1.958871334791183472e-01 1.258908063173294067e-01 -7.274497300386428833e-02 -2.614801228046417236e-01 1.016944944858551025e-01 8.157290518283843994e-03 -7.641588896512985229e-02 1.169625073671340942e-01 1.066360101103782654e-01 1.015440747141838074e-01 -1.707148179411888123e-02 -1.599990278482437134e-01 -1.396084427833557129e-01 -1.530823856592178345e-01 -3.270005285739898682e-01 1.150041595101356506e-01 -3.136770129203796387e-01 8.749330788850784302e-02 7.198493927717208862e-02 1.981271952390670776e-01
-1.614009439945220947e-01 1.455009430646896362e-01 1.011457294225692749e-01 -1.339993923902511597e-01 1.919422149658203125e-01 1.748066097497940063e-01 3.210676610469818115e-01 3.205273449420928955e-01 1.934340298175811768e-01 -3.122342824935913086e-01 -9.500290453433990479e-02 2.008949965238571167e-01 -3.722452819347381592e-01 5.046541243791580200e-02 -4.826846532523632050e-03 -1.508271843194961548e-01 1.154503896832466125e-01 -1.461361646652221680e-01 -2.349403873085975647e-02 -3.036820590496063232e-01 1.186112985014915466e-01 -4.593440890312194824e-02 2.847486175596714020e-02 1.701136678457260132e-01 -6.661006063222885132e-02 3.973568230867385864e-02 -1.407477855682373047e-01 2.409834042191505432e-02 -3.980493173003196716e-02 3.107245862483978271e-01 1.875618845224380493e-02 7.010580599308013916e-02
1.834320724010467529e-01 -2.997140288352966309e-01 -3.207712769508361816e-01 5.590113624930381775e-02 1.899719387292861938e-01 1.437771916389465332e-01 2.303498238325119019e-01 1.600416451692581177e-01 4.515636861324310303e-01 6.664962321519851685e-02 4.899086430668830872e-02 -6.295895576477050781e-02 -8.885206282138824463e-02 -1.644655712880194187e-04 1.419594883918762207e-01 -2.019161880016326904e-01 1.246900409460067749e-01 9.770189225673675537e-02 7.134468853473663330e-02 -3.617272898554801941e-02 -1.437044609338045120e-02 -2.468812651932239532e-02 8.461852371692657471e-02 1.894243359565734863e-01 1.258922368288040161e-01 -1.623699814081192017e-01 -1.590411812067031860e-01 -2.035760730504989624e-01 -2.360147088766098022e-01 1.498325467109680176e-01 -9.953618794679641724e-02 2.813824117183685303e-01
4.509924445301294327e-03 -5.275047570466995239e-02 1.024742424488067627e-01 -1.471990346908569336e-01 4.999956116080284119e-02 9.658266603946685791e-02 -9.778381139039993286e-02 8.689511567354202271e-02 2.258295118808746338e-01 -1.864628791809082031e-01 1.003281176090240479e-01 -1.900760084390640259e-01 -2.578790783882141113e-01 -1.704602390527725220e-01 -2.262827157974243164e-01 -1.253589540719985962e-01 1.408938765525817871e-01 3.082073628902435303e-01 -3.736002147197723389e-01 1.261104643344879150e-01 -2.621041424572467804e-02 2.056483924388885498e-01 3.658256307244300842e-02 -9.997773170471191406e-02 -2.498635500669479370e-01 -7.611733675003051758e-02 -4.265359044075012207e-01 1.939864605665206909e-01 -2.896602265536785126e-02 -1.117294933646917343e-02 -1.358245760202407837e-01 9.905400127172470093e-02
6.977098062634468079e-03 -3.567230105400085449e-01 1.012468338012695312e-01 -2.818473577499389648e-01 6.256834138184785843e-03 4.185287281870841980e-03 7.168583571910858154e-02 1.661582291126251221e-01 -1.082354038953781128e-01 -4.921653866767883301e-02 3.798581659793853760e-02 8.945312350988388062e-02 -3.617135286331176758e-01 6.889260560274124146e-02 2.374100685119628906e-01 -1.077056676149368286e-01 1.059105843305587769e-01 2.389371544122695923e-01 -3.801628351211547852e-01 7.220504432916641235e-02 -6.892401725053787231e-02 2.165351957082748413e-01 1.082332246005535126e-02 4.495265334844589233e-02 -3.207730650901794434e-01 -1.065573766827583313e-01 -2.839842736721038818e-01 -2.008761614561080933e-01 -1.781441643834114075e-02 1.674884371459484100e-02 -5.736731737852096558e-02 1.100904867053031921e-01
1.879700571298599243e-01 -1.605434268712997437e-01 -2.359645962715148926e-01 -8.670824579894542694e-03 -1.266775745898485184e-02 -7.690708339214324951e-02 3.720870614051818848e-02 2.576661407947540283e-01 2.494790032505989075e-02 -1.456319242715835571e-01 -1.889584213495254517e-01 2.370326519012451172e-01 1.119482144713401794e-01 -4.093991126865148544e-03 -6.111257523298263550e-02 2.799231186509132385e-02 -9.771056473255157471e-02 1.027114912867546082e-01 -1.976278722286224365e-01 1.143425107002258301e-01 4.740126430988311768e-02 1.798163056373596191e-01 2.059879302978515625e-01 -2.509571313858032227e-01 -2.597385048866271973e-01 -2.976100742816925049e-01 -3.816734552383422852e-01 3.372963964939117432e-01 -3.048068471252918243e-02 1.543295681476593018e-01 -3.123267740011215210e-02 1.583601385354995728e-01
2.222145050764083862e-01 -1.195125803351402283e-01 1.300194263458251953e-01 -6.843177974224090576e-02 -5.107901245355606079e-02 1.778947412967681885e-01 -1.268125474452972412e-01 1.749717146158218384e-01 3.541589379310607910e-01 -3.055949807167053223e-01 -1.392621845006942749e-01 3.340814411640167236e-01 -6.891231238842010498e-02 -8.175902621587738395e-05 5.338156968355178833e-02 -2.385907620191574097e-01 2.153389900922775269e-01 9.634496271610260010e-02 -3.331260383129119873e-02 -1.594966202974319458e-01 6.236127391457557678e-02 -1.107476130127906799e-01 1.835096478462219238e-01 -8.846226334571838379e-02 -2.177800536155700684e-01 -4.404737800359725952e-02 -1.682872325181961060e-01 7.637353241443634033e-02 -1.152900829911231995e-01 3.471529781818389893e-01 1.516243815422058105e-01 1.981817185878753662e-01
2.841951847076416016e-01 2.763811871409416199e-02 -1.555191725492477417e-01 -1.370945423841476440e-01 2.693982422351837158e-01 1.016565486788749695e-01 7.745619863271713257e-02 3.844119608402252197e-01 2.780106961727142334e-01 -1.336762607097625732e-01 -2.323187887668609619e-02 1.529354751110076904e-01 3.698005154728889465e-02 -1.949990838766098022e-01 1.121855229139328003e-01 -1.950939446687698364e-01 -1.359940320253372192e-01 -8.746282011270523071e-02 -2.993035912513732910e-01 1.359611451625823975e-01 4.842499271035194397e-02 1.782475709915161133e-01 -1.390832960605621338e-01 -1.500162780284881592e-01 -1.663451939821243286e-01 1.469935476779937744e-01 8.903529495000839233e-02 1.566206365823745728e-01 -1.974500715732574463e-01 -1.307649612426757812e-01 -2.845962941646575928e-01 2.616056986153125763e-02
-1.366622298955917358e-01 -7.582795619964599609e-02 1.702997237443923950e-01 1.268687099218368530e-01 2.739700675010681152e-01 -8.889548480510711670e-02 -1.209503486752510071e-01 -2.545547671616077423e-02 1.073991209268569946e-01 -1.071294844150543213e-01 -4.268858432769775391e-01 2.239280045032501221e-01 5.817224830389022827e-02 1.674705743789672852e-02 5.666176974773406982e-02 1.335186650976538658e-03 3.741934150457382202e-02 -3.541393205523490906e-02 -2.552248537540435791e-01 -1.909925937652587891e-01 9.176499396562576294e-02 2.514168918132781982e-01 2.314791828393936157e-01 5.944704264402389526e-02 -1.781131327152252197e-01 1.763918101787567139e-01 -3.592243790626525879e-01 -1.900979280471801758e-01 -1.153066903352737427e-01 5.687588825821876526e-02 -4.892883449792861938e-02 3.000186383724212646e-01
1.155187785625457764e-01 -5.111903883516788483e-03 -2.884537540376186371e-02 -1.532160490751266479e-01 3.218877911567687988e-01 1.939436346292495728e-01 -4.377508908510208130e-02 1.134830936789512634e-01 3.572637438774108887e-01 -1.075997278094291687e-01 -7.437013089656829834e-02 1.399924159049987793e-01 -2.071994543075561523e-02 -1.535266637802124023e-01 1.564478725194931030e-01 1.053274050354957581e-01 9.849028289318084717e-02 7.971756160259246826e-02 1.103906109929084778e-01 -2.019803076982498169e-01 -1.980805099010467529e-01 -8.392503485083580017e-03 4.913504719734191895e-01 1.088668555021286011e-01 -1.640434004366397858e-02 4.621715098619461060e-02 -2.408449649810791016e-01 1.327113956212997437e-01 9.007491916418075562e-02 4.791823029518127441e-02 -2.670170068740844727e-01 2.470543086528778076e-01
-1.519195288419723511e-01 -3.399921655654907227e-01 4.437490552663803101e-02 -1.974991150200366974e-02 8.868206292390823364e-02 2.602878510951995850e-01 2.405477166175842285e-01 2.717248201370239258e-01 -7.470386475324630737e-02 -2.937154769897460938e-01 -9.089194983243942261e-02 -4.938719421625137329e-02 1.434389967471361160e-02 6.262569129467010498e-02 3.114717453718185425e-02 1.719099134206771851e-01 2.274408042430877686e-01 6.799418479204177856e-02 -2.132619619369506836e-01 -8.367820084095001221e-02 -3.277421593666076660e-01 8.949647843837738037e-02 2.332622855901718140e-01 1.289250850677490234e-01 -3.136794269084930420e-02 1.091060712933540344e-01 -3.729909956455230713e-01 -4.179709404706954956e-02 -8.634702861309051514e-02 -9.216047823429107666e-02 -1.038186922669410706e-01 1.966625750064849854e-01
1.045453473925590515e-01 -1.770929433405399323e-02 -2.627268135547637939e-01 -1.322594732046127319e-01 9.553704410791397095e-02 1.457682251930236816e-01 9.495859593152999878e-02 2.635461390018463135e-01 2.769990861415863037e-01 -2.339278161525726318e-01 -8.840533345937728882e-02 1.069597527384757996e-01 -1.161708906292915344e-01 -2.860851772129535675e-02 4.563324898481369019e-02 -1.789011508226394653e-01 1.327238380908966064e-01 8.243440091609954834e-02 8.007916063070297241e-02 -2.264463454484939575e-01 -1.291213780641555786e-01 -1.407011598348617554e-02 2.614630460739135742e-01 4.650158882141113281e-01 6.773332506418228149e-02 2.005441635847091675e-01 -1.981820315122604370e-01 -1.427595596760511398e-02 2.890696190297603607e-02 3.435996770858764648e-01 1.793339289724826813e-02 8.486644923686981201e-02
5.778782069683074951e-02 1.645388826727867126e-02 -7.838922739028930664e-02 -2.160249277949333191e-02 4.083716571331024170e-01 1.130074262619018555e-01 -1.982394009828567505e-01 1.872560083866119385e-01 -1.978618055582046509e-01 -1.602161824703216553e-01 1.322725862264633179e-01 -1.446219254285097122e-02 -3.582861274480819702e-03 -2.898360230028629303e-02 9.779849648475646973e-02 -1.138319298624992371e-01 1.104445662349462509e-02 -1.342516094446182251e-01 -2.979310452938079834e-01 -1.086447164416313171e-01 -5.890617892146110535e-02 1.298189610242843628e-01 -5.885915458202362061e-02 5.199614763259887695e-01 -1.479871124029159546e-01 -7.305177301168441772e-02 -1.820959746837615967e-01 3.459805250167846680e-02 -2.086625248193740845e-01 -7.037835568189620972e-02 -1.532805114984512329e-01 2.890288531780242920e-01
-9.334318339824676514e-02 -2.992692291736602783e-01 -1.336284577846527100e-01 -1.962499767541885376e-01 1.723638772964477539e-01 -1.607645116746425629e-02 2.620796263217926025e-01 1.432470530271530151e-01 3.667074721306562424e-03 -2.129583507776260376e-01 -2.765382640063762665e-03 2.370620369911193848e-01 -4.810187593102455139e-02 2.689162790775299072e-01 1.821186691522598267e-01 -1.812289208173751831e-01 -1.975646615028381348e-02 -1.081839110702276230e-02 -6.297793239355087280e-02 -1.985245198011398315e-02 1.959346979856491089e-01 1.710056811571121216e-01 2.029724568128585815e-01 -1.646624803543090820e-01 -1.418531034141778946e-02 -3.769774688407778740e-03 -3.887365162372589111e-01 -1.252100169658660889e-01 -2.121025621891021729e-01 -3.431053161621093750e-01 -1.098578572273254395e-01 -3.701516613364219666e-02
4.622163996100425720e-02 2.129293233156204224e-02 -2.277450263500213623e-01 -6.009514443576335907e-03 2.512943148612976074e-01 -1.540864119306206703e-03 8.885241299867630005e-02 3.064906001091003418e-01 3.936842679977416992e-01 -2.462610602378845215e-01 -1.020535007119178772e-01 1.435222923755645752e-01 -3.606972517445683479e-03 -2.273503318428993225e-02 -8.974894881248474121e-02 -1.690841466188430786e-02 -1.505063176155090332e-01 -1.154361516237258911e-01 -1.203666552901268005e-01 1.010068431496620178e-01 1.582907885313034058e-01 2.786856889724731445e-01 -1.331022232770919800e-01 -3.245139718055725098e-01 -3.007640242576599121e-01 -4.057090729475021362e-02 -5.600030720233917236e-02 2.341320365667343140e-02 -1.096150651574134827e-01 3.119853734970092773e-01 -1.823567599058151245e-01 1.409675739705562592e-02
1.132962107658386230e-01 1.885981485247612000e-02 -4.761338979005813599e-02 -1.924707591533660889e-01 2.785295546054840088e-01 4.902240633964538574e-02 9.687720984220504761e-02 1.322274059057235718e-01 2.111420333385467529e-01 -5.038179755210876465e-01 -1.039539650082588196e-01 1.936835795640945435e-01 -9.110554307699203491e-02 3.817084804177284241e-02 -1.027603521943092346e-01 -1.436785459518432617e-01 2.602460682392120361e-01 -3.271780014038085938e-01 -1.475659608840942383e-01 5.829356983304023743e-02 1.046556755900382996e-01 -8.105186372995376587e-02 -9.741380810737609863e-02 -2.199883386492729187e-02 1.823623329401016235e-01 -1.279655843973159790e-01 -2.104996591806411743e-01 2.339361160993576050e-01 -2.670822143554687500e-01 1.519490615464746952e-03 -4.088985174894332886e-02 -6.191811338067054749e-02
-4.765723366290330887e-03 -3.066520690917968750e-01 -2.320270687341690063e-01 -1.408930867910385132e-01 1.285724900662899017e-02 3.951967954635620117e-01 -1.208354718983173370e-02 -1.670090481638908386e-02 -2.680660923942923546e-03 -2.793712913990020752e-01 -2.138962149620056152e-01 1.517743468284606934e-01 -9.288533031940460205e-02 -5.856946110725402832e-02 9.505809843540191650e-02 -2.977220416069030762e-01 1.380766630172729492e-01 -5.150018632411956787e-02 -1.181537136435508728e-01 -2.177291661500930786e-01 -4.274766519665718079e-02 2.327400743961334229e-01 3.452367782592773438e-01 5.192408710718154907e-02 -3.401572629809379578e-02 -2.108838260173797607e-01 -1.769216805696487427e-01 -2.198359966278076172e-01 1.518229991197586060e-01 1.533296052366495132e-02 -8.700472116470336914e-02 -4.279946908354759216e-02
4.183336347341537476e-02 1.980357244610786438e-02 1.153805926442146301e-01 5.362015590071678162e-02 1.711177229881286621e-01 2.510353028774261475e-01 1.975917220115661621e-01 1.377942264080047607e-01 5.658838748931884766e-01 -1.120046749711036682e-01 -6.853931397199630737e-02 9.815638512372970581e-02 -6.011602655053138733e-02 1.132449600845575333e-02 7.722197473049163818e-02 -2.205139994621276855e-01 -8.441391587257385254e-02 3.078416287899017334e-01 -4.920187871903181076e-03 -1.206681691110134125e-02 -1.427906900644302368e-01 2.383293770253658295e-02 1.343599855899810791e-01 1.495832651853561401e-01 -2.520890235900878906e-01 -3.162794187664985657e-02 5.061396211385726929e-02 1.387236565351486206e-01 -2.685807347297668457e-01 -2.778906002640724182e-02 3.023210912942886353e-02 3.198162913322448730e-01
6.292068213224411011e-02 -1.742723286151885986e-01 -4.558905959129333496e-02 -2.994659915566444397e-02 1.834924668073654175e-01 1.131124272942543030e-01 2.619913220405578613e-02 1.186474263668060303e-01 2.527287900447845459e-01 2.758370339870452881e-02 -5.919442698359489441e-02 -1.255433708429336548e-01 1.272743493318557739e-01 2.352138608694076538e-01 1.953487694263458252e-01 4.246477782726287842e-02 1.936374008655548096e-01 -1.534793823957443237e-01 -6.959638744592666626e-02 1.724303215742111206e-01 1.031959280371665955e-01 2.514674961566925049e-01 3.611072599887847900e-01 5.530179012566804886e-03 -1.982298642396926880e-01 -3.028025329113006592e-01 -2.235141694545745850e-01 1.788042783737182617e-01 2.518528401851654053e-01 -7.957670837640762329e-02 -1.981646567583084106e-01 2.901618182659149170e-01
-1.187454313039779663e-01 8.877860382199287415e-03 -1.906927376985549927e-01 -1.548405587673187256e-01 2.576434314250946045e-01 6.587848812341690063e-02 1.608409918844699860e-02 1.479719132184982300e-01 3.172513246536254883e-01 -3.589247465133666992e-01 -3.377237319946289062e-01 3.668767586350440979e-02 -2.324755676090717316e-02 -4.703797027468681335e-02 -4.047548398375511169e-02 1.798257380723953247e-01 4.502436891198158264e-02 -3.947741985321044922e-01 -2.139096409082412720e-01 -8.249104022979736328e-02 5.073877051472663879e-02 -5.371060967445373535e-02 -1.994140595197677612e-01 -5.807052180171012878e-02 4.220256209373474121e-02 -3.816844150424003601e-02 -3.732101917266845703e-01 1.295849680900573730e-01 -5.435100942850112915e-02 8.174159377813339233e-02 -7.343678176403045654e-02 1.327465027570724487e-01
-9.156753867864608765e-02 2.129967510700225830e-02 -4.072448611259460449e-02 6.240522861480712891e-02 3.223448395729064941e-01 1.125206425786018372e-01 9.759948402643203735e-02 3.184876441955566406e-01 3.465633392333984375e-01 -6.245812773704528809e-02 -1.002719327807426453e-01 9.403632581233978271e-02 9.095761179924011230e-02 -1.758232861757278442e-01 8.829461038112640381e-02 1.958165019750595093e-01 2.807675302028656006e-01 -1.819064319133758545e-01 4.232968389987945557e-02 4.848582670092582703e-02 1.867495328187942505e-01 -6.846416741609573364e-02 -1.412122696638107300e-01 1.658343523740768433e-02 1.179357152432203293e-02 -2.118221223354339600e-01 -2.466353476047515869e-01 4.449159502983093262e-01 -6.561095267534255981e-02 1.437416523694992065e-01 -3.658641502261161804e-02 1.546489745378494263e-01
-1.559142582118511200e-02 -1.037852466106414795e-01 -3.800088912248611450e-02 -1.155325025320053101e-01 2.860100567340850830e-01 5.036256834864616394e-02 -2.263966053724288940e-01 -7.451061159372329712e-02 8.407145738601684570e-02 -1.737922430038452148e-01 2.709036767482757568e-01 1.296899318695068359e-01 1.043881773948669434e-01 1.310721039772033691e-01 -2.894844301044940948e-02 -3.735058009624481201e-01 3.092615604400634766e-01 1.115008294582366943e-01 -3.273701965808868408e-01 -7.802219688892364502e-02 1.384079605340957642e-01 8.705252408981323242e-02 1.206352561712265015e-01 3.324005007743835449e-01 -2.706889510154724121e-01 6.294695287942886353e-02 -2.435029000043869019e-01 6.889534741640090942e-02 -2.630450949072837830e-02 -6.218156591057777405e-02 1.278675645589828491e-01 -4.302981123328208923e-02
1.272201091051101685e-01 -1.971491426229476929e-01 -2.712675929069519043e-01 -2.740038335323333740e-01 2.993624806404113770e-01 -9.420760720968246460e-02 -3.294329345226287842e-02 1.338293701410293579e-01 -4.328005388379096985e-02 -5.506213381886482239e-02 -2.441252768039703369e-01 -1.132749393582344055e-01 1.677559018135070801e-01 2.160217799246311188e-02 8.281335234642028809e-02 2.888967628678074107e-06 3.547181189060211182e-01 6.721621006727218628e-02 4.280409589409828186e-02 7.429880648851394653e-02 2.092820256948471069e-01 1.936673372983932495e-01 2.101609855890274048e-01 3.830705285072326660e-01 -1.919469423592090607e-02 -1.282776445150375366e-01 -7.825542241334915161e-02 2.575241029262542725e-01 -1.355651170015335083e-01 1.968857645988464355e-01 9.725712984800338745e-02 1.467018574476242065e-02
-7.220169901847839355e-02 -2.351609915494918823e-01 5.498221889138221741e-02 -4.658372327685356140e-02 5.282390117645263672e-01 5.874142795801162720e-02 -9.531063959002494812e-03 2.281498312950134277e-01 -1.506236381828784943e-03 -1.476872861385345459e-01 -6.421115994453430176e-02 -3.020142950117588043e-02 1.464803516864776611e-01 -2.689148485660552979e-01 2.879206538200378418e-01 -2.039536684751510620e-01 1.024491786956787109e-01 7.440342009067535400e-02 -2.827616333961486816e-01 7.349104434251785278e-02 1.365231722593307495e-01 2.000352442264556885e-01 -2.458579465746879578e-02 -2.181162824854254723e-03 -2.467347234487533569e-01 -1.426465511322021484e-01 -1.834242790937423706e-01 -6.377394497394561768e-02 -2.527753710746765137e-01 6.528831273317337036e-02 4.900209978222846985e-02 -6.634300202131271362e-02
2.858038060367107391e-02 -2.742631733417510986e-01 5.605965107679367065e-02 -1.219972893595695496e-01 4.304539039731025696e-02 1.508675049990415573e-02 -3.652215376496315002e-02 2.120147347450256348e-01 3.105778694152832031e-01 -1.149974539875984192e-01 6.422224640846252441e-02 2.581910490989685059e-01 1.507200533524155617e-03 -9.277466684579849243e-02 1.611649096012115479e-01 -1.712676137685775757e-01 8.696655184030532837e-02 1.249803677201271057e-01 -9.668709710240364075e-03 -2.318146871402859688e-03 -1.392404288053512573e-01 1.571959629654884338e-02 1.949722021818161011e-01 4.567714333534240723e-01 1.424220949411392212e-01 -1.538943201303482056e-01 -1.750300377607345581e-01 2.957802452147006989e-02 -9.567455947399139404e-02 3.835781216621398926e-01 -2.301835417747497559e-01 1.971455365419387817e-01
-5.629400163888931274e-02 5.360800400376319885e-02 6.315290927886962891e-02 8.664675056934356689e-02 4.826146662235260010e-01 -1.927738487720489502e-01 3.104574419558048248e-02 5.389339104294776917e-02 8.837568014860153198e-02 -1.957329660654067993e-01 1.144891008734703064e-01 -1.536312848329544067e-01 2.976952493190765381e-02 1.008970476686954498e-02 2.097878605127334595e-01 -4.873420670628547668e-02 1.010393723845481873e-01 -3.418593481183052063e-02 -1.861074715852737427e-01 -9.164794348180294037e-03 2.215514630079269409e-01 5.946561321616172791e-02 2.745215892791748047e-01 9.227347373962402344e-02 -3.250279426574707031e-01 -1.219994872808456421e-01 -3.625957965850830078e-01 3.129388019442558289e-02 -3.133060336112976074e-01 1.395329684019088745e-01 -1.317592710256576538e-01 8.797889202833175659e-02
2.784720957279205322e-01 1.374082714319229126e-01 -2.388635426759719849e-01 -2.281569242477416992e-01 2.027308940887451172e-01 1.291600763797760010e-01 1.962211430072784424e-01 1.865922808647155762e-01 1.196631640195846558e-01 -5.022017285227775574e-02 -1.668367832899093628e-01 -1.044640317559242249e-01 3.994916751980781555e-02 -1.672994792461395264e-01 -1.970072090625762939e-02 6.738632917404174805e-02 -2.057562582194805145e-02 -2.719363570213317871e-01 -4.048230051994323730e-01 1.681858897209167480e-01 1.448630094528198242e-01 1.030046790838241577e-01 -1.459847688674926758e-01 -2.826105616986751556e-02 4.149140417575836182e-02 -1.571030169725418091e-01 -2.502298057079315186e-01 -8.091985434293746948e-02 -2.851776480674743652e-01 -5.775065720081329346e-02 -7.264737784862518311e-02 2.598177194595336914e-01
1.955731064081192017e-01 -4.072166979312896729e-02 -2.165465205907821655e-01 -2.551651298999786377e-01 -1.757518500089645386e-01 -1.953391432762145996e-01 2.531096935272216797e-01 3.728120326995849609e-01 5.410423036664724350e-03 -1.108023524284362793e-01 -1.899128407239913940e-01 2.327467054128646851e-01 1.832736283540725708e-01 6.123189628124237061e-02 4.076387360692024231e-02 -9.235988557338714600e-02 1.916266977787017822e-01 1.969831734895706177e-01 -3.487410256639122963e-03 8.987747132778167725e-02 4.632684215903282166e-02 2.275706827640533447e-01 -1.110439226031303406e-01 2.507442608475685120e-02 -1.352808624505996704e-01 6.803280860185623169e-02 -2.878441512584686279e-01 -1.335261017084121704e-01 -3.512371331453323364e-02 1.794583648443222046e-01 -2.525397837162017822e-01 2.336262613534927368e-01
1.586898416280746460e-01 -2.301577180624008179e-01 3.365591168403625488e-02 -1.165605857968330383e-01 7.230385392904281616e-02 1.692383736371994019e-01 -5.366177111864089966e-02 2.636432945728302002e-01 1.664029806852340698e-01 -3.435714542865753174e-01 3.675863519310951233e-02 3.129401803016662598e-01 -2.981477975845336914e-01 2.959338724613189697e-01 7.004287093877792358e-02 -8.944252878427505493e-02 1.809911429882049561e-02 9.751631319522857666e-02 -7.437199354171752930e-02 1.303735524415969849e-01 -4.739039018750190735e-02 -1.532829180359840393e-02 1.452156454324722290e-01 1.291166096925735474e-01 -1.726969890296459198e-02 -2.289768308401107788e-01 -2.034488022327423096e-01 6.297840923070907593e-02 -3.311373889446258545e-01 1.394163221120834351e-01 1.409972310066223145e-01 2.163783162832260132e-01
2.994731962680816650e-01 -3.012478649616241455e-01 1.916513741016387939e-01 -4.324894770979881287e-02 1.912047863006591797e-01 1.129122450947761536e-01 -7.783479988574981689e-02 1.825487762689590454e-01 9.691222757101058960e-02 -2.728309929370880127e-01 -2.705642879009246826e-01 1.956538707017898560e-01 -2.266907840967178345e-01 1.647897809743881226e-01 1.793882402125746012e-04 -1.720843613147735596e-01 2.386563569307327271e-01 -4.122602939605712891e-02 4.225488286465406418e-03 3.286885470151901245e-02 1.491653919219970703e-01 -6.038316339254379272e-02 -1.919064787216484547e-03 -6.050103157758712769e-02 1.347476243972778320e-02 -8.585345745086669922e-02 -3.977234363555908203e-01 6.494712829589843750e-02 -3.217990100383758545e-01 7.837942242622375488e-02 -1.062584891915321350e-01 9.243414551019668579e-02
-8.428142964839935303e-02 -1.190159246325492859e-01 -2.024263441562652588e-01 -7.571508735418319702e-02 2.132470905780792236e-01 -2.320367610082030296e-03 -1.297688037157058716e-01 2.889501154422760010e-01 2.321887612342834473e-01 -5.203301832079887390e-02 -3.234115242958068848e-02 6.593947857618331909e-02 9.334336221218109131e-02 2.926775813102722168e-01 2.051898241043090820e-01 1.027086451649665833e-01 2.533122003078460693e-01 5.751009564846754074e-03 -9.795423597097396851e-02 2.272685170173645020e-01 -1.440409719944000244e-01 1.009690389037132263e-01 -2.300332039594650269e-01 1.346982121467590332e-01 -8.510640263557434082e-02 1.751691699028015137e-01 -5.235502123832702637e-02 -4.826839640736579895e-02 -7.656385749578475952e-02 3.562413156032562256e-02 -4.075491428375244141e-01 3.653760850429534912e-01
1.055239066481590271e-01 -6.836692988872528076e-02 1.643052697181701660e-01 -6.963557004928588867e-02 5.375372767448425293e-01 5.276499316096305847e-02 1.702564805746078491e-01 1.529124975204467773e-01 9.613442420959472656e-02 1.578819304704666138e-01 7.671567797660827637e-02 -1.552751194685697556e-02 -1.433374285697937012e-01 -2.823849674314260483e-03 1.942746788263320923e-01 -1.401070803403854370e-01 1.110532581806182861e-01 -5.011847615242004395e-02 -1.078976392745971680e-01 7.709368318319320679e-02 1.283917278051376343e-01 2.919771671295166016e-01 3.198870718479156494e-01 6.457959115505218506e-02 -1.387124508619308472e-01 3.605036810040473938e-02 -3.227871358394622803e-01 2.316686511039733887e-01 -5.361381918191909790e-02 -1.497429162263870239e-01 -2.626239508390426636e-02 2.120638340711593628e-01
-2.238089740276336670e-01 -1.519462615251541138e-01 -2.021923661231994629e-03 -2.123130410909652710e-01 8.525978773832321167e-02 1.819991767406463623e-01 1.265921443700790405e-01 3.177813068032264709e-02 -1.428556349128484726e-02 -2.838870882987976074e-01 -9.139505028724670410e-02 2.792753279209136963e-01 3.167004510760307312e-02 2.169981151819229126e-01 2.296715676784515381e-01 -1.603014022111892700e-01 1.720226109027862549e-01 1.260681152343750000e-01 -1.821721792221069336e-01 -8.988651633262634277e-02 -3.493492007255554199e-01 1.757042557001113892e-01 1.017423346638679504e-01 -1.577501744031906128e-01 -8.164152503013610840e-02 4.409324750304222107e-02 -2.397124916315078735e-01 1.697795093059539795e-01 -1.102382391691207886e-01 2.866545915603637695e-01 -5.101223662495613098e-02 2.527944147586822510e-01
-1.171341091394424438e-01 -2.288834601640701294e-01 -1.463585346937179565e-01 -8.445921540260314941e-02 -9.908965975046157837e-02 2.019412815570831299e-01 1.709706187248229980e-01 8.794962614774703979e-02 -6.495592743158340454e-02 -3.401791751384735107e-01 -1.838886737823486328e-01 -9.071997553110122681e-02 -8.550022542476654053e-02 3.346916437149047852e-01 7.730320096015930176e-02 5.741716548800468445e-02 4.480590820312500000e-01 7.004651427268981934e-02 -1.772956550121307373e-01 8.495892584323883057e-02 -6.984808295965194702e-02 1.362669020891189575e-01 1.480726152658462524e-01 1.451846212148666382e-01 -1.933933943510055542e-01 -1.840654760599136353e-01 -3.119239509105682373e-01 1.559183299541473389e-01 -1.350033879280090332e-01 -9.544909116812050343e-04 -3.412939235568046570e-02 6.433204561471939087e-02
-2.079602517187595367e-02 -9.819073975086212158e-02 2.853887379169464111e-01 -7.974505424499511719e-03 3.555087149143218994e-01 -4.324639961123466492e-02 -1.767085045576095581e-01 2.378896027803421021e-01 1.069545149803161621e-01 -2.204979509115219116e-01 3.815831989049911499e-02 1.578752398490905762e-01 7.505484670400619507e-02 1.424908870831131935e-03 2.858981192111968994e-01 -1.366359442472457886e-01 -1.347577124834060669e-01 4.650085791945457458e-02 -1.668764203786849976e-01 8.614818751811981201e-02 1.437429431825876236e-02 1.248766407370567322e-01 2.445388883352279663e-01 2.265487909317016602e-01 -1.377795077860355377e-02 1.431174483150243759e-02 -2.391775995492935181e-01 1.485493928194046021e-01 -4.734818935394287109e-01 5.031359940767288208e-02 -9.560607373714447021e-02 4.265959560871124268e-02
-4.457965865731239319e-02 -1.267380714416503906e-01 -2.379985526204109192e-03 -3.570614457130432129e-01 3.362278342247009277e-01 -1.634518802165985107e-01 1.354773342609405518e-01 -9.646936506032943726e-02 9.094890207052230835e-02 -9.405345469713211060e-02 -4.141490161418914795e-01 1.724082827568054199e-01 1.205477211624383926e-02 -1.062909886240959167e-01 4.120806977152824402e-02 -9.421940147876739502e-02 -1.822140067815780640e-02 3.846901655197143555e-02 -4.193089902400970459e-01 -1.045570522546768188e-01 1.076395958662033081e-01 1.295498609542846680e-01 2.931122481822967529e-02 5.380626395344734192e-02 3.442898392677307129e-02 -5.993063561618328094e-03 -3.099277913570404053e-01 1.421691179275512695e-01 -2.859478294849395752e-01 -1.663650944828987122e-02 -7.019884139299392700e-02 -1.466224193572998047e-01
4.768594354391098022e-02 -2.101826071739196777e-01 -8.517137728631496429e-03 -8.836988359689712524e-02 1.184331774711608887e-01 3.174095153808593750e-01 2.446561679244041443e-02 4.122171923518180847e-02 3.181632161140441895e-01 -2.431554794311523438e-01 -9.784542769193649292e-02 3.755145370960235596e-01 -2.328722774982452393e-01 1.027372106909751892e-01 1.318342983722686768e-01 -1.852069348096847534e-01 1.304046809673309326e-01 2.516524195671081543e-01 3.529970720410346985e-02 1.512963324785232544e-01 -2.186232013627886772e-03 -3.409112617373466492e-02 2.280107289552688599e-01 3.386580571532249451e-02 -1.300741434097290039e-01 -6.665363162755966187e-02 -2.697496414184570312e-01 6.388455629348754883e-02 -4.084780812263488770e-02 2.875344157218933105e-01 1.093167737126350403e-01 2.188934981822967529e-01
9.737193584442138672e-02 2.177817560732364655e-02 -2.713033258914947510e-01 -7.549607008695602417e-02 1.168296411633491516e-01 -2.520674467086791992e-01 -6.252799183130264282e-02 2.949347496032714844e-01 1.307020634412765503e-01 -3.020409643650054932e-01 -1.164092961698770523e-02 1.912150681018829346e-01 6.100862473249435425e-02 -2.080728299915790558e-02 2.458935836330056190e-03 5.506043089553713799e-04 1.626275479793548584e-01 -1.950228512287139893e-01 -2.419011592864990234e-01 -5.728721618652343750e-02 1.345962584018707275e-01 -1.001718118786811829e-01 -2.212653160095214844e-01 1.558181941509246826e-01 -1.888353526592254639e-01 -1.618381589651107788e-01 -1.416026651859283447e-01 6.139697134494781494e-02 -8.725547790527343750e-02 2.653177380561828613e-01 -4.329714775085449219e-01 1.211342960596084595e-01
1.024363562464714050e-02 -1.788766384124755859e-01 1.959841102361679077e-01 -1.854200959205627441e-01 9.663092344999313354e-02 -3.215022757649421692e-02 -1.686373353004455566e-01 5.426671355962753296e-02 3.034044206142425537e-01 -4.001025557518005371e-01 5.804627761244773865e-02 2.052961587905883789e-01 -4.240518808364868164e-02 7.662447541952133179e-02 4.682285711169242859e-02 1.135095134377479553e-01 -2.814766764640808105e-02 -4.599140584468841553e-02 -8.287677913904190063e-02 -2.551410347223281860e-02 -6.957243382930755615e-02 2.297817170619964600e-01 8.340717107057571411e-02 1.309727132320404053e-01 -3.158385679125785828e-02 -4.217912852764129639e-01 -3.041089475154876709e-01 -7.157481461763381958e-02 -3.567854166030883789e-01 1.550012826919555664e-01 6.256198883056640625e-02 9.503339231014251709e-02
2.470144480466842651e-01 8.730755746364593506e-02 -8.581400662660598755e-02 -4.043592214584350586e-01 4.394368231296539307e-01 1.569967269897460938e-01 2.457460612058639526e-01 2.700408734381198883e-02 1.593447923660278320e-01 3.435578197240829468e-02 -2.433283030986785889e-01 1.785500645637512207e-01 1.303260326385498047e-01 5.270028486847877502e-02 -8.743035048246383667e-02 -1.781552843749523163e-02 4.443037509918212891e-02 -8.171694725751876831e-02 -1.488880813121795654e-01 -4.581873491406440735e-02 2.184049189090728760e-01 7.039341330528259277e-02 -2.894679009914398193e-01 -7.708847057074308395e-03 -2.180508375167846680e-01 8.830649405717849731e-02 -1.713408678770065308e-01 -1.886714845895767212e-01 -8.265429735183715820e-02 -7.135618478059768677e-02 -7.955114543437957764e-02 1.681006550788879395e-01
2.627585530281066895e-01 -2.154262065887451172e-01 -4.107547551393508911e-02 -1.690376847982406616e-01 3.254321515560150146e-01 7.262919843196868896e-02 2.456633001565933228e-01 3.273314833641052246e-01 3.566322624683380127e-01 -2.551049292087554932e-01 1.958052515983581543e-01 -1.029952615499496460e-01 7.663112878799438477e-02 1.783283054828643799e-01 7.443026453256607056e-02 -4.865527898073196411e-02 1.259765625000000000e-01 8.298636972904205322e-02 -4.448235034942626953e-02 9.930215775966644287e-02 1.021249815821647644e-01 8.250384032726287842e-02 2.822393178939819336e-01 1.703813672065734863e-01 -1.199605315923690796e-01 -6.145121902227401733e-02 1.180315855890512466e-02 -6.741199642419815063e-02 1.502257306128740311e-02 3.095655441284179688e-01 7.423709332942962646e-02 6.227434426546096802e-02
-2.530870437622070312e-01 -6.993821263313293457e-02 -8.594892919063568115e-02 -3.483919426798820496e-02 2.827898785471916199e-02 5.312403291463851929e-02 5.446122214198112488e-02 2.116897404193878174e-01 2.197132706642150879e-01 -1.024736464023590088e-01 -4.985212907195091248e-02 -1.051288545131683350e-01 -8.211210370063781738e-02 1.270915716886520386e-01 6.491511315107345581e-02 -1.943054646253585815e-01 -2.075072377920150757e-02 4.221036657691001892e-02 -4.142245650291442871e-01 1.257957220077514648e-01 -1.307225525379180908e-01 1.864920407533645630e-01 -7.052107155323028564e-02 3.010139465332031250e-01 -4.784567058086395264e-01 3.546120598912239075e-02 -4.852380976080894470e-02 1.093145739287137985e-02 -1.418693922460079193e-02 -7.907924056053161621e-02 -3.533831536769866943e-01 1.811707019805908203e-01
1.906656920909881592e-01 -1.000494658946990967e-01 -3.152450621128082275e-01 -1.255434378981590271e-02 -7.212261855602264404e-02 1.872947663068771362e-01 -2.057609707117080688e-01 3.573237359523773193e-01 2.200302183628082275e-01 -1.206335797905921936e-01 -1.316083967685699463e-01 1.800971478223800659e-01 3.045202046632766724e-02 -1.998599385842680931e-03 3.039997303858399391e-03 -2.020559161901473999e-01 1.365346163511276245e-01 1.254419088363647461e-01 -2.508599758148193359e-01 -2.547354400157928467e-01 1.896579563617706299e-01 1.676264256238937378e-01 -3.196277618408203125e-01 2.048045545816421509e-01 7.831794768571853638e-02 8.446866646409034729e-03 -6.611914932727813721e-02 -1.791388839483261108e-01 -1.578457057476043701e-01 -1.744914054870605469e-01 2.348734438419342041e-02 1.426765620708465576e-01
7.358576357364654541e-02 -7.039894908666610718e-02 -6.466063112020492554e-02 -1.601714044809341431e-01 -2.379816025495529175e-02 4.238409996032714844e-01 -1.025709062814712524e-01 1.022641584277153015e-01 2.981726825237274170e-01 -4.349153935909271240e-01 -1.771749407052993774e-01 3.316066861152648926e-01 2.045956254005432129e-02 1.213294640183448792e-01 1.403102725744247437e-01 -1.379346847534179688e-01 -1.504672765731811523e-01 2.092115134000778198e-01 -1.665482111275196075e-02 1.322889626026153564e-01 -7.312175631523132324e-02 9.521251171827316284e-02 2.496247738599777222e-01 1.104687526822090149e-01 -1.158119514584541321e-01 8.640156686305999756e-02 -9.326712042093276978e-02 2.235667407512664795e-01 1.408152095973491669e-02 -8.153232932090759277e-02 7.343859877437353134e-03 1.605255752801895142e-01
1.039158999919891357e-01 -2.625525593757629395e-01 -1.232923567295074463e-01 -1.350157260894775391e-01 4.665233194828033447e-02 2.956528663635253906e-01 1.498591154813766479e-01 1.151041612029075623e-01 -4.139929264783859253e-02 -2.907855808734893799e-01 -5.575763061642646790e-03 -3.629609197378158569e-02 1.343467831611633301e-01 2.149553298950195312e-01 1.045753657817840576e-01 3.205465152859687805e-02 -2.707708440721035004e-02 3.113733828067779541e-01 -1.201557293534278870e-01 -7.783295214176177979e-02 -2.034680694341659546e-01 3.635316789150238037e-01 5.841011926531791687e-02 2.604604065418243408e-01 -2.729945480823516846e-01 -2.822305858135223389e-01 -1.587973088026046753e-01 3.246454754844307899e-03 6.206405349075794220e-03 3.410156071186065674e-02 -2.319409549236297607e-01 -1.770673319697380066e-02
2.338027805089950562e-01 1.331138238310813904e-02 -3.507693996652960777e-03 1.650094240903854370e-01 2.256678640842437744e-01 -1.279560476541519165e-01 -4.259328916668891907e-02 2.661615908145904541e-01 2.529629506170749664e-02 -7.875271141529083252e-02 -2.638297080993652344e-01 2.389189749956130981e-01 -8.659260720014572144e-02 -9.402552992105484009e-02 2.761534750461578369e-01 1.360954940319061279e-01 1.530755311250686646e-01 1.579184830188751221e-01 -1.631330698728561401e-01 -1.474530100822448730e-01 8.116233348846435547e-02 2.695627510547637939e-01 1.247434541583061218e-01 -6.811394542455673218e-02 -3.238928616046905518e-01 2.152027487754821777e-01 -3.322814404964447021e-01 -1.584794968366622925e-01 -1.701207011938095093e-01 -9.109482169151306152e-02 -6.037480011582374573e-02 9.749240428209304810e-02
1.017627269029617310e-01 3.039578907191753387e-02 -9.546843916177749634e-02 -1.390747874975204468e-01 8.726132661104202271e-02 2.762404680252075195e-01 4.786930978298187256e-02 2.185648493468761444e-02 2.582508325576782227e-01 -3.813866972923278809e-01 -4.830975085496902466e-02 4.675379693508148193e-01 -6.222245469689369202e-02 1.716722398996353149e-01 1.312726736068725586e-01 -2.497580945491790771e-01 4.684751853346824646e-02 9.313423931598663330e-02 2.281425520777702332e-02 -4.475890018511563540e-04 -1.189316511154174805e-01 -2.068635448813438416e-02 1.969942450523376465e-01 7.976787537336349487e-02 -1.935178339481353760e-01 -9.519419632852077484e-03 -3.441261053085327148e-01 2.638533525168895721e-02 -1.745194196701049805e-01 -2.914731390774250031e-02 1.283772289752960205e-01 2.279573976993560791e-01
-5.737258493900299072e-02 8.504366874694824219e-02 -2.488881200551986694e-01 -1.393049955368041992e-01 9.215348213911056519e-02 -2.286557853221893311e-01 2.387008219957351685e-01 2.656230926513671875e-01 6.750015169382095337e-02 -1.052093505859375000e-01 -3.504767548292875290e-03 5.597693845629692078e-02 2.198610752820968628e-01 4.190877825021743774e-02 9.506983309984207153e-02 -1.684634685516357422e-01 2.169915437698364258e-01 -5.658178776502609253e-02 -3.583683371543884277e-01 -2.891166210174560547e-01 1.994102150201797485e-01 1.376132369041442871e-01 1.336193643510341644e-02 2.824137508869171143e-01 -9.305169433355331421e-02 -1.477796584367752075e-01 3.618031740188598633e-02 -9.602027386426925659e-02 4.020266607403755188e-02 1.357144415378570557e-01 -3.609315752983093262e-01 1.457988321781158447e-01
2.064713686704635620e-01 1.291744858026504517e-01 -7.553888112306594849e-02 -1.570686846971511841e-01 2.699842154979705811e-01 3.872399330139160156e-01 1.337355077266693115e-01 1.060009002685546875e-01 2.993274629116058350e-01 -3.095463216304779053e-01 -1.284220665693283081e-01 1.171367019414901733e-01 -1.575637906789779663e-01 -9.617152065038681030e-02 -1.029898673295974731e-01 -2.419290393590927124e-01 1.353562325239181519e-01 5.015281215310096741e-02 2.759122522547841072e-03 4.111568257212638855e-02 -6.577009800821542740e-03 2.483084350824356079e-01 2.975923717021942139e-01 2.908207103610038757e-02 -5.693196132779121399e-02 6.385954469442367554e-02 2.552898824214935303e-01 1.518516689538955688e-01 -2.056637853384017944e-01 -9.869978763163089752e-03 1.576025970280170441e-02 1.663178801536560059e-01
1.165283992886543274e-01 -2.156786471605300903e-01 -2.554160952568054199e-01 -1.867949217557907104e-01 -4.524248465895652771e-02 8.642543107271194458e-02 -9.085462242364883423e-02 3.031435906887054443e-01 2.882355153560638428e-01 5.249180365353822708e-03 -1.515116244554519653e-01 -1.280270814895629883e-01 -1.602291017770767212e-01 1.849958747625350952e-01 -2.626706957817077637e-01 -3.097359091043472290e-02 2.744786441326141357e-01 2.450516968965530396e-01 -8.688428252935409546e-02 -4.213606938719749451e-02 3.087841868400573730e-01 6.453402340412139893e-03 -9.400976449251174927e-02 1.353458464145660400e-01 8.115486055612564087e-02 -1.145837679505348206e-01 -9.065625816583633423e-02 -1.354065686464309692e-01 -2.556975185871124268e-01 7.264698296785354614e-02 -2.182095199823379517e-01 2.144740968942642212e-01
5.909412726759910583e-02 -1.143208295106887817e-01 -3.168805688619613647e-02 -1.529348790645599365e-01 3.568441271781921387e-01 1.000651121139526367e-01 5.035275593400001526e-02 1.523424535989761353e-01 2.546265907585620880e-02 -1.030037179589271545e-02 -1.161550357937812805e-01 1.512294262647628784e-01 4.971995055675506592e-01 -1.553678419440984726e-02 -1.229233443737030029e-01 -9.156210720539093018e-02 1.139342337846755981e-01 2.791820764541625977e-01 -3.659485280513763428e-01 1.245031803846359253e-01 3.145553469657897949e-01 1.127449199557304382e-01 3.052655793726444244e-02 1.057698056101799011e-01 -1.795243620872497559e-01 -2.121218666434288025e-02 -2.595587670803070068e-01 2.318028546869754791e-02 -1.343144625425338745e-01 2.929859235882759094e-02 -1.655024290084838867e-02 6.335218995809555054e-02
1.347391456365585327e-01 -1.091631948947906494e-01 1.094366610050201416e-01 -1.249044314026832581e-01 -7.745416462421417236e-02 -1.798796057701110840e-01 1.963462680578231812e-01 1.759565174579620361e-01 2.805910110473632812e-01 -2.217154204845428467e-01 -1.545305401086807251e-01 2.069880664348602295e-01 -1.263780295848846436e-01 1.023172363638877869e-01 1.866986304521560669e-01 -1.374369859695434570e-01 2.411270737648010254e-01 -1.082441285252571106e-01 -1.336365640163421631e-01 2.896620705723762512e-02 2.734433412551879883e-01 3.548348695039749146e-02 -1.578640192747116089e-01 2.616960108280181885e-01 2.917134761810302734e-02 8.323585987091064453e-02 -3.618234694004058838e-01 -4.312708973884582520e-02 -2.280729711055755615e-01 -2.568742632865905762e-01 6.440733373165130615e-02 1.974495351314544678e-01
-4.234005883336067200e-02 -4.530861228704452515e-02 -1.896409243345260620e-01 -5.700278654694557190e-02 2.869164347648620605e-01 2.123893797397613525e-01 3.331943973898887634e-02 -1.385022327303886414e-02 2.685763128101825714e-02 -4.199776649475097656e-01 -6.529281288385391235e-02 2.524585723876953125e-01 -3.466024994850158691e-01 1.536508798599243164e-01 8.554439991712570190e-02 6.382187455892562866e-02 2.292430847883224487e-01 1.435288935899734497e-01 -2.940978705883026123e-01 2.285008877515792847e-01 -2.097183763980865479e-01 1.015648394823074341e-01 -6.412463635206222534e-02 7.443661242723464966e-02 -1.142738759517669678e-01 -7.215584814548492432e-02 -3.020077943801879883e-01 1.012719050049781799e-01 9.575426578521728516e-02 1.228935047984123230e-01 -8.642162382602691650e-02 -2.638186328113079071e-02
-2.073459327220916748e-02 7.922548055648803711e-02 -1.360442936420440674e-01 4.569027572870254517e-02 4.871290177106857300e-02 -3.553276136517524719e-02 8.193173259496688843e-02 2.568980157375335693e-01 1.763576567173004150e-01 -1.728135198354721069e-01 -1.064330637454986572e-01 -1.124140098690986633e-01 3.104003071784973145e-01 1.666195094585418701e-01 -7.262755185365676880e-02 1.149113625288009644e-01 2.699298560619354248e-01 6.139634922146797180e-02 -6.067292764782905579e-02 -9.053155034780502319e-02 6.381461024284362793e-02 1.287425309419631958e-01 -7.867632806301116943e-02 3.359071612358093262e-01 5.110912956297397614e-03 -1.885238736867904663e-01 -4.727656245231628418e-01 -1.837269514799118042e-01 -8.628296852111816406e-02 3.108630180358886719e-01 -2.075459808111190796e-01 2.580988593399524689e-02
1.152577027678489685e-01 -8.398657292127609253e-02 1.814109832048416138e-01 -2.677036821842193604e-01 1.363909393548965454e-01 -2.983857318758964539e-02 -3.669922053813934326e-02 2.727977633476257324e-01 2.571282384451478720e-04 1.474280934780836105e-02 -1.900186985731124878e-01 4.776367172598838806e-02 1.220286563038825989e-01 -7.562749087810516357e-02 -1.686958521604537964e-01 -6.586374342441558838e-02 3.703316748142242432e-01 1.236434206366539001e-01 -2.433768808841705322e-01 7.987443357706069946e-03 -2.191196754574775696e-02 2.935100793838500977e-01 -8.003076165914535522e-02 1.134016662836074829e-01 -3.575538992881774902e-01 -2.208771705627441406e-01 -1.754496693611145020e-01 1.476049274206161499e-01 -1.596119701862335205e-01 3.349215686321258545e-01 -5.763300135731697083e-02 4.684735555201768875e-03
5.247049033641815186e-02 2.930517867207527161e-02 -9.961519390344619751e-04 -2.425579540431499481e-02 7.474596612155437469e-03 3.388949632644653320e-01 2.937120199203491211e-01 2.111354023218154907e-01 2.638992965221405029e-01 -3.223678469657897949e-01 -9.996739774942398071e-02 8.044461905956268311e-02 -2.225770205259323120e-01 2.554436624050140381e-01 -5.157331470400094986e-03 -1.883931308984756470e-01 2.892052568495273590e-02 -9.142351150512695312e-02 1.156734302639961243e-01 -2.393761128187179565e-01 7.025907188653945923e-02 2.692187726497650146e-01 6.534428894519805908e-02 1.012745499610900879e-01 -1.197808235883712769e-01 -1.322216391563415527e-01 -1.286761462688446045e-01 2.875462174415588379e-01 -1.226499080657958984e-01 1.387719213962554932e-01 1.137365996837615967e-01 2.440989911556243896e-01
1.150993406772613525e-01 -1.434508413076400757e-01 -1.715310662984848022e-01 1.419965364038944244e-02 -2.947632782161235809e-02 2.050027698278427124e-01 -4.025637358427047729e-02 5.291837267577648163e-03 1.243836581707000732e-01 -4.315148890018463135e-01 -2.049642205238342285e-01 1.871732026338577271e-01 -7.576891034841537476e-02 2.424758970737457275e-01 3.213622421026229858e-02 -1.431197673082351685e-01 3.071486949920654297e-01 6.239040195941925049e-02 -1.174824982881546021e-01 -2.045820057392120361e-01 2.064711600542068481e-01 2.609596550464630127e-01 -5.710035189986228943e-02 -1.254368871450424194e-01 5.382913723587989807e-02 -3.021188974380493164e-01 -3.650587797164916992e-02 -2.003891170024871826e-01 -1.773200780153274536e-01 4.435200989246368408e-02 -2.700639367103576660e-01 4.017646238207817078e-02
-1.624021679162979126e-01 -2.600110173225402832e-01 -2.873760163784027100e-01 -7.237398624420166016e-02 1.739395409822463989e-01 9.243126958608627319e-02 -8.574786782264709473e-02 1.994893848896026611e-01 1.934638619422912598e-01 -2.251228094100952148e-01 -1.804432719945907593e-01 -5.608328059315681458e-02 -1.345925629138946533e-01 1.056962087750434875e-01 1.151988729834556580e-01 8.714625984430313110e-02 1.759679764509201050e-01 1.124282032251358032e-01 1.434138864278793335e-01 5.643777921795845032e-02 -1.431224495172500610e-01 -1.923474222421646118e-01 -9.011884778738021851e-02 1.680827554082497954e-04 -1.755710244178771973e-01 1.404572427272796631e-01 -2.887522578239440918e-01 8.758701384067535400e-03 -1.616814136505126953e-01 -2.695809490978717804e-02 -4.530586302280426025e-01 2.432811409235000610e-01
-2.311626225709915161e-01 -1.189472973346710205e-01 -7.066573947668075562e-02 1.189930886030197144e-01 3.187980651855468750e-01 -1.186691820621490479e-01 -1.966042369604110718e-01 7.803053408861160278e-02 7.113828510046005249e-02 -2.234777808189392090e-02 -2.852445840835571289e-01 1.800499260425567627e-01 -6.397798657417297363e-02 -4.239461198449134827e-02 8.593665063381195068e-02 -1.313343644142150879e-01 1.504347920417785645e-01 1.494933199137449265e-02 -3.274675607681274414e-01 -2.553091943264007568e-01 2.250788062810897827e-01 2.854161858558654785e-01 9.770010411739349365e-02 2.632755339145660400e-01 -3.021731376647949219e-01 5.156565830111503601e-02 -1.820531040430068970e-01 -1.707980334758758545e-01 -1.681335717439651489e-01 -4.655351862311363220e-02 -3.951500356197357178e-02 9.167609363794326782e-02
-3.639016998931765556e-03 -2.227327227592468262e-01 -2.714259922504425049e-01 -2.356824427843093872e-01 3.873147815465927124e-02 3.262717649340629578e-02 1.648075282573699951e-01 1.058837473392486572e-01 -1.026310920715332031e-01 -2.090215384960174561e-01 -7.571797817945480347e-02 1.048502922058105469e-01 1.801219135522842407e-01 3.033545315265655518e-01 1.194296479225158691e-01 -1.958772689104080200e-01 2.498716413974761963e-01 -2.592566013336181641e-01 5.812688544392585754e-02 2.073625922203063965e-01 1.843079030513763428e-01 1.331742573529481888e-02 7.923075929284095764e-03 1.823411136865615845e-01 -2.091255784034729004e-02 5.825069546699523926e-02 -3.438446223735809326e-01 9.996668249368667603e-02 6.554944440722465515e-03 3.282957971096038818e-01 -1.844920217990875244e-01 1.215517818927764893e-01
-1.301993131637573242e-01 -1.088497340679168701e-01 -3.010721802711486816e-01 6.864319089800119400e-03 6.624420732259750366e-02 1.400458067655563354e-01 -6.409526336938142776e-03 6.173372641205787659e-02 3.738914132118225098e-01 -2.022185176610946655e-01 -4.139402508735656738e-01 1.044376194477081299e-01 1.624524146318435669e-01 9.994526207447052002e-02 9.962027519941329956e-02 -1.995125114917755127e-01 -1.504540741443634033e-01 -6.087390705943107605e-02 -1.749244630336761475e-01 -6.350024044513702393e-02 1.037933975458145142e-01 1.569716036319732666e-01 -2.256815731525421143e-01 2.043457143008708954e-02 -3.067645132541656494e-01 -1.918761283159255981e-01 -2.412959784269332886e-01 1.704831868410110474e-01 -1.527573168277740479e-02 -1.192557588219642639e-01 1.445754915475845337e-01 4.798495396971702576e-02
6.329942494630813599e-02 -3.335409164428710938e-01 -2.263919822871685028e-02 -2.553796172142028809e-01 2.791110873222351074e-01 1.760205626487731934e-01 -1.943552494049072266e-01 2.373657375574111938e-01 8.672652393579483032e-02 -3.665347993373870850e-01 1.363548487424850464e-01 1.634416282176971436e-01 -7.773619145154953003e-03 2.441787868738174438e-01 -1.276479810476303101e-01 -3.508454263210296631e-01 1.094154492020606995e-01 9.818122535943984985e-02 -9.516364336013793945e-02 -1.419377028942108154e-01 1.668805032968521118e-01 3.772816434502601624e-02 -5.928771942853927612e-02 7.695565372705459595e-02 -2.368686199188232422e-01 5.511811375617980957e-02 -1.404567509889602661e-01 5.697800219058990479e-02 -9.203694760799407959e-02 9.814479202032089233e-02 1.715549230575561523e-01 -1.028953492641448975e-01
-1.838474869728088379e-01 -2.410806529223918915e-02 -4.964800085872411728e-03 -2.357226163148880005e-01 3.031821846961975098e-01 -4.813048057258129120e-03 9.709284454584121704e-02 2.155815064907073975e-02 1.534046530723571777e-01 -1.773053407669067383e-01 -1.996597200632095337e-01 6.752610206604003906e-02 8.343982696533203125e-02 7.613785564899444580e-02 -1.280472725629806519e-01 -8.240517973899841309e-02 6.500615179538726807e-02 1.351690888404846191e-01 -4.283948242664337158e-01 -1.056183408945798874e-02 3.773332238197326660e-01 3.368395194411277771e-02 -3.655650187283754349e-03 8.799120783805847168e-02 -1.209865361452102661e-01 -3.140151500701904297e-03 -3.899085223674774170e-01 1.496260464191436768e-01 -2.975342273712158203e-01 1.042231321334838867e-01 -1.371958572417497635e-02 -1.637448370456695557e-01
2.359223067760467529e-01 1.661558076739311218e-02 4.172810539603233337e-02 -3.709483519196510315e-02 2.258440256118774414e-01 2.915934622287750244e-01 -4.522679373621940613e-02 1.047273501753807068e-01 3.123919665813446045e-01 2.880967408418655396e-02 1.089409962296485901e-01 2.670227289199829102e-01 -1.409796327352523804e-01 6.630796939134597778e-02 2.617836296558380127e-01 -2.324365638196468353e-02 2.071780562400817871e-01 -3.667785972356796265e-02 -8.318166434764862061e-02 -8.516454696655273438e-02 -2.545658051967620850e-01 -8.469823747873306274e-02 2.515159249305725098e-01 -1.132510527968406677e-01 -3.320660293102264404e-01 -1.643501967191696167e-01 -1.973362714052200317e-01 -9.952662140130996704e-02 -7.564047724008560181e-02 1.984342783689498901e-01 -1.630163490772247314e-01 2.294975966215133667e-01
-2.948043122887611389e-02 -5.169965624809265137e-01 -2.061674930155277252e-02 -1.924412250518798828e-01 -3.469398245215415955e-02 2.445853650569915771e-01 2.510366439819335938e-01 2.250166386365890503e-01 1.367735713720321655e-01 -1.900666207075119019e-01 -3.341844305396080017e-02 -6.517334375530481339e-03 -1.617874652147293091e-01 -1.419121176004409790e-01 -1.479911208152770996e-01 -4.295404534786939621e-03 -3.772492706775665283e-02 9.200206398963928223e-02 -1.930230706930160522e-01 -1.651532500982284546e-01 5.855808407068252563e-02 2.180526256561279297e-01 9.471021592617034912e-02 -1.217442899942398071e-01 -2.513638138771057129e-01 -2.273938357830047607e-01 -2.841297686100006104e-01 1.216574292629957199e-02 -7.969576865434646606e-03 2.010959833860397339e-01 -4.303329624235630035e-03 1.000194102525711060e-01
1.974122673273086548e-01 -2.436954528093338013e-01 1.926867812871932983e-01 -7.517443597316741943e-02 -1.015197634696960449e-01 -1.515801250934600830e-01 9.009820967912673950e-02 4.560882598161697388e-02 3.159137964248657227e-01 -2.832597494125366211e-01 -1.682371646165847778e-01 2.433489412069320679e-01 -7.286172360181808472e-02 2.391948699951171875e-01 1.888204216957092285e-01 -1.814461052417755127e-01 9.660019725561141968e-02 -2.564571565017104149e-03 -3.950187936425209045e-02 -5.596979707479476929e-02 8.865614980459213257e-02 1.995450556278228760e-01 -2.714285627007484436e-02 2.023049890995025635e-01 -6.625759601593017578e-02 1.988281607627868652e-01 -2.704964578151702881e-01 -8.228595554828643799e-02 -1.813711971044540405e-01 -3.376347422599792480e-01 -1.083887964487075806e-01 1.756299287080764771e-01
-2.257917672395706177e-01 -7.762201130390167236e-02 -8.128584362566471100e-03 -1.583118885755538940e-01 2.787994444370269775e-01 -7.568033039569854736e-02 -6.547574698925018311e-02 -1.718352362513542175e-02 2.416883558034896851e-01 -1.281709522008895874e-01 -9.384145587682723999e-02 1.900299452245235443e-02 5.088840797543525696e-02 1.602421104907989502e-01 1.981530785560607910e-01 2.863013744354248047e-02 2.403935045003890991e-01 6.246301531791687012e-02 -1.150554642081260681e-01 -7.373345643281936646e-02 1.604207903146743774e-01 1.307954192161560059e-01 2.219436019659042358e-01 -2.060730308294296265e-01 -3.332413733005523682e-01 -5.222875997424125671e-02 -2.204272449016571045e-01 8.683382719755172729e-02 -4.127849638462066650e-01 -2.336821854114532471e-01 -2.033697068691253662e-01 1.620771884918212891e-01
-8.271243423223495483e-02 2.237054053694009781e-03 -1.681295931339263916e-01 -5.272544547915458679e-02 3.092236220836639404e-01 3.112290427088737488e-02 -3.236083686351776123e-02 2.628512978553771973e-01 1.933368742465972900e-01 -3.795028626918792725e-01 -2.800399959087371826e-01 -9.939635545015335083e-02 2.606239169836044312e-02 1.753847487270832062e-02 -5.299772601574659348e-03 -3.302330151200294495e-02 2.464824318885803223e-01 -2.141923755407333374e-01 -2.912683188915252686e-01 -1.532121300697326660e-01 1.178921088576316833e-01 -7.642938941717147827e-02 -1.948661804199218750e-01 -1.851670444011688232e-01 -1.795947551727294922e-02 5.435203388333320618e-02 -3.409531116485595703e-01 2.418324649333953857e-01 -1.333357542753219604e-01 9.512725472450256348e-02 8.934525400400161743e-02 6.172141060233116150e-02
6.037738546729087830e-02 -2.011698437854647636e-03 8.613570779561996460e-02 -1.909530758857727051e-01 3.326447606086730957e-01 1.260305643081665039e-01 -4.243889451026916504e-02 3.130744993686676025e-01 4.783359169960021973e-01 -1.884429454803466797e-01 -4.750508069992065430e-02 -3.700218349695205688e-02 -1.192393377423286438e-01 -1.294392943382263184e-01 9.260430932044982910e-03 -9.700350463390350342e-02 1.865265369415283203e-01 2.818148024380207062e-02 -3.512101620435714722e-02 -1.785517632961273193e-01 -1.802056878805160522e-01 -5.962124094367027283e-02 3.668106198310852051e-01 6.082956679165363312e-03 8.106224238872528076e-02 1.097020357847213745e-01 -1.388077288866043091e-01 9.549505263566970825e-02 8.919705450534820557e-02 -4.768627882003784180e-02 -1.766659617424011230e-01 2.999256551265716553e-01
-3.244364559650421143e-01 -1.357479393482208252e-01 -1.607596278190612793e-01 -1.049710437655448914e-01 4.223520308732986450e-02 2.351082116365432739e-01 6.225136294960975647e-02 6.777901202440261841e-02 2.189804464578628540e-01 1.739039458334445953e-02 -4.448825120925903320e-02 -1.378699112683534622e-02 -1.439845710992813110e-01 1.749361455440521240e-01 9.281330555677413940e-02 -8.427035808563232422e-02 1.073137670755386353e-01 -3.078128583729267120e-02 -3.612949550151824951e-01 1.412344723939895630e-01 5.917868390679359436e-02 2.313479781150817871e-01 -3.730728104710578918e-02 3.836188614368438721e-01 -2.992873489856719971e-01 3.689725697040557861e-02 -5.031931027770042419e-02 -3.302126377820968628e-02 2.918632142245769501e-02 5.515394359827041626e-02 -3.839577734470367432e-01 2.050591111183166504e-01
6.765504926443099976e-02 -2.050557881593704224e-01 -9.295297414064407349e-02 -2.366837579756975174e-04 3.403093218803405762e-01 2.925834991037845612e-02 -7.074063271284103394e-02 1.213205307722091675e-01 -8.124779909849166870e-02 -6.166062876582145691e-02 -4.759152978658676147e-02 6.616704165935516357e-02 6.938206404447555542e-02 6.199154257774353027e-02 -8.926825225353240967e-02 -5.165877342224121094e-01 1.876357048749923706e-01 -3.024291992187500000e-02 -2.116369605064392090e-01 1.661237776279449463e-01 1.111777424812316895e-01 -8.142720907926559448e-02 1.745936274528503418e-01 3.173130154609680176e-01 -1.672942042350769043e-01 -1.283069252967834473e-01 -3.883614838123321533e-01 1.361208558082580566e-01 6.748556345701217651e-02 -9.503220021724700928e-02 -8.908984810113906860e-02 1.175335794687271118e-01
1.548887044191360474e-01 2.167479991912841797e-01 -1.280609369277954102e-01 -1.835341304540634155e-01 1.325106769800186157e-01 -1.162055358290672302e-01 1.694279164075851440e-01 3.642566204071044922e-01 3.077029883861541748e-01 -1.558899879455566406e-01 -4.789559543132781982e-02 -9.336179494857788086e-02 5.289268493652343750e-02 4.410417750477790833e-02 -2.112748771905899048e-01 -3.635542839765548706e-02 2.764710187911987305e-01 -1.158819049596786499e-01 -2.763494253158569336e-01 -9.727575629949569702e-02 1.312475055456161499e-01 1.389302778989076614e-02 -5.916491150856018066e-02 -2.389535605907440186e-01 -4.732020571827888489e-02 2.373370826244354248e-01 -2.712800800800323486e-01 1.648650765419006348e-01 -2.287039011716842651e-01 -4.760156199336051941e-02 -1.836321502923965454e-01 6.671400368213653564e-02
-7.405228167772293091e-02 -2.264852076768875122e-01 -1.113884076476097107e-01 1.314990669488906860e-01 -8.019043505191802979e-02 1.810182817280292511e-02 -6.508915871381759644e-02 -7.241325080394744873e-02 1.208633854985237122e-01 -1.725947260856628418e-01 6.614354904741048813e-03 9.544519335031509399e-02 -8.209953457117080688e-02 -5.130253732204437256e-02 1.865550130605697632e-01 -1.196850016713142395e-01 6.379941105842590332e-02 -2.497278898954391479e-02 -4.531746208667755127e-01 -6.468072533607482910e-02 2.870932817459106445e-01 1.007740199565887451e-01 -1.760759651660919189e-01 3.732247054576873779e-01 -1.712507903575897217e-01 -3.992698714137077332e-02 -1.629581898450851440e-01 3.639778122305870056e-02 -9.668204188346862793e-02 1.644074916839599609e-01 -3.933885991573333740e-01 2.412005811929702759e-01
-1.346960514783859253e-01 -9.418695420026779175e-02 -3.286111354827880859e-02 1.219534575939178467e-01 3.005823791027069092e-01 -9.079407155513763428e-02 3.871084004640579224e-02 4.914970323443412781e-02 2.023772336542606354e-02 -1.334417909383773804e-01 -2.433157563209533691e-01 2.290512472391128540e-01 6.962910294532775879e-02 1.741405129432678223e-01 1.224580593407154083e-02 -3.923690319061279297e-02 2.491986751556396484e-02 4.236919805407524109e-02 -3.729555010795593262e-01 -1.418409943580627441e-01 1.044276133179664612e-01 1.044246926903724670e-01 2.335792034864425659e-01 2.587998509407043457e-01 -2.634917199611663818e-01 1.619039475917816162e-01 -3.300391137599945068e-01 -3.665111660957336426e-01 -6.450613588094711304e-02 -8.836069703102111816e-02 -3.428440913558006287e-02 1.753904521465301514e-01
-2.305471003055572510e-01 -1.576897054910659790e-01 -1.439446508884429932e-01 -1.221381351351737976e-01 9.135000407695770264e-02 1.486672759056091309e-01 -2.216610300820320845e-04 1.129075288772583008e-01 1.431126892566680908e-01 -4.989640116691589355e-01 -3.879412263631820679e-02 1.358835846185684204e-01 -1.928062587976455688e-01 6.846542656421661377e-02 1.755497753620147705e-01 -7.856635004281997681e-02 3.925095126032829285e-02 2.954590320587158203e-01 -6.778015196323394775e-02 -1.263678539544343948e-02 -2.482780367136001587e-01 6.418723613023757935e-02 2.057651132345199585e-01 -5.975810810923576355e-02 -1.193526536226272583e-01 -6.315964460372924805e-02 -1.921222954988479614e-01 2.545949518680572510e-01 -6.593217700719833374e-02 1.882562339305877686e-01 -3.305971026420593262e-01 2.393585070967674255e-02
1.480664685368537903e-02 -5.545462667942047119e-02 -1.168674975633621216e-01 5.102286860346794128e-02 4.724447056651115417e-02 -5.569301918148994446e-02 1.086159273982048035e-01 2.917811870574951172e-01 1.364396512508392334e-01 -2.983916401863098145e-01 -1.465270370244979858e-01 5.895263329148292542e-02 2.377557009458541870e-01 5.173529684543609619e-02 4.541558772325515747e-02 -3.166244328022003174e-01 -2.333288080990314484e-02 -3.175680292770266533e-03 -1.373800784349441528e-01 -1.838358044624328613e-01 -1.639965772628784180e-01 1.176030281931161880e-02 -2.191140353679656982e-01 2.768583297729492188e-01 3.592834621667861938e-02 1.341725587844848633e-01 -2.715845704078674316e-01 -1.947693079710006714e-01 -1.693708151578903198e-01 4.127454161643981934e-01 -1.776456534862518311e-01 1.324858218431472778e-01
-1.801298707723617554e-01 7.226175814867019653e-02 -3.195700992364436388e-04 -2.573976814746856689e-01 1.217342838644981384e-01 3.198885172605514526e-02 1.578381210565567017e-01 4.136932194232940674e-01 -8.838555216789245605e-02 -2.396301180124282837e-01 1.045230496674776077e-02 -3.693777322769165039e-02 -1.506388485431671143e-01 2.107505649328231812e-01 -1.277171820402145386e-01 -6.668131798505783081e-02 -6.090044975280761719e-02 -1.309726270847022533e-03 -3.372952342033386230e-01 2.684122649952769279e-03 -1.368167102336883545e-01 2.505348920822143555e-01 2.913663983345031738e-01 2.396706342697143555e-01 -2.176484465599060059e-01 -1.076672002673149109e-01 -2.869035005569458008e-01 7.597772032022476196e-02 -1.123787239193916321e-01 -2.000019699335098267e-02 1.667366176843643188e-01 2.044246159493923187e-02
2.311687469482421875e-01 -4.169245809316635132e-02 -6.714721769094467163e-02 1.061802636831998825e-02 1.597068905830383301e-01 2.120003700256347656e-01 -1.616223603487014771e-01 -1.237389538437128067e-02 2.558876574039459229e-01 -1.939806640148162842e-01 2.651507500559091568e-03 3.005344569683074951e-01 -1.945209354162216187e-01 2.621926665306091309e-01 1.242935955524444580e-01 -1.870294511318206787e-01 1.107739731669425964e-01 1.061361059546470642e-01 -6.381078809499740601e-02 -9.763726592063903809e-02 -2.582189142704010010e-01 6.454837042838335037e-03 3.236345350742340088e-01 2.132926834747195244e-03 -1.994305402040481567e-01 -7.195308059453964233e-02 -1.727214157581329346e-01 1.206566020846366882e-02 -7.580029964447021484e-02 2.252771407365798950e-01 -5.556752439588308334e-03 3.911149799823760986e-01
-4.153389018028974533e-03 -2.867910563945770264e-01 1.803660094738006592e-01 -1.171938702464103699e-01 3.863673657178878784e-02 1.889330893754959106e-02 -9.885216504335403442e-02 2.820676565170288086e-01 1.022147014737129211e-01 -2.844652533531188965e-01 -3.505779206752777100e-01 -4.106217250227928162e-02 8.958135731518268585e-04 -2.483991235494613647e-01 -2.010486833751201630e-02 2.499569021165370941e-02 2.482719570398330688e-01 1.022218316793441772e-01 -2.749757468700408936e-01 -1.089386269450187683e-02 -1.413145568221807480e-02 3.998716175556182861e-02 1.153665557503700256e-01 2.058368474245071411e-01 -9.760722517967224121e-02 -1.854876056313514709e-02 3.263744339346885681e-02 2.593388557434082031e-01 -3.762513101100921631e-01 2.203729450702667236e-01 -1.275410205125808716e-01 1.082024797797203064e-01
-2.225612998008728027e-01 -6.229529529809951782e-02 9.427310433238744736e-04 -2.879629731178283691e-01 2.005253136157989502e-01 2.295168340206146240e-01 1.965420544147491455e-01 -5.579618364572525024e-02 4.523965716361999512e-02 -2.479394376277923584e-01 5.892599932849407196e-03 -1.438214182853698730e-01 8.439853787422180176e-02 1.431371122598648071e-01 2.867967188358306885e-01 -1.085939034819602966e-01 4.073394089937210083e-02 -2.195157483220100403e-02 -2.701623737812042236e-01 8.527538180351257324e-02 3.884092345833778381e-02 1.787387430667877197e-01 3.868789179250597954e-03 3.627457916736602783e-01 -2.162269651889801025e-01 -1.329520493745803833e-01 -2.120138704776763916e-01 6.622068583965301514e-02 1.071285009384155273e-01 -1.829020082950592041e-01 -6.563539057970046997e-02 3.356725871562957764e-01
1.698661744594573975e-01 -1.374852061271667480e-01 -2.012143135070800781e-01 5.223329737782478333e-02 3.729195520281791687e-02 -9.910994023084640503e-02 2.347652241587638855e-02 4.147381782531738281e-01 2.625718712806701660e-01 -3.371972963213920593e-02 -9.425955265760421753e-02 -1.640335172414779663e-01 -1.773035824298858643e-01 -1.665852218866348267e-01 2.348573907511308789e-04 -3.056125342845916748e-01 6.478726118803024292e-02 7.636786252260208130e-02 -2.693074345588684082e-01 7.033986598253250122e-02 7.823307067155838013e-02 -1.104445904493331909e-01 -2.032627612352371216e-01 1.267227381467819214e-01 1.558534801006317139e-03 -1.057548075914382935e-01 -1.611178815364837646e-01 -2.703133821487426758e-01 -2.737291455268859863e-01 2.179299592971801758e-01 -8.460965752601623535e-02 2.525966763496398926e-01
-6.337346881628036499e-02 -2.351990044116973877e-01 -1.424236297607421875e-01 -3.877382352948188782e-02 2.724048793315887451e-01 1.821036636829376221e-02 1.327561289072036743e-01 2.349283397197723389e-01 4.096194207668304443e-01 -6.472197175025939941e-02 -6.129076331853866577e-02 8.514128625392913818e-02 3.550250828266143799e-02 1.289185434579849243e-01 -2.305374443531036377e-01 -1.797192841768264771e-01 1.901393532752990723e-01 -2.203502655029296875e-01 -1.910219341516494751e-01 -2.223826348781585693e-01 1.882779896259307861e-01 3.973805904388427734e-02 -2.381203025579452515e-01 -1.300087720155715942e-01 -3.141061663627624512e-01 -8.793283253908157349e-02 -8.225758373737335205e-02 2.960454523563385010e-01 -9.453309699892997742e-03 2.962424606084823608e-02 -4.553585126996040344e-02 9.470432996749877930e-03
-1.746814139187335968e-02 -2.401796728372573853e-01 2.940396778285503387e-02 -2.106303572654724121e-01 3.379796147346496582e-01 2.178287059068679810e-01 1.121165603399276733e-02 9.865465015172958374e-02 8.048783987760543823e-02 -2.722517848014831543e-01 -3.291071653366088867e-01 7.431039214134216309e-02 -1.801966726779937744e-01 -2.312309667468070984e-02 2.054305281490087509e-03 2.114759683609008789e-01 3.152110874652862549e-01 2.779355049133300781e-01 -2.780220806598663330e-01 1.732789576053619385e-01 -1.354422513395547867e-02 1.477685123682022095e-01 -9.195443987846374512e-02 4.858416691422462463e-02 -1.591059863567352295e-01 1.968486420810222626e-02 -1.435712873935699463e-01 2.319973856210708618e-01 -4.966648295521736145e-02 -1.156661733984947205e-01 -4.035518690943717957e-02 -1.367529034614562988e-01
2.256060950458049774e-02 -1.867908090353012085e-01 -3.963072970509529114e-02 -3.401625752449035645e-01 4.112258553504943848e-01 1.958139240741729736e-02 1.784324944019317627e-01 -8.573077619075775146e-02 -2.968579903244972229e-02 -4.687931388616561890e-02 1.172539032995700836e-02 2.725586295127868652e-02 1.753770560026168823e-02 2.342735677957534790e-01 2.044692337512969971e-01 -3.263225033879280090e-02 1.830635517835617065e-01 -1.617264300584793091e-01 -8.541922271251678467e-02 9.791853278875350952e-02 -4.286588169634342194e-03 2.218890041112899780e-01 3.535660356283187866e-02 1.329166144132614136e-01 -4.543325304985046387e-02 -5.807841569185256958e-02 -2.296897172927856445e-01 2.073530554771423340e-01 -9.192477911710739136e-03 -1.321708131581544876e-02 -4.043651521205902100e-01 3.562792837619781494e-01
7.183490693569183350e-02 -1.388528347015380859e-01 -1.177728474140167236e-01 -1.427671909332275391e-01 4.607103392481803894e-02 2.471362203359603882e-01 -3.479469940066337585e-02 1.050159782171249390e-01 1.545471698045730591e-01 -3.484545648097991943e-01 -7.456696778535842896e-02 4.962234795093536377e-01 -2.237953841686248779e-01 2.742297947406768799e-01 8.366371691226959229e-02 -1.561235338449478149e-01 1.765780895948410034e-02 1.301283687353134155e-01 -1.214291155338287354e-01 3.594138193875551224e-03 2.295958623290061951e-02 -9.218591451644897461e-02 9.477851539850234985e-02 -1.199334412813186646e-01 -8.224818110466003418e-02 -8.863446861505508423e-02 -3.606109023094177246e-01 -9.305414557456970215e-02 9.425010532140731812e-02 2.459006570279598236e-02 -1.214227229356765747e-01 2.648736238479614258e-01
-1.289743036031723022e-01 -1.047353670001029968e-01 -2.800894975662231445e-01 -7.744799554347991943e-02 2.803773283958435059e-01 9.347274899482727051e-02 1.631158217787742615e-02 7.957593351602554321e-02 -7.068897038698196411e-02 1.109438538551330566e-01 -2.087164372205734253e-01 9.806909412145614624e-02 3.123108148574829102e-01 -1.846335679292678833e-01 -1.796062290668487549e-02 -1.736456900835037231e-01 -1.814336702227592468e-02 1.299359500408172607e-01 -2.068883925676345825e-01 3.423663973808288574e-02 2.579219937324523926e-01 2.558858692646026611e-01 1.056293305009603500e-02 1.300680488348007202e-01 -2.906292378902435303e-01 -1.187193393707275391e-01 -3.561846613883972168e-01 5.364069342613220215e-02 -2.415093481540679932e-01 3.143388405442237854e-02 -1.072410568594932556e-01 2.281978279352188110e-01
-1.281895488500595093e-02 1.991476118564605713e-01 -3.458625823259353638e-02 -1.122473701834678650e-01 4.623095095157623291e-01 1.179182343184947968e-02 2.258372902870178223e-01 -1.875818073749542236e-01 2.559017539024353027e-01 1.081587094813585281e-02 6.073125079274177551e-02 2.667342722415924072e-01 2.088297903537750244e-01 -2.953789830207824707e-01 5.714460276067256927e-03 -1.166014894843101501e-01 1.230013668537139893e-01 -9.640872478485107422e-02 -1.296928673982620239e-01 4.018466919660568237e-02 1.013484522700309753e-01 1.836616396903991699e-01 -3.738807514309883118e-02 9.172843396663665771e-02 -2.461526542901992798e-01 -1.614871621131896973e-01 -2.224895060062408447e-01 9.177847206592559814e-02 -2.020517736673355103e-01 7.416772842407226562e-02 -2.708753645420074463e-01 2.070683799684047699e-02
5.572719033807516098e-03 6.307639181613922119e-02 -8.073069155216217041e-02 1.881531178951263428e-01 2.104267030954360962e-01 -9.524910151958465576e-02 1.456462144851684570e-01 3.368659913539886475e-01 1.861786991357803345e-01 -5.854684859514236450e-02 -2.037973403930664062e-01 3.496263548731803894e-02 -1.674988865852355957e-01 9.621828794479370117e-03 4.020138382911682129e-01 -1.856018044054508209e-02 2.185237556695938110e-01 -2.261108346283435822e-02 -1.531039327383041382e-01 2.485515549778938293e-02 1.891431212425231934e-01 2.826184630393981934e-01 1.949382871389389038e-01 -2.104109618812799454e-03 -3.708755373954772949e-01 3.474376350641250610e-02 -2.043781578540802002e-01 4.278497025370597839e-02 -2.166849672794342041e-01 -1.890307515859603882e-01 2.317610941827297211e-02 5.932042375206947327e-02
6.792508065700531006e-02 -2.602474689483642578e-01 -2.401746362447738647e-01 -2.535005807876586914e-01 8.216384798288345337e-02 -6.643768399953842163e-02 1.130446568131446838e-01 2.636332809925079346e-01 3.085318207740783691e-02 -2.712459862232208252e-01 1.653375774621963501e-01 -8.038742095232009888e-02 1.716484576463699341e-01 1.423150599002838135e-01 3.795631602406501770e-02 -7.987613230943679810e-02 3.969959318637847900e-01 -1.426499783992767334e-01 1.883655190467834473e-01 1.306816637516021729e-01 8.380188792943954468e-02 -6.242612004280090332e-02 9.507803618907928467e-02 1.487869471311569214e-01 -2.149916291236877441e-01 5.429878365248441696e-04 -3.905857205390930176e-01 1.075223684310913086e-01 -7.154359668493270874e-02 -5.989385396242141724e-02 -2.237539142370223999e-01 6.840375065803527832e-02
1.489817053079605103e-01 8.446334302425384521e-02 9.636264294385910034e-02 -4.104849100112915039e-01 3.021289110183715820e-01 -5.499637499451637268e-02 5.564957484602928162e-02 2.025248408317565918e-01 3.145678043365478516e-01 -3.448290526866912842e-01 1.360540539026260376e-01 2.048194110393524170e-01 -5.266531929373741150e-02 9.958436340093612671e-02 -2.669584937393665314e-02 3.341726213693618774e-02 -2.438745945692062378e-01 8.111257106065750122e-02 -6.013431772589683533e-02 -1.438983995467424393e-02 1.015944927930831909e-01 3.028248846530914307e-01 2.080879807472229004e-01 6.351045519113540649e-02 -4.901372641324996948e-02 -1.681988686323165894e-02 -1.505377516150474548e-02 6.172184646129608154e-02 1.678712069988250732e-01 9.665049612522125244e-02 -1.717204898595809937e-01 2.620272040367126465e-01
-3.385463356971740723e-02 -2.995145022869110107e-01 9.347220510244369507e-02 2.005743384361267090e-01 -9.773232042789459229e-02 1.137449890375137329e-01 1.451721936464309692e-01 1.199345290660858154e-01 8.913394808769226074e-02 -2.374149411916732788e-01 -1.575278490781784058e-02 2.116987109184265137e-02 6.403631996363401413e-03 6.858680397272109985e-02 -5.387428775429725647e-02 -1.827363967895507812e-01 2.606553435325622559e-01 2.982540428638458252e-01 -3.579748272895812988e-01 6.050910428166389465e-02 3.199904039502143860e-02 6.347656250000000000e-02 -1.051254495978355408e-01 3.038490414619445801e-01 -8.039421401917934418e-03 -4.462597519159317017e-02 -3.324441611766815186e-01 1.598310470581054688e-01 8.178021758794784546e-02 1.351918429136276245e-01 -2.275080978870391846e-01 2.901780903339385986e-01
-4.430722072720527649e-02 4.075337201356887817e-02 -5.239455401897430420e-02 1.920866034924983978e-02 2.614795565605163574e-01 -1.790189594030380249e-01 4.135179892182350159e-02 -1.597364544868469238e-01 2.543444037437438965e-01 -1.162652820348739624e-01 -6.696463376283645630e-02 -1.653773710131645203e-02 7.212379481643438339e-03 1.778597235679626465e-01 1.121254414319992065e-01 -2.820885553956031799e-02 1.591227054595947266e-01 7.699530571699142456e-02 -1.564070023596286774e-02 -3.291317522525787354e-01 2.495228946208953857e-01 1.811547428369522095e-01 6.866374611854553223e-02 -7.675661891698837280e-02 -3.256812989711761475e-01 -1.339198201894760132e-01 -3.646621406078338623e-01 9.870626032352447510e-03 -3.480231165885925293e-01 -1.817233115434646606e-01 -1.249464377760887146e-01 2.554544210433959961e-01
-3.806862607598304749e-02 -2.252357266843318939e-02 5.019314587116241455e-02 -2.654944360256195068e-02 2.503795921802520752e-01 1.379916369915008545e-01 -9.453392028808593750e-02 3.321171700954437256e-01 2.187179625034332275e-01 1.235266625881195068e-01 2.340931743383407593e-01 2.818534970283508301e-01 1.749836653470993042e-01 2.690345793962478638e-02 1.917040050029754639e-01 -2.441985607147216797e-01 2.123780734837055206e-02 -9.323222935199737549e-02 -1.741642504930496216e-01 -2.779385261237621307e-02 9.634416550397872925e-02 -4.965563490986824036e-02 -8.792413771152496338e-02 2.028594315052032471e-01 -3.610180318355560303e-01 -9.332545101642608643e-02 -4.646605551242828369e-01 -1.578717492520809174e-02 9.490292519330978394e-02 -1.452499255537986755e-02 2.448610216379165649e-02 5.372494086623191833e-02
6.121546402573585510e-02 -1.240010634064674377e-01 -7.603321969509124756e-02 -3.764713108539581299e-01 1.391517221927642822e-01 3.052999377250671387e-01 1.981761008501052856e-01 1.315971910953521729e-01 1.662082970142364502e-01 -1.915333420038223267e-01 -6.508465111255645752e-02 5.572224617935717106e-04 2.837715484201908112e-02 1.996027678251266479e-02 2.930174022912979126e-02 -2.979501895606517792e-02 1.184024661779403687e-01 2.920246422290802002e-01 -8.492685109376907349e-02 -3.999770432710647583e-02 -3.699356019496917725e-01 3.358035087585449219e-01 -1.142148450016975403e-01 6.323392689228057861e-02 -2.634385824203491211e-01 -3.067588508129119873e-01 -9.739284217357635498e-02 1.527626439929008484e-02 -8.501981198787689209e-02 1.278372853994369507e-01 -1.433111578226089478e-01 -2.463877759873867035e-02
-6.218781322240829468e-02 -2.848393917083740234e-01 1.925671696662902832e-01 -1.585381478071212769e-01 1.433341391384601593e-02 4.904521256685256958e-02 -1.192172244191169739e-01 1.316203474998474121e-01 2.598065435886383057e-01 3.865531831979751587e-02 -7.542871683835983276e-02 -9.376566857099533081e-02 -1.299190968275070190e-01 -2.886914908885955811e-01 -6.155625358223915100e-02 -1.841997653245925903e-01 -3.399487212300300598e-02 1.082190275192260742e-01 -4.463241398334503174e-01 -9.315204806625843048e-03 6.795451045036315918e-02 2.589042484760284424e-01 6.160901114344596863e-02 9.936694055795669556e-02 -9.401974081993103027e-02 -1.821359843015670776e-01 -2.631315290927886963e-01 2.872434556484222412e-01 -2.984803868457674980e-03 1.498659402132034302e-01 -1.944530010223388672e-01 2.137779593467712402e-01
2.523190379142761230e-01 -5.333108082413673401e-02 7.119987905025482178e-02 -2.995072901248931885e-01 4.607119262218475342e-01 4.886756185442209244e-03 3.639349639415740967e-01 2.380418032407760620e-01 2.612104713916778564e-01 -1.983644366264343262e-01 -1.594798453152179718e-02 -1.649478822946548462e-02 -4.272888228297233582e-02 1.887024641036987305e-01 4.659085534512996674e-03 -2.291007041931152344e-01 4.676392767578363419e-03 2.324877977371215820e-01 -6.189095601439476013e-02 -1.006665304303169250e-01 2.670347318053245544e-02 1.608157902956008911e-01 2.992084324359893799e-01 8.044866472482681274e-02 -1.157016009092330933e-01 9.099178016185760498e-02 8.232443779706954956e-02 -2.643902786076068878e-02 5.676950514316558838e-02 5.017210170626640320e-02 -3.582487255334854126e-02 1.118063479661941528e-01
-8.403258398175239563e-03 -9.033626317977905273e-02 9.910525381565093994e-02 -3.117537871003150940e-02 1.326143890619277954e-01 1.119674518704414368e-01 -3.647994995117187500e-02 4.895012378692626953e-01 2.792861312627792358e-02 -1.050262525677680969e-01 -3.753324225544929504e-02 -6.810723990201950073e-02 -1.591233611106872559e-01 2.081328928470611572e-01 -8.693868666887283325e-02 -4.762405529618263245e-02 -8.439053595066070557e-02 7.503779232501983643e-02 -3.922737538814544678e-01 5.138550326228141785e-02 -1.627234965562820435e-01 2.211280018091201782e-01 1.157049834728240967e-01 3.272056877613067627e-01 -8.025293797254562378e-02 -6.347513943910598755e-02 -2.777007818222045898e-01 2.668432295322418213e-01 -1.902913898229598999e-01 2.812292426824569702e-02 2.090617567300796509e-01 9.479099512100219727e-02
8.618169277906417847e-02 -3.090201020240783691e-01 8.623427152633666992e-02 -6.619317829608917236e-02 3.219223916530609131e-01 -2.114476449787616730e-02 -2.828603796660900116e-02 1.533669680356979370e-01 -1.983528491109609604e-03 -2.750885486602783203e-01 -2.126184701919555664e-01 1.616292297840118408e-01 -2.614524662494659424e-01 1.120304912328720093e-01 1.698517799377441406e-02 -1.241349577903747559e-01 1.915568411350250244e-01 9.229475259780883789e-02 1.514356136322021484e-01 -3.682807460427284241e-02 1.513858884572982788e-01 -6.648217141628265381e-02 4.689665138721466064e-02 -1.185851618647575378e-01 -4.968112707138061523e-02 -2.886745333671569824e-02 -4.822424650192260742e-01 -5.645513534545898438e-02 -1.793496012687683105e-01 2.671802639961242676e-01 -4.380033817142248154e-03 2.398466020822525024e-01
-2.866488099098205566e-01 -8.240470290184020996e-02 2.366440743207931519e-01 -4.609601944684982300e-02 1.974170655012130737e-01 -5.234258249402046204e-02 2.256762702018022537e-03 1.154743656516075134e-01 1.669224351644515991e-01 -8.972273021936416626e-02 -1.173442676663398743e-01 4.243570268154144287e-01 -2.399187386035919189e-01 -1.533703953027725220e-01 2.887798249721527100e-01 -7.662442326545715332e-02 -7.333439588546752930e-02 1.134593710303306580e-01 -2.838654518127441406e-01 9.497703611850738525e-02 1.288284212350845337e-01 -2.119173668324947357e-02 2.896911501884460449e-01 1.203161403536796570e-01 5.280157178640365601e-02 -2.410691976547241211e-01 -1.311486959457397461e-02 7.815453410148620605e-02 2.932865871116518974e-03 3.473510593175888062e-02 -1.552139967679977417e-01 2.863050997257232666e-01
1.661464422941207886e-01 -1.167185902595520020e-01 -3.794899443164467812e-03 5.867912620306015015e-02 -7.598371803760528564e-02 -9.450237452983856201e-02 3.207336962223052979e-01 -3.511896356940269470e-02 3.540403544902801514e-01 -4.401242434978485107e-01 -1.427280306816101074e-01 4.330387711524963379e-02 7.739177346229553223e-02 -2.441974356770515442e-02 1.483090687543153763e-03 -2.703661322593688965e-01 1.391886621713638306e-01 2.025928944349288940e-01 -2.675969302654266357e-01 -3.734161332249641418e-02 7.747255265712738037e-02 -8.640906214714050293e-02 3.069851994514465332e-01 3.339263498783111572e-01 -3.613822534680366516e-02 1.116523519158363342e-02 -1.166676580905914307e-01 1.243324019014835358e-02 1.909997500479221344e-02 6.943625956773757935e-02 4.399387538433074951e-02 2.014127373695373535e-01
2.488976269960403442e-01 -7.378928363323211670e-02 4.599994048476219177e-02 -3.816417157649993896e-01 4.129410386085510254e-01 -2.183446288108825684e-02 1.729128807783126831e-01 8.102246373891830444e-02 3.108111321926116943e-01 -2.237376272678375244e-01 3.513095155358314514e-02 2.893136627972126007e-02 -1.697273105382919312e-01 3.325581178069114685e-02 6.946680694818496704e-02 -1.750609129667282104e-01 2.268134355545043945e-01 2.093230485916137695e-01 -1.341538429260253906e-01 -5.015398934483528137e-02 2.334245294332504272e-02 7.231586426496505737e-02 3.272340595722198486e-01 2.212800458073616028e-02 -9.412541985511779785e-03 1.044972240924835205e-01 8.714481443166732788e-02 -7.655280083417892456e-02 1.095215082168579102e-01 -1.030013114213943481e-01 1.218667440116405487e-02 2.948298156261444092e-01
9.236312657594680786e-02 -2.762359380722045898e-01 5.887749046087265015e-02 1.008248180150985718e-01 1.257569938898086548e-01 3.439200520515441895e-01 -4.790036752820014954e-02 2.025169730186462402e-01 3.078463673591613770e-01 -1.635009795427322388e-01 -5.765037238597869873e-02 3.069456517696380615e-01 -2.657625824213027954e-02 7.687150686979293823e-02 -9.552977979183197021e-02 -3.167283833026885986e-01 1.443635821342468262e-01 -5.759263294748961926e-04 -1.908488124608993530e-01 5.693558230996131897e-02 4.962109774351119995e-02 -6.284491717815399170e-02 1.993463933467864990e-02 -1.963829845190048218e-01 -3.483126685023307800e-02 -2.382627725601196289e-01 -2.749726474285125732e-01 2.604737579822540283e-01 -2.586202323436737061e-01 -8.361604064702987671e-02 -6.478004157543182373e-02 6.028886511921882629e-02
-6.169291213154792786e-02 -1.948739290237426758e-01 3.885071258991956711e-03 -3.531267493963241577e-02 4.191278815269470215e-01 2.190667390823364258e-02 -1.213607564568519592e-02 2.273215167224407196e-02 2.883685231208801270e-01 1.467356979846954346e-01 7.479705661535263062e-02 -1.264367550611495972e-01 1.820367388427257538e-02 2.063891589641571045e-01 3.913814425468444824e-01 -1.294292658567428589e-01 4.694114625453948975e-02 -7.208558917045593262e-02 -3.158794939517974854e-01 2.114765718579292297e-02 8.389349281787872314e-02 2.278516441583633423e-01 2.352179288864135742e-01 1.409930735826492310e-01 -7.754563353955745697e-03 8.272999525070190430e-02 -2.767327129840850830e-01 2.020940035581588745e-01 8.422175794839859009e-02 -1.483038812875747681e-01 -2.169856615364551544e-02 2.129377573728561401e-01
3.157312422990798950e-02 -1.568147093057632446e-01 -5.006727203726768494e-02 -1.714919209480285645e-01 8.357887156307697296e-03 1.132777482271194458e-01 1.652887165546417236e-01 2.590591311454772949e-01 -6.718079745769500732e-02 -8.013920485973358154e-02 2.293840497732162476e-01 7.634423673152923584e-02 -2.162396442145109177e-03 -2.556441426277160645e-01 -4.448023810982704163e-02 -1.893238425254821777e-01 1.051377803087234497e-01 9.107090532779693604e-02 -4.117117822170257568e-01 -2.696830332279205322e-01 -9.591559879481792450e-03 2.608108520507812500e-01 -1.448403447866439819e-01 -8.828859776258468628e-03 -1.392279416322708130e-01 1.565735936164855957e-01 -2.634422779083251953e-01 1.684893816709518433e-01 -2.614189982414245605e-01 2.699200510978698730e-01 -3.502062708139419556e-02 1.665321886539459229e-01
-5.634789541363716125e-02 8.891577273607254028e-02 -3.257751166820526123e-01 -1.431207805871963501e-01 3.811872899532318115e-01 5.451182276010513306e-02 6.930543482303619385e-02 3.633038699626922607e-01 2.455183863639831543e-01 -1.341352164745330811e-01 -1.082207858562469482e-01 2.976750433444976807e-01 1.708537936210632324e-01 -7.441990077495574951e-02 -1.323445290327072144e-01 4.611378069967031479e-03 2.150184363126754761e-01 -1.628633588552474976e-01 -4.416258633136749268e-02 7.374056428670883179e-02 -2.202745527029037476e-01 1.451869495213031769e-02 -1.448984891176223755e-01 1.357728242874145508e-01 -3.140451014041900635e-02 -1.554676145315170288e-01 -1.799421906471252441e-01 2.647532820701599121e-01 -3.928911313414573669e-02 -2.125436812639236450e-01 -3.465987509116530418e-03 6.091655418276786804e-02
-7.445855438709259033e-02 -1.964331418275833130e-02 -1.166961248964071274e-02 9.145937860012054443e-02 4.835480749607086182e-01 -6.298848986625671387e-02 1.379951536655426025e-01 2.428502440452575684e-01 3.678795322775840759e-02 2.341610565781593323e-02 9.723314642906188965e-02 1.125795841217041016e-01 -3.249501436948776245e-02 9.597104787826538086e-02 2.530179619789123535e-01 -1.393435746431350708e-01 1.162388101220130920e-01 -5.368595197796821594e-02 -9.136191755533218384e-02 9.433850646018981934e-02 8.082278817892074585e-02 3.186800777912139893e-01 2.988991737365722656e-01 2.292918413877487183e-01 -2.059163749217987061e-01 9.882275015115737915e-02 -2.510155737400054932e-01 1.941359639167785645e-01 -2.035351246595382690e-01 2.216780036687850952e-01 -1.391738373786211014e-02 1.573567688465118408e-01
1.921330988407135010e-01 -2.666752636432647705e-01 -7.082081586122512817e-02 6.130212172865867615e-02 2.919176593422889709e-02 2.501951754093170166e-01 1.228199899196624756e-01 4.316855594515800476e-02 1.771836280822753906e-01 -2.292179316282272339e-02 -1.958239376544952393e-01 1.296864598989486694e-01 -9.840013831853866577e-02 -1.231391951441764832e-01 -1.070132479071617126e-01 -4.572406709194183350e-01 4.911885783076286316e-02 3.342217952013015747e-02 1.216386184096336365e-01 -1.434683799743652344e-01 -1.072966381907463074e-01 2.429233193397521973e-01 1.487417668104171753e-01 2.260110080242156982e-01 3.224445506930351257e-02 -5.674362182617187500e-02 -3.827929794788360596e-01 -2.078648507595062256e-01 -8.881276100873947144e-02 5.010721459984779358e-02 -2.424259334802627563e-01 1.566558629274368286e-01
2.650804519653320312e-01 -1.366776376962661743e-01 5.526390299201011658e-02 -2.192448377609252930e-01 3.665196001529693604e-01 3.661044640466570854e-03 1.396206319332122803e-01 2.648730278015136719e-01 3.471862971782684326e-01 -3.275683522224426270e-01 1.105874329805374146e-01 -2.507897280156612396e-02 1.392824202775955200e-01 1.431978493928909302e-01 2.166924178600311279e-01 -1.225838214159011841e-01 1.503937542438507080e-01 1.751689016819000244e-01 -1.912759244441986084e-01 -7.014594227075576782e-02 -2.754029072821140289e-02 -2.815615385770797729e-02 3.119302392005920410e-01 1.220768392086029053e-01 8.807160705327987671e-02 -8.506032824516296387e-02 6.700351834297180176e-02 -3.248848766088485718e-02 -9.657314047217369080e-03 2.414377629756927490e-01 6.937538832426071167e-02 3.229446336627006531e-02
-1.369844228029251099e-01 -1.320444792509078979e-01 -3.236688077449798584e-01 -2.561878599226474762e-02 1.864410340785980225e-01 1.497085094451904297e-01 6.574983894824981689e-02 2.221161276102066040e-01 2.643335610628128052e-02 -1.595211401581764221e-02 -1.520275920629501343e-01 -3.480644896626472473e-02 6.233249604701995850e-02 1.484626531600952148e-01 4.686866328120231628e-02 -6.609898060560226440e-02 1.148306354880332947e-01 6.453049182891845703e-02 -4.897249042987823486e-01 5.291215330362319946e-02 -1.276398897171020508e-01 2.746257781982421875e-01 -1.100188642740249634e-01 1.837644428014755249e-01 -1.287035197019577026e-01 9.453695267438888550e-02 3.633489133790135384e-03 -2.383544109761714935e-02 -1.637127846479415894e-01 -4.798285290598869324e-02 -3.850481510162353516e-01 2.979364693164825439e-01
-2.576239965856075287e-02 -4.371506348252296448e-02 3.651334717869758606e-02 9.377969801425933838e-02 5.047804713249206543e-01 -5.268116015940904617e-03 6.657281517982482910e-02 3.056229054927825928e-01 4.423595592379570007e-02 8.568315766751766205e-03 -1.019997801631689072e-02 -2.593021281063556671e-02 -5.759403109550476074e-02 8.155842125415802002e-02 2.885755896568298340e-01 -1.809421777725219727e-01 2.280887365341186523e-01 -2.005911245942115784e-02 -1.561160981655120850e-01 9.130537509918212891e-02 3.082739561796188354e-02 2.227053046226501465e-01 3.405819833278656006e-01 1.165356263518333435e-01 -2.795141935348510742e-01 1.114745959639549255e-01 -2.218504995107650757e-01 7.096748054027557373e-02 -2.752014100551605225e-01 -1.086911465972661972e-02 2.778495475649833679e-02 1.383564919233322144e-01
-1.892252638936042786e-02 1.104217171669006348e-01 -2.570776641368865967e-01 -6.743822246789932251e-02 9.670530445873737335e-03 1.269972026348114014e-01 -6.741869449615478516e-02 2.636643052101135254e-01 3.007401227951049805e-01 -8.844390511512756348e-02 -8.473096042871475220e-02 -1.315901428461074829e-01 1.649710685014724731e-01 3.580864071846008301e-01 -1.516453623771667480e-01 -1.630147248506546021e-01 4.303303956985473633e-01 1.978999748826026917e-02 -1.407695412635803223e-01 3.062335401773452759e-02 1.505042165517807007e-01 2.275503426790237427e-01 8.653368055820465088e-02 1.860911995172500610e-01 -4.821614921092987061e-02 -1.142672151327133179e-01 -2.107494324445724487e-01 -2.783477008342742920e-01 -1.264796704053878784e-01 8.405491709709167480e-02 -1.236465349793434143e-01 -1.576977409422397614e-02
-4.470036178827285767e-02 -1.870783120393753052e-01 -6.879793107509613037e-02 1.398325264453887939e-01 4.892752319574356079e-02 1.010653078556060791e-01 -7.387590408325195312e-02 9.587014466524124146e-02 4.297196865081787109e-01 -1.690355241298675537e-01 -1.512319743633270264e-01 2.671487256884574890e-02 1.547536998987197876e-01 -9.868404269218444824e-02 -1.315147429704666138e-01 4.904178902506828308e-02 -1.075501665472984314e-01 1.703461408615112305e-01 -1.548821181058883667e-01 8.548525720834732056e-02 4.749588202685117722e-03 8.618905395269393921e-02 3.956643491983413696e-02 3.779537677764892578e-01 -7.763509452342987061e-02 -1.447106599807739258e-01 -2.112702429294586182e-01 -8.886158466339111328e-03 -5.040144324302673340e-01 2.303220890462398529e-02 1.922424137592315674e-01 1.852239370346069336e-01
1.284760683774948120e-01 -8.190871775150299072e-02 -1.430446356534957886e-01 7.117467001080513000e-03 2.716814875602722168e-01 1.127161905169487000e-01 -1.414905339479446411e-01 -6.296994537115097046e-02 2.580474317073822021e-01 -5.019435882568359375e-01 -2.756798863410949707e-01 2.330419719219207764e-01 -1.405936032533645630e-01 2.210568189620971680e-01 1.279311478137969971e-01 1.006019860506057739e-01 1.596424728631973267e-01 -5.425088480114936829e-02 1.134666055440902710e-01 1.389909386634826660e-01 -7.727821916341781616e-02 1.626459509134292603e-01 1.959168314933776855e-01 9.225509315729141235e-02 5.577833950519561768e-02 1.631947234272956848e-02 -2.402784973382949829e-01 6.004434078931808472e-02 -2.864880561828613281e-01 5.238681659102439880e-02 1.027784198522567749e-01 4.202858731150627136e-02
1.908990591764450073e-01 -1.296842992305755615e-01 -2.528826594352722168e-01 -9.611430764198303223e-02 -1.617821305990219116e-01 1.551541313529014587e-02 -1.238744780421257019e-01 6.747256219387054443e-02 3.695294559001922607e-01 5.465056747198104858e-03 1.513086408376693726e-01 5.618169903755187988e-02 -1.494564861059188843e-02 -1.622174829244613647e-01 3.887656703591346741e-02 -2.004081904888153076e-01 3.999201059341430664e-01 2.440425008535385132e-02 -4.166246056556701660e-01 -1.392406821250915527e-01 1.300209201872348785e-02 1.371434479951858521e-01 -4.878258332610130310e-03 1.743247359991073608e-01 -9.030576050281524658e-02 -4.345131292939186096e-02 3.927465155720710754e-02 -5.479341372847557068e-02 -9.299206733703613281e-02 1.694733649492263794e-02 -3.789919912815093994e-01 1.623315811157226562e-01
1.157102361321449280e-01 -1.577425003051757812e-01 2.276803702116012573e-01 -1.356018632650375366e-01 1.201177388429641724e-02 -2.029812932014465332e-01 1.295358687639236450e-01 1.312334984540939331e-01 3.909645974636077881e-01 -2.805940210819244385e-01 1.126423478126525879e-02 1.434365510940551758e-01 -5.813871324062347412e-02 1.477279514074325562e-01 1.374554932117462158e-01 5.917197093367576599e-02 2.109419554471969604e-01 4.008082672953605652e-02 -4.865437746047973633e-03 -2.516446262598037720e-02 2.110985964536666870e-01 2.389395087957382202e-01 -1.417576372623443604e-01 3.927594721317291260e-01 -9.742835164070129395e-02 6.964816898107528687e-02 -7.305579632520675659e-02 -2.262696325778961182e-01 -2.404393702745437622e-01 -1.326129883527755737e-01 1.626529246568679810e-01 1.441077440977096558e-01
2.214990556240081787e-01 -1.662039607763290405e-01 -6.453200429677963257e-02 -1.517983973026275635e-01 3.390476107597351074e-01 6.039585918188095093e-02 1.410389784723520279e-02 -5.766844004392623901e-02 2.472081184387207031e-01 1.068182811141014099e-01 -2.054868824779987335e-02 -1.055477038025856018e-01 1.401957124471664429e-01 1.475566774606704712e-01 2.436674535274505615e-01 1.811480820178985596e-01 1.169605776667594910e-01 -1.098519787192344666e-01 -1.900027692317962646e-01 2.081656455993652344e-02 4.928008094429969788e-02 2.396285235881805420e-01 2.467228472232818604e-01 4.421836882829666138e-02 -1.679491847753524780e-01 -1.604569144546985626e-02 -1.994255632162094116e-01 1.982638090848922729e-01 -8.489049971103668213e-03 -7.735955715179443359e-02 -3.225100040435791016e-01 3.920572996139526367e-01
1.564034447073936462e-02 3.863709792494773865e-02 1.855804920196533203e-01 -5.164716392755508423e-02 2.716992795467376709e-01 1.639475859701633453e-02 9.249553084373474121e-02 7.405164837837219238e-02 1.735787093639373779e-01 -1.525515019893646240e-01 -6.384895741939544678e-02 -1.602952033281326294e-01 1.003676652908325195e-02 2.123406231403350830e-01 6.012059748172760010e-02 -3.468941897153854370e-02 1.440240889787673950e-01 -1.895706504583358765e-01 -2.116656750440597534e-01 -5.959637463092803955e-02 1.252471506595611572e-01 3.739767968654632568e-01 9.741087257862091064e-02 6.746019423007965088e-02 -1.145177185535430908e-01 -1.413144320249557495e-01 -1.152681708335876465e-01 1.602385938167572021e-01 1.441158354282379150e-01 -1.378567218780517578e-01 -3.052750229835510254e-01 5.101112723350524902e-01
2.041687816381454468e-02 1.953470110893249512e-01 -4.424341022968292236e-02 -4.736678674817085266e-02 8.500418812036514282e-02 2.836268544197082520e-01 2.246562093496322632e-01 1.235561296343803406e-01 4.155198931694030762e-01 -3.792238831520080566e-01 -9.197196364402770996e-02 2.157822102308273315e-01 -2.878092229366302490e-01 1.850503832101821899e-01 1.076852530241012573e-01 -1.258785873651504517e-01 1.119210571050643921e-01 2.543493872508406639e-03 1.875312440097332001e-02 -2.213957905769348145e-01 3.588214889168739319e-02 1.864130645990371704e-01 3.215810656547546387e-02 1.615758053958415985e-02 2.155475085601210594e-03 -1.554684787988662720e-01 -2.464449778199195862e-02 2.473592162132263184e-01 -1.851165592670440674e-01 1.854217648506164551e-01 -4.265082068741321564e-03 1.842225641012191772e-01
5.239294469356536865e-02 -1.463210284709930420e-01 -1.744628138840198517e-02 -1.197930648922920227e-01 -9.006711095571517944e-02 2.079988270998001099e-01 -8.117561787366867065e-02 2.134461253881454468e-01 1.475886851549148560e-01 -4.428169727325439453e-01 -4.599013626575469971e-01 1.262864470481872559e-01 1.682574003934860229e-01 1.444408595561981201e-01 -3.942227363586425781e-02 -3.216042518615722656e-01 2.631949782371520996e-01 -8.220887929201126099e-02 -1.280421018600463867e-01 -9.241473674774169922e-02 2.335441485047340393e-02 2.408541291952133179e-01 1.135245040059089661e-01 3.840456902980804443e-02 1.638940721750259399e-01 -9.697706997394561768e-02 -5.882162600755691528e-02 -1.023778542876243591e-01 -1.153962314128875732e-01 5.848408862948417664e-02 -1.130507588386535645e-01 -6.763024628162384033e-02
1.319637596607208252e-01 -2.941209375858306885e-01 -1.627184748649597168e-01 -5.287524312734603882e-02 -8.144462108612060547e-02 -2.149834185838699341e-01 1.061656177043914795e-01 2.558322623372077942e-02 2.134948819875717163e-01 -3.448774293065071106e-02 2.809137664735317230e-02 1.614530980587005615e-01 -4.571368172764778137e-02 -7.851073890924453735e-02 1.398125439882278442e-01 -4.929379001259803772e-02 3.823361396789550781e-01 2.174809277057647705e-01 -3.200371861457824707e-01 -1.056820750236511230e-01 1.722244471311569214e-01 -6.080897897481918335e-02 1.267647277563810349e-02 1.937730312347412109e-01 1.117101237177848816e-01 -1.024018898606300354e-01 -2.356476038694381714e-01 2.814027667045593262e-01 3.281406313180923462e-02 -5.747948959469795227e-02 -6.413047015666961670e-02 3.922457098960876465e-01
1.562740206718444824e-01 4.399583861231803894e-02 1.181367263197898865e-01 -1.938639432191848755e-01 1.564093381166458130e-01 1.277193278074264526e-01 -5.074711889028549194e-02 2.912714183330535889e-01 3.370350599288940430e-01 -1.008638143539428711e-01 -1.096306890249252319e-01 6.929078605026006699e-03 -5.114607512950897217e-02 -1.105958223342895508e-01 1.598212420940399170e-01 1.587294600903987885e-02 1.140669882297515869e-01 6.710519641637802124e-02 1.214451994746923447e-02 -2.763680219650268555e-01 -2.300465703010559082e-01 5.576167255640029907e-02 4.118092656135559082e-01 1.676958501338958740e-01 1.046919599175453186e-01 7.859687507152557373e-02 -2.698416411876678467e-01 9.367883205413818359e-02 1.171937212347984314e-01 6.817798316478729248e-02 -2.194888591766357422e-01 3.230647146701812744e-01
-1.666748970746994019e-01 -2.031690627336502075e-01 -3.633150458335876465e-01 -9.929595887660980225e-02 1.678578406572341919e-01 -1.018697917461395264e-01 2.750184237957000732e-01 9.663387387990951538e-02 3.465348482131958008e-02 -1.956073790788650513e-01 -4.340775310993194580e-03 1.744186133146286011e-01 5.694370251148939133e-03 7.379025965929031372e-02 6.329290568828582764e-02 -7.676832377910614014e-02 -2.406019903719425201e-02 5.469853430986404419e-02 -2.477068603038787842e-01 -8.342682570219039917e-02 1.640380322933197021e-01 2.579258978366851807e-01 1.012131720781326294e-01 -1.983142644166946411e-01 -2.982901968061923981e-02 -9.354896098375320435e-02 -2.269615530967712402e-01 -1.306739747524261475e-01 -4.188241958618164062e-01 -2.223314642906188965e-01 5.609408766031265259e-02 2.432289570569992065e-01
9.414765983819961548e-02 -1.661563515663146973e-01 2.364970743656158447e-01 -3.530638664960861206e-02 1.557682603597640991e-01 1.632610708475112915e-01 5.670541524887084961e-02 3.546460866928100586e-01 3.200164735317230225e-01 -3.098042905330657959e-01 1.255742758512496948e-01 1.885627806186676025e-01 -2.589164674282073975e-01 2.583002746105194092e-01 3.108216635882854462e-02 4.011939465999603271e-02 -6.316764652729034424e-02 1.598948389291763306e-01 1.326677352190017700e-01 4.825008660554885864e-02 -3.975000977516174316e-02 2.920568175613880157e-02 2.411848008632659912e-01 6.863022595643997192e-02 -1.088212728500366211e-01 7.336219400167465210e-02 -3.963309228420257568e-01 -3.089999547228217125e-03 -5.472374334931373596e-02 4.813152551651000977e-02 6.100169569253921509e-02 2.055584192276000977e-01
1.887608692049980164e-02 -6.396245956420898438e-02 3.067488595843315125e-02 2.968024462461471558e-02 3.686732947826385498e-01 7.359030842781066895e-02 3.704053536057472229e-02 -3.153700381517410278e-02 1.926196813583374023e-01 5.674549192190170288e-02 7.874851115047931671e-03 -1.419719904661178589e-01 9.624110907316207886e-02 2.089030593633651733e-01 2.001590877771377563e-01 -2.466283142566680908e-01 2.900298833847045898e-01 9.998302161693572998e-02 -1.442148089408874512e-01 6.932347267866134644e-02 3.921095132827758789e-01 1.036381199955940247e-01 1.833391785621643066e-01 1.607531756162643433e-01 -3.306178152561187744e-01 7.361827790737152100e-02 -2.655960917472839355e-01 -5.422997102141380310e-02 -1.894557476043701172e-01 1.342578381299972534e-01 -2.132563441991806030e-01 -6.652948260307312012e-02
1.410892158746719360e-01 -1.310451775789260864e-01 -9.926830232143402100e-02 5.984409153461456299e-02 2.618670761585235596e-01 1.706275045871734619e-01 -1.616632491350173950e-01 1.895172595977783203e-01 3.549351096153259277e-01 -4.816337823867797852e-01 -1.065600439906120300e-01 -2.482436969876289368e-02 -2.427376806735992432e-01 3.030570447444915771e-01 -4.708523675799369812e-02 -1.765560358762741089e-01 2.996485680341720581e-02 6.011531129479408264e-02 2.396782189607620239e-01 -1.118818894028663635e-01 5.348702892661094666e-02 9.455142170190811157e-02 -3.706564009189605713e-02 1.919120997190475464e-01 -1.459413766860961914e-01 -3.061885363422334194e-04 -2.688189446926116943e-01 -1.196504104882478714e-02 7.259640842676162720e-03 -5.572117865085601807e-02 1.100916191935539246e-01 -4.697644338011741638e-02
2.230893820524215698e-02 -2.252130955457687378e-01 3.703058511018753052e-02 -1.124915629625320435e-01 2.876006960868835449e-01 -1.513301432132720947e-01 4.229051992297172546e-02 2.144341915845870972e-01 -2.578245662152767181e-02 -1.458408832550048828e-01 2.145653218030929565e-01 -5.690227448940277100e-02 -7.630243897438049316e-02 2.006814181804656982e-01 7.029204070568084717e-02 -1.319143921136856079e-01 3.432332277297973633e-01 -1.392877381294965744e-02 -2.292973995208740234e-01 -2.148842662572860718e-01 1.461843848228454590e-01 -9.719476103782653809e-02 2.845048606395721436e-01 3.423287272453308105e-01 -2.613554894924163818e-01 -1.092800050973892212e-01 -1.129240617156028748e-01 1.210692971944808960e-01 -2.689606845378875732e-01 -6.452572345733642578e-02 9.531891345977783203e-02 5.263548344373703003e-02
9.011182188987731934e-02 -3.013715744018554688e-01 7.652341574430465698e-02 -1.247560456395149231e-01 -6.539361923933029175e-02 3.510412946343421936e-02 -2.725475467741489410e-02 1.647497117519378662e-01 1.008811295032501221e-01 -4.520249366760253906e-01 -3.834014236927032471e-01 7.324276864528656006e-02 -6.281597912311553955e-02 2.063642591238021851e-01 -1.286299824714660645e-01 -1.128635331988334656e-01 2.753176689147949219e-01 -2.674836814403533936e-01 5.647979304194450378e-02 -2.981685101985931396e-02 5.695684626698493958e-02 1.543505638837814331e-01 5.789696052670478821e-02 7.098677009344100952e-02 1.409680582582950592e-02 -1.178047284483909607e-01 -3.001233041286468506e-01 2.394998073577880859e-02 -2.607799172401428223e-01 1.380308866500854492e-01 -6.451874971389770508e-02 1.439765542745590210e-01
-1.947603374719619751e-01 -1.091348379850387573e-01 -1.875537037849426270e-01 -3.032557852566242218e-02 4.065481126308441162e-01 2.223758399486541748e-01 8.691545575857162476e-02 1.420105695724487305e-01 9.072826802730560303e-02 -1.015651300549507141e-01 -9.174014627933502197e-02 -5.449973978102207184e-03 1.263105571269989014e-01 3.163556158542633057e-01 2.865903675556182861e-01 -6.758805364370346069e-02 7.568535208702087402e-02 1.292407214641571045e-01 -3.893856406211853027e-01 1.267390251159667969e-01 -1.729628890752792358e-01 1.595433950424194336e-01 3.273069113492965698e-02 1.410649120807647705e-01 -1.284530609846115112e-01 -1.354391127824783325e-01 7.701885700225830078e-02 7.015595585107803345e-02 -2.881380170583724976e-02 2.981521748006343842e-02 -2.831623852252960205e-01 2.186859250068664551e-01
-1.528653949499130249e-01 -1.221156343817710876e-01 -7.518261671066284180e-02 -1.451621055603027344e-01 2.257558703422546387e-02 9.508251398801803589e-02 -1.379236131906509399e-01 -7.194329053163528442e-02 2.391267120838165283e-01 -3.548747003078460693e-01 -4.768127948045730591e-02 8.214923739433288574e-02 2.797781229019165039e-01 -1.224149912595748901e-01 1.084543913602828979e-01 -8.745855838060379028e-02 4.019079804420471191e-01 -3.785429596900939941e-01 -2.728327214717864990e-01 6.669121235609054565e-02 -8.484951406717300415e-02 6.854860484600067139e-02 9.555130451917648315e-02 1.101447790861129761e-01 -1.868195831775665283e-01 -5.045397207140922546e-02 -1.288518905639648438e-01 1.871052086353302002e-01 -1.041806340217590332e-01 -1.335795670747756958e-01 2.381425583735108376e-03 2.486009597778320312e-01
-2.644859254360198975e-01 -1.674757339060306549e-02 -4.094190150499343872e-02 -7.637554407119750977e-02 4.138776957988739014e-01 -1.776121407747268677e-01 -5.057175084948539734e-02 -3.564342483878135681e-02 6.968073546886444092e-02 -1.727881729602813721e-01 -4.013806581497192383e-02 1.443095803260803223e-01 3.913888707756996155e-02 1.468092948198318481e-02 1.504278779029846191e-01 5.233652424067258835e-03 2.083586901426315308e-01 2.410249598324298859e-02 -6.770823895931243896e-02 -1.315975934267044067e-01 2.100730836391448975e-01 2.651340365409851074e-01 8.127463608980178833e-02 -8.934056013822555542e-02 -2.834300696849822998e-01 -2.545980215072631836e-01 -1.736456602811813354e-01 1.083120033144950867e-01 -3.887039422988891602e-01 -2.202594876289367676e-01 -1.387778669595718384e-01 1.822792738676071167e-01
-1.285874545574188232e-01 -1.404804885387420654e-01 -1.661684215068817139e-01 -1.029795035719871521e-01 1.493565887212753296e-01 1.980358660221099854e-01 -5.560594424605369568e-02 7.390469312667846680e-02 2.001563906669616699e-01 4.406110197305679321e-02 -4.688551276922225952e-02 -1.036244034767150879e-01 8.476558327674865723e-02 2.255891114473342896e-01 4.430382847785949707e-01 -9.713893383741378784e-02 4.184208810329437256e-02 -3.112739697098731995e-02 -2.758570909500122070e-01 2.406762838363647461e-01 1.400505891069769859e-03 2.314530462026596069e-01 1.157547384500503540e-01 2.464950233697891235e-01 -1.103561446070671082e-01 -2.106939405202865601e-01 -1.713523417711257935e-01 5.667561665177345276e-02 -2.273648045957088470e-02 -2.079948037862777710e-01 -2.079575955867767334e-01 3.099301159381866455e-01
5.192076042294502258e-02 -2.879450619220733643e-01 -2.003733366727828979e-01 -5.817100405693054199e-02 1.512339264154434204e-01 6.550152599811553955e-02 -1.145374849438667297e-01 1.571369916200637817e-01 8.426664024591445923e-02 -1.038041487336158752e-01 2.753048948943614960e-02 -7.594238221645355225e-02 1.736880540847778320e-01 4.428308084607124329e-02 1.789349019527435303e-01 -2.644439041614532471e-01 3.883804082870483398e-01 -2.529681287705898285e-02 3.672925755381584167e-02 9.571846574544906616e-02 3.070967793464660645e-01 -9.118075668811798096e-02 1.802143305540084839e-01 2.837648391723632812e-01 -2.858481109142303467e-01 -3.302389383316040039e-02 -1.914694905281066895e-01 2.367830574512481689e-01 -1.539103835821151733e-01 1.474554538726806641e-01 1.252558231353759766e-01 1.820656657218933105e-01
8.755855262279510498e-03 -2.374747842550277710e-01 -6.862014532089233398e-02 -3.607972711324691772e-02 2.241476774215698242e-01 -6.235249456949532032e-04 1.293855160474777222e-01 2.527364194393157959e-01 3.382004201412200928e-01 -2.862736023962497711e-02 -8.848617225885391235e-02 3.209314495325088501e-02 -6.592428684234619141e-02 1.412777155637741089e-01 -1.743304133415222168e-01 -2.164214998483657837e-01 2.063494622707366943e-01 -6.395043432712554932e-02 8.504736423492431641e-02 -2.467642873525619507e-01 2.236248552799224854e-01 -1.394371539354324341e-01 -2.303164601325988770e-01 -1.859680749475955963e-02 -1.325103640556335449e-01 -3.114884495735168457e-01 -1.930457204580307007e-01 2.285207509994506836e-01 -1.438468396663665771e-01 -1.036099195480346680e-01 -2.349100559949874878e-01 2.296656966209411621e-01
-1.846138983964920044e-01 -1.555839329957962036e-01 5.400296673178672791e-02 -1.321394145488739014e-01 5.994415376335382462e-03 1.130286082625389099e-01 1.156754195690155029e-01 7.065646350383758545e-02 2.018107771873474121e-01 -2.763143181800842285e-01 -4.368665069341659546e-02 -7.899460196495056152e-02 2.186240255832672119e-01 8.981038630008697510e-02 2.641749083995819092e-01 -1.011291798204183578e-02 2.442296594381332397e-01 -8.413313329219818115e-02 -2.873539626598358154e-01 -7.775327656418085098e-03 -2.748020291328430176e-01 1.052464917302131653e-01 -2.950196154415607452e-02 1.527018547058105469e-01 -3.569725155830383301e-01 -1.011458784341812134e-01 -1.637021601200103760e-01 2.874076366424560547e-01 -1.410541236400604248e-01 4.302422329783439636e-02 7.239008694887161255e-02 3.240083456039428711e-01
3.159468770027160645e-01 -2.718771062791347504e-02 -6.886602193117141724e-02 -2.670525312423706055e-01 1.258076280355453491e-01 -3.855735436081886292e-02 -4.823330324143171310e-03 7.285505533218383789e-02 4.314690530300140381e-01 -2.761116623878479004e-01 -1.920844800770282745e-02 4.328666254878044128e-02 1.076639518141746521e-01 -4.338309541344642639e-02 -1.585464924573898315e-01 -3.450221717357635498e-01 1.561069786548614502e-01 1.760487854480743408e-01 -1.250582188367843628e-01 6.785456836223602295e-02 -3.089991863816976547e-03 1.765458285808563232e-01 3.828310966491699219e-01 1.019404903054237366e-01 -2.054294198751449585e-01 6.575228273868560791e-02 7.215560972690582275e-02 -4.869933426380157471e-02 1.898925304412841797e-01 -9.155263751745223999e-02 9.345728158950805664e-02 8.615640550851821899e-02
2.967032492160797119e-01 3.559441771358251572e-03 -2.483836561441421509e-01 -2.975988388061523438e-01 5.223543196916580200e-02 -1.023179385811090469e-02 4.669900983572006226e-02 2.955848574638366699e-01 1.645728386938571930e-02 -6.163056194782257080e-02 -1.595667153596878052e-01 1.528487056493759155e-01 1.041578054428100586e-01 7.243004441261291504e-02 2.089082896709442139e-01 -1.669225096702575684e-01 -8.131929486989974976e-02 1.736101508140563965e-01 -3.184794187545776367e-01 -5.602647550404071808e-03 1.084463521838188171e-01 7.355827093124389648e-02 1.054962500929832458e-01 -1.854059696197509766e-01 1.088316291570663452e-01 7.008983194828033447e-02 -3.424597382545471191e-01 5.328096076846122742e-02 2.614375054836273193e-01 1.343041658401489258e-01 -3.078126311302185059e-01 9.957954287528991699e-02
-8.946350216865539551e-02 1.728919595479965210e-01 3.804716840386390686e-02 -4.094590246677398682e-02 3.033314943313598633e-01 2.884931862354278564e-02 -6.726299226284027100e-02 4.458431601524353027e-01 2.874361537396907806e-02 6.719075143337249756e-03 -2.194413216784596443e-03 2.989231646060943604e-01 7.376997917890548706e-02 3.838270306587219238e-01 -2.804931998252868652e-02 -2.214816361665725708e-01 7.842458784580230713e-02 -1.174110639840364456e-02 8.189804852008819580e-03 -2.941482886672019958e-02 -3.608721494674682617e-02 1.894747316837310791e-01 7.932068407535552979e-02 1.406441330909729004e-01 -2.751060128211975098e-01 1.380842924118041992e-02 -3.662920594215393066e-01 1.950522810220718384e-01 -1.941175311803817749e-01 -9.276219457387924194e-02 -1.993121206760406494e-02 6.878612190485000610e-02
1.781852543354034424e-01 -1.460617333650588989e-01 -2.459639608860015869e-01 -1.170061454176902771e-01 1.893557459115982056e-01 7.577970623970031738e-02 9.691768884658813477e-02 2.876574397087097168e-01 -2.205888554453849792e-02 -2.010824233293533325e-01 -6.916560977697372437e-02 7.285857200622558594e-02 -1.552624255418777466e-02 1.407622396945953369e-01 7.115031778812408447e-02 4.452268034219741821e-02 1.301780790090560913e-01 3.536818549036979675e-02 -4.319840073585510254e-01 -1.350582391023635864e-01 -1.064450200647115707e-02 -2.755971066653728485e-02 -2.026615478098392487e-02 4.168253019452095032e-02 -2.005645483732223511e-01 -5.977387540042400360e-03 -3.287022188305854797e-02 1.741178333759307861e-01 -1.303896456956863403e-01 -4.278945028781890869e-01 -3.755652606487274170e-01 1.483365148305892944e-01
-5.301526561379432678e-02 -1.962175965309143066e-01 -3.532046377658843994e-01 -6.927080452442169189e-02 1.142817065119743347e-01 -1.959580183029174805e-01 -5.579859390854835510e-02 3.243130743503570557e-01 1.449536681175231934e-01 5.660203844308853149e-02 -1.785504668951034546e-01 2.604191303253173828e-01 1.646590828895568848e-01 1.328527368605136871e-02 -1.645645871758460999e-02 -7.962600886821746826e-02 1.259637176990509033e-01 5.482032150030136108e-02 -1.931640207767486572e-01 2.459444403648376465e-01 -9.922190755605697632e-02 3.044163584709167480e-01 -3.711469471454620361e-02 -1.235475689172744751e-01 -3.216056525707244873e-01 5.511663481593132019e-02 -3.658610880374908447e-01 -5.183560028672218323e-02 -3.923974873032420874e-04 6.443203240633010864e-02 1.679851859807968140e-02 1.682188957929611206e-01
-2.809639833867549896e-02 -1.004380136728286743e-01 6.253439188003540039e-02 -2.770967483520507812e-01 6.754810363054275513e-02 2.174940705299377441e-01 -7.032290101051330566e-02 -4.210365563631057739e-02 3.286456465721130371e-01 -1.086118593811988831e-01 1.726899147033691406e-01 2.452796697616577148e-01 -3.162975311279296875e-01 2.792431712150573730e-01 1.263511180877685547e-01 -7.746440172195434570e-02 1.235503405332565308e-01 1.248503662645816803e-02 -8.251068741083145142e-02 -1.304707974195480347e-01 -3.069340065121650696e-02 2.521603107452392578e-01 2.872267067432403564e-01 -1.218719184398651123e-01 5.001228302717208862e-03 -2.075652927160263062e-01 -3.863984644412994385e-01 8.903543651103973389e-02 -1.452107280492782593e-01 2.840392291545867920e-02 -1.139228716492652893e-01 -6.107216328382492065e-02
-2.176810353994369507e-01 -1.294218152761459351e-01 -2.372285537421703339e-02 1.395969986915588379e-01 3.697919249534606934e-01 -6.855525076389312744e-02 4.375109449028968811e-02 9.845381975173950195e-02 2.279136925935745239e-01 -1.266332566738128662e-01 -2.197027355432510376e-01 -4.769905284047126770e-02 -2.449708618223667145e-02 1.337157636880874634e-01 -1.295230444520711899e-02 -1.350289136171340942e-01 2.542999088764190674e-01 1.608474254608154297e-01 -1.005714312195777893e-01 -3.835911154747009277e-01 2.589461207389831543e-01 4.224657639861106873e-02 2.535902708768844604e-02 -1.295523792505264282e-01 -2.409535199403762817e-01 2.086814343929290771e-01 -2.579563856124877930e-01 -2.025912143290042877e-02 -1.449288576841354370e-01 -1.488075405359268188e-01 -1.890302449464797974e-01 1.607949882745742798e-01
-8.819942921400070190e-02 2.329463809728622437e-01 -6.244966387748718262e-02 -1.912152022123336792e-01 4.296235144138336182e-01 -5.615735799074172974e-02 1.338250190019607544e-01 7.006458193063735962e-02 1.636201441287994385e-01 -1.290030181407928467e-01 -6.425174325704574585e-02 1.765864938497543335e-01 2.294269651174545288e-01 -1.206301823258399963e-01 3.343885242938995361e-01 -1.879809945821762085e-01 3.237317800521850586e-01 -1.208590492606163025e-01 -1.998932100832462311e-02 7.811841368675231934e-02 1.597347320057451725e-03 1.621197015047073364e-01 1.076857596635818481e-01 2.709749387577176094e-03 -2.654581665992736816e-01 1.728510558605194092e-01 -2.937103211879730225e-01 1.510570347309112549e-01 -3.886715322732925415e-02 6.749725341796875000e-02 -9.824267774820327759e-02 -7.023065537214279175e-02
-9.376545995473861694e-02 3.698205202817916870e-02 -1.286155432462692261e-01 -4.703710675239562988e-01 -2.892834320664405823e-02 -5.362412706017494202e-02 -1.738631278276443481e-01 9.339019656181335449e-02 2.599377632141113281e-01 -1.209263354539871216e-01 2.966607548296451569e-02 1.053471341729164124e-01 -2.580581307411193848e-01 -1.682030782103538513e-02 3.638101741671562195e-02 -4.631829634308815002e-02 1.393415266647934914e-03 2.581308968365192413e-02 -2.987143695354461670e-01 -1.892709136009216309e-01 4.646586626768112183e-02 5.606852099299430847e-02 2.962366938591003418e-01 -2.428228259086608887e-01 -9.922319650650024414e-02 2.652614749968051910e-02 -2.912983000278472900e-01 -4.312070459127426147e-02 -1.389663070440292358e-01 1.840993762016296387e-01 -4.375179111957550049e-02 3.387432396411895752e-01
1.116407383233308792e-02 1.334974169731140137e-02 -8.836687356233596802e-02 -1.264682114124298096e-01 1.011069044470787048e-01 -8.143194019794464111e-02 1.152084544301033020e-01 -1.877804286777973175e-02 2.424431443214416504e-01 -3.021423518657684326e-01 -1.369052827358245850e-01 3.725843131542205811e-01 2.368840873241424561e-01 -2.974779345095157623e-02 -1.962674111127853394e-01 -2.613559067249298096e-01 2.591281533241271973e-01 -4.683189839124679565e-02 -1.285180896520614624e-01 -1.819502264261245728e-01 8.656719326972961426e-02 -1.023262068629264832e-01 7.325962185859680176e-02 1.825061254203319550e-02 3.927239030599594116e-02 -2.947230637073516846e-01 -1.650214046239852905e-01 -2.286285459995269775e-01 -1.526006311178207397e-01 -5.892238393425941467e-02 1.092193499207496643e-01 3.531780540943145752e-01
1.088606193661689758e-01 -6.017676368355751038e-02 -3.139755725860595703e-01 -3.110347390174865723e-01 4.307393133640289307e-01 1.005966216325759888e-02 1.695510149002075195e-01 1.409856677055358887e-01 2.816347479820251465e-01 -6.081205978989601135e-02 -1.190619245171546936e-01 1.411375850439071655e-01 8.324442803859710693e-02 -1.322864145040512085e-01 1.534487605094909668e-01 -7.276831567287445068e-02 -7.005179673433303833e-02 -1.680637598037719727e-01 -3.397535532712936401e-02 1.513137519359588623e-01 3.195588290691375732e-02 2.539590001106262207e-01 -1.004112660884857178e-01 7.595304865390062332e-03 -3.022239208221435547e-01 8.798038214445114136e-02 1.325586289167404175e-01 4.741614684462547302e-02 -7.725893706083297729e-02 9.466071426868438721e-02 -2.216276973485946655e-01 2.622062861919403076e-01
-3.039004048332571983e-03 -4.227901101112365723e-01 -2.070868164300918579e-01 -7.616509683430194855e-03 1.283477991819381714e-01 1.180670969188213348e-02 -1.073373481631278992e-01 1.714364737272262573e-01 -1.211567688733339310e-02 -3.843050822615623474e-02 -1.085789352655410767e-01 -1.095626130700111389e-02 -3.372127115726470947e-01 1.063588038086891174e-01 3.427922725677490234e-02 -6.974579393863677979e-02 4.268074035644531250e-02 5.080600082874298096e-02 -3.129715919494628906e-01 7.412351667881011963e-02 4.585685674101114273e-03 1.553469747304916382e-01 -1.819363236427307129e-01 1.354378908872604370e-01 -5.310834050178527832e-01 -1.279406696557998657e-01 -1.351082772016525269e-01 -5.856604874134063721e-02 -5.051672458648681641e-02 -9.440477192401885986e-02 1.107473820447921753e-01 2.211257368326187134e-01
-1.832128018140792847e-01 -1.401430815458297729e-01 5.080587789416313171e-02 -1.943980455398559570e-01 1.931409388780593872e-01 5.551230534911155701e-02 6.669723894447088242e-03 2.520544081926345825e-02 1.177367120981216431e-01 -4.068721234798431396e-01 -5.438675731420516968e-02 8.744626492261886597e-02 -1.412189155817031860e-01 7.959935814142227173e-02 2.700442634522914886e-02 3.577462583780288696e-02 3.774018287658691406e-01 2.364125400781631470e-01 -2.137200981378555298e-01 7.001956552267074585e-02 8.826132863759994507e-02 -2.045942097902297974e-02 -9.485752880573272705e-02 5.958608537912368774e-02 -3.549729287624359131e-01 -5.217785388231277466e-02 -4.703900963068008423e-02 1.968221068382263184e-01 -3.108455836772918701e-01 -1.923948228359222412e-01 -2.491682171821594238e-01 1.095078364014625549e-01
6.413477659225463867e-02 5.382004007697105408e-02 -3.156917169690132141e-03 -1.823572218418121338e-01 -2.739502117037773132e-02 2.083517313003540039e-01 1.615463495254516602e-01 1.040890626609325409e-02 2.696698009967803955e-01 -2.914947867393493652e-01 -8.337643928825855255e-03 4.507707357406616211e-01 -1.013587489724159241e-01 2.489189803600311279e-01 2.224085330963134766e-01 -1.614178568124771118e-01 9.427822381258010864e-02 -2.609595097601413727e-02 -1.711108237504959106e-01 8.709344267845153809e-02 -1.501720212399959564e-02 -1.895327121019363403e-01 1.890837401151657104e-01 1.301375590264797211e-02 -2.923604547977447510e-01 2.577972598373889923e-02 -3.513412773609161377e-01 5.574015900492668152e-02 -4.471499996725469828e-04 6.731733679771423340e-02 6.509254872798919678e-02 2.017169594764709473e-01
9.893419593572616577e-02 -6.217803061008453369e-02 4.348342493176460266e-02 9.781423024833202362e-03 -4.062191769480705261e-02 4.428833350539207458e-02 7.047365605831146240e-02 -6.669604033231735229e-02 2.915078997611999512e-01 -1.154520660638809204e-01 4.448782652616500854e-03 -6.611316651105880737e-02 -2.326653804630041122e-03 1.492751985788345337e-01 2.214369326829910278e-01 -2.062442898750305176e-01 2.434329241514205933e-01 1.668044030666351318e-01 -4.649135172367095947e-01 -2.827422916889190674e-01 -2.642838098108768463e-02 -7.149467617273330688e-02 -1.826286762952804565e-01 2.209960967302322388e-01 -6.319672614336013794e-02 -3.085589967668056488e-02 -2.452756613492965698e-01 2.315043210983276367e-01 4.915535077452659607e-02 6.607486400753259659e-03 -1.963513642549514771e-01 3.519788384437561035e-01
1.369917988777160645e-01 6.209169328212738037e-02 -4.623685404658317566e-02 4.002930223941802979e-02 3.346895873546600342e-01 3.600354194641113281e-01 -1.258108913898468018e-01 1.586972922086715698e-01 2.732956111431121826e-01 -3.987261950969696045e-01 1.754672080278396606e-01 2.745219171047210693e-01 -2.477281726896762848e-02 1.743347644805908203e-01 2.242196053266525269e-01 -1.959285885095596313e-01 -1.147401519119739532e-02 3.900959715247154236e-02 -2.650489844381809235e-02 -1.268036365509033203e-01 -2.908901572227478027e-01 4.889704659581184387e-02 2.102563828229904175e-01 1.553193107247352600e-02 9.572163224220275879e-03 -4.708775132894515991e-02 -2.192203700542449951e-01 -4.351630806922912598e-02 -1.452281922101974487e-01 -1.440491527318954468e-02 -6.790963001549243927e-03 8.939713239669799805e-02
-7.812672853469848633e-02 3.189733996987342834e-02 -1.910992562770843506e-01 -1.411701142787933350e-01 2.584807276725769043e-01 2.169989347457885742e-01 1.852592825889587402e-01 1.857815310359001160e-02 4.518772959709167480e-01 -9.155266731977462769e-02 -1.188837140798568726e-01 5.195741541683673859e-03 2.230561673641204834e-01 -5.429854616522789001e-02 2.129493057727813721e-01 -1.997049450874328613e-01 -7.143180072307586670e-02 -1.166297644376754761e-01 -2.758811414241790771e-01 1.618744879961013794e-01 3.215184509754180908e-01 8.255070447921752930e-02 -1.284810155630111694e-01 -4.627666994929313660e-02 -1.664808839559555054e-01 -2.368444651365280151e-01 -1.925394386053085327e-01 7.522862404584884644e-02 1.325694024562835693e-01 9.774984419345855713e-02 2.544304355978965759e-02 1.379175186157226562e-01
2.784768939018249512e-01 -9.940414875745773315e-02 -1.062985602766275406e-02 -3.398848474025726318e-01 4.821298718452453613e-01 2.939042076468467712e-02 1.697178632020950317e-01 7.378701865673065186e-02 2.814263403415679932e-01 -2.762097716331481934e-01 -2.072270028293132782e-02 -5.170973017811775208e-02 -2.003697752952575684e-01 8.097330480813980103e-02 -5.111913755536079407e-02 -1.589326113462448120e-01 1.548371464014053345e-01 2.916850149631500244e-01 -6.606098264455795288e-02 -4.147006571292877197e-02 -4.784155637025833130e-02 2.236761897802352905e-01 2.077362537384033203e-01 2.320083603262901306e-02 2.567695640027523041e-02 -2.114868909120559692e-02 7.855138182640075684e-02 -3.886075923219323158e-03 7.358327507972717285e-02 -1.051553636789321899e-01 -8.384075015783309937e-03 2.474150806665420532e-01
-1.135010570287704468e-01 -1.150772124528884888e-01 8.037019520998001099e-03 -2.025607526302337646e-01 -1.346584968268871307e-02 3.435718715190887451e-01 2.160123735666275024e-01 1.144139543175697327e-01 1.379499435424804688e-01 -3.534604609012603760e-01 -1.964459568262100220e-01 2.960516214370727539e-01 -1.210545897483825684e-01 1.260395199060440063e-01 1.217724084854125977e-01 -1.628108471632003784e-01 9.215886145830154419e-02 1.225929036736488342e-01 -1.600229553878307343e-02 1.467006281018257141e-02 3.556029126048088074e-02 -1.350413113832473755e-01 1.742047965526580811e-01 3.882163390517234802e-02 -2.155923098325729370e-01 2.060772478580474854e-02 -4.576938152313232422e-01 5.197577178478240967e-02 -2.173966914415359497e-02 1.064637377858161926e-01 6.099999416619539261e-03 2.577667236328125000e-01
2.379209361970424652e-02 -1.409119553864002228e-02 2.112643271684646606e-01 -6.613060086965560913e-02 2.277606725692749023e-01 3.158947527408599854e-01 -6.443240493535995483e-02 2.383787184953689575e-01 2.860934436321258545e-01 -3.545208573341369629e-01 3.816840052604675293e-02 3.948765099048614502e-01 -5.280460044741630554e-02 1.944674700498580933e-01 2.740853726863861084e-01 -8.517581969499588013e-02 1.383751332759857178e-01 5.026367306709289551e-02 -1.272120326757431030e-01 -1.832121424376964569e-02 -2.395738959312438965e-01 5.419206246733665466e-02 2.736992537975311279e-01 -4.243134707212448120e-02 -3.159832954406738281e-02 -6.663586199283599854e-02 -1.844034045934677124e-01 2.941093221306800842e-02 -1.481867730617523193e-01 -1.509687025099992752e-02 9.858956187963485718e-02 4.727012664079666138e-02
2.555675506591796875e-01 -2.351904958486557007e-01 -1.608625799417495728e-01 1.409699469804763794e-01 3.362828493118286133e-02 1.455380469560623169e-01 1.196118742227554321e-01 4.214857518672943115e-01 3.539304137229919434e-01 -1.689829281531274319e-03 -2.174921631813049316e-01 -3.489921614527702332e-02 -1.924097537994384766e-01 -8.154210448265075684e-02 1.293079555034637451e-01 -2.698271870613098145e-01 -2.816139720380306244e-02 1.239398866891860962e-01 -2.123269587755203247e-01 -4.525866825133562088e-03 5.257488787174224854e-02 3.808027599006891251e-03 -9.668537229299545288e-02 2.277931123971939087e-01 9.356876462697982788e-02 1.139807626605033875e-01 -2.218394130468368530e-01 -5.819706991314888000e-02 -1.138997972011566162e-01 2.854644060134887695e-01 -1.351799964904785156e-01 2.617828547954559326e-03
2.074348777532577515e-01 -5.166841670870780945e-02 1.852774322032928467e-01 -1.797082871198654175e-01 3.305839598178863525e-01 1.184842884540557861e-01 -5.457458272576332092e-02 3.129693269729614258e-01 1.913127303123474121e-01 -2.734763920307159424e-01 8.847078680992126465e-02 1.706370860338211060e-01 -1.329879611730575562e-01 -1.267158705741167068e-02 2.061194926500320435e-02 -8.404437452554702759e-02 -1.364941895008087158e-01 1.367484331130981445e-01 -1.296851485967636108e-01 -1.244352608919143677e-01 6.050537526607513428e-02 1.882104873657226562e-01 3.970742225646972656e-01 1.570192426443099976e-01 -1.252845227718353271e-01 -5.185762420296669006e-02 2.509285509586334229e-02 1.345921009778976440e-01 2.205057442188262939e-01 -1.283620893955230713e-01 -1.796257942914962769e-01 2.534204721450805664e-01
1.735856756567955017e-02 -2.964890599250793457e-01 1.129104867577552795e-01 -3.129710257053375244e-01 1.915096491575241089e-01 2.229155041277408600e-02 1.526006124913692474e-02 3.154948949813842773e-01 6.615366786718368530e-02 -1.345235258340835571e-01 -3.398321866989135742e-01 -4.772944375872612000e-02 2.702587544918060303e-01 -9.706687927246093750e-02 -1.225315928459167480e-01 4.844204708933830261e-02 -4.307762160897254944e-02 7.212055474519729614e-02 -1.493154019117355347e-01 2.086267769336700439e-01 2.490175962448120117e-01 1.435661017894744873e-01 2.141902297735214233e-01 1.412560492753982544e-01 -4.955783858895301819e-02 4.304553940892219543e-02 -2.580896615982055664e-01 -3.855560673400759697e-03 -3.109636306762695312e-01 -1.728326827287673950e-01 4.095219075679779053e-02 5.984608829021453857e-02
-5.321332067251205444e-02 -2.878656089305877686e-01 -1.384204477071762085e-01 -3.589312732219696045e-01 -1.270328368991613388e-02 1.331931352615356445e-01 1.122074052691459656e-01 4.304775893688201904e-01 1.632135212421417236e-01 -2.636147439479827881e-01 7.195591926574707031e-02 -1.131979450583457947e-01 -1.668191850185394287e-01 -2.094232738018035889e-01 -4.719222709536552429e-02 -2.403242327272891998e-02 7.395651936531066895e-02 1.490460485219955444e-01 -2.722754776477813721e-01 -1.570357382297515869e-01 -1.046197712421417236e-01 6.463076919317245483e-02 -3.816496208310127258e-02 -1.591160744428634644e-01 -3.861818835139274597e-02 -1.204103156924247742e-01 -2.049368172883987427e-01 2.061178088188171387e-01 6.188826262950897217e-02 7.747893035411834717e-02 -2.095793634653091431e-01 1.982083469629287720e-01
-2.053648680448532104e-01 -2.501131966710090637e-02 7.801644504070281982e-02 -1.258828192949295044e-01 1.608065217733383179e-01 3.115561604499816895e-01 -1.968435011804103851e-02 2.026020884513854980e-01 2.330921739339828491e-01 -1.392649710178375244e-01 -2.076617628335952759e-01 -2.602748870849609375e-01 2.263216376304626465e-01 1.587464660406112671e-01 1.367180794477462769e-01 -5.211902782320976257e-02 -9.783609211444854736e-02 6.413997709751129150e-02 -1.117396205663681030e-01 4.539308324456214905e-02 4.599156975746154785e-02 4.015673100948333740e-01 1.197550222277641296e-01 1.391776604577898979e-03 -2.911276221275329590e-01 -1.665741391479969025e-02 -9.484113752841949463e-02 -5.794253945350646973e-02 -2.927489876747131348e-01 -1.233681663870811462e-01 -2.161899358034133911e-01 1.936253011226654053e-01
9.002415090799331665e-02 -9.699810296297073364e-02 -9.774431586265563965e-02 -6.616749614477157593e-02 -3.344741463661193848e-02 2.351061105728149414e-01 2.248337566852569580e-01 -5.651020258665084839e-02 4.190001189708709717e-01 -3.963062167167663574e-01 1.081177070736885071e-01 1.903982758522033691e-01 -1.076300963759422302e-01 1.285422444343566895e-01 -2.331340759992599487e-01 -1.853936761617660522e-01 2.400615438818931580e-02 1.073846518993377686e-01 -6.819254159927368164e-02 -2.519483864307403564e-01 7.607498764991760254e-02 1.028079763054847717e-01 3.462392389774322510e-01 1.675892323255538940e-01 -4.921595752239227295e-02 -1.858439147472381592e-01 -1.590491086244583130e-01 -7.511677592992782593e-02 4.930488020181655884e-02 -1.233107298612594604e-01 -7.233110815286636353e-02 1.603096872568130493e-01
5.207731202244758606e-02 5.382403731346130371e-03 -2.451422661542892456e-01 -2.487111091613769531e-01 2.697282135486602783e-01 -3.194714337587356567e-02 -2.463784068822860718e-02 1.721748858690261841e-01 3.553885817527770996e-01 -1.270792260766029358e-02 7.706123590469360352e-02 2.337789535522460938e-01 3.539640828967094421e-02 -4.069600626826286316e-02 3.498218953609466553e-01 3.534869849681854248e-02 -4.288899153470993042e-02 -8.844817429780960083e-02 -2.007149010896682739e-01 2.018471956253051758e-01 1.666633635759353638e-01 3.403538167476654053e-01 -2.966243326663970947e-01 -1.020472776144742966e-02 -1.205935254693031311e-01 6.910375785082578659e-03 -6.867983937263488770e-02 2.880675494670867920e-01 -6.097370758652687073e-02 6.794461607933044434e-02 4.255284368991851807e-02 1.511960327625274658e-01
-9.411427192389965057e-03 -6.561851501464843750e-02 4.327132552862167358e-02 -2.653931379318237305e-01 6.828801333904266357e-02 1.149767115712165833e-01 1.422228664159774780e-01 1.606275290250778198e-01 1.931820362806320190e-01 -5.616171360015869141e-01 5.373926088213920593e-02 2.887358665466308594e-01 -1.590612828731536865e-01 1.668436676263809204e-01 1.617029160261154175e-01 -4.749225452542304993e-02 1.899429224431514740e-02 2.715443447232246399e-02 -4.862364009022712708e-02 6.430548429489135742e-02 2.272997982800006866e-02 -1.801707893610000610e-01 8.801275491714477539e-02 2.855563070625066757e-03 -2.310516983270645142e-01 2.485888898372650146e-01 -3.192515671253204346e-01 -2.041460014879703522e-02 3.290837258100509644e-02 1.573676168918609619e-01 2.525997534394264221e-02 2.156912684440612793e-01
-8.313159644603729248e-02 -3.780490532517433167e-02 -5.831422656774520874e-02 6.002143956720829010e-03 2.127607166767120361e-01 -2.930358238518238068e-02 2.286545038223266602e-01 -1.844333857297897339e-02 1.005347818136215210e-01 6.654269248247146606e-02 -3.360915556550025940e-02 -2.728297840803861618e-03 1.869527846574783325e-01 -1.998829990625381470e-01 1.795458495616912842e-01 -2.679744064807891846e-01 1.739181727170944214e-01 1.697800755500793457e-01 -1.742621958255767822e-01 -1.916430890560150146e-02 3.188560009002685547e-01 1.905541270971298218e-01 -5.096178129315376282e-02 1.298843622207641602e-01 -3.090300858020782471e-01 -3.256442770361900330e-02 -2.501715719699859619e-01 4.907009005546569824e-02 -1.416893303394317627e-01 2.708108425140380859e-01 -4.144278466701507568e-01 1.444915533065795898e-01
-4.418972134590148926e-02 1.728732697665691376e-02 1.499851942062377930e-01 -1.084841117262840271e-01 3.014733493328094482e-01 4.018694758415222168e-01 -7.643246650695800781e-02 1.049524545669555664e-01 2.669217586517333984e-01 -2.958113849163055420e-01 1.292078197002410889e-01 3.952387869358062744e-01 -1.607482284307479858e-01 1.716509908437728882e-01 1.424671262502670288e-01 5.165607854723930359e-02 5.741718783974647522e-02 6.340553611516952515e-02 -1.161761879920959473e-01 -1.541173905134201050e-01 -1.491003483533859253e-01 1.262104064226150513e-01 2.287255078554153442e-01 9.091483429074287415e-03 -8.789874613285064697e-02 2.180141862481832504e-03 -2.524540126323699951e-01 3.280434012413024902e-02 -2.392653673887252808e-01 6.376283615827560425e-02 6.651164591312408447e-02 1.044558584690093994e-01
2.964456677436828613e-01 -1.281267106533050537e-01 1.209388673305511475e-02 -3.687541782855987549e-01 4.382719993591308594e-01 1.205511670559644699e-02 1.424306780099868774e-01 2.371554374694824219e-01 2.273579835891723633e-01 -3.017081916332244873e-01 7.855788618326187134e-02 8.555655181407928467e-02 -8.177778124809265137e-02 -2.064359933137893677e-02 -3.303346782922744751e-02 -1.895252168178558350e-01 8.368904888629913330e-02 6.284878402948379517e-02 3.096892312169075012e-02 -1.409132480621337891e-01 4.474808275699615479e-02 2.919665277004241943e-01 2.950621247291564941e-01 2.380641177296638489e-02 -1.012519653886556625e-02 1.013237982988357544e-01 1.127259209752082825e-01 3.709108009934425354e-02 9.268946200609207153e-02 -1.335117816925048828e-01 2.035837154835462570e-03 1.815704852342605591e-01
2.208603620529174805e-01 -1.771806627511978149e-01 -1.419254112988710403e-02 1.067443285137414932e-03 2.445122450590133667e-01 3.059066832065582275e-02 9.766015410423278809e-02 1.520806103944778442e-01 -8.046685717999935150e-03 -2.706381082534790039e-01 -1.045334786176681519e-01 2.434944659471511841e-01 -4.278617799282073975e-01 2.045081704854965210e-01 -3.578954190015792847e-02 -6.638737767934799194e-02 4.960586130619049072e-02 5.755550041794776917e-02 -1.641852222383022308e-02 -1.764729171991348267e-01 -5.822334787808358669e-04 -5.320518091320991516e-02 -8.096304535865783691e-02 2.162381261587142944e-02 -2.002894580364227295e-01 7.425075769424438477e-02 -3.987510204315185547e-01 1.376979518681764603e-02 -3.191284537315368652e-01 1.612457334995269775e-01 2.816542610526084900e-02 2.676496207714080811e-01
-1.070115491747856140e-01 2.013733386993408203e-01 2.371108978986740112e-01 -1.093044057488441467e-01 4.088107049465179443e-01 1.511998027563095093e-01 -1.748158335685729980e-01 3.057453632354736328e-01 2.606976032257080078e-01 -2.841637134552001953e-01 8.043120801448822021e-02 1.173644661903381348e-01 -2.025430947542190552e-01 3.714609891176223755e-02 -1.901443451642990112e-01 -1.481744349002838135e-01 -9.335722029209136963e-02 1.301744431257247925e-01 -9.219776093959808350e-02 2.232337929308414459e-02 -1.876668632030487061e-01 -3.719416260719299316e-02 1.561603993177413940e-01 2.804095484316349030e-02 -9.163250029087066650e-02 -4.289795458316802979e-02 -1.226619482040405273e-01 1.056139990687370300e-01 -8.820616453886032104e-02 -1.082142535597085953e-02 -2.273796647787094116e-01 3.222725093364715576e-01
7.703308761119842529e-02 -1.214969679713249207e-01 -9.025970846414566040e-02 -1.942944973707199097e-01 3.077183663845062256e-01 2.142546474933624268e-01 1.227378323674201965e-01 1.625884473323822021e-01 9.716472029685974121e-02 7.007829099893569946e-02 -1.749479919672012329e-01 -1.477631926536560059e-01 1.144964322447776794e-01 9.114322066307067871e-02 1.850280463695526123e-01 6.099352985620498657e-02 1.398317217826843262e-01 -6.664091348648071289e-02 -7.352504879236221313e-02 1.290295720100402832e-01 -2.025858499109745026e-02 2.557758688926696777e-01 2.626000940799713135e-01 1.143914014101028442e-01 -3.945527225732803345e-02 -1.144559681415557861e-01 -1.791454702615737915e-01 2.165924757719039917e-01 -4.074164479970932007e-02 -2.555474936962127686e-01 -2.858941256999969482e-01 4.345810115337371826e-01
2.677343189716339111e-01 -3.034130036830902100e-01 2.897439301013946533e-01 1.577641814947128296e-01 3.536207079887390137e-01 2.140225470066070557e-01 -3.147934749722480774e-02 1.070327237248420715e-01 1.039789244532585144e-01 -2.738547325134277344e-01 -5.291119962930679321e-02 2.530130147933959961e-01 -7.109521329402923584e-02 -1.106146275997161865e-01 4.614303761627525091e-04 -2.766832113265991211e-01 4.728232696652412415e-02 -2.145604230463504791e-02 -6.774962693452835083e-02 -3.341444209218025208e-02 -1.542294118553400040e-02 1.497365906834602356e-02 -5.661807581782341003e-02 -4.447608254849910736e-03 -3.031741641461849213e-02 -6.516014039516448975e-02 -3.503999412059783936e-01 2.251254767179489136e-01 -2.844966351985931396e-01 1.260176897048950195e-01 -9.767580777406692505e-04 1.005701124668121338e-01
-9.938414208590984344e-03 -1.062923297286033630e-01 -1.406536549329757690e-01 9.420695900917053223e-02 2.434694319963455200e-01 4.176277201622724533e-03 1.801397800445556641e-01 2.782832980155944824e-01 7.852721959352493286e-02 -3.726791143417358398e-01 6.599131226539611816e-02 3.641528077423572540e-03 -8.101009577512741089e-02 -1.038715466856956482e-01 7.319016754627227783e-02 1.667746901512145996e-01 1.890312135219573975e-01 -5.775046721100807190e-02 -3.939851820468902588e-01 -3.909450024366378784e-02 1.249345690011978149e-01 -1.348978132009506226e-01 -5.985260475426912308e-03 -2.581673488020896912e-02 -2.381824105978012085e-01 -1.517580002546310425e-01 -8.223441988229751587e-02 1.484814882278442383e-01 -1.855659931898117065e-01 -3.450870513916015625e-01 -2.457282692193984985e-01 1.949601173400878906e-01
1.083541885018348694e-01 -3.176507353782653809e-01 1.502221524715423584e-01 -1.412124484777450562e-01 1.517163366079330444e-01 3.394225239753723145e-02 1.060832664370536804e-01 1.183188408613204956e-01 2.935658395290374756e-01 -5.554971843957901001e-02 -2.273466140031814575e-01 1.204554364085197449e-01 -2.372734099626541138e-01 6.748583167791366577e-02 1.934918910264968872e-01 -1.726022511720657349e-01 1.464100629091262817e-01 -1.768358796834945679e-01 -6.410711258649826050e-02 1.399515867233276367e-01 1.988850235939025879e-01 -2.294650971889495850e-01 -2.271931618452072144e-02 -6.197978556156158447e-02 1.041169762611389160e-01 1.334726363420486450e-01 -3.329766690731048584e-01 1.394902467727661133e-01 -2.200599759817123413e-01 6.694246828556060791e-02 -1.400615721940994263e-01 3.277180492877960205e-01
-8.350250124931335449e-02 1.019590124487876892e-01 -9.631735086441040039e-02 -2.789556980133056641e-01 1.875542402267456055e-01 5.239919573068618774e-02 -8.475881814956665039e-02 7.631427794694900513e-02 2.450303584337234497e-01 4.966894164681434631e-02 -6.654764711856842041e-02 -1.102152392268180847e-01 1.767010539770126343e-01 -2.004909217357635498e-01 1.628070622682571411e-01 -5.180111899971961975e-02 2.591535151004791260e-01 -3.470038473606109619e-01 -6.338887661695480347e-02 8.368991315364837646e-02 8.213565498590469360e-02 1.328400969505310059e-01 2.054272145032882690e-01 3.253364861011505127e-01 -2.959308326244354248e-01 1.454089209437370300e-02 -1.125735566020011902e-01 1.546746492385864258e-01 -3.460152149200439453e-01 7.735196035355329514e-03 -9.805749356746673584e-02 2.002485990524291992e-01
2.490793317556381226e-01 -1.517822593450546265e-02 -1.165791004896163940e-01 -2.631868124008178711e-01 1.945630162954330444e-01 1.484585106372833252e-01 7.111261598765850067e-03 1.852170675992965698e-01 3.458613753318786621e-01 -2.119929641485214233e-01 6.271144747734069824e-02 2.323083579540252686e-01 -1.354783326387405396e-01 4.888985306024551392e-02 2.438957570120692253e-03 -1.702506653964519501e-02 1.066070273518562317e-01 2.308816313743591309e-01 1.562759466469287872e-02 -5.924832075834274292e-02 -6.862097978591918945e-02 1.208108514547348022e-01 4.292065799236297607e-01 4.206171259284019470e-02 -1.781996935606002808e-01 -1.713155359029769897e-01 -2.768013253808021545e-02 1.976862102746963501e-01 2.007478326559066772e-01 1.732551306486129761e-01 -1.160642057657241821e-01 2.422052174806594849e-01
-9.319896996021270752e-02 -2.785079181194305420e-01 -5.049811676144599915e-03 -2.370671629905700684e-01 3.567758202552795410e-01 8.306302130222320557e-02 9.428309649229049683e-02 9.123013913631439209e-02 5.411645025014877319e-02 -1.826533302664756775e-02 -3.001802861690521240e-01 2.161445021629333496e-01 3.488237261772155762e-01 1.089344471693038940e-01 -5.189758166670799255e-02 -4.784601926803588867e-02 1.092512682080268860e-01 2.702186107635498047e-01 -2.647084295749664307e-01 -2.276646904647350311e-02 7.571555674076080322e-02 1.689062267541885376e-01 9.436793625354766846e-03 1.556609570980072021e-01 -2.661473117768764496e-02 8.815757930278778076e-02 -3.228382766246795654e-01 -1.072494685649871826e-01 -2.085818946361541748e-01 -1.105528771877288818e-01 1.752649396657943726e-01 -5.221542716026306152e-02
-1.188836842775344849e-01 -1.074870377779006958e-01 -2.026505023241043091e-01 -3.089241981506347656e-01 2.505302429199218750e-01 -9.768202155828475952e-02 2.238287925720214844e-01 1.850457489490509033e-01 7.497175782918930054e-02 -2.148133218288421631e-01 -6.086162850260734558e-02 3.385484963655471802e-02 1.936102658510208130e-01 2.223018258810043335e-01 -9.165393561124801636e-02 -1.876165904104709625e-02 1.968626976013183594e-01 -3.454115092754364014e-01 -2.644901350140571594e-02 8.338994532823562622e-02 8.074282854795455933e-02 -5.232451949268579483e-03 -7.673928141593933105e-02 1.542872935533523560e-01 -1.288071423768997192e-01 1.116321235895156860e-01 -3.783285021781921387e-01 1.921304464340209961e-01 -1.196264922618865967e-01 -1.772536337375640869e-01 -1.523921042680740356e-01 2.210929393768310547e-01
1.183581724762916565e-01 -6.361018866300582886e-02 1.985595971345901489e-01 -3.550888001918792725e-01 2.795480191707611084e-01 -2.292192727327346802e-02 1.151365563273429871e-01 2.295800298452377319e-01 2.402556836605072021e-01 -2.464013546705245972e-01 7.605854421854019165e-02 2.792907059192657471e-01 -1.247417852282524109e-01 -3.267938271164894104e-02 -8.257203549146652222e-02 2.997732721269130707e-02 -1.002846956253051758e-01 2.126180231571197510e-01 -1.431132256984710693e-01 -1.799105200916528702e-03 2.688254602253437042e-02 1.760206073522567749e-01 3.513278067111968994e-01 7.508166879415512085e-02 -2.098757326602935791e-01 -1.052231863141059875e-01 -3.223694395273923874e-03 -4.318661615252494812e-02 1.746207475662231445e-01 -7.129264622926712036e-02 -1.631381213665008545e-01 2.991965413093566895e-01
-8.858214318752288818e-02 -2.859711945056915283e-01 -2.351471781730651855e-01 -4.248348250985145569e-02 7.536404579877853394e-02 2.685796618461608887e-01 -1.248892843723297119e-01 2.991113662719726562e-01 1.099846363067626953e-01 -3.529569506645202637e-01 -1.998914591968059540e-02 -8.282518014311790466e-03 1.012312900274991989e-02 -1.088172793388366699e-01 7.708234339952468872e-02 2.462410368025302887e-02 -5.613846331834793091e-02 2.380027323961257935e-01 5.152346566319465637e-02 -1.174323707818984985e-01 -1.632139533758163452e-01 8.327384293079376221e-02 8.898725360631942749e-02 1.824620217084884644e-01 7.620806246995925903e-02 -2.056777179241180420e-01 -2.819984257221221924e-01 -8.621904253959655762e-02 7.952084764838218689e-03 2.088464945554733276e-01 -1.218256577849388123e-01 4.124853610992431641e-01
5.138103850185871124e-03 -1.122153401374816895e-01 -5.037300288677215576e-02 2.542971633374691010e-02 1.557336002588272095e-02 1.546817123889923096e-01 1.827268674969673157e-02 2.712672352790832520e-01 2.608538866043090820e-01 -4.330029189586639404e-01 -1.819395720958709717e-01 9.451932460069656372e-02 -1.588781028985977173e-01 2.292703837156295776e-01 -8.998042345046997070e-02 -1.673465222120285034e-01 2.307093739509582520e-01 6.212264299392700195e-02 1.899360269308090210e-01 -2.845771610736846924e-01 3.543077781796455383e-02 2.880794107913970947e-01 -1.009355336427688599e-01 1.246453635394573212e-02 -9.066365659236907959e-02 3.410651907324790955e-02 -1.991890668869018555e-01 1.860290318727493286e-01 -1.303939968347549438e-01 2.972476482391357422e-01 6.133092939853668213e-02 1.144850403070449829e-01
-1.365847438573837280e-01 -1.430912464857101440e-01 -5.057296901941299438e-02 5.547505244612693787e-02 1.031151339411735535e-01 1.891768574714660645e-01 8.102654665708541870e-02 3.348265588283538818e-02 -1.430831402540206909e-01 -3.713022172451019287e-01 -1.021161582320928574e-02 6.824026256799697876e-02 -9.590204060077667236e-02 -8.628662675619125366e-02 4.465866982936859131e-01 3.729000315070152283e-02 2.288124710321426392e-01 9.220205992460250854e-02 -3.818977177143096924e-01 -2.216271758079528809e-01 -1.769400089979171753e-01 1.276949048042297363e-01 1.264091674238443375e-02 9.173029661178588867e-02 -4.806760326027870178e-02 -7.911613583564758301e-02 -2.174173891544342041e-01 6.464990973472595215e-02 -1.667789556086063385e-02 1.435525864362716675e-01 -2.117915451526641846e-01 2.877251207828521729e-01
3.182299733161926270e-01 -3.945591449737548828e-01 2.689479589462280273e-01 -1.568604707717895508e-01 1.847841888666152954e-01 8.710358291864395142e-02 2.078874856233596802e-01 1.013152524828910828e-01 3.425840139389038086e-01 -5.346383899450302124e-02 -1.996501088142395020e-01 1.114339753985404968e-01 -1.805382221937179565e-01 2.146292775869369507e-01 -8.805734105408191681e-03 -3.545129299163818359e-02 2.241651862859725952e-01 -4.021671786904335022e-02 3.815219923853874207e-02 1.513723731040954590e-01 1.391147226095199585e-01 -8.781552314758300781e-02 -5.622072517871856689e-02 -1.296754367649555206e-02 -8.056122064590454102e-02 5.429805815219879150e-02 -3.269927799701690674e-01 9.326964616775512695e-02 -1.831263303756713867e-01 2.449495159089565277e-02 -7.611952256411314011e-03 1.803364306688308716e-01
-1.080044079571962357e-03 -1.290231943130493164e-01 -6.547357141971588135e-02 -2.312510758638381958e-01 1.592808216810226440e-01 -8.706418424844741821e-02 1.573435962200164795e-01 2.653632164001464844e-01 2.022614181041717529e-01 -2.724776864051818848e-01 -3.352205157279968262e-01 2.688783407211303711e-01 2.239526212215423584e-01 9.161017090082168579e-02 -6.510524079203605652e-03 -8.231636881828308105e-02 3.227100372314453125e-01 -2.758975923061370850e-01 -3.381216526031494141e-01 -2.696282602846622467e-02 -5.303313583135604858e-02 -1.101500988006591797e-01 -9.140636771917343140e-02 -3.305162861943244934e-02 2.586804516613483429e-02 -1.449327170848846436e-01 -2.678134441375732422e-01 2.106809802353382111e-02 -5.824095755815505981e-02 -8.187390863895416260e-02 -8.994660526514053345e-02 -2.322315424680709839e-02
1.657016575336456299e-01 -1.551657617092132568e-01 -1.055425852537155151e-01 -2.248596549034118652e-01 2.755163908004760742e-01 -6.635788828134536743e-02 -3.940105810761451721e-02 2.289039343595504761e-01 4.131261110305786133e-01 -3.763140439987182617e-01 6.429390609264373779e-02 -1.380311399698257446e-01 -6.195312365889549255e-02 4.010061919689178467e-02 -4.174431413412094116e-02 -3.135956525802612305e-01 1.466793715953826904e-01 1.764243990182876587e-01 -3.890341520309448242e-02 2.288124337792396545e-02 1.215045154094696045e-01 1.218757927417755127e-01 2.705271542072296143e-01 1.312632560729980469e-01 -1.715271472930908203e-01 6.812830269336700439e-02 1.050657927989959717e-01 -1.185414716601371765e-01 4.528655111789703369e-02 1.992015242576599121e-01 1.869403272867202759e-01 3.095887042582035065e-02
1.324333529919385910e-02 6.852557510137557983e-02 1.288452446460723877e-01 -9.631085395812988281e-02 3.649153113365173340e-01 8.232863992452621460e-02 2.002112120389938354e-01 -8.868645131587982178e-02 1.507162749767303467e-01 4.428570973686873913e-04 -2.882962226867675781e-01 1.230003163218498230e-01 3.122397363185882568e-01 1.623232811689376831e-01 -9.480177611112594604e-02 -1.350486576557159424e-01 1.523236185312271118e-01 1.191592216491699219e-01 -1.346898078918457031e-01 6.932053714990615845e-02 3.938522636890411377e-01 2.215499132871627808e-01 2.027306109666824341e-01 7.686159107834100723e-03 -1.814077049493789673e-01 9.299385547637939453e-02 -1.302761435508728027e-01 1.348585635423660278e-01 -2.954079508781433105e-01 6.553781032562255859e-02 -1.425214707851409912e-01 1.226130947470664978e-01
-3.869620338082313538e-02 -8.211789652705192566e-03 -5.019859969615936279e-02 -1.825672835111618042e-01 1.218368783593177795e-01 2.128533422946929932e-01 -2.327145449817180634e-02 8.602395653724670410e-02 2.832641899585723877e-01 -3.975153267383575439e-01 -1.209515780210494995e-01 4.214626252651214600e-01 -6.736961752176284790e-02 1.238922849297523499e-01 1.381208747625350952e-01 -1.957278400659561157e-01 5.803545936942100525e-02 4.015365242958068848e-02 -1.005858778953552246e-01 1.453339904546737671e-01 -2.709046471863985062e-03 -2.177128791809082031e-01 2.822094261646270752e-01 3.426805883646011353e-02 -1.446762084960937500e-01 2.040645629167556763e-01 -3.517842590808868408e-01 -1.270574331283569336e-01 -2.844425849616527557e-02 1.024427488446235657e-01 3.351582586765289307e-02 8.579897880554199219e-02
1.080236509442329407e-01 -9.283240884542465210e-03 -8.412577211856842041e-02 -1.943289786577224731e-01 2.814249992370605469e-01 -3.620142489671707153e-02 4.102840423583984375e-01 3.814322650432586670e-01 5.417716875672340393e-02 -5.365471914410591125e-02 1.546670496463775635e-01 -2.245185226202011108e-01 -9.066933766007423401e-03 1.646982580423355103e-01 1.943980008363723755e-01 4.261175915598869324e-02 2.086111530661582947e-02 -1.965829730033874512e-02 1.622402369976043701e-01 -6.247387081384658813e-02 1.998271644115447998e-01 6.534195691347122192e-02 -2.418205514550209045e-02 7.561343163251876831e-02 -9.527173638343811035e-02 -6.998270004987716675e-02 -3.431197404861450195e-01 6.790114566683769226e-03 -2.132545560598373413e-01 -1.422240436077117920e-01 -1.335769593715667725e-01 3.244419097900390625e-01
5.784617364406585693e-02 -1.124403551220893860e-01 1.107615604996681213e-01 -2.155545204877853394e-01 3.669528663158416748e-02 -1.971009224653244019e-01 1.753042191267013550e-01 1.703157126903533936e-01 1.912981718778610229e-01 -1.951082050800323486e-01 -3.156885802745819092e-01 1.028171330690383911e-01 1.629090905189514160e-01 -1.574823409318923950e-01 4.196576774120330811e-02 -2.944753170013427734e-01 -1.679334342479705811e-01 -5.610070377588272095e-02 -3.675795495510101318e-01 2.535086870193481445e-02 -3.082620538771152496e-02 3.281121253967285156e-01 -5.053198430687189102e-03 -1.240163072943687439e-01 -1.595757752656936646e-01 -4.596294835209846497e-02 3.938722610473632812e-02 3.024046719074249268e-01 -3.814911469817161560e-02 2.081830203533172607e-01 -5.619386956095695496e-02 2.024482637643814087e-01
2.321315556764602661e-01 1.411222219467163086e-01 -5.690506473183631897e-02 6.001037079840898514e-03 1.975156217813491821e-01 3.358885943889617920e-01 -4.852541163563728333e-02 3.350629657506942749e-02 2.174028307199478149e-01 -3.258456885814666748e-01 1.974286288022994995e-01 3.155965805053710938e-01 -8.222418278455734253e-02 2.382715642452239990e-01 1.310454457998275757e-01 -2.642488181591033936e-01 1.123070195317268372e-01 8.586831390857696533e-02 -3.874351968988776207e-04 -8.006738871335983276e-02 -1.959331780672073364e-01 1.844835579395294189e-01 2.405434846878051758e-01 7.949455827474594116e-02 -7.966712117195129395e-02 -2.125880867242813110e-01 -1.931866854429244995e-01 -7.550585269927978516e-02 -2.068234235048294067e-01 7.864558696746826172e-02 3.362652286887168884e-02 1.319278925657272339e-01
1.565401405096054077e-01 -6.088222726248204708e-04 -1.481179147958755493e-01 -6.460052728652954102e-02 -1.010749116539955139e-01 1.133471503853797913e-01 1.575939208269119263e-01 2.302000522613525391e-01 3.035599589347839355e-01 -4.178286492824554443e-01 -9.594834595918655396e-02 -4.852446913719177246e-02 1.702412217855453491e-01 1.042416244745254517e-01 -1.858169585466384888e-01 -1.460586637258529663e-01 1.797019243240356445e-01 9.750012308359146118e-02 2.570860385894775391e-01 -2.277018576860427856e-01 5.472760275006294250e-02 -5.149873439222574234e-03 9.127149730920791626e-02 4.470727741718292236e-01 -1.295980662107467651e-01 7.754542678594589233e-02 -1.250531524419784546e-01 -8.130066096782684326e-02 -1.428197324275970459e-01 -2.901254780590534210e-02 -1.169236227869987488e-01 1.534846425056457520e-01
1.364372223615646362e-01 -1.917888373136520386e-01 8.681914955377578735e-02 -1.351316124200820923e-01 -2.699876204133033752e-02 -2.516488134860992432e-01 1.884413957595825195e-01 1.968791484832763672e-01 2.309067100286483765e-01 -3.798253536224365234e-01 -1.124537065625190735e-01 3.242000341415405273e-01 -2.556524574756622314e-01 1.554236114025115967e-01 -2.727539092302322388e-02 -9.943843632936477661e-02 1.708308309316635132e-01 8.760590106248855591e-02 -1.597312688827514648e-01 4.205832630395889282e-02 1.911508291959762573e-01 5.151734128594398499e-02 -3.928308561444282532e-02 3.405034542083740234e-01 3.906457871198654175e-02 1.521484851837158203e-01 -2.251257747411727905e-01 -6.998628377914428711e-02 -9.994313120841979980e-02 -1.733473390340805054e-01 6.873532384634017944e-02 1.384057849645614624e-01
2.471641451120376587e-02 -4.317026957869529724e-02 -4.112245514988899231e-03 -3.189001381397247314e-01 2.937827408313751221e-01 2.055081576108932495e-01 -4.585425835102796555e-03 2.289465963840484619e-01 2.674718201160430908e-01 -2.484748810529708862e-01 -1.537164393812417984e-02 3.677838146686553955e-01 3.166827186942100525e-02 -1.297029703855514526e-01 -1.902586780488491058e-02 3.863862529397010803e-02 2.589809894561767578e-02 1.537026017904281616e-01 1.806891709566116333e-02 -1.341872662305831909e-01 -2.229905277490615845e-01 9.541323781013488770e-02 4.324848353862762451e-01 2.955120243132114410e-02 -1.313288807868957520e-01 -1.648823320865631104e-01 2.749866805970668793e-03 7.517799735069274902e-02 1.314390897750854492e-01 9.304356575012207031e-02 -7.513579726219177246e-02 2.352122366428375244e-01
5.629574880003929138e-02 1.766789108514785767e-01 -7.161042187362909317e-03 -1.731219589710235596e-01 1.814470067620277405e-02 1.603775620460510254e-01 -5.817980319261550903e-02 1.055320203304290771e-01 5.114076286554336548e-02 -1.429563909769058228e-01 -3.578651845455169678e-01 8.215258270502090454e-02 2.851667106151580811e-01 2.512434720993041992e-01 1.353040784597396851e-01 -1.705393195152282715e-01 2.766515910625457764e-01 -2.779134362936019897e-02 -3.287426531314849854e-01 -1.703845262527465820e-01 -1.063628308475017548e-02 9.608726948499679565e-02 -1.219440549612045288e-01 -5.973048508167266846e-03 1.042103543877601624e-01 -2.383074164390563965e-01 -7.041200250387191772e-02 -6.890109181404113770e-02 -2.358848154544830322e-01 1.706645935773849487e-01 1.077173575758934021e-01 3.645937144756317139e-01
6.061888113617897034e-02 -2.040804922580718994e-01 -1.212090328335762024e-01 -1.473403275012969971e-01 8.322718739509582520e-02 1.429040729999542236e-01 -5.052257701754570007e-02 1.067370399832725525e-01 1.269519478082656860e-01 8.509471267461776733e-02 -6.200760975480079651e-02 8.904333412647247314e-02 -6.505040079355239868e-02 3.378612697124481201e-01 8.033300936222076416e-02 3.785533597692847252e-03 1.067291721701622009e-01 -3.032139502465724945e-03 -5.290840864181518555e-01 9.003242850303649902e-02 -4.409191384911537170e-02 1.591894030570983887e-01 -6.885459274053573608e-02 1.486788094043731689e-01 -2.389480620622634888e-01 3.120722807943820953e-02 5.396861582994461060e-02 1.997019648551940918e-01 -1.166903749108314514e-01 2.069004252552986145e-02 -3.910735845565795898e-01 3.091704845428466797e-01
1.865173131227493286e-01 -2.730707228183746338e-01 -1.174008995294570923e-01 -7.698067277669906616e-02 1.497680693864822388e-01 1.836330257356166840e-02 -2.484445273876190186e-01 2.017353922128677368e-01 2.262566685676574707e-01 -3.115375638008117676e-01 -3.364222124218940735e-03 2.981601282954216003e-03 4.198080673813819885e-02 2.389203906059265137e-01 1.784752607345581055e-01 -4.329732060432434082e-01 -1.020456776022911072e-01 1.449231803417205811e-01 -2.590696699917316437e-02 3.631395474076271057e-02 2.885071933269500732e-01 -7.761893421411514282e-02 3.656734898686408997e-02 2.118871957063674927e-01 -2.021878063678741455e-01 -1.166298752650618553e-03 -1.314439903944730759e-02 -1.525868773460388184e-01 -2.112758345901966095e-03 2.256380319595336914e-01 2.124484814703464508e-02 1.862983405590057373e-01
3.008490800857543945e-01 -2.037386596202850342e-01 2.441771626472473145e-01 -1.128828972578048706e-01 -8.243336528539657593e-02 -9.847299009561538696e-02 2.867937684059143066e-01 1.886735707521438599e-01 3.097421228885650635e-01 -1.735749691724777222e-01 -1.746112406253814697e-01 1.921362131834030151e-01 -1.656493097543716431e-01 2.886390686035156250e-01 1.941840499639511108e-01 -6.813569366931915283e-02 1.763481646776199341e-01 9.345574676990509033e-02 1.881962991319596767e-03 1.353202760219573975e-01 4.781654104590415955e-02 -4.780488461256027222e-02 2.129055000841617584e-02 1.983944773674011230e-01 -3.771362453699111938e-02 6.356906890869140625e-02 -3.293061256408691406e-01 7.027755677700042725e-02 -1.903147697448730469e-01 -9.306997805833816528e-02 -9.910275228321552277e-03 2.198656350374221802e-01
9.928797185420989990e-02 5.640930309891700745e-02 9.227697737514972687e-03 -1.282663736492395401e-02 1.697957217693328857e-01 2.853925526142120361e-01 4.750790074467658997e-03 1.828969120979309082e-01 6.018990874290466309e-01 -1.480886787176132202e-01 -2.474023252725601196e-01 -6.349766161292791367e-03 -6.791124492883682251e-02 6.633904576301574707e-02 9.100826829671859741e-02 -2.254273891448974609e-01 9.861606173217296600e-03 3.092863559722900391e-01 -5.378827825188636780e-02 -2.105799689888954163e-02 -8.815521746873855591e-02 2.351677976548671722e-02 2.925021946430206299e-01 -4.661126527935266495e-03 -1.842725276947021484e-02 -1.845603287220001221e-01 1.389014720916748047e-01 2.093992978334426880e-01 -1.663331389427185059e-01 -4.831416532397270203e-02 -1.499597541987895966e-02 9.283204376697540283e-02
1.413718312978744507e-01 -2.800782024860382080e-01 6.501657515764236450e-02 -4.974491521716117859e-02 1.917541623115539551e-01 5.172760039567947388e-02 -9.284463524818420410e-02 1.683338731527328491e-01 4.650147631764411926e-02 -3.141310513019561768e-01 -6.107763946056365967e-02 -2.910003624856472015e-02 5.168113857507705688e-02 2.703785896301269531e-01 -9.955144673585891724e-02 -3.671808242797851562e-01 6.074453145265579224e-02 3.650797903537750244e-02 2.587807551026344299e-02 -5.747393146157264709e-02 2.667820155620574951e-01 5.351895466446876526e-02 1.533645242452621460e-01 4.151649773120880127e-01 -2.663452029228210449e-01 -1.497963815927505493e-01 -2.923007011413574219e-01 5.407165363430976868e-02 2.542565390467643738e-02 -9.273056685924530029e-02 -1.089524850249290466e-02 -1.500646471977233887e-01
2.355666644871234894e-02 1.035991013050079346e-01 -9.424088150262832642e-02 -1.752127707004547119e-02 4.189978539943695068e-02 3.804503679275512695e-01 1.319455355405807495e-01 1.400690227746963501e-01 3.934955894947052002e-01 -3.950347006320953369e-01 -2.907690592110157013e-02 8.962520956993103027e-02 -2.505106031894683838e-01 1.707476973533630371e-01 1.570547968149185181e-01 -1.359315812587738037e-01 1.298840274102985859e-03 2.689471840858459473e-02 4.602806642651557922e-02 -2.414240688085556030e-01 1.741048395633697510e-01 1.755533218383789062e-01 1.280197203159332275e-01 -4.430416971445083618e-02 6.608556956052780151e-02 -9.632686525583267212e-02 2.092967927455902100e-02 2.522575557231903076e-01 -1.809777617454528809e-01 1.154696419835090637e-01 -3.555338829755783081e-02 2.747591137886047363e-01
-7.618799805641174316e-02 -6.216019392013549805e-02 -1.266683340072631836e-01 -2.739141583442687988e-01 4.641696512699127197e-01 -7.006744388490915298e-03 -2.067044079303741455e-01 1.307335644960403442e-01 2.321237027645111084e-01 -7.908447831869125366e-02 1.993693262338638306e-01 3.939516246318817139e-01 -1.300381124019622803e-01 -5.478661507368087769e-02 1.041795536875724792e-01 -6.758707761764526367e-02 -1.265705376863479614e-01 -4.762962087988853455e-02 1.609957218170166016e-01 -1.638904213905334473e-01 7.019138336181640625e-02 8.685252070426940918e-02 2.165745049715042114e-01 1.466389745473861694e-01 -1.339153200387954712e-01 -3.293261677026748657e-02 2.487521991133689880e-02 -1.709413379430770874e-01 -1.851865202188491821e-01 8.281774073839187622e-02 -2.373149842023849487e-01 1.877436935901641846e-01
1.542018502950668335e-01 -2.635055780410766602e-01 -2.142337411642074585e-01 -9.255031496286392212e-02 9.582356363534927368e-02 1.591965407133102417e-01 3.790970146656036377e-02 3.013344481587409973e-02 -9.143398143351078033e-03 -1.755504757165908813e-01 -1.788213402032852173e-01 -1.469110101461410522e-01 -1.595910522155463696e-03 -1.085246130824089050e-01 3.434267938137054443e-01 -1.939236372709274292e-01 5.760373175144195557e-02 -1.988134831190109253e-01 -3.312130868434906006e-01 8.486192673444747925e-02 3.341328203678131104e-01 9.802894294261932373e-02 8.635928481817245483e-02 3.466508090496063232e-01 -1.131804063916206360e-01 -6.784754991531372070e-02 6.572165992110967636e-03 9.435610473155975342e-02 3.094077669084072113e-02 1.391495168209075928e-01 9.063117951154708862e-02 3.164542317390441895e-01
-1.699518710374832153e-01 7.226781547069549561e-02 -6.064347457140684128e-03 -1.306795179843902588e-01 2.666591405868530273e-01 -1.085962820798158646e-02 -7.975312322378158569e-02 3.744195103645324707e-01 1.233893334865570068e-01 8.840108057484030724e-04 -5.744244530797004700e-02 -7.599546760320663452e-02 -2.692678868770599365e-01 2.160162478685379028e-01 3.918449394404888153e-03 -1.318502426147460938e-01 1.012979373335838318e-01 -2.170392684638500214e-02 -3.960550129413604736e-01 9.498813748359680176e-02 -1.612405925989151001e-01 -3.902718797326087952e-02 -3.146299719810485840e-02 3.685535192489624023e-01 -1.088298186659812927e-01 -1.152166277170181274e-01 -1.907402873039245605e-01 -7.827997952699661255e-02 1.390127092599868774e-01 -9.446428716182708740e-02 -3.284082114696502686e-01 1.595286726951599121e-01
-4.612159356474876404e-02 1.675437390804290771e-01 -9.867934137582778931e-02 -7.035990059375762939e-02 3.185268044471740723e-01 1.972310394048690796e-01 -1.715096086263656616e-01 4.067895114421844482e-01 8.316284418106079102e-02 -2.503984272480010986e-01 -1.350248456001281738e-01 2.813113927841186523e-01 -2.366873621940612793e-02 2.393268346786499023e-01 -1.302337050437927246e-01 -3.624677285552024841e-02 1.898144781589508057e-01 -1.544477641582489014e-01 -4.669790342450141907e-02 5.780950561165809631e-02 -8.296025544404983521e-02 1.290516853332519531e-01 -3.249749168753623962e-02 1.445269286632537842e-01 -7.461251318454742432e-02 1.554220914840698242e-02 -9.070667624473571777e-02 1.194282174110412598e-01 -2.237016409635543823e-01 -3.406150043010711670e-01 -2.371326833963394165e-01 1.236370950937271118e-01
4.006482288241386414e-02 -9.234039485454559326e-02 1.296099871397018433e-01 1.329931057989597321e-02 1.470744311809539795e-01 3.249838352203369141e-01 4.651284962892532349e-02 1.039994433522224426e-01 3.181215822696685791e-01 1.002347990870475769e-01 -8.996823430061340332e-02 -1.940516233444213867e-01 9.676313959062099457e-03 2.058674842119216919e-01 2.619891166687011719e-01 1.195741146802902222e-01 -6.603385508060455322e-02 1.069153919816017151e-01 -3.204882144927978516e-01 6.212593987584114075e-02 -2.171361073851585388e-02 3.268000483512878418e-01 9.767378866672515869e-02 1.442400217056274414e-01 -2.031443566083908081e-01 -2.493043988943099976e-02 -1.429621428251266479e-01 2.659718878567218781e-02 -3.613083958625793457e-01 -3.292737528681755066e-02 -2.426334172487258911e-01 1.916906684637069702e-01
-1.316653788089752197e-01 -1.254392564296722412e-01 2.034508995711803436e-02 -2.887353301048278809e-01 1.168882176280021667e-01 9.004206955432891846e-02 -2.565904892981052399e-02 1.051969826221466064e-01 2.637494206428527832e-01 -2.620401084423065186e-01 -1.934210062026977539e-01 2.926427423954010010e-01 -9.027869999408721924e-02 2.427399605512619019e-01 2.574495077133178711e-01 -1.494487673044204712e-01 5.597949028015136719e-02 2.107250392436981201e-01 -1.499979570508003235e-02 -1.450581382960081100e-02 -7.287511229515075684e-02 -1.499518007040023804e-01 2.878638505935668945e-01 -1.151271834969520569e-01 -2.450821101665496826e-01 7.092597335577011108e-02 -2.516217231750488281e-01 1.039754599332809448e-01 -8.472335524857044220e-03 2.247602939605712891e-01 1.595611101947724819e-03 2.664237320423126221e-01
4.642530083656311035e-01 -7.545475661754608154e-02 -5.902602896094322205e-02 -2.034995108842849731e-01 1.041176989674568176e-01 2.282412350177764893e-01 -5.865814909338951111e-02 1.220014393329620361e-01 2.106779366731643677e-01 -2.030723690986633301e-01 -1.709250509738922119e-01 8.003618568181991577e-02 4.037858918309211731e-02 -7.676220685243606567e-02 2.999637722969055176e-01 -3.318496420979499817e-02 8.638198673725128174e-02 -4.677141457796096802e-02 -1.358316391706466675e-01 1.228500977158546448e-01 1.881532520055770874e-01 1.059993952512741089e-01 -3.027566373348236084e-01 2.618603408336639404e-01 1.346925366669893265e-02 -1.333481669425964355e-01 -2.888475656509399414e-01 -8.139473944902420044e-02 -1.658185869455337524e-01 1.903186142444610596e-01 -5.424017086625099182e-02 -8.961687237024307251e-02
-3.226549029350280762e-01 -2.899270057678222656e-01 -1.958879232406616211e-01 -1.358303129673004150e-01 9.507228434085845947e-02 6.597238779067993164e-02 8.786005526781082153e-02 2.720681726932525635e-01 -5.156654492020606995e-02 -7.644496113061904907e-02 -7.662416994571685791e-02 1.898944228887557983e-01 7.031893730163574219e-02 -1.196287050843238831e-01 1.653378754854202271e-01 1.651126295328140259e-01 1.172760203480720520e-01 -1.399042159318923950e-01 -7.891076616942882538e-03 -7.012358307838439941e-02 -1.287149935960769653e-01 3.793867528438568115e-01 -2.509388886392116547e-02 2.482721954584121704e-01 -2.715861201286315918e-01 -1.282287389039993286e-01 -3.420240879058837891e-01 1.648528687655925751e-02 -9.973472356796264648e-02 2.041542530059814453e-01 2.383676730096340179e-02 1.219378709793090820e-01
1.550987511873245239e-01 -2.541308701038360596e-01 1.115313842892646790e-01 3.472649306058883667e-02 2.798595428466796875e-01 2.611041665077209473e-01 -2.805525064468383789e-01 9.368067979812622070e-02 5.998885631561279297e-02 -1.904297918081283569e-01 -3.130204081535339355e-01 7.406802475452423096e-02 -4.040016233921051025e-02 -1.438397467136383057e-01 3.839904442429542542e-02 5.154206231236457825e-02 -2.181173488497734070e-02 1.776711195707321167e-01 -2.019265145063400269e-01 -7.640367001295089722e-02 2.592137455940246582e-01 1.531468033790588379e-01 3.386185690760612488e-02 2.020175307989120483e-01 -1.009167544543743134e-02 3.022523820400238037e-01 -2.638639807701110840e-01 -3.676691651344299316e-02 -7.031059265136718750e-02 -2.661382257938385010e-01 8.029718697071075439e-02 1.950330287218093872e-01
2.323400676250457764e-01 -4.321387410163879395e-01 -1.115737203508615494e-02 -1.525174081325531006e-01 5.109969526529312134e-03 3.566897809505462646e-01 1.741065382957458496e-01 5.521510913968086243e-02 2.275135666131973267e-01 -1.255349665880203247e-01 6.841535866260528564e-02 1.300741136074066162e-01 1.870765984058380127e-01 -2.100244909524917603e-01 2.216639230027794838e-03 2.692804113030433655e-02 1.721528358757495880e-02 5.972305312752723694e-03 -2.387264966964721680e-01 2.865850366652011871e-02 1.824764013290405273e-01 1.883342564105987549e-01 -9.973000735044479370e-02 -2.097227871417999268e-01 1.351615190505981445e-01 2.392417564988136292e-02 -1.368175894021987915e-01 2.738090455532073975e-01 -2.064141333103179932e-01 3.531730966642498970e-03 -1.043628603219985962e-01 2.437831461429595947e-01
-2.970986440777778625e-02 2.236233204603195190e-01 -2.417057156562805176e-01 -9.088054299354553223e-02 1.759634315967559814e-01 -2.565184049308300018e-02 -2.313704937696456909e-01 2.269086688756942749e-01 3.526522964239120483e-02 -2.595450282096862793e-01 -2.999182939529418945e-01 4.145814850926399231e-02 1.395163089036941528e-01 2.097872495651245117e-01 -1.216218918561935425e-01 -4.013999700546264648e-01 2.362558245658874512e-01 -5.598189681768417358e-02 -2.377383112907409668e-01 -9.248851239681243896e-02 1.519286632537841797e-01 1.394487470388412476e-01 1.018004026263952255e-02 -8.107727020978927612e-02 6.208833307027816772e-02 -2.026688754558563232e-01 -1.403935104608535767e-01 1.336345523595809937e-01 -2.210015207529067993e-01 6.752149760723114014e-02 -5.685014277696609497e-02 1.837412863969802856e-01
6.261766701936721802e-02 -6.255540996789932251e-02 -1.132886484265327454e-01 -3.084712028503417969e-01 8.492916077375411987e-02 1.927974969148635864e-01 2.190459817647933960e-01 2.690814733505249023e-01 1.446760743856430054e-01 -2.688328623771667480e-01 3.444092348217964172e-02 -2.116180025041103363e-02 -3.708396852016448975e-02 3.996939584612846375e-02 1.477145701646804810e-01 -4.469807073473930359e-02 1.081137582659721375e-01 2.046499699354171753e-01 2.868470549583435059e-02 -1.125569492578506470e-01 -4.562518298625946045e-01 4.116703867912292480e-01 -1.087397933006286621e-01 1.113877817988395691e-01 -2.734731510281562805e-02 -2.517976760864257812e-01 -1.489457786083221436e-01 -2.277558855712413788e-02 -8.611474186182022095e-02 1.180116906762123108e-01 -1.185464933514595032e-01 8.123653382062911987e-02
1.645835787057876587e-01 -2.456250786781311035e-01 1.663207560777664185e-01 -1.405006349086761475e-01 6.431882083415985107e-02 1.680251508951187134e-01 5.655265226960182190e-02 5.555567517876625061e-02 -8.957661688327789307e-02 -2.142749279737472534e-01 -3.490341305732727051e-01 5.802434310317039490e-02 -2.879708446562290192e-02 -6.170817464590072632e-02 5.835333094000816345e-02 -3.113874793052673340e-01 -1.078105866909027100e-01 2.352967113256454468e-01 -1.965307742357254028e-01 2.935482771135866642e-04 3.165415227413177490e-01 2.480800002813339233e-01 -1.144188120961189270e-01 -2.213198244571685791e-01 -1.127949357032775879e-01 -1.449793428182601929e-01 -8.966086059808731079e-02 -1.111415475606918335e-01 -2.235475927591323853e-01 -1.286497712135314941e-01 -1.294197440147399902e-01 2.748716473579406738e-01
2.417142689228057861e-01 -5.716988816857337952e-02 4.411672055721282959e-02 -1.362584233283996582e-01 4.190625846385955811e-01 3.196215927600860596e-01 -1.251999884843826294e-01 -1.325708478689193726e-01 4.255645349621772766e-02 -1.878227144479751587e-01 -1.015296727418899536e-01 2.692139744758605957e-01 -5.934325978159904480e-02 1.657531131058931351e-03 5.003895610570907593e-02 9.545653313398361206e-02 3.440842628479003906e-01 1.393819004297256470e-01 -3.353585600852966309e-01 2.453215420246124268e-01 -3.295914083719253540e-02 2.115062624216079712e-01 -1.563840359449386597e-01 1.373573094606399536e-01 -2.179084718227386475e-02 -3.254596143960952759e-02 -1.317513734102249146e-01 -1.249087974429130554e-01 -8.445128053426742554e-02 -8.258836716413497925e-02 -1.531230360269546509e-01 -1.584003120660781860e-02
2.091215550899505615e-01 -2.153042852878570557e-01 -1.516284234821796417e-02 -1.650343276560306549e-02 -3.830182831734418869e-03 -1.408734023571014404e-01 8.881110697984695435e-02 7.503427565097808838e-02 1.957604587078094482e-01 -4.316318333148956299e-01 -3.771930634975433350e-01 2.981786429882049561e-01 -3.182916641235351562e-01 2.046764194965362549e-01 2.648117579519748688e-02 -1.673780083656311035e-01 1.354744136333465576e-01 4.330771043896675110e-02 -8.924002200365066528e-02 6.887024734169244766e-03 -4.017888568341732025e-03 5.418278276920318604e-02 7.707920670509338379e-02 1.891265213489532471e-01 1.879815012216567993e-02 3.670277073979377747e-02 -2.405063956975936890e-01 9.190212935209274292e-03 -1.263249218463897705e-01 -1.503100991249084473e-01 1.712089926004409790e-01 2.188757210969924927e-01
4.748840257525444031e-02 -3.415441811084747314e-01 2.088974714279174805e-01 -4.779035691171884537e-03 1.484252363443374634e-01 5.259345844388008118e-02 -1.246298849582672119e-01 1.330176293849945068e-01 5.928536877036094666e-02 -4.926099181175231934e-01 -3.228464126586914062e-01 5.475940927863121033e-02 -2.368036061525344849e-01 1.323307305574417114e-01 -4.814195260405540466e-02 -1.198533251881599426e-01 1.910703778266906738e-01 -5.211734771728515625e-02 -7.408224046230316162e-02 -8.025412261486053467e-02 3.807283937931060791e-03 1.608610004186630249e-01 5.452658236026763916e-02 -2.493036538362503052e-02 -4.585745185613632202e-02 -1.530548483133316040e-01 -2.464409917593002319e-01 -2.757681766524910927e-03 -3.975914120674133301e-01 8.415661007165908813e-02 -2.646705880761146545e-02 5.442414805293083191e-02
-8.837471902370452881e-02 -2.525861002504825592e-02 -3.229081928730010986e-01 -2.246281206607818604e-01 2.958104312419891357e-01 7.388859987258911133e-02 -1.071774587035179138e-02 2.164672762155532837e-01 -1.314683109521865845e-01 -1.778678596019744873e-01 -2.843362092971801758e-01 1.808075904846191406e-01 -6.784050166606903076e-02 3.688900172710418701e-02 -1.147831454873085022e-01 -1.861401796340942383e-01 1.264573186635971069e-01 -1.477287411689758301e-01 -2.734053432941436768e-01 -9.335973113775253296e-02 9.377747774124145508e-02 -2.570910565555095673e-02 -1.005848497152328491e-01 -1.254211962223052979e-01 1.999252438545227051e-01 -6.828203052282333374e-02 -2.700812816619873047e-01 2.401956766843795776e-01 -2.730946838855743408e-01 1.497510671615600586e-01 6.470717489719390869e-03 2.274626195430755615e-01
-3.685148432850837708e-02 -1.425582468509674072e-01 2.566939592361450195e-01 -3.309033438563346863e-02 2.299186438322067261e-01 2.596959173679351807e-01 -6.217560544610023499e-02 1.828498840332031250e-01 1.819367855787277222e-01 -4.441840946674346924e-01 -9.349714219570159912e-02 1.042204946279525757e-01 -8.167012780904769897e-02 2.836778759956359863e-01 2.161243557929992676e-01 -1.013576015830039978e-01 -1.448924466967582703e-02 1.657909303903579712e-01 -2.905450947582721710e-02 -5.882139131426811218e-02 -1.561844348907470703e-01 -7.241101469844579697e-03 2.636924684047698975e-01 4.139726236462593079e-02 -1.394098103046417236e-01 -9.672868251800537109e-02 -8.919292688369750977e-02 2.316646575927734375e-01 -6.225376576185226440e-02 2.212345004081726074e-01 -1.930662989616394043e-01 2.267006188631057739e-01
2.913086712360382080e-01 5.811652913689613342e-02 -2.107389569282531738e-01 -2.140698879957199097e-01 2.032785713672637939e-01 1.651547402143478394e-01 1.835750490427017212e-01 6.911341845989227295e-02 1.041617915034294128e-01 2.033252567052841187e-01 -2.885821759700775146e-01 6.915869563817977905e-02 -2.148291915655136108e-01 -1.147354617714881897e-01 -2.710719779133796692e-02 2.179403156042098999e-01 1.046462208032608032e-01 -2.038312256336212158e-01 -1.645985990762710571e-01 -1.468014419078826904e-01 7.924161106348037720e-02 2.598650455474853516e-01 4.085036367177963257e-02 -6.692195683717727661e-02 -2.926015257835388184e-01 -1.705253571271896362e-01 -1.685347557067871094e-01 -1.839788556098937988e-01 -2.530618309974670410e-01 3.063946962356567383e-02 6.241275742650032043e-02 1.993220150470733643e-01
1.457112580537796021e-01 -2.135631740093231201e-01 -2.213392704725265503e-01 1.153797954320907593e-01 6.778104603290557861e-02 1.548494994640350342e-01 6.303219497203826904e-02 1.445931494235992432e-01 2.625232934951782227e-01 7.157395780086517334e-02 -2.114105522632598877e-01 1.048949509859085083e-01 -6.226176768541336060e-02 -8.806850761175155640e-02 4.666250024456530809e-04 -4.840185344219207764e-01 3.911472111940383911e-02 1.208021193742752075e-01 -1.261767297983169556e-01 -1.735067963600158691e-01 -1.030322611331939697e-01 1.937684118747711182e-01 1.834205985069274902e-01 2.156846225261688232e-01 1.499671190977096558e-01 -1.976277120411396027e-02 -1.400045454502105713e-01 -2.017870694398880005e-01 -2.282220423221588135e-01 1.437727659940719604e-01 -1.477672159671783447e-01 2.710959017276763916e-01
1.633370853960514069e-02 -5.234773084521293640e-02 -9.690140187740325928e-02 -2.544618248939514160e-01 1.610600650310516357e-01 1.776063740253448486e-01 2.322675585746765137e-01 1.351404748857021332e-02 1.938682347536087036e-01 7.607714086771011353e-02 -1.820365712046623230e-02 -2.744276076555252075e-02 1.411842107772827148e-01 1.882663667201995850e-01 1.792033165693283081e-01 9.715951979160308838e-02 1.937699317932128906e-01 -2.086846977472305298e-01 -1.412360519170761108e-01 1.346685749012976885e-04 -7.840411365032196045e-02 2.682211399078369141e-01 3.753293156623840332e-01 2.212350964546203613e-01 -6.136197596788406372e-02 -1.635215431451797485e-02 -2.199596166610717773e-01 1.451833248138427734e-01 -3.671374404802918434e-03 -1.936222761869430542e-01 -2.613603770732879639e-01 3.487017452716827393e-01
1.130716055631637573e-01 -1.474938541650772095e-01 1.047438308596611023e-01 3.788809850811958313e-02 1.242321431636810303e-01 3.299189507961273193e-01 -2.645440101623535156e-01 8.999188989400863647e-02 1.203630939126014709e-01 -1.468760371208190918e-01 -1.649673879146575928e-01 1.557914614677429199e-01 -2.162939906120300293e-01 -2.728047780692577362e-02 -3.645953722298145294e-03 2.440854348242282867e-02 -1.796901226043701172e-02 1.072659716010093689e-01 -2.465176433324813843e-01 5.907272547483444214e-02 2.613044977188110352e-01 2.491916418075561523e-01 3.095260635018348694e-02 1.798891872167587280e-01 -2.405739575624465942e-02 4.040424823760986328e-01 -3.127995431423187256e-01 4.820170253515243530e-02 -1.014732867479324341e-01 -1.680394858121871948e-01 1.619409918785095215e-01 2.155712842941284180e-01
9.720866568386554718e-03 -9.054221212863922119e-02 -3.032540082931518555e-01 -2.520110309123992920e-01 2.813963294029235840e-01 -5.926572717726230621e-03 5.607125163078308105e-02 2.472580820322036743e-01 7.337961345911026001e-02 -5.147797614336013794e-02 1.129046380519866943e-01 -1.406409144401550293e-01 1.532721817493438721e-01 3.240540623664855957e-01 2.812995314598083496e-01 -2.078543454408645630e-01 2.933193445205688477e-01 -8.515758067369461060e-02 6.721162050962448120e-02 4.699058830738067627e-02 1.890815198421478271e-01 9.621718525886535645e-02 1.330654770135879517e-01 1.090530455112457275e-01 -2.102389745414257050e-02 9.981731325387954712e-02 -3.208655714988708496e-01 -9.143819659948348999e-02 -6.033485010266304016e-02 -2.290357500314712524e-01 -7.196985930204391479e-02 2.090852260589599609e-01
1.322204619646072388e-01 -1.635096594691276550e-02 -3.558474779129028320e-01 -2.376939952373504639e-01 8.565639704465866089e-02 -1.247273609042167664e-01 2.872185781598091125e-03 1.230630204081535339e-01 7.093191146850585938e-02 -4.061187505722045898e-01 -3.159412741661071777e-02 9.255013614892959595e-02 1.208767145872116089e-01 -8.191220462322235107e-02 1.351723074913024902e-01 -2.114981226623058319e-02 -1.558839380741119385e-01 1.111360937356948853e-01 -2.900111973285675049e-01 7.732447981834411621e-02 9.411334246397018433e-02 8.148677647113800049e-02 1.176674813032150269e-01 -9.357351064682006836e-02 3.658991679549217224e-02 -1.030261367559432983e-01 -4.326978921890258789e-01 -1.704655289649963379e-01 1.467435806989669800e-01 1.305728554725646973e-01 -2.985614240169525146e-01 1.439239978790283203e-01
1.981129944324493408e-01 9.375468641519546509e-02 -2.027804553508758545e-01 4.136572405695915222e-02 2.470907755196094513e-02 -3.986371308565139771e-02 4.278947785496711731e-02 -5.313723813742399216e-03 1.819609552621841431e-01 -4.546696543693542480e-01 -2.611539065837860107e-01 1.158601418137550354e-01 3.388853371143341064e-02 1.031274646520614624e-01 4.691344872117042542e-02 -2.293353378772735596e-01 1.574262678623199463e-01 5.624606087803840637e-02 -2.445348501205444336e-01 -1.379053294658660889e-01 3.411105573177337646e-01 -2.452042996883392334e-01 1.075891777873039246e-01 1.390383243560791016e-01 1.208745315670967102e-01 -4.091493412852287292e-02 -2.279479354619979858e-01 5.694060027599334717e-02 -1.105363443493843079e-01 9.220731258392333984e-02 -3.080217242240905762e-01 1.256877928972244263e-01
2.712894380092620850e-01 -1.746323853731155396e-01 -1.883595734834671021e-01 -7.928709685802459717e-02 8.362480252981185913e-02 1.186677739024162292e-01 -1.147638335824012756e-01 9.183403104543685913e-02 1.842283606529235840e-01 5.866755172610282898e-02 1.264667809009552002e-01 -8.129288256168365479e-02 1.998030245304107666e-01 -1.505388766527175903e-01 2.289277762174606323e-01 -3.929992020130157471e-02 3.660865426063537598e-01 4.083380475640296936e-02 -2.524845302104949951e-01 -2.328461408615112305e-01 9.497004002332687378e-02 1.772173941135406494e-01 -1.310411989688873291e-01 2.171082049608230591e-01 -9.511855989694595337e-02 -1.541523076593875885e-02 -3.001755848526954651e-02 -8.433347940444946289e-02 5.013284459710121155e-02 -4.123213514685630798e-02 -3.483795523643493652e-01 3.656156063079833984e-01
1.489991098642349243e-01 -1.712442189455032349e-01 -8.060546964406967163e-02 -4.032317176461219788e-02 -2.544539794325828552e-02 1.180863454937934875e-01 2.161878794431686401e-01 8.306960016489028931e-02 3.364938497543334961e-01 -1.884234547615051270e-01 1.190179772675037384e-02 4.454549774527549744e-02 -2.684633061289787292e-02 2.920410037040710449e-01 -2.119453549385070801e-01 -3.604868948459625244e-01 2.572528645396232605e-02 9.458480030298233032e-02 -1.387340724468231201e-01 -1.159006208181381226e-01 9.778122603893280029e-02 -9.125009924173355103e-02 1.705277711153030396e-01 5.517388582229614258e-01 -8.307284116744995117e-02 -8.922590315341949463e-02 -2.628588303923606873e-02 1.633524447679519653e-01 -7.629013061523437500e-02 4.048342630267143250e-02 4.657821729779243469e-02 1.218473166227340698e-01
-1.866743117570877075e-01 -9.142686426639556885e-02 9.048498421907424927e-02 -1.377618312835693359e-02 4.950075745582580566e-01 -3.102485649287700653e-02 2.220104485750198364e-01 6.076964363455772400e-02 1.991084367036819458e-01 -3.808493260294198990e-03 -1.385752856731414795e-01 6.782250851392745972e-02 1.628534793853759766e-01 -8.586345613002777100e-02 -1.967868953943252563e-01 -7.226137816905975342e-02 -3.938198089599609375e-03 1.076449528336524963e-01 -3.667324185371398926e-01 -1.320834457874298096e-01 2.633093893527984619e-01 2.138857543468475342e-01 -4.636835306882858276e-02 1.565024852752685547e-01 5.794091150164604187e-02 8.497098088264465332e-02 -2.262104302644729614e-01 -5.731534957885742188e-02 -3.112792670726776123e-01 -2.913984470069408417e-02 -1.374592185020446777e-01 1.456077843904495239e-01
-7.994090020656585693e-02 -1.002968102693557739e-01 -3.630483448505401611e-01 -4.139044508337974548e-02 3.922718763351440430e-01 5.425662174820899963e-02 -9.158954769372940063e-02 1.854376494884490967e-01 8.754077553749084473e-02 -2.666414901614189148e-02 -9.193333983421325684e-02 -1.594024337828159332e-02 1.203330159187316895e-01 -2.158762663602828979e-01 2.994908988475799561e-01 -1.867196857929229736e-01 8.871894329786300659e-02 -3.184577822685241699e-02 -2.946932017803192139e-01 3.582336008548736572e-01 1.061765104532241821e-01 2.257434576749801636e-01 -9.749967604875564575e-03 -3.610112471505999565e-03 -1.900667101144790649e-01 -1.742161810398101807e-01 -1.335061490535736084e-01 2.021677196025848389e-01 -9.998563677072525024e-02 2.259938046336174011e-02 5.892234295606613159e-02 1.488613933324813843e-01
-2.402928769588470459e-01 -2.393234968185424805e-01 1.486914753913879395e-01 -1.335752010345458984e-02 1.056014448404312134e-01 1.883368343114852905e-01 9.680283069610595703e-02 2.459673881530761719e-01 2.918260097503662109e-01 -9.584303200244903564e-02 -2.039111256599426270e-01 -2.960262298583984375e-01 4.305803030729293823e-02 1.773569434881210327e-01 2.257590740919113159e-01 8.142223209142684937e-02 2.138745971024036407e-02 -9.390784054994583130e-02 -1.078009605407714844e-01 -7.236973941326141357e-02 1.387981325387954712e-01 4.112224578857421875e-01 -1.659764908254146576e-02 1.137060970067977905e-01 -1.093943044543266296e-01 -1.325799524784088135e-01 -2.240163683891296387e-01 5.800618231296539307e-02 -2.564594447612762451e-01 -3.728339448571205139e-02 -1.574775576591491699e-01 1.702234148979187012e-01
-5.169814079999923706e-02 -4.672018438577651978e-02 -4.934287667274475098e-01 -5.774677917361259460e-02 2.555814981460571289e-01 -8.824177831411361694e-02 -1.539651453495025635e-01 2.565161287784576416e-01 1.655050963163375854e-01 -5.572989210486412048e-02 -1.438239812850952148e-01 1.036873180419206619e-02 2.662430703639984131e-01 9.634057432413101196e-02 -9.228102117776870728e-02 -1.327730566263198853e-01 1.705050170421600342e-01 -1.143183000385761261e-02 -3.729143142700195312e-01 -1.266027521342039108e-02 7.018306851387023926e-02 1.303430646657943726e-01 -6.480614840984344482e-02 -1.109855324029922485e-01 1.334212422370910645e-01 -2.935346961021423340e-02 -2.146247923374176025e-01 2.318992614746093750e-01 -2.594534754753112793e-01 1.221856251358985901e-01 -1.430688053369522095e-01 6.569054443389177322e-03
1.983624249696731567e-01 -6.183983013033866882e-02 -2.411146610975265503e-01 -5.243429914116859436e-03 3.791373372077941895e-01 1.780729591846466064e-01 -1.285133957862854004e-01 3.694643080234527588e-01 1.356667131185531616e-01 -2.253218740224838257e-01 9.995858371257781982e-02 1.350004822015762329e-01 2.467069402337074280e-02 5.246496945619583130e-02 3.072814345359802246e-01 1.742551289498806000e-02 -5.504905059933662415e-02 1.972849071025848389e-01 -1.953063160181045532e-01 4.031506925821304321e-02 -3.597628325223922729e-02 1.624459400773048401e-02 9.606754779815673828e-02 3.585560321807861328e-01 1.851868331432342529e-01 2.188627980649471283e-02 -3.355082124471664429e-02 -1.279898583889007568e-01 2.296615764498710632e-02 2.529557645320892334e-01 1.339377611875534058e-01 1.374987065792083740e-01
6.949099898338317871e-02 -5.157709494233131409e-02 6.614224612712860107e-02 -1.801173388957977295e-01 1.468187272548675537e-01 3.591636419296264648e-01 -6.434484571218490601e-02 3.369023799896240234e-01 -3.990267217159271240e-02 -1.973946094512939453e-01 1.745034903287887573e-01 3.412128686904907227e-01 -3.437865898013114929e-02 2.182555049657821655e-01 2.368014119565486908e-02 -3.640774488449096680e-01 4.581077024340629578e-02 3.958452865481376648e-02 3.531172871589660645e-02 9.526962786912918091e-02 -7.276640832424163818e-02 8.191321790218353271e-02 1.849790215492248535e-01 9.744401276111602783e-02 5.665013566613197327e-02 -2.289888262748718262e-01 -2.109609842300415039e-01 1.490719616413116455e-01 -2.127408236265182495e-01 4.604130238294601440e-02 3.011308610439300537e-02 2.788681089878082275e-01
2.078849673271179199e-01 2.776172384619712830e-02 -1.508394330739974976e-01 -1.739255487918853760e-01 2.914145290851593018e-01 2.622877620160579681e-02 1.084013134241104126e-01 3.964656591415405273e-01 2.791660726070404053e-01 -1.584375202655792236e-01 -6.371507793664932251e-02 7.149825245141983032e-02 -1.269346922636032104e-01 -5.530130490660667419e-02 1.511069685220718384e-01 -1.780929416418075562e-01 -2.156044095754623413e-01 -1.992757916450500488e-01 -2.602360844612121582e-01 1.643830686807632446e-01 5.078621953725814819e-02 1.246217489242553711e-01 -6.490243226289749146e-02 -1.398231089115142822e-01 -3.438290655612945557e-01 1.696015000343322754e-01 8.100139349699020386e-02 9.170324355363845825e-02 -2.360314577817916870e-01 2.401365526020526886e-02 -1.465116143226623535e-01 -3.868503728881478310e-03
1.576639413833618164e-01 -3.686683177947998047e-01 -3.348476439714431763e-02 2.565898895263671875e-01 3.623693585395812988e-01 -7.373522222042083740e-02 1.266614794731140137e-01 1.361742019653320312e-01 2.813351154327392578e-01 -3.897044435143470764e-02 5.003513023257255554e-02 2.259034849703311920e-02 -6.150525063276290894e-02 1.736972182989120483e-01 1.690025776624679565e-01 -1.965521872043609619e-01 1.824145019054412842e-01 1.887487173080444336e-01 -9.770900011062622070e-02 -4.083447158336639404e-02 -4.714911431074142456e-02 1.114946678280830383e-01 2.047664523124694824e-01 3.383281230926513672e-01 4.818956181406974792e-02 -1.259744614362716675e-01 -1.195376589894294739e-01 -2.342731356620788574e-01 -4.180437698960304260e-02 2.549310624599456787e-01 -8.096989989280700684e-02 6.540264189243316650e-02
-8.898789528757333755e-04 -2.146644592285156250e-01 6.063142418861389160e-02 -2.305294722318649292e-01 1.623945832252502441e-01 6.901482120156288147e-04 -8.927194774150848389e-02 2.558742463588714600e-01 5.249468237161636353e-02 -5.397116392850875854e-02 -3.787831366062164307e-01 7.458993792533874512e-02 3.074535429477691650e-01 -1.439471691846847534e-01 -4.396799579262733459e-02 -1.009817048907279968e-01 -1.390031129121780396e-01 -1.868996769189834595e-02 -1.726877093315124512e-01 1.376881599426269531e-01 2.036946862936019897e-01 2.223040908575057983e-01 2.092981785535812378e-01 6.637919694185256958e-02 -2.156250029802322388e-01 -1.008680313825607300e-01 -4.431970417499542236e-01 -3.850983083248138428e-02 -9.004547446966171265e-02 -1.928504705429077148e-01 -7.697283476591110229e-02 -4.271500185132026672e-02
1.930660009384155273e-01 1.028812397271394730e-02 -1.240348368883132935e-01 -6.001146510243415833e-02 5.701569095253944397e-02 2.299790680408477783e-01 9.746820479631423950e-02 2.061060220003128052e-01 3.405750691890716553e-01 5.842744838446378708e-03 -3.941566348075866699e-01 -2.070066519081592560e-02 9.983951598405838013e-02 -1.393417567014694214e-01 1.007958501577377319e-01 -7.311463356018066406e-02 4.760047495365142822e-01 -6.523349136114120483e-02 -6.786230206489562988e-02 5.184859037399291992e-02 -1.503428071737289429e-02 3.313805758953094482e-01 1.100389435887336731e-01 1.354004535824060440e-02 1.898282617330551147e-01 -1.742937713861465454e-01 -1.272328346967697144e-01 -1.773515194654464722e-01 -1.786611974239349365e-01 -1.041728705167770386e-01 -6.192382425069808960e-03 -3.852215781807899475e-02
2.041428117081522942e-03 -1.807946562767028809e-01 7.512658368796110153e-03 -3.577314019203186035e-01 3.122443333268165588e-02 1.458654701709747314e-01 7.194659858942031860e-02 3.175988197326660156e-01 1.673050522804260254e-01 -2.490639984607696533e-01 1.218462437391281128e-01 -2.156592346727848053e-02 -1.493998914957046509e-01 -5.531418696045875549e-02 -2.736703865230083466e-02 1.881494186818599701e-02 8.170670270919799805e-02 3.685534000396728516e-01 -3.758854568004608154e-01 4.842751100659370422e-02 -6.463561952114105225e-02 1.688514351844787598e-01 -5.829895287752151489e-02 -1.404985785484313965e-01 2.050338499248027802e-02 5.857050791382789612e-02 -1.525094062089920044e-01 2.870736122131347656e-01 -1.599169969558715820e-01 2.609096169471740723e-01 -1.710757911205291748e-01 6.899427622556686401e-02
1.640580445528030396e-01 -2.295868247747421265e-01 1.613523364067077637e-01 -1.348910629749298096e-01 -2.147454768419265747e-02 8.358266204595565796e-02 -1.121079921722412109e-01 1.051799394190311432e-02 7.282508164644241333e-02 -1.354242414236068726e-01 -1.054409332573413849e-02 -1.597414165735244751e-01 -2.577286399900913239e-02 -5.345315113663673401e-02 -6.526160240173339844e-02 -1.619365811347961426e-01 2.944316565990447998e-01 2.999718189239501953e-01 -4.195379614830017090e-01 -2.189875692129135132e-01 5.209808424115180969e-02 2.433565109968185425e-01 1.756501495838165283e-01 -1.870575696229934692e-01 -2.225096374750137329e-01 4.502694681286811829e-02 -2.620969116687774658e-01 1.376654505729675293e-01 -2.198650538921356201e-01 2.196871489286422729e-01 -9.960357099771499634e-03 9.184310585260391235e-02
1.776792705059051514e-01 -2.257375568151473999e-01 -1.260533630847930908e-01 -1.282646507024765015e-01 1.132206711918115616e-02 3.402584046125411987e-02 4.864646866917610168e-02 3.719383478164672852e-01 1.294289082288742065e-01 -3.341977670788764954e-02 -3.142121136188507080e-01 -2.584172226488590240e-02 2.342078983783721924e-01 -1.769624203443527222e-01 -8.774317800998687744e-02 -1.191782951354980469e-01 -1.246852427721023560e-01 3.015855252742767334e-01 -9.182892739772796631e-02 2.032168954610824585e-02 1.902148723602294922e-01 1.173119321465492249e-01 1.737193316221237183e-01 1.478599011898040771e-01 -1.334628164768218994e-01 4.735970124602317810e-02 -4.059015512466430664e-01 -8.360140770673751831e-02 -2.764538824558258057e-01 -1.337371021509170532e-01 -9.777173399925231934e-02 -6.928949058055877686e-02
-6.134538352489471436e-02 -3.710713684558868408e-01 -2.319048196077346802e-01 -1.282850205898284912e-01 4.581800848245620728e-02 -1.715490967035293579e-01 -1.907988451421260834e-02 1.937517821788787842e-01 2.453194260597229004e-01 -9.086421132087707520e-02 -5.299137905240058899e-02 1.948372125625610352e-01 2.519866451621055603e-02 5.872733145952224731e-02 -7.671070098876953125e-02 -2.119379341602325439e-01 1.058762818574905396e-01 8.962938934564590454e-02 -4.389675557613372803e-01 2.792800962924957275e-01 -1.108203157782554626e-01 2.664915323257446289e-01 5.868812277913093567e-02 -1.481950432062149048e-01 -1.963031142950057983e-01 8.431170880794525146e-02 -2.208875119686126709e-01 -1.563338041305541992e-01 8.441735804080963135e-02 -1.242200359702110291e-01 6.669817864894866943e-02 1.013005897402763367e-01
2.623278498649597168e-01 1.198180951178073883e-02 -9.505291283130645752e-02 3.043277189135551453e-02 3.114289939403533936e-01 9.165808558464050293e-02 -4.404064640402793884e-02 8.447665721178054810e-02 3.340224623680114746e-01 7.950381189584732056e-02 -1.031313091516494751e-03 -4.538705572485923767e-02 -7.794612646102905273e-02 1.044766008853912354e-01 7.300168275833129883e-02 -8.144671469926834106e-02 2.684878706932067871e-01 9.613025188446044922e-02 2.818327397108078003e-02 7.285528350621461868e-03 1.247631534934043884e-01 -1.867817193269729614e-01 1.087116897106170654e-01 4.253236576914787292e-02 -3.264008760452270508e-01 6.905022263526916504e-02 -3.266823291778564453e-01 -6.822053343057632446e-02 -3.027851581573486328e-01 -3.380579650402069092e-01 2.822131849825382233e-02 2.863804399967193604e-01
2.060206830501556396e-01 -4.393809661269187927e-02 -6.364013254642486572e-02 -9.688332676887512207e-03 4.173893928527832031e-01 9.460589289665222168e-02 -9.959912858903408051e-03 1.573052257299423218e-01 1.361164450645446777e-01 1.134665403515100479e-02 2.024257630109786987e-01 -1.146947145462036133e-01 1.282219737768173218e-01 1.785696893930435181e-01 5.273486021906137466e-03 1.015903204679489136e-01 3.937814831733703613e-01 -2.441011965274810791e-01 -3.599952161312103271e-01 -4.219600185751914978e-02 1.453397572040557861e-01 8.335268497467041016e-02 7.287617772817611694e-02 1.183308959007263184e-01 -1.473993249237537384e-02 1.862529367208480835e-01 -1.951443403959274292e-01 6.919714808464050293e-02 -1.886430233716964722e-01 6.982070207595825195e-02 -2.882977128028869629e-01 1.313178390264511108e-01
3.598745912313461304e-02 1.009904220700263977e-01 -1.929544508457183838e-01 -4.724354147911071777e-01 1.352096050977706909e-01 3.925473988056182861e-02 8.250512182712554932e-02 3.708844780921936035e-01 1.562632620334625244e-01 -1.154500320553779602e-01 8.780492097139358521e-02 1.455041859298944473e-02 -8.485975861549377441e-02 1.057048216462135315e-01 -5.758926272392272949e-02 -2.645539343357086182e-01 -4.147173836827278137e-02 4.823695123195648193e-02 -8.327874541282653809e-02 2.109010666608810425e-01 4.211281239986419678e-02 2.890750169754028320e-01 -2.722572386264801025e-01 -2.384083122014999390e-01 -7.785284519195556641e-02 2.991568483412265778e-02 -3.116580545902252197e-01 5.716064944863319397e-02 -9.476640820503234863e-02 1.722117066383361816e-01 -8.101124316453933716e-02 4.721940681338310242e-02
1.039909385144710541e-02 -1.870358139276504517e-01 -1.283815056085586548e-01 -1.315827816724777222e-01 3.164185881614685059e-01 -1.504001319408416748e-01 -7.147391885519027710e-02 2.947359085083007812e-01 1.361863017082214355e-01 4.884399939328432083e-03 1.510209739208221436e-01 4.039579629898071289e-01 -1.199991926550865173e-01 8.065792173147201538e-02 1.808733046054840088e-01 -1.478122174739837646e-01 -1.614270955324172974e-01 -1.024631410837173462e-02 6.235765665769577026e-02 -2.110427916049957275e-01 -6.229678541421890259e-02 -2.556838095188140869e-03 1.823310703039169312e-01 2.394669353961944580e-01 -4.164255410432815552e-02 -8.570777252316474915e-03 -6.688704341650009155e-02 -2.038343250751495361e-02 -3.812661468982696533e-01 -5.799639597535133362e-02 -2.255697250366210938e-01 2.469661384820938110e-01
-2.352451533079147339e-01 -5.085776746273040771e-02 1.092796772718429565e-02 -2.205213606357574463e-01 3.394774720072746277e-02 2.717783749103546143e-01 -3.677872195839881897e-02 1.024689897894859314e-01 2.565807290375232697e-02 -2.532258331775665283e-01 -2.509677112102508545e-01 8.124946057796478271e-02 5.020603537559509277e-02 2.034296840429306030e-02 1.530758142471313477e-01 3.554346784949302673e-02 1.577112227678298950e-01 -9.419302642345428467e-02 -3.278165757656097412e-01 1.438083350658416748e-01 -1.065167859196662903e-01 2.251352071762084961e-01 1.124774143099784851e-01 2.539317607879638672e-01 -3.251550793647766113e-01 -6.310887169092893600e-03 -2.390897721052169800e-01 1.827220022678375244e-01 -1.941949278116226196e-01 -8.101446926593780518e-02 -3.157632648944854736e-01 5.572639405727386475e-02
-3.329260274767875671e-02 2.105932235717773438e-01 4.686868563294410706e-02 -9.029046632349491119e-03 1.453391909599304199e-01 2.785237431526184082e-01 2.942143678665161133e-01 2.159098833799362183e-01 1.062761247158050537e-01 -5.319887399673461914e-01 -5.883885174989700317e-02 -1.070020347833633423e-01 -2.725945115089416504e-01 4.379971325397491455e-02 -2.128493040800094604e-02 -6.187557429075241089e-02 2.635922469198703766e-02 9.752519428730010986e-03 -1.930618193000555038e-03 -1.298813819885253906e-01 2.619471549987792969e-01 2.395442575216293335e-01 -2.219257317483425140e-02 6.849772483110427856e-02 1.003727782517671585e-02 7.392159849405288696e-02 -3.665808439254760742e-01 6.532969325780868530e-02 -6.073417142033576965e-02 1.643727719783782959e-01 7.119982689619064331e-02 4.270544275641441345e-02
-1.133920699357986450e-01 -2.219031453132629395e-01 -8.267810940742492676e-02 -1.042382940649986267e-01 3.999219238758087158e-01 9.499805420637130737e-02 7.270028442144393921e-02 1.367378681898117065e-01 1.018350422382354736e-01 2.267581224441528320e-02 8.101071417331695557e-02 -1.425167471170425415e-01 1.280791610479354858e-01 5.172458663582801819e-02 3.175182044506072998e-01 -1.214223206043243408e-01 -5.955614894628524780e-02 -6.246887892484664917e-02 -3.564352393150329590e-01 1.732356846332550049e-01 3.333260491490364075e-02 1.974481940269470215e-01 1.366701256483793259e-02 1.979203075170516968e-01 -7.788068056106567383e-02 -1.230684816837310791e-01 -1.450536847114562988e-01 1.720523685216903687e-01 -1.689410507678985596e-01 -2.228485047817230225e-01 -1.152740120887756348e-01 3.841215670108795166e-01
1.392422765493392944e-01 -2.792120277881622314e-01 8.349086157977581024e-03 -3.069562911987304688e-01 4.939537122845649719e-02 -1.941775828599929810e-01 1.462876945734024048e-01 2.515248954296112061e-01 2.545939981937408447e-01 -2.023685574531555176e-01 -3.399629294872283936e-01 -1.011991053819656372e-01 -1.390604209154844284e-02 -2.255668342113494873e-01 2.695151232182979584e-02 -1.592294722795486450e-01 -1.615716367959976196e-01 -1.486405581235885620e-01 -3.047989904880523682e-01 1.118016988039016724e-01 -2.182193696498870850e-01 2.081495821475982666e-01 6.438067555427551270e-02 -4.512279108166694641e-02 3.645603358745574951e-02 -9.239901602268218994e-02 -1.358661800622940063e-01 1.478205621242523193e-01 -5.096863955259323120e-02 8.368810266256332397e-02 -1.082833111286163330e-01 2.292970567941665649e-01
3.447354435920715332e-01 -1.718727946281433105e-01 -2.254690676927566528e-01 -3.363419175148010254e-01 1.580256670713424683e-01 2.328477948904037476e-01 7.743130624294281006e-02 1.184794604778289795e-01 8.389304578304290771e-02 4.958550631999969482e-02 -9.263943135738372803e-02 9.532543271780014038e-02 6.505634635686874390e-02 -2.366648614406585693e-02 2.905915863811969757e-02 5.921881273388862610e-02 -1.237267404794692993e-01 -2.681298255920410156e-01 -3.399598300457000732e-01 5.705972667783498764e-03 3.644769787788391113e-01 3.005406260490417480e-01 -1.002575904130935669e-01 6.513856351375579834e-03 -2.048681676387786865e-01 2.023172006011009216e-02 -1.685681045055389404e-01 -1.553551703691482544e-01 -5.707508698105812073e-02 4.276504274457693100e-03 8.740347810089588165e-03 1.333038955926895142e-01
1.725317686796188354e-01 -1.601524353027343750e-01 -1.496157348155975342e-01 1.443417221307754517e-01 1.916193589568138123e-02 1.124498993158340454e-01 1.449239253997802734e-01 5.613654851913452148e-01 1.837627738714218140e-01 -3.350858986377716064e-01 -1.988562345504760742e-01 6.098476797342300415e-02 -1.326853632926940918e-01 -2.930316515266895294e-02 -4.762966930866241455e-02 -2.454868704080581665e-01 -1.258180011063814163e-02 2.127303741872310638e-02 -1.752983964979648590e-02 -1.412335038185119629e-01 -1.082412973046302795e-01 4.038166999816894531e-02 -1.291692554950714111e-01 2.522788047790527344e-01 5.676534399390220642e-02 8.942507952451705933e-02 -1.003032624721527100e-01 -1.324715167284011841e-01 -6.847602128982543945e-02 2.916861474514007568e-01 -1.794140189886093140e-01 8.110851794481277466e-02
1.045944727957248688e-02 -6.612620502710342407e-02 1.318779885768890381e-01 -1.944955438375473022e-02 2.555379867553710938e-01 -2.801555767655372620e-02 1.814367026090621948e-01 3.172248974442481995e-02 1.623060107231140137e-01 4.037761315703392029e-02 -1.404451429843902588e-01 -2.472046464681625366e-01 1.243951544165611267e-01 1.832064539194107056e-01 4.707491099834442139e-01 -1.600352078676223755e-01 2.064976841211318970e-01 5.393836274743080139e-02 -1.209202930331230164e-01 9.255689382553100586e-02 2.161800563335418701e-01 1.860713213682174683e-01 2.597246170043945312e-01 1.586744040250778198e-01 -1.599767357110977173e-01 -1.239572763442993164e-01 -2.688938081264495850e-01 1.164241805672645569e-01 -1.489895135164260864e-01 3.778882324695587158e-02 -1.984014660120010376e-01 2.003476470708847046e-01
2.431381642818450928e-01 4.071385413408279419e-02 -2.310627400875091553e-01 -8.366006612777709961e-02 2.504885196685791016e-01 1.412602514028549194e-01 2.559876441955566406e-02 -1.064474806189537048e-01 3.516311943531036377e-01 -7.951577007770538330e-02 -1.564921289682388306e-01 2.714789807796478271e-01 1.192412450909614563e-01 7.362933456897735596e-02 -2.535784840583801270e-01 6.500861048698425293e-02 2.026515007019042969e-01 -1.958679407835006714e-01 -2.271447330713272095e-01 -9.125392138957977295e-02 2.960999608039855957e-01 8.346651494503021240e-02 -1.482037156820297241e-01 1.828419268131256104e-01 5.062797665596008301e-02 5.172255448997020721e-03 -2.467831969261169434e-01 1.590945571660995483e-02 -1.049658358097076416e-01 2.440564781427383423e-01 -3.942299634218215942e-02 2.062865644693374634e-01
-4.175943508744239807e-02 -1.221010908484458923e-01 -8.730626106262207031e-02 -8.311363309621810913e-02 7.805290073156356812e-02 3.209257721900939941e-01 2.106716781854629517e-01 -9.881864488124847412e-02 2.695920467376708984e-01 -3.559651374816894531e-01 -1.273236125707626343e-01 3.076593875885009766e-01 -1.668147444725036621e-01 1.418500542640686035e-01 1.682706475257873535e-01 -2.511800527572631836e-01 -6.953026354312896729e-02 -1.199154704809188843e-01 -4.386387020349502563e-02 3.517134487628936768e-02 -8.080796897411346436e-02 2.148399688303470612e-02 1.830836236476898193e-01 -2.058051079511642456e-01 -2.169786989688873291e-01 1.248980239033699036e-01 -2.801356613636016846e-01 -6.156295537948608398e-02 -3.828612342476844788e-02 1.855255514383316040e-01 -1.334303766489028931e-01 2.282451540231704712e-01
-1.276774797588586807e-02 -3.962050080299377441e-01 -9.309937246143817902e-03 -2.737663984298706055e-01 -2.629585564136505127e-02 3.331224918365478516e-01 -1.783391647040843964e-02 2.331697791814804077e-01 4.484215006232261658e-02 -1.043312847614288330e-01 -2.937120795249938965e-01 1.894150376319885254e-01 -3.829145804047584534e-02 9.918213635683059692e-02 1.117555648088455200e-01 -2.966558933258056641e-01 1.613395810127258301e-01 1.140526980161666870e-01 -5.061742663383483887e-02 -2.376735955476760864e-01 -9.062661230564117432e-02 4.157039821147918701e-01 -7.314730435609817505e-02 -1.655862852931022644e-02 -2.910815179347991943e-02 -6.113187596201896667e-02 -1.932353079319000244e-01 -7.866968959569931030e-02 -8.968356251716613770e-02 1.166531443595886230e-01 -1.885891542769968510e-03 1.151901204138994217e-02
-6.744211167097091675e-02 4.870414559263736010e-04 -3.079904317855834961e-01 2.454366534948348999e-02 3.885863125324249268e-01 4.017816483974456787e-02 -8.837191760540008545e-02 1.557411998510360718e-01 8.241864293813705444e-02 -2.331883609294891357e-01 1.655030697584152222e-01 -6.368618458509445190e-02 1.046344786882400513e-01 4.359974339604377747e-02 -2.129701431840658188e-03 1.362895220518112183e-01 3.221308887004852295e-01 -1.826957762241363525e-01 -2.788792848587036133e-01 -1.954672038555145264e-01 6.301460415124893188e-02 1.389650106430053711e-01 4.842423647642135620e-02 1.947670280933380127e-01 -1.891810819506645203e-02 9.821750968694686890e-02 -2.703429460525512695e-01 2.149336040019989014e-01 -3.342316448688507080e-01 -1.595454216003417969e-01 -7.557290792465209961e-02 4.914567992091178894e-02
4.571614786982536316e-02 -5.610745027661323547e-02 -4.281570389866828918e-02 -1.058020442724227905e-01 2.294379025697708130e-01 -1.405537873506546021e-01 7.188030332326889038e-02 1.672034859657287598e-01 1.037606149911880493e-01 -4.436285197734832764e-01 -4.900006949901580811e-02 1.402988880872726440e-01 -2.856506407260894775e-01 2.303565442562103271e-01 1.459557861089706421e-01 4.733953997492790222e-02 2.035713493824005127e-01 -2.053945213556289673e-01 2.065088413655757904e-02 -2.447810955345630646e-02 9.412841498851776123e-02 9.546950459480285645e-02 9.051321446895599365e-02 4.455792158842086792e-02 1.103103277273476124e-03 1.225802078843116760e-01 -1.924994289875030518e-01 -9.094525128602981567e-02 -5.017623901367187500e-01 -2.153371572494506836e-01 -1.221428364515304565e-01 4.622740298509597778e-02
1.720370948314666748e-01 -1.794527322053909302e-01 -3.962634131312370300e-02 -2.674897611141204834e-01 2.665295898914337158e-01 3.918345645070075989e-02 6.643535941839218140e-02 1.123743578791618347e-01 3.139909505844116211e-01 -1.547723114490509033e-01 -3.026093542575836182e-01 4.435772821307182312e-02 1.567648351192474365e-02 -2.654044330120086670e-01 2.038475424051284790e-01 -5.260584130883216858e-02 -1.943462789058685303e-01 -4.195677936077117920e-01 -1.375828832387924194e-01 7.789957523345947266e-02 1.009268499910831451e-02 2.646116018295288086e-01 -7.420849055051803589e-02 7.464975118637084961e-02 -1.652566939592361450e-01 -7.754622399806976318e-02 1.025916486978530884e-01 6.263097375631332397e-02 -8.798795193433761597e-02 -3.635397180914878845e-02 -1.597603261470794678e-01 2.049617469310760498e-01
4.570581018924713135e-02 -1.609639078378677368e-01 -1.179820671677589417e-01 -2.116082906723022461e-01 4.034876227378845215e-01 8.679642528295516968e-02 8.801748603582382202e-02 9.342770092189311981e-03 2.938355505466461182e-02 1.851092092692852020e-02 -1.712992340326309204e-01 3.030692040920257568e-01 4.356901049613952637e-01 -1.069370582699775696e-01 -6.015134975314140320e-02 -1.145463157445192337e-02 1.959091573953628540e-01 1.980325877666473389e-01 -3.246743083000183105e-01 1.150496071204543114e-03 1.445856541395187378e-01 1.085107773542404175e-01 1.024542674422264099e-01 9.644417464733123779e-02 -1.959766000509262085e-01 -1.845643520355224609e-01 -2.682252526283264160e-01 1.168074160814285278e-01 -1.139908134937286377e-01 -2.175383828580379486e-02 -7.358778268098831177e-03 -2.552459761500358582e-02
8.332521468400955200e-02 3.731339424848556519e-02 1.080586910247802734e-01 -2.373177111148834229e-01 2.999635338783264160e-01 7.059647142887115479e-02 1.297552976757287979e-02 2.750329673290252686e-01 3.892015814781188965e-01 -2.487859427928924561e-01 3.716205060482025146e-02 1.368144005537033081e-01 2.335492894053459167e-02 -7.502911239862442017e-02 5.283297225832939148e-02 -1.189204156398773193e-01 -5.947269499301910400e-02 1.995735913515090942e-01 1.790797337889671326e-02 -7.234296202659606934e-02 3.921089321374893188e-02 9.400459378957748413e-02 4.757983386516571045e-01 -5.516556091606616974e-03 -8.459161221981048584e-02 3.555953875184059143e-02 2.272094413638114929e-02 3.454982861876487732e-02 1.125927194952964783e-01 9.536024183034896851e-02 -2.017526477575302124e-01 3.714842498302459717e-01
1.084600090980529785e-01 -1.772898435592651367e-01 -1.060440093278884888e-01 2.266214638948440552e-01 -1.228573173284530640e-01 -2.073970623314380646e-02 2.079150527715682983e-01 2.435693591833114624e-01 2.640587091445922852e-01 -2.939755916595458984e-01 -4.700116440653800964e-02 -6.376024335622787476e-02 2.838255763053894043e-01 7.551751099526882172e-03 6.782905757427215576e-02 -1.664638817310333252e-01 3.417222201824188232e-01 9.113686531782150269e-02 -3.155438005924224854e-01 -2.141998857259750366e-01 -1.154380515217781067e-01 1.418630592525005341e-02 -8.963763713836669922e-02 1.354401856660842896e-01 2.901947870850563049e-02 -1.176510006189346313e-01 -2.780147194862365723e-01 7.330792397260665894e-02 1.079810634255409241e-01 -2.616709284484386444e-02 -2.101515978574752808e-01 1.910005807876586914e-01
-2.453265935182571411e-01 -1.465529948472976685e-01 -1.853338330984115601e-01 -2.712138891220092773e-01 2.607641816139221191e-01 3.370864093303680420e-01 6.236357241868972778e-02 5.295374244451522827e-02 2.861266732215881348e-01 -8.491156250238418579e-02 8.001449704170227051e-02 -1.270215064287185669e-01 2.005761414766311646e-01 6.705383956432342529e-02 1.503246426582336426e-01 -5.250427126884460449e-02 -7.078413665294647217e-02 -1.258064713329076767e-02 -1.216685771942138672e-01 3.036927431821823120e-02 -6.375543028116226196e-02 1.343318670988082886e-01 -7.524067070335149765e-03 2.117329537868499756e-01 -2.799887359142303467e-01 -8.191178739070892334e-02 -2.152876853942871094e-01 7.104974240064620972e-02 7.617742568254470825e-02 -2.101832926273345947e-01 -2.839211821556091309e-01 2.922905683517456055e-01
2.701126933097839355e-01 -1.234656646847724915e-01 9.025657922029495239e-02 -3.497248589992523193e-01 4.225725829601287842e-01 -9.045442938804626465e-02 2.752462923526763916e-01 2.694467306137084961e-01 2.225739657878875732e-01 -2.536248266696929932e-01 1.079718470573425293e-01 6.723736226558685303e-02 -1.015523001551628113e-01 1.380342841148376465e-01 2.615206316113471985e-02 -1.998439282178878784e-01 6.224082037806510925e-02 1.376145780086517334e-01 -1.151449754834175110e-01 6.598307937383651733e-02 -8.262202888727188110e-02 8.988595753908157349e-02 3.433143496513366699e-01 1.122564226388931274e-01 5.002136807888746262e-03 3.922948613762855530e-02 4.571562260389328003e-02 -8.859123289585113525e-02 3.599811717867851257e-02 -7.332749664783477783e-02 7.255880534648895264e-02 1.922578215599060059e-01
2.572616040706634521e-01 -1.104261539876461029e-02 -8.951899595558643341e-03 -2.431714534759521484e-01 5.020024999976158142e-02 4.544439166784286499e-02 1.382264941930770874e-01 9.365598112344741821e-02 5.748786404728889465e-02 -3.379850983619689941e-01 -5.823015570640563965e-01 -1.314705004915595055e-03 1.288260221481323242e-01 -1.713214218616485596e-01 1.779104173183441162e-01 -7.384026888757944107e-03 -2.408931404352188110e-02 -1.929001957178115845e-01 8.586321026086807251e-02 -7.126940786838531494e-02 -4.652336612343788147e-02 9.470715373754501343e-02 -9.354402124881744385e-02 1.585123240947723389e-01 -2.350855767726898193e-01 -9.923315793275833130e-02 -2.640354037284851074e-01 7.939437776803970337e-02 7.425749301910400391e-02 1.247700080275535583e-01 -1.472445428371429443e-01 1.691238284111022949e-01
1.403631865978240967e-01 -3.600152134895324707e-01 -5.797009542584419250e-02 -1.150330007076263428e-01 2.367936670780181885e-01 -4.830813780426979065e-02 -2.644695341587066650e-01 -3.517540171742439270e-02 7.533193379640579224e-02 -4.003481566905975342e-01 -8.198380470275878906e-02 8.459659665822982788e-02 7.319371402263641357e-02 2.171814590692520142e-01 4.042347148060798645e-02 -4.923387467861175537e-01 6.625962257385253906e-02 -6.085284799337387085e-02 -1.870869398117065430e-01 -1.106230914592742920e-01 2.037272304296493530e-01 -1.822160929441452026e-02 1.793081462383270264e-01 1.224932745099067688e-01 -2.616196572780609131e-01 -2.663692086935043335e-02 2.804700518026947975e-03 3.338660299777984619e-02 -5.017577111721038818e-02 8.328908681869506836e-02 -5.335469543933868408e-02 -3.487509489059448242e-02
2.726775407791137695e-01 -2.069830000400543213e-01 -9.403587877750396729e-02 -1.997381895780563354e-01 1.824517250061035156e-01 -1.990653574466705322e-01 1.133364737033843994e-01 2.091996222734451294e-01 3.917452991008758545e-01 -1.062435656785964966e-01 -4.967947900295257568e-01 -8.786679804325103760e-02 -7.568592578172683716e-02 5.159062799066305161e-03 1.352397054433822632e-01 -6.472432613372802734e-02 -3.878770396113395691e-02 -1.902181953191757202e-01 8.255580067634582520e-02 -5.750596523284912109e-02 -1.307524591684341431e-01 1.398546546697616577e-01 -1.103276386857032776e-01 1.633851677179336548e-01 -1.685278117656707764e-01 -1.002247259020805359e-01 -1.121604740619659424e-01 1.071573123335838318e-01 2.276259101927280426e-02 1.442013680934906006e-01 -2.219262421131134033e-01 -2.499786391854286194e-02
-5.989526398479938507e-03 -4.637445881962776184e-02 -2.135757356882095337e-01 -2.008351534605026245e-01 3.800180256366729736e-01 1.045119166374206543e-01 -6.396654993295669556e-02 2.727575898170471191e-01 3.765203058719635010e-01 -3.535126894712448120e-02 -1.344174593687057495e-01 2.169377952814102173e-01 3.725179284811019897e-02 -6.626929342746734619e-02 1.961745619773864746e-01 -8.756618946790695190e-02 -1.424248963594436646e-01 -1.347631514072418213e-01 -1.626444160938262939e-01 1.984457969665527344e-01 8.289482444524765015e-02 1.769970506429672241e-01 -1.137928217649459839e-01 -1.286938041448593140e-01 -1.834222823381423950e-01 1.767036467790603638e-01 1.259999275207519531e-01 1.123732402920722961e-01 -9.950947016477584839e-02 9.739386290311813354e-02 -3.085861504077911377e-01 1.948986798524856567e-01
1.746532469987869263e-01 -1.154372561722993851e-02 2.127291709184646606e-01 -1.076802685856819153e-01 1.620643287897109985e-01 4.208453372120857239e-02 -3.134185075759887695e-02 2.215615808963775635e-01 4.619829952716827393e-01 -1.679191552102565765e-02 -2.063771523535251617e-02 1.770523190498352051e-01 -1.580778509378433228e-02 -1.640209853649139404e-01 -5.252405628561973572e-02 -6.932563334703445435e-02 3.153707683086395264e-01 1.501429080963134766e-02 -5.342748761177062988e-02 -1.027346104383468628e-01 -2.553553581237792969e-01 1.078196093440055847e-01 5.121243000030517578e-01 6.904431153088808060e-03 -3.849175199866294861e-02 -1.126307919621467590e-01 -8.328772336244583130e-02 7.343537360429763794e-02 3.052456863224506378e-02 -1.054449239745736122e-03 -1.812168359756469727e-01 2.041871696710586548e-01
2.209743708372116089e-01 -2.954084575176239014e-01 -1.695346534252166748e-01 -1.069213524460792542e-01 2.113446146249771118e-01 1.494126766920089722e-01 -2.486223876476287842e-01 1.336499154567718506e-01 2.368637174367904663e-01 -2.277120351791381836e-01 -1.123160645365715027e-01 -5.075011774897575378e-02 -2.408403754234313965e-01 1.763583272695541382e-01 -1.668857932090759277e-01 -6.189184635877609253e-02 4.940995573997497559e-02 -1.743887364864349365e-01 2.427359223365783691e-01 -3.128101676702499390e-02 2.850059270858764648e-01 1.047554761171340942e-01 8.638452738523483276e-02 2.868859469890594482e-01 -2.648127079010009766e-01 -9.681325405836105347e-02 -2.535685300827026367e-01 1.000510901212692261e-01 5.522943288087844849e-02 2.996863983571529388e-02 1.882449164986610413e-02 1.732110604643821716e-02
3.830486238002777100e-01 1.882707700133323669e-02 5.539058521389961243e-02 -1.389710903167724609e-01 2.808741629123687744e-01 -7.500294595956802368e-03 1.007038429379463196e-01 3.992421552538871765e-02 9.656575322151184082e-02 -1.135985255241394043e-01 -7.941228896379470825e-02 2.376972138881683350e-01 -1.048447862267494202e-01 1.191191002726554871e-02 1.481526643037796021e-01 -2.323074452579021454e-02 3.298791348934173584e-01 9.907092899084091187e-02 -6.462731212377548218e-02 -8.894630521535873413e-02 -3.350650072097778320e-01 -1.082399785518646240e-01 2.847219705581665039e-01 1.993474178016185760e-02 -1.651873141527175903e-01 4.049810394644737244e-02 -3.212381303310394287e-01 -1.852723956108093262e-01 -1.451561152935028076e-01 2.892694771289825439e-01 -8.962130546569824219e-02 7.615543156862258911e-02
7.831127196550369263e-02 -6.330453604459762573e-02 -9.714621305465698242e-02 -1.233293861150741577e-01 5.091997385025024414e-01 -1.618948020040988922e-02 -1.881253346800804138e-02 2.432148307561874390e-01 2.835805416107177734e-01 -3.183954209089279175e-02 -3.277259692549705505e-02 1.663331538438796997e-01 1.892559230327606201e-01 -2.234521210193634033e-01 1.523640900850296021e-01 -1.561932861804962158e-01 1.348356157541275024e-01 -2.290107458829879761e-01 1.364297978579998016e-02 5.785426869988441467e-02 6.257299333810806274e-02 1.736131124198436737e-02 -1.649322509765625000e-01 7.279047369956970215e-02 -3.735472857952117920e-01 1.529253125190734863e-01 2.550388500094413757e-02 2.361192107200622559e-01 -1.797287613153457642e-01 1.766245998442173004e-02 -5.902040749788284302e-02 1.905895024538040161e-01
2.191594094038009644e-01 -1.084288395941257477e-02 -1.260095741599798203e-02 -2.942633628845214844e-01 4.410272240638732910e-01 1.845485121011734009e-01 5.192610621452331543e-02 1.516684740781784058e-01 3.313623964786529541e-01 -3.695730865001678467e-01 -7.040277868509292603e-02 -5.662173777818679810e-02 3.972063958644866943e-02 4.162704944610595703e-02 -1.075241789221763611e-01 -2.041982114315032959e-01 8.507281541824340820e-02 2.112688720226287842e-01 -3.390923514962196350e-02 -9.730473160743713379e-02 -2.302784845232963562e-02 2.055555284023284912e-01 2.514697909355163574e-01 9.359307587146759033e-02 -8.340667188167572021e-02 8.522747457027435303e-02 2.168143689632415771e-01 -3.672711085528135300e-03 3.450855985283851624e-02 -5.984119325876235962e-02 1.009959056973457336e-01 2.150303274393081665e-01
-1.761873215436935425e-01 6.632999051362276077e-03 -1.990046650171279907e-01 -6.002923846244812012e-02 1.313783079385757446e-01 -8.428562432527542114e-02 5.518804118037223816e-02 1.387503892183303833e-01 2.579219043254852295e-01 -4.606348276138305664e-02 -3.614970715716481209e-03 -9.476976096630096436e-02 1.125575006008148193e-01 7.017036527395248413e-02 3.600982725620269775e-01 -2.286834933329373598e-04 1.082330495119094849e-01 3.061278164386749268e-02 -1.473924368619918823e-01 1.446162015199661255e-01 -1.480671167373657227e-01 2.886123657226562500e-01 3.406716585159301758e-01 2.139611691236495972e-01 -6.505621969699859619e-02 -1.744064688682556152e-01 -2.546830177307128906e-01 1.135622113943099976e-01 6.687625497579574585e-02 -3.197769522666931152e-01 -1.261690258979797363e-01 3.110251128673553467e-01
3.014834821224212646e-01 -1.933146715164184570e-01 -2.069804370403289795e-01 -4.068716987967491150e-02 -1.543061435222625732e-01 8.940856903791427612e-02 -2.124682366847991943e-01 2.756593227386474609e-01 2.925166487693786621e-01 -1.281010955572128296e-01 -9.463617950677871704e-02 6.350036710500717163e-02 1.152747645974159241e-01 -1.151465401053428650e-01 -3.004216589033603668e-02 2.663443423807621002e-02 2.066984027624130249e-01 1.831898093223571777e-01 -2.468977421522140503e-01 -1.438003033399581909e-01 4.626789316534996033e-02 1.768956631422042847e-01 -9.114439040422439575e-02 2.076385319232940674e-01 -3.549926728010177612e-02 1.528125535696744919e-02 8.562422357499599457e-03 -1.784703731536865234e-01 -1.350856721401214600e-01 -1.183578558266162872e-02 -4.647976160049438477e-01 1.434056758880615234e-01
2.113630175590515137e-01 -6.332018971443176270e-02 -2.108529210090637207e-01 -1.693795807659626007e-02 9.843717515468597412e-02 -4.273246601223945618e-02 6.779334694147109985e-02 4.390330016613006592e-01 2.147959172725677490e-01 -1.301283091306686401e-01 -2.091011404991149902e-01 2.098500281572341919e-01 9.777028113603591919e-02 -9.340219199657440186e-02 -3.683828189969062805e-02 -1.178932096809148788e-02 -1.642329394817352295e-01 -7.927887141704559326e-02 -2.259509712457656860e-01 2.486347705125808716e-01 9.730599075555801392e-02 1.556984186172485352e-01 1.661385037004947662e-02 -1.237984448671340942e-01 -2.508745789527893066e-01 2.001679837703704834e-01 -2.759585082530975342e-01 7.762012630701065063e-02 -2.267776429653167725e-01 2.256467193365097046e-01 -2.092663347721099854e-01 1.830657944083213806e-02
-7.423346489667892456e-02 1.238336116075515747e-01 6.534874439239501953e-02 4.898009076714515686e-02 2.918908596038818359e-01 7.573475688695907593e-02 6.666921824216842651e-02 -4.830784630030393600e-03 2.248274832963943481e-01 -2.650451473891735077e-02 8.714673109352588654e-03 -6.884103268384933472e-02 5.305141583085060120e-02 1.579249352216720581e-01 1.231505200266838074e-01 -2.627815902233123779e-01 2.562979757785797119e-01 3.340399358421564102e-03 -2.121429741382598877e-01 -1.752201281487941742e-02 4.420475363731384277e-01 2.235380709171295166e-01 1.630381494760513306e-01 -3.386991098523139954e-02 -2.896008193492889404e-01 8.843448013067245483e-02 -1.980925202369689941e-01 9.647997468709945679e-02 -3.051819801330566406e-01 7.817549258470535278e-02 -2.843219339847564697e-01 6.783130019903182983e-02
-6.405975669622421265e-02 1.827363371849060059e-01 -2.522816956043243408e-01 -6.909838318824768066e-02 4.712595790624618530e-02 -6.320691853761672974e-02 -3.684189170598983765e-02 2.940723598003387451e-01 9.425787627696990967e-02 -3.815180957317352295e-01 -1.928042620420455933e-01 -3.793160617351531982e-02 2.530575096607208252e-01 1.754529327154159546e-01 -1.694263964891433716e-01 -2.642821669578552246e-01 3.550676405429840088e-01 -4.818226397037506104e-02 -2.603847980499267578e-01 -1.038863956928253174e-01 -8.265466429293155670e-03 1.280221343040466309e-01 -3.119420073926448822e-02 3.702279925346374512e-02 1.670102030038833618e-01 3.834250569343566895e-02 -2.688957750797271729e-01 7.188270986080169678e-02 -2.139276713132858276e-01 1.579909026622772217e-01 1.010407414287328720e-02 1.007680594921112061e-01
1.537297517061233521e-01 -9.954798221588134766e-02 -2.681623697280883789e-01 -5.885171703994274139e-03 4.808833003044128418e-01 1.400323491543531418e-02 -1.655414402484893799e-01 1.131745427846908569e-01 2.078666687011718750e-01 -8.669765293598175049e-02 1.125812437385320663e-02 -3.234237432479858398e-02 1.097446158528327942e-01 1.623434126377105713e-01 1.686645746231079102e-01 7.154931128025054932e-02 3.143301606178283691e-01 -2.526927590370178223e-01 -3.249483406543731689e-01 1.587216556072235107e-02 1.694166660308837891e-01 1.876668259501457214e-02 -5.638699233531951904e-02 2.531450092792510986e-01 -7.995460927486419678e-02 4.247542470693588257e-03 6.646794080734252930e-02 1.497851908206939697e-01 -2.126248031854629517e-01 -3.048569895327091217e-02 -1.823403537273406982e-01 1.467064023017883301e-01
-9.208814054727554321e-02 -1.583139151334762573e-01 -3.397256731986999512e-01 5.640546604990959167e-02 4.727716743946075439e-02 1.507114171981811523e-01 1.742266714572906494e-01 -1.437585987150669098e-02 2.364567518234252930e-01 -2.199939489364624023e-01 -4.546803236007690430e-01 9.244834631681442261e-02 1.855711340904235840e-01 1.510120928287506104e-01 1.142934858798980713e-01 -1.014438197016716003e-01 3.308697938919067383e-01 -1.730718091130256653e-02 -5.970267578959465027e-02 9.435775130987167358e-02 1.249922290444374084e-01 1.642604172229766846e-01 1.403345316648483276e-01 -1.067425962537527084e-02 -1.573584526777267456e-01 -2.660963237285614014e-01 -1.146969348192214966e-01 -1.214813292026519775e-01 -6.208768486976623535e-02 2.386748790740966797e-01 -1.476414352655410767e-01 -3.755733370780944824e-02
-1.330578774213790894e-01 -1.264686584472656250e-01 -1.112458333373069763e-01 -8.583891391754150391e-02 1.390583813190460205e-01 -2.494233846664428711e-02 1.749905943870544434e-01 2.762944698333740234e-01 1.361069679260253906e-01 7.333362102508544922e-02 -6.175903975963592529e-02 -7.876028120517730713e-02 1.152620613574981689e-01 2.363561391830444336e-01 1.644729636609554291e-02 -1.856947690248489380e-01 2.035000324249267578e-01 1.591493636369705200e-01 -3.521120846271514893e-01 1.920176111161708832e-02 -4.509378690272569656e-03 2.167215049266815186e-01 2.010681666433811188e-02 1.799511313438415527e-01 -1.645814180374145508e-01 1.827101223170757294e-02 6.537447124719619751e-02 6.743841222487390041e-04 -1.427910476922988892e-02 6.837410479784011841e-02 -5.447502732276916504e-01 2.786038219928741455e-01
-1.844666004180908203e-01 -1.249541640281677246e-01 -1.014990210533142090e-01 -2.728555798530578613e-01 1.204620022326707840e-02 -4.011705983430147171e-03 -1.388805732131004333e-02 -1.464269589632749557e-03 4.448568522930145264e-01 -2.465509921312332153e-01 4.672703891992568970e-02 1.567892581224441528e-01 -3.495271205902099609e-01 8.073799312114715576e-02 8.680535107851028442e-02 -8.024667203426361084e-02 3.115049749612808228e-02 2.698424458503723145e-01 6.834573112428188324e-03 2.427480928599834442e-02 -1.877138763666152954e-01 2.110558897256851196e-01 3.195736408233642578e-01 2.544200047850608826e-02 -1.540627609938383102e-02 -1.714333295822143555e-01 -2.774687409400939941e-01 -1.859731040894985199e-02 -2.106745541095733643e-01 -1.155241802334785461e-01 6.501724477857351303e-03 1.242020577192306519e-01
-1.993614248931407928e-02 1.650520861148834229e-01 -3.399006649851799011e-02 -7.306024432182312012e-02 2.093002498149871826e-01 8.239661343395709991e-03 1.901010051369667053e-02 1.653969734907150269e-01 1.964363157749176025e-01 -2.324751019477844238e-01 -1.787022948265075684e-01 1.151589117944240570e-02 3.511486202478408813e-02 -2.377533167600631714e-01 3.477843105792999268e-02 8.105470985174179077e-02 8.344285935163497925e-02 -3.450071066617965698e-02 6.918647140264511108e-02 -2.018162310123443604e-01 -1.912577599287033081e-01 1.435453146696090698e-01 2.918423414230346680e-01 2.925464212894439697e-01 1.795360259711742401e-02 5.297540128231048584e-02 -3.054869472980499268e-01 -8.613879233598709106e-02 5.376962944865226746e-02 1.982262730598449707e-01 -2.078263834118843079e-02 5.252997279167175293e-01
-1.055877357721328735e-01 -1.347159780561923981e-02 1.601145230233669281e-02 -6.322112679481506348e-02 2.487701624631881714e-01 -5.272194370627403259e-02 6.311612576246261597e-02 6.746840476989746094e-02 2.877944409847259521e-01 -1.108076125383377075e-01 -1.931733638048171997e-01 -2.364321202039718628e-01 1.019322648644447327e-01 3.202959001064300537e-01 2.546114027500152588e-01 -3.562409663572907448e-03 1.820900738239288330e-01 1.096984297037124634e-01 2.627590857446193695e-02 4.201292991638183594e-02 1.785969585180282593e-01 1.722913831472396851e-01 1.235686466097831726e-01 -1.208598092198371887e-01 -3.138959705829620361e-01 -2.961387299001216888e-02 -3.526701629161834717e-01 1.180431544780731201e-01 -2.433055490255355835e-01 6.089233607053756714e-02 -2.590216994285583496e-01 1.955912262201309204e-01
3.163278698921203613e-01 -2.196410596370697021e-01 -2.548751831054687500e-01 -7.958295941352844238e-02 1.471014320850372314e-01 9.266506135463714600e-02 5.001770332455635071e-02 3.241446316242218018e-01 2.510888874530792236e-01 -1.486441045999526978e-01 -5.490887910127639771e-02 1.204201504588127136e-01 -7.509085536003112793e-02 6.093676201999187469e-03 1.679302453994750977e-01 -1.956897377967834473e-01 -1.067423447966575623e-02 2.503001391887664795e-01 -5.693488940596580505e-02 -2.123914510011672974e-01 9.490406513214111328e-02 -1.495470851659774780e-01 2.512679398059844971e-01 1.723677217960357666e-01 2.787117846310138702e-02 4.961872473359107971e-02 4.530508071184158325e-02 -1.469146907329559326e-01 -2.316049784421920776e-01 2.819527387619018555e-01 -1.498472243547439575e-01 2.235495895147323608e-01
-6.618227809667587280e-02 -1.072259321808815002e-01 5.077962949872016907e-02 -1.550250649452209473e-01 3.318191468715667725e-01 1.001208871603012085e-01 7.422017306089401245e-02 1.113077774643898010e-01 1.480014026165008545e-01 -2.029911577701568604e-01 -2.228108793497085571e-01 1.077703312039375305e-01 1.094805076718330383e-01 2.494639903306961060e-01 2.902241051197052002e-01 -7.825295627117156982e-02 1.714633405208587646e-01 2.592703700065612793e-01 -2.702826261520385742e-01 2.834315896034240723e-01 -9.156252443790435791e-02 8.481166511774063110e-02 -9.628812968730926514e-02 2.291237264871597290e-01 -1.271196156740188599e-01 -1.328064594417810440e-02 3.150722756981849670e-02 3.407694399356842041e-01 -1.637189239263534546e-01 7.665765285491943359e-02 -1.865408420562744141e-01 4.755602031946182251e-02
-1.395011097192764282e-01 9.702124446630477905e-02 -2.000151872634887695e-01 -3.974709808826446533e-01 6.742136180400848389e-02 -3.220519796013832092e-02 -1.962021142244338989e-01 2.042927742004394531e-01 3.442420661449432373e-01 -6.317511945962905884e-02 7.244038395583629608e-03 1.923520863056182861e-01 -2.906464040279388428e-01 -4.067279770970344543e-02 -7.455058395862579346e-02 -4.029791429638862610e-02 8.322928845882415771e-02 1.104238778352737427e-01 -2.042369097471237183e-01 -1.942580342292785645e-01 9.139161556959152222e-02 5.615326762199401855e-02 2.481245249509811401e-01 -2.011607885360717773e-01 -3.080127574503421783e-02 -1.494145113974809647e-02 -2.710408270359039307e-01 6.047977879643440247e-02 4.321867972612380981e-02 1.700584143400192261e-01 -6.292288750410079956e-02 3.306360840797424316e-01
1.254404187202453613e-01 -2.030464708805084229e-01 1.021089702844619751e-01 -3.187396526336669922e-01 8.315906673669815063e-02 3.663159534335136414e-02 -1.877578347921371460e-01 1.787895411252975464e-01 1.579201668500900269e-01 -3.389583528041839600e-01 -3.916472569108009338e-02 -1.807165294885635376e-01 -2.037119418382644653e-01 6.245844066143035889e-02 5.511505529284477234e-02 -9.704414405860006809e-04 -1.105825677514076233e-01 2.800134718418121338e-01 -2.983363568782806396e-01 1.211482360959053040e-01 -5.539347976446151733e-02 -7.836558669805526733e-02 1.603722423315048218e-01 3.562470152974128723e-02 -5.968600511550903320e-02 -1.670164316892623901e-01 -3.245432078838348389e-01 1.681128889322280884e-01 -3.083876073360443115e-01 -1.967934891581535339e-02 -2.046808898448944092e-01 1.141370926052331924e-02
-8.237872272729873657e-02 -4.031360149383544922e-02 -4.294346645474433899e-02 -1.900490075349807739e-01 2.738477289676666260e-01 -3.073656000196933746e-02 2.044496536254882812e-01 7.573435455560684204e-02 5.055735111236572266e-01 -1.330519318580627441e-01 7.679877430200576782e-02 8.761486411094665527e-02 1.866945922374725342e-01 -2.389904260635375977e-01 3.195651173591613770e-01 -1.164443232119083405e-02 -8.306270837783813477e-02 -1.477420479059219360e-01 -2.093564718961715698e-01 -9.687318652868270874e-02 1.019770130515098572e-01 1.373078823089599609e-01 -1.291132271289825439e-01 -1.157931014895439148e-01 -3.590735197067260742e-01 -8.529578894376754761e-02 -1.656969487667083740e-01 2.189010195434093475e-02 -2.186652272939682007e-02 -1.045246720314025879e-01 -1.766626834869384766e-01 3.182412683963775635e-02
-4.238538816571235657e-02 -1.591642647981643677e-01 -1.415849477052688599e-01 -2.655985951423645020e-02 3.738454878330230713e-01 -5.993440002202987671e-02 -2.651928961277008057e-01 1.451996564865112305e-01 1.377023458480834961e-01 2.622660435736179352e-02 -1.996059715747833252e-01 -1.877617686986923218e-01 6.394255161285400391e-02 8.273081481456756592e-02 4.227626323699951172e-02 -1.220001131296157837e-01 1.514707207679748535e-01 1.718617826700210571e-01 -3.413788974285125732e-02 -1.574530005455017090e-01 5.852642655372619629e-02 -6.152081489562988281e-02 1.416013482958078384e-02 -1.963791251182556152e-02 -1.000946238636970520e-01 1.254401206970214844e-01 -4.093620181083679199e-01 -8.451309800148010254e-02 -3.466559946537017822e-01 -2.990926504135131836e-01 -1.161403059959411621e-01 2.918598651885986328e-01
7.618597894906997681e-02 -9.313111007213592529e-02 1.095761060714721680e-01 -6.253989785909652710e-02 -3.940146416425704956e-02 -1.398571133613586426e-01 -1.099057346582412720e-01 2.683451771736145020e-01 4.298931956291198730e-01 -1.597434729337692261e-01 1.333907246589660645e-01 -2.133768983185291290e-02 -5.645056068897247314e-02 -2.041961103677749634e-01 4.938449710607528687e-03 -5.681120604276657104e-02 2.048203051090240479e-01 1.943530142307281494e-01 -5.454734340310096741e-02 -7.871689274907112122e-03 2.813033573329448700e-02 2.882213592529296875e-01 -2.789153754711151123e-01 1.791994571685791016e-01 1.021107542328536510e-03 -2.668003737926483154e-01 -1.243336051702499390e-01 -1.465335339307785034e-01 -3.911132514476776123e-01 5.925684794783592224e-02 -4.738630726933479309e-02 2.105286866426467896e-01
-8.696189522743225098e-02 1.351277232170104980e-01 1.750878393650054932e-01 -1.040471196174621582e-01 2.205534726381301880e-01 8.423579484224319458e-02 -1.490793228149414062e-01 3.376466333866119385e-01 3.911357223987579346e-01 -3.284324407577514648e-01 -8.852520026266574860e-03 1.584785580635070801e-01 1.930247098207473755e-01 7.342948764562606812e-02 -3.457698971033096313e-02 -4.673357307910919189e-02 -8.295584470033645630e-03 2.078108191490173340e-01 -1.855247467756271362e-02 -2.294670343399047852e-01 -1.518827825784683228e-01 1.490258378908038139e-03 3.391554653644561768e-01 -6.727356463670730591e-03 -1.061984896659851074e-01 2.277230657637119293e-02 -1.934091448783874512e-01 1.171106323599815369e-01 1.300976425409317017e-01 3.574104234576225281e-02 -8.817811310291290283e-02 2.921570539474487305e-01
2.233124524354934692e-01 -4.017293453216552734e-01 -1.772644519805908203e-01 -2.061054408550262451e-01 2.230303436517715454e-01 -1.632207185029983521e-01 -1.133894547820091248e-01 -4.907293617725372314e-02 2.613064944744110107e-01 -2.330018877983093262e-01 -2.740530483424663544e-02 3.850225359201431274e-02 1.312505733221769333e-02 1.835842579603195190e-01 2.065655142068862915e-01 -3.540527224540710449e-01 -4.376171156764030457e-02 -5.343143269419670105e-02 -1.103815063834190369e-01 -1.521192342042922974e-01 2.566491067409515381e-01 -9.272226598113775253e-04 5.613986030220985413e-02 3.273863494396209717e-01 -1.345992088317871094e-01 -3.528447821736335754e-02 -2.020191997289657593e-01 8.059880137443542480e-02 -2.674159780144691467e-02 -3.507846966385841370e-02 1.057997792959213257e-01 -1.962097920477390289e-02
-1.161397527903318405e-02 -2.140581607818603516e-01 -1.624729633331298828e-01 -9.904780238866806030e-02 3.208423405885696411e-02 8.346545696258544922e-02 1.403861194849014282e-01 9.139297157526016235e-02 2.155078351497650146e-01 -2.721801996231079102e-01 -4.094180166721343994e-01 5.662724748253822327e-02 3.368058532942086458e-04 2.623988986015319824e-01 1.874055340886116028e-02 -5.672518163919448853e-02 -3.048553317785263062e-02 1.103089097887277603e-02 -1.572728455066680908e-01 1.031770408153533936e-01 2.433882504701614380e-01 8.854479342699050903e-02 -1.650015413761138916e-01 -1.017844378948211670e-01 -3.904736638069152832e-01 -3.229105174541473389e-01 -2.253204882144927979e-01 1.543484479188919067e-01 9.249675273895263672e-02 9.848028421401977539e-02 -1.549044102430343628e-01 5.765110626816749573e-02
1.367871314287185669e-01 -1.495325714349746704e-01 2.800244688987731934e-01 -3.555082082748413086e-01 1.698737293481826782e-01 1.361720860004425049e-01 -3.841594606637954712e-02 1.176974922418594360e-01 -1.763582788407802582e-02 -2.220754474401473999e-01 -3.069631159305572510e-01 -8.917773514986038208e-02 1.227539479732513428e-01 -5.708330124616622925e-02 3.413131833076477051e-02 5.953821539878845215e-02 6.921684741973876953e-02 1.917537450790405273e-01 -1.225383207201957703e-01 1.111826375126838684e-01 1.595896482467651367e-01 2.622174918651580811e-01 -1.215622648596763611e-01 -5.540932179428637028e-04 -3.305477499961853027e-01 1.624726504087448120e-01 -3.134371936321258545e-01 5.685071274638175964e-02 -1.748834848403930664e-01 -4.708134755492210388e-02 7.386848330497741699e-02 2.514421641826629639e-01
1.299489736557006836e-01 -1.276612132787704468e-01 -2.287023216485977173e-01 -6.590899080038070679e-02 2.432967126369476318e-01 -1.055778563022613525e-01 2.132822722196578979e-01 1.392788887023925781e-01 8.522937446832656860e-02 -3.272085487842559814e-01 -5.101414918899536133e-01 -4.753004759550094604e-02 -3.224754706025123596e-02 -4.928469657897949219e-02 1.962526142597198486e-01 -1.800745874643325806e-01 7.394754793494939804e-03 -1.060552746057510376e-01 -1.469509005546569824e-01 1.889619529247283936e-01 -7.834387570619583130e-02 2.141458541154861450e-01 -1.177018433809280396e-01 3.143842332065105438e-03 -8.727307617664337158e-02 -1.405052840709686279e-01 3.811699524521827698e-02 -7.594763301312923431e-03 -1.214858964085578918e-01 2.563239634037017822e-01 -2.599306702613830566e-01 1.110795885324478149e-01
1.521330475807189941e-01 -1.620468497276306152e-01 3.373688459396362305e-02 -1.481594741344451904e-01 4.829771071672439575e-02 2.403248846530914307e-01 -1.432323604822158813e-01 1.260621696710586548e-01 3.378425836563110352e-01 -3.412477076053619385e-01 -1.028460636734962463e-01 3.729161620140075684e-01 -1.261009871959686279e-01 1.682012677192687988e-01 9.635591506958007812e-02 -6.404151767492294312e-02 5.637683719396591187e-02 9.376702457666397095e-02 -6.703364849090576172e-02 -1.935312151908874512e-01 8.652391284704208374e-02 5.339129269123077393e-02 2.700580358505249023e-01 -2.388381063938140869e-01 -1.310877948999404907e-01 2.310110814869403839e-02 -3.657615184783935547e-01 1.531252413988113403e-01 7.548130303621292114e-02 4.706131294369697571e-02 1.201579049229621887e-01 4.091067612171173096e-02
2.602009475231170654e-02 -1.803695708513259888e-01 -1.255431026220321655e-01 -2.634815573692321777e-01 2.252693325281143188e-01 4.124879464507102966e-02 -4.527108371257781982e-02 1.943983584642410278e-01 3.849358260631561279e-01 -6.303355842828750610e-02 -1.161185279488563538e-02 1.895273476839065552e-01 1.613744199275970459e-01 -2.006566226482391357e-01 3.004162311553955078e-01 1.593087017536163330e-01 -6.073258444666862488e-02 -6.702546775341033936e-02 -2.798117399215698242e-01 1.397442258894443512e-02 2.860067188739776611e-01 1.275027096271514893e-01 -1.929545998573303223e-01 -1.557150632143020630e-01 -1.692258566617965698e-01 2.942920476198196411e-02 -2.277958095073699951e-01 -9.075535833835601807e-02 6.706286966800689697e-02 6.316712498664855957e-02 -2.703242301940917969e-01 -4.219194874167442322e-02
-2.727567683905363083e-03 2.563533000648021698e-02 -1.482034176588058472e-01 -2.902972400188446045e-01 1.570507436990737915e-01 1.660852730274200439e-01 5.938781052827835083e-02 3.655357062816619873e-01 2.260472625494003296e-01 -1.121575534343719482e-01 -8.197021670639514923e-03 1.199299916625022888e-01 8.111163973808288574e-02 1.095260456204414368e-01 -9.710660576820373535e-02 -1.867212206125259399e-01 4.923962950706481934e-01 -2.049382030963897705e-02 -2.426680773496627808e-01 4.249058663845062256e-03 -4.962596669793128967e-02 3.211204335093498230e-02 -2.554068155586719513e-02 1.458369791507720947e-01 -2.087171673774719238e-01 -7.521557062864303589e-02 -1.309080123901367188e-01 -5.008041113615036011e-02 1.600772440433502197e-01 -3.120460212230682373e-01 -1.183192282915115356e-01 -1.721997261047363281e-01
-1.376818716526031494e-01 1.966108381748199463e-02 1.285212188959121704e-01 -1.009724959731101990e-01 3.402260243892669678e-01 1.891492865979671478e-02 1.910076290369033813e-01 2.532686293125152588e-01 1.235752925276756287e-01 -1.279450058937072754e-01 1.995820403099060059e-01 -1.647445559501647949e-01 8.241927623748779297e-02 7.274653017520904541e-02 1.425731778144836426e-01 2.723910100758075714e-02 1.236834973096847534e-01 1.363202780485153198e-01 -1.910976693034172058e-02 -4.048492014408111572e-02 2.591295838356018066e-01 2.522330284118652344e-01 8.074046671390533447e-02 8.270794898271560669e-02 -3.770896196365356445e-01 -1.927767321467399597e-02 -1.337590813636779785e-01 1.981519758701324463e-01 -1.147323772311210632e-01 3.733228743076324463e-01 -1.944654583930969238e-01 1.880058050155639648e-01
1.262302547693252563e-01 1.056727170944213867e-01 1.519070267677307129e-01 -1.806766837835311890e-01 1.950781494379043579e-01 8.659382909536361694e-02 1.113436222076416016e-01 3.420228064060211182e-01 3.871414363384246826e-01 -4.319112375378608704e-02 9.738775342702865601e-02 1.112519502639770508e-01 8.913756906986236572e-02 -8.771203458309173584e-02 9.765779599547386169e-03 -7.836683839559555054e-02 2.171474397182464600e-01 2.102228552103042603e-01 7.863201200962066650e-02 -1.451979577541351318e-01 -1.285293102264404297e-01 1.422712951898574829e-01 3.868041634559631348e-01 2.802806347608566284e-02 1.863579824566841125e-02 6.021463498473167419e-02 -2.542306482791900635e-01 5.081807076930999756e-02 2.226612716913223267e-01 -2.996323816478252411e-02 -2.707158029079437256e-01 2.145686298608779907e-01
1.676875054836273193e-01 1.789505034685134888e-01 -2.907230556011199951e-01 -2.398720532655715942e-01 7.488797605037689209e-02 -1.914684027433395386e-01 -7.607062160968780518e-02 5.602149292826652527e-03 1.193364411592483521e-01 -2.594547569751739502e-01 1.074264198541641235e-02 9.635271131992340088e-02 1.551489811390638351e-02 1.297237873077392578e-01 1.689706742763519287e-01 3.316864371299743652e-02 4.681836068630218506e-02 5.844748020172119141e-02 -4.327043592929840088e-01 -1.969445794820785522e-01 1.721594482660293579e-01 8.386581391096115112e-02 1.033373773097991943e-01 1.425851583480834961e-01 -3.095369338989257812e-01 -6.345622241497039795e-02 -1.585150808095932007e-01 -1.201521903276443481e-01 9.864182770252227783e-02 3.072388172149658203e-01 -2.471855580806732178e-01 8.997498452663421631e-02
-8.602344430983066559e-03 -3.938541412353515625e-01 6.195865944027900696e-02 -2.206638008356094360e-01 1.509366631507873535e-01 8.163750916719436646e-02 1.229176484048366547e-02 1.653755456209182739e-01 8.392740041017532349e-02 -4.713262617588043213e-02 -1.219904124736785889e-01 1.033872142434120178e-01 1.847845464944839478e-01 -1.315046995878219604e-01 1.791101992130279541e-01 -7.249516993761062622e-02 -1.469332724809646606e-01 1.358658820390701294e-01 -1.408955007791519165e-01 9.543979167938232422e-02 -1.498555541038513184e-01 4.156015813350677490e-02 1.071022823452949524e-01 2.748831510543823242e-01 -9.872149676084518433e-02 -2.634978592395782471e-01 -3.290238380432128906e-01 2.332931607961654663e-01 -2.281103283166885376e-01 1.579853594303131104e-01 -9.747181832790374756e-02 3.211502134799957275e-01
-2.983110025525093079e-02 -1.720027476549148560e-01 1.735589653253555298e-01 -2.364614009857177734e-01 3.048921823501586914e-01 9.304263442754745483e-02 8.097262680530548096e-02 5.041331797838211060e-02 1.263417750597000122e-01 -9.204174578189849854e-02 -3.228994607925415039e-01 6.771513819694519043e-02 2.473601847887039185e-01 -1.196904405951499939e-01 -2.334339022636413574e-01 -1.202547848224639893e-01 -1.133922338485717773e-01 1.040211766958236694e-01 -2.983525395393371582e-01 -8.239252865314483643e-02 2.531323432922363281e-01 1.820338219404220581e-01 2.037515938282012939e-01 1.135869249701499939e-01 -1.178534850478172302e-01 2.670251578092575073e-02 -3.053638041019439697e-01 -6.864167004823684692e-02 -2.076362073421478271e-01 -2.270589023828506470e-01 -9.360864013433456421e-02 -8.901244401931762695e-02
3.805630281567573547e-02 -2.367956340312957764e-01 -2.037559300661087036e-01 -1.984898895025253296e-01 -3.910849988460540771e-02 8.372745662927627563e-02 2.084717154502868652e-02 3.291170299053192139e-01 1.540921777486801147e-01 -2.108138352632522583e-01 7.450802251696586609e-03 8.184824138879776001e-02 -1.161098405718803406e-01 1.076241061091423035e-01 4.177371412515640259e-02 -1.108040586113929749e-01 -8.578200824558734894e-03 1.905399709939956665e-01 1.049450561404228210e-01 -1.462475061416625977e-01 -3.752516508102416992e-01 1.648450642824172974e-01 -1.115867197513580322e-01 4.986060261726379395e-01 -1.156812235713005066e-01 1.660942449234426022e-03 -1.112179607152938843e-01 -1.428614258766174316e-01 -1.430637240409851074e-01 6.174630299210548401e-02 -5.353166535496711731e-02 2.431184202432632446e-01
1.961635053157806396e-01 -2.430446147918701172e-01 -1.044308859854936600e-02 2.036208100616931915e-02 4.680817425251007080e-01 -8.707865141332149506e-03 -7.049089297652244568e-03 2.136406302452087402e-01 -2.825844334438443184e-03 -1.405452787876129150e-01 -2.526157200336456299e-01 -6.231243535876274109e-02 6.094655767083168030e-02 -2.966442704200744629e-01 1.737269163131713867e-01 -1.135457381606101990e-01 1.606239974498748779e-01 7.662530243396759033e-02 -2.629097998142242432e-01 1.210633441805839539e-01 1.715547591447830200e-01 2.798403501510620117e-01 1.849497109651565552e-02 3.193369507789611816e-02 -1.915101706981658936e-01 -1.924437135457992554e-01 -1.580841541290283203e-01 -7.385062426328659058e-02 -1.976667195558547974e-01 -7.586222887039184570e-02 5.068249627947807312e-02 -1.967447847127914429e-01
7.572109252214431763e-02 -1.061719879508018494e-01 -1.692056804895401001e-01 9.371870756149291992e-02 1.472621858119964600e-01 -9.031627327203750610e-02 2.533777244389057159e-02 2.920514941215515137e-01 -1.488409657031297684e-02 -5.548056587576866150e-02 -1.102951541543006897e-01 -3.473725914955139160e-02 -5.656106397509574890e-02 -3.076874613761901855e-01 3.318248689174652100e-01 -1.614165902137756348e-01 2.895202040672302246e-01 -3.260343149304389954e-02 -3.133787214756011963e-01 1.080759465694427490e-01 1.657692492008209229e-01 7.024490088224411011e-02 -1.551071703433990479e-01 3.886739015579223633e-01 1.092129051685333252e-01 -4.627552255988121033e-02 -1.934796422719955444e-01 9.102535992860794067e-02 -2.082275301218032837e-01 7.456163316965103149e-02 4.051473736763000488e-02 2.577521204948425293e-01
8.721425384283065796e-02 -3.283748924732208252e-01 -8.005918562412261963e-02 -1.330248266458511353e-01 2.454194128513336182e-01 9.473921818425878882e-05 -2.749991416931152344e-01 2.312196195125579834e-01 -9.404974430799484253e-02 -3.459922373294830322e-01 1.304174363613128662e-01 1.309696882963180542e-01 1.656912267208099365e-01 1.174928024411201477e-01 -2.666806876659393311e-01 -2.074659913778305054e-01 1.712275445461273193e-01 1.239013820886611938e-01 -2.018307298421859741e-01 -3.186120186001062393e-03 2.302669137716293335e-01 1.509075239300727844e-02 2.949785254895687103e-02 3.569476306438446045e-01 -1.766950190067291260e-01 6.626997143030166626e-02 -1.349540352821350098e-01 1.270253956317901611e-01 5.277360230684280396e-02 5.372598022222518921e-02 -1.058240048587322235e-02 1.015443503856658936e-01
1.911660283803939819e-01 -5.559808760881423950e-02 5.392821878194808960e-02 -2.565329670906066895e-01 1.557134240865707397e-01 3.428274393081665039e-02 -6.212047860026359558e-02 2.233915030956268311e-01 1.794819906353950500e-02 8.534379303455352783e-02 -1.450246274471282959e-01 5.564376711845397949e-03 3.008830547332763672e-01 -2.034486234188079834e-01 7.980626076459884644e-02 -2.851422131061553955e-01 5.079022422432899475e-02 3.082709610462188721e-01 -1.975892633199691772e-01 1.040630042552947998e-01 3.062682151794433594e-01 2.700008749961853027e-01 5.363764613866806030e-02 1.157903894782066345e-01 -2.106917649507522583e-01 2.428515441715717316e-02 -2.712647020816802979e-01 1.800498217344284058e-01 -1.238619759678840637e-01 -1.606658399105072021e-01 -2.014860659837722778e-01 -3.154068812727928162e-02
6.269028782844543457e-02 -1.491597592830657959e-01 2.179506421089172363e-01 -1.791090369224548340e-01 2.377882972359657288e-02 7.258491218090057373e-02 -2.555286884307861328e-01 1.680900342762470245e-02 2.362865805625915527e-01 -3.081364929676055908e-01 5.384088680148124695e-02 2.246569246053695679e-01 -1.823247075080871582e-01 6.602115184068679810e-02 8.298566937446594238e-02 -1.387089118361473083e-02 6.445886194705963135e-02 8.528921753168106079e-02 -2.143719196319580078e-01 -6.807503104209899902e-02 4.169394820928573608e-02 1.612611562013626099e-01 7.751702517271041870e-02 1.765785962343215942e-01 7.435072213411331177e-02 -4.251581728458404541e-01 -3.587696850299835205e-01 3.416864946484565735e-02 -3.213524818420410156e-01 1.213395446538925171e-01 4.589856788516044617e-02 1.038221493363380432e-01
[truncated: 3,270,278 more chars]
