# Supplementary material for: The Language of Innovation
Source: PLoS One. 2020 Apr 30;15(4):e0230107. doi: 10.1371/journal.pone.0230107 (PMC7194493; doi:10.1371/journal.pone.0230107)
Supplement: S11 File — (GZ) [file pone.0230107.s011.tar.gz › 1989-1993/V2Run_28_VS_4500_embeddings1989-1993ED32.txt]

-2.547885775566101074e-01 -2.099128067493438721e-01 2.807438075542449951e-01 1.481364946812391281e-02 2.594124972820281982e-01 3.501270711421966553e-02 -1.151941642165184021e-01 -1.972015388309955597e-02 -5.745299533009529114e-02 2.267441302537918091e-01 -6.508737802505493164e-02 1.177581027150154114e-01 2.757903933525085449e-01 -1.407191455364227295e-01 1.794813126325607300e-01 2.385085634887218475e-02 6.118563190102577209e-02 -3.943934664130210876e-02 2.454816848039627075e-01 -6.169324740767478943e-02 1.222467049956321716e-01 -1.869278699159622192e-01 1.416245251893997192e-01 5.560477823019027710e-02 1.980707645416259766e-01 -2.835643291473388672e-01 -2.747879177331924438e-02 3.772005736827850342e-01 2.877450734376907349e-02 2.282069623470306396e-01 -3.880211384966969490e-03 -2.652208209037780762e-01
5.162329971790313721e-02 -1.146933585405349731e-01 2.888919413089752197e-01 2.390062436461448669e-02 1.271897256374359131e-01 -1.191175654530525208e-01 1.904914081096649170e-01 -3.061389327049255371e-01 1.803173311054706573e-02 1.542885601520538330e-01 1.661096140742301941e-02 2.248481363058090210e-01 -4.250591620802879333e-02 -2.843648009002208710e-02 4.054945409297943115e-01 -1.824583411216735840e-01 2.674357295036315918e-01 -1.577048450708389282e-01 2.313442379236221313e-01 1.809696853160858154e-02 9.602444618940353394e-02 -2.053405791521072388e-01 1.762530952692031860e-01 -1.335979998111724854e-01 -8.106754720211029053e-02 -2.472332566976547241e-01 -2.470867484807968140e-01 4.996020346879959106e-02 2.117250114679336548e-01 5.095082148909568787e-02 5.896949395537376404e-02 1.783175617456436157e-01
-2.597484588623046875e-01 -3.843438625335693359e-02 1.470332294702529907e-01 -1.660197377204895020e-01 -1.663216799497604370e-01 -2.827011942863464355e-01 -3.636246174573898315e-02 -2.047423273324966431e-01 4.526516888290643692e-03 3.055983185768127441e-01 -3.466821908950805664e-01 1.517645716667175293e-01 -2.306434884667396545e-02 -1.009005866944789886e-02 4.141185879707336426e-01 1.048625260591506958e-01 1.348083019256591797e-01 -4.024633392691612244e-02 1.118151992559432983e-01 -6.900966912508010864e-02 -8.721492439508438110e-02 -1.418553292751312256e-01 1.166400983929634094e-01 1.564785540103912354e-01 2.407805472612380981e-01 -2.555913031101226807e-01 9.366592764854431152e-02 1.812199652194976807e-01 2.004618346691131592e-01 1.553781330585479736e-02 4.752334952354431152e-02 -2.851251326501369476e-02
-1.343676149845123291e-01 4.466863349080085754e-02 1.615121811628341675e-01 -4.631111025810241699e-02 -5.325378105044364929e-02 -7.216270267963409424e-02 2.602958381175994873e-01 -3.040329515933990479e-01 3.879657089710235596e-01 9.227293729782104492e-02 9.045848995447158813e-02 2.883390784263610840e-01 2.097410112619400024e-01 -8.667612075805664062e-02 2.837827205657958984e-01 -3.332818299531936646e-02 6.022690236568450928e-02 8.068576455116271973e-03 5.528757721185684204e-02 1.574243605136871338e-01 3.436091542243957520e-01 -7.770099490880966187e-02 -6.994193047285079956e-02 -1.998825743794441223e-02 1.211340352892875671e-01 -3.654721677303314209e-01 1.757365763187408447e-01 8.484227210283279419e-02 7.435243576765060425e-02 1.297225207090377808e-01 1.737547367811203003e-01 1.359913311898708344e-02
-1.875975579023361206e-01 -1.994998753070831299e-01 -5.438294634222984314e-02 6.594761461019515991e-02 1.374863088130950928e-02 -3.262514993548393250e-02 1.032037213444709778e-01 -3.075344860553741455e-01 2.308746576309204102e-01 1.954961568117141724e-01 -1.147000789642333984e-01 2.079762667417526245e-01 -5.836841464042663574e-02 -5.210027843713760376e-02 3.593062758445739746e-01 -1.637978702783584595e-01 1.892889733426272869e-03 2.438270300626754761e-02 8.357563614845275879e-02 7.483344525098800659e-02 1.568094342947006226e-01 2.562172412872314453e-01 2.993442416191101074e-01 1.180622726678848267e-01 3.059350550174713135e-01 -2.644170522689819336e-01 1.255774348974227905e-01 1.600288301706314087e-01 2.828294336795806885e-01 -9.109655767679214478e-02 1.818252727389335632e-02 2.749201655387878418e-02
1.495210528373718262e-01 -1.421737577766180038e-02 2.241920679807662964e-01 2.857096493244171143e-02 1.607452481985092163e-01 2.356947660446166992e-01 2.754991650581359863e-01 2.322102896869182587e-03 8.713436126708984375e-02 1.480086743831634521e-01 -1.757082939147949219e-01 1.441908925771713257e-01 1.419801414012908936e-01 -1.204556040465831757e-02 4.630125463008880615e-01 3.672247752547264099e-02 3.140831366181373596e-02 5.702363327145576477e-02 2.636044323444366455e-01 1.328737437725067139e-01 -1.515532881021499634e-01 2.306396514177322388e-02 -4.038936644792556763e-02 -6.212214007973670959e-02 2.294092992087826133e-04 -1.423052698373794556e-01 -2.210250943899154663e-01 3.107754588127136230e-01 3.580814003944396973e-01 -1.215134784579277039e-01 1.419362425804138184e-01 -5.177764222025871277e-02
-2.772293388843536377e-01 -4.498502612113952637e-01 2.717394828796386719e-01 2.758773565292358398e-01 8.546463400125503540e-02 -6.000871211290359497e-02 1.724855974316596985e-02 1.166183948516845703e-01 7.215781509876251221e-02 9.975490719079971313e-02 -7.922860980033874512e-02 1.587496846914291382e-01 1.669612079858779907e-01 -1.065210625529289246e-01 2.650533616542816162e-01 1.473706215620040894e-01 -1.101832091808319092e-01 7.742577791213989258e-02 1.175480037927627563e-01 1.996617019176483154e-02 7.325038313865661621e-02 9.780258685350418091e-02 3.950384259223937988e-01 -4.671269282698631287e-02 1.256334222853183746e-02 1.395018547773361206e-01 2.616529762744903564e-01 2.346684634685516357e-01 1.142037659883499146e-01 -7.845088839530944824e-02 -7.037904113531112671e-03 -1.668529585003852844e-02
-1.378447264432907104e-01 -6.639494001865386963e-02 1.998638181248679757e-04 1.166339870542287827e-02 -1.662030369043350220e-01 4.365059733390808105e-02 3.503915295004844666e-02 -3.208634257316589355e-01 2.884305417537689209e-01 3.361589014530181885e-01 -2.291814237833023071e-01 1.260340660810470581e-01 5.666156485676765442e-02 -2.079882472753524780e-01 4.930983185768127441e-01 1.107531413435935974e-01 -4.291424527764320374e-02 5.584690719842910767e-02 -2.440796047449111938e-02 -9.635996818542480469e-02 1.012789756059646606e-01 7.898366078734397888e-03 -4.306330531835556030e-02 -2.002083510160446167e-01 1.097027808427810669e-01 -6.824702024459838867e-02 -7.941543310880661011e-02 2.485371828079223633e-01 3.082588315010070801e-01 -1.576464995741844177e-02 -9.483983367681503296e-02 -1.418568193912506104e-01
-4.934598132967948914e-02 -2.995695173740386963e-01 8.871980011463165283e-02 -1.751777529716491699e-02 3.274172917008399963e-02 -5.958031862974166870e-02 1.941522210836410522e-01 3.405844420194625854e-02 -5.176482349634170532e-02 7.613321393728256226e-02 7.990130037069320679e-02 1.920916438102722168e-01 7.350723445415496826e-02 -1.306239962577819824e-01 4.803710579872131348e-01 1.169664338231086731e-01 6.902797520160675049e-02 1.050451099872589111e-01 5.575011968612670898e-01 2.171561717987060547e-01 -1.864446848630905151e-01 8.977642655372619629e-02 9.800986945629119873e-02 6.790410727262496948e-02 1.143386736512184143e-01 -2.363707274198532104e-01 -1.170297786593437195e-01 -2.466331049799919128e-02 1.180926710367202759e-01 -9.640326350927352905e-02 -1.241680048406124115e-02 7.809029892086982727e-03
-1.291745305061340332e-01 2.548396885395050049e-01 2.609371840953826904e-01 2.026964910328388214e-02 1.586205512285232544e-01 1.773658096790313721e-01 3.518579602241516113e-01 -3.975818455219268799e-01 3.795910254120826721e-02 2.495239377021789551e-01 4.966421052813529968e-02 -1.723290048539638519e-02 -4.154149815440177917e-02 -2.368522137403488159e-01 2.467070370912551880e-01 6.118706613779067993e-02 2.630241811275482178e-01 2.685071434825658798e-03 2.303038090467453003e-01 -1.276028901338577271e-01 -1.667949855327606201e-01 -4.458878934383392334e-02 5.649404972791671753e-02 -5.079124867916107178e-02 -6.487066298723220825e-02 -1.230331659317016602e-01 -5.374509468674659729e-02 9.867219626903533936e-02 2.894724309444427490e-01 6.316660344600677490e-02 2.407541312277317047e-02 1.674883663654327393e-01
1.723484992980957031e-01 1.032586954534053802e-02 3.274237215518951416e-01 -5.531177157536149025e-04 2.464673370122909546e-01 7.740363478660583496e-02 2.183654308319091797e-01 1.112392544746398926e-01 1.716976165771484375e-01 3.577356636524200439e-01 -2.375068888068199158e-02 1.489945948123931885e-01 1.439894884824752808e-01 -1.610444635152816772e-01 4.776833951473236084e-01 2.152038067579269409e-01 -1.935110688209533691e-01 -9.790904819965362549e-02 -9.223736822605133057e-02 -6.653198041021823883e-03 -3.426111489534378052e-02 -9.818193316459655762e-02 1.101480349898338318e-01 -1.448363624513149261e-02 1.075882762670516968e-01 -1.609021276235580444e-01 -2.111008614301681519e-01 1.126451417803764343e-01 2.474780231714248657e-01 -6.125701591372489929e-03 7.924313540570437908e-04 -8.095484226942062378e-03
-1.842752397060394287e-01 6.206566095352172852e-02 2.028274089097976685e-01 6.744639575481414795e-02 1.789442747831344604e-01 7.004791498184204102e-02 6.190170347690582275e-02 -3.619401156902313232e-02 9.125145524740219116e-02 3.931605815887451172e-02 1.969921216368675232e-02 2.531424462795257568e-01 -9.417524933815002441e-02 -3.046928942203521729e-01 3.969078958034515381e-01 -7.618290185928344727e-02 1.333401352167129517e-01 -1.871546506881713867e-01 1.681077927350997925e-01 1.994490623474121094e-02 -1.837329864501953125e-01 1.046603396534919739e-01 8.016034960746765137e-02 -2.013433426618576050e-01 7.312968373298645020e-02 -2.727489769458770752e-01 -3.484640270471572876e-02 6.423590704798698425e-03 4.945943951606750488e-01 2.394143119454383850e-02 1.565282493829727173e-01 1.058792844414710999e-01
-1.722542196512222290e-01 -2.371746152639389038e-01 8.787956088781356812e-02 -1.152608394622802734e-01 1.175539046525955200e-01 5.335087329149246216e-02 -6.467942148447036743e-02 -2.195768356323242188e-01 5.072925984859466553e-02 3.286200761795043945e-01 4.529353231191635132e-02 1.095915734767913818e-01 1.288638114929199219e-01 -1.827588826417922974e-01 2.895308434963226318e-01 9.994379943236708641e-04 -1.097083166241645813e-01 6.825605034828186035e-02 1.907422579824924469e-02 2.138918787240982056e-01 2.406119182705879211e-02 -2.118092626333236694e-01 -1.168848201632499695e-01 1.229225620627403259e-01 1.923652738332748413e-01 -2.459916025400161743e-01 -1.026770547032356262e-01 3.891114592552185059e-01 3.039250969886779785e-01 -2.055534124374389648e-01 -1.693332493305206299e-01 -7.588497549295425415e-02
-3.026265650987625122e-02 -3.168870508670806885e-02 1.476548612117767334e-01 4.075527191162109375e-02 -7.670302689075469971e-02 1.491308808326721191e-01 2.903405129909515381e-01 -1.528081297874450684e-01 -1.246974095702171326e-01 2.976044118404388428e-01 -2.851461246609687805e-02 2.590103447437286377e-01 1.944449543952941895e-01 -1.934291720390319824e-01 4.975487887859344482e-01 -4.703383147716522217e-02 8.311346173286437988e-02 1.355952322483062744e-01 4.105053376406431198e-03 1.675576120615005493e-01 3.310891985893249512e-01 2.232011854648590088e-01 -2.790125273168087006e-02 7.495965808629989624e-02 1.025953590869903564e-01 -2.661848068237304688e-01 8.044981211423873901e-02 1.216521859169006348e-01 4.745414480566978455e-02 5.105425603687763214e-03 -6.120383366942405701e-02 -1.180665120482444763e-01
-3.634110908024013042e-04 3.601226955652236938e-02 -1.002503857016563416e-01 -2.155231982469558716e-01 -4.542551189661026001e-02 1.359333842992782593e-01 2.831867039203643799e-01 -2.574943304061889648e-01 1.593765914440155029e-01 2.801310420036315918e-01 -2.727654576301574707e-01 2.263338565826416016e-01 7.004144787788391113e-02 -2.157939672470092773e-01 1.934067010879516602e-01 1.872458755970001221e-01 1.472008675336837769e-01 3.168189153075218201e-02 2.042789459228515625e-01 9.459403902292251587e-02 -9.065824002027511597e-02 -9.204162657260894775e-02 2.276991009712219238e-01 2.570915520191192627e-01 2.558211982250213623e-01 9.212786331772804260e-03 8.783423155546188354e-02 2.480209767818450928e-01 2.662585079669952393e-01 5.496091768145561218e-02 4.225475713610649109e-02 5.726568028330802917e-02
-2.457996159791946411e-01 -1.100668311119079590e-01 3.542484045028686523e-01 -6.999326497316360474e-02 2.219673246145248413e-01 -8.639104664325714111e-03 1.679694056510925293e-01 -7.227254658937454224e-02 1.191512588411569595e-02 1.970330774784088135e-01 1.355571299791336060e-01 1.225788369774818420e-01 -9.452248364686965942e-02 -2.016384154558181763e-01 3.012613654136657715e-01 2.519507408142089844e-01 8.151498436927795410e-02 4.699428379535675049e-02 2.756227552890777588e-01 1.460230946540832520e-01 -1.128919571638107300e-01 -5.995490774512290955e-02 -2.545610964298248291e-01 -1.953392662107944489e-02 -1.533791273832321167e-01 -2.246703952550888062e-01 1.479326374828815460e-02 5.849532037973403931e-02 3.870467841625213623e-01 -1.336869895458221436e-01 -3.888809308409690857e-02 -6.001608073711395264e-02
-7.330192625522613525e-02 -4.454086720943450928e-01 7.748537510633468628e-02 -5.985666066408157349e-02 1.154937818646430969e-01 1.375096440315246582e-01 -6.342985481023788452e-02 -3.116466104984283447e-01 1.920621246099472046e-01 1.363293677568435669e-01 -1.289099901914596558e-01 1.772210299968719482e-01 1.230797842144966125e-01 -1.327080428600311279e-01 2.834252417087554932e-01 -5.507148057222366333e-02 1.067904010415077209e-01 2.055599093437194824e-01 2.143388427793979645e-02 -1.050198823213577271e-01 -5.511242896318435669e-02 1.612325012683868408e-02 6.287712603807449341e-02 -1.033360734581947327e-01 1.374681144952774048e-01 -2.099100947380065918e-01 3.505795029923319817e-03 3.180086612701416016e-01 3.114899992942810059e-01 -1.985407173633575439e-01 -1.348911970853805542e-01 -1.783718615770339966e-01
-2.976875305175781250e-01 -2.172162979841232300e-01 4.033757746219635010e-01 7.303326390683650970e-03 -7.490346580743789673e-02 -1.532588712871074677e-02 1.286198198795318604e-01 -1.993272900581359863e-01 3.134022699669003487e-04 1.618563383817672729e-01 -4.128216952085494995e-02 8.712530136108398438e-02 4.214310050010681152e-01 -1.456636935472488403e-01 2.891129851341247559e-01 -7.254069298505783081e-02 2.498081326484680176e-01 -1.367091685533523560e-01 5.335985496640205383e-02 1.997077912092208862e-01 4.775780811905860901e-02 -2.704509496688842773e-01 -5.878532305359840393e-02 1.288448274135589600e-01 -8.303488790988922119e-02 1.488608717918395996e-01 -1.310560293495655060e-02 2.150090038776397705e-01 7.697304338216781616e-02 -5.363770201802253723e-02 -3.525352478027343750e-02 -1.065195351839065552e-01
-2.268338948488235474e-01 -1.473588310182094574e-02 2.652968764305114746e-01 2.773773111402988434e-02 -1.079663038253784180e-01 -1.603989750146865845e-01 1.377892345190048218e-01 -1.727017313241958618e-01 1.062288135290145874e-01 1.247004717588424683e-01 -2.629998698830604553e-02 1.288596242666244507e-01 1.637934297323226929e-01 -9.714273619465529919e-04 3.567426800727844238e-01 -1.605217903852462769e-01 1.186369433999061584e-01 2.419405281543731689e-01 1.392582207918167114e-01 2.931866608560085297e-02 3.933077454566955566e-01 -8.542029559612274170e-02 -1.561320126056671143e-01 9.988981485366821289e-02 3.751595020294189453e-01 -1.618097275495529175e-01 1.131688356399536133e-01 2.037600129842758179e-01 9.352256357669830322e-02 -1.544052660465240479e-01 1.112053841352462769e-01 1.075939014554023743e-01
5.138989165425300598e-02 -3.178117275238037109e-01 3.121916018426418304e-02 1.081491783261299133e-01 1.680006682872772217e-01 6.724976748228073120e-02 -6.903971731662750244e-02 -2.041738033294677734e-01 5.471157655119895935e-02 2.132633179426193237e-01 -1.083399131894111633e-01 1.597182899713516235e-01 1.295977830886840820e-01 -3.708562254905700684e-01 2.875011861324310303e-01 -1.542519181966781616e-01 -1.306194216012954712e-01 1.751760691404342651e-01 2.051073461771011353e-01 -1.411440670490264893e-01 -3.172514215111732483e-02 -2.486658394336700439e-01 -1.058932617306709290e-01 -1.198245286941528320e-01 3.383429050445556641e-01 -1.373734325170516968e-01 1.084685027599334717e-01 2.185202836990356445e-01 2.228016257286071777e-01 -8.484973013401031494e-02 -5.803700536489486694e-02 -8.220516890287399292e-02
6.456954724853858352e-05 -1.202796772122383118e-01 2.816828787326812744e-01 1.154377236962318420e-01 1.320061981678009033e-01 2.063061669468879700e-02 3.610379248857498169e-02 -4.249638020992279053e-01 2.711303904652595520e-02 3.409374952316284180e-01 -1.761526912450790405e-01 7.610277086496353149e-02 4.790299013257026672e-02 -1.832287311553955078e-01 2.771694660186767578e-01 1.729918867349624634e-01 -2.756272628903388977e-02 2.320263981819152832e-01 4.827934131026268005e-02 -1.330109238624572754e-01 1.585668176412582397e-01 -1.094428598880767822e-01 4.177371785044670105e-02 -4.723262786865234375e-02 3.830898702144622803e-01 -1.333521455526351929e-01 -1.550836209207773209e-02 2.893373966217041016e-01 1.347043216228485107e-01 -1.100555732846260071e-01 -4.716849699616432190e-02 2.420588862150907516e-03
-2.337269037961959839e-01 4.340858757495880127e-02 1.215185411274433136e-02 4.215952381491661072e-02 2.936350181698799133e-02 2.113490998744964600e-01 -9.755376726388931274e-02 -1.860017478466033936e-01 -1.340636238455772400e-02 1.661385297775268555e-01 -2.048701234161853790e-02 3.283770978450775146e-01 7.470803707838058472e-02 -7.655279338359832764e-02 1.754648983478546143e-01 3.109748363494873047e-01 1.798260062932968140e-01 -2.427697181701660156e-01 3.578799068927764893e-01 1.256719082593917847e-01 2.856773696839809418e-02 -1.347332596778869629e-01 -1.229029744863510132e-01 7.655124366283416748e-02 -1.797722652554512024e-02 -3.356765210628509521e-01 -1.063236445188522339e-01 1.039958670735359192e-01 9.583559632301330566e-02 2.893475890159606934e-01 2.668958306312561035e-01 5.107050016522407532e-02
-1.601167172193527222e-01 -2.627428993582725525e-02 2.685520946979522705e-01 -2.997831702232360840e-01 1.819409579038619995e-01 -1.726974174380302429e-02 2.812108993530273438e-01 -8.366337418556213379e-02 9.719284623861312866e-02 8.275342732667922974e-02 2.237056195735931396e-02 3.042992949485778809e-01 8.126871287822723389e-02 -7.700142264366149902e-02 4.932461678981781006e-01 2.815869748592376709e-01 1.604307442903518677e-01 7.430587708950042725e-02 3.805213794112205505e-02 -7.133886963129043579e-02 -4.644387960433959961e-02 -2.542173676192760468e-02 6.793642789125442505e-02 3.670702278614044189e-01 5.556803941726684570e-02 4.278450831770896912e-02 -1.267331689596176147e-01 -1.527108550071716309e-01 4.367109760642051697e-02 1.278086453676223755e-01 6.288393586874008179e-02 3.521197289228439331e-02
1.049354821443557739e-01 -4.635277763009071350e-02 -1.465127319097518921e-01 -8.415918052196502686e-02 4.312478005886077881e-03 -3.480648249387741089e-02 1.854179799556732178e-01 -2.157931029796600342e-01 2.050125412642955780e-02 2.399479299783706665e-01 -1.462938487529754639e-01 1.382029354572296143e-01 1.991420239210128784e-01 -2.160073816776275635e-01 3.942729532718658447e-01 -7.965280860662460327e-02 2.136231809854507446e-01 1.646878384053707123e-02 3.337740004062652588e-01 2.248401492834091187e-01 1.897958666086196899e-02 -1.809953600168228149e-01 -1.333872321993112564e-02 1.081213057041168213e-01 7.425027340650558472e-02 -1.112724393606185913e-01 8.532133884727954865e-03 3.721269071102142334e-01 2.592199742794036865e-01 -1.096920669078826904e-01 -1.925034075975418091e-01 -6.262806802988052368e-02
7.947155833244323730e-02 -3.691774979233741760e-02 2.383221536874771118e-01 -1.200113594532012939e-01 4.060724377632141113e-01 1.968545764684677124e-01 -1.282856101170182228e-04 -1.224642693996429443e-01 1.144110113382339478e-01 9.683067351579666138e-02 -1.640034765005111694e-01 1.696479618549346924e-01 1.945606023073196411e-01 -2.023439109325408936e-01 4.174976348876953125e-01 -4.204967245459556580e-02 -2.858491614460945129e-02 -2.449828013777732849e-02 6.390748918056488037e-02 4.080870747566223145e-02 -6.484281271696090698e-02 -4.464181140065193176e-02 -4.939342662692070007e-02 -2.236029505729675293e-01 2.351173311471939087e-01 -2.700652740895748138e-02 1.310874372720718384e-01 6.284825503826141357e-02 3.802616894245147705e-01 2.523081600666046143e-01 -8.777250349521636963e-02 1.027439311146736145e-01
-3.679126799106597900e-01 5.109318532049655914e-03 6.037588045001029968e-02 2.003050595521926880e-02 -6.722866743803024292e-02 8.295308053493499756e-02 1.118273138999938965e-01 5.007853731513023376e-03 1.517447680234909058e-01 8.719728887081146240e-02 1.987687796354293823e-01 -1.653203368186950684e-02 7.646050304174423218e-02 -8.188673853874206543e-02 6.611410379409790039e-01 -7.878170907497406006e-02 1.283675432205200195e-01 3.327725920826196671e-03 2.129915505647659302e-01 2.783473134040832520e-01 -1.450797468423843384e-01 1.716343313455581665e-02 1.016668528318405151e-01 -2.415184676647186279e-02 -1.953678019344806671e-02 -1.291611194610595703e-01 -1.289802044630050659e-01 2.819241285324096680e-01 9.254632890224456787e-02 1.232247650623321533e-01 1.367468107491731644e-02 4.058188199996948242e-02
-1.283165626227855682e-02 8.129319548606872559e-02 1.228230521082878113e-01 -8.710917085409164429e-02 4.195107221603393555e-01 -9.027478098869323730e-02 -1.534857153892517090e-01 -9.592472575604915619e-03 2.322947382926940918e-01 -3.700649365782737732e-02 -1.116240918636322021e-01 2.557902932167053223e-01 -1.431987136602401733e-01 -1.267103105783462524e-01 1.592034101486206055e-01 1.999859511852264404e-01 3.045240938663482666e-01 -6.041434034705162048e-02 2.880762219429016113e-01 -1.464371979236602783e-01 1.035928502678871155e-01 1.845169514417648315e-01 5.760793387889862061e-02 -2.371178008615970612e-02 -9.783920831978321075e-03 -8.663262426853179932e-02 2.513712942600250244e-01 1.872427165508270264e-01 -4.531042650341987610e-03 -2.974900007247924805e-01 2.434688508510589600e-01 -1.565970331430435181e-01
-2.050737291574478149e-01 7.319603860378265381e-02 1.253650188446044922e-01 6.035808939486742020e-03 -7.748720049858093262e-02 -3.366953432559967041e-01 1.561823636293411255e-01 -8.259220421314239502e-02 1.458199322223663330e-01 8.418289572000503540e-02 5.225957930088043213e-02 -6.151807494461536407e-03 2.194577306509017944e-01 -2.420807927846908569e-01 2.661398053169250488e-01 5.176926031708717346e-02 -1.565611362457275391e-01 -3.945564106106758118e-02 1.391942948102951050e-01 1.811338663101196289e-01 -2.601900398731231689e-01 8.222734183073043823e-02 2.819327414035797119e-01 -8.273834735155105591e-02 -2.149758785963058472e-01 1.822774708271026611e-01 1.028344109654426575e-01 3.767268061637878418e-01 -1.532892882823944092e-01 1.980361789464950562e-01 1.859546601772308350e-01 8.111859112977981567e-02
-3.495503365993499756e-01 -1.996188312768936157e-01 2.008427530527114868e-01 -5.275487527251243591e-02 2.680020332336425781e-01 4.319712892174720764e-02 -1.794338412582874298e-02 1.028204485774040222e-01 5.111193656921386719e-02 4.523082077503204346e-02 6.697957217693328857e-02 1.580264121294021606e-01 1.535139977931976318e-02 -9.629584103822708130e-02 1.762841343879699707e-01 -1.475812643766403198e-01 6.841219216585159302e-02 4.610241949558258057e-02 4.035779237747192383e-01 -9.376323223114013672e-02 1.810933351516723633e-01 -5.475231260061264038e-02 2.552230656147003174e-01 3.611031547188758850e-02 -7.678575068712234497e-02 -2.290779203176498413e-01 3.579222261905670166e-01 3.467824310064315796e-02 2.635287344455718994e-01 1.089885681867599487e-01 2.528768777847290039e-01 1.072809193283319473e-02
-3.254267275333404541e-01 -5.027932301163673401e-02 9.310356527566909790e-02 -3.229032456874847412e-02 1.627420037984848022e-01 -2.770675718784332275e-01 2.043543457984924316e-01 -9.017749689519405365e-03 -1.553142368793487549e-01 1.248752847313880920e-01 -4.130320996046066284e-02 -1.812466233968734741e-02 1.862055808305740356e-01 -6.079851835966110229e-02 3.117529153823852539e-01 -1.196295022964477539e-01 -3.027722053229808807e-02 -1.614649742841720581e-01 1.462102830410003662e-01 5.643497034907341003e-02 -5.082671344280242920e-02 -1.948649138212203979e-01 -2.658306434750556946e-02 3.617795705795288086e-01 1.672915518283843994e-01 -2.117861621081829071e-02 1.112839430570602417e-01 3.855712413787841797e-01 2.992153167724609375e-01 -5.122649297118186951e-02 -1.929140388965606689e-01 5.092518404126167297e-02
-4.213348031044006348e-02 -2.565014362335205078e-01 1.122599020600318909e-01 -5.204926803708076477e-02 7.586507499217987061e-02 2.222218513488769531e-01 2.625147439539432526e-02 -2.441310137510299683e-01 1.611977368593215942e-01 3.459481894969940186e-01 -1.111211255192756653e-01 1.813440471887588501e-01 2.108757495880126953e-01 -1.023092865943908691e-01 2.467516511678695679e-01 7.776074856519699097e-02 1.804582774639129639e-01 -8.842080086469650269e-02 1.331863403320312500e-01 -6.179523840546607971e-02 1.468939334154129028e-01 -2.129434198141098022e-01 -9.412506222724914551e-02 -1.167630776762962341e-01 2.724808454513549805e-01 -1.748827993869781494e-01 3.627812489867210388e-02 2.431368529796600342e-01 2.700507938861846924e-01 -2.101660370826721191e-01 1.434735953807830811e-01 -1.860808879137039185e-01
-2.173074632883071899e-01 2.701467461884021759e-02 2.027096152305603027e-01 -1.413423269987106323e-01 4.407235980033874512e-02 1.228595972061157227e-01 1.219609007239341736e-01 2.442198693752288818e-01 -5.813307315111160278e-02 4.051219522953033447e-01 1.458412408828735352e-01 1.051002144813537598e-01 8.033029735088348389e-02 -2.723599970340728760e-01 2.859031260013580322e-01 -1.189238950610160828e-02 1.877523213624954224e-01 1.576085239648818970e-01 2.598202824592590332e-01 -3.999128192663192749e-02 9.916656464338302612e-02 1.480806320905685425e-01 4.545677453279495239e-02 -1.600378006696701050e-01 -7.472410053014755249e-02 -2.010961025953292847e-01 2.383071333169937134e-01 2.024442702531814575e-01 -7.085032016038894653e-02 -1.342972666025161743e-01 1.824163645505905151e-01 2.198276221752166748e-01
1.510712355375289917e-01 -2.050701081752777100e-01 2.364656329154968262e-01 -8.617760241031646729e-02 -8.901914954185485840e-02 9.785592555999755859e-02 7.292217016220092773e-02 -2.503086626529693604e-01 4.286455456167459488e-03 2.846067845821380615e-01 -8.981413394212722778e-02 1.828561127185821533e-01 1.106114238500595093e-01 -3.847498893737792969e-01 1.311603188514709473e-01 -7.349856197834014893e-02 1.092827469110488892e-01 5.786575004458427429e-02 6.858771294355392456e-02 -7.762360572814941406e-02 7.115110009908676147e-02 -4.566375538706779480e-02 -1.102875266224145889e-02 -8.197821676731109619e-02 3.979441821575164795e-01 -7.826748490333557129e-02 -1.128675863146781921e-01 3.100278377532958984e-01 3.702181577682495117e-01 -9.538614749908447266e-02 1.036683619022369385e-01 1.032220646739006042e-01
-3.118411600589752197e-01 -1.709255278110504150e-01 -9.665611386299133301e-02 -7.193639874458312988e-02 -6.286162137985229492e-02 1.131816431879997253e-01 1.904935687780380249e-01 1.766197755932807922e-02 -1.468484383076429367e-02 2.063101343810558319e-02 -6.500742584466934204e-02 2.932837009429931641e-01 4.607212916016578674e-02 -1.558578908443450928e-01 2.557008564472198486e-01 9.948182106018066406e-02 2.864258289337158203e-01 -2.265319377183914185e-01 7.076917588710784912e-02 2.587622217833995819e-02 1.876026690006256104e-01 5.070968717336654663e-02 1.214178130030632019e-01 -2.576031722128391266e-02 1.276170611381530762e-01 -4.244096875190734863e-01 -2.694812119007110596e-01 2.875887155532836914e-01 1.656118929386138916e-01 7.154501229524612427e-02 1.737429946660995483e-01 8.005289733409881592e-02
9.490325115621089935e-03 -3.510749340057373047e-02 8.347466588020324707e-02 -2.624028623104095459e-01 -1.023977715522050858e-02 -7.727319747209548950e-02 5.805331096053123474e-02 2.815143577754497528e-02 1.689540445804595947e-01 1.166144609451293945e-01 2.252280898392200470e-02 1.996004581451416016e-01 6.706067919731140137e-02 -4.552724361419677734e-01 3.695916533470153809e-01 1.066837832331657410e-01 8.656018227338790894e-02 2.607702612876892090e-01 -5.559153109788894653e-02 -1.480688154697418213e-01 9.758612141013145447e-04 -2.544477283954620361e-01 -1.123192384839057922e-01 5.404529348015785217e-02 -1.749954074621200562e-01 -1.931743919849395752e-01 -1.245266348123550415e-01 1.773451715707778931e-01 3.069859445095062256e-01 3.599260933697223663e-03 1.206360161304473877e-01 2.566711008548736572e-01
-1.437121182680130005e-01 3.514084964990615845e-02 1.943581849336624146e-01 -2.234005033969879150e-01 4.079854860901832581e-02 2.814781852066516876e-02 5.598460882902145386e-02 7.730360329151153564e-02 1.254432648420333862e-02 1.876704692840576172e-01 1.767766326665878296e-01 2.889584004878997803e-01 5.171896517276763916e-02 -1.890280842781066895e-01 8.136765658855438232e-02 6.769996136426925659e-02 1.721120923757553101e-01 2.366864979267120361e-01 2.095070183277130127e-01 -9.624350816011428833e-02 6.466771662235260010e-02 -2.052600085735321045e-01 2.552931308746337891e-01 1.431276351213455200e-01 -3.896531760692596436e-01 -3.681423664093017578e-01 6.033570691943168640e-02 2.502973675727844238e-01 1.898943632841110229e-01 -8.054326474666595459e-02 -7.730805873870849609e-02 7.863468676805496216e-02
6.478255987167358398e-02 -1.059956699609756470e-01 3.708930909633636475e-01 1.189180910587310791e-01 2.572466731071472168e-01 -6.213514879345893860e-02 -3.188349306583404541e-01 -1.579477041959762573e-01 3.009047918021678925e-02 2.286967188119888306e-01 -6.147331371903419495e-02 1.668694764375686646e-01 2.904048264026641846e-01 -2.364872843027114868e-01 2.318779975175857544e-01 -8.711425960063934326e-02 -7.789713144302368164e-02 7.504852255806326866e-04 7.061308622360229492e-02 -8.138938248157501221e-02 -5.874476209282875061e-02 -6.048120930790901184e-02 -8.579523861408233643e-02 1.259278953075408936e-01 -2.604622244834899902e-01 -2.146496027708053589e-01 1.519681811332702637e-01 1.960051618516445160e-02 1.319273114204406738e-01 -1.366877853870391846e-01 3.012453019618988037e-01 1.937486976385116577e-01
-1.225530132651329041e-01 2.331850379705429077e-01 2.483897358179092407e-01 9.593305736780166626e-02 6.112695112824440002e-02 -1.208667829632759094e-01 -6.338105350732803345e-02 4.539698734879493713e-02 1.711048930883407593e-01 -4.293432459235191345e-03 -1.370390653610229492e-01 -1.838738657534122467e-02 2.358682900667190552e-01 -3.499084413051605225e-01 1.331137865781784058e-01 -1.013679206371307373e-01 -1.196873113512992859e-01 -3.219540789723396301e-02 3.355464339256286621e-01 1.427386552095413208e-01 6.410277914255857468e-03 2.091082930564880371e-01 1.370844393968582153e-01 1.175377815961837769e-01 -6.508781760931015015e-02 1.584478318691253662e-01 -6.359753757715225220e-02 3.986701071262359619e-01 8.778975903987884521e-02 -3.176000118255615234e-01 7.440353929996490479e-02 2.228553891181945801e-01
-3.890299499034881592e-01 -2.575216889381408691e-01 1.610556393861770630e-01 2.137915790081024170e-01 3.617294877767562866e-02 -2.255338281393051147e-01 1.007728576660156250e-01 -1.028411388397216797e-01 1.913024634122848511e-01 3.979669511318206787e-01 3.109968006610870361e-01 1.647659242153167725e-01 -2.276436425745487213e-02 -1.020372807979583740e-01 2.197460830211639404e-01 4.982069507241249084e-02 -1.362267881631851196e-01 -1.082240939140319824e-01 1.289651244878768921e-01 -3.860176354646682739e-02 2.465400695800781250e-01 3.195784240961074829e-02 1.849506199359893799e-01 3.957881405949592590e-02 -1.786056458950042725e-01 5.827533081173896790e-02 3.667161613702774048e-02 4.767465963959693909e-02 -4.047489259392023087e-03 -8.826766163110733032e-02 1.779863238334655762e-01 -1.813191771507263184e-01
-1.567329913377761841e-01 -1.400625556707382202e-01 8.094820380210876465e-02 -1.016903892159461975e-01 -8.979170583188533783e-03 4.148064181208610535e-02 2.015387453138828278e-02 -3.650101423263549805e-01 1.970421522855758667e-01 3.204893767833709717e-01 -2.462634295225143433e-01 1.300243884325027466e-01 1.540228277444839478e-01 -4.770688712596893311e-02 2.963298559188842773e-01 -2.392672188580036163e-02 -2.488061934709548950e-01 1.502528488636016846e-01 4.627048671245574951e-01 8.636080473661422729e-02 1.473232805728912354e-01 -1.108250468969345093e-01 3.217241261154413223e-03 5.377682670950889587e-02 1.480190455913543701e-01 -1.130595430731773376e-01 -4.582318291068077087e-02 2.312767505645751953e-01 1.847047656774520874e-01 -4.070838913321495056e-02 -2.404170110821723938e-02 -2.133576385676860809e-02
-1.019833236932754517e-02 -2.863203585147857666e-01 1.826597452163696289e-01 2.209536582231521606e-01 1.019709184765815735e-01 -2.040179818868637085e-02 1.176203489303588867e-01 -1.309096962213516235e-01 2.386282682418823242e-01 3.520091772079467773e-01 3.631219267845153809e-01 6.884435564279556274e-02 1.572055518627166748e-01 -2.669814527034759521e-01 6.573533266782760620e-02 -2.396568059921264648e-01 1.486080233007669449e-02 1.218061745166778564e-01 2.273697704076766968e-01 -1.194265037775039673e-01 3.039251826703548431e-02 4.537002649158239365e-03 2.224498391151428223e-01 -2.181314677000045776e-01 -4.571781679987907410e-02 1.559859216213226318e-01 1.874711550772190094e-02 1.697891056537628174e-01 -1.661692410707473755e-01 2.270236462354660034e-01 7.041672617197036743e-02 -2.511230064556002617e-03
2.647688053548336029e-02 4.076895490288734436e-02 2.018602341413497925e-01 1.090634241700172424e-01 1.042639315128326416e-01 -2.600775472819805145e-02 -2.054689228534698486e-01 -1.269024014472961426e-01 4.292681068181991577e-02 1.967575997114181519e-01 2.220622301101684570e-01 1.813587844371795654e-01 2.033233791589736938e-01 9.768785536289215088e-02 3.812263011932373047e-01 -2.094843611121177673e-02 4.013392925262451172e-01 2.171310484409332275e-01 1.970591396093368530e-02 7.649991661310195923e-02 -1.327160149812698364e-01 -2.750670015811920166e-01 2.317460626363754272e-01 1.524310410022735596e-01 1.909897625446319580e-01 -3.628749772906303406e-02 1.556303501129150391e-01 2.726096808910369873e-01 1.206769049167633057e-01 -5.484226625412702560e-03 -1.261873543262481689e-01 6.470911204814910889e-02
-2.471282184123992920e-01 -2.634330466389656067e-02 -6.663616746664047241e-02 -1.986413598060607910e-01 2.777155637741088867e-01 2.019311189651489258e-01 -2.090268954634666443e-02 -2.382551580667495728e-01 -5.323557555675506592e-02 -1.815955713391304016e-02 -3.198021650314331055e-02 3.197665214538574219e-01 1.570246815681457520e-01 6.746718287467956543e-02 5.017336010932922363e-01 -1.769777387380599976e-01 5.306073278188705444e-02 -2.581492008175700903e-04 1.002310663461685181e-01 5.564376339316368103e-02 -2.160529419779777527e-02 -9.707900136709213257e-02 -3.544011339545249939e-02 2.064365148544311523e-01 5.141134560108184814e-02 5.638323351740837097e-02 5.818570405244827271e-02 3.269616067409515381e-01 2.791456282138824463e-01 -7.899376563727855682e-03 -1.739962100982666016e-01 8.021745830774307251e-02
-1.272123679518699646e-02 -2.566115856170654297e-01 1.294716745615005493e-01 1.827965863049030304e-02 -1.812473684549331665e-02 8.298873901367187500e-03 8.858297020196914673e-02 -2.373846024274826050e-01 1.345345675945281982e-01 1.211714297533035278e-01 -7.759024202823638916e-02 1.108395159244537354e-01 -1.628294140100479126e-01 -2.248998284339904785e-01 3.372967541217803955e-01 1.323264390230178833e-01 7.933703064918518066e-02 2.979523837566375732e-01 3.142186701297760010e-01 -5.175597220659255981e-02 -4.654898494482040405e-02 -1.277251690626144409e-01 -1.110509410500526428e-01 -2.558706328272819519e-02 3.942849338054656982e-01 2.154730856418609619e-01 1.471279561519622803e-01 2.878279089927673340e-01 1.981979906558990479e-01 -1.730273850262165070e-02 5.574524402618408203e-02 -1.257598847150802612e-01
-8.210247009992599487e-02 -3.095403611660003662e-01 2.237101197242736816e-01 2.151814699172973633e-01 2.699376642704010010e-01 -9.253691881895065308e-02 1.701230928301811218e-02 -4.875490814447402954e-02 1.858101189136505127e-01 2.272488176822662354e-01 4.560156539082527161e-02 -6.047445535659790039e-02 3.195667862892150879e-01 -3.293917477130889893e-01 1.938090324401855469e-01 -1.052145734429359436e-01 -5.661292001605033875e-02 -3.923676535487174988e-02 -3.514609485864639282e-02 1.799491196870803833e-01 5.289847776293754578e-02 -1.404720842838287354e-01 -4.243438690900802612e-02 -8.818442374467849731e-02 -1.902302354574203491e-02 1.077183261513710022e-01 1.617644429206848145e-01 4.334849417209625244e-01 1.133783087134361267e-01 -1.166670303791761398e-02 1.168731302022933960e-01 -2.065895646810531616e-01
2.918564528226852417e-02 -1.513798981904983521e-01 9.842232614755630493e-02 5.950258299708366394e-02 1.987492740154266357e-01 -3.609878569841384888e-02 4.840289801359176636e-02 -3.308879733085632324e-01 6.195512413978576660e-02 9.130136668682098389e-02 -2.191046774387359619e-01 2.797153890132904053e-01 5.802535265684127808e-02 -8.874201029539108276e-02 1.079069003462791443e-01 2.256348133087158203e-01 1.007785275578498840e-01 2.016207873821258545e-01 2.547866106033325195e-01 6.457624584436416626e-02 -5.061517655849456787e-02 1.209153681993484497e-01 2.842826652340590954e-04 1.687328666448593140e-01 1.392476409673690796e-01 1.554604619741439819e-01 -4.904666170477867126e-02 2.158228158950805664e-01 4.223959147930145264e-01 -1.811989992856979370e-01 3.245905339717864990e-01 -1.531390994787216187e-01
-1.158954352140426636e-01 -3.608502447605133057e-01 9.830600023269653320e-02 2.313561737537384033e-01 5.547319352626800537e-02 8.159326016902923584e-02 1.932268589735031128e-01 4.220444336533546448e-02 1.283138096332550049e-01 5.002662539482116699e-03 1.209298223257064819e-01 5.172959715127944946e-02 2.796306312084197998e-01 -3.467002511024475098e-01 2.298822402954101562e-01 1.328472644090652466e-01 5.170395597815513611e-03 2.663469128310680389e-02 -8.805838227272033691e-02 1.336031854152679443e-01 9.648852050304412842e-02 -1.877715885639190674e-01 1.419426053762435913e-01 8.934875577688217163e-02 4.536330327391624451e-02 1.493251770734786987e-01 5.866222828626632690e-02 4.852840602397918701e-01 6.773050874471664429e-02 5.652216449379920959e-02 2.224833220243453979e-01 -1.483812034130096436e-01
-7.716239988803863525e-02 -2.238426208496093750e-01 -9.099311381578445435e-02 3.051195107400417328e-02 1.827151477336883545e-01 1.274204254150390625e-01 -2.055582702159881592e-01 -2.387247830629348755e-01 -8.645574562251567841e-04 -3.154377266764640808e-02 -4.066077172756195068e-01 2.325310707092285156e-01 9.688346832990646362e-02 -7.558937370777130127e-02 2.843145728111267090e-01 2.759166359901428223e-01 8.984563499689102173e-02 4.595254361629486084e-02 1.362985670566558838e-01 -4.115026816725730896e-02 9.903322905302047729e-02 -4.624328017234802246e-02 1.402025818824768066e-01 -8.816563524305820465e-03 1.930457800626754761e-01 -3.260202705860137939e-01 9.411054104566574097e-02 3.430090844631195068e-01 1.223290637135505676e-01 1.717271804809570312e-01 9.369764477014541626e-02 8.925969153642654419e-02
-1.977722048759460449e-01 -2.129513025283813477e-01 1.788011640310287476e-01 1.198536381125450134e-01 -1.404889523983001709e-01 -7.500096410512924194e-02 2.104622274637222290e-01 -4.030076265335083008e-01 1.674212664365768433e-01 2.540504932403564453e-01 -4.349569603800773621e-02 3.366097509860992432e-01 2.543500363826751709e-01 -2.182885408401489258e-01 1.156964898109436035e-01 -3.322334587574005127e-02 4.354310408234596252e-02 2.315459400415420532e-01 1.474244296550750732e-01 -1.104634702205657959e-01 1.788141280412673950e-01 1.366530209779739380e-01 -1.375855058431625366e-01 1.072281002998352051e-01 1.115539222955703735e-01 -2.527043521404266357e-01 8.883134275674819946e-02 4.008509963750839233e-02 1.748022884130477905e-01 1.181645765900611877e-01 -1.256499532610177994e-02 3.909483179450035095e-02
-7.193382084369659424e-02 -3.696287870407104492e-01 2.262988686561584473e-01 1.998513191938400269e-01 -9.424816071987152100e-02 -1.697321236133575439e-01 5.973004177212715149e-02 1.754419654607772827e-01 5.024125799536705017e-02 1.738430857658386230e-01 -2.461959235370159149e-02 6.774637103080749512e-02 2.566238641738891602e-01 -2.862109243869781494e-01 2.382815182209014893e-01 3.278695046901702881e-02 2.133092284202575684e-02 -2.188286483287811279e-01 2.172776013612747192e-01 1.835219711065292358e-01 1.420721113681793213e-01 -5.341628193855285645e-02 4.573984071612358093e-02 -7.536287605762481689e-02 1.382195055484771729e-01 1.778817325830459595e-01 1.486275941133499146e-01 3.304331600666046143e-01 1.433958411216735840e-01 1.070194318890571594e-01 2.028693258762359619e-01 -1.902829706668853760e-01
-9.555251151323318481e-02 3.646450117230415344e-02 1.124678701162338257e-01 -8.382242172956466675e-02 1.732508093118667603e-02 1.444113850593566895e-01 -8.276265859603881836e-02 -4.245245158672332764e-01 1.854335069656372070e-01 1.980867385864257812e-01 1.688319146633148193e-01 3.125833868980407715e-01 2.807384356856346130e-02 -2.004325836896896362e-01 2.494348734617233276e-01 1.132480651140213013e-01 5.639683827757835388e-02 -7.556463778018951416e-02 2.574982643127441406e-01 -1.797496229410171509e-01 3.100639767944812775e-02 -2.022864371538162231e-01 4.691775888204574585e-03 -1.976841315627098083e-02 2.613961398601531982e-01 3.425024077296257019e-02 -1.474531590938568115e-01 7.172023504972457886e-02 1.915086507797241211e-01 -2.930396795272827148e-01 -2.423159629106521606e-01 1.354493051767349243e-01
-1.521320044994354248e-01 -4.553018510341644287e-01 2.806605100631713867e-01 1.119361668825149536e-01 -3.205060958862304688e-02 3.714769706130027771e-02 1.188160181045532227e-01 2.277898341417312622e-01 7.975348830223083496e-02 1.273615956306457520e-01 1.530268192291259766e-01 2.052367031574249268e-01 2.971347570419311523e-01 -1.479577124118804932e-01 2.250433117151260376e-01 -1.152111962437629700e-01 1.949457079172134399e-01 -1.844943314790725708e-01 5.948886740952730179e-03 -1.589301414787769318e-02 1.032959595322608948e-01 2.411581575870513916e-02 1.242614239454269409e-01 -1.421961784362792969e-01 7.118755485862493515e-03 6.760100275278091431e-02 2.059721052646636963e-01 3.533360064029693604e-01 1.262145489454269409e-01 -7.727885991334915161e-02 9.920170903205871582e-02 -1.573119610548019409e-01
-5.996423587203025818e-02 -6.094059720635414124e-02 1.340927779674530029e-01 3.221520036458969116e-02 2.864592075347900391e-01 -1.139861941337585449e-01 -2.597757847979664803e-03 -2.765643596649169922e-01 -1.044972091913223267e-01 1.168490648269653320e-01 -3.174130916595458984e-01 2.978585362434387207e-01 -1.725539118051528931e-01 -1.197307929396629333e-01 1.888186782598495483e-01 2.486208975315093994e-01 7.096101343631744385e-02 1.376285701990127563e-01 2.236936986446380615e-01 3.068875372409820557e-01 -8.143448084592819214e-02 6.356828659772872925e-02 8.677171170711517334e-02 -6.579475104808807373e-02 2.177313715219497681e-01 -1.128186061978340149e-01 1.805768311023712158e-01 2.005097866058349609e-01 3.066815435886383057e-01 1.783507689833641052e-02 8.817026764154434204e-02 -1.438287943601608276e-01
-2.461088150739669800e-01 -8.575625717639923096e-02 3.442103862762451172e-01 -2.452817112207412720e-01 7.784753292798995972e-02 2.607287280261516571e-02 -1.465946286916732788e-01 -8.256684243679046631e-02 1.366994678974151611e-01 2.263708412647247314e-01 7.411766797304153442e-02 1.674419455230236053e-02 2.025439888238906860e-01 -7.216099649667739868e-02 1.924384683370590210e-01 -8.969946205615997314e-02 5.488716065883636475e-02 -5.761022493243217468e-02 3.884949982166290283e-01 -1.460953503847122192e-01 1.239878162741661072e-01 -1.441663652658462524e-01 1.886613965034484863e-01 -1.359862983226776123e-01 -1.699474900960922241e-01 -2.904568016529083252e-01 1.669596135616302490e-01 1.320807188749313354e-01 1.167770251631736755e-01 6.147808954119682312e-02 3.061222434043884277e-01 1.132673099637031555e-01
-3.190357387065887451e-01 -2.620885893702507019e-02 1.691054552793502808e-01 -1.303608566522598267e-01 9.940821677446365356e-02 1.973040252923965454e-01 1.724120415747165680e-02 1.917175054550170898e-01 -1.645900309085845947e-02 3.726805150508880615e-01 1.336355954408645630e-01 1.122192144393920898e-01 1.109000965952873230e-01 -2.982146441936492920e-01 1.779428124427795410e-01 -1.101224943995475769e-01 5.633752327412366867e-03 3.546296432614326477e-02 2.935545742511749268e-01 -3.218259513378143311e-01 -3.713320940732955933e-02 -4.399027302861213684e-02 1.576696932315826416e-01 9.515144675970077515e-02 -4.206306859850883484e-02 -2.609291970729827881e-01 1.314585655927658081e-01 1.922708153724670410e-01 1.235293596982955933e-01 8.596654981374740601e-03 2.605238556861877441e-01 1.259697377681732178e-01
-1.086185723543167114e-01 -6.160119548439979553e-02 2.768308818340301514e-01 -6.574001163244247437e-02 1.910400241613388062e-01 -3.416709974408149719e-02 6.614114344120025635e-02 -2.934277355670928955e-01 -1.407237816601991653e-02 1.526786535978317261e-01 -2.824656665325164795e-01 1.138225719332695007e-01 2.023344784975051880e-01 -1.887354999780654907e-01 1.047278791666030884e-01 1.374588608741760254e-01 2.718586921691894531e-01 1.318788379430770874e-01 8.063964545726776123e-02 -7.561949640512466431e-02 -5.988181009888648987e-02 -2.693189773708581924e-03 -1.306085139513015747e-01 -2.105792909860610962e-01 3.016348481178283691e-01 -3.369272649288177490e-01 8.062211424112319946e-02 2.401674538850784302e-01 3.082184493541717529e-01 -1.259776204824447632e-01 -5.343749001622200012e-02 -4.139770194888114929e-02
-2.540431022644042969e-01 -1.131121069192886353e-01 3.156720474362373352e-02 -7.984738051891326904e-02 2.544673681259155273e-01 6.274890154600143433e-02 -5.696633830666542053e-02 -1.375057548284530640e-01 -6.647452712059020996e-02 1.147228702902793884e-01 -1.017086207866668701e-01 -3.822396695613861084e-02 6.892954558134078979e-02 -2.408253103494644165e-01 3.811376094818115234e-01 7.948373258113861084e-02 1.044511720538139343e-01 -1.736374795436859131e-01 3.135635554790496826e-01 9.162713587284088135e-02 5.560398846864700317e-02 1.947890520095825195e-01 1.878748983144760132e-01 -1.415700614452362061e-01 -1.199539676308631897e-01 -1.437570005655288696e-01 3.768715858459472656e-01 1.394480615854263306e-01 7.261619716882705688e-02 6.254751980304718018e-02 2.945306003093719482e-01 2.100384533405303955e-01
-1.491007208824157715e-02 5.921392142772674561e-02 7.778547704219818115e-02 -1.295121461153030396e-01 2.821586728096008301e-01 -1.695482432842254639e-01 1.916491836309432983e-01 -9.928713738918304443e-02 -1.043252367526292801e-02 2.616425752639770508e-01 8.467745780944824219e-02 3.058411777019500732e-01 -1.649784296751022339e-01 -7.101901620626449585e-02 1.119724959135055542e-01 -1.140675246715545654e-01 -1.110194902867078781e-02 -6.718479562550783157e-03 2.636565566062927246e-01 3.229940310120582581e-02 -1.441193465143442154e-02 2.221945971250534058e-01 -3.087880909442901611e-01 -1.947755515575408936e-01 2.161340415477752686e-01 -3.142487108707427979e-01 2.135124243795871735e-02 3.357230424880981445e-01 2.616635859012603760e-01 2.498222887516021729e-02 9.952859580516815186e-02 -1.386713422834873199e-02
-1.875210404396057129e-01 -1.614583134651184082e-01 1.898280978202819824e-01 -8.327805250883102417e-02 2.083270996809005737e-01 -2.016784697771072388e-01 8.853424340486526489e-02 -1.897385865449905396e-01 1.819941103458404541e-01 2.336979210376739502e-01 -8.273596316576004028e-02 4.823166504502296448e-02 -1.286907792091369629e-01 -1.421831846237182617e-01 1.737848222255706787e-01 3.812998831272125244e-01 7.558754086494445801e-02 3.302330672740936279e-01 -8.451503515243530273e-02 1.242971792817115784e-01 4.473701491951942444e-02 -1.239828858524560928e-02 -1.098814681172370911e-01 1.212757974863052368e-01 1.320890039205551147e-01 -9.071175009012222290e-02 2.686252631247043610e-02 3.641428053379058838e-01 2.880625426769256592e-01 6.877663731575012207e-02 8.560115098953247070e-02 -1.956405639648437500e-01
2.196383178234100342e-01 -8.026038110256195068e-02 5.587253719568252563e-02 2.031237632036209106e-02 9.478570893406867981e-03 -5.722825601696968079e-02 3.832221776247024536e-02 -3.683057427406311035e-01 1.022086590528488159e-01 3.223661482334136963e-01 -1.009833663702011108e-01 1.670057773590087891e-01 -2.100452966988086700e-02 -4.750057682394981384e-02 4.496968388557434082e-01 1.765742897987365723e-01 -2.518877200782299042e-02 2.417309135198593140e-01 1.524400115013122559e-01 1.538688689470291138e-01 7.871326990425586700e-03 1.086965552531182766e-03 -6.715447455644607544e-02 1.376363169401884079e-02 2.262295633554458618e-01 1.172775551676750183e-01 2.250600606203079224e-01 3.127567470073699951e-01 1.720786541700363159e-01 -4.742988198995590210e-02 2.157067954540252686e-01 -1.010205969214439392e-01
-7.992447167634963989e-02 -1.770202219486236572e-01 1.771424412727355957e-01 -2.638770341873168945e-01 2.458725422620773315e-01 -6.519143283367156982e-02 2.029012441635131836e-01 -2.672895789146423340e-01 -7.297877222299575806e-02 1.860664486885070801e-01 1.059564054012298584e-01 3.869458436965942383e-01 -8.080510050058364868e-02 -2.183444350957870483e-01 6.098550185561180115e-02 1.519128680229187012e-01 2.556014433503150940e-02 -4.281537141650915146e-03 1.202122271060943604e-01 1.231699064373970032e-02 -2.266415767371654510e-02 2.175908088684082031e-01 -5.887893214821815491e-02 -2.154116183519363403e-01 -9.403243660926818848e-03 -1.909154504537582397e-01 2.174307852983474731e-01 2.108848243951797485e-01 3.633642196655273438e-01 -2.144312486052513123e-03 -1.608831882476806641e-01 5.327891185879707336e-02
-1.903446316719055176e-01 -6.700201332569122314e-02 1.644186526536941528e-01 -4.676211625337600708e-02 -9.808892756700515747e-02 -5.450496450066566467e-02 1.825075745582580566e-01 -2.687329649925231934e-01 7.796712964773178101e-02 2.437676787376403809e-01 -3.895979523658752441e-01 2.527034878730773926e-01 -7.488766219466924667e-03 -6.810515653342008591e-03 3.819914758205413818e-01 3.053766489028930664e-01 -6.076591555029153824e-03 -1.018107607960700989e-01 2.347813397645950317e-01 1.904566884040832520e-01 -2.514406293630599976e-02 -4.672808945178985596e-02 2.013125866651535034e-01 9.209214895963668823e-02 2.595472894608974457e-02 -1.361887902021408081e-01 1.197463423013687134e-01 1.533459424972534180e-01 1.425650566816329956e-01 -1.704424023628234863e-01 -1.512909829616546631e-01 9.250652790069580078e-02
-2.714666128158569336e-01 -1.776218414306640625e-01 1.465976331382989883e-02 -1.992335766553878784e-01 1.939751803874969482e-01 -1.011035144329071045e-01 1.775084882974624634e-01 -6.495638936758041382e-02 -3.816457092761993408e-02 2.174320816993713379e-01 -9.852975606918334961e-02 2.010036706924438477e-01 5.750639736652374268e-02 -1.028178334236145020e-01 4.491362273693084717e-01 -1.880584098398685455e-02 -2.870660722255706787e-01 2.697431147098541260e-01 8.036747574806213379e-02 1.033142954111099243e-01 -2.260611802339553833e-01 9.202077239751815796e-02 8.276657760143280029e-02 -1.751146912574768066e-01 6.041407957673072815e-02 -3.670854866504669189e-01 2.297500707209110260e-02 1.771204918622970581e-01 1.245638951659202576e-01 -2.933522500097751617e-02 -9.721458773128688335e-04 -2.011280879378318787e-02
1.646512374281883240e-02 1.306999772787094116e-01 2.660374343395233154e-01 1.365288645029067993e-01 1.488899290561676025e-01 -1.518001854419708252e-01 2.777214907109737396e-02 1.665709912776947021e-01 -4.577829316258430481e-02 5.830264464020729065e-02 -1.190352216362953186e-01 2.111765090376138687e-03 2.961294949054718018e-01 -1.043034996837377548e-02 6.259140372276306152e-01 4.311482608318328857e-02 2.701438963413238525e-02 -1.374233979731798172e-02 9.049438685178756714e-02 -1.357954591512680054e-01 -5.849178880453109741e-02 -1.103225350379943848e-02 -1.005135104060173035e-01 -1.453194022178649902e-02 -1.715047806501388550e-01 -3.142106831073760986e-01 6.563529372215270996e-02 2.494200766086578369e-01 1.012817248702049255e-01 3.704509884119033813e-02 1.848063468933105469e-01 1.911916881799697876e-01
-1.153073310852050781e-01 -2.593250870704650879e-01 5.557564273476600647e-02 -5.365552380681037903e-02 1.472384482622146606e-01 -1.730070859193801880e-01 1.054239198565483093e-01 -2.338633984327316284e-01 4.195846244692802429e-02 3.717295527458190918e-01 -2.531662285327911377e-01 2.929226756095886230e-01 3.096465468406677246e-01 -2.977888286113739014e-01 1.945961564779281616e-01 7.095584273338317871e-02 3.857329487800598145e-03 -1.578707396984100342e-01 9.860067069530487061e-02 -3.714677691459655762e-02 3.509967029094696045e-02 -1.384281069040298462e-01 4.636961221694946289e-02 -3.566677123308181763e-02 -1.006300300359725952e-01 1.385711580514907837e-01 6.862615793943405151e-02 -3.885651007294654846e-02 1.055772081017494202e-01 2.379392981529235840e-01 -3.398169875144958496e-01 -1.126676611602306366e-02
1.326011568307876587e-01 -3.651748895645141602e-01 9.075550734996795654e-02 3.146174177527427673e-02 1.657264232635498047e-01 -9.031272679567337036e-02 1.634203195571899414e-01 -3.894123435020446777e-01 1.107697412371635437e-01 9.899266809225082397e-02 3.726040571928024292e-02 2.520168200135231018e-02 -2.933102287352085114e-02 -2.003117054700851440e-01 3.725407719612121582e-01 2.605254054069519043e-01 5.773319303989410400e-02 1.267198175191879272e-01 -1.560339424759149551e-02 1.732012629508972168e-01 1.651312038302421570e-02 1.537581980228424072e-01 4.775250330567359924e-03 -2.176937274634838104e-02 1.809894740581512451e-01 5.686344578862190247e-02 6.709572672843933105e-02 4.086562991142272949e-01 1.238370835781097412e-01 -8.700472861528396606e-02 1.620365828275680542e-01 -1.530751436948776245e-01
-1.143884509801864624e-01 -2.125244438648223877e-01 1.653684377670288086e-01 2.862977683544158936e-01 1.388524770736694336e-01 1.860646903514862061e-01 -1.001411825418472290e-01 3.211851045489311218e-02 -5.011988803744316101e-03 1.484179347753524780e-01 9.031231515109539032e-03 2.681466937065124512e-01 -6.887882202863693237e-02 -1.470026820898056030e-01 2.218282073736190796e-01 -8.921486884355545044e-02 -2.359330505132675171e-01 -2.118330448865890503e-03 2.857676148414611816e-01 1.964831352233886719e-01 2.122554369270801544e-02 1.557777822017669678e-01 3.803113102912902832e-01 1.594375669956207275e-01 1.063953433185815811e-02 6.741898506879806519e-02 2.437057718634605408e-02 2.595357894897460938e-01 6.040181964635848999e-02 -2.401283979415893555e-01 2.879648208618164062e-01 4.858443140983581543e-02
-3.570064902305603027e-01 -3.845539093017578125e-01 2.639442384243011475e-01 3.552501648664474487e-02 1.625127494335174561e-01 4.614835197571665049e-04 1.412260979413986206e-01 1.726717203855514526e-01 2.882345318794250488e-01 1.410417556762695312e-01 1.797374635934829712e-01 1.942418813705444336e-01 8.423531800508499146e-02 -2.279166579246520996e-01 1.665045917034149170e-01 1.545736789703369141e-01 2.853063493967056274e-02 -1.665052026510238647e-01 2.642668485641479492e-01 -8.494784682989120483e-02 2.441754043102264404e-01 -1.459032744169235229e-01 1.136974245309829712e-02 -1.529094576835632324e-02 -8.422727137804031372e-02 2.660135030746459961e-01 2.476844191551208496e-02 1.535493135452270508e-01 -5.914111062884330750e-02 1.262148749083280563e-02 -2.673736587166786194e-02 -2.481245249509811401e-02
-1.456077992916107178e-01 8.644006401300430298e-02 2.160173058509826660e-01 -2.570710480213165283e-01 1.151287257671356201e-01 6.184594705700874329e-03 -3.081531450152397156e-02 2.965835034847259521e-01 -3.486381843686103821e-02 7.720910012722015381e-02 3.821317106485366821e-02 2.275383621454238892e-01 5.612429603934288025e-02 -3.140596449375152588e-01 1.861557215452194214e-01 -7.113728672266006470e-03 2.468346506357192993e-01 2.039659470319747925e-01 6.489065289497375488e-02 -1.097881495952606201e-01 -3.829913912340998650e-03 -2.673558890819549561e-02 3.235125681385397911e-03 -8.448639884591102600e-03 -5.167374759912490845e-02 -3.882527053356170654e-01 4.053839668631553650e-02 3.616065382957458496e-01 2.993551194667816162e-01 -1.984522491693496704e-01 -3.336656093597412109e-02 1.547468006610870361e-01
-2.273375242948532104e-01 -1.542485654354095459e-01 1.044549942016601562e-01 1.351279020309448242e-01 1.869239807128906250e-01 -1.873003691434860229e-01 7.259429246187210083e-02 2.808779776096343994e-01 1.284902263432741165e-02 4.781866371631622314e-01 1.496617048978805542e-01 1.765352636575698853e-01 2.802667953073978424e-02 -7.184302061796188354e-02 1.362172961235046387e-01 6.979535520076751709e-02 2.481845617294311523e-01 1.746308207511901855e-01 6.341806612908840179e-03 1.136388331651687622e-01 -2.219042629003524780e-01 7.923373579978942871e-02 8.060608059167861938e-02 1.241814047098159790e-01 2.159880548715591431e-01 -1.221276298165321350e-01 3.473946452140808105e-02 2.997248768806457520e-01 1.171133816242218018e-01 -6.653390079736709595e-02 2.924959734082221985e-02 2.744393944740295410e-01
-2.492245882749557495e-01 -8.309295773506164551e-02 2.646940946578979492e-01 -2.895864546298980713e-01 3.608341887593269348e-02 -2.069113701581954956e-01 4.083883017301559448e-02 9.819727391004562378e-02 -6.209881603717803955e-02 2.420115470886230469e-01 1.085892692208290100e-01 -4.102806001901626587e-02 3.602519631385803223e-02 -1.976879984140396118e-01 2.606031596660614014e-01 -6.554531306028366089e-02 -1.040615811944007874e-01 2.227146178483963013e-01 3.854660391807556152e-01 -6.618542224168777466e-02 1.502840071916580200e-01 -1.987726539373397827e-01 5.993389710783958435e-02 9.529949724674224854e-02 -2.203648537397384644e-02 -1.003666371107101440e-01 2.970517575740814209e-01 1.497058570384979248e-01 4.584334790706634521e-02 -7.272677123546600342e-02 3.391322493553161621e-01 3.698739036917686462e-02
1.092978715896606445e-01 -1.843984238803386688e-02 2.628080546855926514e-01 -2.563636004924774170e-01 -1.085843145847320557e-01 2.083425074815750122e-01 -6.756664812564849854e-02 -6.465075910091400146e-02 1.277386099100112915e-01 1.055574715137481689e-01 -7.485422771424055099e-03 3.780385553836822510e-01 2.961077392101287842e-01 -2.156306952238082886e-01 1.738713532686233521e-01 -1.193521246314048767e-01 -3.100866675376892090e-01 -9.736444056034088135e-02 1.668565869331359863e-01 -6.889142561703920364e-03 -2.606802061200141907e-02 -1.774030327796936035e-01 4.318754747509956360e-02 -2.060480415821075439e-01 -1.063127666711807251e-01 3.092676959931850433e-02 9.362995624542236328e-02 4.104784131050109863e-01 5.026150122284889221e-02 1.341297179460525513e-01 -7.090637087821960449e-02 -1.218320801854133606e-01
-9.754713624715805054e-02 -9.530071401968598366e-04 -7.966046035289764404e-02 -1.726528406143188477e-01 9.767111390829086304e-02 -1.109686866402626038e-01 6.089941039681434631e-02 -4.383224528282880783e-03 1.403216123580932617e-01 -1.018193736672401428e-01 -1.983733475208282471e-01 4.542117118835449219e-01 1.960647553205490112e-01 1.539816558361053467e-01 4.615868628025054932e-01 8.301836252212524414e-02 -1.339737884700298309e-02 9.460338205099105835e-02 3.837004899978637695e-01 4.951883852481842041e-02 3.137812251225113869e-03 -5.684674903750419617e-02 3.757594153285026550e-02 1.655623465776443481e-01 -8.598406612873077393e-02 -2.087320834398269653e-01 4.534349590539932251e-02 2.356070131063461304e-01 1.431034356355667114e-01 7.236757129430770874e-02 -2.004118412733078003e-01 7.511440664529800415e-02
-1.126297339797019958e-01 -6.286785006523132324e-02 -2.501846849918365479e-02 -2.407267391681671143e-01 1.874442994594573975e-01 2.369613759219646454e-02 3.411385118961334229e-01 8.433904498815536499e-02 -1.730252802371978760e-02 1.161589846014976501e-01 -1.428080201148986816e-01 1.719781607389450073e-01 9.507914632558822632e-02 -1.135691106319427490e-01 6.461868882179260254e-01 1.024372205138206482e-01 -1.530814357101917267e-02 1.038415580987930298e-01 2.675779759883880615e-01 -5.464783683419227600e-02 -5.068153142929077148e-03 -8.161899447441101074e-02 9.283201396465301514e-02 1.328001022338867188e-01 1.525088585913181305e-02 -3.233834803104400635e-01 -2.509498037397861481e-03 1.137260124087333679e-01 -1.428251340985298157e-02 1.012407094240188599e-01 -6.609407067298889160e-02 -2.711981162428855896e-02
-1.866285502910614014e-01 -5.722455680370330811e-02 2.235965281724929810e-01 -2.012490332126617432e-01 -1.217879429459571838e-01 -3.494897112250328064e-02 -2.646518945693969727e-01 3.818555548787117004e-02 1.405043303966522217e-01 7.188095152378082275e-02 3.739320114254951477e-02 2.193156033754348755e-01 -2.729426324367523193e-02 -2.258384972810745239e-01 4.651560485363006592e-01 -7.705136388540267944e-02 2.648327648639678955e-01 2.366987168788909912e-01 -7.074620574712753296e-02 -1.040435209870338440e-01 2.577707357704639435e-02 -2.142136842012405396e-01 1.221617832779884338e-01 1.247479096055030823e-01 -1.246522292494773865e-01 -3.165164887905120850e-01 -1.749609261751174927e-01 2.143425047397613525e-01 1.113517805933952332e-01 -7.837601751089096069e-02 7.029400765895843506e-02 2.442525513470172882e-02
-1.961262822151184082e-01 -2.567339129745960236e-02 1.642332524061203003e-01 3.609011694788932800e-02 1.160549093037843704e-02 -1.270452290773391724e-01 2.553177177906036377e-01 -1.041815876960754395e-01 -1.652755886316299438e-01 1.748971045017242432e-01 -1.476689577102661133e-01 1.306243687868118286e-01 3.452715873718261719e-01 -3.627258241176605225e-01 2.669213116168975830e-01 -2.219716310501098633e-01 -4.179887473583221436e-02 -2.748085558414459229e-01 1.875978559255599976e-01 1.034853160381317139e-01 -7.574388384819030762e-02 -1.001842617988586426e-01 -2.303081899881362915e-01 3.656082972884178162e-02 1.096592098474502563e-01 7.215104252099990845e-02 3.100974671542644501e-02 2.512085735797882080e-01 2.750523388385772705e-01 -8.991259150207042694e-03 1.269710958003997803e-01 7.571725547313690186e-02
-1.120510175824165344e-01 -1.255105286836624146e-01 1.758825927972793579e-01 -2.380231320858001709e-01 -3.009609319269657135e-02 1.486175507307052612e-01 3.450146317481994629e-01 -2.163306921720504761e-01 -4.235981404781341553e-02 2.425470352172851562e-01 -2.096204608678817749e-01 2.628312706947326660e-01 2.250230759382247925e-01 -6.857779622077941895e-02 3.488051593303680420e-01 8.201435208320617676e-02 -2.048154622316360474e-01 1.491635739803314209e-01 6.579925119876861572e-02 2.194506302475929260e-02 -2.089148908853530884e-01 -5.222178529947996140e-03 1.677869707345962524e-01 -9.174846857786178589e-02 8.773670345544815063e-02 -3.133024573326110840e-01 5.554206296801567078e-02 1.673201620578765869e-01 1.754001379013061523e-01 -1.293392479419708252e-01 6.279150396585464478e-02 -1.655286550521850586e-02
-4.280757009983062744e-01 5.925722420215606689e-02 2.862851321697235107e-02 2.974425256252288818e-01 1.017934828996658325e-01 2.929352521896362305e-01 1.827950328588485718e-01 5.997997894883155823e-02 2.141917645931243896e-01 1.065441295504570007e-01 -2.084527313709259033e-01 4.596285894513130188e-02 1.337691992521286011e-01 -1.447206139564514160e-01 4.426083862781524658e-01 1.426151990890502930e-01 -3.347415477037429810e-02 2.940781116485595703e-01 2.802987694740295410e-01 4.738120734691619873e-02 1.532538682222366333e-01 -7.341505587100982666e-02 2.789181889966130257e-03 -8.092694915831089020e-03 5.120358243584632874e-02 -1.015292406082153320e-01 3.136223927140235901e-02 7.203152775764465332e-02 5.838678404688835144e-02 1.119517907500267029e-01 5.839079152792692184e-03 2.112359367311000824e-02
-9.499654173851013184e-02 2.580565810203552246e-01 2.641055285930633545e-01 2.910423874855041504e-01 5.532738938927650452e-02 -1.755340546369552612e-01 -1.387519985437393188e-01 -5.284221470355987549e-02 -5.190875008702278137e-02 1.029999777674674988e-01 -1.572111099958419800e-01 2.568851709365844727e-01 -5.690772458910942078e-02 -1.042642295360565186e-01 3.446369767189025879e-01 1.878854930400848389e-01 -1.546029150485992432e-01 -8.960402011871337891e-02 1.904426813125610352e-01 -1.055059358477592468e-01 5.927750468254089355e-02 6.631854921579360962e-02 -1.100826263427734375e-01 2.728896439075469971e-01 -1.093603223562240601e-01 -1.323877573013305664e-01 3.730216622352600098e-01 2.019306570291519165e-01 1.056638732552528381e-01 -1.240151375532150269e-01 1.699985414743423462e-01 -5.596506595611572266e-02
-2.105797231197357178e-01 1.006649434566497803e-01 2.627615928649902344e-01 -5.433603376150131226e-02 1.728073358535766602e-01 1.016914248466491699e-01 -1.560666859149932861e-01 6.651987135410308838e-02 -1.054507195949554443e-01 3.319370150566101074e-01 9.012564271688461304e-02 1.950867176055908203e-01 -1.246700137853622437e-01 -1.973025500774383545e-01 4.054652154445648193e-01 -1.923601478338241577e-01 1.903572976589202881e-01 5.438089743256568909e-02 1.099438071250915527e-01 -3.342413157224655151e-02 6.284634768962860107e-02 1.952719986438751221e-01 -1.471039354801177979e-01 3.898087516427040100e-02 -1.484611779451370239e-01 -2.439010143280029297e-01 1.603365391492843628e-01 2.124290615320205688e-01 -1.088907495141029358e-01 5.528394877910614014e-02 3.062410950660705566e-01 -4.985378682613372803e-02
-1.224897727370262146e-01 9.655310213565826416e-02 7.585458457469940186e-02 -2.807763637974858284e-03 -5.653488636016845703e-02 1.881539635360240936e-02 3.025511503219604492e-01 7.784271147102117538e-03 9.297048300504684448e-02 1.924178004264831543e-01 2.822376415133476257e-02 2.245156466960906982e-01 1.213306635618209839e-01 6.360514461994171143e-02 4.175603389739990234e-01 -6.827744841575622559e-02 -2.053441852331161499e-01 2.938306033611297607e-01 2.809883952140808105e-01 5.508457124233245850e-02 1.449466496706008911e-01 -2.101151831448078156e-02 1.074756830930709839e-01 1.295319646596908569e-01 1.575483381748199463e-01 -2.024866789579391479e-01 1.220879033207893372e-01 2.172145694494247437e-01 2.198197692632675171e-01 3.323275148868560791e-01 -1.283023059368133545e-01 1.292321234941482544e-01
-4.535429775714874268e-01 -2.196795120835304260e-02 3.144849538803100586e-01 4.630968614947050810e-04 2.471641004085540771e-01 -1.886828802525997162e-02 1.977738738059997559e-01 2.164785750210285187e-02 -1.424879282712936401e-01 1.452387124300003052e-01 4.696667194366455078e-02 2.601830959320068359e-01 8.088430017232894897e-02 -3.426854014396667480e-01 1.357203125953674316e-01 1.988807879388332367e-02 1.377509087324142456e-01 -1.869967281818389893e-01 1.556795090436935425e-01 -1.479031294584274292e-01 1.049138456583023071e-01 -1.380092352628707886e-01 2.685678899288177490e-01 -1.257854253053665161e-01 -1.612966358661651611e-01 -1.465830504894256592e-01 1.667936891317367554e-01 -1.214987561106681824e-01 -1.190025452524423599e-02 1.889878697693347931e-02 1.746076792478561401e-01 2.581067755818367004e-02
-2.844879925251007080e-01 8.819452673196792603e-02 2.270754724740982056e-01 -1.067789047956466675e-01 2.638934850692749023e-01 -1.397221069782972336e-02 3.716518357396125793e-02 2.738130986690521240e-01 -3.512078151106834412e-02 4.589696526527404785e-01 -2.592395618557929993e-02 2.820705771446228027e-01 -4.229947924613952637e-02 -1.183417439460754395e-01 3.192966878414154053e-01 4.140028357505798340e-02 1.581652462482452393e-01 1.019355654716491699e-01 3.043553233146667480e-01 -5.973624438047409058e-02 1.286161988973617554e-01 2.742123045027256012e-02 -1.264660358428955078e-01 -3.938746079802513123e-02 -7.895764708518981934e-02 -2.532387673854827881e-01 1.215395703911781311e-01 1.411402821540832520e-01 -7.326386868953704834e-02 -4.393229633569717407e-02 9.972365200519561768e-02 4.250505566596984863e-02
1.217795386910438538e-01 -8.611344546079635620e-02 3.889074921607971191e-02 -1.685502827167510986e-01 1.414907127618789673e-01 -1.716536879539489746e-01 2.599403448402881622e-02 -3.161308467388153076e-01 1.275142431259155273e-01 1.610516756772994995e-01 -1.117327436804771423e-01 3.359588980674743652e-01 7.469738274812698364e-02 -2.357061058282852173e-01 3.163114488124847412e-01 2.240137755870819092e-01 1.042929738759994507e-01 1.632102727890014648e-01 6.864958256483078003e-02 1.858596652746200562e-01 -1.432496905326843262e-01 1.382436901330947876e-01 1.385051161050796509e-01 -1.360849142074584961e-01 4.066655635833740234e-01 6.235139071941375732e-02 -1.548558920621871948e-01 2.329119443893432617e-01 1.119287610054016113e-01 6.595183163881301880e-02 -9.225107729434967041e-03 -1.580099388957023621e-02
-1.807674765586853027e-01 1.493536382913589478e-01 -7.608871161937713623e-02 -3.630725666880607605e-02 4.486071318387985229e-02 1.630494594573974609e-01 -9.647234529256820679e-02 1.440381109714508057e-01 -1.384717039763927460e-02 -5.084891244769096375e-02 3.376792371273040771e-02 5.909302830696105957e-01 1.709248572587966919e-01 -3.177118599414825439e-01 1.088099256157875061e-01 1.785960607230663300e-02 -1.665642671287059784e-02 2.411910332739353180e-02 3.238128721714019775e-01 -7.197085022926330566e-02 -2.098052203655242920e-02 1.158508360385894775e-01 -6.261959671974182129e-02 -9.637279808521270752e-02 7.857882976531982422e-02 -3.036305606365203857e-01 1.796740591526031494e-01 8.213777095079421997e-02 2.310862839221954346e-01 -9.396227449178695679e-02 -3.539868397638201714e-03 -2.149983197450637817e-01
-1.336197704076766968e-01 -5.287285894155502319e-02 -1.047067642211914062e-01 -6.302029639482498169e-02 -2.937987446784973145e-02 7.913929410278797150e-03 1.951496750116348267e-01 -1.487988382577896118e-01 2.182408981025218964e-02 3.513750433921813965e-02 -1.542011648416519165e-01 2.746010720729827881e-01 2.521883845329284668e-01 7.772399485111236572e-02 6.265078186988830566e-01 1.127233952283859253e-01 -7.236008066684007645e-03 1.508248299360275269e-01 3.082013130187988281e-01 -1.401690542697906494e-01 -2.150049805641174316e-01 2.405989915132522583e-02 1.218216866254806519e-01 2.082750946283340454e-01 -5.094042792916297913e-02 -1.797831356525421143e-01 -4.515028744935989380e-02 1.450971364974975586e-01 1.057930216193199158e-01 -3.208496794104576111e-02 -1.126408502459526062e-01 -4.617962613701820374e-02
-8.998164534568786621e-02 -2.528407275676727295e-01 2.301365882158279419e-01 2.710210382938385010e-01 7.603505998849868774e-02 -8.145509660243988037e-02 1.270625740289688110e-01 -3.492720425128936768e-02 -1.302753295749425888e-02 1.127274036407470703e-01 -7.867238670587539673e-02 3.052205406129360199e-02 3.100236654281616211e-01 -4.726569652557373047e-01 2.987146079540252686e-01 4.827437922358512878e-03 1.429813951253890991e-01 1.365217715501785278e-01 -4.833059012889862061e-02 8.780042827129364014e-02 1.120415031909942627e-01 -5.045051127672195435e-02 5.210146680474281311e-02 -1.008111424744129181e-02 -9.407799690961837769e-03 1.812514811754226685e-01 1.738447844982147217e-01 2.935257554054260254e-01 -2.153012007474899292e-01 -3.368720784783363342e-02 1.482943147420883179e-01 -2.390934228897094727e-01
9.769370779395103455e-03 -1.323940157890319824e-01 9.989850968122482300e-02 2.542266622185707092e-02 8.288939483463764191e-03 2.038902603089809418e-02 1.350836902856826782e-01 -3.745365738868713379e-01 3.595185279846191406e-02 1.420868784189224243e-01 -3.000064566731452942e-02 2.271883636713027954e-01 -1.028373017907142639e-01 -2.957691848278045654e-01 2.822151482105255127e-01 7.417450845241546631e-02 1.437328159809112549e-01 1.897632777690887451e-01 6.998483836650848389e-02 -7.792102545499801636e-02 1.017344295978546143e-01 5.618244037032127380e-02 -1.375457644462585449e-01 3.977080807089805603e-02 4.378772377967834473e-01 -4.437883943319320679e-02 7.725161034613847733e-03 3.683629333972930908e-01 7.883556187152862549e-02 -1.676273718476295471e-02 2.499222755432128906e-01 -2.355484515428543091e-01
-2.183293253183364868e-01 7.906798273324966431e-02 1.088700443506240845e-01 4.752296581864356995e-02 1.751898229122161865e-01 -1.497348546981811523e-01 -3.511705622076988220e-02 3.782564401626586914e-01 4.150067269802093506e-01 3.248351514339447021e-01 9.235787205398082733e-03 2.320021539926528931e-01 -8.794761262834072113e-03 -2.442231625318527222e-01 2.023716717958450317e-01 -9.014200419187545776e-02 7.827579230070114136e-02 2.092864662408828735e-01 2.247136533260345459e-01 3.589773923158645630e-02 -3.787275031208992004e-02 1.356039941310882568e-02 1.319226622581481934e-01 -3.231030702590942383e-02 9.717036783695220947e-02 3.504215180873870850e-02 -4.869257286190986633e-02 1.910431832075119019e-01 -1.205049362033605576e-02 2.088590413331985474e-01 1.932404339313507080e-01 2.041059732437133789e-01
2.013637870550155640e-01 -1.275802850723266602e-01 2.213063687086105347e-01 -2.181690745055675507e-02 1.971537321805953979e-01 -5.793019756674766541e-02 1.277170628309249878e-01 -1.179978922009468079e-01 8.565662056207656860e-02 1.220846325159072876e-01 -2.109382450580596924e-01 1.455657184123992920e-01 3.307994827628135681e-02 7.518666982650756836e-02 4.574076235294342041e-01 1.798148751258850098e-01 -5.544531345367431641e-02 -2.291313931345939636e-02 1.679717153310775757e-01 -7.341559231281280518e-02 1.662355661392211914e-01 2.266821116209030151e-01 3.574056178331375122e-02 -1.097706779837608337e-01 2.309617698192596436e-01 -4.128436744213104248e-02 -1.727071255445480347e-01 2.746486067771911621e-01 3.813048005104064941e-01 -1.783143579959869385e-01 -1.030738800764083862e-01 8.581260591745376587e-02
1.929694414138793945e-01 2.437722086906433105e-01 3.233378529548645020e-01 -8.652852475643157959e-02 -2.143768817186355591e-01 1.571299284696578979e-01 1.038064360618591309e-01 -1.367605626583099365e-01 5.086306855082511902e-02 5.690378695726394653e-02 -2.221603840589523315e-01 2.727305591106414795e-01 2.312309890985488892e-01 -2.910228371620178223e-01 2.430340796709060669e-01 -9.115948528051376343e-02 -9.697938710451126099e-02 3.196535632014274597e-02 2.884065210819244385e-01 -8.335129916667938232e-02 -1.436398923397064209e-02 -2.233213633298873901e-01 8.629537373781204224e-02 -1.373624801635742188e-01 1.478051841259002686e-01 1.358033120632171631e-01 6.064758822321891785e-02 2.887202799320220947e-01 1.249260231852531433e-01 1.230439916253089905e-01 -7.163727283477783203e-02 -1.261969804763793945e-01
-1.122777834534645081e-01 -2.222548872232437134e-01 -8.684135228395462036e-02 -4.470039159059524536e-02 -1.378673911094665527e-01 8.618491142988204956e-02 -2.303164899349212646e-01 -1.836834847927093506e-01 4.106830433011054993e-02 2.042305320501327515e-01 -2.284091114997863770e-01 1.489609926939010620e-01 1.694942712783813477e-01 -1.264564692974090576e-01 3.818691074848175049e-01 3.648430407047271729e-01 1.670047938823699951e-01 5.620236694812774658e-02 3.107871711254119873e-01 4.115879535675048828e-02 1.094327867031097412e-01 8.574875444173812866e-02 1.441632062196731567e-01 2.475195098668336868e-03 1.437039673328399658e-01 -7.686814665794372559e-02 -1.229433193802833557e-01 2.594513595104217529e-01 2.060230672359466553e-01 2.212137281894683838e-01 2.765885926783084869e-02 5.692300945520401001e-02
7.327204570174217224e-03 -8.744458854198455811e-02 -1.652699261903762817e-01 -6.788470596075057983e-02 -8.726774901151657104e-02 6.351356208324432373e-02 1.306252926588058472e-01 -4.063958525657653809e-01 1.618256717920303345e-01 3.806509673595428467e-01 -6.820622831583023071e-03 3.912046924233436584e-02 2.710345983505249023e-01 -2.227843552827835083e-01 2.985982894897460938e-01 3.488859906792640686e-02 -1.011564731597900391e-01 3.528393432497978210e-02 2.793386876583099365e-01 -2.587769925594329834e-02 6.761790066957473755e-02 -1.514862328767776489e-01 2.405210211873054504e-02 2.029855102300643921e-01 -6.625464651733636856e-03 -2.259426712989807129e-01 -9.968816302716732025e-03 2.871254384517669678e-01 1.932748109102249146e-01 -1.671301871538162231e-01 2.476417645812034607e-02 -1.461570560932159424e-01
4.345205426216125488e-02 -4.070584475994110107e-02 9.360361099243164062e-02 -3.118112124502658844e-02 7.637692987918853760e-02 2.967951074242591858e-02 1.867390275001525879e-01 -3.240175247192382812e-01 1.293843537569046021e-01 2.495528757572174072e-02 7.939320802688598633e-02 6.439395993947982788e-02 -2.206093221902847290e-01 -1.304969936609268188e-01 4.704463481903076172e-01 2.861145436763763428e-01 -1.018508598208427429e-01 2.399401664733886719e-01 7.226254791021347046e-02 -6.485250592231750488e-02 1.341044604778289795e-01 3.235219419002532959e-02 1.338496655225753784e-01 5.436033755540847778e-02 2.534590065479278564e-01 -2.355887927114963531e-02 -6.884148810058832169e-03 2.615531980991363525e-01 3.573681712150573730e-01 -1.707274913787841797e-01 1.657568961381912231e-01 -9.269620478153228760e-02
2.554516792297363281e-01 -2.863056957721710205e-01 1.873539686203002930e-01 1.554558128118515015e-01 9.302102029323577881e-02 1.283943206071853638e-01 1.138088628649711609e-01 -8.569887280464172363e-02 1.135400012135505676e-01 1.263766437768936157e-01 -1.289429068565368652e-01 6.521005928516387939e-02 1.803091764450073242e-01 -1.388771086931228638e-01 2.385022640228271484e-01 1.035625115036964417e-01 3.711942210793495178e-02 -1.753716170787811279e-01 1.777194999158382416e-02 -5.308384448289871216e-02 -7.417438179254531860e-02 -2.471289969980716705e-02 9.904251992702484131e-02 -3.587159886956214905e-02 1.362532973289489746e-01 -4.327135980129241943e-01 8.326047100126743317e-03 3.720634877681732178e-01 4.128197431564331055e-01 4.807966575026512146e-02 3.004476428031921387e-02 -9.223143011331558228e-02
-6.612405925989151001e-02 -4.260785877704620361e-02 1.262520700693130493e-01 9.571092575788497925e-02 2.441150248050689697e-01 -5.984177067875862122e-02 -3.414284810423851013e-02 -2.773752808570861816e-01 1.105145886540412903e-01 1.771947443485260010e-01 1.968027055263519287e-01 1.581652015447616577e-01 2.799523063004016876e-02 -6.934412568807601929e-02 1.546670347452163696e-01 -8.208946138620376587e-02 3.296424746513366699e-01 7.548633217811584473e-02 3.160329759120941162e-01 -7.663097232580184937e-02 -1.339459270238876343e-01 2.918083593249320984e-02 1.463679075241088867e-01 1.043549403548240662e-01 2.992235124111175537e-02 -1.230021119117736816e-01 -4.400732740759849548e-02 1.388038098812103271e-01 3.704293668270111084e-01 3.882063031196594238e-01 -2.769073247909545898e-01 1.038196161389350891e-01
-5.866974964737892151e-02 -1.441429406404495239e-01 1.570696979761123657e-01 -5.831619352102279663e-02 -3.078098893165588379e-01 -2.671403288841247559e-01 -1.460303068161010742e-01 7.296413183212280273e-02 -3.890949115157127380e-02 8.430384099483489990e-02 9.231040626764297485e-02 2.171365022659301758e-01 2.425768822431564331e-01 -1.499166041612625122e-01 3.318282365798950195e-01 -3.947850689291954041e-02 -1.549679338932037354e-01 1.954706013202667236e-01 3.117400221526622772e-02 -1.817837357521057129e-01 -1.229821890592575073e-01 -6.680211424827575684e-02 2.065346091985702515e-01 -2.681360244750976562e-01 5.406560376286506653e-02 -5.314397439360618591e-02 -7.149365730583667755e-03 3.208492696285247803e-01 2.230989336967468262e-01 6.328976154327392578e-02 1.514590978622436523e-01 -2.860575914382934570e-01
-6.075501441955566406e-02 -1.700323224067687988e-01 -2.210485637187957764e-01 1.287310104817152023e-02 -1.697724908590316772e-01 -3.179051727056503296e-02 -1.733313687145709991e-02 -2.344620525836944580e-01 -1.085974834859371185e-02 3.375471383333206177e-02 -2.303812056779861450e-01 4.066283702850341797e-01 6.847889721393585205e-02 -1.494581252336502075e-01 2.809356451034545898e-01 2.694837749004364014e-01 -8.906322717666625977e-02 -4.988166317343711853e-02 1.422768831253051758e-01 -8.117986470460891724e-02 -8.980923146009445190e-02 9.297287464141845703e-02 4.501157999038696289e-02 -1.195542812347412109e-01 1.405142396688461304e-01 -1.575307101011276245e-01 1.155807226896286011e-01 3.853464126586914062e-01 2.272061407566070557e-01 -5.938789248466491699e-02 6.716980785131454468e-02 3.140954971313476562e-01
2.163976989686489105e-02 8.305723965167999268e-02 3.703410327434539795e-01 -1.831395626068115234e-01 -2.074045836925506592e-01 8.473273366689682007e-02 2.863188739866018295e-03 1.455147713422775269e-01 1.364026665687561035e-01 3.809279203414916992e-01 1.230266541242599487e-01 3.345628976821899414e-01 -5.230844020843505859e-03 -2.942334711551666260e-01 3.103699982166290283e-01 5.393297225236892700e-02 3.298788368701934814e-01 1.712794452905654907e-01 1.273865252733230591e-01 -1.528352200984954834e-01 4.124033451080322266e-02 -5.636151134967803955e-02 3.621343895792961121e-02 1.314433477818965912e-02 -5.281298235058784485e-02 -1.513916701078414917e-01 1.008643954992294312e-01 1.256629824638366699e-01 5.462564527988433838e-02 -7.442545611411333084e-03 -1.116625294089317322e-01 1.505234241485595703e-01
-8.210559189319610596e-02 -2.077806293964385986e-01 -1.180315576493740082e-02 -1.052009835839271545e-01 3.407825157046318054e-02 1.866770535707473755e-02 -1.052055358886718750e-01 1.100235730409622192e-01 1.245721951127052307e-01 2.683959007263183594e-01 -9.470252692699432373e-02 2.422152906656265259e-01 -4.442789778113365173e-02 -1.484523266553878784e-01 3.503717780113220215e-01 3.339324891567230225e-02 1.416899412870407104e-01 -3.310978412628173828e-01 -1.155599672347307205e-02 -1.625675410032272339e-01 2.093410491943359375e-01 1.245864480733871460e-01 1.504260003566741943e-01 9.149287641048431396e-02 -2.413819283246994019e-01 1.612565219402313232e-01 1.122842542827129364e-02 4.098645448684692383e-01 2.999484725296497345e-02 1.218738630414009094e-01 -2.958947718143463135e-01 -9.390861541032791138e-02
-6.851532310247421265e-02 -3.857782185077667236e-01 2.140132039785385132e-01 2.511849403381347656e-01 9.125047177076339722e-02 7.149522658437490463e-03 -7.166721671819686890e-02 8.777067810297012329e-02 -1.001433376222848892e-02 2.087065279483795166e-01 4.125901684165000916e-02 2.566388547420501709e-01 3.250369727611541748e-01 -4.180482029914855957e-01 1.194649636745452881e-01 -4.579838365316390991e-02 9.692975133657455444e-02 -2.018606811761856079e-01 4.422474652528762817e-02 1.946194767951965332e-01 1.527967005968093872e-01 -7.269962877035140991e-02 1.173925846815109253e-01 -9.047979861497879028e-02 5.889686942100524902e-02 9.011995792388916016e-02 2.001963257789611816e-01 2.688312530517578125e-01 1.104538738727569580e-01 -2.443848922848701477e-02 1.434359550476074219e-01 -1.023458465933799744e-01
9.839873760938644409e-02 5.485419929027557373e-02 3.272180557250976562e-01 1.455913782119750977e-01 2.726408839225769043e-01 -6.254802457988262177e-03 7.771864533424377441e-03 1.583402454853057861e-01 -1.089644357562065125e-01 1.330365091562271118e-01 -4.431145638227462769e-02 8.436383306980133057e-02 2.170156985521316528e-01 -3.013396263122558594e-02 5.527330040931701660e-01 6.671376526355743408e-02 8.040062338113784790e-02 -9.228829294443130493e-02 9.515212476253509521e-02 8.200508356094360352e-02 -9.911993145942687988e-02 -9.302105009555816650e-02 6.853679660707712173e-03 1.847417056560516357e-01 -6.555221974849700928e-02 -2.682573497295379639e-01 -1.478698104619979858e-01 2.948458194732666016e-01 -4.921890050172805786e-02 -1.857876032590866089e-01 2.056089639663696289e-01 1.233997642993927002e-01
7.063383702188730240e-03 -3.752750158309936523e-02 8.851284533739089966e-02 -5.411562509834766388e-03 4.126490056514739990e-01 -1.572287529706954956e-01 2.278161607682704926e-02 5.283837765455245972e-02 1.173536702990531921e-01 -2.916034869849681854e-02 -7.868839800357818604e-02 4.524432495236396790e-02 1.592779308557510376e-01 5.553386732935905457e-02 5.459299087524414062e-01 6.223736703395843506e-02 9.781748801469802856e-02 7.912070490419864655e-03 1.421770453453063965e-01 5.843979120254516602e-02 -2.049825787544250488e-01 8.305070549249649048e-02 7.883369922637939453e-02 3.151195868849754333e-02 1.471766680479049683e-01 -3.750191628932952881e-01 -7.613244652748107910e-02 1.335946172475814819e-01 2.513976693153381348e-01 1.755268275737762451e-01 1.253522932529449463e-01 -2.325692474842071533e-01
-1.978360861539840698e-01 -2.156159281730651855e-01 -1.769484393298625946e-02 8.514927327632904053e-02 5.720851942896842957e-03 6.334100663661956787e-02 1.906223297119140625e-01 -7.299721240997314453e-02 1.025443002581596375e-01 4.816156923770904541e-01 5.799268931150436401e-02 -2.989575825631618500e-02 1.291140168905258179e-01 -9.798001497983932495e-02 4.382203817367553711e-01 2.737617492675781250e-01 1.759184896945953369e-01 1.927392333745956421e-01 -3.465919569134712219e-02 -1.254649013280868530e-01 1.758452132344245911e-02 -6.672759354114532471e-02 -6.950963288545608521e-02 -2.093753963708877563e-01 -8.181188255548477173e-02 -1.807862222194671631e-01 1.375836879014968872e-01 1.779963672161102295e-01 2.109873145818710327e-01 2.136081010103225708e-01 3.238623961806297302e-02 3.828928992152214050e-02
-2.148431390523910522e-01 -8.570575714111328125e-02 1.429399549961090088e-01 4.782181698828935623e-03 -7.335186749696731567e-02 1.721069067716598511e-01 7.050714641809463501e-02 2.311626225709915161e-01 1.129886433482170105e-01 4.059197381138801575e-02 -2.060278952121734619e-01 1.491649746894836426e-01 3.339789062738418579e-02 -4.197227656841278076e-01 2.410445511341094971e-01 1.642569899559020996e-01 6.082386150956153870e-02 -1.243337392807006836e-01 4.171278774738311768e-01 3.296442702412605286e-02 9.637739509344100952e-02 2.839683182537555695e-02 2.438144236803054810e-01 -5.598005652427673340e-02 -1.963578164577484131e-01 -1.093688905239105225e-01 1.684360355138778687e-01 -1.567438989877700806e-02 2.638224363327026367e-01 -1.772043853998184204e-01 1.946482509374618530e-01 7.883747667074203491e-02
-2.062255889177322388e-01 1.964415460824966431e-01 2.656196653842926025e-01 -1.766763776540756226e-01 2.815513312816619873e-01 4.061827808618545532e-02 -8.391678333282470703e-02 1.976906806230545044e-01 1.023035347461700439e-01 4.213975667953491211e-01 -3.971941024065017700e-02 1.300244331359863281e-01 1.479717046022415161e-01 -2.843282222747802734e-01 1.746654659509658813e-01 6.248880550265312195e-02 2.354087531566619873e-01 1.732484102249145508e-01 2.190190255641937256e-01 -1.106324419379234314e-01 1.098550111055374146e-02 -3.617757465690374374e-03 -4.662232846021652222e-02 -6.375960260629653931e-02 -1.675382703542709351e-01 -2.123446166515350342e-01 1.556109189987182617e-01 2.263696491718292236e-01 2.666805684566497803e-02 -1.916975378990173340e-01 7.998275011777877808e-02 4.363685473799705505e-02
-2.986841797828674316e-01 3.343384340405464172e-02 4.530334845185279846e-02 1.540049761533737183e-01 -1.007766276597976685e-01 -8.021469414234161377e-02 2.028673887252807617e-01 1.698856651782989502e-01 5.196867510676383972e-02 2.221850156784057617e-01 8.849047869443893433e-02 -4.876406863331794739e-02 1.129011437296867371e-01 -1.326065957546234131e-01 3.877212405204772949e-01 2.825804948806762695e-01 -1.757218837738037109e-01 1.247920021414756775e-01 2.792061567306518555e-01 -4.144709557294845581e-02 4.623912647366523743e-02 -1.510016173124313354e-01 1.918359696865081787e-01 7.146211713552474976e-02 6.001298129558563232e-02 -2.614280879497528076e-01 3.690966963768005371e-02 2.347258031368255615e-01 -1.291243080049753189e-02 3.668895363807678223e-01 1.731319725513458252e-02 1.343713998794555664e-01
-2.602081298828125000e-01 -6.667529046535491943e-02 3.607257008552551270e-01 2.217841893434524536e-01 1.750907003879547119e-01 7.798627763986587524e-02 2.574124746024608612e-02 -8.155829459428787231e-02 -9.699027240276336670e-02 1.567595601081848145e-01 -2.175884395837783813e-01 2.710636556148529053e-01 -3.995050489902496338e-02 -1.126460637897253036e-02 6.612045317888259888e-02 -1.276848316192626953e-01 -1.480407565832138062e-01 -2.425690554082393646e-02 2.180663645267486572e-01 -1.072447970509529114e-01 -1.622594334185123444e-02 -1.927395761013031006e-01 3.521091043949127197e-01 2.223144099116325378e-02 1.184073835611343384e-02 -1.095501333475112915e-01 -5.031991377472877502e-02 3.428337872028350830e-01 -1.469414085149765015e-01 -2.232205569744110107e-01 2.774184048175811768e-01 5.699243023991584778e-02
-1.169431731104850769e-01 -2.741823196411132812e-01 5.246964469552040100e-02 -1.128858253359794617e-01 3.277646899223327637e-01 -7.587418705224990845e-02 1.952671110630035400e-01 -1.168648377060890198e-01 1.206770166754722595e-02 6.996359676122665405e-02 -6.781506538391113281e-02 3.016210794448852539e-01 -1.053718328475952148e-01 7.221757620573043823e-02 4.175569117069244385e-01 1.543061137199401855e-01 4.405127093195915222e-02 -7.586958259344100952e-02 4.527384042739868164e-02 -5.243556573987007141e-02 1.254573278129100800e-02 7.733378559350967407e-02 -3.536340966820716858e-02 9.627053141593933105e-02 4.366671741008758545e-01 -9.170387685298919678e-02 9.620163589715957642e-03 1.418129354715347290e-01 1.617005914449691772e-01 -1.673651486635208130e-01 3.266120254993438721e-01 -7.939842343330383301e-02
-1.466452032327651978e-01 -3.501266241073608398e-01 -1.072399467229843140e-01 8.603494614362716675e-02 -1.165323108434677124e-01 -1.664728112518787384e-02 -1.668219268321990967e-02 -7.472179085016250610e-02 -6.294415891170501709e-02 -3.987184539437294006e-02 -2.403838746249675751e-02 3.666213452816009521e-01 9.633564949035644531e-02 -1.383727043867111206e-01 2.964801788330078125e-01 4.034019112586975098e-01 -2.487037889659404755e-02 8.776237070560455322e-02 2.929866313934326172e-01 6.077337637543678284e-02 1.114627942442893982e-01 -1.275781840085983276e-01 -1.488950997591018677e-01 -1.260499209165573120e-01 1.356352120637893677e-01 -2.443830072879791260e-01 -3.731029480695724487e-02 3.106530904769897461e-01 2.049281746149063110e-01 1.767087914049625397e-02 4.781345650553703308e-02 1.116175353527069092e-01
-2.356718480587005615e-01 1.157127320766448975e-01 1.352329999208450317e-01 -4.866719245910644531e-02 4.176949337124824524e-02 1.738939285278320312e-01 2.131479978561401367e-01 1.848613619804382324e-01 9.075310826301574707e-02 1.760383099317550659e-01 -8.533997833728790283e-02 8.116884529590606689e-02 1.075111851096153259e-01 -2.594635784626007080e-01 4.174733459949493408e-01 -8.613710105419158936e-02 -9.085071086883544922e-02 -7.195504754781723022e-02 3.081912994384765625e-01 2.526469342410564423e-02 3.126459419727325439e-01 -9.537058323621749878e-02 2.097556143999099731e-01 1.963789910078048706e-01 -2.100832611322402954e-01 7.844827324151992798e-02 -2.104026079177856445e-02 1.049163267016410828e-01 2.036695480346679688e-01 6.907277554273605347e-02 2.608447670936584473e-01 1.032202988862991333e-01
-1.744408011436462402e-01 -4.141894280910491943e-01 4.455289244651794434e-01 2.367074340581893921e-01 3.743622452020645142e-02 4.229679703712463379e-02 6.693005561828613281e-02 3.844617679715156555e-02 5.171757936477661133e-02 1.031688675284385681e-01 1.553466171026229858e-01 1.155511662364006042e-01 1.339871436357498169e-01 -1.238783225417137146e-01 2.868295311927795410e-01 1.854462027549743652e-01 -3.478710725903511047e-02 -1.167201623320579529e-01 1.073557287454605103e-01 -7.574703544378280640e-02 1.714279800653457642e-01 -3.225093707442283630e-02 2.450490742921829224e-01 7.071780413389205933e-02 9.570042788982391357e-02 4.064211621880531311e-02 2.255149483680725098e-01 3.066515922546386719e-01 1.481917221099138260e-02 -1.321091130375862122e-02 -6.455505639314651489e-02 -2.138727307319641113e-01
1.645873785018920898e-01 -1.089508533477783203e-01 5.063194036483764648e-01 -2.405662089586257935e-01 -1.433411985635757446e-01 -1.457798108458518982e-02 -3.945842012763023376e-02 -1.720532029867172241e-01 3.298919498920440674e-01 -9.316473454236984253e-02 -1.724091023206710815e-01 3.187430202960968018e-01 1.975778490304946899e-02 -1.791035197675228119e-02 3.604740500450134277e-01 5.954550579190254211e-03 1.202591042965650558e-02 -4.123991727828979492e-02 2.185715138912200928e-01 -7.092193514108657837e-02 -1.101184636354446411e-02 1.553653478622436523e-01 -1.162490434944629669e-02 -1.634789854288101196e-01 5.318723246455192566e-02 -2.660716418176889420e-03 9.838484227657318115e-02 1.201817095279693604e-01 2.699648141860961914e-01 -3.724699467420578003e-02 8.991763740777969360e-02 1.704679988324642181e-02
9.849749505519866943e-02 -1.679394394159317017e-01 3.545877337455749512e-01 -8.167929202318191528e-02 2.558481991291046143e-01 2.642377614974975586e-01 1.127714440226554871e-01 1.005186513066291809e-02 7.765330374240875244e-02 2.386917769908905029e-01 8.565659075975418091e-02 1.008153483271598816e-01 -1.173771917819976807e-01 -1.286326646804809570e-01 3.823072612285614014e-01 -1.011128127574920654e-01 -2.566226758062839508e-02 -4.393487796187400818e-02 3.415425717830657959e-01 9.317471086978912354e-02 3.845869377255439758e-02 -1.721435040235519409e-01 1.593516767024993896e-01 -4.426239803433418274e-02 -1.205878853797912598e-01 -1.311698704957962036e-01 1.850434690713882446e-01 1.619879528880119324e-02 8.768054842948913574e-02 8.894534409046173096e-02 3.588831424713134766e-01 -1.317131221294403076e-01
-1.301526129245758057e-01 -5.685213580727577209e-02 4.247291386127471924e-02 -2.449570000171661377e-01 -1.365100443363189697e-01 -1.543317139148712158e-01 -1.659350469708442688e-02 1.428107470273971558e-01 7.067243754863739014e-02 1.157740429043769836e-01 3.072014153003692627e-01 1.642270386219024658e-01 1.612970083951950073e-01 -3.647775053977966309e-01 3.326604068279266357e-01 4.439952969551086426e-02 2.141802459955215454e-01 1.655695587396621704e-01 2.386415898799896240e-01 -1.706291586160659790e-01 -9.076584875583648682e-02 -1.155023574829101562e-01 3.351391851902008057e-02 1.741726249456405640e-01 -1.499459594488143921e-01 -3.381065428256988525e-01 1.132398694753646851e-01 2.153503894805908203e-01 2.628022059798240662e-02 9.131737798452377319e-02 8.182046562433242798e-02 1.390310525894165039e-01
1.730277389287948608e-02 -2.088173106312751770e-02 -1.253572404384613037e-01 -2.050259113311767578e-01 2.872179746627807617e-01 3.626245260238647461e-02 2.496602535247802734e-01 -2.365190982818603516e-01 1.190493032336235046e-01 2.147614657878875732e-01 -1.239644363522529602e-01 6.533773988485336304e-02 1.651091277599334717e-01 -6.244120374321937561e-02 3.941026031970977783e-01 -2.993580698966979980e-02 5.993515253067016602e-02 -8.994714915752410889e-02 1.794731765985488892e-01 1.423500627279281616e-01 1.385610252618789673e-01 -2.186954319477081299e-01 4.073338955640792847e-02 1.527274399995803833e-01 1.470881104469299316e-01 8.207020349800586700e-03 1.458415538072586060e-01 3.587054610252380371e-01 2.907697260379791260e-01 -1.468293368816375732e-01 -1.922577619552612305e-01 -3.536142036318778992e-02
2.359148114919662476e-01 -2.911370433866977692e-02 2.565616071224212646e-01 9.537309408187866211e-02 -1.247476413846015930e-01 -3.414974808692932129e-01 1.301601622253656387e-02 5.094693228602409363e-02 3.567389026284217834e-02 1.149084791541099548e-01 8.110889047384262085e-02 3.314139246940612793e-01 1.119903177022933960e-01 -2.746348381042480469e-01 2.235807478427886963e-01 3.925473988056182861e-02 -2.106150388717651367e-01 -1.649603694677352905e-01 1.359530240297317505e-01 -1.719167679548263550e-01 1.051148846745491028e-01 2.385865002870559692e-01 -3.578624874353408813e-02 -1.277330815792083740e-01 1.734472513198852539e-01 -6.153148040175437927e-02 -8.399467915296554565e-03 3.689806759357452393e-01 -1.946838051080703735e-01 2.111780643463134766e-02 -1.623562723398208618e-01 -1.525468528270721436e-01
-7.202062010765075684e-02 8.622638136148452759e-02 1.935835182666778564e-01 2.237949222326278687e-01 6.487840414047241211e-02 -1.230059750378131866e-02 3.779942914843559265e-02 -1.863669157028198242e-01 -3.239696845412254333e-02 3.484257161617279053e-01 -9.337863326072692871e-02 1.921244412660598755e-01 8.753482997417449951e-02 -1.030316874384880066e-01 5.119646191596984863e-01 1.149317715317010880e-02 -9.365496784448623657e-02 -2.226879149675369263e-01 5.467219650745391846e-02 -3.205168247222900391e-02 2.485798113048076630e-02 4.213093593716621399e-02 -6.302034854888916016e-02 9.871480613946914673e-02 5.017161369323730469e-02 4.271360859274864197e-02 -4.010522365570068359e-01 3.312136232852935791e-01 -4.397435858845710754e-02 1.261419653892517090e-01 -6.172104924917221069e-02 1.888643205165863037e-01
-1.649544239044189453e-01 -1.842981427907943726e-01 1.396492421627044678e-01 2.138230651617050171e-01 1.934355944395065308e-01 -1.165517047047615051e-01 2.146293967962265015e-01 9.589492529630661011e-02 6.504428386688232422e-02 3.947837650775909424e-02 -5.238806456327438354e-02 2.527297735214233398e-01 -1.150526758283376694e-02 2.276919484138488770e-01 6.091279387474060059e-01 8.146329969167709351e-02 -3.520303219556808472e-02 1.255335211753845215e-01 1.241143718361854553e-01 -6.204426288604736328e-02 -5.833686888217926025e-02 1.415061056613922119e-01 2.388012595474720001e-02 1.702537685632705688e-01 -4.048665985465049744e-03 -4.250631853938102722e-02 -8.994790166616439819e-02 1.703867465257644653e-01 3.501959145069122314e-01 8.539118617773056030e-02 -1.379014831036329269e-02 -8.356846868991851807e-02
-1.543975323438644409e-01 -2.597795724868774414e-01 2.426883876323699951e-01 2.834023237228393555e-01 1.305372640490531921e-02 -1.302214264869689941e-01 1.538368463516235352e-01 2.827571891248226166e-02 -6.237705051898956299e-02 2.841274142265319824e-01 1.173107773065567017e-01 1.575294286012649536e-01 3.607841432094573975e-01 -2.032525241374969482e-01 6.649994850158691406e-02 8.067189902067184448e-02 1.334694400429725647e-02 -4.632015526294708252e-02 -1.181055884808301926e-02 1.627812087535858154e-01 1.777339577674865723e-01 -2.495383620262145996e-01 1.982048004865646362e-01 9.692183695733547211e-03 -8.116864413022994995e-02 -2.112095057964324951e-02 1.996400058269500732e-01 3.270363509654998779e-01 7.875197380781173706e-02 9.981034696102142334e-02 2.181786000728607178e-01 -2.060503661632537842e-01
1.424937099218368530e-01 -8.491277694702148438e-02 3.721252679824829102e-01 -1.629778891801834106e-01 9.766887128353118896e-02 1.082440614700317383e-01 2.565455138683319092e-01 -1.405375301837921143e-01 -6.298113614320755005e-02 8.767909370362758636e-03 9.261425584554672241e-02 3.009194433689117432e-01 1.754312589764595032e-02 -2.478753775358200073e-01 4.006549715995788574e-01 1.401634365320205688e-01 -6.524972617626190186e-02 -2.089685387909412384e-02 1.015432775020599365e-01 -1.042854711413383484e-01 2.516365982592105865e-02 1.042754128575325012e-01 -5.400976631790399551e-03 1.442531496286392212e-01 -1.400387287139892578e-01 4.382330924272537231e-02 1.397721618413925171e-01 6.415846198797225952e-02 -6.115775089710950851e-03 -3.664996940642595291e-03 1.439730525016784668e-01 4.809803664684295654e-01
1.447902619838714600e-01 5.505640525370836258e-03 4.364487156271934509e-02 1.631212681531906128e-01 -2.085850089788436890e-01 1.042019203305244446e-01 2.921653352677822113e-02 -2.103110402822494507e-01 1.619209349155426025e-01 7.890401780605316162e-02 5.985161662101745605e-02 2.530572414398193359e-01 2.270180583000183105e-01 -3.128249198198318481e-02 4.102650284767150879e-01 -6.430301815271377563e-02 3.290362656116485596e-01 2.369382977485656738e-01 7.783291488885879517e-02 5.861646309494972229e-02 2.448519468307495117e-01 2.555225975811481476e-02 -1.390068698674440384e-02 1.316206753253936768e-01 -6.827943027019500732e-02 -7.678053528070449829e-02 1.263877451419830322e-01 2.921987175941467285e-01 3.108550310134887695e-01 -1.801113411784172058e-02 -4.490307345986366272e-02 2.512082755565643311e-01
-3.117576837539672852e-01 -1.154139637947082520e-01 3.480017781257629395e-01 -2.471621185541152954e-01 2.134047746658325195e-01 7.140273810364305973e-04 -5.772810429334640503e-02 -1.304301470518112183e-01 8.838076889514923096e-02 8.867271244525909424e-03 -1.478685885667800903e-01 -8.028910378925502300e-04 1.169686242938041687e-01 4.537155851721763611e-02 2.848376333713531494e-02 9.200867265462875366e-02 1.922223344445228577e-02 1.555624976754188538e-02 1.716896891593933105e-01 -2.905324697494506836e-01 -3.793541193008422852e-01 -1.314498484134674072e-01 -1.662317896261811256e-03 -7.401932775974273682e-02 1.054915040731430054e-02 1.775986514985561371e-02 2.926162909716367722e-03 4.117958843708038330e-01 2.677490413188934326e-01 2.267268002033233643e-01 1.111473664641380310e-01 2.272605895996093750e-03
-3.510990738868713379e-01 -2.876510918140411377e-01 3.071622252464294434e-01 8.475766330957412720e-02 -1.103587597608566284e-01 8.854647167026996613e-03 -7.610324770212173462e-02 1.277224719524383545e-01 2.339440733194351196e-01 2.387693226337432861e-01 1.177933365106582642e-01 1.333135515451431274e-01 2.345222830772399902e-01 -2.937093079090118408e-01 3.686430454254150391e-01 2.630496583878993988e-02 3.772139921784400940e-02 -1.897314935922622681e-01 6.606494635343551636e-02 -1.835924386978149414e-01 8.224625140428543091e-02 -7.575621455907821655e-02 2.405301183462142944e-01 1.039769574999809265e-01 -2.446443401277065277e-02 1.553905308246612549e-01 5.889752879738807678e-02 9.943801909685134888e-02 4.576853290200233459e-02 -6.159363314509391785e-02 7.195166498422622681e-02 -1.761234700679779053e-01
-2.754090130329132080e-01 -2.539684250950813293e-02 -2.288825251162052155e-02 -2.595872879028320312e-01 -1.188155487179756165e-01 5.065993964672088623e-02 8.138260990381240845e-02 -1.571346074342727661e-01 6.666741520166397095e-02 1.450548022985458374e-01 -2.218976616859436035e-01 4.802311062812805176e-01 -4.556370154023170471e-02 1.590247154235839844e-01 3.399164974689483643e-01 -7.531747967004776001e-02 3.521012887358665466e-02 7.511835545301437378e-02 1.395696103572845459e-01 8.764722384512424469e-03 -4.007811844348907471e-02 4.227946698665618896e-02 8.695317804813385010e-02 -1.063124537467956543e-01 8.328394591808319092e-02 -6.425746530294418335e-02 8.587300032377243042e-02 3.832525610923767090e-01 -4.785846918821334839e-02 2.925060391426086426e-01 8.104266971349716187e-02 2.126845866441726685e-01
2.188123613595962524e-01 5.726363975554704666e-03 -8.565604686737060547e-02 2.713151872158050537e-01 -7.458007335662841797e-02 -1.444386988878250122e-01 3.842278569936752319e-02 -5.207380652427673340e-02 2.216152548789978027e-01 2.225675284862518311e-01 6.572530418634414673e-02 2.275194674730300903e-01 2.852638065814971924e-01 -1.634856760501861572e-01 4.099647998809814453e-01 -4.334386438131332397e-02 1.073804944753646851e-01 1.748584657907485962e-01 9.032198041677474976e-02 -2.422550879418849945e-02 2.072086930274963379e-01 -7.072315365076065063e-02 -9.985188022255897522e-03 8.723790198564529419e-02 7.855202257633209229e-02 -2.091496884822845459e-01 2.429295033216476440e-01 2.932561337947845459e-01 1.878210753202438354e-01 4.433314874768257141e-02 -1.260699629783630371e-01 2.306020110845565796e-01
-2.609140872955322266e-01 -2.031530886888504028e-01 -1.446841564029455185e-02 6.739082932472229004e-02 1.924128681421279907e-01 -2.637869864702224731e-02 1.104541122913360596e-01 -1.428198069334030151e-01 -8.616031706333160400e-02 3.723054528236389160e-01 -1.148808225989341736e-01 4.078873246908187866e-02 -3.960059210658073425e-02 3.511698916554450989e-03 2.701441049575805664e-01 7.938690483570098877e-02 1.280458718538284302e-01 1.809228062629699707e-01 8.627219498157501221e-02 -9.504375047981739044e-04 9.325119107961654663e-02 -8.733051270246505737e-02 -9.548800438642501831e-02 -2.771114408969879150e-01 2.181602083146572113e-02 -3.018563985824584961e-01 -2.767821075394749641e-03 3.734087347984313965e-01 3.968073129653930664e-01 9.530895948410034180e-02 9.689831733703613281e-02 8.978156745433807373e-02
-2.543992735445499420e-02 -2.043686807155609131e-01 -4.287965595722198486e-02 -1.220947504043579102e-01 -5.783356726169586182e-02 -1.097227334976196289e-01 -1.579660475254058838e-01 -1.132307797670364380e-01 1.679004877805709839e-01 5.347216129302978516e-01 1.668249666690826416e-01 7.697582989931106567e-02 2.578468918800354004e-01 -1.069633513689041138e-01 3.033967018127441406e-01 -4.978129267692565918e-02 2.494210600852966309e-01 5.500622093677520752e-03 4.050290584564208984e-02 -2.491964958608150482e-02 1.456805597990751266e-02 -2.699097096920013428e-01 5.402125418186187744e-02 4.589144664350897074e-04 3.288045525550842285e-01 -2.791778184473514557e-02 -3.439741954207420349e-02 1.907463520765304565e-01 2.490492165088653564e-01 -6.502453982830047607e-02 6.008319556713104248e-02 -1.026994138956069946e-01
-3.304179608821868896e-01 -4.172299802303314209e-01 2.924062311649322510e-01 2.624496221542358398e-01 1.139687597751617432e-01 -4.600135982036590576e-02 -3.312816843390464783e-02 1.098070479929447174e-02 6.976091861724853516e-02 6.130075082182884216e-02 1.916704475879669189e-01 1.947338432073593140e-01 1.753624379634857178e-01 -4.925090074539184570e-02 2.871112227439880371e-01 1.820959150791168213e-01 1.115743890404701233e-01 -1.843264847993850708e-01 7.230512797832489014e-02 1.309811621904373169e-01 1.810075528919696808e-02 -3.272272273898124695e-02 6.782417744398117065e-02 1.853031814098358154e-01 -4.767477139830589294e-02 4.023587796837091446e-03 1.404857039451599121e-01 3.489192128181457520e-01 -2.794854529201984406e-02 -6.030603125691413879e-02 1.838785223662853241e-02 -2.373088896274566650e-01
-4.269780218601226807e-01 -2.590350508689880371e-01 2.054940462112426758e-01 -1.592338830232620239e-01 2.263696342706680298e-01 -4.825820028781890869e-02 5.048576369881629944e-02 1.116701662540435791e-01 9.920497983694076538e-02 1.620972305536270142e-01 8.627948909997940063e-02 -9.165808558464050293e-02 1.687988936901092529e-01 -2.825561165809631348e-01 2.775295376777648926e-01 -4.820369556546211243e-02 3.418905287981033325e-02 6.429873406887054443e-02 2.651464641094207764e-01 -8.848020434379577637e-02 1.453533619642257690e-01 -9.490663558244705200e-02 5.677381902933120728e-02 4.677848517894744873e-02 -1.002320572733879089e-01 -1.816549003124237061e-01 1.620706319808959961e-01 1.558666825294494629e-01 1.100598499178886414e-01 7.954429835081100464e-02 3.789507746696472168e-01 1.204424351453781128e-02
-2.018905133008956909e-01 -1.033964604139328003e-01 -3.519821912050247192e-02 2.365266233682632446e-01 -1.353763695806264877e-02 1.256144940853118896e-01 2.122042626142501831e-01 -2.394752353429794312e-01 1.490329653024673462e-01 2.629494071006774902e-01 1.754049658775329590e-01 3.630490899085998535e-01 2.656182944774627686e-01 9.121879190206527710e-02 2.407553791999816895e-01 -1.513907909393310547e-01 -7.645205408334732056e-02 3.112224638462066650e-01 5.543747544288635254e-02 7.182990014553070068e-02 1.704372763633728027e-01 7.161159068346023560e-02 -1.350376605987548828e-01 2.181408368051052094e-02 3.536116331815719604e-02 -1.656453162431716919e-01 1.438787281513214111e-01 3.162370026111602783e-01 1.807367056608200073e-01 -7.297410815954208374e-02 6.176989153027534485e-02 6.569606065750122070e-02
-2.627571858465671539e-02 2.218398898839950562e-01 3.276498615741729736e-01 3.458906710147857666e-01 -1.499973833560943604e-01 7.787489891052246094e-02 1.963582076132297516e-02 -3.053317666053771973e-01 -3.942012041807174683e-02 -1.541783567517995834e-02 -7.272687554359436035e-02 2.848609387874603271e-01 -1.001816149801015854e-02 -6.061889976263046265e-02 2.923405766487121582e-01 -1.177256926894187927e-01 1.487153321504592896e-01 -6.597042828798294067e-02 2.021116167306900024e-01 -2.111586481332778931e-01 -3.569728508591651917e-02 7.138361781835556030e-02 1.514787673950195312e-01 1.073109135031700134e-01 9.130932390689849854e-02 -2.050979435443878174e-01 3.718647658824920654e-01 2.033696919679641724e-01 1.986365579068660736e-02 -2.711332775652408600e-02 1.597947627305984497e-01 1.245568785816431046e-02
-2.251669913530349731e-01 -2.502351403236389160e-01 1.915762126445770264e-01 1.613106876611709595e-01 1.669188588857650757e-01 2.166658081114292145e-02 1.948991566896438599e-01 1.200508978217840195e-02 -1.165612190961837769e-01 1.462629884481430054e-01 -6.962694227695465088e-02 1.143867895007133484e-01 4.485817849636077881e-01 -3.776125311851501465e-01 2.007922232151031494e-01 -8.360753953456878662e-02 1.148875728249549866e-01 -5.232049897313117981e-02 1.531414389610290527e-01 2.673814296722412109e-01 1.835899800062179565e-01 -1.458002775907516479e-01 5.722454562783241272e-02 3.018669597804546356e-02 3.719716519117355347e-02 1.462042778730392456e-01 1.352439224720001221e-01 2.204160243272781372e-01 1.111548691987991333e-01 1.883701086044311523e-01 -6.402695924043655396e-02 -4.312685877084732056e-02
-1.806217581033706665e-01 2.040344178676605225e-01 4.641430079936981201e-01 -1.122456789016723633e-02 1.652211099863052368e-01 -2.279668897390365601e-01 1.054140031337738037e-01 6.106226146221160889e-02 1.732530593872070312e-01 1.016085669398307800e-01 1.206867024302482605e-01 5.601365864276885986e-02 1.600494384765625000e-01 -1.503961682319641113e-01 1.048949211835861206e-01 -2.742933928966522217e-01 -1.884603500366210938e-01 1.120469421148300171e-01 2.858421802520751953e-01 -1.695897728204727173e-01 8.069025725126266479e-02 1.912977248430252075e-01 -4.725331813097000122e-02 2.345493063330650330e-02 7.460893690586090088e-02 -2.262939661741256714e-01 1.122716590762138367e-01 1.858499199151992798e-01 9.116290509700775146e-02 -2.314394265413284302e-01 -1.918018758296966553e-01 1.286652982234954834e-01
-1.752893328666687012e-01 -2.512492835521697998e-01 1.030595079064369202e-01 -1.545311808586120605e-01 7.184674590826034546e-02 5.097629874944686890e-02 2.138440683484077454e-02 8.797606080770492554e-02 1.582617014646530151e-01 2.009353041648864746e-01 2.994839288294315338e-02 -8.201257139444351196e-02 -2.156026661396026611e-02 -2.927774786949157715e-01 2.804871499538421631e-01 4.589134454727172852e-02 -3.850880265235900879e-02 1.934217065572738647e-01 2.639035284519195557e-01 -6.634376943111419678e-02 8.089126087725162506e-03 -1.364400833845138550e-01 1.818074285984039307e-01 5.965801700949668884e-02 9.534412994980812073e-03 -2.296218872070312500e-01 2.447071969509124756e-01 1.747430115938186646e-01 1.996749639511108398e-01 -1.583328470587730408e-02 4.453377723693847656e-01 2.564476728439331055e-01
-2.286309450864791870e-01 -3.537296131253242493e-02 -6.691798567771911621e-02 1.199221163988113403e-01 -1.694659888744354248e-01 -1.189504638314247131e-01 3.182049095630645752e-01 3.652313724160194397e-02 8.365403860807418823e-02 -1.783501915633678436e-02 -4.439039155840873718e-02 2.990996241569519043e-01 4.533867910504341125e-02 2.115510217845439911e-02 4.454848468303680420e-01 -6.644502282142639160e-04 -4.168087989091873169e-02 1.392238289117813110e-01 3.334963321685791016e-01 -1.202774271368980408e-01 4.631383344531059265e-02 1.107057929039001465e-01 -1.164991855621337891e-01 2.327820062637329102e-01 2.254591882228851318e-02 -1.372196972370147705e-01 -1.491612344980239868e-01 2.712630033493041992e-01 2.925995886325836182e-01 1.552866250276565552e-01 -6.534127891063690186e-02 -1.559426933526992798e-01
2.600814029574394226e-02 1.302040070295333862e-01 7.312404364347457886e-02 -7.872471213340759277e-02 2.532746195793151855e-01 -2.875465899705886841e-02 -1.001966521143913269e-01 -3.925793804228305817e-03 2.851687371730804443e-01 5.514926090836524963e-02 -2.831510500982403755e-03 4.485645890235900879e-01 7.627291232347488403e-02 5.357103049755096436e-02 3.053394854068756104e-01 2.573035657405853271e-01 3.559439480304718018e-01 1.030703354626893997e-02 2.397414147853851318e-01 -3.251373395323753357e-02 -2.467279285192489624e-01 -2.417094558477401733e-01 1.079866476356983185e-02 -6.423583626747131348e-02 -2.584782615303993225e-02 2.437814772129058838e-01 2.077348381280899048e-01 1.486832350492477417e-01 -2.615164779126644135e-02 -2.661837078630924225e-02 6.755743175745010376e-02 -4.358468949794769287e-02
-1.262763589620590210e-01 -6.983596831560134888e-02 2.859810180962085724e-02 3.223437070846557617e-02 -2.439956646412611008e-03 -1.743122488260269165e-01 1.216443330049514771e-01 1.932865008711814880e-02 4.998971894383430481e-02 1.340044140815734863e-01 6.397517770528793335e-02 2.976410686969757080e-01 3.299374580383300781e-01 -2.376207262277603149e-01 2.645564973354339600e-01 -3.328368365764617920e-01 8.872129768133163452e-02 -2.591392099857330322e-01 2.152675688266754150e-01 1.185259744524955750e-01 -1.526153534650802612e-01 -1.919959634542465210e-01 -6.927770376205444336e-02 2.139796614646911621e-01 1.340372674167156219e-02 2.292523682117462158e-01 8.974148891866207123e-03 3.191983699798583984e-01 1.435235291719436646e-01 5.033929646015167236e-02 1.118884161114692688e-01 1.897796988487243652e-01
-1.366256922483444214e-01 7.081875205039978027e-02 8.315443061292171478e-03 -7.434301823377609253e-02 3.052983283996582031e-01 -1.645253747701644897e-01 2.635648101568222046e-02 -1.110758259892463684e-01 1.683946251869201660e-01 4.634590819478034973e-02 2.556873857975006104e-02 3.059658110141754150e-01 1.558460146188735962e-01 -2.876533009111881256e-02 2.708747982978820801e-01 1.503857821226119995e-01 2.983504533767700195e-01 7.798083871603012085e-02 7.986770570278167725e-02 2.647534571588039398e-02 -6.530039757490158081e-02 1.679259687662124634e-01 -1.488417536020278931e-01 -2.288906425237655640e-01 -6.594807654619216919e-02 -4.218225181102752686e-02 3.701378107070922852e-01 2.979732155799865723e-01 -6.936709396541118622e-03 -3.732452690601348877e-01 1.051951572299003601e-01 3.071551211178302765e-03
-2.353641241788864136e-01 -3.436385393142700195e-01 4.995217323303222656e-01 1.888376474380493164e-01 1.669803448021411896e-02 1.314558684825897217e-01 1.849131472408771515e-02 5.094358325004577637e-02 9.206049144268035889e-02 1.088866367936134338e-01 1.827476769685745239e-01 2.282106131315231323e-01 2.260867357254028320e-01 -2.751904726028442383e-02 1.504050344228744507e-01 2.192256152629852295e-01 -8.144488558173179626e-03 -2.545612677931785583e-02 1.825411915779113770e-01 3.079313039779663086e-02 -6.984493136405944824e-02 -4.158230125904083252e-02 2.868399322032928467e-01 1.058089807629585266e-01 2.703562378883361816e-02 2.464924566447734833e-02 1.761650294065475464e-01 2.630669474601745605e-01 2.111967839300632477e-02 6.459203362464904785e-02 -3.746160119771957397e-02 -2.231888175010681152e-01
-3.936019912362098694e-02 -9.173184633255004883e-02 1.948850452899932861e-01 -1.141509599983692169e-02 1.323604676872491837e-02 -2.619369653984904289e-03 3.289428353309631348e-01 1.085924804210662842e-01 1.518039107322692871e-01 -2.658738568425178528e-02 -1.490667164325714111e-01 2.949873208999633789e-01 -5.498038232326507568e-02 -6.770896166563034058e-02 6.473439931869506836e-01 5.706183612346649170e-02 -1.845009624958038330e-01 -1.091741845011711121e-01 1.465870589017868042e-01 -2.256381511688232422e-01 -5.399985611438751221e-02 5.152128636837005615e-02 -5.305137112736701965e-02 2.561102807521820068e-01 1.552377478219568729e-03 -2.588322013616561890e-02 -1.188568845391273499e-01 1.414272487163543701e-01 1.041816398501396179e-01 9.924305230379104614e-02 -1.754567958414554596e-02 -1.438449323177337646e-01
-1.428817361593246460e-01 2.116521745920181274e-01 7.782173901796340942e-02 -2.653216719627380371e-01 2.368464767932891846e-01 -7.356765866279602051e-02 -1.029966771602630615e-02 -1.531939804553985596e-01 2.148306071758270264e-01 3.273778036236763000e-02 -4.771319031715393066e-02 4.497122764587402344e-01 7.881603389978408813e-02 -3.824467658996582031e-01 1.063534468412399292e-01 2.119584009051322937e-02 1.550959199666976929e-01 -1.024478673934936523e-01 1.934400647878646851e-01 2.233035676181316376e-02 7.007057312875986099e-03 1.856145560741424561e-01 -1.239765211939811707e-01 -4.850625619292259216e-02 1.640793979167938232e-01 7.822828739881515503e-02 -7.550344616174697876e-02 2.652162611484527588e-01 -5.696724355220794678e-02 -3.096894025802612305e-01 1.254419386386871338e-01 9.279239177703857422e-02
9.740687161684036255e-02 -3.126528859138488770e-01 2.175849676132202148e-01 -4.211780428886413574e-02 5.443371087312698364e-02 4.535141587257385254e-02 1.498776525259017944e-01 -1.121979802846908569e-01 -9.723244607448577881e-02 1.930331587791442871e-01 -2.377470880746841431e-01 1.618582159280776978e-01 3.531531095504760742e-01 -1.419339235872030258e-02 4.110660851001739502e-01 4.991757124662399292e-02 -8.834680169820785522e-02 -2.124159038066864014e-01 6.639144569635391235e-02 -1.236980035901069641e-01 1.839265823364257812e-01 1.269714832305908203e-01 -2.126248925924301147e-01 6.263159215450286865e-02 -1.399515718221664429e-01 2.047075927257537842e-01 4.611490294337272644e-02 2.425105124711990356e-01 2.471180260181427002e-01 9.463150054216384888e-02 9.958066791296005249e-02 6.051656603813171387e-02
-2.459187805652618408e-01 -2.133313715457916260e-01 -7.589542865753173828e-02 -8.832158893346786499e-02 -4.220722243189811707e-02 -1.817058920860290527e-01 -2.208950072526931763e-01 -8.916000276803970337e-02 1.769031882286071777e-01 1.212493926286697388e-01 -1.993564665317535400e-01 3.752987086772918701e-01 1.054561585187911987e-01 -3.184343874454498291e-02 2.628622651100158691e-01 2.651287913322448730e-01 -2.339656651020050049e-02 9.012397378683090210e-02 6.528153270483016968e-02 -9.334124624729156494e-03 -4.247656837105751038e-02 9.325081110000610352e-02 -1.058971509337425232e-03 -1.692126840353012085e-01 6.816023495048284531e-03 -2.668836712837219238e-01 7.120219618082046509e-02 1.251254826784133911e-01 3.721035420894622803e-01 2.245611399412155151e-01 1.973339915275573730e-01 1.970167607069015503e-01
-1.084962263703346252e-01 8.595324307680130005e-02 2.786182761192321777e-01 4.252151772379875183e-02 4.536297023296356201e-01 5.268745124340057373e-02 -5.347822979092597961e-02 -8.401991426944732666e-02 8.362609148025512695e-02 9.913010150194168091e-02 2.793835289776325226e-02 1.856261640787124634e-01 2.577652335166931152e-01 -1.391754448413848877e-01 4.195143878459930420e-01 4.767710715532302856e-02 4.871763661503791809e-02 -6.476090848445892334e-02 1.184122040867805481e-01 6.537371873855590820e-02 -3.255309537053108215e-02 1.200533732771873474e-01 -4.812029004096984863e-02 -5.569382384419441223e-02 -3.853188157081604004e-01 -2.530704140663146973e-01 -2.165955677628517151e-02 1.002715602517127991e-01 4.115340486168861389e-02 -4.238177835941314697e-02 2.431169748306274414e-01 1.881664097309112549e-01
-1.210701558738946915e-02 -1.041827127337455750e-01 -1.272877454757690430e-01 5.938642844557762146e-02 -1.454642862081527710e-01 -2.210429497063159943e-02 -2.151604928076267242e-02 -6.837016344070434570e-02 -9.321524947881698608e-02 -1.505998671054840088e-01 -2.343948781490325928e-01 3.160658478736877441e-01 1.391237080097198486e-01 -1.149743869900703430e-01 4.325589835643768311e-01 2.390968948602676392e-01 1.495290696620941162e-01 -4.181533306837081909e-02 2.542547881603240967e-01 -1.401199847459793091e-01 2.488861382007598877e-01 -9.613669663667678833e-02 -4.574711248278617859e-02 -1.799654960632324219e-01 2.445553615689277649e-02 -1.436460316181182861e-01 -1.619201302528381348e-01 3.767610490322113037e-01 1.543019413948059082e-01 5.774334818124771118e-02 -1.677427254617214203e-02 2.203404158353805542e-01
-6.766308099031448364e-02 -3.891427442431449890e-02 3.109967112541198730e-01 -2.904175817966461182e-01 1.427889019250869751e-01 -3.341774269938468933e-02 1.538340747356414795e-01 -2.197916060686111450e-01 3.138361498713493347e-02 2.343652695417404175e-01 1.142706796526908875e-01 3.044177591800689697e-01 -3.130538016557693481e-02 -2.102851420640945435e-01 2.912984788417816162e-01 7.782204449176788330e-02 6.759777665138244629e-02 -5.968637764453887939e-02 1.963308453559875488e-02 9.371297806501388550e-02 -9.954633563756942749e-02 3.887606561183929443e-01 -8.444744348526000977e-02 -4.544833675026893616e-02 -1.301241070032119751e-01 5.597514659166336060e-02 1.898136883974075317e-01 1.907368302345275879e-01 2.995838224887847900e-01 1.500034481287002563e-01 5.478762462735176086e-02 1.623182594776153564e-01
-3.227215409278869629e-01 -8.836887776851654053e-02 1.237335875630378723e-01 -2.299577146768569946e-01 2.214896082878112793e-01 -1.749152392148971558e-01 2.568407654762268066e-01 1.586946658790111542e-02 4.299439862370491028e-02 -5.431812256574630737e-02 -1.217284202575683594e-01 1.962635964155197144e-01 1.707923971116542816e-02 -1.260033100843429565e-01 3.341989219188690186e-01 -9.518385678529739380e-02 2.854327671229839325e-02 3.148241639137268066e-01 2.002512514591217041e-01 -2.807900905609130859e-01 -1.106039434671401978e-01 2.653143703937530518e-01 1.958423256874084473e-01 -1.631397306919097900e-01 2.012637555599212646e-01 7.446400076150894165e-02 8.622565865516662598e-02 1.890763640403747559e-01 1.075233891606330872e-02 6.038612872362136841e-02 -1.072635129094123840e-01 8.919052779674530029e-02
-2.022789791226387024e-02 2.066673785448074341e-01 2.099936157464981079e-01 -1.066914573311805725e-01 -4.922262579202651978e-02 -3.078550994396209717e-01 1.478069275617599487e-01 1.197684928774833679e-01 -2.005522251129150391e-01 -1.396899372339248657e-01 2.262275964021682739e-01 3.323928415775299072e-01 4.763998463749885559e-02 -3.911261558532714844e-01 2.625442147254943848e-01 5.664079263806343079e-02 6.372319906949996948e-02 -9.687208384275436401e-02 2.232852578163146973e-01 -2.439606487751007080e-01 1.826921999454498291e-01 -1.062412336468696594e-01 4.851230978965759277e-02 -4.739217087626457214e-02 -1.693894527852535248e-02 -1.301866620779037476e-01 4.031516984105110168e-02 1.301356106996536255e-01 1.043226793408393860e-01 -2.614841163158416748e-01 1.750827729701995850e-01 -3.790074214339256287e-02
6.626871973276138306e-02 1.338174045085906982e-01 4.932149499654769897e-02 1.506579071283340454e-01 1.153269335627555847e-01 -4.200532101094722748e-03 2.483492344617843628e-01 -1.271253526210784912e-01 -2.383666038513183594e-01 1.060241609811782837e-01 -4.979493096470832825e-02 3.509410917758941650e-01 3.076455891132354736e-01 -6.819164752960205078e-02 3.765968680381774902e-01 2.256893813610076904e-01 -1.595927178859710693e-01 -2.401584535837173462e-01 1.770738363265991211e-01 -1.666343510150909424e-01 7.150721549987792969e-02 -2.140400558710098267e-02 3.041614079847931862e-03 -3.668129444122314453e-02 3.262646198272705078e-01 1.313953381031751633e-02 7.391400169581174850e-03 1.705690175294876099e-01 1.623475700616836548e-01 5.847818404436111450e-02 -1.694511324167251587e-01 -1.794577538967132568e-01
-1.444169227033853531e-02 1.085237339138984680e-01 3.888217732310295105e-02 -1.216810867190361023e-01 2.336022555828094482e-01 3.802683949470520020e-02 8.968581259250640869e-02 -1.551946401596069336e-01 -3.433394730091094971e-01 1.641278415918350220e-01 -4.621991142630577087e-02 3.417243659496307373e-01 3.440605401992797852e-01 -6.976842135190963745e-02 3.593700826168060303e-01 -7.318533957004547119e-02 -1.445744335651397705e-01 -2.897683978080749512e-01 8.928417414426803589e-02 -1.164464727044105530e-01 2.240589112043380737e-01 -4.870820790529251099e-02 -1.467768698930740356e-01 -4.949664697051048279e-02 1.273942887783050537e-01 -4.164355993270874023e-02 1.004665344953536987e-02 3.155453205108642578e-01 1.405542194843292236e-01 -6.121621280908584595e-02 -8.610480278730392456e-02 1.027306765317916870e-01
-3.044796586036682129e-01 8.067715913057327271e-02 3.998408615589141846e-01 1.162790581583976746e-01 8.829671889543533325e-02 -1.915726065635681152e-02 -2.698283270001411438e-02 -1.134594604372978210e-01 -3.287116289138793945e-01 -6.007326766848564148e-03 -1.858472675085067749e-01 2.392183393239974976e-01 1.706757098436355591e-01 1.053667590022087097e-01 3.463128209114074707e-01 1.680633276700973511e-01 1.512222141027450562e-01 -3.476637601852416992e-02 2.830525338649749756e-01 -9.668981283903121948e-02 9.613721072673797607e-02 1.264389697462320328e-02 -1.935403794050216675e-01 8.330947905778884888e-02 -2.022777497768402100e-01 4.662171378731727600e-02 2.334445118904113770e-01 7.290609180927276611e-02 1.053538545966148376e-01 1.441621184349060059e-01 1.233649551868438721e-01 -3.915167879313230515e-03
-2.464897483587265015e-01 1.194561347365379333e-01 -3.214123472571372986e-02 -6.231779698282480240e-03 2.222583889961242676e-01 3.007023967802524567e-02 -1.092611178755760193e-01 -1.966306567192077637e-01 3.094403147697448730e-01 2.207693755626678467e-01 1.918445378541946411e-01 3.512311577796936035e-01 -4.330358281731605530e-02 -1.411466002464294434e-01 3.351686596870422363e-01 1.790081560611724854e-01 1.982539594173431396e-01 1.331207007169723511e-01 2.910210490226745605e-01 1.001530792564153671e-02 -7.215883582830429077e-02 2.633220553398132324e-01 4.924369603395462036e-02 -5.267173051834106445e-02 -1.531127095222473145e-01 -2.839774638414382935e-02 8.455933630466461182e-02 5.422534421086311340e-02 -1.898784190416336060e-01 -1.240620762109756470e-01 2.116064578294754028e-01 -5.479486193507909775e-03
-1.209854707121849060e-01 -1.837207227945327759e-01 2.345454096794128418e-01 2.275548279285430908e-01 1.069943010807037354e-01 -1.112401485443115234e-01 -7.317972928285598755e-02 -5.413726717233657837e-02 1.029701903462409973e-01 -1.793055236339569092e-02 5.282356217503547668e-02 -2.628227695822715759e-02 2.315558344125747681e-01 -1.623981446027755737e-01 2.617650926113128662e-01 3.777842223644256592e-01 -7.977275550365447998e-02 5.856255069375038147e-02 3.151620626449584961e-01 1.422853469848632812e-01 1.465944349765777588e-01 -2.468013167381286621e-01 4.100937843322753906e-01 1.050666272640228271e-01 5.425227060914039612e-02 -8.515051007270812988e-02 2.179152369499206543e-01 1.279721558094024658e-01 -6.800596415996551514e-02 -1.657304763793945312e-01 2.765166945755481720e-02 -9.577840566635131836e-02
1.276041865348815918e-01 1.493563503026962280e-01 1.306670010089874268e-01 3.390432149171829224e-02 -1.747024059295654297e-01 -3.097671084105968475e-02 -1.671249978244304657e-02 -1.835920959711074829e-01 6.367243826389312744e-02 1.037958487868309021e-01 -2.123648226261138916e-01 2.400950491428375244e-01 -7.552471011877059937e-02 -3.430114090442657471e-01 3.054004907608032227e-01 -2.757092751562595367e-02 -2.240650504827499390e-01 -8.650129660964012146e-03 8.115419000387191772e-02 5.535845831036567688e-02 2.089218199253082275e-01 -2.875931560993194580e-01 8.030634373426437378e-02 -2.447719126939773560e-01 -9.975584596395492554e-02 -1.609661281108856201e-01 6.366881076246500015e-03 4.219650626182556152e-01 6.969273090362548828e-02 -1.194939166307449341e-01 1.310428529977798462e-01 -1.996054947376251221e-01
3.841795399785041809e-02 -1.256194859743118286e-01 2.089613825082778931e-01 1.723381131887435913e-01 4.457796365022659302e-02 -1.720320880413055420e-01 9.290193766355514526e-02 -4.383157007396221161e-03 2.152605354785919189e-02 4.107204079627990723e-02 5.549503862857818604e-02 1.251415163278579712e-01 2.375908792018890381e-01 -1.449709534645080566e-01 5.451866984367370605e-01 1.667416989803314209e-01 3.088529780507087708e-02 -1.450214982032775879e-01 -4.968197084963321686e-03 -8.743945509195327759e-02 -3.509838879108428955e-01 1.017521545290946960e-01 9.695107489824295044e-02 7.468935102224349976e-02 -1.228971853852272034e-01 -8.048694580793380737e-02 -2.013292908668518066e-01 1.494818478822708130e-01 1.305702924728393555e-01 -3.093303926289081573e-02 3.941144049167633057e-01 9.894526004791259766e-02
-3.820573985576629639e-01 -2.495250552892684937e-01 2.650073170661926270e-01 8.129933476448059082e-02 1.549547165632247925e-01 1.885922551155090332e-01 1.958373785018920898e-01 -6.950665265321731567e-02 5.258899927139282227e-02 9.094904363155364990e-02 2.247213944792747498e-02 4.690341278910636902e-02 -1.193903386592864990e-01 -2.086855173110961914e-01 4.114438891410827637e-01 -5.730199441313743591e-02 -1.691839545965194702e-01 1.442991346120834351e-01 9.070435911417007446e-02 1.023043766617774963e-01 3.554806485772132874e-02 -1.664016395807266235e-01 3.350123763084411621e-01 -7.288304716348648071e-02 8.974073082208633423e-02 8.943847566843032837e-02 -1.247539147734642029e-01 2.119274288415908813e-01 -9.873392060399055481e-03 -1.577620208263397217e-01 2.156345397233963013e-01 -7.350317388772964478e-02
-1.612608879804611206e-01 -4.237547814846038818e-01 2.890978455543518066e-01 2.231956720352172852e-01 2.649356052279472351e-02 -1.095171943306922913e-01 1.082594096660614014e-01 9.559586644172668457e-02 1.718719750642776489e-01 9.716884046792984009e-02 -1.129805967211723328e-01 1.931970268487930298e-01 2.708770632743835449e-01 -2.148648202419281006e-01 8.025448769330978394e-02 -1.519379168748855591e-01 -7.365481927990913391e-03 -1.700664460659027100e-01 1.146342605352401733e-01 -7.157372310757637024e-03 2.235815823078155518e-01 -9.281968325376510620e-02 5.295863375067710876e-02 4.002141579985618591e-02 8.002936094999313354e-02 6.829165667295455933e-02 3.464014232158660889e-01 3.086395263671875000e-01 1.279194056987762451e-01 -3.187119588255882263e-02 1.112359315156936646e-01 -1.675908714532852173e-01
3.611801564693450928e-02 -1.461566388607025146e-01 9.876453131437301636e-02 -1.414814032614231110e-02 1.794177144765853882e-01 -1.632338762283325195e-01 2.969121038913726807e-01 6.468347460031509399e-02 2.739406526088714600e-01 1.092293784022331238e-01 -1.115082055330276489e-01 1.568297892808914185e-01 1.343891769647598267e-01 -1.790184974670410156e-01 5.071278214454650879e-01 -8.341731876134872437e-02 3.393066301941871643e-02 2.215194404125213623e-01 1.888141483068466187e-01 -7.679387181997299194e-02 -1.971696317195892334e-01 2.061182260513305664e-01 -9.793520718812942505e-02 4.026883468031883240e-02 8.252934366464614868e-02 -2.398822009563446045e-01 -2.232156693935394287e-01 6.377917528152465820e-02 2.497306317090988159e-01 -5.092696100473403931e-02 9.376622736454010010e-02 -4.013112932443618774e-02
-2.623185217380523682e-01 -1.187193989753723145e-01 4.568173736333847046e-02 1.164566949009895325e-01 -1.981387287378311157e-02 1.149673759937286377e-02 4.984630644321441650e-02 1.205916702747344971e-02 1.281739622354507446e-01 8.088976144790649414e-02 -2.467840462923049927e-01 2.975258827209472656e-01 3.717302158474922180e-02 3.137451410293579102e-02 4.814675152301788330e-01 4.223787486553192139e-01 1.851576119661331177e-01 -2.614600360393524170e-01 9.823563694953918457e-02 -1.537422239780426025e-01 1.719282269477844238e-01 -5.554238334298133850e-02 -8.818378299474716187e-02 -4.402018338441848755e-02 -3.611893206834793091e-02 -1.401475071907043457e-01 -1.610465198755264282e-01 2.563263475894927979e-01 6.616767495870590210e-03 9.395874291658401489e-02 4.709916189312934875e-02 1.065309122204780579e-01
-1.616264730691909790e-01 -1.643781065940856934e-01 -1.366829276084899902e-01 -4.466389492154121399e-02 2.010459899902343750e-01 -8.171404711902141571e-03 -3.435494303703308105e-01 -7.333852350711822510e-03 2.133869230747222900e-01 1.426922380924224854e-01 2.219147682189941406e-01 1.806235909461975098e-01 1.521969437599182129e-01 5.954315140843391418e-02 1.890916079282760620e-01 -7.758857309818267822e-02 1.418527215719223022e-01 8.596781641244888306e-02 1.056894287467002869e-01 -2.001743018627166748e-02 -8.660210669040679932e-02 -1.298084761947393417e-02 1.079663485288619995e-01 -8.888014405965805054e-02 3.757340610027313232e-01 9.478323161602020264e-02 3.140275552868843079e-02 4.324808120727539062e-01 2.521809339523315430e-01 -4.390715435147285461e-02 -2.788257226347923279e-02 2.838443815708160400e-01
1.080584619194269180e-02 -1.262129396200180054e-01 3.797142505645751953e-01 5.202225223183631897e-02 1.493433266878128052e-01 8.393104374408721924e-02 -4.929557070136070251e-02 -1.838849857449531555e-02 1.265257000923156738e-01 8.517604321241378784e-02 -1.433569788932800293e-01 3.604400157928466797e-02 1.447454392910003662e-01 -7.043766230344772339e-02 2.881425619125366211e-01 1.079625785350799561e-01 1.146110519766807556e-01 -1.213022544980049133e-01 2.127601653337478638e-01 -1.834012418985366821e-01 -3.378610825166106224e-03 -1.817513071000576019e-02 -5.427318438887596130e-02 8.275043964385986328e-02 3.073665201663970947e-01 -1.997600048780441284e-01 -2.354305535554885864e-01 2.733435630798339844e-01 4.573576748371124268e-01 -3.385633230209350586e-02 1.161927357316017151e-01 -1.844073235988616943e-01
1.996342092752456665e-02 -2.527272701263427734e-01 5.659210681915283203e-02 -5.249659530818462372e-03 1.418388336896896362e-01 -2.602973952889442444e-02 6.592856347560882568e-02 -1.964938938617706299e-01 -1.700014108791947365e-03 2.782072126865386963e-01 -6.846325099468231201e-02 4.085813760757446289e-01 -2.205350548028945923e-01 -2.347423136234283447e-01 1.749251484870910645e-01 1.186245754361152649e-01 -7.487920671701431274e-02 2.484500110149383545e-01 -2.206141129136085510e-03 9.499109536409378052e-02 -1.047453358769416809e-01 -1.363249961286783218e-02 1.170788779854774475e-01 9.941078722476959229e-02 1.579321175813674927e-01 2.067482657730579376e-02 2.410952001810073853e-01 2.594524919986724854e-01 3.376714289188385010e-01 8.277101069688796997e-02 1.326138526201248169e-01 -2.663227021694183350e-01
-1.269686315208673477e-02 -3.686719015240669250e-02 2.512480020523071289e-01 -2.101031541824340820e-01 8.099225163459777832e-02 9.625244885683059692e-02 1.355961710214614868e-01 2.031533569097518921e-01 4.420518130064010620e-02 9.301783889532089233e-02 1.036752089858055115e-01 2.447134107351303101e-01 4.658006504178047180e-02 -3.381668031215667725e-01 1.813472360372543335e-01 7.810915261507034302e-02 2.961821854114532471e-01 1.680620014667510986e-01 4.631762206554412842e-02 -2.833102643489837646e-01 1.180740743875503540e-01 2.257347106933593750e-02 2.394546009600162506e-02 6.727883219718933105e-02 -1.335425972938537598e-01 -4.271195828914642334e-01 1.073165982961654663e-01 2.709784805774688721e-01 1.349620670080184937e-01 -2.071381807327270508e-01 1.212483197450637817e-01 -3.474216675385832787e-03
4.338325932621955872e-02 2.009129524230957031e-01 3.170558810234069824e-01 -3.373631043359637260e-03 -2.012600600719451904e-01 7.890090346336364746e-02 -8.451707661151885986e-02 -2.378620803356170654e-01 1.296822726726531982e-01 5.585944652557373047e-02 -1.126282587647438049e-01 1.746110767126083374e-01 1.949860751628875732e-01 -4.328045845031738281e-01 4.201848432421684265e-02 2.457437105476856232e-02 -2.604541778564453125e-01 -9.235580265522003174e-02 3.212932944297790527e-01 -1.759292483329772949e-01 -1.576068699359893799e-01 -2.590380012989044189e-01 5.539963021874427795e-02 -1.525882184505462646e-01 2.338637411594390869e-02 6.086440384387969971e-02 5.751823633909225464e-02 2.933548986911773682e-01 1.759103126823902130e-02 -2.959576062858104706e-02 1.716455221176147461e-01 5.328642204403877258e-02
-9.918013960123062134e-02 1.998011320829391479e-01 1.691711246967315674e-01 2.478838141541928053e-04 1.543653849512338638e-02 1.459460239857435226e-02 -5.911020189523696899e-02 -5.385906994342803955e-02 1.626403778791427612e-01 2.061359435319900513e-01 -1.452764845453202724e-03 9.202198684215545654e-02 -1.576804667711257935e-01 -2.700300216674804688e-01 4.422361552715301514e-01 1.626742631196975708e-01 2.967834770679473877e-01 -7.053156942129135132e-02 3.748649358749389648e-01 5.642836913466453552e-02 3.777079284191131592e-02 9.968131780624389648e-03 2.144544124603271484e-01 6.210605427622795105e-02 -2.489086538553237915e-01 -2.332840263843536377e-01 2.060320824384689331e-01 1.399450153112411499e-01 -1.111276149749755859e-01 7.093978673219680786e-02 1.013882532715797424e-01 1.527730077505111694e-01
2.285084314644336700e-02 -2.515686908736824989e-03 8.899569511413574219e-02 -8.038491755723953247e-02 2.049244344234466553e-01 -3.440709710121154785e-01 -6.767091900110244751e-02 -2.333266139030456543e-01 1.540149450302124023e-01 4.172738194465637207e-01 -1.161852627992630005e-01 3.492522239685058594e-01 2.725002542138099670e-02 -1.272514760494232178e-01 2.155891209840774536e-01 1.122148111462593079e-01 9.327957779169082642e-02 7.768794149160385132e-02 1.234675422310829163e-01 5.701868794858455658e-04 -1.658413857221603394e-01 1.760363429784774780e-01 -2.228592187166213989e-01 -1.285252273082733154e-01 -1.560560427606105804e-02 -2.336542904376983643e-01 1.081332378089427948e-02 2.007086127996444702e-01 3.182494938373565674e-01 4.695222526788711548e-02 -1.323373429477214813e-02 5.300979316234588623e-02
-1.368376147001981735e-02 5.393704026937484741e-02 5.064058899879455566e-01 -7.027772814035415649e-02 -4.371664673089981079e-02 -1.867294013500213623e-01 -1.405558735132217407e-01 -1.903485804796218872e-01 -5.667148903012275696e-02 1.924921423196792603e-01 1.892789080739021301e-02 1.174193695187568665e-01 -1.285968068987131119e-02 3.954616561532020569e-02 2.580088973045349121e-01 2.595153450965881348e-01 1.035211980342864990e-01 -1.025777831673622131e-01 4.256922602653503418e-01 -7.825153879821300507e-03 -8.178330957889556885e-02 2.120758034288883209e-02 -9.317139163613319397e-03 -9.905625134706497192e-02 -5.693867430090904236e-02 -1.542949303984642029e-02 2.776059508323669434e-01 1.307636201381683350e-01 3.155804574489593506e-01 1.502405107021331787e-01 -9.415904060006141663e-03 1.150918453931808472e-01
-1.045357156544923782e-02 -2.249905914068222046e-01 1.649083346128463745e-01 9.982867166399955750e-03 1.992499083280563354e-01 8.154501765966415405e-02 -1.048149820417165756e-02 -2.990030944347381592e-01 -1.020380947738885880e-02 1.145019531250000000e-01 -1.809155791997909546e-01 1.611118018627166748e-01 -2.678188681602478027e-01 -2.502647042274475098e-02 3.130209743976593018e-01 1.729851663112640381e-01 1.602054238319396973e-01 3.236406147480010986e-01 1.459759175777435303e-01 -5.964402109384536743e-03 -1.954822242259979248e-02 1.337902434170246124e-02 5.248348787426948547e-02 2.419228293001651764e-02 3.002177774906158447e-01 5.675347521901130676e-02 -8.427158743143081665e-02 4.773803949356079102e-01 6.839229911565780640e-02 -4.202938452363014221e-02 1.414009630680084229e-01 -5.927041918039321899e-02
-2.012749761343002319e-01 -4.593411460518836975e-02 1.551338434219360352e-01 5.641230940818786621e-02 1.333132088184356689e-01 -2.150328606367111206e-01 1.483487337827682495e-01 -3.554376587271690369e-02 4.717392474412918091e-02 1.654762774705886841e-01 2.234035730361938477e-01 2.367548197507858276e-01 -8.355239033699035645e-02 4.100149497389793396e-03 4.844069778919219971e-01 4.849708452820777893e-02 4.942643642425537109e-02 -2.771534621715545654e-01 1.364020705223083496e-01 -1.850572675466537476e-01 -2.752691321074962616e-02 -5.934729799628257751e-02 -1.860119253396987915e-01 2.239975631237030029e-01 2.396098524332046509e-02 -3.189765810966491699e-01 1.426694169640541077e-02 2.407290786504745483e-01 -2.113317325711250305e-02 -1.400528699159622192e-01 -2.424275279045104980e-01 -5.298237875103950500e-02
6.718409713357686996e-03 -1.070964634418487549e-01 3.055969998240470886e-02 -1.777055710554122925e-01 1.544620245695114136e-01 -1.970981955528259277e-01 1.794133782386779785e-01 -6.181370094418525696e-02 -7.228527218103408813e-02 6.946393847465515137e-02 -3.409745991230010986e-01 3.398225605487823486e-01 1.024946421384811401e-01 -1.027798876166343689e-01 2.832604050636291504e-01 2.038812264800071716e-02 1.163973007351160049e-02 -9.410673379898071289e-02 1.077005714178085327e-01 -3.339961543679237366e-02 2.800357937812805176e-01 -8.485110849142074585e-02 8.998085558414459229e-02 2.402940839529037476e-01 2.994260936975479126e-02 -1.300027314573526382e-02 5.905701592564582825e-02 3.408093750476837158e-02 4.362800121307373047e-01 4.890112578868865967e-02 1.445821076631546021e-01 -3.481763601303100586e-01
-2.512758970260620117e-01 -3.428481519222259521e-01 4.036281406879425049e-01 2.590900063514709473e-01 -3.973126411437988281e-02 1.316491216421127319e-01 3.899215906858444214e-02 2.470743656158447266e-02 8.866207301616668701e-02 2.015877962112426758e-01 1.256341785192489624e-01 2.331940233707427979e-01 1.809529215097427368e-01 -1.102872639894485474e-01 1.166894063353538513e-01 1.704589128494262695e-01 -5.641072243452072144e-02 -3.383510559797286987e-02 2.914532423019409180e-01 -9.325953572988510132e-02 -4.762184619903564453e-02 -9.622543305158615112e-02 2.036144584417343140e-01 9.976846724748611450e-02 1.539187133312225342e-01 -9.170781821012496948e-02 2.608275711536407471e-01 2.368082851171493530e-01 -8.123943954706192017e-02 -5.140858888626098633e-02 -8.437670767307281494e-02 -1.688429862260818481e-01
-5.423329770565032959e-02 1.375858020037412643e-02 -1.111086755990982056e-01 -2.217327952384948730e-01 1.016853079199790955e-01 3.830085694789886475e-02 9.975677728652954102e-02 -1.704909950494766235e-01 -1.155993938446044922e-01 2.519674897193908691e-01 -4.451971501111984253e-02 9.389490634202957153e-02 2.520662732422351837e-02 -2.586068771779537201e-02 2.558916509151458740e-01 2.426729537546634674e-02 6.676737219095230103e-02 2.118027806282043457e-01 3.247709870338439941e-01 -2.846208773553371429e-02 5.271856114268302917e-02 -2.912508137524127960e-02 3.750521838665008545e-01 -1.668481379747390747e-01 9.008001536130905151e-02 6.237547844648361206e-02 5.664553493261337280e-02 2.486993968486785889e-01 2.981879115104675293e-01 1.547113656997680664e-01 -1.203231140971183777e-01 -4.442764520645141602e-01
-7.939337193965911865e-02 3.300589025020599365e-01 3.387691676616668701e-01 -1.037468537688255310e-01 -1.277007907629013062e-01 -4.994769766926765442e-02 -1.766823530197143555e-01 -1.678484976291656494e-01 -1.484738737344741821e-01 1.790850758552551270e-01 4.373611882328987122e-02 1.026692688465118408e-01 2.385258823633193970e-01 -2.101265490055084229e-01 1.188967823982238770e-01 2.682387642562389374e-02 -1.698452830314636230e-01 4.309079423546791077e-02 2.832709252834320068e-01 2.596161663532257080e-01 2.790597826242446899e-02 -1.509025543928146362e-01 6.501952186226844788e-03 4.270357638597488403e-02 5.165157839655876160e-02 -1.414560228586196899e-01 -1.774563491344451904e-01 4.234682321548461914e-01 -4.041413217782974243e-02 -2.543727308511734009e-02 2.401274740695953369e-01 -3.695372492074966431e-02
-2.413924187421798706e-01 -2.409205585718154907e-01 7.925178110599517822e-02 2.151878923177719116e-01 9.001282975077629089e-03 -1.173636689782142639e-01 8.981086313724517822e-02 2.419352829456329346e-01 1.360932290554046631e-01 1.358641684055328369e-01 -1.694115065038204193e-02 1.123148128390312195e-01 2.546454966068267822e-01 -3.463096618652343750e-01 3.111299872398376465e-01 -1.540206223726272583e-01 -5.114560574293136597e-02 -1.502472534775733948e-02 7.185824215412139893e-03 1.336097717285156250e-01 2.121351808309555054e-01 -1.174491345882415771e-01 -9.604499489068984985e-02 -6.635489314794540405e-02 -1.219577193260192871e-01 1.007883846759796143e-01 1.925910860300064087e-01 3.490146100521087646e-01 5.513254553079605103e-02 9.295553714036941528e-02 1.539229005575180054e-01 -2.880800664424896240e-01
-1.693529933691024780e-01 1.481182873249053955e-01 4.465847015380859375e-01 7.779653184115886688e-03 4.012098014354705811e-01 5.878464784473180771e-03 -9.927528351545333862e-02 -2.401943132281303406e-02 -1.043521463871002197e-01 1.492160558700561523e-02 -2.446779794991016388e-02 4.475224018096923828e-02 1.745700463652610779e-02 -6.088348478078842163e-02 2.104048877954483032e-01 -4.556097835302352905e-02 -1.658932566642761230e-01 1.230822727084159851e-01 4.981674253940582275e-02 -1.836119443178176880e-01 -9.336251765489578247e-02 -1.709140278398990631e-02 1.489547938108444214e-01 2.927531599998474121e-01 -1.464309543371200562e-01 6.751286983489990234e-02 8.060023933649063110e-02 2.476743757724761963e-01 1.919459998607635498e-01 2.794907689094543457e-01 2.593804895877838135e-01 -2.062370181083679199e-01
1.994329504668712616e-02 1.014306992292404175e-01 1.816613078117370605e-01 -4.380821585655212402e-01 1.888917386531829834e-01 -1.334142386913299561e-01 -9.057082235813140869e-02 -2.115349173545837402e-01 -2.612598538398742676e-01 1.899683773517608643e-01 -1.589062274433672428e-03 2.177843004465103149e-01 3.960584104061126709e-02 -2.353827655315399170e-01 2.224780321121215820e-01 9.882706403732299805e-02 -9.109985083341598511e-02 2.072368115186691284e-01 -1.416879985481500626e-02 -2.565056551247835159e-03 -1.279392987489700317e-01 1.568146748468279839e-03 -5.120114982128143311e-02 -1.659566462039947510e-01 2.687315642833709717e-01 -1.783630847930908203e-01 1.668086946010589600e-01 3.016076683998107910e-01 2.536574304103851318e-01 2.166984602808952332e-03 5.553368106484413147e-02 -4.138582572340965271e-02
-5.248322710394859314e-02 5.507818982005119324e-02 -1.200330555438995361e-01 -1.080507114529609680e-01 2.836604043841362000e-02 -2.705928385257720947e-01 -2.036908417940139771e-01 2.618559636175632477e-02 3.338945806026458740e-01 1.518766582012176514e-01 7.538705319166183472e-02 1.437589824199676514e-01 -2.486363053321838379e-02 -2.463364750146865845e-01 5.321636795997619629e-01 9.776579216122627258e-03 1.442969292402267456e-01 -1.123114302754402161e-01 1.653697341680526733e-01 -1.067728772759437561e-01 -1.520442496985197067e-02 2.365987151861190796e-01 7.851164042949676514e-02 -2.333357036113739014e-01 -2.141944505274295807e-02 -8.161018043756484985e-02 6.646203994750976562e-02 1.698930114507675171e-01 4.794100299477577209e-02 -2.942965924739837646e-01 1.637015938758850098e-01 3.637316450476646423e-02
-3.376979231834411621e-01 2.878011465072631836e-01 9.714053571224212646e-02 -2.335056215524673462e-01 5.696189403533935547e-02 -1.269108802080154419e-01 1.022716313600540161e-01 -8.042258024215698242e-02 9.780668467283248901e-02 2.321249432861804962e-02 1.103045195341110229e-01 1.700911372900009155e-01 1.275457143783569336e-01 -2.518571615219116211e-01 1.756864339113235474e-01 8.579342067241668701e-02 3.677164018154144287e-02 -1.288596540689468384e-02 1.654831022024154663e-01 1.826291829347610474e-01 3.198677673935890198e-02 4.748635366559028625e-02 -7.245632261037826538e-02 -1.087006479501724243e-01 4.085633158683776855e-01 -3.714358434081077576e-03 5.274698510766029358e-02 3.967698812484741211e-01 -1.019380986690521240e-01 -2.308590263128280640e-01 2.454363107681274414e-01 9.440025314688682556e-03
-2.117867469787597656e-01 3.590480238199234009e-02 2.132274806499481201e-01 -8.602103218436241150e-03 -4.913244396448135376e-02 -5.222859606146812439e-02 -8.436975628137588501e-02 -3.780453652143478394e-02 9.729175828397274017e-03 -9.194981306791305542e-02 2.096999883651733398e-01 4.871908426284790039e-01 -4.472284391522407532e-02 -2.352644503116607666e-01 1.978941112756729126e-01 3.387180566787719727e-01 1.257849037647247314e-01 -7.270731031894683838e-02 2.771523036062717438e-02 1.125263944268226624e-01 2.663034200668334961e-01 3.698781505227088928e-02 -2.273907661437988281e-01 -5.134036764502525330e-02 -2.608869783580303192e-02 1.417664159089326859e-02 3.333469852805137634e-02 1.986073702573776245e-01 4.008257687091827393e-01 1.218030601739883423e-01 4.249683395028114319e-02 -1.166218668222427368e-01
-1.820880472660064697e-01 -1.885622292757034302e-01 1.207815781235694885e-01 -1.559800952672958374e-01 2.030823230743408203e-01 7.368960231542587280e-02 8.093005418777465820e-02 6.967808306217193604e-02 9.543746709823608398e-02 2.284203469753265381e-01 1.127122268080711365e-01 -8.960286155343055725e-03 -1.257799863815307617e-01 -3.606394678354263306e-02 3.322054445743560791e-01 -3.202997520565986633e-02 -3.972044959664344788e-02 -8.509809523820877075e-02 4.412888884544372559e-01 -7.141653448343276978e-02 4.121871665120124817e-02 -9.895625710487365723e-02 2.099243178963661194e-02 -2.370400428771972656e-01 -2.275631874799728394e-01 -1.744889169931411743e-01 2.908277139067649841e-02 2.133870571851730347e-01 2.967563271522521973e-01 5.005145445466041565e-02 3.572140634059906006e-01 -9.032490849494934082e-02
-1.774007380008697510e-01 1.225125044584274292e-01 1.768634617328643799e-01 -4.075670540332794189e-01 7.391872256994247437e-02 5.803302302956581116e-02 8.853422850370407104e-02 -3.399772346019744873e-01 9.641329944133758545e-02 2.289422601461410522e-01 1.690240353345870972e-01 3.453937470912933350e-01 9.164249151945114136e-02 -1.193633005023002625e-01 -8.198249340057373047e-02 1.436876058578491211e-01 1.436131447553634644e-01 -5.724900215864181519e-02 2.784961462020874023e-01 -4.763372614979743958e-02 -1.051148101687431335e-01 3.740502893924713135e-01 2.034535631537437439e-02 -8.482075482606887817e-02 3.402007743716239929e-02 2.610992826521396637e-02 1.248548850417137146e-01 1.733931005001068115e-01 1.753687858581542969e-01 4.615580290555953979e-02 1.439157873392105103e-01 2.987427636981010437e-02
-2.915171086788177490e-01 -4.425309896469116211e-01 2.926939129829406738e-01 3.052701354026794434e-01 5.849725753068923950e-02 7.790596038103103638e-02 9.879536181688308716e-02 8.881831541657447815e-03 1.481005549430847168e-01 1.261295974254608154e-01 5.255202576518058777e-02 2.819126844406127930e-01 2.576268017292022705e-01 -1.933534890413284302e-01 1.226019412279129028e-01 1.268190592527389526e-01 1.508908532559871674e-02 -6.200106069445610046e-02 2.320427149534225464e-01 1.039295420050621033e-01 -3.378058224916458130e-02 -2.530037425458431244e-02 6.782457977533340454e-02 1.339080035686492920e-01 9.102526120841503143e-03 4.537049308419227600e-02 1.763432621955871582e-01 2.742614746093750000e-01 -4.088013898581266403e-03 -9.158062934875488281e-02 1.279942505061626434e-02 -2.366188168525695801e-01
-4.539754092693328857e-01 -1.215489208698272705e-01 2.538236081600189209e-01 2.125477790832519531e-01 3.412514552474021912e-02 -1.364752650260925293e-01 -1.288167387247085571e-02 -1.067385897040367126e-01 4.044438004493713379e-01 1.259781271219253540e-01 2.679446041584014893e-01 -7.873311638832092285e-03 -1.466884091496467590e-02 -7.563355565071105957e-02 1.828362941741943359e-01 -2.008828800171613693e-03 6.882916390895843506e-02 -1.407007724046707153e-01 1.072609126567840576e-01 -3.742682188749313354e-02 9.534066915512084961e-02 -2.290060557425022125e-02 3.466326296329498291e-01 -9.154645353555679321e-02 -7.604926824569702148e-02 1.802935153245925903e-01 1.398432552814483643e-01 2.186209261417388916e-01 1.559656709432601929e-01 3.652985766530036926e-02 1.163174957036972046e-01 -1.645931750535964966e-01
-1.261243671178817749e-01 -2.876643650233745575e-02 1.599793434143066406e-01 -1.065402030944824219e-01 -3.718903288245201111e-02 1.325405389070510864e-01 -9.520857036113739014e-02 1.547671258449554443e-01 1.705972254276275635e-01 1.020866185426712036e-01 1.157016903162002563e-01 2.344123125076293945e-01 8.004073984920978546e-03 -3.365708887577056885e-01 3.168818056583404541e-01 9.059924632310867310e-02 1.299181580543518066e-01 2.524339556694030762e-01 1.454778462648391724e-01 -3.061858117580413818e-01 4.301406815648078918e-02 -7.117258757352828979e-02 -1.518013793975114822e-02 4.811858758330345154e-02 -2.989342212677001953e-01 -3.318138718605041504e-01 6.540802866220474243e-02 2.705509066581726074e-01 1.843146085739135742e-01 -1.117745488882064819e-01 -3.992193937301635742e-02 1.858812272548675537e-01
1.649381592869758606e-02 -8.291207998991012573e-02 1.451213210821151733e-01 -1.693225055932998657e-01 1.746258437633514404e-01 2.648038566112518311e-01 3.158140927553176880e-02 1.810866147279739380e-01 1.507982611656188965e-01 2.725802063941955566e-01 2.093963772058486938e-01 -1.044516712427139282e-01 2.924501597881317139e-01 -1.872183382511138916e-01 1.234238073229789734e-01 1.671090871095657349e-01 -7.520540058612823486e-02 -7.534772157669067383e-02 1.986902356147766113e-01 -6.949414964765310287e-03 7.786964625120162964e-02 5.205569416284561157e-02 1.424025278538465500e-02 2.120753228664398193e-01 -1.358783990144729614e-01 -1.024214103817939758e-01 1.464172899723052979e-01 4.397765696048736572e-01 4.186584055423736572e-02 7.148722559213638306e-02 3.568412661552429199e-01 -1.018817052245140076e-01
-1.660780310630798340e-01 -2.596971020102500916e-02 -1.176344379782676697e-01 9.957583248615264893e-02 1.430130749940872192e-01 -3.319583833217620850e-01 1.389205753803253174e-01 -1.176369935274124146e-01 1.006389036774635315e-03 1.826631724834442139e-01 2.050554193556308746e-02 1.171767041087150574e-01 2.153082191944122314e-01 -4.974066019058227539e-01 4.471397772431373596e-02 -1.436179387383162975e-03 -2.009784244000911713e-02 -8.790706843137741089e-02 4.953095689415931702e-02 3.533768653869628906e-02 -2.050846070051193237e-01 -6.703385710716247559e-02 2.690141797065734863e-01 1.409480869770050049e-01 -1.354962289333343506e-01 -1.041213870048522949e-01 3.094435669481754303e-02 4.162018895149230957e-01 -2.216082215309143066e-01 -6.600414961576461792e-02 1.562962532043457031e-01 -9.494559466838836670e-02
-2.064506113529205322e-01 1.372805386781692505e-01 1.094389110803604126e-01 2.165600955486297607e-01 -8.550026267766952515e-02 -1.501583755016326904e-01 1.356750428676605225e-01 -8.678240329027175903e-02 -9.517329186201095581e-02 1.916951090097427368e-01 6.168834492564201355e-02 2.440159022808074951e-01 8.090780675411224365e-02 -4.798931069672107697e-03 2.237771004438400269e-01 -8.424261957406997681e-02 -1.804603934288024902e-01 -2.016378790140151978e-01 1.004350259900093079e-01 -1.533157825469970703e-01 -1.325629800558090210e-01 1.295706331729888916e-01 -2.333656139671802521e-02 1.038776412606239319e-01 -6.671256572008132935e-02 -2.714404761791229248e-01 4.930228590965270996e-01 3.777135610580444336e-01 7.172159850597381592e-02 -3.104453347623348236e-02 1.499843597412109375e-01 -7.731874287128448486e-02
4.546853899955749512e-02 -3.681553527712821960e-02 3.579618036746978760e-01 1.601875945925712585e-02 -6.209864839911460876e-02 1.279492080211639404e-01 1.575227268040180206e-02 -1.782011985778808594e-01 -2.519426643848419189e-01 3.588873147964477539e-02 -9.598805755376815796e-02 2.848147749900817871e-01 1.854501068592071533e-01 -5.617232993245124817e-02 2.612154185771942139e-01 2.810397744178771973e-01 1.483219414949417114e-01 -2.022729516029357910e-01 3.154022097587585449e-01 -4.631640389561653137e-02 1.575678586959838867e-01 2.111130207777023315e-01 -1.156515181064605713e-01 1.203918233513832092e-01 -1.581600755453109741e-01 -2.132144272327423096e-01 2.102737128734588623e-01 2.139234691858291626e-01 3.189404681324958801e-02 -4.264230653643608093e-02 -1.376585066318511963e-01 1.790274679660797119e-01
-2.407763302326202393e-01 1.093380153179168701e-01 1.200351342558860779e-01 1.445126086473464966e-01 -9.176006913185119629e-02 -6.770841032266616821e-02 2.048268355429172516e-02 -1.837665438652038574e-01 -3.073347806930541992e-01 -1.021296754479408264e-01 2.126519381999969482e-01 4.192822575569152832e-01 3.446348011493682861e-02 -2.840451002120971680e-01 2.102168947458267212e-01 1.041660979390144348e-01 1.615950912237167358e-01 -5.051481723785400391e-02 1.624566763639450073e-01 -1.382865309715270996e-01 2.525021433830261230e-01 5.425653886049985886e-03 7.650395482778549194e-02 -6.514848768711090088e-02 -1.260329037904739380e-01 -3.812666535377502441e-01 -2.496571280062198639e-02 1.524160355329513550e-01 1.559740006923675537e-01 -4.021606221795082092e-02 1.409706324338912964e-01 -7.607150822877883911e-02
-3.344576358795166016e-01 -9.071535617113113403e-02 9.829903393983840942e-02 -2.174476683139801025e-01 2.036653161048889160e-01 1.661227345466613770e-01 5.142066627740859985e-02 1.409382671117782593e-01 1.106604337692260742e-01 1.899992823600769043e-01 1.832895576953887939e-01 2.031988054513931274e-01 1.581179052591323853e-01 -4.207819402217864990e-01 1.051505804061889648e-01 -1.794563382863998413e-01 1.273799687623977661e-01 -4.367579147219657898e-02 1.486209034919738770e-01 4.973050951957702637e-02 1.699627935886383057e-01 -1.070643067359924316e-01 6.499491631984710693e-02 -1.993899419903755188e-02 -1.777500957250595093e-01 -6.266628857702016830e-03 8.207451552152633667e-02 2.040153890848159790e-01 1.121614649891853333e-01 -1.714913994073867798e-01 2.856240570545196533e-01 2.675787508487701416e-01
4.248232021927833557e-02 -5.317473411560058594e-02 1.714284867048263550e-01 -1.394994258880615234e-01 -1.637156605720520020e-01 -1.020689606666564941e-01 1.161347851157188416e-01 1.589977182447910309e-02 -2.031539827585220337e-01 1.277131289243698120e-01 -2.203996852040290833e-02 2.705926001071929932e-01 1.040000244975090027e-01 -2.229408323764801025e-01 2.631027698516845703e-01 -1.579499542713165283e-01 1.330736186355352402e-02 -6.838028132915496826e-02 1.654497981071472168e-01 -2.131438553333282471e-01 9.756939858198165894e-02 4.614536650478839874e-03 5.365373194217681885e-02 -3.943407535552978516e-01 3.105995617806911469e-02 1.127887293696403503e-01 1.600927263498306274e-01 2.649158537387847900e-01 3.388980031013488770e-01 -1.537945717573165894e-01 1.076058596372604370e-01 -3.231400251388549805e-01
-1.361745223402976990e-02 -1.505724340677261353e-01 -9.301746636629104614e-02 3.563028275966644287e-01 -2.500336617231369019e-02 3.575360774993896484e-02 -2.581693604588508606e-02 -8.678722381591796875e-02 2.785398662090301514e-01 1.444775313138961792e-01 9.608340263366699219e-02 1.880659461021423340e-01 2.148567885160446167e-01 -8.444359898567199707e-02 4.057684242725372314e-01 -2.207710780203342438e-02 1.064301282167434692e-01 3.117864429950714111e-01 2.696737647056579590e-01 -3.090604953467845917e-02 1.723421514034271240e-01 -3.978106006979942322e-02 2.829037792980670929e-02 1.337771117687225342e-01 1.276868432760238647e-01 -7.755346596240997314e-02 3.030375242233276367e-01 2.395109832286834717e-01 1.367263048887252808e-01 -1.035667769610881805e-02 -1.496516019105911255e-01 1.582300961017608643e-01
-2.782762646675109863e-01 -1.528680920600891113e-01 3.777634799480438232e-01 1.897044628858566284e-01 1.492856889963150024e-01 1.627701669931411743e-01 -6.819366011768579483e-03 -5.517968907952308655e-02 -1.817416995763778687e-01 2.208353430032730103e-01 -4.577706754207611084e-02 2.110110968351364136e-01 -2.422493137419223785e-02 1.911974698305130005e-02 2.100774496793746948e-01 6.754014641046524048e-02 -1.056715007871389389e-02 8.572281897068023682e-02 2.825109958648681641e-01 2.093599922955036163e-02 1.032773405313491821e-01 -1.430770605802536011e-01 4.883198738098144531e-01 7.695723325014114380e-02 -7.450543344020843506e-02 6.493917107582092285e-02 9.154669009149074554e-03 2.195709347724914551e-01 5.722612515091896057e-02 -1.464063823223114014e-01 1.945761144161224365e-01 8.187355101108551025e-02
-1.041987016797065735e-01 3.806797042489051819e-02 4.515308737754821777e-01 8.419142104685306549e-03 1.319840550422668457e-01 1.212622001767158508e-01 6.416498869657516479e-02 -6.269709765911102295e-02 3.085755370557308197e-02 1.411390900611877441e-01 1.784387044608592987e-02 2.616403698921203613e-01 6.196105852723121643e-03 -1.230175793170928955e-01 7.618234306573867798e-02 1.399723142385482788e-01 -1.664540171623229980e-01 -5.063632130622863770e-02 5.346644520759582520e-01 -4.105120897293090820e-02 8.348498493432998657e-03 8.616894483566284180e-02 -8.428851515054702759e-02 4.780186712741851807e-02 -1.570240557193756104e-01 -2.220507711172103882e-01 2.883019857108592987e-03 4.015651345252990723e-02 4.320202171802520752e-01 2.291664294898509979e-02 -5.804826691746711731e-02 1.119326427578926086e-01
-4.607833027839660645e-01 4.540371522307395935e-02 3.256216943264007568e-01 1.287874020636081696e-02 1.844803988933563232e-01 -6.444966793060302734e-02 -6.250851601362228394e-02 3.136426955461502075e-02 -4.692859575152397156e-02 2.328848838806152344e-01 4.556503554340451956e-04 1.251465529203414917e-01 2.973117530345916748e-01 -2.787045538425445557e-01 -1.614340953528881073e-02 3.908191248774528503e-02 5.821518599987030029e-02 -1.442692279815673828e-01 2.831808626651763916e-01 -9.648900479078292847e-02 -8.109002560377120972e-02 -1.278542578220367432e-01 1.118004843592643738e-01 1.586036682128906250e-01 -1.043157372623682022e-02 2.311589121818542480e-01 -3.516015410423278809e-02 2.054598480463027954e-01 -1.711509525775909424e-01 -5.414859950542449951e-02 2.493804246187210083e-01 1.752037554979324341e-01
-1.640565879642963409e-02 -1.964055234566330910e-03 1.029724925756454468e-01 -2.000280767679214478e-01 3.590704202651977539e-01 -1.934226304292678833e-01 2.350945621728897095e-01 -1.137542501091957092e-01 2.114847749471664429e-01 -5.875421687960624695e-02 -2.834067642688751221e-01 2.497131079435348511e-01 2.284972071647644043e-01 1.077417731285095215e-01 4.588302373886108398e-01 -2.973622176796197891e-03 -2.672187052667140961e-02 1.040980219841003418e-02 2.561580240726470947e-01 1.236349269747734070e-01 -5.519516393542289734e-02 -9.980507940053939819e-02 1.077086385339498520e-02 2.059361934661865234e-01 9.919226169586181641e-02 7.430374622344970703e-02 1.350740902125835419e-02 9.523368626832962036e-02 2.655218839645385742e-01 -2.727546670939773321e-04 2.983893640339374542e-02 1.268428117036819458e-01
-7.291640341281890869e-02 -2.448371946811676025e-01 -1.326291710138320923e-01 9.012824296951293945e-02 -9.341181069612503052e-02 -1.043476909399032593e-01 -8.982472866773605347e-02 1.173935923725366592e-02 1.166088655591011047e-01 1.725314110517501831e-01 -1.454678922891616821e-01 3.085606694221496582e-01 -4.764379933476448059e-02 -2.725985273718833923e-02 2.844710946083068848e-01 2.357051521539688110e-01 3.043537735939025879e-01 2.668237127363681793e-02 2.564150989055633545e-01 -1.558613330125808716e-01 1.663913577795028687e-01 -6.630594283342361450e-02 1.128793880343437195e-02 -1.085321307182312012e-01 2.561883255839347839e-02 -3.665010035037994385e-01 3.037734888494014740e-02 2.077533602714538574e-01 1.179317384958267212e-01 3.513506650924682617e-01 1.409479826688766479e-01 1.353366822004318237e-01
-4.089292883872985840e-02 1.371595710515975952e-01 8.420775085687637329e-02 8.798204362392425537e-02 -7.871348410844802856e-02 -2.584370784461498260e-02 -1.554846167564392090e-01 -4.795223474502563477e-02 -4.819810390472412109e-02 -1.897737756371498108e-02 1.311251223087310791e-01 3.981887400150299072e-01 -3.510063141584396362e-02 -1.069918647408485413e-01 9.793919324874877930e-02 -1.524093747138977051e-01 3.728672116994857788e-02 1.464709788560867310e-01 2.045517861843109131e-01 -2.235419750213623047e-01 1.084671635180711746e-02 -5.195529758930206299e-02 1.285492628812789917e-01 -2.196475714445114136e-01 -1.097405180335044861e-01 1.995560079813003540e-01 3.869592770934104919e-02 3.610935807228088379e-01 4.292785823345184326e-01 -2.646555379033088684e-02 2.920974195003509521e-01 -2.666774988174438477e-01
-6.369496136903762817e-02 1.542009115219116211e-01 -6.385341286659240723e-02 -2.550505995750427246e-01 1.045785695314407349e-01 -1.063474416732788086e-01 -5.794531479477882385e-02 1.494829207658767700e-01 -4.315652325749397278e-02 1.776930093765258789e-01 5.685159936547279358e-03 1.421994715929031372e-01 -9.571072459220886230e-02 -4.394797980785369873e-01 1.741840690374374390e-01 2.360499054193496704e-01 1.420892626047134399e-01 1.979668438434600830e-01 4.118824303150177002e-01 -2.738270759582519531e-01 3.262978047132492065e-02 7.146487385034561157e-02 1.351941525936126709e-01 -1.640900820493698120e-01 2.716305293142795563e-02 -2.226018905639648438e-01 -2.175171077251434326e-01 2.446144372224807739e-01 1.747581874951720238e-03 1.178750069811940193e-03 -1.321441680192947388e-02 -5.711517762392759323e-03
-1.323926597833633423e-01 5.356787587516009808e-04 7.674778252840042114e-02 -2.101360075175762177e-02 2.487958669662475586e-01 1.502724587917327881e-01 1.042444854974746704e-01 -2.671397328376770020e-01 2.556374371051788330e-01 -4.590446874499320984e-02 -5.653067678213119507e-02 1.491532027721405029e-01 3.187515735626220703e-01 -1.692983955144882202e-01 8.546628803014755249e-02 1.386458426713943481e-01 2.220433503389358521e-01 -1.066256165504455566e-01 2.212340682744979858e-01 -1.384329199790954590e-01 -9.238847345113754272e-02 4.174215719103813171e-03 8.967140316963195801e-02 -6.829907000064849854e-02 -3.387155234813690186e-01 -4.649790748953819275e-02 8.460606634616851807e-02 2.108606994152069092e-01 1.041342318058013916e-01 -4.025920331478118896e-01 2.577551901340484619e-01 4.271620884537696838e-02
-2.474776059389114380e-01 -2.747872658073902130e-02 1.148357540369033813e-01 2.714722454547882080e-01 1.250954568386077881e-01 -1.507183909416198730e-01 1.541902124881744385e-01 1.678596599958837032e-03 1.424176245927810669e-01 1.587784141302108765e-01 1.990078687667846680e-01 -1.184184029698371887e-01 8.774335682392120361e-02 -2.739066481590270996e-01 2.914009094238281250e-01 2.921943366527557373e-02 1.766721345484256744e-02 -6.150825321674346924e-02 1.134003028273582458e-01 1.820731163024902344e-01 1.930848658084869385e-01 5.113091692328453064e-02 4.277845025062561035e-01 -3.701015934348106384e-02 -2.331840991973876953e-01 2.839414961636066437e-02 1.469142884016036987e-01 1.730675548315048218e-01 2.689993977546691895e-01 -1.232468336820602417e-01 1.719457358121871948e-01 -1.521727442741394043e-01
-9.611426293849945068e-02 -2.889623641967773438e-01 2.919816374778747559e-01 1.840315908193588257e-01 -8.878978341817855835e-02 1.972061693668365479e-01 -6.630392279475927353e-03 -1.842521429061889648e-01 1.063582450151443481e-01 1.664521396160125732e-01 -2.781502604484558105e-01 3.153706789016723633e-01 -1.358718425035476685e-01 -6.427844613790512085e-02 2.739267349243164062e-01 1.182349100708961487e-01 4.211224243044853210e-02 3.127621114253997803e-02 6.076137349009513855e-02 -1.264417469501495361e-01 -6.185543909668922424e-02 1.792068779468536377e-01 7.117787748575210571e-02 7.458841055631637573e-02 3.258718252182006836e-01 5.169714614748954773e-02 -3.533755987882614136e-02 3.246777653694152832e-01 1.894521415233612061e-01 3.309175372123718262e-02 1.017170250415802002e-01 -2.192199677228927612e-01
-6.850082427263259888e-02 1.195202544331550598e-01 -5.289236083626747131e-02 -1.479658335447311401e-01 1.627648919820785522e-01 -2.269655019044876099e-01 -3.343882858753204346e-01 9.203809499740600586e-02 -1.870975196361541748e-01 1.395457535982131958e-01 -5.954476445913314819e-02 3.079256415367126465e-01 -2.746970206499099731e-02 -3.868548274040222168e-01 2.150563150644302368e-01 -1.650407612323760986e-01 2.137473411858081818e-02 1.655790060758590698e-01 2.752260565757751465e-01 -1.958429664373397827e-01 -1.103371605277061462e-01 7.943557202816009521e-02 4.551870748400688171e-02 -4.277227073907852173e-02 7.791295181959867477e-03 8.431967347860336304e-02 5.397256463766098022e-02 2.194633185863494873e-01 2.905152440071105957e-01 -1.063234359025955200e-01 1.680970191955566406e-01 1.863502711057662964e-01
-6.014074012637138367e-02 1.808419525623321533e-01 3.448218479752540588e-02 -4.248327016830444336e-01 2.074508368968963623e-01 -1.338210552930831909e-01 -4.002638906240463257e-02 5.525220185518264771e-02 -3.020040094852447510e-01 3.969309031963348389e-01 2.807549759745597839e-02 2.244854420423507690e-01 1.994551420211791992e-01 -1.291556060314178467e-01 1.296669542789459229e-01 -4.359585233032703400e-03 9.022728353738784790e-02 1.346312910318374634e-01 1.253293007612228394e-01 -6.335941608995199203e-03 1.116792187094688416e-01 -1.008614450693130493e-01 6.313092261552810669e-02 -6.082863733172416687e-02 -5.902574956417083740e-02 -1.109737902879714966e-01 -2.238601744174957275e-01 2.986546754837036133e-01 2.968829572200775146e-01 6.050538271665573120e-02 7.152178883552551270e-02 -1.371206045150756836e-01
-1.862446544691920280e-03 -2.406271547079086304e-01 5.743123125284910202e-03 -2.703437805175781250e-01 -5.076191946864128113e-02 -3.030178248882293701e-01 8.728990703821182251e-02 -9.615535289049148560e-02 -5.093275010585784912e-02 2.803072929382324219e-01 -8.777537196874618530e-02 2.096706926822662354e-01 1.573789715766906738e-01 -1.031833142042160034e-01 2.574508488178253174e-01 6.112704798579216003e-02 1.596519351005554199e-02 -1.469703018665313721e-01 2.135073021054267883e-02 -5.501127988100051880e-02 3.480595070868730545e-03 1.731878966093063354e-01 3.844456672668457031e-01 2.495719045400619507e-01 -1.302730590105056763e-01 -1.363422870635986328e-01 -5.772286653518676758e-02 3.456528782844543457e-01 4.669958725571632385e-02 2.141665220260620117e-01 -2.032135277986526489e-01 7.943116873502731323e-02
-1.930651068687438965e-01 6.549257040023803711e-02 1.999819129705429077e-01 -1.675530523061752319e-01 7.325471192598342896e-02 -7.067914307117462158e-02 -1.565848886966705322e-01 -1.443462669849395752e-01 -4.261901229619979858e-02 1.237008199095726013e-01 -1.204391717910766602e-01 2.582903802394866943e-01 2.611085474491119385e-01 -2.696413993835449219e-01 1.277105808258056641e-01 -1.222305446863174438e-01 2.654591016471385956e-02 -3.203431665897369385e-01 1.195913851261138916e-01 5.002008751034736633e-02 2.453974187374114990e-01 7.060800492763519287e-02 1.309299468994140625e-01 4.077972173690795898e-01 1.245016753673553467e-01 3.201983869075775146e-02 -8.398719131946563721e-03 1.884187310934066772e-01 3.113632798194885254e-01 2.795309387147426605e-02 -1.984772682189941406e-01 -7.865208387374877930e-02
-1.281586140394210815e-01 2.135246843099594116e-01 -1.629653871059417725e-01 -5.436256900429725647e-02 2.686235904693603516e-01 -1.926240511238574982e-02 8.628287166357040405e-02 -1.503065973520278931e-01 -1.227114945650100708e-01 1.392763555049896240e-01 1.714418269693851471e-02 2.643171548843383789e-01 3.160258233547210693e-01 -2.950529754161834717e-02 3.558019101619720459e-01 -1.776431500911712646e-01 -4.599252343177795410e-02 -2.395308762788772583e-01 7.096056640148162842e-02 -2.691999077796936035e-01 1.422922015190124512e-01 -1.863401383161544800e-01 -8.937372267246246338e-02 2.943204529583454132e-02 1.809003055095672607e-01 -4.762826114892959595e-02 1.005275920033454895e-01 3.402555882930755615e-01 2.777652740478515625e-01 -1.589129120111465454e-02 -2.592290006577968597e-02 5.124019831418991089e-02
-9.824591875076293945e-02 -6.580559071153402328e-03 3.032783865928649902e-01 1.267850697040557861e-01 -1.210946030914783478e-02 -1.157435700297355652e-01 1.771447956562042236e-01 5.453426018357276917e-02 6.922772526741027832e-02 7.933555170893669128e-03 -3.348292410373687744e-02 9.355031885206699371e-03 1.835549026727676392e-01 -3.199347853660583496e-01 3.097383081912994385e-01 -1.178246214985847473e-01 1.325180381536483765e-01 -1.680614650249481201e-01 3.297075033187866211e-01 5.536820366978645325e-02 -1.382664591073989868e-01 -4.034650698304176331e-02 1.154158115386962891e-01 8.388213068246841431e-02 -3.826446458697319031e-02 -1.361877173185348511e-01 -3.360468745231628418e-01 3.486899733543395996e-01 -9.075696021318435669e-02 -8.098457939922809601e-03 2.288430631160736084e-01 2.618088722229003906e-01
-6.915269792079925537e-02 -2.115673571825027466e-01 -2.145955264568328857e-01 3.585139056667685509e-03 1.428041905164718628e-01 -9.188030660152435303e-02 2.256633788347244263e-01 -3.746622800827026367e-01 6.289281696081161499e-02 2.037021815776824951e-01 -1.914282739162445068e-01 1.624158024787902832e-01 1.976872235536575317e-01 -7.161282747983932495e-02 2.171867340803146362e-01 -2.929633669555187225e-02 2.071768194437026978e-01 1.664333045482635498e-02 2.013107240200042725e-01 1.565987430512905121e-02 2.127760648727416992e-01 -1.783275157213211060e-01 -1.500722765922546387e-01 1.024558860808610916e-02 -5.907654389739036560e-02 -1.197879239916801453e-01 -1.617735996842384338e-02 3.872733414173126221e-01 3.133228421211242676e-01 -4.089953750371932983e-02 -3.296973183751106262e-02 -1.756911426782608032e-01
-8.814851753413677216e-03 -1.532880216836929321e-02 -9.001096338033676147e-02 -5.974985286593437195e-02 -6.020458787679672241e-02 -2.326444983482360840e-01 -8.597879856824874878e-02 -2.362732216715812683e-02 -2.782347202301025391e-01 7.262245565652847290e-02 1.688023507595062256e-01 3.324406445026397705e-01 1.964266002178192139e-01 -4.172281920909881592e-01 2.765080630779266357e-01 1.743879616260528564e-01 4.451737925410270691e-02 6.934203207492828369e-02 9.274867922067642212e-02 -2.329826802015304565e-01 -3.144788742065429688e-01 -1.013445258140563965e-01 1.228254064917564392e-01 -1.062089726328849792e-01 1.147901490330696106e-01 1.380422860383987427e-01 1.661780625581741333e-01 2.353276163339614868e-01 1.887226849794387817e-01 -7.487717270851135254e-02 9.097984060645103455e-03 -1.390919536352157593e-01
-4.554893672466278076e-01 1.623772084712982178e-01 3.134911656379699707e-01 -1.643847860395908356e-02 2.265678048133850098e-01 -2.328201681375503540e-01 -1.237369701266288757e-01 4.739766195416450500e-02 6.917480379343032837e-02 -1.309640705585479736e-01 -2.493597567081451416e-03 5.128471851348876953e-01 -1.157737821340560913e-01 -1.703087091445922852e-01 8.694051206111907959e-02 1.690730303525924683e-01 6.704921275377273560e-02 -9.629296511411666870e-02 1.035487875342369080e-01 3.521711751818656921e-02 2.105146199464797974e-01 -1.996759772300720215e-01 -1.514731943607330322e-01 1.628930494189262390e-02 5.844296142458915710e-02 -4.484023433178663254e-03 -6.202687323093414307e-02 9.059610962867736816e-02 4.327298700809478760e-02 8.813481032848358154e-02 -1.679684035480022430e-02 -1.499081999063491821e-01
-3.767624497413635254e-01 -5.335764493793249130e-03 7.240907847881317139e-02 -8.230806887149810791e-02 1.303303241729736328e-01 -1.902617514133453369e-02 3.905198071151971817e-03 2.469945847988128662e-01 1.189079601317644119e-02 2.829339206218719482e-01 3.784704720601439476e-03 4.248221963644027710e-02 -3.193021751940250397e-03 -2.911976873874664307e-01 4.321993887424468994e-01 -2.883509173989295959e-02 2.142531573772430420e-01 -3.525598719716072083e-02 2.507185339927673340e-01 -6.863656640052795410e-02 6.367426365613937378e-02 1.490849629044532776e-02 5.746907368302345276e-02 1.205183044075965881e-01 -1.591555327177047729e-01 -3.116303086280822754e-01 4.361191764473915100e-02 2.327885329723358154e-01 3.867126256227493286e-02 1.884260922670364380e-01 2.088250666856765747e-01 1.312320679426193237e-01
-2.341173589229583740e-01 -1.404703594744205475e-02 1.154450699687004089e-01 -2.041590958833694458e-01 6.541776657104492188e-02 9.107871353626251221e-02 7.059227675199508667e-02 6.521828472614288330e-02 2.081763744354248047e-02 3.200510740280151367e-01 1.231118664145469666e-01 2.626414597034454346e-01 -8.582829684019088745e-02 -3.470088839530944824e-01 1.928246468305587769e-01 -2.250978536903858185e-02 2.465651631355285645e-01 2.431678324937820435e-01 2.356102913618087769e-01 -1.316982954740524292e-01 9.703348577022552490e-02 -1.027246788144111633e-01 -1.709392108023166656e-02 -1.974587701261043549e-02 -8.113357424736022949e-02 -3.307712078094482422e-01 4.157859459519386292e-02 3.383609354496002197e-01 -1.865161210298538208e-02 -1.813973337411880493e-01 -1.365451980382204056e-02 1.913604438304901123e-01
5.523439869284629822e-02 -1.210870593786239624e-01 3.378298282623291016e-01 -2.804749011993408203e-01 1.770166754722595215e-01 3.098107688128948212e-02 5.906089395284652710e-02 -1.278857886791229248e-01 8.819595724344253540e-02 8.792822249233722687e-03 -1.450354903936386108e-01 3.178987503051757812e-01 -4.278583079576492310e-02 1.378132700920104980e-01 6.699834764003753662e-02 -1.786149293184280396e-01 2.753461524844169617e-02 2.146692126989364624e-01 9.704940021038055420e-02 4.700425267219543457e-02 -3.319718688726425171e-02 1.697542518377304077e-01 -2.122603356838226318e-02 -2.144187241792678833e-01 6.271624565124511719e-02 -9.262419492006301880e-02 -4.956440068781375885e-03 5.126141905784606934e-01 3.371972739696502686e-01 1.317506581544876099e-01 4.336343146860599518e-03 -9.479121863842010498e-02
-1.037913709878921509e-01 -1.606801152229309082e-02 -5.195246636867523193e-02 -7.055155187845230103e-02 -4.176084767095744610e-04 6.693518906831741333e-02 4.554844275116920471e-02 -3.246041536331176758e-01 2.074494957923889160e-01 3.322204053401947021e-01 -3.230883777141571045e-01 7.923176139593124390e-02 -1.450545638799667358e-01 -6.120849773287773132e-02 3.460004627704620361e-01 -3.731845691800117493e-02 7.512766122817993164e-02 1.132540728576714173e-05 2.222428768873214722e-01 8.321204036474227905e-02 5.128711089491844177e-02 -1.744384169578552246e-01 1.329514849931001663e-02 1.402854472398757935e-01 1.018405407667160034e-01 -5.025454610586166382e-02 8.300289511680603027e-02 5.200282931327819824e-01 5.823307856917381287e-02 -2.088689953088760376e-01 4.219093173742294312e-02 -7.425893098115921021e-02
-1.628174185752868652e-01 -3.086631372570991516e-02 4.599002897739410400e-01 -1.678496301174163818e-01 2.309123128652572632e-01 1.210195049643516541e-01 -1.107657104730606079e-01 2.392544038593769073e-02 -2.071907669305801392e-01 1.069063916802406311e-01 1.724585890769958496e-01 3.030692338943481445e-01 1.177127435803413391e-01 -2.399621531367301941e-02 2.842046916484832764e-01 1.563242375850677490e-01 -4.370868951082229614e-02 1.284546777606010437e-02 3.583082556724548340e-01 8.627762645483016968e-02 5.451529100537300110e-02 -9.948351979255676270e-02 6.573319435119628906e-02 5.654783546924591064e-02 -6.128819659352302551e-02 -1.162524893879890442e-01 6.562150269746780396e-02 -1.056368798017501831e-01 1.736903488636016846e-01 1.660562455654144287e-01 2.815125286579132080e-01 1.686317175626754761e-01
-1.267854422330856323e-01 -9.727752953767776489e-02 2.603795230388641357e-01 -1.609501391649246216e-01 2.120605260133743286e-01 -1.307354271411895752e-01 3.630363568663597107e-02 -6.105558574199676514e-02 -7.026285678148269653e-02 2.999350130558013916e-01 -9.088249504566192627e-02 2.449907660484313965e-01 8.637648820877075195e-02 -1.975626945495605469e-01 2.285455018281936646e-01 2.072346508502960205e-01 1.493510156869888306e-01 -7.142590731382369995e-02 1.858047544956207275e-01 1.334679871797561646e-01 -1.844675540924072266e-01 1.589169502258300781e-01 -3.566084504127502441e-01 -1.164350807666778564e-01 -1.214515864849090576e-01 -2.836282551288604736e-01 1.196196004748344421e-01 6.389037519693374634e-02 2.291121631860733032e-01 -2.559901587665081024e-02 2.377308756113052368e-01 -7.615651190280914307e-02
-4.099301993846893311e-02 1.025365963578224182e-01 -2.507129684090614319e-02 -4.820419475436210632e-02 1.266760379076004028e-01 2.019596844911575317e-01 2.247641086578369141e-01 -1.145568713545799255e-01 2.338696420192718506e-01 2.202310562133789062e-01 -4.289342463016510010e-02 -1.093340013176202774e-02 1.550361812114715576e-01 -3.106210231781005859e-01 6.717977523803710938e-01 -6.868236511945724487e-02 5.586787313222885132e-02 1.105751004070043564e-02 1.408603638410568237e-01 8.489413559436798096e-02 4.766647145152091980e-02 -7.821184396743774414e-02 3.526018001139163971e-03 3.907699137926101685e-02 8.032692223787307739e-02 -6.603103876113891602e-02 -1.102522537112236023e-01 2.087745219469070435e-01 1.044609546661376953e-01 1.899217963218688965e-01 -7.912109792232513428e-02 1.505042910575866699e-01
8.262471109628677368e-02 8.913059532642364502e-02 1.215071007609367371e-01 7.067146152257919312e-02 1.870321929454803467e-01 4.089860245585441589e-03 -4.174261912703514099e-02 -2.792279422283172607e-01 -1.745567023754119873e-01 6.890587508678436279e-02 1.197962686419487000e-01 3.495430052280426025e-01 -4.206548444926738739e-03 -1.907898932695388794e-01 1.407082080841064453e-01 1.171096926555037498e-03 2.554280161857604980e-01 -1.087363995611667633e-02 1.695964187383651733e-01 -2.620972692966461182e-01 -1.241245269775390625e-01 -8.630680292844772339e-02 2.059032768011093140e-01 -1.436720192432403564e-01 6.606238335371017456e-02 -1.276479810476303101e-01 1.318546682596206665e-01 2.790319025516510010e-01 1.782065480947494507e-01 -1.984031498432159424e-01 -3.352207541465759277e-01 2.732827663421630859e-01
-2.638369500637054443e-01 -8.231608569622039795e-02 2.171999812126159668e-01 -1.381544023752212524e-01 2.436526119709014893e-03 5.434868857264518738e-02 5.489443242549896240e-02 5.142410472035408020e-02 1.297672837972640991e-01 1.299220770597457886e-01 1.746371835470199585e-01 2.437262795865535736e-02 1.906769275665283203e-01 -3.720826506614685059e-01 2.498929053544998169e-01 -1.244348362088203430e-01 1.238496005535125732e-01 -4.122079908847808838e-02 3.334925174713134766e-01 -1.442415416240692139e-01 2.459925860166549683e-01 -5.985233932733535767e-02 2.591504156589508057e-01 1.516824513673782349e-01 -2.131404578685760498e-01 -1.141736060380935669e-01 1.462227702140808105e-01 1.340858340263366699e-01 1.041058227419853210e-01 7.092800736427307129e-02 3.269656598567962646e-01 8.524677902460098267e-02
-2.252021878957748413e-01 3.176553845405578613e-01 3.127883076667785645e-01 -1.136452630162239075e-01 1.570436358451843262e-01 -2.119252681732177734e-01 3.555415198206901550e-02 1.285177171230316162e-01 -1.457088291645050049e-01 4.052671045064926147e-02 -4.204991087317466736e-02 2.265926748514175415e-01 1.937787048518657684e-02 -2.665678858757019043e-01 1.602987498044967651e-01 -5.902643874287605286e-02 7.333642337471246719e-03 1.941279619932174683e-01 2.546329498291015625e-01 1.357538551092147827e-01 -6.293449550867080688e-02 -9.843390434980392456e-03 8.942089229822158813e-02 -2.755886614322662354e-01 3.903988897800445557e-01 1.862257532775402069e-02 2.211691625416278839e-02 1.968323737382888794e-01 1.533864438533782959e-01 -1.444452255964279175e-01 -1.452568024396896362e-01 -8.473897725343704224e-02
-1.317602097988128662e-01 2.471374124288558960e-01 9.948240965604782104e-02 -5.092347506433725357e-03 2.543384134769439697e-01 4.105743765830993652e-02 5.122128874063491821e-02 2.877020835876464844e-02 -3.368683159351348877e-02 1.353755146265029907e-01 -1.006681919097900391e-01 6.077319383621215820e-02 -1.536010950803756714e-01 -3.210755288600921631e-01 4.564279317855834961e-01 2.379020601511001587e-01 1.374937891960144043e-01 -1.145713627338409424e-01 2.255445718765258789e-01 2.165319323539733887e-01 2.120628803968429565e-01 -1.137302294373512268e-01 1.145437657833099365e-01 1.129879578948020935e-01 -6.161204352974891663e-02 -1.216418296098709106e-01 1.052680462598800659e-01 2.253384590148925781e-01 5.833322182297706604e-03 -6.757123395800590515e-03 -4.359734058380126953e-02 3.477178812026977539e-01
1.555365025997161865e-01 2.513945102691650391e-01 1.577701866626739502e-01 -1.252050139009952545e-02 -2.517130039632320404e-02 -1.817142367362976074e-01 -4.396707564592361450e-02 -1.342975199222564697e-01 -7.032173126935958862e-02 1.281850934028625488e-01 1.115432828664779663e-01 2.413377612829208374e-01 2.326079905033111572e-01 -5.316398292779922485e-02 1.570058912038803101e-01 1.989274322986602783e-01 1.665581017732620239e-01 1.951446831226348877e-01 1.617058515548706055e-01 -3.688616454601287842e-01 -2.203530818223953247e-01 -1.628702580928802490e-01 2.191315442323684692e-01 -1.020736619830131531e-01 3.108218610286712646e-01 1.842300742864608765e-01 1.008231714367866516e-01 2.467705756425857544e-01 1.832091361284255981e-01 5.404065176844596863e-02 1.095752120018005371e-01 9.520953148603439331e-02
-1.100568324327468872e-01 -3.622335195541381836e-01 3.276632130146026611e-01 7.861561328172683716e-02 1.015126258134841919e-01 -7.847796380519866943e-02 2.206858247518539429e-01 1.454655826091766357e-01 7.317621726542711258e-03 1.579128801822662354e-01 3.894809633493423462e-02 2.354978919029235840e-01 1.750946193933486938e-01 -3.470312356948852539e-01 1.169376298785209656e-01 -6.452064961194992065e-02 -1.304150000214576721e-02 -1.396749466657638550e-01 3.536531329154968262e-02 2.356919348239898682e-01 1.377121806144714355e-01 -1.051685884594917297e-01 9.328233450651168823e-02 9.617093205451965332e-02 1.925034448504447937e-02 2.149262577295303345e-01 2.424040734767913818e-01 2.935056090354919434e-01 1.632488816976547241e-01 2.763439901173114777e-02 1.513034850358963013e-01 -1.991996318101882935e-01
5.446453019976615906e-02 -6.940625607967376709e-02 3.804631531238555908e-01 -1.061386466026306152e-01 -2.829201985150575638e-03 3.447698801755905151e-02 9.510385245084762573e-02 3.342700365465134382e-04 2.948487997055053711e-01 1.860903948545455933e-02 -3.042023479938507080e-01 1.747186481952667236e-01 7.768998295068740845e-02 7.754146307706832886e-02 2.765430510044097900e-01 4.967940505594015121e-03 -7.521118968725204468e-02 -1.035273298621177673e-01 1.653516292572021484e-01 -1.050845459103584290e-01 3.261265903711318970e-02 2.118110209703445435e-01 -4.316206648945808411e-02 -1.954372674226760864e-01 1.216291114687919617e-01 -2.041281610727310181e-01 1.657305061817169189e-01 3.841460347175598145e-01 3.891547918319702148e-01 -1.242252066731452942e-02 -5.654768273234367371e-02 -5.050163716077804565e-03
1.360654681921005249e-01 -2.443474344909191132e-02 2.092999219894409180e-01 -1.526393741369247437e-02 1.080252155661582947e-01 -3.816184699535369873e-01 1.664836108684539795e-01 -1.995204091072082520e-01 1.751738414168357849e-02 1.485174000263214111e-01 -6.548183504492044449e-03 4.139031469821929932e-01 1.179801598191261292e-01 -2.773970924317836761e-02 -1.103064194321632385e-01 3.758326917886734009e-02 2.956763207912445068e-01 1.239119749516248703e-02 2.626331150531768799e-01 2.564056217670440674e-01 8.968789875507354736e-02 1.507446020841598511e-01 5.087501183152198792e-02 3.148761019110679626e-02 -1.592501848936080933e-01 -1.074112281203269958e-01 1.561631858348846436e-01 3.077284395694732666e-01 -1.542259007692337036e-01 -2.214808017015457153e-01 -5.001287441700696945e-03 -6.737221032381057739e-02
-4.008907079696655273e-01 -1.424510031938552856e-01 3.003834486007690430e-01 -8.277008309960365295e-03 3.029356896877288818e-01 -7.127812504768371582e-02 -1.908715255558490753e-02 3.714563790708780289e-03 1.219393163919448853e-01 8.765789866447448730e-02 2.401960939168930054e-01 -3.287557512521743774e-02 2.619086578488349915e-02 -2.533502876758575439e-01 3.604034185409545898e-01 -3.396672382950782776e-02 -3.089648298919200897e-02 -1.072891354560852051e-01 5.524363368749618530e-02 -1.847359687089920044e-01 2.698096036911010742e-01 -6.166655942797660828e-02 2.353885918855667114e-01 -4.777087271213531494e-02 1.509003713726997375e-02 -9.528093039989471436e-02 1.135183721780776978e-01 -6.308495998382568359e-02 2.557958364486694336e-01 -1.978254411369562149e-03 2.600070834159851074e-01 1.052432432770729065e-01
2.110905200242996216e-01 -1.963570564985275269e-01 3.232003152370452881e-01 3.239855170249938965e-02 3.172797262668609619e-01 -2.029506117105484009e-01 5.061050876975059509e-02 2.837667008861899376e-03 -1.058914586901664734e-01 5.430358275771141052e-02 9.900790639221668243e-03 3.084897994995117188e-01 2.345886677503585815e-01 -3.055875003337860107e-02 3.169431090354919434e-01 3.029602766036987305e-01 -1.000859215855598450e-01 -1.867519468069076538e-01 2.896381914615631104e-01 1.792321330867707729e-03 -2.070744037628173828e-01 -7.275103032588958740e-02 -8.067531138658523560e-02 -9.883213043212890625e-02 -1.457943320274353027e-01 -1.478607505559921265e-01 -5.186695605516433716e-02 1.177406683564186096e-01 -6.102312356233596802e-03 4.554744437336921692e-02 1.250028014183044434e-01 1.966654956340789795e-01
-8.744450658559799194e-02 6.289469450712203979e-02 7.428976893424987793e-02 3.311754763126373291e-01 4.238958656787872314e-02 7.936207950115203857e-02 2.632533609867095947e-01 -9.946060925722122192e-02 2.978127300739288330e-01 1.245613321661949158e-01 -8.879629522562026978e-02 4.331153929233551025e-01 2.268319427967071533e-01 -8.112838864326477051e-02 2.867672741413116455e-01 -1.847460679709911346e-02 1.327127963304519653e-01 1.504506468772888184e-01 1.006355136632919312e-02 -1.601453721523284912e-01 3.548181354999542236e-01 5.505321174860000610e-02 -7.056124508380889893e-02 -6.610280275344848633e-02 9.279243648052215576e-02 -2.626660764217376709e-01 1.442460417747497559e-01 9.211712330579757690e-02 5.431244894862174988e-02 -1.218439564108848572e-01 -1.199975013732910156e-01 -4.749543964862823486e-02
-3.110890686511993408e-01 -7.697841525077819824e-02 1.428435742855072021e-01 -2.393178939819335938e-01 1.865191459655761719e-01 2.236312627792358398e-02 2.641008496284484863e-01 6.064301356673240662e-02 4.893516004085540771e-02 4.549250379204750061e-02 5.193985998630523682e-02 1.640398986637592316e-02 1.416067332029342651e-01 -9.925072640180587769e-02 3.850043416023254395e-01 2.519805170595645905e-02 1.324473172426223755e-01 8.060853928327560425e-03 3.391800522804260254e-01 -4.650354012846946716e-02 2.811912000179290771e-01 -1.515355706214904785e-01 1.493032276630401611e-01 3.310777619481086731e-02 -1.255228221416473389e-01 -4.107906669378280640e-02 2.986716330051422119e-01 1.088136807084083557e-01 1.757143288850784302e-01 -3.593904152512550354e-02 3.357699811458587646e-01 3.282155469059944153e-02
-3.101318180561065674e-01 1.493669748306274414e-01 2.361195087432861328e-01 -1.544294655323028564e-01 2.512229084968566895e-01 -1.930459737777709961e-01 8.855864405632019043e-02 -3.329030573368072510e-01 2.285640090703964233e-01 -8.455821871757507324e-02 -9.144465625286102295e-02 1.271570622920989990e-01 1.979405730962753296e-01 -4.221249371767044067e-02 6.754457205533981323e-02 6.600292772054672241e-02 -4.970091581344604492e-02 -1.397694796323776245e-01 2.320615202188491821e-01 1.283766329288482666e-02 1.826062984764575958e-02 -1.045736521482467651e-01 1.605078391730785370e-02 -2.593555450439453125e-01 3.722373247146606445e-01 1.268612593412399292e-01 9.170703589916229248e-02 3.294528424739837646e-01 1.390452310442924500e-02 -1.109059378504753113e-01 -7.046906650066375732e-02 -7.195972651243209839e-02
-3.244683444499969482e-01 -1.540187448263168335e-01 2.362545877695083618e-01 1.927305459976196289e-01 1.231704354286193848e-01 1.176305413246154785e-01 7.927511632442474365e-02 -2.606636881828308105e-01 4.012708067893981934e-01 1.922082155942916870e-01 6.156487017869949341e-02 6.541952490806579590e-02 -1.030906364321708679e-01 -1.788524538278579712e-01 1.974250674247741699e-01 3.071583621203899384e-02 6.940388679504394531e-02 -6.587319821119308472e-02 4.568846430629491806e-03 -7.183516770601272583e-02 2.625289857387542725e-01 -4.303614795207977295e-02 3.556558489799499512e-01 -2.225113660097122192e-02 -1.191492378711700439e-01 1.569066792726516724e-01 2.602664530277252197e-01 7.636354118585586548e-02 7.840374112129211426e-02 8.207095414400100708e-02 9.221524745225906372e-02 -2.009006738662719727e-01
-3.088759072124958038e-02 4.215508326888084412e-02 4.563650861382484436e-02 -2.927015535533428192e-02 1.556709259748458862e-01 -3.667886853218078613e-01 1.555966138839721680e-01 -1.155236363410949707e-01 1.830868870019912720e-01 1.170558668673038483e-02 4.688460007309913635e-02 2.254632264375686646e-01 2.390180826187133789e-01 -2.442287355661392212e-01 -6.048300489783287048e-02 2.088567018508911133e-01 7.727107405662536621e-02 1.354526430368423462e-01 4.453272521495819092e-01 2.251911759376525879e-01 1.825261116027832031e-01 2.738302946090698242e-01 5.228045582771301270e-02 -1.084197238087654114e-01 -2.489674538373947144e-01 -1.427898555994033813e-01 9.549147449433803558e-03 2.097810506820678711e-01 -6.864514201879501343e-02 -8.029333502054214478e-02 -1.046030968427658081e-01 -5.053038895130157471e-02
4.773978516459465027e-02 -8.573745936155319214e-02 -2.858163416385650635e-02 -1.300123613327741623e-02 2.065631598234176636e-01 -2.603352665901184082e-01 -1.928131580352783203e-01 -2.579278051853179932e-01 1.657673567533493042e-01 1.376168988645076752e-02 2.320732623338699341e-01 2.708661854267120361e-01 6.393487006425857544e-02 -1.851850897073745728e-01 4.934667646884918213e-01 1.284733861684799194e-01 -4.436553642153739929e-02 -3.394251316785812378e-02 -2.493289066478610039e-03 -2.425632029771804810e-01 1.469660643488168716e-02 -2.608466446399688721e-01 7.677320390939712524e-02 1.536788493394851685e-01 1.212852001190185547e-01 -3.960830345749855042e-02 -1.299839932471513748e-02 1.572739779949188232e-01 2.451742291450500488e-01 -2.072977833449840546e-02 -2.139888852834701538e-01 1.212459430098533630e-01
2.413160167634487152e-02 3.902416303753852844e-02 8.748962730169296265e-02 1.440735459327697754e-01 1.104712020605802536e-03 -3.211184144020080566e-01 2.152750492095947266e-01 2.562967836856842041e-01 2.558880746364593506e-01 3.982762992382049561e-01 -8.054766058921813965e-02 3.232366442680358887e-01 -4.634661227464675903e-02 -1.824387162923812866e-01 1.753972023725509644e-01 3.671992942690849304e-02 1.739864647388458252e-01 1.916316598653793335e-01 1.069402694702148438e-01 2.313747256994247437e-02 -1.617277041077613831e-02 -3.255519643425941467e-02 6.101397424936294556e-02 -1.389280110597610474e-01 3.955507650971412659e-02 -7.297572493553161621e-02 5.055271461606025696e-02 2.857425212860107422e-01 1.105062663555145264e-01 1.328026205301284790e-01 1.194487288594245911e-01 3.364450633525848389e-01
-5.453519988805055618e-03 -2.106933295726776123e-01 6.404378265142440796e-02 -3.080234825611114502e-01 6.259921938180923462e-02 -1.184710934758186340e-01 1.041531488299369812e-01 -3.254313766956329346e-02 -9.230121970176696777e-02 4.406660795211791992e-02 1.902493983507156372e-01 2.144012898206710815e-01 7.939431816339492798e-02 -3.949394226074218750e-01 2.040298581123352051e-01 1.245389208197593689e-01 -2.515234518796205521e-04 -5.663535743951797485e-02 4.698846936225891113e-01 -2.780506759881973267e-02 -9.128715842962265015e-02 1.377904117107391357e-01 -8.028650283813476562e-02 1.305345296859741211e-01 -1.157565712928771973e-01 -1.159632951021194458e-01 2.026106268167495728e-01 5.606836080551147461e-02 2.738432884216308594e-01 2.146294265985488892e-01 1.866286695003509521e-01 1.104063913226127625e-01
-3.379880189895629883e-01 2.719586789608001709e-01 4.288981109857559204e-02 -1.203518435359001160e-01 -1.823321171104907990e-02 -1.845204383134841919e-01 3.069855272769927979e-02 -1.536173671483993530e-01 2.340392619371414185e-01 7.784648984670639038e-02 2.323509007692337036e-01 1.614199429750442505e-01 9.028729796409606934e-02 -8.950850367546081543e-02 2.324081510305404663e-01 1.410742998123168945e-01 2.030571550130844116e-01 1.357605587691068649e-02 2.487305104732513428e-01 1.391583085060119629e-01 -2.102011740207672119e-01 7.966749370098114014e-02 -1.199198886752128601e-02 -3.583817556500434875e-02 2.961762249469757080e-01 4.162134230136871338e-02 -1.522628813982009888e-01 3.597469031810760498e-01 -5.938358604907989502e-02 -2.670653462409973145e-01 1.102808937430381775e-01 4.388514906167984009e-02
1.809513717889785767e-01 1.825081408023834229e-01 2.045451849699020386e-01 3.776523750275373459e-03 4.678953811526298523e-02 -1.629428565502166748e-01 1.373640894889831543e-01 -2.249432653188705444e-01 4.906645789742469788e-02 3.036808222532272339e-02 1.388154923915863037e-01 2.499737739562988281e-01 -3.670701757073402405e-02 5.751782283186912537e-02 4.093425571918487549e-01 7.089416682720184326e-02 8.345703035593032837e-02 -2.023856639862060547e-01 2.892710268497467041e-01 -2.886700034141540527e-01 -1.871190667152404785e-01 -1.408989429473876953e-01 -1.862996369600296021e-01 1.019720062613487244e-01 7.800000905990600586e-02 -5.671998113393783569e-02 1.606169193983078003e-01 3.682609200477600098e-01 -1.995654311031103134e-03 -1.979692429304122925e-01 -2.675564028322696686e-02 -7.762315124273300171e-02
-5.924310162663459778e-02 3.058155812323093414e-02 1.027640104293823242e-01 1.231380626559257507e-01 4.012328088283538818e-01 1.740156263113021851e-01 1.245043799281120300e-01 2.089516818523406982e-01 2.510518729686737061e-01 2.695056796073913574e-01 1.024641171097755432e-01 1.845616847276687622e-02 1.476014703512191772e-01 -2.771609127521514893e-01 9.150738269090652466e-02 2.857567965984344482e-01 -1.256939619779586792e-01 2.445909380912780762e-02 1.371347755193710327e-01 -1.083637699484825134e-01 2.293976247310638428e-01 1.319131851196289062e-01 1.586910188198089600e-01 1.758493296802043915e-02 -2.116156369447708130e-01 -1.394433230161666870e-01 4.143300279974937439e-02 2.561934292316436768e-01 2.269139736890792847e-01 -1.252994965761899948e-02 2.288992851972579956e-01 -7.863770425319671631e-02
-2.868711650371551514e-01 -4.281030967831611633e-03 1.583662182092666626e-01 -2.902210652828216553e-01 4.288400411605834961e-01 -5.760814622044563293e-02 -1.106071174144744873e-01 4.919069260358810425e-02 1.779033690690994263e-01 6.471514701843261719e-02 1.755222827196121216e-01 3.214058876037597656e-01 -1.642719656229019165e-01 -3.975531831383705139e-02 2.611134350299835205e-01 1.927781552076339722e-01 1.096827164292335510e-02 1.222437620162963867e-01 1.407195031642913818e-01 1.372864395380020142e-01 1.924141794443130493e-01 5.840981844812631607e-03 -1.054242327809333801e-01 -8.054268360137939453e-02 -9.583545476198196411e-02 -1.198900514282286167e-03 2.437857985496520996e-01 2.132769078016281128e-01 -1.205089613795280457e-01 -2.296034991741180420e-01 9.282673895359039307e-02 -6.566630303859710693e-02
-2.407134473323822021e-01 -1.477528810501098633e-01 2.374201416969299316e-01 -1.331494152545928955e-01 3.215082883834838867e-01 1.111517399549484253e-01 -5.783171951770782471e-02 3.876641765236854553e-02 2.940365672111511230e-02 1.188197657465934753e-01 -1.087925732135772705e-01 2.316674888134002686e-01 -5.486033856868743896e-02 -7.632941007614135742e-02 -6.525643914937973022e-02 -1.326784584671258926e-02 -1.018334552645683289e-02 2.728331983089447021e-01 1.971699893474578857e-01 -9.091416001319885254e-02 -1.579387187957763672e-01 1.634315401315689087e-01 -1.817490756511688232e-01 -8.598466217517852783e-02 -1.287813931703567505e-01 -1.488403677940368652e-01 -9.502776712179183960e-02 4.377157092094421387e-01 3.129535913467407227e-01 2.794906198978424072e-01 -1.947317644953727722e-02 -4.732381924986839294e-02
-1.648845709860324860e-02 7.751750200986862183e-02 7.137864828109741211e-03 2.259451150894165039e-01 -1.759647391736507416e-02 -7.932303845882415771e-02 1.525669842958450317e-01 -2.452385574579238892e-01 1.212435439229011536e-01 2.217629551887512207e-01 8.514545857906341553e-02 2.380216866731643677e-01 3.116595149040222168e-01 1.489554997533559799e-02 4.344114363193511963e-01 -6.639950722455978394e-02 6.463252007961273193e-02 2.321456074714660645e-01 1.807097904384136200e-02 1.043082326650619507e-01 2.195862382650375366e-01 1.331526339054107666e-01 7.627271860837936401e-02 9.831011295318603516e-02 1.278801262378692627e-01 -4.124854505062103271e-02 2.115537375211715698e-01 2.707521915435791016e-01 3.014601171016693115e-01 7.086954265832901001e-02 -1.547887176275253296e-01 1.662993878126144409e-01
-3.026242852210998535e-01 6.207722052931785583e-02 6.011365726590156555e-02 -3.653423190116882324e-01 1.709073781967163086e-01 -5.200756341218948364e-02 -2.959917187690734863e-01 1.245691999793052673e-01 1.110105663537979126e-01 1.368337124586105347e-01 -2.322392165660858154e-01 4.141527116298675537e-01 5.264426022768020630e-02 -3.596787452697753906e-01 2.423201501369476318e-01 -8.039710111916065216e-03 5.264381319284439087e-02 -5.898549780249595642e-02 -1.061848271638154984e-02 1.937937587499618530e-01 9.959846735000610352e-02 3.942556306719779968e-02 -5.277846381068229675e-02 8.000693470239639282e-02 9.133320301771163940e-02 -1.264876872301101685e-01 1.110290661454200745e-01 1.263344138860702515e-01 8.376172184944152832e-02 -8.363898098468780518e-02 1.074838265776634216e-02 -2.316663116216659546e-01
1.138329207897186279e-01 1.264501214027404785e-01 -1.466870307922363281e-01 1.988602280616760254e-01 7.584025710821151733e-02 -9.208481013774871826e-02 -1.071501150727272034e-01 -1.656902395188808441e-02 7.438471168279647827e-02 3.137476742267608643e-01 9.401062130928039551e-02 6.320524811744689941e-01 7.609120756387710571e-02 -3.374770581722259521e-01 6.842527538537979126e-02 1.881307363510131836e-01 -1.673125028610229492e-01 4.502543061971664429e-02 2.269235700368881226e-01 -1.185508519411087036e-01 9.022928029298782349e-02 4.690076410770416260e-02 -7.410327345132827759e-02 -3.934060223400592804e-03 -1.003903746604919434e-01 -8.857114613056182861e-02 5.644609034061431885e-02 7.242296636104583740e-02 1.765357255935668945e-01 -3.119421564042568207e-02 1.032783929258584976e-02 -2.047732323408126831e-01
-1.603971123695373535e-01 -4.326440989971160889e-01 -4.207461327314376831e-02 -1.640557944774627686e-01 -1.254973113536834717e-01 -1.242818981409072876e-01 -3.109294921159744263e-02 9.417752176523208618e-02 9.862618520855903625e-03 2.529605627059936523e-01 1.025463789701461792e-01 3.346588015556335449e-01 6.132837757468223572e-02 -1.491911560297012329e-01 2.605069279670715332e-01 -6.990794837474822998e-02 -6.682416051626205444e-02 -1.603133976459503174e-01 9.374201297760009766e-02 -2.615604996681213379e-01 1.305763125419616699e-01 7.259944919496774673e-03 4.171318188309669495e-02 2.014129161834716797e-01 -3.816719949245452881e-01 -7.000789791345596313e-02 -6.851827353239059448e-02 3.112986385822296143e-01 8.364105969667434692e-02 -4.879427328705787659e-02 4.314219951629638672e-02 -4.260764271020889282e-02
-3.326395060867071152e-03 1.259060800075531006e-01 -5.319539457559585571e-02 -1.033106073737144470e-01 2.658464014530181885e-01 -2.198463864624500275e-02 -1.692574769258499146e-01 -2.320698499679565430e-01 -9.961660951375961304e-02 1.586206853389739990e-01 2.446144223213195801e-01 3.383129537105560303e-01 1.712452061474323273e-02 -1.162640899419784546e-01 2.971359193325042725e-01 -5.223273858428001404e-02 1.108738183975219727e-01 2.948910742998123169e-02 2.325766086578369141e-01 5.629939027130603790e-03 -1.389901190996170044e-01 -2.533630728721618652e-01 1.074252054095268250e-01 -1.864858567714691162e-01 8.698830008506774902e-02 -2.072074711322784424e-01 2.000606358051300049e-01 2.360495328903198242e-01 1.946436017751693726e-01 -1.300508528947830200e-01 -2.812269032001495361e-01 1.597474366426467896e-01
-1.607537567615509033e-01 -6.803417950868606567e-02 4.670189321041107178e-02 -1.239363178610801697e-01 1.853943914175033569e-01 1.247406303882598877e-01 1.720341742038726807e-01 1.012140810489654541e-01 -5.234507843852043152e-02 5.267508700489997864e-02 2.506419420242309570e-01 5.640301108360290527e-02 -1.422479096800088882e-02 -1.243374273180961609e-01 3.761227130889892578e-01 -9.218181669712066650e-02 -1.739993989467620850e-01 6.533136218786239624e-02 3.454714119434356689e-01 1.357410103082656860e-01 2.962138950824737549e-01 6.641149520874023438e-02 2.162755727767944336e-01 1.438527703285217285e-01 -1.823386177420616150e-02 1.509822607040405273e-01 -1.683337092399597168e-01 3.061783015727996826e-01 8.631172776222229004e-02 -1.237192153930664062e-01 3.350255489349365234e-01 1.136753261089324951e-01
-2.294709235429763794e-01 -6.390288035618141294e-05 3.430550694465637207e-01 1.464767158031463623e-01 -1.100850012153387070e-02 -4.108418524265289307e-02 -2.711851596832275391e-01 -1.146922335028648376e-01 1.429961621761322021e-01 -4.348703473806381226e-02 1.159290820360183716e-01 2.405466735363006592e-01 1.702724546194076538e-01 -8.215717971324920654e-02 3.080803751945495605e-01 2.342403233051300049e-01 -7.964325696229934692e-02 -6.419067829847335815e-02 1.276826858520507812e-01 -3.789994120597839355e-01 -1.198729425668716431e-01 7.734002545475959778e-03 6.571384612470865250e-03 1.302171051502227783e-01 -2.425703853368759155e-01 -2.901019155979156494e-01 4.352459684014320374e-02 2.692281305789947510e-01 -6.573576480150222778e-02 1.002021878957748413e-01 6.586894392967224121e-03 8.313630521297454834e-02
-1.505190157331526279e-04 -1.056769043207168579e-01 8.088435232639312744e-02 1.356066018342971802e-01 2.859177291393280029e-01 -7.429965585470199585e-02 1.603246331214904785e-01 2.490335851907730103e-01 2.201654165983200073e-01 3.437480330467224121e-01 -4.560888186097145081e-02 4.292736053466796875e-01 2.290826290845870972e-02 -8.568970859050750732e-02 1.069663092494010925e-01 4.642903432250022888e-02 1.439355760812759399e-01 3.214589655399322510e-01 2.147959619760513306e-01 1.082712691277265549e-02 9.292390197515487671e-02 5.872799083590507507e-03 -5.152726173400878906e-02 -1.194595359265804291e-02 -1.904094778001308441e-02 -1.478959806263446808e-02 -1.617326773703098297e-02 2.581276893615722656e-01 -4.295604676008224487e-02 2.254572510719299316e-01 1.072116568684577942e-01 3.178603053092956543e-01
-1.807038187980651855e-01 -2.089399844408035278e-01 2.905133739113807678e-02 6.984934210777282715e-02 6.429056078195571899e-02 -4.139223322272300720e-02 1.692706793546676636e-01 -2.625509500503540039e-01 -1.565359719097614288e-02 3.273717463016510010e-01 -1.004430577158927917e-01 1.486824750900268555e-01 1.558354794979095459e-01 -3.217989951372146606e-02 1.589702516794204712e-01 1.625095158815383911e-01 2.582823932170867920e-01 2.069984525442123413e-01 1.033128425478935242e-01 3.828547662124037743e-03 5.114746093750000000e-02 -8.314272761344909668e-02 4.763562697917222977e-03 -2.137125432491302490e-01 1.311661899089813232e-01 -1.434907317161560059e-01 1.053804010152816772e-01 2.639710903167724609e-01 5.230439305305480957e-01 1.135954037308692932e-01 7.305190712213516235e-02 1.097961068153381348e-01
-3.072701022028923035e-02 2.509540617465972900e-01 -1.140576675534248352e-01 -2.437213957309722900e-01 -8.208493143320083618e-02 -2.418603599071502686e-01 -2.677034139633178711e-01 -3.975413367152214050e-02 3.013158217072486877e-03 1.027577817440032959e-01 -2.814378961920738220e-02 1.738646030426025391e-01 3.752122446894645691e-02 -3.508614897727966309e-01 3.672701418399810791e-01 -1.438936591148376465e-02 1.441549658775329590e-01 1.599822938442230225e-01 2.312098294496536255e-01 -1.049394235014915466e-01 3.390895575284957886e-02 1.201483458280563354e-01 1.523393988609313965e-01 -2.159955501556396484e-01 -2.061261562630534172e-03 5.068734288215637207e-02 4.545586928725242615e-02 1.913835108280181885e-01 3.186478316783905029e-01 -7.050017267465591431e-02 1.885216236114501953e-01 2.106820344924926758e-01
-2.548423409461975098e-01 -2.750599682331085205e-01 1.656531542539596558e-01 2.037836611270904541e-01 1.425874531269073486e-01 1.848609000444412231e-01 1.734888553619384766e-01 1.439560577273368835e-02 -1.185791268944740295e-01 2.066783457994461060e-01 2.703525684773921967e-02 3.294789493083953857e-01 -2.574925310909748077e-02 -2.393130064010620117e-01 1.282989382743835449e-01 9.234397113323211670e-02 -1.033419445157051086e-01 -6.109317764639854431e-02 2.364402115345001221e-01 4.774071648716926575e-02 7.958052307367324829e-02 -6.865554023534059525e-03 5.119882225990295410e-01 3.719055652618408203e-02 -8.053182810544967651e-02 1.863100752234458923e-02 -1.414763182401657104e-01 2.186136096715927124e-01 -1.884709857404232025e-02 -7.341761887073516846e-02 1.744142621755599976e-01 -5.776134505867958069e-02
1.291868537664413452e-01 -1.066923141479492188e-01 3.993865549564361572e-01 -4.256637766957283020e-02 8.528164774179458618e-02 -1.702197194099426270e-01 -6.356668192893266678e-03 -7.461233437061309814e-02 3.328078687191009521e-01 -2.780828252434730530e-02 -2.573532760143280029e-01 1.745762079954147339e-01 5.775569006800651550e-02 7.160723954439163208e-02 3.200157284736633301e-01 2.499327249825000763e-02 -8.614522963762283325e-02 -5.663733556866645813e-02 3.307890594005584717e-01 -2.519462630152702332e-02 2.385835908353328705e-02 3.258651494979858398e-02 -1.124121621251106262e-02 -1.036025062203407288e-01 1.964302211999893188e-01 -7.514514029026031494e-02 7.572794705629348755e-02 2.519921362400054932e-01 4.397006928920745850e-01 -5.635497719049453735e-02 -5.446566641330718994e-02 5.375297367572784424e-02
-1.899178177118301392e-01 -3.494551032781600952e-02 -8.791262656450271606e-02 -3.132125437259674072e-01 -4.739247635006904602e-02 -1.545846462249755859e-01 -4.294077306985855103e-02 -9.879171103239059448e-02 1.041585132479667664e-01 1.848223805427551270e-01 -1.566492915153503418e-01 3.938889503479003906e-01 5.916173756122589111e-02 -3.723427280783653259e-02 4.545893669128417969e-01 -1.385494470596313477e-01 -3.161810711026191711e-02 -1.912440657615661621e-01 2.942412197589874268e-01 -6.622470170259475708e-02 -6.665910780429840088e-02 7.267478853464126587e-02 3.425315320491790771e-01 2.492067664861679077e-01 6.214362382888793945e-02 1.084944829344749451e-01 9.224999696016311646e-02 8.585233986377716064e-02 -1.718442328274250031e-02 9.825946390628814697e-02 -6.506184488534927368e-02 -1.766406930983066559e-02
1.546217203140258789e-01 2.006951719522476196e-02 -1.569843664765357971e-02 4.496250301599502563e-02 1.109075993299484253e-01 -2.591029703617095947e-01 -1.371534913778305054e-01 3.733095154166221619e-02 -1.413762569427490234e-01 2.935694456100463867e-01 4.446063935756683350e-02 2.351594567298889160e-01 2.228559553623199463e-01 -1.059145331382751465e-01 1.870246380567550659e-01 1.732257902622222900e-01 -6.680004764348268509e-03 3.153479471802711487e-02 2.772498428821563721e-01 9.178891032934188843e-02 1.561791449785232544e-02 1.431045979261398315e-01 6.165590882301330566e-02 -5.359864830970764160e-01 1.334070861339569092e-01 -2.739947289228439331e-03 2.147121578454971313e-01 1.831267774105072021e-01 2.128103822469711304e-01 5.582979321479797363e-02 1.856568753719329834e-01 7.754854857921600342e-02
-4.674460738897323608e-02 -9.538697451353073120e-02 3.938364088535308838e-01 -3.499615937471389771e-02 8.067896217107772827e-02 -3.518374264240264893e-01 5.258864536881446838e-02 -9.200032800436019897e-02 2.961817383766174316e-01 -6.037457287311553955e-02 3.871358931064605713e-02 2.129662632942199707e-01 1.052196100354194641e-01 -3.924552798271179199e-01 1.914898157119750977e-01 -3.491009473800659180e-01 -7.314101606607437134e-02 1.466526240110397339e-01 1.434021741151809692e-01 5.103429779410362244e-02 7.884548045694828033e-03 9.401386976242065430e-02 -3.580924123525619507e-02 -9.919357299804687500e-02 2.067944854497909546e-01 -1.382260471582412720e-01 -8.597630076110363007e-03 1.283885985612869263e-01 1.222892627120018005e-01 -7.303408533334732056e-02 -2.427005767822265625e-01 3.652460873126983643e-02
3.420801460742950439e-02 6.306977476924657822e-03 7.288926094770431519e-02 1.563122123479843140e-01 -1.939745992422103882e-01 -7.024965435266494751e-02 1.249864846467971802e-01 -4.447654262185096741e-02 2.403983473777770996e-01 2.324139326810836792e-01 8.587368577718734741e-02 2.261197566986083984e-01 2.771785557270050049e-01 2.507262863218784332e-02 4.546779990196228027e-01 5.767391622066497803e-02 2.463598996400833130e-01 3.242794871330261230e-01 3.387350216507911682e-02 5.830756202340126038e-02 1.283278465270996094e-01 -1.900268904864788055e-02 1.509940922260284424e-01 1.822077035903930664e-01 1.407954394817352295e-01 7.352823019027709961e-02 1.414353996515274048e-01 1.478617489337921143e-01 2.600892186164855957e-01 -6.439603120088577271e-02 -1.316487789154052734e-01 2.271758317947387695e-01
-1.599464416503906250e-01 -6.843823194503784180e-02 3.675491511821746826e-01 -6.562482565641403198e-02 2.869701385498046875e-01 9.440113604068756104e-02 1.447790581732988358e-02 3.714887425303459167e-02 -7.104852795600891113e-02 1.035014986991882324e-01 -4.554222803562879562e-03 5.498234555125236511e-02 1.782113462686538696e-01 -2.947081327438354492e-01 4.035889506340026855e-01 2.152893133461475372e-02 -1.857177615165710449e-01 8.911387622356414795e-02 2.094100713729858398e-01 -9.152059257030487061e-02 -6.140761449933052063e-02 1.763060390949249268e-01 -3.358642384409904480e-02 -4.677787888795137405e-03 -1.915160864591598511e-01 -1.877761930227279663e-01 1.883000284433364868e-01 -1.850276626646518707e-02 2.102506905794143677e-01 2.375346720218658447e-01 3.039925992488861084e-01 -7.262797653675079346e-02
-3.252468705177307129e-01 3.912751972675323486e-01 -3.641651943325996399e-02 -6.714564561843872070e-02 7.982809096574783325e-02 -1.764794290065765381e-01 2.307594381272792816e-02 6.461950019001960754e-03 1.464955657720565796e-01 -3.480922058224678040e-02 -6.581753492355346680e-02 3.236640691757202148e-01 1.778890341520309448e-01 -1.829868108034133911e-01 1.492477357387542725e-01 -2.047759443521499634e-01 -2.464666031301021576e-03 4.483483359217643738e-02 7.272896170616149902e-02 2.044000923633575439e-01 -1.301052793860435486e-02 8.180783689022064209e-02 -4.534788802266120911e-02 1.006410792469978333e-01 -6.530521064996719360e-02 5.053141340613365173e-02 -8.596466481685638428e-02 5.412387847900390625e-01 4.856877028942108154e-02 -1.633374541997909546e-01 1.374197602272033691e-01 1.135349124670028687e-01
2.169470302760601044e-03 1.499424725770950317e-01 1.176114305853843689e-01 -9.495339542627334595e-02 -8.588995784521102905e-03 -6.544031202793121338e-03 9.018943458795547485e-02 -1.484119743108749390e-01 -1.609048806130886078e-02 3.485786318778991699e-01 -2.533768415451049805e-01 2.915864586830139160e-01 1.561977863311767578e-01 -2.131724655628204346e-01 3.741836249828338623e-01 -8.978014439344406128e-02 -1.888763159513473511e-01 -1.669757813215255737e-01 2.339907586574554443e-01 3.842747211456298828e-02 -1.348135173320770264e-01 1.621123254299163818e-01 1.523154973983764648e-01 4.099047929048538208e-02 9.569992870092391968e-02 -3.247757256031036377e-01 2.197605371475219727e-01 9.446179494261741638e-03 -9.985028207302093506e-02 1.178497672080993652e-01 2.279457151889801025e-01 8.675391972064971924e-02
-2.216050624847412109e-01 -1.295811235904693604e-01 1.478430777788162231e-01 -1.613977402448654175e-01 3.066674806177616119e-02 1.360088735818862915e-01 2.065018117427825928e-01 8.113563805818557739e-02 -1.043953076004981995e-01 1.779637932777404785e-01 6.865174323320388794e-02 6.082651019096374512e-02 1.018442288041114807e-01 -3.091196119785308838e-01 3.189414441585540771e-01 -7.096017152070999146e-02 -1.248329505324363708e-01 -5.611760914325714111e-02 3.260015547275543213e-01 -9.653235226869583130e-02 2.834486961364746094e-01 -4.051956813782453537e-03 2.551806569099426270e-01 1.451736688613891602e-01 -1.287500113248825073e-01 8.707671612501144409e-02 9.355899691581726074e-02 2.270703613758087158e-01 4.217511415481567383e-02 9.648660570383071899e-02 3.835899531841278076e-01 1.013746634125709534e-01
-9.212276339530944824e-02 4.795872047543525696e-02 3.847276568412780762e-01 1.272367835044860840e-01 1.096037179231643677e-01 -6.737140566110610962e-02 1.130018159747123718e-01 -2.073448002338409424e-01 9.937243908643722534e-02 7.261490821838378906e-02 2.014879435300827026e-01 2.650554180145263672e-01 -1.852842122316360474e-01 -2.568286955356597900e-01 2.217059880495071411e-01 -1.773602068424224854e-01 1.878183335065841675e-01 -2.454203665256500244e-01 3.375915288925170898e-01 9.487383812665939331e-02 -1.568720489740371704e-01 9.786769747734069824e-03 -1.447188407182693481e-01 1.262153387069702148e-01 -1.438505202531814575e-01 -1.508840322494506836e-01 2.224986627697944641e-02 2.217733711004257202e-01 1.783773601055145264e-01 -1.870210021734237671e-01 -3.818538784980773926e-02 -6.594948470592498779e-02
2.546254396438598633e-01 -1.915471255779266357e-01 2.566599547863006592e-01 -5.869693681597709656e-02 1.195082515478134155e-01 -6.786908954381942749e-02 1.130919437855482101e-02 1.384138613939285278e-01 3.159974887967109680e-02 1.111509427428245544e-01 -3.310473859310150146e-01 3.085888326168060303e-01 -1.876819282770156860e-01 -9.787427634000778198e-02 4.529887139797210693e-01 1.110672652721405029e-01 -8.144703507423400879e-02 -1.621531099081039429e-01 2.408177405595779419e-01 -1.396719552576541901e-02 -1.162118539214134216e-01 -1.172764673829078674e-01 -2.820289507508277893e-02 1.745229773223400116e-02 1.237845942378044128e-01 -4.165587201714515686e-02 1.411764137446880341e-02 2.100716978311538696e-01 3.379997313022613525e-01 1.673040539026260376e-02 1.204822808504104614e-01 -2.384489029645919800e-02
-2.225262969732284546e-01 1.047512888908386230e-01 7.654541730880737305e-02 1.049101725220680237e-01 8.989685028791427612e-02 -4.166415035724639893e-01 6.432966329157352448e-03 -1.132606491446495056e-01 2.366973087191581726e-02 1.375790238380432129e-01 2.074424922466278076e-01 2.073377817869186401e-01 2.700237184762954712e-02 -3.031956851482391357e-01 -6.324432790279388428e-02 -2.948981896042823792e-02 -5.300454050302505493e-02 -4.945671930909156799e-02 3.483391404151916504e-01 3.208838403224945068e-02 -9.734119474887847900e-02 4.512133542448282242e-03 -1.310571134090423584e-01 9.747931361198425293e-02 -1.342305541038513184e-01 1.299644857645034790e-01 1.375042349100112915e-01 5.263901948928833008e-01 -1.419334262609481812e-01 6.382261216640472412e-02 -5.107678100466728210e-02 -5.948289856314659119e-02
-1.348509341478347778e-01 1.064692512154579163e-01 5.293869227170944214e-02 -1.778526455163955688e-01 1.101925317198038101e-02 -2.991031408309936523e-01 -1.639016270637512207e-01 1.002411590889096260e-03 9.239399433135986328e-02 2.866882085800170898e-01 2.740474417805671692e-02 3.259540498256683350e-01 1.041769385337829590e-01 -1.678019464015960693e-01 1.251844465732574463e-01 1.493705064058303833e-01 -1.304109096527099609e-01 3.482978940010070801e-01 4.124946519732475281e-02 -1.156605780124664307e-01 4.606459662318229675e-02 -4.919018223881721497e-02 1.787690520286560059e-01 -3.063086569309234619e-01 -1.385888308286666870e-01 1.213449910283088684e-01 -3.037418238818645477e-02 1.560969799757003784e-01 4.116272926330566406e-01 -1.542658805847167969e-01 7.294883835129439831e-05 9.328533709049224854e-02
-4.827351495623588562e-02 1.485755108296871185e-02 1.797204464673995972e-01 -2.217506468296051025e-01 1.117355152964591980e-01 -4.571317881345748901e-02 2.203488647937774658e-01 -2.294294983148574829e-01 8.783195167779922485e-03 1.892677992582321167e-01 2.822044789791107178e-01 2.158113867044448853e-01 6.558128166943788528e-03 -2.459114342927932739e-01 2.449516803026199341e-01 2.312592603266239166e-02 9.421110898256301880e-02 -1.720578372478485107e-01 -4.521531239151954651e-02 -1.620957851409912109e-01 -7.967612147331237793e-02 1.274015158414840698e-01 -8.700998872518539429e-02 8.264259994029998779e-02 -1.438180506229400635e-01 -1.291030943393707275e-01 2.047063559293746948e-01 2.898034453392028809e-01 3.869137763977050781e-01 2.286947816610336304e-01 -1.054853051900863647e-01 1.920763552188873291e-01
1.122741922736167908e-01 -1.237465366721153259e-01 3.128834664821624756e-01 -2.703801393508911133e-01 1.039562299847602844e-01 -7.018290925770998001e-03 -3.351544961333274841e-02 -2.344063669443130493e-01 -6.145662814378738403e-02 1.634524613618850708e-01 -1.735251396894454956e-01 3.321286737918853760e-01 -1.159885972738265991e-01 -1.687783151865005493e-01 3.797530531883239746e-01 3.715040683746337891e-01 6.420237571001052856e-02 5.271332338452339172e-02 -5.151900928467512131e-03 1.436063349246978760e-01 -2.055771462619304657e-02 -3.008374385535717010e-02 -1.438671350479125977e-02 1.666297614574432373e-01 2.784242033958435059e-01 5.350490286946296692e-02 2.155610918998718262e-02 2.395577281713485718e-01 1.615343093872070312e-01 -1.100741326808929443e-01 7.588386535644531250e-02 4.388420842587947845e-03
-3.026898801326751709e-01 -3.641834482550621033e-02 1.320686936378479004e-01 -2.671114206314086914e-01 1.331769078969955444e-01 -2.634488046169281006e-02 -1.408520154654979706e-02 1.433174610137939453e-01 -9.530258923768997192e-02 1.322574764490127563e-01 1.426580846309661865e-01 1.136319059878587723e-02 2.667450010776519775e-01 -2.998659312725067139e-01 3.650933504104614258e-01 -6.781439483165740967e-02 -1.113292202353477478e-02 1.660206615924835205e-01 2.046906203031539917e-01 -6.708392407745122910e-03 2.150092124938964844e-01 -1.577683389186859131e-01 5.526475980877876282e-02 -1.108031421899795532e-01 -7.505510747432708740e-02 -1.596299856901168823e-01 2.839554846286773682e-01 9.900861233472824097e-02 1.488794833421707153e-01 5.437420681118965149e-02 3.508306741714477539e-01 8.508973568677902222e-02
-1.173482611775398254e-01 -6.418624520301818848e-02 -6.941337138414382935e-02 -1.064221784472465515e-01 1.529052555561065674e-01 -1.127759665250778198e-01 -1.871691942214965820e-01 -1.025903597474098206e-01 4.743245989084243774e-02 1.491830218583345413e-02 3.087912127375602722e-02 4.321461021900177002e-01 1.464859098196029663e-01 -6.996203958988189697e-02 4.236938059329986572e-01 2.978763170540332794e-02 -1.873389780521392822e-01 -3.741710633039474487e-02 1.812792271375656128e-01 -2.440140247344970703e-01 1.269417535513639450e-02 -2.342973798513412476e-01 -1.555180363357067108e-02 6.398854404687881470e-02 3.104479014873504639e-01 -1.529946923255920410e-01 -4.906232282519340515e-02 1.758215725421905518e-01 1.762638390064239502e-01 -2.655916102230548859e-02 -3.156585693359375000e-01 1.206783354282379150e-01
-8.811810985207557678e-03 1.593485660851001740e-02 -6.527986377477645874e-02 -1.164117306470870972e-01 2.291162312030792236e-01 -1.790534257888793945e-01 -1.276705116033554077e-01 -1.753124296665191650e-01 -6.869899481534957886e-02 -1.286882068961858749e-02 5.523143801838159561e-03 1.212586611509323120e-01 8.262648433446884155e-02 5.783484131097793579e-02 9.405314922332763672e-02 -9.795536100864410400e-02 1.075411587953567505e-01 1.029382273554801941e-01 3.370975553989410400e-01 -2.810906171798706055e-01 1.456058621406555176e-01 -2.042028307914733887e-01 1.070026308298110962e-01 2.027055770158767700e-01 2.518254220485687256e-01 6.953620910644531250e-02 -2.598281949758529663e-02 4.470298886299133301e-01 3.914843499660491943e-01 9.974914044141769409e-02 -2.170747891068458557e-02 -1.983526647090911865e-01
-1.643595993518829346e-01 -1.303291972726583481e-02 -6.228798627853393555e-02 1.434025466442108154e-01 7.867642492055892944e-02 -5.276166833937168121e-03 5.907237902283668518e-02 -4.232718050479888916e-01 9.125442057847976685e-02 3.447118401527404785e-01 -1.520562022924423218e-01 1.904820799827575684e-01 2.329249382019042969e-01 -2.914063334465026855e-01 2.591823339462280273e-01 2.876021713018417358e-02 -3.547706082463264465e-02 1.501625329256057739e-01 2.097657620906829834e-01 6.329482793807983398e-02 2.072555124759674072e-01 3.388123959302902222e-02 -1.207377836108207703e-01 -5.661686509847640991e-02 1.139691993594169617e-01 -2.954203486442565918e-01 1.308757513761520386e-01 2.169543206691741943e-01 4.843184724450111389e-02 -2.446911484003067017e-01 -6.366463005542755127e-02 -3.660269826650619507e-02
3.116799332201480865e-02 -7.964561134576797485e-02 -5.697236396372318268e-03 -2.047212421894073486e-01 1.346597969532012939e-01 -1.024959012866020203e-01 -9.710912406444549561e-02 1.141994670033454895e-01 2.005842477083206177e-01 2.936608195304870605e-01 -2.416388690471649170e-01 4.288925528526306152e-01 5.490245670080184937e-02 -3.625267446041107178e-01 2.546588480472564697e-01 2.793966531753540039e-01 -1.075846850872039795e-01 7.225333154201507568e-02 -1.749217323958873749e-02 1.335704624652862549e-01 -4.157811927143484354e-04 3.224442899227142334e-01 -1.013148203492164612e-02 1.494573503732681274e-01 -1.867995969951152802e-02 -7.111477851867675781e-02 2.561223320662975311e-02 1.316160559654235840e-01 2.269885987043380737e-01 -6.315286457538604736e-02 5.227242410182952881e-02 -1.024052202701568604e-01
-9.871364384889602661e-02 -1.647506207227706909e-01 2.685090601444244385e-01 1.163506358861923218e-01 1.208659335970878601e-01 1.504906415939331055e-01 1.256954073905944824e-01 1.918972730636596680e-01 1.189975142478942871e-01 5.700073391199111938e-02 1.048218384385108948e-01 1.310721933841705322e-01 2.990046441555023193e-01 -1.181606575846672058e-01 3.758308291435241699e-01 1.526955366134643555e-01 -2.643914222717285156e-01 -4.932969436049461365e-02 3.245405852794647217e-01 4.901104047894477844e-02 5.614924430847167969e-02 -2.216968834400177002e-01 2.898207902908325195e-01 5.015043076127767563e-03 -2.702284231781959534e-02 -3.719605132937431335e-02 2.097483724355697632e-01 2.007279545068740845e-01 -7.840884476900100708e-02 -9.414556622505187988e-02 -1.238945499062538147e-01 -2.023396939039230347e-01
-8.361791819334030151e-02 1.499702595174312592e-02 6.526533961296081543e-01 1.235750913619995117e-01 1.081860587000846863e-01 -3.062677681446075439e-01 1.782340705394744873e-01 -1.292203515768051147e-01 2.077898532152175903e-01 1.047620177268981934e-01 -4.776943475008010864e-02 1.902724802494049072e-01 -1.067995205521583557e-01 4.573226720094680786e-02 -2.115383278578519821e-03 -1.802246123552322388e-01 8.903232216835021973e-02 1.721218787133693695e-02 1.694556921720504761e-01 -2.217209935188293457e-01 4.659426212310791016e-02 3.260105848312377930e-02 6.980454176664352417e-02 -1.047054957598447800e-02 4.014332592487335205e-02 -1.533379405736923218e-01 1.362848132848739624e-01 1.649789959192276001e-01 1.590111255645751953e-01 -6.187225878238677979e-02 -5.353131890296936035e-02 2.485108822584152222e-01
-1.481525748968124390e-01 -2.834657430648803711e-01 -1.033126264810562134e-01 1.790771484375000000e-01 -4.566915333271026611e-02 -3.213398158550262451e-02 1.850022673606872559e-01 -2.922253012657165527e-01 9.044636040925979614e-02 3.250362873077392578e-01 -4.926749970763921738e-03 1.951831132173538208e-01 1.451063752174377441e-01 5.222783982753753662e-02 2.585011720657348633e-01 1.654311716556549072e-01 3.137125372886657715e-01 9.672373533248901367e-02 -9.861754626035690308e-02 6.246969848871231079e-02 1.809826791286468506e-01 -4.445265233516693115e-02 9.523587673902511597e-02 -3.000742197036743164e-01 3.806238994002342224e-02 -1.072285324335098267e-01 -2.128966338932514191e-02 3.520942330360412598e-01 1.977762132883071899e-01 -8.279298990964889526e-02 1.373142898082733154e-01 6.966080516576766968e-02
-3.282802999019622803e-01 2.369356304407119751e-01 8.739349246025085449e-02 -2.871489524841308594e-01 -1.035591810941696167e-01 1.333444565534591675e-02 7.447896152734756470e-02 -6.133730709552764893e-02 1.546311974525451660e-01 9.301558136940002441e-02 -1.772460043430328369e-01 3.268862366676330566e-01 2.861217558383941650e-01 2.597992718219757080e-01 1.975481361150741577e-01 7.548073679208755493e-02 2.774750441312789917e-02 -2.744188532233238220e-02 2.529281377792358398e-01 3.520479425787925720e-02 1.048346310853958130e-01 1.205247044563293457e-01 3.018868565559387207e-01 7.247813045978546143e-02 1.065557971596717834e-01 -7.018462568521499634e-02 -7.888066023588180542e-02 3.226071298122406006e-01 1.797374486923217773e-01 6.555149704217910767e-02 -4.878835007548332214e-02 8.167967945337295532e-02
3.167243897914886475e-01 -1.454373747110366821e-01 3.241859376430511475e-01 5.271420627832412720e-02 1.778922975063323975e-01 3.544588387012481689e-02 3.061618208885192871e-01 -1.722290515899658203e-01 -1.332342028617858887e-01 -1.321780383586883545e-01 7.255326211452484131e-02 2.502930164337158203e-01 2.128860950469970703e-01 -2.452215850353240967e-01 2.648409903049468994e-01 2.097275257110595703e-01 -8.030168712139129639e-02 1.816850737668573856e-03 2.066436260938644409e-01 -1.981817781925201416e-01 -8.241368830204010010e-02 9.934679418802261353e-02 -6.940747052431106567e-02 -7.773840427398681641e-02 -1.078099310398101807e-01 -1.929556876420974731e-01 1.241316646337509155e-01 1.761067807674407959e-01 -5.078694224357604980e-02 -5.305297672748565674e-02 1.477084457874298096e-01 2.306612282991409302e-01
-5.528898537158966064e-02 2.704068422317504883e-01 3.025419712066650391e-01 3.887276351451873779e-01 -4.128292202949523926e-02 -1.633221060037612915e-01 -7.737603783607482910e-02 -5.874489247798919678e-02 4.331578314304351807e-02 -1.081137731671333313e-01 3.493789583444595337e-02 3.122723996639251709e-01 3.318700566887855530e-02 -6.014050170779228210e-02 3.300719261169433594e-01 -2.225788310170173645e-02 8.546736836433410645e-02 -2.741595357656478882e-02 1.102127358317375183e-01 -9.589788503944873810e-03 -1.778050661087036133e-01 1.985498070716857910e-01 1.962796300649642944e-01 2.126564830541610718e-01 2.127041295170783997e-02 -3.217213153839111328e-01 1.491825133562088013e-01 2.393413633108139038e-01 2.003908902406692505e-01 -6.732155382633209229e-02 1.077320575714111328e-01 -4.509401321411132812e-02
-2.244909405708312988e-01 -4.711591601371765137e-01 2.638235390186309814e-01 2.587957382202148438e-01 -5.633582919836044312e-02 3.090309537947177887e-02 8.564217388629913330e-02 7.252002507448196411e-02 1.313006877899169922e-01 1.325176358222961426e-01 9.649156779050827026e-02 2.132886499166488647e-01 1.930107474327087402e-01 -2.132059633731842041e-01 2.173758000135421753e-01 5.565118789672851562e-02 -9.419608861207962036e-02 -1.218614652752876282e-01 1.407041698694229126e-01 1.224631741642951965e-01 -6.602703593671321869e-03 3.405276685953140259e-02 1.319491118192672729e-01 9.087841212749481201e-02 1.214718222618103027e-01 2.280488051474094391e-02 2.177563160657882690e-01 3.267233967781066895e-01 -2.229875512421131134e-02 -8.159648627042770386e-02 1.155814621597528458e-02 -2.992131412029266357e-01
-4.146190360188484192e-02 1.700119078159332275e-01 1.578604131937026978e-01 6.446421146392822266e-02 1.431017275899648666e-02 4.670545458793640137e-02 -6.990988552570343018e-02 -2.545708119869232178e-01 1.132767498493194580e-01 2.440963387489318848e-01 -2.449904233217239380e-01 3.187664151191711426e-01 1.035210788249969482e-01 -8.872702717781066895e-02 5.693284273147583008e-01 -1.946683079004287720e-01 -1.010070517659187317e-01 2.658308111131191254e-02 1.412015855312347412e-01 -1.779154501855373383e-02 -2.279783487319946289e-01 6.302433460950851440e-02 2.715486586093902588e-01 -1.708959229290485382e-02 -1.309199631214141846e-01 -5.036656185984611511e-02 1.271417737007141113e-01 -6.200243532657623291e-02 -3.252685442566871643e-02 1.574403047561645508e-01 -3.256962820887565613e-02 1.606917977333068848e-01
-3.550723493099212646e-01 -1.199803203344345093e-01 1.913470923900604248e-01 -1.543799042701721191e-01 5.413440614938735962e-02 1.703429222106933594e-01 1.681068539619445801e-01 1.027577593922615051e-01 7.941874116659164429e-02 8.720546960830688477e-02 6.422857195138931274e-02 1.290961951017379761e-01 -7.263871282339096069e-02 -1.811717301607131958e-01 1.524878293275833130e-01 8.737825602293014526e-02 2.888709306716918945e-01 2.151957303285598755e-01 2.759118378162384033e-01 -1.638574451208114624e-01 1.657801121473312378e-02 -9.650047123432159424e-02 -4.590766504406929016e-02 1.775704473257064819e-01 2.035944722592830658e-02 -2.392512559890747070e-01 2.113620936870574951e-01 3.875759840011596680e-01 5.265304446220397949e-02 -1.613651216030120850e-01 8.980437368154525757e-02 2.434055209159851074e-01
-1.265575736761093140e-01 -6.054636090993881226e-02 3.124343156814575195e-01 1.799153685569763184e-01 3.474914655089378357e-02 5.625655129551887512e-02 8.175511658191680908e-02 -7.234254851937294006e-03 1.204148605465888977e-01 4.050338268280029297e-02 -1.098076924681663513e-01 1.650639250874519348e-02 1.303701549768447876e-01 -5.968068540096282959e-02 3.725695908069610596e-01 -8.453145623207092285e-02 1.538461167365312576e-02 1.837957799434661865e-01 3.402897119522094727e-01 2.446731775999069214e-01 1.612195223569869995e-01 5.431286618113517761e-02 1.803555786609649658e-01 3.266996741294860840e-01 -2.697005122900009155e-02 -3.121043443679809570e-01 1.092640534043312073e-01 4.717671126127243042e-02 8.260387182235717773e-02 3.581728637218475342e-01 3.853863477706909180e-02 -1.321465671062469482e-01
-2.093688398599624634e-01 -1.671989709138870239e-01 2.688728570938110352e-01 1.636795997619628906e-01 1.778479367494583130e-01 -2.708508670330047607e-01 9.249953925609588623e-02 1.922045350074768066e-01 1.377533227205276489e-01 9.114859253168106079e-02 1.716571003198623657e-01 6.971327215433120728e-02 8.609443157911300659e-02 -2.319244593381881714e-01 2.484241575002670288e-01 -3.660560250282287598e-01 2.252896279096603394e-01 9.501448273658752441e-02 1.932417899370193481e-01 2.280887030065059662e-02 1.132749915122985840e-01 -5.404504388570785522e-02 2.041004598140716553e-01 -1.996792256832122803e-01 1.442088484764099121e-01 8.544739335775375366e-02 -5.101405456662178040e-02 2.339540272951126099e-01 -2.240992039442062378e-01 -1.335112601518630981e-01 6.774574518203735352e-02 8.436635136604309082e-02
-2.094416022300720215e-01 -3.642754554748535156e-01 3.506063818931579590e-01 3.317926228046417236e-01 -9.093399858102202415e-04 7.128021866083145142e-02 1.218613684177398682e-01 1.745543032884597778e-01 1.586602181196212769e-01 1.658896207809448242e-01 1.824449896812438965e-01 2.533802092075347900e-01 1.473385989665985107e-01 -2.339159548282623291e-01 1.648966521024703979e-01 2.150771617889404297e-01 2.054675295948982239e-02 -2.918797917664051056e-02 1.081784516572952271e-01 -1.302100281463935971e-04 -3.579837456345558167e-02 -1.466756919398903847e-03 2.775439918041229248e-01 7.146733254194259644e-02 3.241203725337982178e-02 -4.843080416321754456e-02 1.509858965873718262e-01 2.857484519481658936e-01 -8.924730122089385986e-02 6.767534464597702026e-02 2.550376020371913910e-02 -1.501054167747497559e-01
-3.927183151245117188e-02 -2.469143271446228027e-02 1.763153821229934692e-01 -2.646788656711578369e-01 -6.042129546403884888e-02 2.591428160667419434e-02 1.349468231201171875e-01 1.907464265823364258e-01 1.753301918506622314e-01 2.587577514350414276e-02 -6.638118624687194824e-02 2.510440945625305176e-01 7.672589272260665894e-02 -3.070699870586395264e-01 3.515881299972534180e-01 1.455471366643905640e-01 1.727963835000991821e-01 2.794210016727447510e-01 1.589451283216476440e-01 -9.172120690345764160e-02 6.247042492032051086e-02 -1.713141202926635742e-01 5.109103396534919739e-03 -9.265754371881484985e-02 -2.910386919975280762e-01 -1.791120022535324097e-01 -6.244452670216560364e-02 1.263255476951599121e-01 2.186246514320373535e-01 -2.985874712467193604e-01 1.047547999769449234e-02 1.918216645717620850e-01
3.823762387037277222e-02 -2.069177031517028809e-01 5.517587438225746155e-02 7.446273416280746460e-02 7.722511142492294312e-02 6.822316348552703857e-02 1.217824518680572510e-01 -3.183038234710693359e-01 1.121016070246696472e-01 2.072480916976928711e-01 -2.969479560852050781e-01 -2.361778542399406433e-02 -3.585784509778022766e-02 -1.544190645217895508e-01 2.559639513492584229e-01 1.802785396575927734e-01 2.117703109979629517e-01 -1.658387631177902222e-01 3.146810829639434814e-01 5.384780094027519226e-02 1.027576997876167297e-01 -3.242929233238101006e-03 -1.070992946624755859e-01 1.481419354677200317e-01 2.118434756994247437e-01 1.370202656835317612e-02 -2.412691153585910797e-02 5.257948637008666992e-01 3.618500009179115295e-02 -7.510142028331756592e-02 5.575367808341979980e-02 -5.039399117231369019e-02
-1.358411461114883423e-01 1.828439831733703613e-01 2.163634151220321655e-01 7.361515611410140991e-02 7.046251744031906128e-02 -1.691685467958450317e-01 2.765548229217529297e-02 -1.616088151931762695e-01 1.330296248197555542e-01 -2.097183018922805786e-01 -8.174415677785873413e-03 2.853324413299560547e-01 3.796792402863502502e-02 2.333187758922576904e-01 3.890439271926879883e-01 -5.962967500090599060e-02 -1.171264946460723877e-01 -4.678627476096153259e-02 1.630115061998367310e-01 -1.429564207792282104e-01 1.561990678310394287e-01 4.927388206124305725e-02 -1.361507624387741089e-01 1.610424518585205078e-01 -2.249794304370880127e-01 -4.098307341337203979e-02 6.837950646877288818e-02 4.093002676963806152e-01 2.421813309192657471e-01 -9.110718965530395508e-02 2.040888220071792603e-01 1.189560368657112122e-01
1.621173880994319916e-02 -4.573669284582138062e-02 3.988309577107429504e-02 -2.947555184364318848e-01 1.227582991123199463e-01 -2.341920733451843262e-01 1.286454200744628906e-01 2.121223509311676025e-02 -2.708954215049743652e-01 5.311164259910583496e-02 -2.336381375789642334e-01 3.111084103584289551e-01 3.192495182156562805e-02 -1.432104557752609253e-01 3.458049893379211426e-01 -1.137420907616615295e-01 1.301545798778533936e-01 2.770046889781951904e-01 2.785221636295318604e-01 -1.169229522347450256e-01 4.317992553114891052e-02 2.119159102439880371e-01 2.707622945308685303e-01 -1.900186389684677124e-01 1.443445384502410889e-01 -7.542285323143005371e-02 -8.813538588583469391e-03 1.426058262586593628e-01 1.814365833997726440e-01 3.470189869403839111e-02 -3.502218052744865417e-02 -1.312779486179351807e-01
-1.040240228176116943e-01 -5.494636669754981995e-02 -7.753047347068786621e-02 -4.454888403415679932e-02 6.731785833835601807e-02 -3.007005341351032257e-02 1.897271871566772461e-01 -2.217542529106140137e-01 2.586493492126464844e-01 3.096918761730194092e-01 -2.753899395465850830e-01 8.837233483791351318e-02 1.348898708820343018e-01 -2.554639279842376709e-01 3.451697826385498047e-01 -1.603681594133377075e-02 -1.089168265461921692e-01 7.421664148569107056e-02 1.765364408493041992e-01 1.206503361463546753e-01 9.565007686614990234e-02 -1.816107779741287231e-01 8.564789593219757080e-02 3.065165281295776367e-01 8.541709929704666138e-02 -1.962064653635025024e-01 4.755773395299911499e-02 3.388630747795104980e-01 1.939702481031417847e-01 -2.786528877913951874e-02 -1.486341059207916260e-01 -9.140474349260330200e-02
-4.092238470911979675e-02 -1.259840372949838638e-02 4.505473375320434570e-02 1.470512431114912033e-02 2.773286029696464539e-02 7.403432577848434448e-02 -6.953223794698715210e-02 -1.283158510923385620e-01 2.418843805789947510e-01 -6.466177850961685181e-02 -1.174530833959579468e-01 1.542098820209503174e-01 4.069516360759735107e-01 -3.260165154933929443e-01 5.533289536833763123e-02 -6.893720477819442749e-02 2.629161179065704346e-01 1.150851696729660034e-01 2.820428311824798584e-01 -1.323917806148529053e-01 -8.141651004552841187e-02 1.786580979824066162e-01 3.247048556804656982e-01 8.359694480895996094e-02 -2.232956290245056152e-01 -9.836284816265106201e-02 -7.450236380100250244e-02 3.392175436019897461e-01 -1.563229262828826904e-01 -8.737610653042793274e-03 1.787172555923461914e-01 1.461922824382781982e-01
-1.432178765535354614e-01 -3.071519732475280762e-01 4.652504026889801025e-01 1.608173698186874390e-01 1.137700583785772324e-02 2.670042589306831360e-02 1.658831834793090820e-01 1.283646374940872192e-01 3.486305847764015198e-02 2.162196487188339233e-01 -2.523362822830677032e-02 1.932588368654251099e-01 2.684802711009979248e-01 -3.554247617721557617e-01 2.214829474687576294e-01 -2.156080454587936401e-01 -3.653145954012870789e-02 -1.091258600354194641e-01 3.201197460293769836e-02 1.737212091684341431e-01 1.574714928865432739e-01 -4.619527980685234070e-02 1.721785515546798706e-01 -3.294249996542930603e-02 1.753227040171623230e-02 3.343703597784042358e-02 1.393256038427352905e-01 2.193205803632736206e-01 9.016026556491851807e-02 1.114050894975662231e-01 1.022912561893463135e-01 -1.266352385282516479e-01
1.346334069967269897e-01 -2.883580885827541351e-02 3.472292721271514893e-01 -1.123783215880393982e-01 7.127855718135833740e-02 -1.407974362373352051e-01 7.578569650650024414e-02 -1.467768698930740356e-01 3.031301200389862061e-01 -9.052402526140213013e-02 4.033742472529411316e-02 1.364736855030059814e-01 5.596436560153961182e-02 3.515134751796722412e-02 3.971728980541229248e-01 7.877564430236816406e-02 -1.308131515979766846e-01 1.730089820921421051e-02 2.847724854946136475e-01 -8.848385512828826904e-02 4.893258586525917053e-02 7.355557382106781006e-02 -1.248378008604049683e-01 -2.583487927913665771e-01 2.245856821537017822e-01 1.888829469680786133e-02 5.509955063462257385e-02 2.847666740417480469e-01 3.870627284049987793e-01 1.443353444337844849e-01 -6.807949393987655640e-02 -1.792887784540653229e-02
-5.896715074777603149e-02 -6.575088202953338623e-02 -4.797533154487609863e-02 1.560061238706111908e-02 1.010401919484138489e-01 4.750738851726055145e-03 2.128045558929443359e-01 -3.079194724559783936e-01 1.373452246189117432e-01 3.273833692073822021e-01 -2.076361179351806641e-01 6.360755860805511475e-02 2.147516608238220215e-01 -2.478731870651245117e-01 3.351524472236633301e-01 3.382313251495361328e-02 -4.578988999128341675e-02 9.163972735404968262e-02 2.297646999359130859e-01 1.594680994749069214e-01 1.691247522830963135e-01 -4.367192089557647705e-02 1.414794176816940308e-01 1.980157792568206787e-01 1.028665751218795776e-01 -2.566766738891601562e-01 -3.061384893953800201e-02 3.459392488002777100e-01 1.360090076923370361e-01 -4.151019454002380371e-02 -1.806794852018356323e-01 -1.292059570550918579e-01
-1.224179789423942566e-01 -9.252303279936313629e-03 -7.982598990201950073e-02 -1.392780244350433350e-01 1.518441885709762573e-01 -2.059975415468215942e-01 8.805345743894577026e-02 -1.637094169855117798e-01 3.583936989307403564e-01 1.982612758874893188e-01 6.216120719909667969e-02 3.927555680274963379e-01 3.253576159477233887e-02 6.245481595396995544e-02 1.981799453496932983e-01 1.080299168825149536e-01 1.655711382627487183e-01 2.493860200047492981e-03 2.881650328636169434e-01 1.010385155677795410e-01 -6.183799728751182556e-02 1.822172105312347412e-01 6.542290002107620239e-02 -2.882528305053710938e-01 -6.229371204972267151e-02 1.114498823881149292e-01 1.391219049692153931e-01 2.916827201843261719e-01 -1.148911342024803162e-01 -2.287910580635070801e-01 -4.018411412835121155e-02 -2.106472998857498169e-01
-9.245470166206359863e-02 1.115694791078567505e-01 1.579540520906448364e-01 3.749605268239974976e-02 1.124111413955688477e-01 -2.463391423225402832e-01 5.189387872815132141e-02 1.837994530797004700e-02 2.200279571115970612e-02 -9.055775403976440430e-02 2.315015643835067749e-01 -8.132632821798324585e-02 1.383469849824905396e-01 -2.743018567562103271e-01 4.022398293018341064e-01 1.132654398679733276e-01 2.111654281616210938e-01 -3.395252674818038940e-02 -3.937776386737823486e-02 2.800827920436859131e-01 -5.042199045419692993e-03 6.309635192155838013e-02 2.514461278915405273e-01 1.452504247426986694e-01 -1.660348922014236450e-01 -1.130368262529373169e-01 8.752209134399890900e-03 3.604661524295806885e-01 2.546975612640380859e-01 -1.612324453890323639e-02 -2.537397444248199463e-01 1.563893258571624756e-01
-3.226519823074340820e-01 -8.042811602354049683e-02 2.565049827098846436e-01 -1.302078068256378174e-01 2.213363498449325562e-01 1.833902001380920410e-01 2.279277332127094269e-02 6.622277200222015381e-02 2.375148832798004150e-01 3.763107359409332275e-01 -4.182120412588119507e-02 -2.091144211590290070e-02 -6.400681287050247192e-02 -2.588161230087280273e-01 4.066857695579528809e-01 5.753002315759658813e-02 1.893977075815200806e-01 1.607003509998321533e-01 2.094026952981948853e-01 -1.850432902574539185e-01 1.377963870763778687e-01 4.869323968887329102e-02 -5.325537919998168945e-02 1.853961311280727386e-02 -3.563047572970390320e-02 2.259045243263244629e-01 1.627018153667449951e-01 5.272994562983512878e-02 7.674266397953033447e-02 6.776086241006851196e-02 2.518131956458091736e-02 1.488664150238037109e-01
-1.657904870808124542e-02 -9.647202491760253906e-02 3.155001699924468994e-01 -7.232347875833511353e-02 1.661698371171951294e-01 -3.930283188819885254e-01 -9.115381538867950439e-02 -1.180334314703941345e-01 4.212198555469512939e-01 4.920999053865671158e-03 1.450246386229991913e-02 1.985302865505218506e-01 3.221512213349342346e-02 -2.996966838836669922e-01 8.277343213558197021e-02 -1.181672289967536926e-01 -2.445364445447921753e-01 5.421393737196922302e-02 1.814140528440475464e-01 2.094860076904296875e-01 -1.062825024127960205e-01 1.195246875286102295e-01 5.132428556680679321e-02 1.017744988203048706e-01 9.883882105350494385e-02 -2.590283518657088280e-03 1.442271769046783447e-01 2.845507562160491943e-01 -5.771227926015853882e-02 1.023145318031311035e-01 1.340329796075820923e-01 -1.765208393335342407e-01
-3.458558768033981323e-02 -6.269187480211257935e-02 1.324399709701538086e-01 1.888649612665176392e-01 8.114862442016601562e-02 -3.284343779087066650e-01 8.070582151412963867e-02 1.813048571348190308e-01 2.061870843172073364e-01 3.600367605686187744e-01 1.364456862211227417e-01 2.301183491945266724e-01 -1.329182237386703491e-01 -1.917505711317062378e-01 2.579806149005889893e-01 1.435444504022598267e-01 8.699234575033187866e-03 1.621509939432144165e-01 -9.737464785575866699e-02 6.449130922555923462e-02 2.836349010467529297e-01 6.429075729101896286e-03 1.004787683486938477e-01 1.128420606255531311e-01 4.613197967410087585e-02 1.417338252067565918e-01 3.307471796870231628e-02 3.093078136444091797e-01 4.195563122630119324e-02 1.991395354270935059e-01 -9.592261165380477905e-02 2.993150353431701660e-01
-2.931372448801994324e-02 -2.458804100751876831e-01 2.009166181087493896e-01 7.164487242698669434e-02 4.959640279412269592e-02 4.518079757690429688e-02 -4.930858034640550613e-03 -3.846166133880615234e-01 1.350502371788024902e-01 1.464443355798721313e-01 -3.193012475967407227e-01 1.799861639738082886e-01 -1.436781883239746094e-01 -2.152274698019027710e-01 3.180226981639862061e-01 1.954328864812850952e-01 1.888737455010414124e-02 1.775170117616653442e-01 1.329610496759414673e-02 -8.921331912279129028e-02 -1.671526134014129639e-01 -8.855360001325607300e-02 2.924921363592147827e-02 -2.483581192791461945e-02 2.498217076063156128e-01 1.538570411503314972e-02 -2.702168747782707214e-02 3.345683813095092773e-01 7.835948467254638672e-02 1.096448972821235657e-01 2.991772592067718506e-01 1.242969371378421783e-02
-6.371242459863424301e-03 -2.034812867641448975e-01 1.189544573426246643e-01 1.048053577542304993e-01 2.241373956203460693e-01 8.263523131608963013e-02 1.126274913549423218e-01 -2.243438363075256348e-01 -3.316977992653846741e-02 2.089689522981643677e-01 1.400305773131549358e-03 1.341212987899780273e-01 -1.611040234565734863e-01 -2.307208478450775146e-01 3.941251039505004883e-01 2.595125138759613037e-01 -2.890872769057750702e-03 2.300208508968353271e-01 9.314080327749252319e-02 -1.605297029018402100e-01 -8.348947763442993164e-02 1.185605749487876892e-01 1.041741948574781418e-02 1.851787567138671875e-01 4.051854610443115234e-01 -6.062177941203117371e-02 1.290290504693984985e-01 2.736042439937591553e-01 6.703303754329681396e-02 -1.422717571258544922e-01 1.110892742872238159e-01 -9.741187095642089844e-02
-1.160785406827926636e-01 1.325944215059280396e-01 1.176613122224807739e-01 -4.178163036704063416e-02 3.073900341987609863e-01 1.804825961589813232e-01 9.216523170471191406e-02 9.391885995864868164e-02 1.078940778970718384e-01 4.459998011589050293e-01 1.505810767412185669e-01 -4.833512008190155029e-02 1.050619333982467651e-01 -3.235575854778289795e-01 2.073150873184204102e-01 2.012354135513305664e-01 3.386556403711438179e-03 -1.085902675986289978e-01 1.793028116226196289e-01 -9.457885473966598511e-02 3.290846049785614014e-01 1.123485062271356583e-02 1.999353170394897461e-01 1.767553091049194336e-01 -1.519427895545959473e-01 2.196506224572658539e-02 1.453996300697326660e-01 1.067934036254882812e-01 1.070591583847999573e-01 -3.897186741232872009e-02 2.409995496273040771e-01 -1.203849837183952332e-01
-1.460873484611511230e-01 7.212086766958236694e-02 4.830585047602653503e-02 -1.013956591486930847e-01 3.361189663410186768e-01 -3.321741148829460144e-02 -1.187022626399993896e-01 9.384652227163314819e-02 3.240133523941040039e-01 -4.391818773001432419e-03 2.261858135461807251e-01 3.469898104667663574e-01 -3.096755221486091614e-02 -9.990797936916351318e-02 2.870402634143829346e-01 1.927627921104431152e-01 1.068876385688781738e-01 9.179491549730300903e-02 2.515346109867095947e-01 -2.155713737010955811e-02 -1.503508538007736206e-01 1.842729002237319946e-01 -9.912408888339996338e-03 -1.437385380268096924e-01 -1.381039321422576904e-01 -1.233590766787528992e-01 7.549943774938583374e-02 2.912892997264862061e-01 -1.668970137834548950e-01 -2.339050322771072388e-01 2.139046192169189453e-01 -5.236472189426422119e-02
-6.860253959894180298e-02 8.359804749488830566e-02 4.443577527999877930e-01 1.833883970975875854e-01 8.037976175546646118e-02 -4.354913532733917236e-01 1.255814135074615479e-01 -1.062707230448722839e-02 2.017650753259658813e-01 3.522129058837890625e-01 -3.213495016098022461e-02 1.148512884974479675e-01 7.678854279220104218e-03 -2.832456827163696289e-01 8.702643215656280518e-02 -1.187501251697540283e-01 1.817646026611328125e-01 8.568422496318817139e-02 1.558869034051895142e-01 -6.863076239824295044e-02 5.916528776288032532e-02 6.160842627286911011e-02 1.211511865258216858e-01 8.907145261764526367e-02 3.359966278076171875e-01 -1.217369437217712402e-01 -2.980524301528930664e-02 1.908044330775737762e-02 2.312127966433763504e-03 8.492505550384521484e-02 8.949874341487884521e-02 -1.441582292318344116e-01
-2.398345023393630981e-01 -1.540835350751876831e-01 3.784722685813903809e-01 2.344598323106765747e-01 1.893493682146072388e-01 1.119381636381149292e-01 -4.258722066879272461e-02 -1.836780011653900146e-01 -1.456098854541778564e-01 1.255249977111816406e-01 8.090715855360031128e-03 2.725216746330261230e-01 1.792375231161713600e-03 -8.970886468887329102e-02 1.322994679212570190e-01 -1.127565838396549225e-02 -4.764100536704063416e-02 -4.993196949362754822e-02 2.825074791908264160e-01 -7.151104509830474854e-02 -4.215993732213973999e-02 -1.551705226302146912e-02 5.038264989852905273e-01 4.425317049026489258e-02 -1.407825108617544174e-02 -2.166186226531863213e-03 -1.027131527662277222e-01 2.114894837141036987e-01 -6.174142286181449890e-02 -2.287901043891906738e-01 1.783839017152786255e-01 9.302537143230438232e-02
-1.528179943561553955e-01 -2.372619509696960449e-01 -9.481756389141082764e-02 9.791916608810424805e-02 -2.513053268194198608e-02 -1.349827051162719727e-01 -2.196408212184906006e-01 -1.104353219270706177e-01 -4.559292644262313843e-02 -6.354733556509017944e-02 -1.815831065177917480e-01 4.297675788402557373e-01 2.805000543594360352e-01 -1.877884864807128906e-01 2.571631073951721191e-01 2.318679392337799072e-01 3.346140086650848389e-01 8.843784779310226440e-02 6.731022894382476807e-02 -1.559621095657348633e-02 8.005628734827041626e-02 1.241195946931838989e-02 -3.409103676676750183e-02 -1.720583252608776093e-02 1.528712809085845947e-01 -2.663063406944274902e-01 2.011246979236602783e-02 1.986939758062362671e-01 2.370662689208984375e-01 1.369360983371734619e-01 6.157271936535835266e-02 1.391267329454421997e-01
-3.087556958198547363e-01 -2.656471431255340576e-01 1.441575586795806885e-01 -1.705061942338943481e-01 1.531701833009719849e-01 1.787254512310028076e-01 3.083052486181259155e-02 1.078452095389366150e-01 1.952118277549743652e-01 2.828181385993957520e-01 6.644900143146514893e-02 9.132517501711845398e-03 5.878185480833053589e-02 -1.828869134187698364e-01 2.303678989410400391e-01 1.988931894302368164e-01 4.349251836538314819e-02 3.331490606069564819e-02 7.002381980419158936e-02 8.538430929183959961e-02 2.377209020778536797e-04 -1.072013825178146362e-01 3.099097907543182373e-01 1.793750822544097900e-01 5.419285967946052551e-03 -2.212657928466796875e-01 5.846738442778587341e-02 2.635941207408905029e-01 1.058352962136268616e-01 9.246720373630523682e-02 3.453812599182128906e-01 2.197829037904739380e-01
-3.911839425563812256e-02 -2.464040964841842651e-01 1.143206376582384109e-02 -1.037428714334964752e-02 -2.199383266270160675e-02 -4.643288848455995321e-04 -9.863070398569107056e-02 -3.642319142818450928e-01 2.705898582935333252e-01 3.299432098865509033e-01 -1.004475131630897522e-01 1.273360848426818848e-01 4.238938093185424805e-01 -9.862177819013595581e-02 2.490899115800857544e-01 -2.829121612012386322e-02 1.537172198295593262e-01 1.392104625701904297e-01 1.739024370908737183e-01 -5.317624658346176147e-02 -5.280967429280281067e-02 -2.686839699745178223e-01 -1.122201513499021530e-02 -7.619622349739074707e-02 1.009737029671669006e-01 2.705084346234798431e-02 -7.258706539869308472e-02 2.197712510824203491e-01 3.006269633769989014e-01 -1.260339170694351196e-01 -6.564957648515701294e-02 -4.403150081634521484e-02
-2.749290168285369873e-01 -1.102273762226104736e-01 1.122997328639030457e-01 -1.026918664574623108e-01 -3.701474890112876892e-02 -9.693802334368228912e-03 6.675482727587223053e-04 1.486828923225402832e-01 1.343097239732742310e-01 5.409845113754272461e-01 8.559523522853851318e-02 -7.339776307344436646e-02 1.490066945552825928e-01 -1.849981397390365601e-01 2.419291436672210693e-01 6.400439143180847168e-02 6.686127930879592896e-02 8.748802542686462402e-02 1.674275100231170654e-01 -3.320530652999877930e-01 1.601176559925079346e-01 -2.692450396716594696e-02 1.732942759990692139e-01 6.294284015893936157e-02 -2.835921645164489746e-01 1.387091130018234253e-01 2.698015980422496796e-02 2.969246506690979004e-01 3.357876464724540710e-02 -6.949588656425476074e-02 -1.282025426626205444e-01 -3.666378185153007507e-02
-1.029061004519462585e-01 -1.109848171472549438e-01 -5.329027399420738220e-02 -8.609781414270401001e-02 -9.294778108596801758e-03 -7.808579504489898682e-02 1.158443093299865723e-01 -2.541277706623077393e-01 1.302512884140014648e-01 5.716053247451782227e-01 -1.553349047899246216e-01 1.702221333980560303e-01 1.373194754123687744e-01 3.025338239967823029e-02 1.828977167606353760e-01 -7.852979004383087158e-02 -1.079147607088088989e-01 -9.342189878225326538e-02 2.146363556385040283e-01 -3.854495473206043243e-03 -2.218138985335826874e-02 -7.789975404739379883e-02 6.310806423425674438e-02 7.251062989234924316e-02 -1.625456064939498901e-01 -4.948848858475685120e-03 -9.937685728073120117e-02 4.496731758117675781e-01 7.871916890144348145e-02 2.113425582647323608e-01 -2.329266965389251709e-01 -2.366683259606361389e-02
-2.799950838088989258e-01 1.982387602329254150e-01 2.442065328359603882e-01 -4.100537300109863281e-02 2.057089805603027344e-01 2.766631171107292175e-02 -1.405993103981018066e-01 1.808494329452514648e-01 1.179654374718666077e-01 4.632856249809265137e-01 -3.759690374135971069e-02 2.655885219573974609e-01 -3.414564952254295349e-02 -1.977346986532211304e-01 2.219464480876922607e-01 5.429951474070549011e-02 3.012986481189727783e-01 1.124877780675888062e-01 1.681220680475234985e-01 -1.014294922351837158e-01 2.884093113243579865e-02 3.451469913125038147e-02 -7.812023907899856567e-02 -1.281323581933975220e-01 -3.412975743412971497e-02 -1.724681556224822998e-01 1.208440884947776794e-01 1.855805367231369019e-01 -1.905157566070556641e-01 -1.985274255275726318e-01 9.423879534006118774e-02 3.716091811656951904e-02
3.354957699775695801e-02 -1.626468449831008911e-01 4.310177862644195557e-01 -2.684775292873382568e-01 2.267259657382965088e-01 8.463933318853378296e-02 4.392506554722785950e-02 -8.005796372890472412e-02 8.066758513450622559e-02 1.690054088830947876e-01 -1.631985753774642944e-01 1.949860602617263794e-01 1.471243053674697876e-01 2.103481814265251160e-02 2.758734822273254395e-01 5.903116241097450256e-02 -1.216601952910423279e-01 -1.124177053570747375e-01 2.244209647178649902e-01 -1.746393553912639618e-02 2.340091764926910400e-02 -9.145949780941009521e-02 -1.723733395338058472e-01 -9.115114063024520874e-02 3.066368103027343750e-01 5.899172648787498474e-02 -1.225697696208953857e-01 3.367830216884613037e-01 2.239721715450286865e-01 2.037175595760345459e-01 -5.534210801124572754e-02 2.308684214949607849e-02
-1.173834428191184998e-01 -1.759404689073562622e-01 2.433318831026554108e-02 -1.083197370171546936e-01 4.167085886001586914e-01 -3.476119935512542725e-01 5.003846436738967896e-02 -1.736424863338470459e-01 -2.515261471271514893e-01 1.885068565607070923e-01 -2.163328230381011963e-03 3.862891495227813721e-01 -1.045801043510437012e-01 1.306867785751819611e-02 1.528352349996566772e-01 2.605026066303253174e-01 3.986063227057456970e-02 2.290804982185363770e-01 1.217849403619766235e-01 -6.811031699180603027e-02 -3.792530298233032227e-02 9.366174042224884033e-02 -4.949006834067404270e-04 1.076706200838088989e-01 -3.412166237831115723e-02 -9.499536454677581787e-02 -4.963178932666778564e-02 1.683111041784286499e-01 2.296983152627944946e-01 -9.336343966424465179e-03 2.431484758853912354e-01 -1.310009360313415527e-01
-9.041756391525268555e-02 -3.299081921577453613e-01 -1.072363555431365967e-01 -3.767965361475944519e-02 3.897849470376968384e-02 -1.347593963146209717e-01 3.077043592929840088e-01 -1.990899145603179932e-01 -4.386424645781517029e-02 2.420205026865005493e-01 -3.451023995876312256e-02 2.854278981685638428e-01 7.200013101100921631e-02 8.064767345786094666e-03 3.985098004341125488e-01 2.072654068470001221e-01 2.974191308021545410e-01 7.736357301473617554e-02 -5.074799060821533203e-02 -2.532264590263366699e-02 1.730457246303558350e-01 -1.786803007125854492e-01 -2.331615192815661430e-03 -4.025542736053466797e-02 1.002861633896827698e-01 -1.548673361539840698e-01 1.172502860426902771e-01 1.860955804586410522e-01 3.416993021965026855e-01 6.225501373410224915e-02 1.012871158309280872e-03 4.097218811511993408e-02
-4.841854423284530640e-02 -2.118763029575347900e-01 2.865623831748962402e-01 1.441807448863983154e-01 9.908466786146163940e-02 1.152998879551887512e-01 8.595783263444900513e-03 -1.117528006434440613e-01 2.270858548581600189e-02 1.196605414152145386e-01 -2.814981043338775635e-01 2.679951786994934082e-01 -6.798274070024490356e-02 -3.848006576299667358e-02 2.724217772483825684e-01 1.489040106534957886e-01 -9.137829393148422241e-02 -1.313980519771575928e-01 2.899915874004364014e-01 -1.540527790784835815e-01 -2.840821631252765656e-02 4.701911285519599915e-02 -6.875676568597555161e-03 -9.221174567937850952e-02 3.130594789981842041e-01 -1.275295764207839966e-01 -2.114428728818893433e-01 3.409966528415679932e-01 3.329613506793975830e-01 9.453040361404418945e-02 -7.281088083982467651e-02 2.072850242257118225e-02
-2.404968142509460449e-01 -1.974966228008270264e-01 5.152601376175880432e-02 -7.789758592844009399e-02 -1.981003768742084503e-02 -2.686564810574054718e-02 -6.161158904433250427e-02 -1.078937053680419922e-01 1.714619398117065430e-01 2.288186252117156982e-01 -3.583555221557617188e-01 4.536285102367401123e-01 2.240016758441925049e-01 -2.805071771144866943e-01 2.059481292963027954e-01 -9.177018702030181885e-02 -1.384125323966145515e-03 -9.902829676866531372e-02 -1.294103413820266724e-01 -1.501776725053787231e-01 3.948686644434928894e-02 1.633753031492233276e-01 1.218067184090614319e-01 2.655489742755889893e-01 -2.349585853517055511e-02 7.393692433834075928e-02 -8.939097076654434204e-02 9.084776788949966431e-02 1.835594028234481812e-01 -7.214875519275665283e-02 -1.431576609611511230e-01 -1.945791393518447876e-01
-9.872420877218246460e-02 3.344237059354782104e-02 8.464274555444717407e-02 -1.698942780494689941e-01 1.527796834707260132e-01 -1.724265813827514648e-01 3.154945001006126404e-02 -5.243996530771255493e-02 2.086664885282516479e-01 2.401049286127090454e-01 -1.385031342506408691e-01 2.886954545974731445e-01 1.167473196983337402e-01 -3.517683744430541992e-01 3.163093701004981995e-02 3.857100754976272583e-02 -1.251088082790374756e-01 4.413360357284545898e-01 1.693516522645950317e-01 -9.409905225038528442e-02 1.742020398378372192e-01 8.276274055242538452e-02 -1.182023361325263977e-01 -9.116880595684051514e-02 -2.279894500970840454e-01 6.579417735338211060e-02 -9.279654920101165771e-02 1.702244579792022705e-01 1.862667351961135864e-01 -3.140600025653839111e-01 3.286832571029663086e-02 1.302329450845718384e-01
4.978451505303382874e-02 -1.814165525138378143e-02 4.044911861419677734e-01 -9.779094718396663666e-03 2.753632068634033203e-01 -1.756394952535629272e-01 3.993742913007736206e-02 -2.155736982822418213e-01 -2.025824487209320068e-01 3.057288527488708496e-01 -2.063701003789901733e-01 3.285479843616485596e-01 -2.130417972803115845e-01 -7.437381893396377563e-02 1.878493428230285645e-01 6.557124108076095581e-02 -9.780636429786682129e-02 -6.249739974737167358e-02 2.902352809906005859e-01 -2.970156073570251465e-02 -1.041698548942804337e-02 -1.954395323991775513e-02 -8.206439763307571411e-02 1.679814010858535767e-01 -7.279089093208312988e-02 3.461437067016959190e-03 -5.238038673996925354e-02 2.065519541501998901e-01 3.261797428131103516e-01 -2.005240693688392639e-02 8.464087545871734619e-02 6.696494668722152710e-02
-1.973428279161453247e-01 -2.790359258651733398e-01 2.726848423480987549e-01 3.191535472869873047e-01 -4.879079759120941162e-02 -1.146327778697013855e-01 8.513067662715911865e-02 1.017186120152473450e-01 1.700594723224639893e-01 1.239773258566856384e-01 1.925394386053085327e-01 1.662842333316802979e-01 1.245594546198844910e-01 -2.213765233755111694e-01 1.746058166027069092e-01 4.012592881917953491e-02 1.156084891408681870e-02 -8.778810501098632812e-02 1.276459246873855591e-01 -2.253337055444717407e-01 2.994941473007202148e-01 7.018759846687316895e-02 2.967396676540374756e-01 -2.208361327648162842e-01 5.735068768262863159e-02 2.246831357479095459e-01 9.268984943628311157e-02 2.494784891605377197e-01 -5.475227907299995422e-02 -8.193638175725936890e-02 3.180687129497528076e-02 -1.629437208175659180e-01
-1.841668188571929932e-01 2.759037315845489502e-01 2.939845621585845947e-01 7.950118184089660645e-02 1.175547018647193909e-01 3.538670763373374939e-02 -2.665800154209136963e-01 9.781906008720397949e-02 9.534439444541931152e-02 -7.767058163881301880e-02 8.059220761060714722e-02 1.087141633033752441e-01 3.878303989768028259e-02 -2.153239846229553223e-01 4.517121016979217529e-01 2.027730224654078484e-03 -1.081661060452461243e-01 5.597745999693870544e-02 -1.078732609748840332e-01 2.544287964701652527e-02 3.284465372562408447e-01 -1.118528321385383606e-01 -8.923903806135058403e-04 -2.286227494478225708e-01 9.165354818105697632e-02 1.188217028975486755e-01 1.622573286294937134e-01 3.362141549587249756e-01 1.014592647552490234e-01 -1.728229373693466187e-01 -5.410818010568618774e-02 -1.067870929837226868e-01
-2.074048817157745361e-01 -1.389640122652053833e-01 -9.165668487548828125e-02 -1.975397020578384399e-01 -8.109244704246520996e-02 4.883912950754165649e-02 2.211897373199462891e-01 -1.559615582227706909e-01 2.471413463354110718e-01 2.247638255357742310e-01 -1.540156453847885132e-01 2.995325326919555664e-01 4.221709072589874268e-02 3.779247403144836426e-02 4.645928144454956055e-01 4.029345139861106873e-02 -1.108023002743721008e-01 2.622541487216949463e-01 2.090833038091659546e-01 -1.479958444833755493e-01 -8.791222423315048218e-02 9.896966069936752319e-02 2.134015560150146484e-01 3.557930886745452881e-02 3.286805748939514160e-02 -3.342867195606231689e-01 3.850970417261123657e-02 1.702868640422821045e-01 -1.947995834052562714e-02 5.810747295618057251e-02 -1.964446157217025757e-02 6.219017133116722107e-02
-1.316367238759994507e-01 -5.840884149074554443e-02 2.148619145154953003e-01 -2.379707247018814087e-01 9.863968193531036377e-02 -2.253162413835525513e-01 6.186999380588531494e-03 -3.021823465824127197e-01 4.044313356280326843e-02 1.875344216823577881e-01 -2.473386703059077263e-03 9.884077310562133789e-02 -2.890068106353282928e-02 -1.474505364894866943e-01 3.001847267150878906e-01 2.160551249980926514e-01 -1.381853669881820679e-01 8.858396857976913452e-02 1.833236366510391235e-01 -6.397462636232376099e-02 1.327509731054306030e-01 3.584077060222625732e-01 3.972790762782096863e-02 -3.767542839050292969e-01 8.374641090631484985e-02 -3.053090069442987442e-03 -1.826255619525909424e-01 2.606398463249206543e-01 1.573998034000396729e-01 1.680168807506561279e-01 -4.873980581760406494e-02 2.711592242121696472e-02
-2.255453318357467651e-01 7.636062055826187134e-02 1.916805654764175415e-01 -4.292133450508117676e-02 -8.175620436668395996e-02 -9.554376453161239624e-02 -5.870376899838447571e-02 -7.294647395610809326e-02 -1.097095012664794922e-01 -1.702506840229034424e-01 1.571534126996994019e-01 5.274628400802612305e-01 5.513503402471542358e-02 -4.186337068676948547e-02 3.113633394241333008e-01 2.543343901634216309e-01 -4.854692146182060242e-03 1.895113587379455566e-01 1.144025996327400208e-01 6.929839402437210083e-02 3.341799676418304443e-01 4.234845563769340515e-02 -8.780523203313350677e-04 -1.481622755527496338e-01 2.681677602231502533e-02 -6.550458073616027832e-02 -1.027317792177200317e-01 2.352603226900100708e-01 2.701786458492279053e-01 1.258549243211746216e-01 -6.347326934337615967e-02 -1.294085085391998291e-01
-1.482187509536743164e-01 -4.517658427357673645e-02 -9.679488092660903931e-02 -8.194909244775772095e-02 1.897791475057601929e-01 3.042299151420593262e-01 -3.017829172313213348e-02 -8.441540598869323730e-02 -6.773111224174499512e-02 2.520873844623565674e-01 -1.970348954200744629e-01 1.382947117090225220e-01 9.824527800083160400e-02 -3.823275566101074219e-01 3.976305723190307617e-01 1.462499052286148071e-01 1.167426183819770813e-01 -1.785909980535507202e-01 2.035381942987442017e-01 -3.465761616826057434e-02 3.688379377126693726e-02 -1.217905730009078979e-01 2.444968819618225098e-01 2.546401694416999817e-03 -1.695066839456558228e-01 -9.277514368295669556e-02 2.465744614601135254e-01 2.772626839578151703e-02 5.839491635560989380e-02 3.667763620615005493e-02 2.919932007789611816e-01 9.398736804723739624e-02
-4.439735412597656250e-02 -1.683211624622344971e-01 -3.328660130500793457e-02 5.142252519726753235e-02 4.012049734592437744e-02 3.583559021353721619e-02 -3.731351718306541443e-02 -1.417824774980545044e-01 2.480043619871139526e-01 3.219739794731140137e-01 1.013918071985244751e-01 1.798291802406311035e-01 4.618801772594451904e-01 -2.502840012311935425e-02 1.223684549331665039e-01 9.525641053915023804e-02 1.936170272529125214e-02 1.185517683625221252e-01 1.121089980006217957e-01 1.633834987878799438e-01 2.504215836524963379e-01 -2.266254425048828125e-01 -2.506349049508571625e-02 -2.068748027086257935e-01 2.138160616159439087e-01 -1.307975053787231445e-01 2.088598459959030151e-01 3.070177435874938965e-01 1.896278858184814453e-01 -8.274833858013153076e-02 2.620039507746696472e-03 2.026044875383377075e-01
-7.850703597068786621e-02 3.981708735227584839e-02 -2.388746142387390137e-01 -3.801390901207923889e-02 1.051364541053771973e-01 -1.109131053090095520e-02 1.113298013806343079e-01 -1.246373206377029419e-01 -1.690469868481159210e-02 3.320147395133972168e-01 4.608998075127601624e-02 2.550981342792510986e-01 1.678032428026199341e-02 -1.781865358352661133e-01 2.886545956134796143e-01 -6.935770809650421143e-02 -1.239532306790351868e-01 1.494466960430145264e-01 3.516447842121124268e-01 -1.899316906929016113e-02 1.148512810468673706e-01 -7.394745200872421265e-02 5.905314534902572632e-02 1.274859309196472168e-01 1.868063509464263916e-01 7.109464704990386963e-02 -2.337726652622222900e-01 1.888270974159240723e-01 2.827298641204833984e-01 -4.126811027526855469e-02 1.582512855529785156e-01 -3.996312320232391357e-01
-1.634285598993301392e-01 -1.923056095838546753e-01 2.020375281572341919e-01 1.416453123092651367e-01 -6.217844039201736450e-02 1.409166902303695679e-01 -1.467582434415817261e-01 -5.391022190451622009e-03 -1.233924105763435364e-01 -5.821783468127250671e-02 -1.860977895557880402e-02 2.150630503892898560e-01 -1.516829580068588257e-01 -3.933698236942291260e-01 3.674866855144500732e-01 1.604716181755065918e-01 -5.538272485136985779e-02 -8.905722200870513916e-02 1.747652888298034668e-01 -1.568892151117324829e-01 1.030750945210456848e-01 -1.627127528190612793e-01 9.418896585702896118e-02 -8.979752659797668457e-02 -1.053119823336601257e-01 1.150947511196136475e-01 2.407465279102325439e-01 2.108504027128219604e-01 4.195123910903930664e-02 1.679737418889999390e-01 3.607904911041259766e-01 1.388810425996780396e-01
-2.866123020648956299e-01 1.236949265003204346e-01 -5.301472917199134827e-02 -2.982353419065475464e-02 1.710281223058700562e-01 -3.454637825489044189e-01 8.887862414121627808e-02 -3.488445281982421875e-02 3.179892301559448242e-01 -1.116732209920883179e-01 -1.540655642747879028e-02 1.044514216482639313e-02 8.747146278619766235e-02 -2.489873617887496948e-01 1.443863511085510254e-01 5.719099938869476318e-02 4.040903449058532715e-01 3.067651987075805664e-01 1.418527364730834961e-01 -8.685260266065597534e-02 1.671015769243240356e-01 -6.419070810079574585e-02 1.671802252531051636e-01 -9.262585639953613281e-02 2.156322896480560303e-01 -1.404038071632385254e-01 1.731057763099670410e-01 1.486112475395202637e-01 7.088493555784225464e-02 4.832984134554862976e-02 2.322232276201248169e-01 -1.615239679813385010e-02
1.155214980244636536e-01 1.280456036329269409e-01 1.171538755297660828e-01 -1.346980333328247070e-01 -1.219975501298904419e-01 3.183385357260704041e-03 6.362795829772949219e-02 6.175241991877555847e-02 -7.223360240459442139e-03 5.822052806615829468e-02 1.014577690511941910e-02 2.877558171749114990e-01 2.607579231262207031e-01 -2.332041561603546143e-01 2.059689760208129883e-01 -9.259781241416931152e-02 -7.880213856697082520e-02 1.112432107329368591e-01 1.274113059043884277e-01 -1.658115684986114502e-01 -1.382372826337814331e-01 -1.336887180805206299e-01 3.520040959119796753e-02 -2.079255580902099609e-01 1.790866255760192871e-01 -2.556814439594745636e-02 -3.103298693895339966e-02 5.652088522911071777e-01 2.359704077243804932e-01 3.486073389649391174e-02 -6.789834052324295044e-02 -3.122290968894958496e-01
-1.282612085342407227e-01 -5.303740501403808594e-02 2.243613898754119873e-01 8.003494888544082642e-02 -7.044526189565658569e-02 -3.475776910781860352e-01 -1.334576606750488281e-01 -1.114402711391448975e-01 -1.559637039899826050e-01 1.379168331623077393e-01 -1.262700110673904419e-01 1.439957469701766968e-01 3.669210374355316162e-01 9.952061623334884644e-02 1.309913396835327148e-01 1.134079694747924805e-01 2.369200065732002258e-02 -1.338555216789245605e-01 2.450208365917205811e-01 -1.503791809082031250e-01 1.957993507385253906e-01 1.633566319942474365e-01 -2.996631264686584473e-01 -5.910511314868927002e-02 -8.165266364812850952e-02 -1.564985811710357666e-01 9.256485849618911743e-02 3.729557394981384277e-01 1.394738703966140747e-01 1.807123571634292603e-01 -1.425699293613433838e-01 5.204500257968902588e-02
-2.647066414356231689e-01 -1.982867568731307983e-01 1.717046350240707397e-01 -1.339016556739807129e-01 1.345799118280410767e-01 -5.851384717971086502e-03 8.219740539789199829e-02 -1.854073256254196167e-01 -3.556226566433906555e-02 4.078565537929534912e-01 1.045163497328758240e-01 3.509638607501983643e-01 -3.306402266025543213e-02 -2.887919545173645020e-01 2.397401481866836548e-01 3.272004798054695129e-02 7.801453024148941040e-02 -1.296354830265045166e-02 4.065812379121780396e-02 -7.625332474708557129e-02 -2.595749683678150177e-02 2.290551513433456421e-01 -1.443915367126464844e-01 -1.620088368654251099e-01 -4.252615850418806076e-03 -1.517421305179595947e-01 1.580297797918319702e-01 1.069625243544578552e-01 3.045087456703186035e-01 2.565003335475921631e-01 -6.532038003206253052e-02 5.450488254427909851e-02
-1.267927139997482300e-01 -2.509074099361896515e-02 1.716666370630264282e-01 -1.857469379901885986e-01 -3.084359131753444672e-02 7.353222928941249847e-03 7.072818279266357422e-02 8.598676323890686035e-02 1.470354646444320679e-01 1.576665788888931274e-01 1.932194642722606659e-02 7.182013988494873047e-02 1.765949279069900513e-01 -8.513332158327102661e-02 1.921236217021942139e-01 -1.073302626609802246e-01 1.059395223855972290e-01 6.312090158462524414e-02 5.413029789924621582e-01 -2.069369889795780182e-02 2.436424493789672852e-01 -2.095242887735366821e-01 6.218248605728149414e-02 7.188840769231319427e-03 -3.036292968317866325e-03 -5.980271846055984497e-03 2.268077880144119263e-01 1.002674847841262817e-01 2.419024258852005005e-01 1.659083664417266846e-01 4.508735835552215576e-01 1.876192353665828705e-02
-1.986316777765750885e-02 1.642127484083175659e-01 5.407509803771972656e-01 2.653494477272033691e-02 -5.641869828104972839e-02 -1.221214830875396729e-01 8.912259340286254883e-02 -2.223348431289196014e-02 3.068666160106658936e-01 2.163151353597640991e-01 5.614238232374191284e-02 2.026712596416473389e-01 1.636205464601516724e-01 -1.550254821777343750e-01 -5.116155743598937988e-02 -4.083041474223136902e-02 1.327422857284545898e-01 3.267686441540718079e-02 2.079690694808959961e-01 -6.950862705707550049e-02 4.025496542453765869e-02 2.764356434345245361e-01 3.145712316036224365e-01 -1.159122735261917114e-01 2.967072129249572754e-01 -1.511215567588806152e-01 1.076478697359561920e-02 1.418884191662073135e-02 1.939719915390014648e-01 -2.990164421498775482e-02 7.193547487258911133e-02 -2.512424066662788391e-02
-3.188114166259765625e-01 -1.133857592940330505e-01 1.090758293867111206e-01 2.466455474495887756e-02 1.712425947189331055e-01 1.814608722925186157e-01 3.093377947807312012e-01 2.482111006975173950e-01 7.364797592163085938e-02 9.564790129661560059e-02 -1.448798328638076782e-01 1.102279797196388245e-01 6.385887414216995239e-02 -7.535199075937271118e-02 4.735531210899353027e-01 8.250236511230468750e-03 -3.771876543760299683e-02 -1.086708717048168182e-02 2.116361558437347412e-01 -7.930998504161834717e-02 1.189153194427490234e-01 -3.236160054802894592e-02 2.971330285072326660e-01 5.997661501169204712e-02 -2.298092395067214966e-01 1.433353722095489502e-01 1.415677964687347412e-01 1.509359925985336304e-01 1.538702100515365601e-01 5.450393259525299072e-02 2.615343630313873291e-01 2.712233364582061768e-02
1.455440670251846313e-01 2.480341307818889618e-02 7.230877131223678589e-02 7.005369290709495544e-03 -4.175641387701034546e-02 -1.884690113365650177e-02 -9.395390003919601440e-02 -1.409105211496353149e-01 -1.846885085105895996e-01 1.492998749017715454e-01 -1.410143524408340454e-01 6.881065964698791504e-01 2.649320960044860840e-01 -4.353276267647743225e-02 6.160419061779975891e-02 1.082957088947296143e-01 -1.510491222143173218e-01 1.349288225173950195e-01 -6.622260063886642456e-02 -1.825581490993499756e-01 -7.985538989305496216e-02 -6.185304000973701477e-02 2.369432449340820312e-01 4.138317331671714783e-02 -2.682824269868433475e-04 -3.934565559029579163e-02 1.252104938030242920e-01 2.886013090610504150e-01 2.036639153957366943e-01 -2.876943163573741913e-02 1.210441663861274719e-01 2.218070998787879944e-02
-2.054560929536819458e-01 -3.146862387657165527e-01 4.170466363430023193e-01 3.413279652595520020e-01 6.751118600368499756e-02 1.137019041925668716e-02 -1.450513489544391632e-02 9.649924188852310181e-02 2.535667419433593750e-01 1.135487183928489685e-01 1.918206810951232910e-01 2.392630726099014282e-01 2.269017100334167480e-01 -2.592584677040576935e-02 1.804763972759246826e-01 1.362460702657699585e-01 -8.234851062297821045e-02 -1.338251307606697083e-02 2.160876393318176270e-01 -5.391845479607582092e-02 7.128500728867948055e-04 -4.520586505532264709e-02 2.424091994762420654e-01 8.376439660787582397e-02 1.231471076607704163e-02 9.542652219533920288e-02 2.047306895256042480e-01 2.375209480524063110e-01 -4.637560620903968811e-02 3.850189596414566040e-02 -1.741448417305946350e-02 -2.090125828981399536e-01
-2.048693299293518066e-01 -1.661508381366729736e-01 2.422375828027725220e-01 -1.762626767158508301e-01 1.934512108564376831e-01 2.696122787892818451e-02 -5.664381664246320724e-03 -1.121439412236213684e-02 1.586484313011169434e-01 1.169508043676614761e-02 9.967043250799179077e-02 4.940087720751762390e-02 1.238380521535873413e-01 -1.735316216945648193e-01 1.371121108531951904e-01 1.705583557486534119e-02 5.587926134467124939e-02 6.639229506254196167e-02 3.698401749134063721e-01 -1.431977748870849609e-01 9.686271846294403076e-02 -7.843452692031860352e-02 7.383585721254348755e-02 -6.580196321010589600e-02 -1.075201556086540222e-01 -4.065861105918884277e-01 2.092744112014770508e-01 1.204069107770919800e-01 2.170159816741943359e-01 8.551421761512756348e-02 4.694916903972625732e-01 -3.889263141900300980e-03
-2.188086658716201782e-01 2.725593559443950653e-02 1.560762822628021240e-01 -1.229063123464584351e-01 8.410175889730453491e-02 3.617746233940124512e-01 1.439026296138763428e-01 1.067329272627830505e-01 1.891461461782455444e-01 8.288378268480300903e-02 -1.031906902790069580e-01 1.616948395967483521e-01 5.062163621187210083e-02 -1.397127062082290649e-01 4.624493420124053955e-01 1.849863119423389435e-02 6.348013877868652344e-02 -8.500423282384872437e-02 2.785941362380981445e-01 3.521599248051643372e-02 1.227897107601165771e-01 7.554023712873458862e-02 2.396744340658187866e-01 1.625716537237167358e-01 -1.789111047983169556e-01 -6.027885712683200836e-03 1.254741847515106201e-01 1.099643036723136902e-01 2.699145674705505371e-01 6.837533414363861084e-02 3.048101961612701416e-01 3.240444883704185486e-02
-3.241214454174041748e-01 1.367847621440887451e-01 1.556600481271743774e-01 1.712917536497116089e-02 -3.960739076137542725e-02 -1.772989183664321899e-01 2.267933487892150879e-01 -1.609550118446350098e-01 1.426771879196166992e-01 -2.331854077056050301e-03 9.875511378049850464e-02 3.050316870212554932e-01 5.989244580268859863e-02 -3.406474292278289795e-01 -5.318050459027290344e-02 -4.206461086869239807e-02 1.046701446175575256e-01 7.010181248188018799e-02 3.183399438858032227e-01 -1.428653448820114136e-01 -5.118993110954761505e-03 -1.873128302395343781e-02 -8.802799880504608154e-02 1.005446687340736389e-01 -3.296363353729248047e-01 2.030741125345230103e-01 -2.427918463945388794e-02 4.185870587825775146e-01 -8.744477480649948120e-02 -5.420594662427902222e-02 -2.704624645411968231e-02 3.325127437710762024e-02
-2.891570925712585449e-01 -2.671802341938018799e-01 2.833077311515808105e-01 6.503916531801223755e-02 1.294007599353790283e-01 5.066426470875740051e-02 1.071311160922050476e-01 -2.299019880592823029e-02 7.333726435899734497e-02 6.132814288139343262e-02 3.925763815641403198e-02 1.732675880193710327e-01 9.375988692045211792e-02 -1.328125894069671631e-01 3.618179857730865479e-01 7.066630572080612183e-02 -2.079554498195648193e-01 -1.818630844354629517e-01 1.435766518115997314e-01 7.070473581552505493e-02 4.746647924184799194e-02 -1.147585362195968628e-01 5.510795116424560547e-01 6.405893713235855103e-03 6.726219505071640015e-02 -1.494324654340744019e-01 6.599710136651992798e-02 2.233447134494781494e-01 -4.175382480025291443e-02 -7.392428070306777954e-02 -3.755584731698036194e-02 -1.239249929785728455e-01
1.453652791678905487e-02 6.026116386055946350e-02 -1.024334207177162170e-01 9.989894926548004150e-02 1.481419056653976440e-01 7.407412678003311157e-02 -1.163333803415298462e-01 -2.053458690643310547e-01 -1.468458026647567749e-02 1.982620358467102051e-01 4.584367871284484863e-01 2.230383157730102539e-01 5.412856116890907288e-02 -2.629647850990295410e-01 4.536477029323577881e-01 3.210101276636123657e-04 1.811216771602630615e-01 -2.788345329463481903e-03 3.551619872450828552e-02 -2.280758321285247803e-01 -7.723529636859893799e-02 2.018076926469802856e-02 6.222237646579742432e-02 -3.962321206927299500e-02 -7.309691607952117920e-02 -6.156641989946365356e-02 -1.920462697744369507e-01 3.189839720726013184e-01 2.497963607311248779e-01 5.046466831117868423e-03 -6.104559078812599182e-02 5.845951661467552185e-02
-6.355587393045425415e-02 -5.348344519734382629e-02 2.797116637229919434e-01 1.128979548811912537e-01 5.211644247174263000e-02 -2.713965997099876404e-02 -1.609307527542114258e-02 -2.331096827983856201e-01 1.243178732693195343e-02 -3.502992168068885803e-02 -2.879714220762252808e-02 1.264785230159759521e-01 1.654955446720123291e-01 -1.837007850408554077e-01 3.251261115074157715e-01 1.111979410052299500e-01 -1.865265518426895142e-01 -4.590119421482086182e-02 -4.997458681464195251e-02 -3.412394225597381592e-01 -3.889995068311691284e-02 1.164961755275726318e-01 -1.782857775688171387e-01 1.443921178579330444e-01 -2.766526937484741211e-01 -2.492007911205291748e-01 2.047298243269324303e-03 3.541249930858612061e-01 4.725492373108863831e-02 1.305881887674331665e-01 3.474927544593811035e-01 -1.378587782382965088e-01
1.620269715785980225e-01 -1.813731640577316284e-01 2.889481782913208008e-01 1.254236549139022827e-01 1.147848814725875854e-01 1.357031315565109253e-01 -3.750920994207262993e-03 1.022859942167997360e-02 -1.481113284826278687e-01 2.866120040416717529e-01 -7.156146317720413208e-02 2.429574877023696899e-01 1.305563449859619141e-01 -6.508210301399230957e-02 3.047727048397064209e-01 9.816647320985794067e-02 1.590756177902221680e-01 2.782123535871505737e-02 -5.340197682380676270e-02 1.718275845050811768e-01 5.471880361437797546e-02 -1.663158684968948364e-01 8.120369911193847656e-02 -5.773817375302314758e-02 8.808182924985885620e-02 -2.979584336280822754e-01 -8.276363462209701538e-02 3.126685619354248047e-01 4.328771233558654785e-01 -8.966687321662902832e-02 -1.360927894711494446e-02 -1.486182361841201782e-01
-2.825172841548919678e-01 -9.941852092742919922e-02 1.635605990886688232e-01 -4.082215204834938049e-02 1.647296994924545288e-01 -2.651174366474151611e-01 -8.487823605537414551e-02 -7.894135266542434692e-02 2.744840085506439209e-01 1.979945451021194458e-01 1.054852753877639771e-01 -9.155794233083724976e-02 2.223204821348190308e-01 -1.956556141376495361e-01 3.183709979057312012e-01 1.925266683101654053e-01 3.987998142838478088e-02 1.541398838162422180e-02 1.591782420873641968e-01 1.409785300493240356e-01 2.707360088825225830e-01 -1.912285238504409790e-01 3.789237439632415771e-01 -4.319882020354270935e-02 -1.627446264028549194e-01 -3.296009078621864319e-02 1.439409423619508743e-02 1.333196163177490234e-01 -1.885998100042343140e-01 -9.761297702789306641e-02 8.558578044176101685e-02 -1.024789139628410339e-01
1.372276246547698975e-01 1.204885169863700867e-01 2.106433957815170288e-01 -6.711293756961822510e-02 -1.891035288572311401e-01 -1.076679751276969910e-01 8.066967129707336426e-02 -2.536530494689941406e-01 -1.373149305582046509e-01 1.158650070428848267e-01 2.434664964675903320e-02 3.123737275600433350e-01 2.567398846149444580e-01 -1.421358287334442139e-01 8.097790181636810303e-02 9.988295286893844604e-02 -1.094846278429031372e-01 1.999857723712921143e-01 -1.246105581521987915e-01 -1.389406174421310425e-01 9.532359242439270020e-02 4.343441128730773926e-02 1.025477275252342224e-01 8.163908496499061584e-03 -2.627753652632236481e-02 8.818981796503067017e-02 -1.542182564735412598e-01 5.568205714225769043e-01 2.611090838909149170e-01 -1.212450023740530014e-02 -2.386045083403587341e-02 -2.165874838829040527e-01
-2.719641029834747314e-01 -1.381017416715621948e-01 2.429254651069641113e-01 -2.879531085491180420e-01 8.035365492105484009e-02 -4.912500455975532532e-02 2.269889786839485168e-02 1.452844291925430298e-01 1.209196895360946655e-01 2.350309938192367554e-01 2.161354422569274902e-01 -3.789003007113933563e-03 1.832969486713409424e-01 -1.906993687152862549e-01 1.110457554459571838e-01 -6.090289726853370667e-02 -1.935568824410438538e-02 5.243456736207008362e-02 3.003337681293487549e-01 -4.081162810325622559e-02 1.533810049295425415e-01 -1.305087804794311523e-01 4.092417284846305847e-02 9.719641879200935364e-03 3.800151124596595764e-02 -2.192092090845108032e-01 1.584489345550537109e-01 2.021995037794113159e-01 3.553933501243591309e-01 3.025794774293899536e-02 3.894829750061035156e-01 1.498283445835113525e-02
-5.853376537561416626e-02 -7.376764714717864990e-02 8.396624028682708740e-02 -1.621502190828323364e-01 3.215746581554412842e-02 -1.526700556278228760e-01 9.424210339784622192e-02 -2.071663737297058105e-01 2.311787158250808716e-01 -4.110686108469963074e-02 -2.942723513115197420e-04 2.696626782417297363e-01 7.262390851974487305e-02 -2.542810440063476562e-01 1.050790213048458099e-02 -1.851961910724639893e-01 -8.128202706575393677e-02 -5.100507661700248718e-02 1.513020247220993042e-01 -1.976815909147262573e-01 1.137685179710388184e-01 -2.956450283527374268e-01 5.826209858059883118e-02 2.779878862202167511e-02 3.530456423759460449e-01 -1.274669170379638672e-01 -2.596387825906276703e-02 3.217501938343048096e-01 3.098173439502716064e-01 -3.190421760082244873e-01 -1.367274671792984009e-01 1.104735955595970154e-01
-2.076230645179748535e-01 -1.103736683726310730e-01 8.517304807901382446e-02 -6.273394078016281128e-02 1.392174661159515381e-01 3.100799322128295898e-01 1.282162368297576904e-01 5.737681314349174500e-02 1.501844078302383423e-01 1.493754088878631592e-01 -5.651766061782836914e-02 6.101409718394279480e-02 5.675651878118515015e-02 -7.937659323215484619e-02 5.873320102691650391e-01 -4.184314608573913574e-02 1.002808287739753723e-01 -1.605585776269435883e-02 2.830950617790222168e-01 5.659376084804534912e-02 1.270377635955810547e-01 -5.372095480561256409e-02 1.807745248079299927e-01 1.299399584531784058e-01 -2.514259517192840576e-01 -6.194181274622678757e-03 9.760761260986328125e-02 1.053230538964271545e-01 2.580681741237640381e-01 -5.430256575345993042e-02 2.730383574962615967e-01 -4.621711093932390213e-03
-2.869842350482940674e-01 -3.813850283622741699e-01 4.903305768966674805e-01 2.425717860460281372e-01 4.317685216665267944e-02 7.276014983654022217e-02 3.922798112034797668e-02 3.051501139998435974e-02 8.352093398571014404e-02 3.241527825593948364e-02 1.245489418506622314e-01 2.065682262182235718e-01 2.457154691219329834e-01 -1.660147607326507568e-01 2.165560573339462280e-01 1.766747236251831055e-01 3.552597481757402420e-03 -9.314386546611785889e-02 1.820853799581527710e-01 -5.360073223710060120e-02 4.990849271416664124e-02 -5.943871289491653442e-02 2.261048108339309692e-01 -7.466854061931371689e-03 6.900815293192863464e-03 9.575615823268890381e-02 1.610210686922073364e-01 2.106548100709915161e-01 8.725434541702270508e-02 -5.980246886610984802e-02 -7.411310076713562012e-02 -1.814200431108474731e-01
-2.491426318883895874e-01 -4.924223572015762329e-02 1.054356098175048828e-01 -1.298285424709320068e-01 -1.172994971275329590e-01 8.128359168767929077e-02 9.000217914581298828e-02 2.319682389497756958e-01 3.951741755008697510e-02 2.501792013645172119e-01 2.300229966640472412e-01 4.432864859700202942e-02 3.632701188325881958e-02 -1.114983484148979187e-01 3.121093213558197021e-01 1.369533538818359375e-01 1.791557222604751587e-01 2.592995464801788330e-01 1.695780605077743530e-01 -1.853530555963516235e-01 1.865688152611255646e-02 -6.710928678512573242e-02 1.335357129573822021e-01 1.236930489540100098e-01 7.285135239362716675e-02 -2.822965979576110840e-01 2.931769788265228271e-01 3.044291734695434570e-01 4.928216710686683655e-02 -8.198712021112442017e-02 2.463116645812988281e-01 2.059872299432754517e-01
-2.837720513343811035e-01 -2.878806591033935547e-01 1.927511543035507202e-01 2.630935423076152802e-02 7.423891127109527588e-02 9.517941623926162720e-02 2.936429381370544434e-01 -8.703463524580001831e-02 4.525132477283477783e-02 9.254661202430725098e-02 1.304256543517112732e-02 2.868488430976867676e-01 6.388396024703979492e-03 -7.473365217447280884e-02 3.193754255771636963e-01 2.499564737081527710e-01 -1.614146232604980469e-01 7.363820075988769531e-02 4.337459057569503784e-02 3.085167147219181061e-02 -6.620395928621292114e-02 -6.683223694562911987e-02 3.817615211009979248e-01 1.563922464847564697e-01 -4.015455767512321472e-02 -2.378131002187728882e-01 9.804410487413406372e-02 -4.898095037788152695e-03 2.998787350952625275e-02 -4.401874169707298279e-02 3.494213819503784180e-01 -1.453094184398651123e-01
6.954814493656158447e-02 -2.414005547761917114e-01 3.335671126842498779e-01 -6.240231171250343323e-02 1.632063649594783783e-02 1.308277398347854614e-01 -8.249964565038681030e-02 -3.375878632068634033e-01 9.398674219846725464e-02 5.597715824842453003e-02 -2.301579117774963379e-01 2.771956026554107666e-01 -2.050776928663253784e-01 -1.472315788269042969e-01 3.475149869918823242e-01 2.630775868892669678e-01 1.737077981233596802e-01 1.110097020864486694e-02 2.464008629322052002e-01 1.486471854150295258e-02 -7.364141196012496948e-02 4.112301021814346313e-02 1.092264875769615173e-01 -1.110022887587547302e-02 2.716602683067321777e-01 3.639173880219459534e-02 -9.778603911399841309e-02 2.155072391033172607e-01 1.265458315610885620e-01 -1.405382454395294189e-01 1.029119417071342468e-01 -1.420121174305677414e-02
3.206232562661170959e-02 -1.062521804124116898e-02 2.762745320796966553e-01 -2.940316498279571533e-01 2.199147827923297882e-03 1.354154497385025024e-01 8.163418620824813843e-02 6.176682189106941223e-02 2.862694561481475830e-01 7.612708956003189087e-02 1.216852851212024689e-02 1.501679122447967529e-01 1.302446275949478149e-01 -3.276046514511108398e-01 3.089614510536193848e-01 -8.906115591526031494e-02 1.696170866489410400e-01 6.798786669969558716e-02 3.565871715545654297e-02 -2.305395156145095825e-01 7.307136803865432739e-02 -1.483064889907836914e-01 1.822866797447204590e-01 1.813538372516632080e-01 -1.451036483049392700e-01 -3.791487216949462891e-01 8.735489100217819214e-02 2.770306468009948730e-01 -1.038889586925506592e-02 8.721707761287689209e-02 -8.090008050203323364e-02 1.562828719615936279e-01
1.125929951667785645e-01 -5.934619903564453125e-02 1.438947319984436035e-01 -2.598286271095275879e-01 1.159660071134567261e-01 -2.554851174354553223e-01 7.218416780233383179e-02 -3.427224755287170410e-01 -1.037963405251502991e-01 2.059610188007354736e-01 -4.881615936756134033e-02 8.877486735582351685e-02 1.879657804965972900e-01 -2.624346911907196045e-01 3.096480369567871094e-01 2.679978013038635254e-01 -3.269514068961143494e-02 2.600460052490234375e-01 1.225808858871459961e-01 -1.065714750438928604e-02 2.286482751369476318e-01 2.543218731880187988e-01 2.550922892987728119e-02 -1.791177242994308472e-01 -6.560462713241577148e-02 -2.167118936777114868e-01 -1.292724162340164185e-01 8.373852819204330444e-02 1.757152378559112549e-01 1.263252049684524536e-01 -4.461306333541870117e-02 -3.856182843446731567e-02
-1.341831833124160767e-01 -3.540895134210586548e-02 2.280241250991821289e-01 -2.572536468505859375e-01 -1.051310747861862183e-01 -2.659010887145996094e-02 1.337625086307525635e-01 1.008432805538177490e-01 1.745188795030117035e-02 2.002904564142227173e-01 5.681414902210235596e-02 3.403328657150268555e-01 -8.062254637479782104e-02 -3.470281660556793213e-01 2.274799905717372894e-02 4.758502170443534851e-02 -4.264448769390583038e-03 3.663027584552764893e-01 1.451154500246047974e-01 -7.974072545766830444e-02 8.399271219968795776e-02 -2.287347018718719482e-01 1.827071309089660645e-01 -4.521081596612930298e-02 6.413642317056655884e-02 -2.766732275485992432e-01 3.913627564907073975e-02 1.885630637407302856e-01 3.107349202036857605e-02 -2.771159820258617401e-02 1.048111394047737122e-01 3.829862475395202637e-01
-6.074015423655509949e-02 -6.665863096714019775e-02 4.887285083532333374e-02 -1.050407513976097107e-01 2.170312404632568359e-01 -6.563438475131988525e-02 2.008121758699417114e-01 -1.031229346990585327e-01 -2.848421633243560791e-01 2.065659612417221069e-01 -2.437132894992828369e-01 4.199306964874267578e-01 3.864593058824539185e-02 -3.208486735820770264e-02 1.577750593423843384e-01 3.404191881418228149e-02 2.590720057487487793e-01 1.890506297349929810e-01 5.969348177313804626e-02 5.632477998733520508e-02 2.100699096918106079e-01 -5.923166126012802124e-02 7.241570949554443359e-02 1.291100233793258667e-01 1.792455464601516724e-02 1.409035176038742065e-01 -1.711153835058212280e-01 2.338347285985946655e-01 3.300871253013610840e-01 3.205062821507453918e-02 3.050477430224418640e-02 -3.062065839767456055e-01
-2.622890472412109375e-01 -2.989729344844818115e-01 3.376995027065277100e-01 1.571606248617172241e-01 1.662540584802627563e-01 1.501953154802322388e-01 6.216328591108322144e-02 -4.269337654113769531e-02 3.050105832517147064e-02 7.421417534351348877e-02 6.394448876380920410e-02 2.525603398680686951e-02 2.986654937267303467e-01 -2.620039284229278564e-01 2.811704874038696289e-01 -5.716209113597869873e-02 -2.238406240940093994e-01 -1.273361146450042725e-01 3.976085484027862549e-01 -6.643925607204437256e-02 1.364590823650360107e-01 -1.305491626262664795e-01 2.292181849479675293e-01 -1.411854773759841919e-01 -5.672334134578704834e-02 2.526744268834590912e-02 9.381508454680442810e-03 1.417992860078811646e-01 2.965172007679939270e-02 -4.507709294557571411e-02 1.551300585269927979e-01 -8.868636190891265869e-02
-6.821896135807037354e-02 -1.248994003981351852e-02 1.259872764348983765e-01 1.743061393499374390e-01 2.646550238132476807e-01 -1.105649843811988831e-01 -2.106613367795944214e-01 -4.073761776089668274e-02 1.035562828183174133e-01 1.481875777244567871e-01 3.095817565917968750e-01 3.653545081615447998e-01 1.100543215870857239e-01 7.685581594705581665e-02 3.752188086509704590e-01 1.638685315847396851e-01 1.230834573507308960e-01 1.050530970096588135e-01 4.319186508655548096e-02 -9.557734429836273193e-02 1.386143825948238373e-02 -2.715114057064056396e-01 3.365943208336830139e-02 1.325165331363677979e-01 4.211258515715599060e-02 7.742907106876373291e-02 4.352352023124694824e-02 4.492039978504180908e-02 3.290960192680358887e-01 -5.718455836176872253e-02 -2.140733450651168823e-01 2.721914350986480713e-01
5.622177384793758392e-03 2.934197336435317993e-02 -2.854584529995918274e-02 -2.763399779796600342e-01 4.656292870640754700e-02 -2.740383744239807129e-01 -1.562331430613994598e-02 -3.641268610954284668e-02 5.129064433276653290e-03 2.817975878715515137e-01 -3.500945270061492920e-01 4.032470881938934326e-01 5.869740247726440430e-02 -3.192009329795837402e-01 1.034170016646385193e-01 2.434149831533432007e-01 2.074256353080272675e-02 2.217615246772766113e-01 1.529145687818527222e-01 7.942518591880798340e-02 -4.633614420890808105e-02 1.161123737692832947e-01 5.996296182274818420e-02 -4.301210492849349976e-02 1.422727853059768677e-01 -1.884762346744537354e-01 6.357622891664505005e-02 1.380342394113540649e-01 2.970485091209411621e-01 -1.076301261782646179e-01 1.113338470458984375e-01 -1.084006205201148987e-01
-2.052604556083679199e-01 -3.142285048961639404e-01 2.635381817817687988e-01 1.471777707338333130e-01 1.520467251539230347e-01 3.787742555141448975e-02 1.044803783297538757e-01 -2.321581589058041573e-03 2.858233265578746796e-02 1.832153499126434326e-01 9.852723777294158936e-02 4.267642274498939514e-02 1.974458694458007812e-01 -1.380226761102676392e-01 3.220716118812561035e-01 9.282267093658447266e-02 -3.249965608119964600e-01 5.311783030629158020e-02 3.010390698909759521e-01 8.008879423141479492e-02 -4.577879607677459717e-02 -1.409523487091064453e-01 3.013164997100830078e-01 -1.618109494447708130e-01 -5.143225193023681641e-02 -1.522574126720428467e-01 1.976896673440933228e-01 2.262905836105346680e-01 -4.146962985396385193e-02 -9.828096628189086914e-02 -1.137743443250656128e-01 -1.771581918001174927e-01
-2.472394406795501709e-01 -2.278600819408893585e-02 4.626336991786956787e-01 1.446084529161453247e-01 3.889558017253875732e-01 3.983694687485694885e-02 -6.240329146385192871e-02 8.940753340721130371e-02 -7.811713963747024536e-02 4.082544520497322083e-02 -1.367813199758529663e-01 8.840342611074447632e-02 2.623704075813293457e-01 -1.872947365045547485e-01 5.410113558173179626e-02 -1.371756643056869507e-01 4.711378365755081177e-02 1.255486533045768738e-02 1.172329857945442200e-01 -2.207799553871154785e-01 4.984520841389894485e-03 5.490875989198684692e-02 7.000250741839408875e-03 -4.826551303267478943e-02 -2.308327555656433105e-01 -9.627379477024078369e-02 -2.010755091905593872e-01 3.146268725395202637e-01 1.411193311214447021e-01 4.134009033441543579e-02 2.459574788808822632e-01 1.559484601020812988e-01
-2.352449297904968262e-01 1.580804288387298584e-01 2.778952419757843018e-01 -9.083770960569381714e-02 1.776288151741027832e-01 2.637177705764770508e-03 -7.308969646692276001e-02 2.639576494693756104e-01 1.445681303739547729e-01 3.707751333713531494e-01 5.561413243412971497e-02 6.203293427824974060e-02 3.639777600765228271e-01 -1.987151801586151123e-01 3.583824634552001953e-02 2.444313168525695801e-01 1.497786194086074829e-01 -1.762779243290424347e-02 1.165682673454284668e-01 -1.300990879535675049e-01 1.940701305866241455e-01 -3.241966944187879562e-03 -3.161325305700302124e-02 1.700589507818222046e-01 -1.948895454406738281e-01 -7.598271220922470093e-02 9.730254113674163818e-02 2.066656202077865601e-01 1.431106775999069214e-01 -2.067232280969619751e-01 2.196635752916336060e-01 3.243924677371978760e-02
-1.376651823520660400e-01 1.406610608100891113e-01 5.537404417991638184e-01 -1.339882761240005493e-01 1.212026029825210571e-01 2.006910182535648346e-02 1.566228270530700684e-01 -1.684253364801406860e-01 5.793401226401329041e-02 5.968039110302925110e-02 1.632866263389587402e-01 1.075799539685249329e-01 2.969762384891510010e-01 -9.929124265909194946e-02 2.247205823659896851e-01 1.124427393078804016e-01 -1.248962059617042542e-01 -3.753853496164083481e-03 3.507333993911743164e-01 1.264317631721496582e-01 1.590242236852645874e-01 1.974378973245620728e-01 -3.820804506540298462e-02 2.824818715453147888e-02 9.574989788234233856e-03 -1.766073703765869141e-01 -1.204339638352394104e-01 -7.766687124967575073e-02 2.873615622520446777e-01 -2.179788053035736084e-02 7.633838057518005371e-02 -2.241509594023227692e-02
-5.165721848607063293e-02 -1.345744132995605469e-01 2.549239099025726318e-01 -3.578060865402221680e-01 -2.163135213777422905e-03 1.347525417804718018e-02 1.212337287142872810e-03 4.459290951490402222e-02 2.827131152153015137e-01 2.717846035957336426e-01 3.409935906529426575e-02 2.187582254409790039e-01 -1.200271844863891602e-01 -1.597621589899063110e-01 4.191478714346885681e-02 7.824393361806869507e-02 1.436597257852554321e-01 1.937375813722610474e-01 7.894223183393478394e-02 -7.409399002790451050e-02 1.087227556854486465e-02 -1.736309975385665894e-01 1.117301210761070251e-01 6.812239531427621841e-03 -5.343695729970932007e-02 -2.218791991472244263e-01 -1.093982160091400146e-01 4.778899550437927246e-01 9.933987259864807129e-02 -3.186943009495735168e-02 1.309990733861923218e-01 3.166150748729705811e-01
-2.093262076377868652e-01 1.309908777475357056e-01 5.822982266545295715e-02 -1.515872627496719360e-01 1.899042129516601562e-01 -2.647449672222137451e-01 -1.699334233999252319e-01 -4.677947983145713806e-02 -4.266931861639022827e-02 2.425847947597503662e-01 -3.156637027859687805e-02 3.074380755424499512e-01 -6.330230832099914551e-02 -1.734296977519989014e-01 2.109185457229614258e-01 -1.087656691670417786e-01 1.280390024185180664e-01 2.203734219074249268e-01 2.431358993053436279e-01 -3.067528903484344482e-01 -2.486685365438461304e-01 2.148065119981765747e-01 -3.770206822082400322e-03 -2.213601022958755493e-01 3.533199429512023926e-02 -1.674634814262390137e-01 1.896161139011383057e-01 2.554849088191986084e-01 9.302259236574172974e-02 -1.317388098686933517e-02 -1.139816194772720337e-01 3.674232959747314453e-02
-1.573372334241867065e-01 -4.343413710594177246e-01 2.693914473056793213e-01 1.732042133808135986e-01 1.028915420174598694e-01 -1.057929992675781250e-01 1.440582275390625000e-01 1.483680754899978638e-01 1.323037594556808472e-01 1.603017598390579224e-01 2.688963897526264191e-02 2.443089038133621216e-01 2.772526144981384277e-01 -1.965086311101913452e-01 8.854728937149047852e-02 1.076458543539047241e-01 1.398692429065704346e-01 -2.520363032817840576e-01 -6.341622024774551392e-02 -4.179868102073669434e-02 1.933485120534896851e-01 9.037841856479644775e-02 1.986723542213439941e-01 -2.506098151206970215e-02 -1.599867492914199829e-01 1.874721795320510864e-01 4.171150922775268555e-02 3.371625542640686035e-01 -3.571230918169021606e-02 -2.727251313626766205e-02 9.473070502281188965e-02 -1.389054507017135620e-01
-3.630893304944038391e-02 -1.039339751005172729e-01 -1.252183020114898682e-01 4.275242239236831665e-02 9.954616427421569824e-02 -1.369251906871795654e-01 -1.258130371570587158e-01 -3.029387295246124268e-01 1.582307219505310059e-01 3.336488604545593262e-01 2.435266375541687012e-01 6.913314014673233032e-02 8.639621734619140625e-02 -1.905978918075561523e-01 1.802140921354293823e-01 1.157798916101455688e-01 6.603533029556274414e-02 1.356162577867507935e-01 1.629879921674728394e-01 -7.935395836830139160e-02 -1.450967192649841309e-01 -4.335587620735168457e-01 1.446477025747299194e-01 -4.250667244195938110e-02 2.641121149063110352e-01 -2.865864336490631104e-02 -4.546626470983028412e-03 3.099291920661926270e-01 2.501498758792877197e-01 -2.676963433623313904e-02 -6.056563556194305420e-02 1.516990661621093750e-01
-2.613109052181243896e-01 -6.436914950609207153e-02 1.157598346471786499e-01 -2.890641689300537109e-01 9.466746821999549866e-03 1.100109657272696495e-03 8.344202488660812378e-02 2.826830372214317322e-02 1.679913699626922607e-01 1.177013441920280457e-01 6.687637418508529663e-02 4.250237718224525452e-02 1.514573693275451660e-01 -1.684981733560562134e-01 2.731015384197235107e-01 -2.339345663785934448e-01 -6.585679948329925537e-03 2.596493959426879883e-01 3.098704814910888672e-01 2.483781613409519196e-02 1.895415931940078735e-01 -2.628231793642044067e-02 1.651719212532043457e-01 1.858382672071456909e-02 -1.085922122001647949e-01 -1.073570325970649719e-01 2.098756134510040283e-01 1.853013187646865845e-01 2.391788512468338013e-01 1.126069352030754089e-01 4.402682781219482422e-01 -1.031565130688250065e-03
1.157525256276130676e-01 -2.471386790275573730e-01 -3.989313170313835144e-02 -8.230452239513397217e-02 9.422712028026580811e-02 -1.226218938827514648e-01 -2.006770223379135132e-01 -1.903820931911468506e-01 1.827836036682128906e-01 8.547410368919372559e-02 -2.393330037593841553e-01 4.069175943732261658e-02 2.270727753639221191e-01 -2.400857061147689819e-01 3.115823268890380859e-01 2.459771484136581421e-01 -4.095502942800521851e-02 3.407542407512664795e-02 -8.814361691474914551e-02 2.017819732427597046e-01 2.585816085338592529e-01 5.979724973440170288e-02 1.525869220495223999e-01 -5.319382995367050171e-02 -3.407764807343482971e-02 -1.857280731201171875e-01 -1.799649745225906372e-01 3.384209573268890381e-01 2.528890669345855713e-01 1.122578307986259460e-01 2.059677988290786743e-01 -2.928443066775798798e-02
-1.015187799930572510e-01 3.229838311672210693e-01 1.001981720328330994e-01 1.524964114651083946e-03 -4.350021854043006897e-02 -9.621863067150115967e-02 -6.112056225538253784e-02 -2.597333192825317383e-01 -7.735124230384826660e-02 1.614222489297389984e-02 1.166845485568046570e-01 1.965009570121765137e-01 3.897539526224136353e-02 -2.181961238384246826e-01 2.592366933822631836e-01 -8.884194493293762207e-02 -2.727572619915008545e-01 3.484179824590682983e-02 3.218529820442199707e-01 -1.419402807950973511e-01 1.180718466639518738e-01 -2.031635642051696777e-01 1.107445880770683289e-01 -1.038182005286216736e-01 -1.795056611299514771e-01 -2.865263521671295166e-01 1.808301806449890137e-01 3.505334854125976562e-01 6.444777548313140869e-02 -1.434491872787475586e-01 -1.780650168657302856e-01 -7.969875633716583252e-02
-3.741642236709594727e-01 -1.049277782440185547e-01 3.741294145584106445e-02 -1.099989041686058044e-01 1.698424369096755981e-01 8.503993600606918335e-02 3.249446749687194824e-01 8.733390271663665771e-02 5.467070639133453369e-02 3.984099999070167542e-02 -1.341143846511840820e-01 3.181630745530128479e-02 1.431201398372650146e-01 -1.442121565341949463e-01 3.664096593856811523e-01 1.452071070671081543e-01 -3.419529646635055542e-02 -3.845417872071266174e-02 2.647308707237243652e-01 -9.500513225793838501e-02 1.722618788480758667e-01 -3.916140645742416382e-03 2.179803848266601562e-01 1.309069395065307617e-01 -2.687956690788269043e-01 2.617083787918090820e-01 6.961135566234588623e-02 2.323165237903594971e-01 2.198048233985900879e-01 7.950246334075927734e-02 1.861944645643234253e-01 3.225583955645561218e-02
-3.716854453086853027e-01 8.812865614891052246e-02 1.550929099321365356e-01 -8.452805876731872559e-02 1.626978665590286255e-01 -3.042550384998321533e-01 1.734820306301116943e-01 4.655461758375167847e-02 2.229599356651306152e-01 2.759808599948883057e-01 -5.688069015741348267e-02 1.567203700542449951e-01 1.991463303565979004e-01 -1.163542792201042175e-01 6.995626538991928101e-02 1.681879758834838867e-01 1.573199592530727386e-02 -1.763161122798919678e-01 1.092401891946792603e-01 9.725714474916458130e-02 3.064244985580444336e-01 2.715771831572055817e-02 1.719966530799865723e-01 -5.662700161337852478e-02 1.459943130612373352e-03 1.464636623859405518e-01 -1.876616477966308594e-01 1.491482406854629517e-01 -1.476327180862426758e-01 -2.372310906648635864e-01 2.693223953247070312e-01 1.478275209665298462e-01
-9.328205138444900513e-02 -8.448368310928344727e-02 1.799128204584121704e-01 2.960097044706344604e-02 1.416716128587722778e-01 -1.443171501159667969e-01 2.353105396032333374e-01 3.498337268829345703e-01 2.992829084396362305e-01 4.285985529422760010e-01 3.939380124211311340e-02 3.751818239688873291e-01 -1.538814902305603027e-01 -2.053793370723724365e-01 1.297836154699325562e-01 5.095314607024192810e-02 1.035697981715202332e-01 2.380628734827041626e-01 8.192531764507293701e-02 5.565503239631652832e-02 1.712833903729915619e-02 -1.124076098203659058e-01 1.825948804616928101e-01 -1.253304183483123779e-01 4.449208080768585205e-02 -8.010373264551162720e-02 -1.891635544598102570e-02 2.055505812168121338e-01 -5.674064159393310547e-02 1.570091694593429565e-01 2.143788523972034454e-02 1.133995875716209412e-01
-3.952032923698425293e-01 -1.158070713281631470e-01 4.019047617912292480e-01 9.741635620594024658e-02 2.261214852333068848e-01 1.053977459669113159e-01 -4.530090838670730591e-02 2.004920691251754761e-02 -2.518437802791595459e-02 1.186019703745841980e-01 1.060542315244674683e-01 1.083972118794918060e-02 1.602787673473358154e-01 -1.330103874206542969e-01 4.529341459274291992e-01 1.138936355710029602e-02 -1.581300646066665649e-01 -7.448621094226837158e-02 2.307023853063583374e-01 4.133135452866554260e-02 1.194219663739204407e-01 -1.836843043565750122e-02 3.716370165348052979e-01 -1.738199964165687561e-02 -8.259258419275283813e-02 -7.918822765350341797e-02 -9.222559630870819092e-02 6.244533695280551910e-03 7.160828262567520142e-02 -2.106682062149047852e-01 1.015503779053688049e-01 2.753047272562980652e-03
-5.487229302525520325e-02 1.012117192149162292e-01 9.515655785799026489e-02 -7.588838040828704834e-02 2.625819146633148193e-01 -2.472136020660400391e-01 -5.118719860911369324e-02 8.427235484123229980e-02 2.385831028223037720e-01 -6.319497525691986084e-02 -2.633173018693923950e-02 3.571091294288635254e-01 -7.779728621244430542e-02 -1.167011559009552002e-01 3.310699164867401123e-01 -8.386692963540554047e-03 4.426187574863433838e-01 8.807726204395294189e-03 1.615231782197952271e-01 1.966883987188339233e-01 1.959150657057762146e-02 1.486937999725341797e-01 2.032865583896636963e-01 -9.992670267820358276e-02 -3.642763197422027588e-02 -9.700113534927368164e-02 2.060666382312774658e-01 4.312782082706689835e-03 1.468252241611480713e-01 -2.531336247920989990e-01 6.085202097892761230e-02 -1.911430358886718750e-01
-3.018970973789691925e-02 -2.150375992059707642e-01 3.822564482688903809e-01 -1.666276454925537109e-01 1.259389221668243408e-01 -1.729163527488708496e-01 -6.753680109977722168e-02 -7.353132218122482300e-02 1.329496651887893677e-01 4.988412186503410339e-02 2.344115823507308960e-02 1.182776689529418945e-01 6.407070904970169067e-02 1.485530734062194824e-01 3.245788216590881348e-01 7.069960981607437134e-02 -1.388772279024124146e-01 -6.244232878088951111e-03 1.822982430458068848e-01 9.238126873970031738e-02 1.316897720098495483e-01 1.615056544542312622e-01 -8.804251998662948608e-02 -2.787131667137145996e-01 3.030531406402587891e-01 -7.637998461723327637e-02 -4.147820547223091125e-02 3.734541833400726318e-01 2.844330966472625732e-01 1.578102707862854004e-01 1.317934691905975342e-01 -4.110809881240129471e-03
-2.384265065193176270e-01 -2.125706523656845093e-01 1.678830832242965698e-01 -1.758730411529541016e-01 -1.600317806005477905e-01 -1.538330763578414917e-01 1.175365671515464783e-01 2.505473196506500244e-01 8.413285017013549805e-02 1.560765802860260010e-01 8.191812783479690552e-02 4.010992944240570068e-01 1.630992740392684937e-01 -2.109465450048446655e-01 3.894038870930671692e-02 -5.674533545970916748e-02 8.146949857473373413e-02 -3.532749414443969727e-01 1.091728806495666504e-01 2.969542331993579865e-02 1.150817610323429108e-02 2.535720542073249817e-02 9.098218381404876709e-02 4.696554318070411682e-02 -2.464972436428070068e-01 1.655143350362777710e-01 1.341956295073032379e-02 4.186827838420867920e-01 8.529470860958099365e-02 3.147144243121147156e-02 -7.707195729017257690e-02 6.916985660791397095e-02
-1.347357332706451416e-01 -1.272327750921249390e-01 1.555496603250503540e-01 -1.569623872637748718e-02 1.144445016980171204e-01 -2.364230006933212280e-01 -4.347456246614456177e-02 2.364797592163085938e-01 2.223249226808547974e-01 3.049062192440032959e-01 5.359146371483802795e-02 1.960140317678451538e-01 -8.454715460538864136e-02 -1.855966299772262573e-01 2.066767364740371704e-01 -7.232057303190231323e-02 1.222769767045974731e-01 3.623789548873901367e-01 7.142027467489242554e-02 1.467134896665811539e-02 -6.910867989063262939e-02 -2.263547480106353760e-01 -1.376025564968585968e-02 3.005651757121086121e-02 -6.169085856527090073e-03 -1.126622706651687622e-01 -4.281251877546310425e-02 3.147820234298706055e-01 7.938082516193389893e-02 2.235589623451232910e-01 3.075367510318756104e-01 2.607269585132598877e-01
-8.031786233186721802e-02 1.016043126583099365e-02 1.488004922866821289e-01 3.941766619682312012e-01 1.517570912837982178e-01 -2.417259477078914642e-02 2.196372151374816895e-01 -9.341797232627868652e-02 1.363146305084228516e-01 2.047082483768463135e-01 1.872774809598922729e-01 -1.227406901307404041e-03 -9.028399363160133362e-03 -1.770834624767303467e-01 2.566678524017333984e-01 5.863685905933380127e-02 5.209960043430328369e-02 -2.055823504924774170e-01 5.589583143591880798e-02 -4.965935368090867996e-03 2.816369831562042236e-01 -1.573185808956623077e-02 3.971084356307983398e-01 -1.454510241746902466e-01 -2.045414894819259644e-01 -1.606962643563747406e-02 1.320186853408813477e-01 1.892377436161041260e-01 2.268536835908889771e-01 3.330432809889316559e-03 2.717129588127136230e-01 -1.088414043188095093e-01
-9.306922554969787598e-02 -1.629108041524887085e-01 -9.364733844995498657e-02 -2.291351705789566040e-01 2.459775842726230621e-02 -2.284522801637649536e-01 -4.732095822691917419e-02 9.202314913272857666e-02 2.447381764650344849e-01 3.869603276252746582e-01 -8.899660408496856689e-02 3.536199331283569336e-01 2.831139266490936279e-01 -8.094239979982376099e-02 2.305748909711837769e-01 5.466291913762688637e-04 1.190091595053672791e-01 -2.084278911352157593e-01 2.354467511177062988e-01 -2.109902352094650269e-01 1.265208721160888672e-01 -4.959539510309696198e-03 1.476952284574508667e-01 2.118960767984390259e-01 -1.468572616577148438e-01 9.034008532762527466e-02 -1.390022039413452148e-01 1.900404393672943115e-01 -8.688244968652725220e-02 8.559866249561309814e-02 -6.288079917430877686e-02 1.151136606931686401e-01
-1.613758355379104614e-01 7.137104868888854980e-02 7.100474834442138672e-02 1.226959079504013062e-01 3.833851814270019531e-01 1.240622997283935547e-01 7.306209951639175415e-02 8.592737466096878052e-02 1.047516688704490662e-01 4.007386267185211182e-01 1.880175173282623291e-01 -6.485781818628311157e-02 1.312851309776306152e-01 -2.226347029209136963e-01 1.528169065713882446e-01 2.093016356229782104e-01 -1.904906891286373138e-02 -1.255532056093215942e-01 2.310512959957122803e-01 -6.155713275074958801e-02 2.466362863779067993e-01 -3.046646341681480408e-02 2.767019569873809814e-01 1.693010516464710236e-02 -1.996600925922393799e-01 -6.171547248959541321e-02 1.111224368214607239e-01 2.345523834228515625e-01 1.958724707365036011e-01 -7.125584781169891357e-02 2.188277393579483032e-01 -1.196392476558685303e-01
-4.290218055248260498e-01 -6.590341031551361084e-02 1.339792925864458084e-02 1.111740842461585999e-01 1.071662530303001404e-01 6.686211377382278442e-02 2.709795832633972168e-01 5.406496301293373108e-02 9.875360131263732910e-02 -3.692693263292312622e-02 -6.065599992871284485e-02 1.213997751474380493e-01 1.298553198575973511e-01 -9.138669073581695557e-02 3.019280135631561279e-01 4.451397806406021118e-02 -6.220065988600254059e-03 1.037212759256362915e-01 1.398981660604476929e-01 1.226536557078361511e-01 -1.828446239233016968e-01 -1.518836766481399536e-01 2.831729054450988770e-01 -8.130045235157012939e-02 1.430204808712005615e-01 -1.048696488142013550e-01 3.791404962539672852e-01 3.216262161731719971e-01 -1.142385900020599365e-01 2.109447568655014038e-01 3.103818744421005249e-02 1.816483289003372192e-01
-5.876836553215980530e-02 5.349473282694816589e-02 1.707053184509277344e-01 -1.785037070512771606e-01 -1.253187507390975952e-01 -1.442496627569198608e-01 2.822489738464355469e-01 -3.967542201280593872e-02 1.137167811393737793e-01 1.867507845163345337e-01 -8.143777400255203247e-02 2.818409502506256104e-01 1.714048832654953003e-01 -3.481929600238800049e-01 1.511224806308746338e-01 -9.261661767959594727e-02 -3.290345966815948486e-01 -2.384042292833328247e-01 8.419760316610336304e-02 -7.110794540494680405e-03 7.587488740682601929e-02 1.467715203762054443e-02 6.291377544403076172e-02 1.174811646342277527e-01 1.811586022377014160e-01 1.803323179483413696e-01 -1.150690466165542603e-01 3.941260278224945068e-01 1.880972534418106079e-01 1.468465328216552734e-01 -7.835738360881805420e-02 -7.778499275445938110e-02
-3.421891853213310242e-02 -6.204573810100555420e-02 2.789075374603271484e-01 -1.414526104927062988e-01 1.243480071425437927e-01 -2.033639401197433472e-01 1.877496987581253052e-01 -1.785624190233647823e-03 2.117399275302886963e-01 1.129244491457939148e-01 -3.391884863376617432e-01 1.251381635665893555e-01 -6.575346738100051880e-02 6.028570607304573059e-02 3.710306584835052490e-01 1.192536111921072006e-02 -1.347627639770507812e-01 8.394052088260650635e-02 2.379634827375411987e-01 -1.962970942258834839e-01 -4.516418278217315674e-02 9.477528743445873260e-03 1.398048400878906250e-01 -3.170864582061767578e-01 8.150173723697662354e-02 -2.558664232492446899e-02 2.672342956066131592e-01 1.665424704551696777e-01 1.465084701776504517e-01 1.512209028005599976e-01 -2.662077546119689941e-01 8.257538080215454102e-02
-1.657941937446594238e-01 -1.778335310518741608e-02 9.858934581279754639e-02 -1.600001454353332520e-01 2.597687244415283203e-01 -9.821743518114089966e-02 2.341119945049285889e-01 4.660736769437789917e-02 -2.745991572737693787e-02 3.019420504570007324e-01 -5.426650494337081909e-02 1.356121450662612915e-01 1.995775699615478516e-01 -2.172320615500211716e-03 4.742192924022674561e-01 1.714810132980346680e-01 -6.896674633026123047e-02 3.273858129978179932e-01 2.122076451778411865e-01 -2.157226800918579102e-01 -1.308269649744033813e-01 2.171740531921386719e-01 6.452206522226333618e-02 -1.341739147901535034e-01 1.911793947219848633e-01 -1.210733428597450256e-01 8.487828820943832397e-02 -3.367911092936992645e-03 4.022664576768875122e-02 -1.545935869216918945e-01 6.932237744331359863e-02 -1.291732341051101685e-01
-1.014796420931816101e-01 -2.467237412929534912e-01 4.217030704021453857e-01 1.536326706409454346e-01 6.325351446866989136e-02 1.449168026447296143e-01 1.984005328267812729e-03 -1.385833695530891418e-02 -1.838406920433044434e-01 1.848334670066833496e-01 -2.960311993956565857e-02 6.603053957223892212e-02 1.261666268110275269e-01 -1.212571486830711365e-01 2.900589704513549805e-01 5.701458454132080078e-02 1.762523502111434937e-01 5.318290740251541138e-02 1.475994884967803955e-01 -8.233220130205154419e-02 9.140033274888992310e-02 -1.587060987949371338e-01 -7.416287809610366821e-02 -1.550096422433853149e-01 3.007570803165435791e-01 -2.535629272460937500e-01 -2.420003712177276611e-01 3.004007935523986816e-01 2.726396620273590088e-01 -2.166187204420566559e-02 1.345459744334220886e-02 -8.323388546705245972e-02
-2.552799880504608154e-01 -1.768072694540023804e-01 3.377333283424377441e-01 -2.358708381652832031e-01 1.378460228443145752e-01 1.275098323822021484e-01 1.533121168613433838e-01 -6.164381280541419983e-02 2.172256559133529663e-01 1.057506203651428223e-01 1.382150650024414062e-01 -3.408352285623550415e-02 1.020627394318580627e-01 -2.428417950868606567e-01 1.100048199295997620e-01 -2.090880647301673889e-02 -7.478310912847518921e-02 2.776648104190826416e-02 3.736627697944641113e-01 3.862168267369270325e-02 7.222839444875717163e-02 -1.041212379932403564e-01 1.876337826251983643e-01 -1.304553598165512085e-01 -1.302494555711746216e-01 -1.555797904729843140e-01 2.194169610738754272e-01 1.860038042068481445e-01 2.600502669811248779e-01 1.108777225017547607e-01 2.944072782993316650e-01 6.690333038568496704e-02
1.222092732787132263e-01 1.452888846397399902e-01 1.068589389324188232e-01 -3.072150945663452148e-01 -4.346145316958427429e-02 -9.246541559696197510e-02 2.055709064006805420e-01 -4.339044541120529175e-02 -9.489031136035919189e-02 5.190781876444816589e-02 1.909215599298477173e-01 4.814544916152954102e-01 7.566396892070770264e-02 -5.166596174240112305e-01 2.308882921934127808e-01 -6.533174216747283936e-02 1.397206783294677734e-01 -9.539178013801574707e-02 2.060947567224502563e-02 6.323998421430587769e-02 3.249401599168777466e-02 4.233428090810775757e-02 1.195274218916893005e-01 1.278546005487442017e-01 -4.972103517502546310e-03 -2.712660096585750580e-02 5.682533606886863708e-02 2.831342816352844238e-01 -1.921419501304626465e-01 -4.986306652426719666e-02 -5.005665868520736694e-02 -2.819476462900638580e-02
-2.054138928651809692e-01 7.926759123802185059e-02 2.180425971746444702e-01 2.828189171850681305e-02 1.089449226856231689e-01 -6.183637306094169617e-02 6.291878968477249146e-02 -1.190754920244216919e-01 1.998349465429782867e-02 1.409833282232284546e-01 1.431639213114976883e-02 4.114978909492492676e-01 2.710939645767211914e-01 2.635047212243080139e-02 2.451497912406921387e-01 1.851137429475784302e-01 -2.794879376888275146e-01 -1.003335714340209961e-01 5.968354269862174988e-02 6.176441907882690430e-02 1.305785179138183594e-01 -7.087777554988861084e-02 -3.734988719224929810e-02 5.325308069586753845e-02 -2.441466301679611206e-01 -2.966445088386535645e-01 -1.779384613037109375e-01 9.662730991840362549e-02 3.979645967483520508e-01 -4.033876955509185791e-02 -1.210114285349845886e-01 1.608482599258422852e-01
-1.002764850854873657e-01 -4.301225766539573669e-03 7.215553522109985352e-02 2.309980243444442749e-01 1.795934885740280151e-01 3.030853271484375000e-01 -1.215807069092988968e-02 6.855747848749160767e-02 2.394578307867050171e-01 1.566071808338165283e-01 5.394982174038887024e-02 3.278906941413879395e-01 1.551718711853027344e-01 -1.283869743347167969e-01 3.098020255565643311e-01 -1.892387121915817261e-01 4.122121334075927734e-01 1.072415038943290710e-01 1.373269110918045044e-01 -2.752962410449981689e-01 9.848951548337936401e-02 4.276432096958160400e-03 -1.496893763542175293e-01 1.086135059595108032e-01 7.645724341273307800e-03 -1.516013499349355698e-02 -3.280973061919212341e-02 2.491016685962677002e-01 4.552586004137992859e-02 1.869972050189971924e-01 -1.315774470567703247e-01 -3.942925250157713890e-04
-1.051154807209968567e-01 -1.450543552637100220e-01 2.827119529247283936e-01 -4.941863566637039185e-02 8.231534808874130249e-02 -1.926092803478240967e-01 -1.726213246583938599e-01 -1.331723779439926147e-01 1.236185654997825623e-01 -1.293534338474273682e-01 3.841648623347282410e-02 3.307239413261413574e-01 -2.461585998535156250e-01 -1.669916510581970215e-01 2.003729194402694702e-01 1.548906415700912476e-02 6.464087963104248047e-02 5.226898565888404846e-02 -2.316142618656158447e-01 -1.423094719648361206e-01 1.663685590028762817e-01 -1.136405169963836670e-01 1.376670151948928833e-01 5.185354035347700119e-03 -8.892265707254409790e-02 -3.321332633495330811e-01 -1.378251165151596069e-01 3.966627418994903564e-01 1.654028296470642090e-01 -1.356520801782608032e-01 7.244250923395156860e-02 1.909276694059371948e-01
-1.956094354391098022e-01 1.825934052467346191e-01 -5.502404272556304932e-02 -2.045291215181350708e-01 1.143410354852676392e-01 -2.870889902114868164e-01 8.265044540166854858e-02 4.774355515837669373e-02 1.649948060512542725e-01 6.434941291809082031e-02 5.918306112289428711e-02 2.059256136417388916e-01 1.301217228174209595e-01 -1.315856128931045532e-01 4.600350558757781982e-01 3.443183898925781250e-01 2.417733371257781982e-01 -1.326370984315872192e-01 2.018167227506637573e-01 -7.592085748910903931e-02 1.119719222187995911e-01 1.496692150831222534e-01 -1.026602182537317276e-02 -2.581394910812377930e-01 1.830197423696517944e-01 -6.246097385883331299e-02 1.098882034420967102e-01 1.005641520023345947e-01 1.177485883235931396e-01 -1.201550811529159546e-01 7.880406826734542847e-02 -1.375043243169784546e-01
1.794398874044418335e-01 -1.494670212268829346e-01 3.291566371917724609e-01 1.476140767335891724e-01 2.136678993701934814e-01 -5.775126814842224121e-02 1.770515888929367065e-01 -6.213373690843582153e-02 -7.244078814983367920e-02 4.756341874599456787e-02 3.617566078901290894e-02 3.132643699645996094e-01 3.111270666122436523e-01 -1.637438982725143433e-01 2.008455395698547363e-01 1.661754101514816284e-01 -9.717392176389694214e-02 -2.049814723432064056e-02 2.679964005947113037e-01 -3.177682310342788696e-02 -1.363669335842132568e-01 1.648704707622528076e-01 -2.267324551939964294e-02 9.523618221282958984e-02 -1.983438730239868164e-01 -1.379313617944717407e-01 7.647693902254104614e-02 1.248110458254814148e-01 -4.573568329215049744e-02 -1.398498844355344772e-02 3.572824597358703613e-01 2.912464439868927002e-01
-3.067567944526672363e-01 -9.115028381347656250e-02 -3.413837170228362083e-03 1.647464036941528320e-01 1.533970087766647339e-01 -6.150581315159797668e-02 -2.251596450805664062e-01 -9.683551639318466187e-02 1.662859171628952026e-01 3.360667079687118530e-02 1.846838742494583130e-01 3.331077992916107178e-01 -6.909547746181488037e-02 -3.389268517494201660e-01 3.292664587497711182e-01 -9.712017327547073364e-02 7.985919713973999023e-02 8.854501694440841675e-02 -3.097581863403320312e-01 -3.320259153842926025e-01 -3.915052115917205811e-02 -2.314459905028343201e-02 1.025843024253845215e-01 4.822590947151184082e-02 -3.207207098603248596e-02 -2.012790590524673462e-01 3.766432777047157288e-02 2.099384814500808716e-01 1.135826930403709412e-01 -9.008254110813140869e-02 -1.005473211407661438e-01 1.349832266569137573e-01
6.505405157804489136e-02 -1.548001170158386230e-01 1.927589625120162964e-01 -2.414364218711853027e-01 1.920278370380401611e-01 4.436048492789268494e-02 1.036454960703849792e-01 -1.594654843211174011e-02 -8.864910900592803955e-02 9.457210451364517212e-02 2.684742212295532227e-01 4.867168068885803223e-01 8.681698143482208252e-02 -1.472900509834289551e-01 2.301264405250549316e-01 7.997620850801467896e-02 2.808250784873962402e-01 -1.044855862855911255e-01 1.322635263204574585e-01 -2.018144428730010986e-01 -1.271092295646667480e-01 1.560905575752258301e-01 2.260836958885192871e-02 2.362490892410278320e-01 2.734383642673492432e-01 8.047901839017868042e-02 1.246519982814788818e-01 9.370769560337066650e-02 1.183574274182319641e-01 1.709612607955932617e-01 -1.495850365608930588e-02 1.352221369743347168e-01
-1.900985389947891235e-01 5.434994585812091827e-03 1.339716017246246338e-01 9.090243279933929443e-02 1.216929480433464050e-01 -1.381011027842760086e-02 1.464016139507293701e-01 4.385814368724822998e-01 2.577210366725921631e-01 3.277184367179870605e-01 2.480551302433013916e-01 2.513184249401092529e-01 2.826087363064289093e-02 -1.911026984453201294e-01 2.273964136838912964e-01 3.198488056659698486e-02 1.216541081666946411e-01 2.185768634080886841e-01 3.130268156528472900e-01 -5.905545875430107117e-02 1.014117822051048279e-01 -8.482387661933898926e-02 1.255598813295364380e-01 -2.110941149294376373e-02 4.932207241654396057e-02 -1.204469427466392517e-01 9.427674114704132080e-02 1.153946071863174438e-01 -7.829643040895462036e-02 1.081661656498908997e-01 2.398389279842376709e-01 8.963926881551742554e-02
-3.323055207729339600e-01 1.311938613653182983e-01 2.106749713420867920e-01 -4.446022957563400269e-02 1.787250190973281860e-01 1.399834007024765015e-01 3.091140091419219971e-02 4.924532398581504822e-02 5.429949611425399780e-02 3.759471178054809570e-01 8.799988776445388794e-02 1.717341393232345581e-01 -1.485321968793869019e-01 -2.937577366828918457e-01 3.395366072654724121e-01 3.756551072001457214e-02 2.555601894855499268e-01 2.319685816764831543e-01 1.929151713848114014e-01 -1.266815066337585449e-01 1.019965484738349915e-01 4.549225326627492905e-03 -1.426361501216888428e-01 7.067905366420745850e-02 -1.208276599645614624e-01 -1.784932762384414673e-01 1.567063778638839722e-01 2.046910673379898071e-01 -4.768089577555656433e-02 -1.617439389228820801e-01 -4.452789202332496643e-02 1.141389459371566772e-01
-9.938731789588928223e-02 1.884214729070663452e-01 4.390633851289749146e-02 -2.302446812391281128e-01 1.422784030437469482e-01 -2.208522707223892212e-01 -1.748562008142471313e-01 7.392735779285430908e-02 2.158539369702339172e-02 -4.737973958253860474e-02 -2.078026160597801208e-02 2.877587974071502686e-01 7.472749799489974976e-02 -2.394239604473114014e-01 4.631927907466888428e-01 6.910195201635360718e-02 1.874369531869888306e-01 4.680380970239639282e-02 4.028063118457794189e-01 -2.035135924816131592e-01 2.078585624694824219e-01 1.205033585429191589e-01 8.747072517871856689e-02 -1.895241290330886841e-01 -3.239388763904571533e-02 -6.333642452955245972e-02 -1.252476871013641357e-01 -6.713932007551193237e-02 1.400580108165740967e-01 -4.940345510840415955e-02 -8.874019235372543335e-02 1.701879501342773438e-01
-2.964731454849243164e-01 -1.628298610448837280e-01 2.747517228126525879e-01 -4.764134064316749573e-02 2.636297643184661865e-01 2.167610526084899902e-01 1.877164989709854126e-01 4.749160632491111755e-02 6.325653940439224243e-02 3.206923902034759521e-01 9.553506225347518921e-02 -2.292805910110473633e-02 -4.290836676955223083e-02 -2.021847516298294067e-01 2.517518103122711182e-01 -5.134287849068641663e-02 -1.683643162250518799e-01 -5.653117224574089050e-02 1.766185164451599121e-01 -1.056071668863296509e-01 -1.367011964321136475e-01 -1.635472290217876434e-02 3.428403735160827637e-01 1.225373893976211548e-01 -1.027288958430290222e-01 -2.003803700208663940e-01 1.733556240797042847e-01 1.854513138532638550e-01 2.281603515148162842e-01 1.647413522005081177e-01 4.202739149332046509e-02 8.431254327297210693e-02
1.653972864151000977e-01 4.654259607195854187e-02 8.152047544717788696e-02 3.162267059087753296e-02 1.244319602847099304e-01 -1.004169657826423645e-01 -7.229564711451530457e-03 -1.411261111497879028e-01 -3.450831025838851929e-02 -9.021452069282531738e-02 -1.830185949802398682e-02 3.668842315673828125e-01 2.248674333095550537e-01 -3.585477769374847412e-01 1.803555041551589966e-01 9.701034426689147949e-02 4.274159371852874756e-01 1.192283481359481812e-01 1.026088446378707886e-01 -2.876788973808288574e-01 -1.772720068693161011e-01 -2.236607670783996582e-01 1.193534880876541138e-01 3.800432384014129639e-02 7.393416017293930054e-02 1.662849634885787964e-01 -4.529635608196258545e-02 7.043948024511337280e-02 7.424207031726837158e-02 1.491853594779968262e-01 2.057409137487411499e-01 -2.332642376422882080e-01
-2.446304708719253540e-01 -4.542875662446022034e-02 -1.012657657265663147e-01 1.079257205128669739e-01 1.014417409896850586e-01 -1.412559449672698975e-01 -2.476790174841880798e-02 -1.531011760234832764e-01 4.604152869433164597e-03 -1.130094677209854126e-01 8.852798491716384888e-02 1.480580419301986694e-01 2.477299422025680542e-01 -4.110173285007476807e-01 4.646213352680206299e-02 -1.126486286520957947e-01 1.951481848955154419e-01 4.860577359795570374e-02 2.684333324432373047e-01 -3.846891224384307861e-02 -1.500609517097473145e-01 6.855564564466476440e-02 2.810830175876617432e-01 -2.050171978771686554e-02 -2.029308676719665527e-01 5.510607268661260605e-03 2.459164476022124290e-03 5.103075504302978516e-01 -1.501173824071884155e-01 4.433844238519668579e-02 3.513890132308006287e-02 1.618425101041793823e-01
-5.137451738119125366e-02 -2.128740996122360229e-01 2.256677150726318359e-01 3.350350633263587952e-02 1.521424502134323120e-01 1.881066896021366119e-02 7.950809597969055176e-02 -3.511203527450561523e-01 9.127314388751983643e-02 9.692895412445068359e-02 -3.304594755172729492e-01 3.471471965312957764e-01 -2.695614695549011230e-01 -1.845515072345733643e-01 1.158782318234443665e-01 2.637874186038970947e-01 1.785300672054290771e-01 -2.352816984057426453e-02 1.708140969276428223e-01 2.211667224764823914e-02 -6.548471748828887939e-02 -1.072305440902709961e-01 2.432720176875591278e-02 1.075336039066314697e-01 2.493130713701248169e-01 1.222582310438156128e-01 -1.648675836622714996e-02 3.165580034255981445e-01 1.847620308399200439e-01 -3.223845735192298889e-02 8.262039721012115479e-02 9.553140029311180115e-03
-2.534962631762027740e-02 3.587152436375617981e-02 5.772382766008377075e-02 2.777999043464660645e-01 1.802841722965240479e-01 2.875762283802032471e-01 7.413271814584732056e-02 9.380462020635604858e-02 2.085439562797546387e-01 1.638276726007461548e-01 9.972682595252990723e-02 3.291571438312530518e-01 1.582960635423660278e-01 -1.918328404426574707e-01 2.166476100683212280e-01 -8.439852297306060791e-02 2.911661267280578613e-01 8.535099774599075317e-02 1.909361034631729126e-01 -2.647307217121124268e-01 1.413449179381132126e-02 1.490725874900817871e-01 -2.135366797447204590e-01 1.239691898226737976e-01 6.368904560804367065e-02 -6.621207296848297119e-02 2.959888614714145660e-02 2.999412715435028076e-01 -2.731281518936157227e-02 2.806521952152252197e-01 -1.326579898595809937e-01 -7.176795601844787598e-02
-1.953735649585723877e-01 -1.988568007946014404e-01 -8.816681057214736938e-02 -2.193397134542465210e-01 7.571745663881301880e-02 -1.344846487045288086e-01 -1.570253968238830566e-01 2.624132111668586731e-02 1.877477020025253296e-01 2.139650881290435791e-01 -3.531986773014068604e-01 9.511040896177291870e-02 1.124578267335891724e-01 -2.320302724838256836e-01 2.358487248420715332e-01 4.020677804946899414e-01 1.675167977809906006e-01 1.293056737631559372e-02 2.811716124415397644e-02 1.933035403490066528e-01 5.773247405886650085e-02 -1.110821031033992767e-02 7.698202878236770630e-02 -8.749367296695709229e-02 2.137056440114974976e-01 -1.674612164497375488e-01 -1.753087341785430908e-02 3.294715881347656250e-01 2.026934772729873657e-01 -2.984222210943698883e-02 -4.189781844615936279e-03 -1.032218337059020996e-01
-1.780537515878677368e-01 2.792121767997741699e-01 1.443807035684585571e-01 7.889322191476821899e-02 2.321819812059402466e-01 -1.034355089068412781e-01 -1.216614767909049988e-01 -3.122156113386154175e-02 -9.419590979814529419e-02 -2.073306292295455933e-01 -5.747303739190101624e-02 1.241304501891136169e-01 2.126645594835281372e-01 -2.816391289234161377e-01 3.832923173904418945e-01 1.287047564983367920e-01 -5.195315182209014893e-02 1.426907908171415329e-02 -1.461847275495529175e-01 6.847088038921356201e-02 3.325550854206085205e-01 -2.544279210269451141e-02 5.133060365915298462e-02 -2.603982985019683838e-01 6.287267059087753296e-02 -4.100336506962776184e-02 1.563974469900131226e-01 3.933407068252563477e-01 4.466691985726356506e-02 -9.488271921873092651e-02 -4.085496184416115284e-04 -1.335515230894088745e-01
-1.357514709234237671e-01 3.602039441466331482e-02 7.002206146717071533e-02 -1.012481376528739929e-01 2.067058086395263672e-01 -2.052837908267974854e-01 1.976651251316070557e-01 5.651078000664710999e-02 1.567850261926651001e-01 3.632632642984390259e-02 1.715076342225074768e-02 2.617800235748291016e-01 2.674265503883361816e-01 -3.447827398777008057e-01 -5.302226054482161999e-04 -1.631978452205657959e-01 2.066672295331954956e-01 1.029905229806900024e-01 2.089198082685470581e-01 1.578049175441265106e-02 1.993505209684371948e-01 9.068291634321212769e-02 -9.533309936523437500e-02 -4.096193909645080566e-01 6.046450138092041016e-02 -4.943887144327163696e-02 -1.432028263807296753e-01 1.959175169467926025e-01 8.121336996555328369e-02 -1.879706978797912598e-01 2.561085224151611328e-01 1.779597848653793335e-01
-1.701371930539608002e-02 -4.293026775121688843e-02 3.136781156063079834e-01 -4.110774397850036621e-02 7.693712413311004639e-02 -2.354787737131118774e-01 -7.209513336420059204e-02 -2.149713188409805298e-01 2.016058117151260376e-01 7.373649626970291138e-02 3.589356318116188049e-02 2.739728391170501709e-01 2.297202795743942261e-01 -1.469981074333190918e-01 1.065675169229507446e-01 -6.552512943744659424e-02 -2.287927418947219849e-01 1.245832145214080811e-01 2.689352631568908691e-01 2.011145502328872681e-01 1.184469275176525116e-02 1.774423122406005859e-01 9.329804452136158943e-04 4.238653182983398438e-02 4.368366897106170654e-01 1.643715798854827881e-02 -3.965191543102264404e-02 2.649469673633575439e-01 -1.114809438586235046e-01 2.265414595603942871e-01 1.448634415864944458e-01 -1.042982414364814758e-01
-3.258107900619506836e-01 -1.177944149821996689e-02 9.871375560760498047e-02 -2.498347498476505280e-02 1.734150648117065430e-01 -3.482330143451690674e-01 8.119466900825500488e-02 1.130293682217597961e-01 2.279907017946243286e-01 3.512812852859497070e-01 4.529540240764617920e-02 7.601402234286069870e-03 1.993353515863418579e-01 -1.998079270124435425e-01 1.844791769981384277e-01 -2.078570276498794556e-01 1.557915471494197845e-03 -2.741163969039916992e-01 1.986667066812515259e-01 6.098727881908416748e-02 1.247929707169532776e-01 4.005671292543411255e-02 3.028098642826080322e-01 1.335786189883947372e-02 -7.496581971645355225e-02 -6.312421523034572601e-03 1.342036388814449310e-02 3.154120743274688721e-01 -1.404280960559844971e-01 -4.752877727150917053e-02 -1.515693217515945435e-01 2.435651049017906189e-02
3.594067320227622986e-02 -9.827966988086700439e-02 1.447012368589639664e-02 8.581848442554473877e-02 1.315987110137939453e-01 -7.980036735534667969e-02 -1.953499764204025269e-01 -9.078358113765716553e-02 1.535999495536088943e-02 7.300839573144912720e-02 2.467653006315231323e-01 1.849440783262252808e-01 1.882856041193008423e-01 1.368819326162338257e-01 2.434062361717224121e-01 -5.932736024260520935e-02 2.434611171483993530e-01 1.172743514180183411e-01 1.868123263120651245e-01 1.195112988352775574e-02 4.765720292925834656e-02 -2.090649902820587158e-01 1.461555212736129761e-01 8.169297873973846436e-02 2.868705093860626221e-01 -7.072390615940093994e-02 4.640601575374603271e-02 5.268766283988952637e-01 2.550128698348999023e-01 -7.169171422719955444e-02 -2.278154790401458740e-01 1.502160578966140747e-01
-1.373873651027679443e-01 7.362627983093261719e-02 -2.398882247507572174e-02 -3.176480531692504883e-02 -1.578806899487972260e-02 1.270751655101776123e-01 1.733769178390502930e-01 -3.553351759910583496e-02 -2.489660531282424927e-01 4.971054196357727051e-02 -8.223670721054077148e-02 4.181897640228271484e-01 2.746616303920745850e-01 -3.467209637165069580e-02 2.658357322216033936e-01 1.310668587684631348e-01 -2.190638035535812378e-01 -1.055936366319656372e-01 2.083585858345031738e-01 -2.053834497928619385e-01 2.255476415157318115e-01 -1.571824029088020325e-02 -1.070804800838232040e-02 -4.905616119503974915e-02 2.643304467201232910e-01 3.706501331180334091e-03 -1.045716404914855957e-01 2.887865304946899414e-01 3.239874541759490967e-01 5.658338591456413269e-02 -6.777580082416534424e-02 -2.011365145444869995e-01
2.256695181131362915e-01 -2.067796438932418823e-01 2.673078179359436035e-01 1.213377341628074646e-01 1.633877158164978027e-01 3.909064829349517822e-02 3.441441804170608521e-02 4.744887724518775940e-02 -4.511496424674987793e-02 2.257076203823089600e-01 -1.164072155952453613e-01 3.990895301103591919e-02 2.734975218772888184e-01 -1.880725920200347900e-01 2.624534070491790771e-01 1.383351534605026245e-01 1.944662928581237793e-01 3.486333414912223816e-02 1.517256945371627808e-01 6.720818579196929932e-02 -7.056107372045516968e-02 -9.289355576038360596e-02 2.020225375890731812e-01 -2.460450232028961182e-01 2.032293677330017090e-01 -2.565935850143432617e-01 -3.776062652468681335e-02 1.623816192150115967e-01 4.511384367942810059e-01 -4.552424699068069458e-02 -1.436140970326960087e-03 -1.003392506390810013e-02
-1.162385866045951843e-01 1.092095673084259033e-01 -1.374995242804288864e-02 -2.071708887815475464e-01 -4.838903620839118958e-02 -3.961650431156158447e-01 -1.966816037893295288e-01 -5.078489333391189575e-02 4.762420430779457092e-03 7.054691761732101440e-02 1.339925974607467651e-01 2.280585765838623047e-01 1.935494840145111084e-01 -1.724439859390258789e-01 4.366258382797241211e-01 1.550204753875732422e-01 1.445049047470092773e-01 -1.341687291860580444e-01 1.581905633211135864e-01 -1.166855469346046448e-01 1.825993359088897705e-01 1.272729039192199707e-01 7.694206386804580688e-02 -3.033421635627746582e-01 1.807932853698730469e-01 2.871889434754848480e-02 6.319849193096160889e-02 9.873728454113006592e-02 2.811956703662872314e-01 -6.189134344458580017e-02 -8.699891716241836548e-02 -1.064969897270202637e-01
-3.025067746639251709e-01 -1.278340816497802734e-01 4.127631187438964844e-01 5.033791065216064453e-02 -5.760644003748893738e-02 -9.973785281181335449e-02 2.315159738063812256e-01 -8.975992351770401001e-02 -6.863497942686080933e-02 1.057529225945472717e-01 -1.742858141660690308e-01 1.930381953716278076e-01 3.390612006187438965e-01 -2.165424823760986328e-01 2.333731353282928467e-01 -2.840539216995239258e-01 7.388702780008316040e-02 -1.035507693886756897e-01 1.596549451351165771e-01 1.162073165178298950e-01 -6.166787818074226379e-02 -1.367972791194915771e-01 1.799621284008026123e-01 -7.689081877470016479e-02 -1.152792498469352722e-01 2.968806624412536621e-01 -1.090007252059876919e-03 7.763678580522537231e-02 1.257504969835281372e-01 -2.231154404580593109e-02 9.799385815858840942e-02 1.200870573520660400e-01
-3.301054239273071289e-01 -3.814597055315971375e-02 7.644458860158920288e-02 -1.390431672334671021e-01 2.557147853076457977e-02 2.199450880289077759e-02 1.479345560073852539e-01 2.187895774841308594e-01 1.032904759049415588e-01 1.090654134750366211e-01 -7.993147522211074829e-02 2.456273287534713745e-01 1.098513156175613403e-01 -2.956276573240756989e-02 5.974727272987365723e-01 5.048646405339241028e-02 6.653672456741333008e-02 -7.399119436740875244e-02 2.738111317157745361e-01 7.960662990808486938e-02 5.224503576755523682e-03 1.232511624693870544e-01 2.744152843952178955e-01 1.946999728679656982e-01 -1.989726424217224121e-01 -1.831959187984466553e-01 -7.851738482713699341e-02 4.859468340873718262e-02 7.126347720623016357e-02 -8.522485196590423584e-02 1.119431108236312866e-01 7.460341602563858032e-02
2.041609399020671844e-02 -1.116853952407836914e-01 1.989267766475677490e-01 -2.173285000026226044e-02 -2.010576874017715454e-01 -4.461348056793212891e-02 6.941471248865127563e-02 1.375782024115324020e-02 -1.806047409772872925e-01 -1.603140495717525482e-02 2.513769827783107758e-02 3.005782067775726318e-01 2.535241544246673584e-01 -1.852475255727767944e-01 2.331431657075881958e-01 -7.873941957950592041e-02 -1.637490987777709961e-01 5.870636925101280212e-02 2.015899121761322021e-01 -2.593126595020294189e-01 6.286593526601791382e-02 -1.262226887047290802e-02 3.732786700129508972e-02 -3.642689287662506104e-01 -9.442450851202011108e-02 6.258155405521392822e-02 1.135664992034435272e-02 2.655037939548492432e-01 3.430159389972686768e-01 -1.812977790832519531e-01 1.501568704843521118e-01 -2.894378006458282471e-01
-2.004858404397964478e-01 -2.315161228179931641e-01 -1.776148192584514618e-02 1.260810531675815582e-02 4.180082585662603378e-03 -2.318448424339294434e-01 2.658647596836090088e-01 -9.386892616748809814e-02 9.715721756219863892e-02 1.080003231763839722e-01 -3.260968253016471863e-02 6.351583451032638550e-02 4.283627271652221680e-01 -3.487219512462615967e-01 1.891411691904067993e-01 -2.141991704702377319e-01 1.090708151459693909e-01 -5.151989683508872986e-02 -9.652776271104812622e-02 1.790158599615097046e-01 1.125211827456951141e-02 -1.424177289009094238e-01 5.782908573746681213e-02 5.348071455955505371e-02 -5.866574868559837341e-02 4.571129381656646729e-02 -5.154301971197128296e-02 4.327543675899505615e-01 2.530226297676563263e-02 6.400654464960098267e-02 2.651651501655578613e-01 8.040631562471389771e-02
-8.531361073255538940e-02 4.980969056487083435e-02 -5.008988454937934875e-02 4.944703355431556702e-02 1.536022275686264038e-01 1.973888650536537170e-02 -6.708876788616180420e-02 -1.263831853866577148e-01 -7.493695616722106934e-02 3.111208789050579071e-02 3.800592422485351562e-01 4.234864413738250732e-01 5.096085742115974426e-02 -1.745013594627380371e-01 4.318177103996276855e-01 6.546542793512344360e-02 1.479039490222930908e-01 -1.286687608808279037e-02 9.814434498548507690e-02 -2.915079593658447266e-01 9.656504541635513306e-02 -2.121537923812866211e-02 -9.522174298763275146e-02 -1.189310997724533081e-01 -2.363944426178932190e-03 -3.069492429494857788e-02 -2.287865579128265381e-01 3.160143494606018066e-01 2.050118744373321533e-01 -2.583676576614379883e-02 -1.981198340654373169e-01 4.380031302571296692e-02
4.371313378214836121e-02 -9.721166640520095825e-02 5.799470096826553345e-02 -2.083582282066345215e-01 1.785512119531631470e-01 -1.974674463272094727e-01 -1.252165734767913818e-01 -8.338559418916702271e-02 1.575596332550048828e-01 -8.323200792074203491e-02 -5.165614932775497437e-02 3.356075882911682129e-01 5.382493510842323303e-02 -2.453227937221527100e-01 1.451439708471298218e-01 2.899984121322631836e-01 3.616985380649566650e-01 4.331515356898307800e-02 1.527125388383865356e-01 1.000730842351913452e-01 -1.991020739078521729e-01 -3.670204058289527893e-02 2.447577565908432007e-01 1.387867052108049393e-02 -3.289578855037689209e-02 1.864539645612239838e-02 3.614919781684875488e-01 2.348336130380630493e-01 -6.444837152957916260e-02 -1.048192009329795837e-01 2.306166440248489380e-01 -1.017507985234260559e-01
3.814300149679183960e-02 4.233490303158760071e-02 3.060230314731597900e-01 6.577242910861968994e-02 -4.190167784690856934e-02 -2.305434793233871460e-01 6.897880882024765015e-02 -6.723257154226303101e-02 6.289955973625183105e-02 9.470212459564208984e-02 1.123611554503440857e-01 1.207890212535858154e-01 -3.587482124567031860e-02 -8.077839016914367676e-02 4.254525601863861084e-01 2.785154245793819427e-02 -1.255946606397628784e-01 -6.763215363025665283e-02 -4.076192621141672134e-03 -2.796356678009033203e-01 -1.356918066740036011e-01 7.550768554210662842e-02 3.084348328411579132e-02 2.879829704761505127e-01 -2.402425557374954224e-01 -2.124785780906677246e-01 2.210349142551422119e-01 2.982138991355895996e-01 1.442183405160903931e-01 1.997503340244293213e-01 2.854933142662048340e-01 -1.242489591240882874e-01
-2.409654483199119568e-02 1.779339760541915894e-01 1.746574193239212036e-01 2.767453491687774658e-01 -5.796635150909423828e-02 2.090457454323768616e-02 2.123536765575408936e-01 -1.563815176486968994e-01 6.713561713695526123e-02 -1.036131568253040314e-02 7.400418817996978760e-02 2.879894375801086426e-01 -1.653581112623214722e-01 9.935931116342544556e-02 3.931102454662322998e-01 -1.331154853105545044e-01 -4.316415265202522278e-02 -1.037481520324945450e-02 1.923266798257827759e-01 -9.462306648492813110e-02 -1.630152910947799683e-01 -8.088858798146247864e-03 5.727829039096832275e-02 -1.983289793133735657e-02 -1.105515733361244202e-01 -2.973463200032711029e-02 4.058110415935516357e-01 3.562218844890594482e-01 1.602341830730438232e-01 -1.526670604944229126e-01 2.161870747804641724e-01 7.868088036775588989e-02
-4.247859865427017212e-02 6.417426466941833496e-02 -1.061711981892585754e-01 1.777816861867904663e-01 1.802520453929901123e-01 -1.085358485579490662e-01 1.552226487547159195e-02 -2.119893133640289307e-01 1.940019242465496063e-02 -6.724083423614501953e-02 4.374657869338989258e-01 2.387279868125915527e-01 1.055272668600082397e-01 -3.499305844306945801e-01 3.510369956493377686e-01 -9.061764925718307495e-02 2.110252678394317627e-01 -4.247781634330749512e-02 1.479356884956359863e-01 -1.304986029863357544e-01 1.548800021409988403e-01 -5.161589011549949646e-02 -1.649762541055679321e-01 -4.187354072928428650e-02 -1.445873230695724487e-01 2.712249755859375000e-02 -1.623047143220901489e-01 3.579868376255035400e-01 7.347584515810012817e-02 6.473130546510219574e-03 -8.117163181304931641e-02 -1.200623884797096252e-01
-2.731595747172832489e-02 -1.509622321464121342e-03 1.942241638898849487e-01 4.671473056077957153e-02 -1.809494197368621826e-01 -6.765771657228469849e-02 6.533411145210266113e-02 1.348351389169692993e-01 -1.655525267124176025e-01 -1.705738455057144165e-01 2.186831980943679810e-01 3.661722242832183838e-01 6.837402284145355225e-02 -1.373227406293153763e-02 3.522507250308990479e-01 3.570859432220458984e-01 9.692845493555068970e-02 -8.722535520792007446e-02 1.001266092061996460e-01 1.768921315670013428e-01 2.683099210262298584e-01 1.673687845468521118e-01 5.275902152061462402e-02 -1.475944668054580688e-01 -7.964586839079856873e-03 -4.287203028798103333e-02 7.000020891427993774e-02 2.983093559741973877e-01 3.371829390525817871e-01 6.541718542575836182e-02 2.409833297133445740e-02 -8.650124818086624146e-02
4.478650912642478943e-02 -1.775450259447097778e-01 -6.154349446296691895e-02 -3.217611694708466530e-03 9.809789806604385376e-02 -7.145389169454574585e-02 4.403276741504669189e-02 -1.828063428401947021e-01 -4.833465814590454102e-02 3.555633723735809326e-01 -1.317697614431381226e-01 1.637185811996459961e-01 3.469292223453521729e-01 -7.926649600267410278e-02 4.401745200157165527e-01 2.129249870777130127e-01 2.800110578536987305e-01 3.500978350639343262e-01 -1.687306538224220276e-02 6.264735013246536255e-02 1.192701235413551331e-01 -1.195997744798660278e-01 1.434122323989868164e-01 -4.344806447625160217e-02 -5.474418401718139648e-02 1.981096342206001282e-02 -1.603700667619705200e-01 9.492809325456619263e-02 -1.383367925882339478e-01 -1.900390386581420898e-01 1.494419574737548828e-01 4.531302303075790405e-02
-1.507769972085952759e-01 -3.817800898104906082e-03 5.148593708872795105e-02 -2.053249478340148926e-01 1.191013157367706299e-01 -3.978218510746955872e-02 1.177548393607139587e-01 -2.822260260581970215e-01 1.062233895063400269e-01 3.372455835342407227e-01 -9.815339744091033936e-02 1.941958069801330566e-01 1.705850809812545776e-01 1.695283688604831696e-02 2.660222351551055908e-01 1.087346896529197693e-01 -9.488182514905929565e-02 7.267463952302932739e-02 -5.318273603916168213e-02 1.822494566440582275e-01 -7.394421845674514771e-02 3.926385566592216492e-02 1.196412593126296997e-01 -1.432457268238067627e-01 3.483156859874725342e-01 2.826487421989440918e-01 1.971675157546997070e-01 3.825714886188507080e-01 1.986291855573654175e-01 4.067972302436828613e-02 5.437090247869491577e-02 -1.270055472850799561e-01
-1.658359616994857788e-01 3.565628826618194580e-02 4.325273036956787109e-01 1.412543505430221558e-01 -2.484930120408535004e-02 1.519600301980972290e-01 -1.015216782689094543e-01 -1.416721791028976440e-01 -2.058803290128707886e-01 1.335950344800949097e-01 1.157480031251907349e-01 3.967809975147247314e-01 1.122587826102972031e-02 -2.011956274509429932e-01 1.833712905645370483e-01 9.152553975582122803e-03 -9.571434929966926575e-03 2.622207105159759521e-01 7.288127392530441284e-02 -3.916553556919097900e-01 1.881837248802185059e-01 1.865538060665130615e-01 -1.326104402542114258e-01 1.217272784560918808e-02 3.546562045812606812e-02 1.880728602409362793e-01 -3.198585659265518188e-02 1.261811107397079468e-01 -1.568818092346191406e-02 -1.012733578681945801e-01 9.397786110639572144e-02 -1.277166157960891724e-01
-2.678245902061462402e-01 -1.448897123336791992e-01 9.656442701816558838e-02 8.848619461059570312e-02 -5.732284113764762878e-02 -1.540287733078002930e-01 2.777279913425445557e-01 -9.643787890672683716e-02 -1.005258783698081970e-02 1.580264717340469360e-01 -1.110614612698554993e-01 3.699127212166786194e-02 1.366701126098632812e-01 -1.236014738678932190e-01 3.374284207820892334e-01 -3.303159400820732117e-02 1.749528944492340088e-01 5.629094690084457397e-02 2.290181517601013184e-01 3.466523438692092896e-02 -6.007403880357742310e-02 -1.364299207925796509e-01 2.741415202617645264e-01 1.454382240772247314e-01 2.155279070138931274e-01 -1.909913718700408936e-01 5.845727398991584778e-02 2.961202263832092285e-01 -1.865914463996887207e-01 3.008303046226501465e-01 3.377221152186393738e-02 2.873164415359497070e-01
5.613902583718299866e-02 1.085196994245052338e-02 2.627311944961547852e-01 -7.651595864444971085e-03 3.596065640449523926e-01 -1.401651799678802490e-01 2.403827607631683350e-01 1.015406195074319839e-02 1.327123120427131653e-02 3.362767696380615234e-01 3.032920137047767639e-02 1.012475416064262390e-01 -9.077987074851989746e-02 -3.953205887228250504e-03 4.412778317928314209e-01 4.921668767929077148e-02 7.453794777393341064e-02 3.518990427255630493e-02 2.387680560350418091e-01 -5.099774524569511414e-02 -1.038227677345275879e-01 1.593444049358367920e-01 -3.542094677686691284e-02 -1.859944015741348267e-01 4.801760241389274597e-02 -1.966249346733093262e-01 -2.870436944067478180e-02 1.916124969720840454e-01 4.001821875572204590e-01 -1.708093658089637756e-02 -9.999398142099380493e-02 -5.994888767600059509e-02
1.215250864624977112e-01 -8.276152610778808594e-02 5.773068219423294067e-02 -3.145913779735565186e-02 2.821425199508666992e-01 1.024767756462097168e-01 1.604386568069458008e-01 1.704604923725128174e-01 1.413735095411539078e-02 1.928987205028533936e-01 2.568524181842803955e-01 7.369559258222579956e-02 1.649998128414154053e-01 -1.577295213937759399e-01 6.791001558303833008e-02 3.715974986553192139e-01 -6.358371675014495850e-02 8.579310774803161621e-02 2.199679762125015259e-01 -1.844994574785232544e-01 2.605594098567962646e-01 1.505984552204608917e-02 -5.924525484442710876e-02 2.534721195697784424e-01 -8.294991403818130493e-02 -1.069279536604881287e-01 2.471755594015121460e-01 3.211293816566467285e-01 1.355417668819427490e-01 -2.036416530609130859e-01 2.220288664102554321e-01 -6.453379988670349121e-02
7.479689270257949829e-02 -1.729722619056701660e-01 1.014989390969276428e-01 -1.853016763925552368e-01 1.743471771478652954e-01 1.616587191820144653e-01 1.424842178821563721e-01 -1.345130950212478638e-01 -3.165744990110397339e-02 1.382935047149658203e-01 -2.481131851673126221e-01 2.238198667764663696e-01 5.109080672264099121e-02 -1.596468836069107056e-01 3.349531292915344238e-01 8.690443634986877441e-02 -1.850757747888565063e-01 -2.565880417823791504e-01 1.351462602615356445e-01 -9.928165003657341003e-03 1.840486973524093628e-01 -1.979320496320724487e-02 -9.098095446825027466e-02 -2.973914891481399536e-02 3.573169708251953125e-01 -1.017605960369110107e-01 -4.135906696319580078e-02 4.154867529869079590e-01 2.476424723863601685e-01 4.279419779777526855e-02 8.782058954238891602e-02 1.315571554005146027e-02
-5.225900188088417053e-02 2.254579365253448486e-01 1.928150355815887451e-01 9.740398824214935303e-02 9.711246937513351440e-02 -7.664733380079269409e-02 -1.157633438706398010e-01 -2.606254220008850098e-01 -3.243070095777511597e-03 6.197693943977355957e-02 -1.048612147569656372e-01 1.481800377368927002e-01 -1.807565838098526001e-01 -3.208266794681549072e-01 1.910341829061508179e-01 -2.031265012919902802e-02 -2.276234328746795654e-01 -5.081372708082199097e-02 1.922399997711181641e-01 -9.487949311733245850e-02 1.250969767570495605e-01 -2.270682305097579956e-01 -5.806780606508255005e-02 -2.306482195854187012e-01 -2.628157734870910645e-01 -2.046974152326583862e-01 -4.181323107331991196e-03 4.938465356826782227e-01 4.848880693316459656e-02 -4.870451614260673523e-02 2.083562128245830536e-02 -9.828955680131912231e-02
1.407971680164337158e-01 -7.228945195674896240e-02 1.774614304304122925e-01 1.294150855392217636e-02 -6.475704908370971680e-02 -2.068826258182525635e-01 3.060164861381053925e-02 -5.581817124038934708e-03 -1.319826021790504456e-02 -9.740652516484260559e-03 1.026376709342002869e-01 5.378503799438476562e-01 1.758186072111129761e-01 -2.694401144981384277e-01 1.146828383207321167e-01 1.628962904214859009e-01 1.179547235369682312e-01 -3.867766633629798889e-02 7.592348009347915649e-02 -4.683425724506378174e-01 9.464845061302185059e-03 -1.951190084218978882e-01 -4.304113797843456268e-03 -4.256375133991241455e-02 2.119442969560623169e-01 2.367821335792541504e-01 -5.056710168719291687e-02 2.213895171880722046e-01 4.024016857147216797e-02 -5.578820034861564636e-02 1.284858118742704391e-02 -1.186663955450057983e-01
-3.711785674095153809e-01 3.231306672096252441e-01 3.151752054691314697e-01 -2.111201733350753784e-02 8.196625113487243652e-02 -8.189615607261657715e-02 3.632337972521781921e-02 1.772150211036205292e-02 1.668987572193145752e-01 8.879609405994415283e-02 -2.648080512881278992e-02 1.592145301401615143e-02 2.128212749958038330e-01 -2.452511638402938843e-01 -5.219317600131034851e-02 5.259853973984718323e-02 -1.611997187137603760e-02 4.110997542738914490e-02 1.755941659212112427e-01 -7.976909726858139038e-02 9.678403288125991821e-02 3.667889162898063660e-02 -1.945378631353378296e-01 1.631443053483963013e-01 -2.634284198284149170e-01 1.219262257218360901e-01 -2.246970869600772858e-02 5.026257038116455078e-01 -6.655357033014297485e-02 -1.779223531484603882e-01 8.598956465721130371e-02 1.219319552183151245e-02
1.089565083384513855e-01 -1.170027330517768860e-01 4.973670467734336853e-02 9.949915111064910889e-02 1.611509174108505249e-01 1.462374627590179443e-01 8.579487353563308716e-02 -3.716356456279754639e-01 1.877613216638565063e-01 1.781676411628723145e-01 -2.909347414970397949e-01 1.215303540229797363e-01 6.685119867324829102e-02 -1.891154348850250244e-01 2.521987855434417725e-01 -5.471765995025634766e-03 2.176207955926656723e-03 -6.367696076631546021e-02 6.680520623922348022e-02 -1.306441426277160645e-01 1.540440171957015991e-01 -1.623181700706481934e-01 1.036208048462867737e-01 -1.039674580097198486e-01 2.386850714683532715e-01 -1.493085622787475586e-01 -2.291224449872970581e-01 4.315332174301147461e-01 2.296798974275588989e-01 -1.213326901197433472e-01 5.290635302662849426e-02 -1.161409020423889160e-01
3.421817347407341003e-02 1.729231923818588257e-01 -1.870601251721382141e-02 -4.924986138939857483e-02 3.344443738460540771e-01 -2.865405082702636719e-01 -1.475140154361724854e-01 3.059832155704498291e-01 1.088100392371416092e-02 -3.575631603598594666e-02 -1.532815396785736084e-01 3.578319549560546875e-01 2.657910883426666260e-01 -1.334162950515747070e-01 1.079521030187606812e-01 5.991356819868087769e-02 1.697669029235839844e-01 1.744728088378906250e-01 2.258335202932357788e-01 -1.449906826019287109e-01 1.038405206054449081e-02 -3.568037971854209900e-02 1.867730766534805298e-01 -6.385133415460586548e-02 2.105699479579925537e-01 1.609994620084762573e-01 1.133133620023727417e-01 3.029783368110656738e-01 1.861622631549835205e-01 -5.823549255728721619e-02 6.420780718326568604e-02 1.071883961558341980e-01
-1.822421550750732422e-01 -3.653451055288314819e-02 1.827756464481353760e-01 -2.374395728111267090e-01 1.988497376441955566e-01 1.327635440975427628e-02 1.601152122020721436e-02 7.055426388978958130e-02 -6.357530504465103149e-02 9.714131802320480347e-02 2.018082514405250549e-02 9.406877309083938599e-02 1.632098853588104248e-01 -1.275038272142410278e-01 1.651907861232757568e-01 -1.907964050769805908e-01 1.881341263651847839e-02 9.162498265504837036e-02 3.664882481098175049e-01 -2.156584262847900391e-01 3.929381370544433594e-01 -1.267019510269165039e-01 2.765865027904510498e-01 -1.412444747984409332e-02 2.010457962751388550e-02 -2.754477858543395996e-01 1.141980662941932678e-01 7.483431696891784668e-02 1.521038860082626343e-01 9.750599972903728485e-03 3.730314373970031738e-01 -8.585786819458007812e-02
-7.515245676040649414e-02 -8.989198505878448486e-02 2.590863108634948730e-01 -6.312555074691772461e-02 3.392721414566040039e-01 7.024605572223663330e-02 -1.030738577246665955e-01 -1.177455484867095947e-01 2.626610733568668365e-02 -3.723200410604476929e-02 1.718986779451370239e-01 3.833114504814147949e-01 1.856872290372848511e-01 -1.556693017482757568e-01 3.342283070087432861e-01 1.832641810178756714e-01 1.666970849037170410e-01 1.861112117767333984e-01 4.033708199858665466e-02 4.552326723933219910e-02 -6.073256582021713257e-02 8.955591171979904175e-02 -8.010464161634445190e-02 6.137079373002052307e-02 -3.671333491802215576e-01 -8.508532494306564331e-02 1.248060315847396851e-01 1.591404825448989868e-01 -5.246761813759803772e-02 -2.117178142070770264e-01 1.433736979961395264e-01 2.213462740182876587e-01
-1.955635100603103638e-01 -5.248861387372016907e-02 -6.315012276172637939e-02 -8.488015830516815186e-02 1.923964023590087891e-01 -2.663417756557464600e-01 6.020234897732734680e-02 -1.069291830062866211e-01 -8.036999404430389404e-02 3.099347651004791260e-01 -1.761093735694885254e-01 2.869128584861755371e-01 1.636248379945755005e-01 1.651176214218139648e-01 3.754995465278625488e-01 1.202298328280448914e-02 1.038203388452529907e-01 -5.885538831353187561e-02 1.321516484022140503e-01 2.222885787487030029e-01 -9.340225718915462494e-03 9.028930962085723877e-02 -1.701843366026878357e-02 -1.922682672739028931e-01 1.845725476741790771e-01 1.264272034168243408e-01 2.089472711086273193e-01 1.893688142299652100e-01 3.241819143295288086e-01 8.785994350910186768e-02 9.972957521677017212e-02 -1.865910589694976807e-01
-3.520690798759460449e-01 -1.231557056307792664e-01 3.684258833527565002e-02 -4.681370221078395844e-03 1.255808174610137939e-01 -2.748208679258823395e-02 2.033551782369613647e-01 5.751865729689598083e-02 -5.971593782305717468e-02 5.901359319686889648e-01 2.467839606106281281e-02 1.872670203447341919e-01 -5.917534977197647095e-02 -1.223315373063087463e-01 3.222078979015350342e-01 1.377455443143844604e-01 2.670505642890930176e-01 3.163770437240600586e-01 9.862746298313140869e-02 -1.421704441308975220e-01 9.743127971887588501e-02 1.874464564025402069e-02 -9.832374006509780884e-02 -2.161843469366431236e-03 7.091654092073440552e-02 -6.739762425422668457e-02 7.207410782575607300e-02 1.346227675676345825e-01 7.007290422916412354e-02 1.588267087936401367e-02 -4.621774703264236450e-02 9.217112511396408081e-02
1.939436942338943481e-01 1.743992567062377930e-01 5.762415006756782532e-02 -1.788313835859298706e-01 -1.983247697353363037e-01 -8.874954283237457275e-02 1.076008826494216919e-01 8.360951207578182220e-03 -6.916453689336776733e-02 1.293268240988254547e-02 -6.885620951652526855e-02 2.990207374095916748e-01 3.329001963138580322e-01 -2.978696227073669434e-01 2.871505916118621826e-01 -5.372025072574615479e-03 -1.957503110170364380e-01 1.162086520344018936e-02 1.338226497173309326e-01 -1.224325448274612427e-01 1.868495531380176544e-02 -8.669749647378921509e-02 -1.163359452039003372e-02 -1.609513610601425171e-01 -2.634691260755062103e-02 -1.201084256172180176e-01 6.119249761104583740e-02 5.132269859313964844e-01 -9.777375496923923492e-03 2.957231923937797546e-02 -1.412591547705233097e-03 -2.611078321933746338e-01
5.283672735095024109e-02 -8.765711449086666107e-03 -5.573770031332969666e-02 -9.943757206201553345e-02 1.679897308349609375e-01 -2.432810366153717041e-01 -1.537933945655822754e-01 -3.355599939823150635e-01 5.663154646754264832e-02 1.839790046215057373e-01 1.662494540214538574e-01 4.165889024734497070e-01 5.811991170048713684e-03 -8.700995892286300659e-02 3.331340253353118896e-01 7.036108523607254028e-02 -6.385343521833419800e-02 -1.403540372848510742e-01 6.813017185777425766e-03 -2.506243586540222168e-01 5.098105967044830322e-02 -1.453616768121719360e-01 1.533876061439514160e-01 1.912083476781845093e-01 1.815371364355087280e-01 2.961863577365875244e-02 -1.171006006188690662e-03 1.906989067792892456e-01 2.770125269889831543e-01 3.986800462007522583e-02 -1.345533281564712524e-01 2.482341080904006958e-01
-3.726172149181365967e-01 -1.950820982456207275e-01 4.229776263236999512e-01 1.842102259397506714e-01 4.957001283764839172e-02 5.409484729170799255e-02 1.567573696374893188e-01 3.827563952654600143e-03 -1.072447448968887329e-01 1.655987054109573364e-01 8.148308098316192627e-02 8.372347801923751831e-02 1.470816582441329956e-01 -1.046595647931098938e-01 2.377402186393737793e-01 8.752204477787017822e-02 -4.849921911954879761e-02 3.675389289855957031e-02 2.659814953804016113e-01 1.425450593233108521e-01 9.127491712570190430e-02 -9.590648859739303589e-02 4.479963183403015137e-01 -1.309356745332479477e-02 -3.502988815307617188e-02 -9.109919518232345581e-02 -2.988770604133605957e-02 2.260288894176483154e-01 3.430975601077079773e-02 -1.158834993839263916e-01 -7.087111007422208786e-03 -2.039850652217864990e-01
4.327407479286193848e-02 1.256748139858245850e-01 4.378730952739715576e-01 5.474427342414855957e-02 2.291454374790191650e-01 -3.961548209190368652e-01 -1.247579604387283325e-02 -1.826339811086654663e-01 1.793984025716781616e-01 1.270486414432525635e-01 -6.835569441318511963e-02 2.148080915212631226e-01 -2.883600443601608276e-02 -1.257865428924560547e-01 1.118546649813652039e-01 -1.737808734178543091e-01 1.729013919830322266e-01 1.331161707639694214e-01 2.796930670738220215e-01 -1.298025250434875488e-01 1.638533473014831543e-01 1.633320897817611694e-01 1.334796100854873657e-02 8.176705241203308105e-02 2.200769037008285522e-01 3.836960718035697937e-02 3.267803043127059937e-02 4.214688390493392944e-02 -4.377219453454017639e-02 -1.297484040260314941e-01 3.336253464221954346e-01 1.591850444674491882e-02
1.710353791713714600e-01 -1.201502084732055664e-01 3.029020130634307861e-01 -4.577148705720901489e-02 1.763988882303237915e-01 -1.154019907116889954e-01 -8.721429854631423950e-02 -3.355003148317337036e-02 2.258241772651672363e-01 1.056637093424797058e-01 -2.832981646060943604e-01 2.096280306577682495e-01 -1.715356856584548950e-01 -1.127982288599014282e-01 3.352509737014770508e-01 1.971149444580078125e-01 -1.268386393785476685e-01 -1.451704353094100952e-01 3.118383884429931641e-01 7.037648558616638184e-02 7.806983590126037598e-02 -5.834682285785675049e-02 4.179607704281806946e-02 5.225510522723197937e-02 1.236014440655708313e-01 -8.061023056507110596e-02 -2.114245891571044922e-01 2.219593077898025513e-01 3.361617326736450195e-01 3.720996528863906860e-02 2.139481753110885620e-01 -1.736579835414886475e-02
-2.551442086696624756e-01 -3.659607470035552979e-01 4.478914439678192139e-01 2.076129466295242310e-01 -6.434740871191024780e-02 8.381630480289459229e-02 1.071567386388778687e-01 1.037076711654663086e-01 7.732794433832168579e-02 2.305202633142471313e-01 -2.672402188181877136e-02 1.084179207682609558e-01 1.898833811283111572e-01 -2.426888346672058105e-01 1.508838236331939697e-01 1.554107815027236938e-01 -1.514713931828737259e-02 7.211115676909685135e-03 4.718438163399696350e-02 2.615866065025329590e-02 1.116689518094062805e-01 -6.217098236083984375e-02 1.536299884319305420e-01 7.392517477273941040e-02 -2.094841003417968750e-02 -3.673491999506950378e-02 2.178827822208404541e-01 3.841971158981323242e-01 -8.953365683555603027e-02 4.960915446281433105e-02 7.271075248718261719e-02 -2.217511832714080811e-01
2.712186984717845917e-02 2.653327286243438721e-01 2.065116763114929199e-01 -7.624648511409759521e-02 -1.516253203153610229e-01 -3.702146466821432114e-03 -2.824434041976928711e-01 -2.686269581317901611e-02 -1.113168895244598389e-01 1.719522178173065186e-01 -9.614668041467666626e-02 2.759047746658325195e-01 9.821885824203491211e-02 -4.195417463779449463e-01 1.371895968914031982e-01 -1.485933214426040649e-01 3.558052703738212585e-02 -3.588835522532463074e-02 1.864425987005233765e-01 -8.055134117603302002e-02 4.635263606905937195e-02 -8.524702489376068115e-02 -6.414370238780975342e-02 9.414695948362350464e-02 1.477747857570648193e-01 -1.103918924927711487e-01 -6.894473917782306671e-03 3.863072097301483154e-01 -1.042613759636878967e-01 -1.337495446205139160e-01 3.184818029403686523e-01 -2.081373184919357300e-01
-4.622584953904151917e-02 -2.519511580467224121e-01 1.757531911134719849e-01 -3.343824148178100586e-01 -1.697075664997100830e-01 7.045543193817138672e-02 -1.381448060274124146e-01 1.041364446282386780e-01 -1.151815894991159439e-02 2.792626023292541504e-01 -2.720012143254280090e-02 2.457458376884460449e-01 2.038261294364929199e-01 -2.555356323719024658e-01 2.282764762639999390e-01 1.162214577198028564e-01 1.494077295064926147e-01 -9.040858596563339233e-02 9.253299236297607422e-02 -1.343767940998077393e-01 -1.210012473165988922e-02 8.023708313703536987e-02 2.091379761695861816e-01 2.481695115566253662e-01 -1.620783805847167969e-01 1.498761922121047974e-01 -2.445599623024463654e-02 3.018951117992401123e-01 2.426848001778125763e-02 1.419178992509841919e-01 -2.445623874664306641e-01 1.619848310947418213e-01
4.986843094229698181e-02 3.067780733108520508e-01 9.525499492883682251e-02 -6.194887682795524597e-02 -1.067315042018890381e-01 2.843796089291572571e-02 -1.706566661596298218e-01 -5.193527042865753174e-02 5.697468668222427368e-02 2.619956806302070618e-02 -8.860375732183456421e-02 2.367016971111297607e-01 6.682778149843215942e-02 -4.490163028240203857e-01 1.961799561977386475e-01 9.130176901817321777e-02 8.574210852384567261e-02 9.290667623281478882e-02 2.861689925193786621e-01 -4.748976603150367737e-02 1.391643583774566650e-01 -1.008231341838836670e-01 -2.637860774993896484e-01 1.577362045645713806e-02 -6.231832876801490784e-02 1.135859172791242599e-02 -9.942704439163208008e-02 5.435434579849243164e-01 -1.002648100256919861e-01 -3.961544856429100037e-02 -4.812767356634140015e-02 -5.459981784224510193e-02
1.696653962135314941e-01 5.067907273769378662e-02 2.227430194616317749e-01 -4.720015078783035278e-02 -9.536089003086090088e-02 7.206510752439498901e-02 2.339345589280128479e-02 3.246039897203445435e-02 4.865467175841331482e-02 5.385805666446685791e-02 1.604259200394153595e-02 2.092694193124771118e-01 2.613691985607147217e-01 -1.740732342004776001e-01 2.196725308895111084e-01 -7.336858659982681274e-02 -7.111436873674392700e-02 2.367234975099563599e-01 1.154151931405067444e-01 -2.343121618032455444e-01 -5.350615084171295166e-02 -1.052800342440605164e-01 5.242347717285156250e-02 -3.036992549896240234e-01 2.544152550399303436e-02 1.385114490985870361e-01 -8.049196749925613403e-02 4.854816496372222900e-01 3.064027130603790283e-01 4.115153104066848755e-02 -2.624300308525562286e-02 -3.206656873226165771e-01
-3.128618299961090088e-01 -1.676809638738632202e-01 2.436906099319458008e-01 1.095949336886405945e-01 1.405282169580459595e-01 8.046655356884002686e-02 5.485752597451210022e-02 -8.353617787361145020e-02 -2.672471106052398682e-01 2.685115039348602295e-01 2.007512450218200684e-01 1.585830152034759521e-01 -1.126331984996795654e-01 -2.102513909339904785e-01 1.890831738710403442e-01 -2.370255067944526672e-02 -1.163289770483970642e-01 9.323016554117202759e-02 2.070908099412918091e-01 7.775229215621948242e-02 -1.752698868513107300e-01 -8.977095782756805420e-02 4.418418407440185547e-01 1.256208959966897964e-02 6.837110966444015503e-02 1.808948516845703125e-01 2.632549591362476349e-02 3.157240748405456543e-01 -1.236373633146286011e-01 -5.494062602519989014e-02 4.109923169016838074e-02 3.370230644941329956e-02
9.474491700530052185e-03 -2.044649869203567505e-01 1.317570954561233521e-01 -1.613242477178573608e-01 5.635445192456245422e-02 -1.271649301052093506e-01 -1.566919237375259399e-01 2.310565710067749023e-01 1.010538861155509949e-01 4.069622159004211426e-01 -2.300283759832382202e-01 2.428763657808303833e-01 2.951388955116271973e-01 -1.124507039785385132e-01 1.488486379384994507e-01 -2.796634100377559662e-02 5.647462233901023865e-02 9.304973483085632324e-02 3.420301377773284912e-01 -1.320599466562271118e-01 2.067185491323471069e-01 -4.863985627889633179e-02 1.253131926059722900e-01 5.492018163204193115e-02 -3.633391857147216797e-01 5.181063711643218994e-02 -1.741803018376231194e-03 1.517088711261749268e-01 5.269543733447790146e-03 -1.740593463182449341e-01 -5.120939388871192932e-02 -7.908947020769119263e-02
-3.923005983233451843e-02 -1.311372220516204834e-01 2.234592288732528687e-01 6.931968033313751221e-02 -6.019806116819381714e-02 2.425715513527393341e-02 8.362925611436367035e-03 1.298089027404785156e-01 -7.671792060136795044e-02 -9.947428479790687561e-04 1.988720446825027466e-01 -1.271318830549716949e-02 -1.282773818820714951e-02 1.972907595336437225e-02 2.816832363605499268e-01 -1.065251510590314865e-02 6.803405284881591797e-02 1.353305727243423462e-01 3.952886462211608887e-01 -6.808128207921981812e-02 2.598254382610321045e-01 8.431947231292724609e-02 3.109142184257507324e-01 1.470309793949127197e-01 -7.400448620319366455e-02 7.504231482744216919e-02 -1.543926447629928589e-01 3.839489817619323730e-01 1.973683983087539673e-01 -8.967927098274230957e-02 3.625403344631195068e-01 2.055509239435195923e-01
5.635084956884384155e-02 4.731047153472900391e-02 -5.001782253384590149e-02 -1.655198037624359131e-01 -4.568549245595932007e-02 -1.792201995849609375e-01 1.223104521632194519e-01 4.763118177652359009e-02 -1.711772978305816650e-01 8.858268707990646362e-02 -8.056263625621795654e-02 2.701758146286010742e-01 2.544312775135040283e-01 -4.136557132005691528e-02 2.256650626659393311e-01 -1.632213443517684937e-01 -1.289832890033721924e-01 1.779839545488357544e-01 2.486124932765960693e-01 -8.847528137266635895e-03 8.599496446549892426e-03 -1.056618094444274902e-01 2.376473248004913330e-01 -9.844140708446502686e-02 7.417039573192596436e-02 1.221791096031665802e-02 1.116138999350368977e-03 4.239849746227264404e-01 3.745500147342681885e-01 -1.683066338300704956e-01 -1.268995404243469238e-01 -3.080033361911773682e-01
-3.933668136596679688e-01 -2.686150968074798584e-01 2.303705960512161255e-01 2.463760077953338623e-01 -1.803276874125003815e-02 8.686093240976333618e-02 -6.136643514037132263e-02 1.438760664314031601e-02 2.581189572811126709e-01 1.466515660285949707e-01 2.070471942424774170e-01 2.244293987751007080e-01 1.431437432765960693e-01 -1.153037399053573608e-01 2.508596777915954590e-01 2.230557650327682495e-01 -3.086950816214084625e-02 -2.103451341390609741e-01 -5.965522024780511856e-03 -2.537154220044612885e-02 1.554142236709594727e-01 6.801265478134155273e-02 2.304595410823822021e-01 -2.881674654781818390e-02 1.771275512874126434e-02 1.854610741138458252e-01 1.769436746835708618e-01 2.359174191951751709e-01 6.715261936187744141e-02 -1.438173800706863403e-01 6.920436769723892212e-02 -1.984910815954208374e-01
-6.809311360120773315e-02 -2.413438707590103149e-01 2.635197937488555908e-01 -1.372297760099172592e-03 -1.396831031888723373e-02 1.944532990455627441e-01 1.291767656803131104e-01 -1.372925043106079102e-01 -1.151632517576217651e-01 2.353405803442001343e-01 -3.980348706245422363e-01 3.686559796333312988e-01 -7.266117632389068604e-02 4.793374985456466675e-02 1.502538919448852539e-01 2.330261468887329102e-01 -4.303397610783576965e-02 -1.998146437108516693e-02 2.189500927925109863e-01 -8.119233697652816772e-02 -6.854765862226486206e-02 7.381316274404525757e-02 -3.139213472604751587e-02 -9.971614927053451538e-02 1.756837368011474609e-01 -8.576300740242004395e-02 -1.109354868531227112e-01 4.333515763282775879e-01 7.884494215250015259e-02 -6.092660129070281982e-03 1.059956252574920654e-01 -1.141045838594436646e-01
2.711073495447635651e-03 3.928876295685768127e-02 4.089423418045043945e-01 -4.486703127622604370e-02 1.455393135547637939e-01 -2.507142424583435059e-01 1.775730997323989868e-01 -1.530216485261917114e-01 3.130879998207092285e-01 -1.709016505628824234e-03 8.315420895814895630e-02 3.488720059394836426e-01 -5.008300021290779114e-02 -3.246820271015167236e-01 -2.182772383093833923e-02 9.292836487293243408e-02 -1.148539111018180847e-01 6.287634372711181641e-02 2.318356782197952271e-01 2.266315221786499023e-01 3.657365217804908752e-02 2.998602688312530518e-01 2.687576226890087128e-02 7.006005197763442993e-02 1.308696158230304718e-02 1.835958100855350494e-02 5.596158280968666077e-02 3.062801957130432129e-01 -1.632252633571624756e-01 4.104593396186828613e-02 3.741028532385826111e-02 1.447101123631000519e-02
-2.287806719541549683e-01 1.193819120526313782e-01 1.931282877922058105e-01 2.476920485496520996e-01 -1.543936599045991898e-02 -2.049418389797210693e-01 -1.442968398332595825e-01 1.026971917599439621e-02 -7.874304801225662231e-02 -1.213553249835968018e-01 1.417912095785140991e-01 3.436479866504669189e-01 9.368298947811126709e-02 -1.616990417242050171e-01 1.669450551271438599e-01 -1.935994625091552734e-01 4.579197242856025696e-02 2.329597324132919312e-01 3.626438677310943604e-01 -2.084154635667800903e-01 1.583088636398315430e-01 1.949469931423664093e-02 -7.559547573328018188e-02 -2.841494083404541016e-01 3.904347866773605347e-02 5.322721553966403008e-04 2.971858531236648560e-02 1.649384796619415283e-01 2.812279760837554932e-01 6.561915576457977295e-02 -2.181424014270305634e-02 -2.355729937553405762e-01
8.685257285833358765e-02 -2.361577749252319336e-01 -1.134528517723083496e-01 7.629134925082325935e-04 5.921461433172225952e-02 -4.464615881443023682e-02 8.576475828886032104e-02 -3.558340072631835938e-01 1.373299658298492432e-01 3.731409311294555664e-01 5.737503990530967712e-02 1.561454832553863525e-01 1.164271086454391479e-01 -3.182944953441619873e-01 2.432018518447875977e-01 4.461490735411643982e-02 2.122534066438674927e-02 1.620212346315383911e-01 2.633933126926422119e-01 -4.245889186859130859e-02 1.785928457975387573e-01 -2.432775646448135376e-01 1.354003101587295532e-01 -1.467241793870925903e-01 3.197497725486755371e-01 8.906890638172626495e-03 -8.255251497030258179e-02 1.780022680759429932e-01 1.873385757207870483e-01 -1.004544943571090698e-01 -6.338011473417282104e-02 -6.104200333356857300e-02
-1.667390018701553345e-01 1.511466056108474731e-01 -4.984172433614730835e-02 -1.832669377326965332e-01 1.716187298297882080e-01 -3.678625822067260742e-01 -8.375696837902069092e-02 8.743272721767425537e-02 8.863361924886703491e-02 1.243601143360137939e-01 4.183475859463214874e-03 8.225657790899276733e-02 6.437348574399948120e-02 -1.905378550291061401e-01 4.472697675228118896e-01 2.569109201431274414e-02 3.592598140239715576e-01 -2.275216393172740936e-02 1.872257143259048462e-01 6.157858297228813171e-02 5.806225910782814026e-02 2.139135003089904785e-01 4.018824920058250427e-02 -2.463166564702987671e-01 8.907124400138854980e-02 -3.278841078281402588e-02 1.779899895191192627e-01 3.044746816158294678e-01 1.075096502900123596e-01 -1.902341395616531372e-01 7.007246837019920349e-03 -3.929182887077331543e-02
2.628585323691368103e-02 -6.415093690156936646e-02 1.993349492549896240e-01 -4.001547694206237793e-01 1.698699295520782471e-01 -2.488723844289779663e-01 5.013995990157127380e-02 -5.493098497390747070e-02 -1.012228950858116150e-01 2.871537804603576660e-01 -8.715455979108810425e-02 2.352765649557113647e-01 2.159898281097412109e-01 -6.400804966688156128e-02 2.670840322971343994e-01 -1.532462537288665771e-01 -3.603736311197280884e-02 1.010073497891426086e-01 6.043308600783348083e-02 2.020549774169921875e-01 4.741005972027778625e-02 6.020806357264518738e-02 9.501189738512039185e-02 -1.716880202293395996e-01 2.861377894878387451e-01 1.974629610776901245e-01 9.306011348962783813e-02 2.903511822223663330e-01 1.809563338756561279e-01 1.586402058601379395e-01 -9.447573870420455933e-02 -1.294807344675064087e-01
-1.433950215578079224e-01 2.845661714673042297e-02 6.125210225582122803e-02 -1.961775124073028564e-01 2.067670524120330811e-01 -1.246980130672454834e-01 -1.071942746639251709e-01 -9.085607528686523438e-02 2.414121627807617188e-01 1.160745322704315186e-01 6.510204076766967773e-02 4.760102927684783936e-01 4.219752922654151917e-02 6.536765396595001221e-02 3.963253274559974670e-02 -4.740658402442932129e-02 1.171506494283676147e-01 -1.207187101244926453e-01 1.290882974863052368e-01 -4.298152774572372437e-02 -2.091809175908565521e-02 1.362118590623140335e-02 6.702284514904022217e-02 -1.726839542388916016e-01 -6.048604100942611694e-02 -2.029201388359069824e-01 3.514925241470336914e-01 1.795748025178909302e-01 1.377341747283935547e-01 -3.326909616589546204e-02 3.009369671344757080e-01 -3.909996449947357178e-01
9.926944226026535034e-02 -1.679340600967407227e-01 3.809751868247985840e-01 -2.450859248638153076e-01 1.621647030115127563e-01 -1.302136033773422241e-01 1.600064188241958618e-01 -2.758087813854217529e-01 2.692097425460815430e-01 -7.819288410246372223e-03 -1.968145370483398438e-01 2.002588957548141479e-01 -1.734790578484535217e-02 -4.347411170601844788e-02 1.766983270645141602e-01 -3.013000078499317169e-02 -1.515606939792633057e-01 4.303981736302375793e-02 -1.877387985587120056e-02 -8.512020856142044067e-02 1.808299273252487183e-01 -1.147615760564804077e-01 -4.177023097872734070e-02 -2.713137567043304443e-01 1.962049603462219238e-01 -8.585053682327270508e-02 1.546422839164733887e-01 4.035193026065826416e-01 1.700732409954071045e-01 8.064555376768112183e-02 -4.535314813256263733e-02 4.870885238051414490e-02
-3.469278514385223389e-01 -9.417457878589630127e-02 3.990735858678817749e-02 2.619076073169708252e-01 1.267485618591308594e-01 -3.721553087234497070e-02 4.295529052615165710e-02 -1.953409612178802490e-01 -9.742470830678939819e-02 1.464556008577346802e-01 -2.421823143959045410e-01 -8.096077293157577515e-02 1.230136677622795105e-01 -2.402871251106262207e-01 2.697979807853698730e-01 2.304768562316894531e-01 2.653003036975860596e-01 -1.277925968170166016e-01 3.581709861755371094e-01 -1.305581182241439819e-01 1.345524936914443970e-01 -1.317785829305648804e-01 6.092764809727668762e-02 -2.752731554210186005e-02 -1.867306083440780640e-01 -1.218572631478309631e-01 1.075993925333023071e-01 8.728589117527008057e-02 6.102632358670234680e-02 -2.678487636148929596e-02 3.084085285663604736e-01 8.799868077039718628e-02
-3.641453385353088379e-01 -6.535215303301811218e-03 2.708837091922760010e-01 1.671960204839706421e-01 -3.825414553284645081e-02 -1.898464746773242950e-02 -1.953555792570114136e-01 -1.691515892744064331e-01 8.716199081391096115e-04 1.503710895776748657e-01 -1.816479265689849854e-01 2.417111992835998535e-01 8.118908107280731201e-02 -1.380131696350872517e-03 1.754097789525985718e-01 -6.682877987623214722e-02 3.036273457109928131e-02 7.119845598936080933e-02 2.419964373111724854e-01 -2.095568925142288208e-02 -1.308761984109878540e-01 1.939733279868960381e-03 3.947962522506713867e-01 3.761076554656028748e-02 7.975420355796813965e-02 6.097360327839851379e-02 -2.281718701124191284e-01 2.446232438087463379e-01 -3.038056381046772003e-02 -2.346471697092056274e-01 3.444455564022064209e-01 7.451578229665756226e-02
-9.196937084197998047e-03 -2.349809855222702026e-01 8.983001112937927246e-03 1.111807078123092651e-01 -4.912217147648334503e-03 1.013657450675964355e-01 1.240503564476966858e-01 -1.999864727258682251e-01 4.134521633386611938e-02 3.662379086017608643e-01 -1.179434284567832947e-01 1.225513964891433716e-01 5.051916837692260742e-02 -1.977042555809020996e-01 2.009950429201126099e-01 2.255877554416656494e-01 -2.383846603333950043e-02 1.369112133979797363e-01 -3.963395208120346069e-02 -1.767330020666122437e-01 1.035495027899742126e-01 -1.036517918109893799e-01 7.135429233312606812e-02 -2.868798077106475830e-01 1.968338191509246826e-01 -1.694720834493637085e-01 5.680760368704795837e-02 3.734875619411468506e-01 4.320613443851470947e-01 -6.105473265051841736e-02 2.551909349858760834e-02 -8.161968737840652466e-02
-3.037039935588836670e-01 -9.508186578750610352e-02 2.462258487939834595e-01 1.612488925457000732e-01 -9.745290502905845642e-03 -1.151907667517662048e-01 3.743557333946228027e-01 1.773322187364101410e-02 -7.122182101011276245e-02 1.283902972936630249e-01 1.279878709465265274e-02 7.518643885850906372e-02 5.523180216550827026e-02 -3.503238260746002197e-01 -5.021448433399200439e-02 -4.924983903765678406e-02 3.535293787717819214e-02 -1.310717612504959106e-01 1.918946802616119385e-01 -2.749022468924522400e-02 -1.012192294001579285e-01 1.605077385902404785e-01 1.431889384984970093e-01 1.170650348067283630e-01 -1.182293668389320374e-01 3.419749811291694641e-02 1.247076131403446198e-02 5.668204426765441895e-01 -1.677806489169597626e-02 1.407380551099777222e-01 1.108212098479270935e-01 7.066653668880462646e-02
-4.290821775794029236e-02 -1.823175698518753052e-01 3.346944451332092285e-01 -1.292967498302459717e-01 1.280098706483840942e-01 8.443899452686309814e-02 2.155308276414871216e-01 -2.896820753812789917e-02 -9.816402196884155273e-02 1.817244738340377808e-01 5.334335565567016602e-02 3.508626222610473633e-01 1.587572246789932251e-01 -2.796779870986938477e-01 2.693684399127960205e-01 -2.374269813299179077e-02 -6.832087785005569458e-02 -4.536246880888938904e-02 9.035345166921615601e-02 4.020909965038299561e-02 -1.886165291070938110e-01 9.204038232564926147e-02 -2.687530815601348877e-01 -5.607910826802253723e-02 2.472836375236511230e-01 -2.653026022017002106e-02 -1.777964383363723755e-01 2.563880085945129395e-01 2.962523102760314941e-01 1.725267767906188965e-01 2.626716904342174530e-02 8.287369459867477417e-02
-2.196227461099624634e-01 -2.392298430204391479e-01 8.425266295671463013e-02 1.173898056149482727e-01 -5.166112259030342102e-02 1.884866207838058472e-01 -7.607205212116241455e-02 -1.231581270694732666e-01 -1.158973667770624161e-02 -6.861757487058639526e-02 1.037967130541801453e-01 2.439959496259689331e-01 -1.856124997138977051e-01 -3.654057085514068604e-01 3.775035142898559570e-01 4.089819733053445816e-03 -2.107599973678588867e-01 -3.156547993421554565e-02 2.069129496812820435e-01 -1.516281217336654663e-01 5.224264413118362427e-02 -1.556610167026519775e-01 1.025303304195404053e-01 -1.065615788102149963e-01 -1.188392788171768188e-01 1.403136402368545532e-01 1.691756993532180786e-01 2.777690589427947998e-01 -1.047046389430761337e-02 1.885020881891250610e-01 3.024189174175262451e-01 4.605694860219955444e-02
2.516101114451885223e-02 1.114426776766777039e-01 2.969367504119873047e-01 1.512018740177154541e-01 -5.146821215748786926e-02 1.108020246028900146e-01 3.395835310220718384e-02 -5.232984945178031921e-02 -1.535512059926986694e-01 3.574772775173187256e-01 8.341144025325775146e-02 -1.679203845560550690e-02 -1.613444536924362183e-01 -2.029354423284530640e-01 5.315801501274108887e-01 5.070095509290695190e-02 2.199655026197433472e-02 -3.472639992833137512e-02 1.025954354554414749e-02 5.826669745147228241e-03 -2.208644151687622070e-02 6.954693049192428589e-02 -4.178262501955032349e-02 -9.576392918825149536e-02 -2.771241664886474609e-01 -1.400302201509475708e-01 1.707808971405029297e-01 4.072580337524414062e-01 7.445129007101058960e-02 1.658457219600677490e-01 2.846967987716197968e-02 -5.259434878826141357e-02
3.053118288516998291e-01 1.377273797988891602e-01 -6.169667094945907593e-02 -5.276414752006530762e-02 5.262224934995174408e-03 -7.410654425621032715e-02 1.782345920801162720e-01 3.263618424534797668e-02 -2.799429185688495636e-02 1.571369320154190063e-01 1.515185385942459106e-01 3.314929604530334473e-01 1.885364204645156860e-02 -6.509674340486526489e-02 1.928552985191345215e-01 -1.182048842310905457e-01 -3.117209076881408691e-01 1.245899125933647156e-01 1.406808644533157349e-01 -1.921884864568710327e-01 2.653531730175018311e-01 -3.510925918817520142e-02 2.156714051961898804e-01 8.966940641403198242e-02 2.060998380184173584e-01 9.429478645324707031e-02 9.388944506645202637e-02 4.214915633201599121e-01 1.874163597822189331e-01 4.323067516088485718e-02 1.066185981035232544e-01 -2.167332917451858521e-01
1.823515072464942932e-02 -2.149667963385581970e-02 1.965339481830596924e-02 6.415591388940811157e-02 3.521317541599273682e-01 -2.973905764520168304e-02 8.852771669626235962e-02 -2.140629291534423828e-01 -5.662916973233222961e-02 2.863263487815856934e-01 1.640921691432595253e-03 1.933883577585220337e-01 5.044599771499633789e-01 -4.855601489543914795e-02 2.605616450309753418e-01 2.335080653429031372e-01 1.826221346855163574e-01 3.020129501819610596e-01 1.534012239426374435e-02 2.177640497684478760e-01 5.297317355871200562e-02 -1.405906975269317627e-01 5.739305540919303894e-02 -1.490449309349060059e-01 9.454173594713211060e-02 -1.910208612680435181e-01 -7.242640852928161621e-02 1.278559118509292603e-01 7.512386143207550049e-02 -1.519195456057786942e-02 3.777507692575454712e-02 1.403348892927169800e-01
3.969370201230049133e-02 2.329307794570922852e-01 1.074469462037086487e-01 1.067634001374244690e-01 6.563063710927963257e-02 -3.618777692317962646e-01 1.731053590774536133e-01 -1.155868172645568848e-01 2.910985648632049561e-01 4.814550653100013733e-02 9.106690436601638794e-02 1.642562747001647949e-01 -7.672726362943649292e-02 -3.565307557582855225e-01 2.174207717180252075e-01 2.131984680891036987e-01 -5.939349159598350525e-02 1.545842289924621582e-01 2.100509554147720337e-01 1.844073235988616943e-01 1.260252743959426880e-01 -2.000134065747261047e-02 -6.701234728097915649e-02 2.324841320514678955e-01 -2.077919691801071167e-01 -4.461062699556350708e-02 -1.471948623657226562e-02 3.548718988895416260e-01 2.609713748097419739e-02 3.207639604806900024e-02 -1.843304336071014404e-01 8.485332131385803223e-02
-4.133878350257873535e-01 -2.942080497741699219e-01 1.767925024032592773e-01 2.757506258785724640e-02 6.998992711305618286e-02 8.911498636007308960e-02 2.513698637485504150e-01 -1.098290681838989258e-01 9.321235865354537964e-02 6.651659496128559113e-03 3.741684928536415100e-02 2.094740271568298340e-01 -8.131387084722518921e-02 -1.895679384469985962e-01 2.576009631156921387e-01 -3.972470015287399292e-02 -2.207476496696472168e-01 3.902286663651466370e-02 1.190421730279922485e-01 1.617581844329833984e-01 4.886743426322937012e-02 6.000423431396484375e-02 4.785848259925842285e-01 -9.350068867206573486e-02 -1.245970353484153748e-01 -8.991824835538864136e-02 -7.858741283416748047e-02 2.018416225910186768e-01 7.060595601797103882e-02 -1.867702156305313110e-01 1.081371009349822998e-01 -3.872187435626983643e-02
-2.264141105115413666e-02 -3.053449988365173340e-01 3.104710765182971954e-02 -2.381373941898345947e-01 -2.114071547985076904e-01 -6.762436591088771820e-03 1.510122865438461304e-01 1.269124150276184082e-01 2.415434420108795166e-01 2.529336512088775635e-01 -7.747007161378860474e-02 3.503873348236083984e-01 1.730281263589859009e-01 -3.764216601848602295e-01 1.272969096899032593e-01 -6.857363972812891006e-03 7.411438971757888794e-02 -1.413127332925796509e-01 7.690299302339553833e-02 -7.488543540239334106e-02 -1.315279398113489151e-02 5.485250800848007202e-02 4.509695619344711304e-02 -9.191213548183441162e-02 -6.966850161552429199e-02 2.025137096643447876e-01 -3.122976422309875488e-02 4.019563198089599609e-01 5.110176280140876770e-03 1.589166671037673950e-01 -8.143629133701324463e-02 1.870386451482772827e-01
-2.472671493887901306e-02 1.829007714986801147e-01 -1.403689533472061157e-01 -9.083182364702224731e-02 -1.724387705326080322e-02 -7.120335847139358521e-02 -3.897462040185928345e-02 4.171280935406684875e-02 -5.387993529438972473e-02 1.880158185958862305e-01 7.021689414978027344e-02 5.843814015388488770e-01 1.403288096189498901e-01 -2.451696395874023438e-01 1.243378147482872009e-01 -1.292676758021116257e-02 -8.554969727993011475e-02 1.077501010149717331e-02 7.604458928108215332e-02 -9.862101078033447266e-02 -3.805962949991226196e-02 5.616216361522674561e-02 1.274771690368652344e-01 -8.700218796730041504e-02 -1.894489973783493042e-01 -2.731609046459197998e-01 2.846829891204833984e-01 9.860032051801681519e-02 3.238260149955749512e-01 -1.612948998808860779e-02 2.720236480236053467e-01 -1.322223097085952759e-01
-1.014338880777359009e-01 -1.281710062175989151e-02 -4.189517721533775330e-02 2.317540198564529419e-01 1.815708279609680176e-01 -9.539948403835296631e-02 1.012052409350872040e-02 -7.609333842992782593e-02 1.215386763215065002e-01 3.330225348472595215e-01 2.115791738033294678e-01 2.807446718215942383e-01 -1.671578139066696167e-01 -2.277639359235763550e-01 3.402242958545684814e-01 -2.323247194290161133e-01 3.073145821690559387e-02 -2.872114069759845734e-02 -9.828121960163116455e-02 -4.180225729942321777e-01 -4.095707461237907410e-02 -1.389266252517700195e-01 -1.532216519117355347e-01 8.703899383544921875e-02 1.584270596504211426e-02 -1.555897146463394165e-01 2.907070703804492950e-02 2.784014940261840820e-01 1.956544816493988037e-01 -5.920980498194694519e-02 6.577061116695404053e-02 -1.377578359097242355e-02
-1.021320447325706482e-01 2.961571216583251953e-01 1.695794165134429932e-01 -1.562652885913848877e-01 -7.584790140390396118e-02 -6.259822100400924683e-02 -1.386559456586837769e-01 4.936681594699621201e-03 1.164159923791885376e-01 1.207642331719398499e-01 -6.714139133691787720e-02 3.968681097030639648e-01 2.641262859106063843e-02 -3.074602484703063965e-01 2.299125343561172485e-01 -5.984258651733398438e-02 -2.251661717891693115e-01 -8.330032974481582642e-02 2.577180564403533936e-01 1.189900841563940048e-02 6.143909692764282227e-02 -2.792925834655761719e-01 -1.455381810665130615e-01 -1.713836789131164551e-01 -5.194145068526268005e-02 -8.142843097448348999e-02 -1.855436339974403381e-02 2.043653279542922974e-01 2.685132026672363281e-01 1.355114877223968506e-01 1.620260775089263916e-01 -2.307779788970947266e-01
-2.302765101194381714e-01 -2.044047787785530090e-02 8.355828374624252319e-02 -3.153800368309020996e-01 1.910253763198852539e-01 1.400736868381500244e-01 -3.943063318729400635e-02 1.234464645385742188e-01 1.448104064911603928e-02 9.844136983156204224e-02 -1.835294067859649658e-03 1.095151826739311218e-01 1.974000781774520874e-01 -3.298251628875732422e-01 2.044676095247268677e-01 2.987219020724296570e-02 1.918791383504867554e-01 -1.294258385896682739e-01 2.485555559396743774e-01 1.201394274830818176e-01 1.345060914754867554e-01 -2.303871214389801025e-01 2.518412172794342041e-01 -7.324074208736419678e-02 -1.125033050775527954e-01 -1.557444185018539429e-01 3.099673688411712646e-01 1.147621050477027893e-01 2.600162625312805176e-01 -8.614206314086914062e-02 2.248945236206054688e-01 1.155204996466636658e-01
2.176323980093002319e-01 1.769817471504211426e-01 -7.513368967920541763e-03 8.215965330600738525e-02 9.555334597826004028e-02 -2.541417777538299561e-01 2.171351164579391479e-01 -3.088004700839519501e-02 -2.578890509903430939e-02 -6.157775875180959702e-03 1.956662535667419434e-01 3.144820630550384521e-01 7.713980227708816528e-02 -1.133524104952812195e-01 2.088633775711059570e-01 -4.899914562702178955e-02 -2.105272859334945679e-01 2.031754404306411743e-01 -7.201030850410461426e-02 -2.102933228015899658e-01 1.199840158224105835e-01 -9.294317662715911865e-02 -6.788864731788635254e-02 -2.093054056167602539e-01 5.776128545403480530e-02 1.577686071395874023e-01 1.756176725029945374e-02 5.086755752563476562e-01 1.780449301004409790e-01 1.778122335672378540e-01 1.777240186929702759e-01 -3.637763112783432007e-02
-2.020355015993118286e-01 -7.962264120578765869e-02 6.862416118383407593e-02 -2.463798075914382935e-01 2.188960909843444824e-01 -1.672215610742568970e-01 2.382430583238601685e-01 -1.543562412261962891e-01 8.446618914604187012e-02 1.029546782374382019e-01 -1.230886504054069519e-01 3.305095136165618896e-01 -2.758470922708511353e-02 -1.108402237296104431e-01 1.631316691637039185e-01 -4.088419675827026367e-02 1.490863412618637085e-01 1.459593325853347778e-01 9.981814771890640259e-02 -3.082503974437713623e-01 3.751519694924354553e-02 4.262209534645080566e-01 1.844264119863510132e-01 -1.448048651218414307e-01 1.957150548696517944e-01 7.878058403730392456e-02 2.675561308860778809e-01 1.704130023717880249e-01 1.414293306879699230e-03 8.959981054067611694e-02 -8.817539364099502563e-02 2.291303360834717751e-03
1.970744132995605469e-02 -1.347392797470092773e-01 8.140172809362411499e-02 -9.014440327882766724e-02 2.822445929050445557e-01 -6.082212924957275391e-02 1.646716594696044922e-01 -1.684945076704025269e-01 -2.051072195172309875e-03 1.611112356185913086e-01 -3.434467315673828125e-01 1.331616193056106567e-01 3.636837378144264221e-02 -2.673754990100860596e-01 2.949814498424530029e-01 -9.099716320633888245e-03 5.497444048523902893e-02 -2.035716921091079712e-02 5.223952233791351318e-02 -1.613853573799133301e-01 4.714150726795196533e-02 -3.695366978645324707e-01 -3.863253816962242126e-02 2.225676551461219788e-02 1.022646650671958923e-01 -7.571066170930862427e-02 1.052600443363189697e-01 2.516993582248687744e-01 2.606084644794464111e-01 -3.792926073074340820e-01 -1.727697253227233887e-01 -3.238309174776077271e-02
-2.319291234016418457e-01 -1.220660731196403503e-01 2.574114501476287842e-01 2.126616835594177246e-01 1.379996687173843384e-01 2.043360322713851929e-01 1.025424152612686157e-01 -1.642323434352874756e-01 -5.362996831536293030e-02 2.361752986907958984e-01 -1.895050518214702606e-02 1.439816504716873169e-01 -3.602412343025207520e-02 1.005959045141935349e-02 2.660860121250152588e-01 -5.234798416495323181e-02 -1.928479969501495361e-02 2.369781769812107086e-02 2.649482786655426025e-01 9.429889172315597534e-02 6.739412248134613037e-02 1.191100403666496277e-01 4.854184985160827637e-01 5.760470032691955566e-02 -8.413265645503997803e-02 6.164632365107536316e-02 2.710131742060184479e-02 3.011237382888793945e-01 -1.377822458744049072e-01 -2.799807786941528320e-01 1.279860287904739380e-01 -1.144947707653045654e-01
-2.018373310565948486e-01 -6.536466628313064575e-02 2.460280358791351318e-01 -5.887625366449356079e-02 2.533017098903656006e-01 1.030053570866584778e-02 1.028893962502479553e-01 -6.581377983093261719e-02 5.034079775214195251e-02 -2.776588499546051025e-01 1.738637313246726990e-02 2.029553055763244629e-01 1.293226331472396851e-01 -4.998520016670227051e-01 2.854741215705871582e-01 8.316284418106079102e-02 2.164355292916297913e-02 6.029622256755828857e-02 4.639413580298423767e-02 1.281893402338027954e-01 1.916966401040554047e-02 5.430358648300170898e-02 -1.202426776289939880e-01 -2.350669503211975098e-01 2.745134234428405762e-01 1.519012153148651123e-01 -3.792465478181838989e-02 3.124418556690216064e-01 -4.734676331281661987e-02 -1.865133941173553467e-01 -5.673224106431007385e-02 -4.733294248580932617e-02
6.936477124691009521e-02 1.405154615640640259e-01 2.450232952833175659e-01 1.295613944530487061e-01 1.055609434843063354e-01 -9.577153623104095459e-02 2.104981988668441772e-01 1.005647256970405579e-01 -6.819415837526321411e-02 1.292216926813125610e-01 8.606160059571266174e-03 5.237104371190071106e-02 1.715411841869354248e-01 -1.438099741935729980e-01 6.017667055130004883e-01 4.960864409804344177e-02 -9.481161832809448242e-02 -1.778942793607711792e-01 1.853300072252750397e-02 4.987625777721405029e-02 1.685509458184242249e-02 7.692225277423858643e-02 4.675846919417381287e-02 -7.077942788600921631e-02 -1.733945012092590332e-01 -2.024980783462524414e-01 -2.164029777050018311e-01 4.082705974578857422e-01 7.280004024505615234e-02 7.480482012033462524e-02 -3.276298567652702332e-02 1.777831763029098511e-01
7.525365054607391357e-02 8.334764861501753330e-04 -3.930022194981575012e-02 1.500328332185745239e-01 3.179686069488525391e-01 1.054112017154693604e-01 -1.343763321638107300e-01 -2.110290676355361938e-01 1.065165400505065918e-01 8.164300769567489624e-02 4.645920395851135254e-01 2.297971993684768677e-01 7.628907263278961182e-02 -9.518778324127197266e-02 4.076882600784301758e-01 -1.510635390877723694e-02 1.936336457729339600e-01 9.658931940793991089e-02 1.411221027374267578e-01 -1.538910418748855591e-01 -5.859042331576347351e-02 -1.964614242315292358e-01 1.003382056951522827e-01 3.372130170464515686e-02 9.658414125442504883e-02 5.569344386458396912e-03 -2.197665534913539886e-02 3.112046420574188232e-01 2.162032872438430786e-01 -7.782055996358394623e-03 -1.297399103641510010e-01 1.162300556898117065e-01
-1.113293766975402832e-01 -1.127982437610626221e-01 3.060294091701507568e-01 9.839184582233428955e-02 2.320913970470428467e-01 -3.058223426342010498e-01 2.261911779642105103e-01 -1.743872836232185364e-02 -8.700411021709442139e-02 2.047484815120697021e-01 2.479887753725051880e-02 1.691772192716598511e-01 3.360557854175567627e-01 -1.591573059558868408e-01 5.068016052246093750e-02 1.401237696409225464e-01 -1.064039543271064758e-01 -1.392301023006439209e-01 1.492148041725158691e-01 9.950029104948043823e-02 -6.032710149884223938e-02 1.099456176161766052e-01 3.467947617173194885e-02 4.244840517640113831e-02 -1.022699028253555298e-01 -1.692919284105300903e-01 -2.862295322120189667e-02 2.567533850669860840e-01 -1.208656355738639832e-01 -1.259420067071914673e-01 2.132824808359146118e-01 4.123928844928741455e-01
-6.447444856166839600e-02 1.454499065876007080e-01 -1.685564815998077393e-01 3.522042557597160339e-02 3.386780619621276855e-01 5.224773660302162170e-02 1.132036745548248291e-01 -2.179650962352752686e-01 -1.316517442464828491e-01 1.751052290201187134e-01 8.531409502029418945e-02 4.972617030143737793e-01 2.673085033893585205e-01 -7.032499462366104126e-02 3.222121298313140869e-01 -2.525856792926788330e-01 -2.741550095379352570e-03 -1.777059286832809448e-01 -7.632339000701904297e-02 -1.512503623962402344e-01 2.570099011063575745e-02 2.264722809195518494e-02 1.848545111715793610e-02 -5.991293862462043762e-02 9.336689859628677368e-02 7.518172264099121094e-03 1.612243652343750000e-01 3.001857697963714600e-01 8.586151897907257080e-02 3.566084057092666626e-02 -1.473072022199630737e-01 -1.010376308113336563e-02
-2.387814223766326904e-01 -1.931307092308998108e-02 3.558781370520591736e-02 3.652525832876563072e-03 1.908234879374504089e-02 -4.446945190429687500e-01 8.051486313343048096e-02 -7.680331915616989136e-02 2.080164998769760132e-01 8.119612932205200195e-03 -9.529559314250946045e-02 3.908673822879791260e-01 1.663490682840347290e-01 -2.929698824882507324e-01 1.593396663665771484e-01 -3.205565810203552246e-01 -1.292253136634826660e-01 -2.758842147886753082e-02 -5.707213189452886581e-03 1.506933942437171936e-02 -2.215785346925258636e-02 8.127087354660034180e-02 -6.520218402147293091e-02 1.368477344512939453e-01 6.451621651649475098e-02 7.482939213514328003e-02 -1.299769580364227295e-01 3.165434300899505615e-01 3.084077239036560059e-01 1.024743616580963135e-01 -3.239509090781211853e-02 -5.169023945927619934e-02
-4.051751270890235901e-02 -2.410935312509536743e-01 5.767610296607017517e-02 -3.406210616230964661e-02 -3.775350004434585571e-02 -1.455720812082290649e-01 9.001768380403518677e-02 1.466397643089294434e-01 3.396175429224967957e-02 2.591676712036132812e-01 -5.401867255568504333e-02 3.654863536357879639e-01 2.183373458683490753e-02 -5.670040100812911987e-02 2.826381325721740723e-01 2.749911136925220490e-02 -6.252697110176086426e-02 -2.971312403678894043e-01 2.189762890338897705e-01 -3.639779686927795410e-01 6.726607680320739746e-02 1.608195900917053223e-01 1.248185709118843079e-01 2.267111986875534058e-01 -1.342592090368270874e-01 -2.948283590376377106e-02 -1.427183002233505249e-01 2.932503819465637207e-01 4.658049717545509338e-02 -2.383686415851116180e-02 -2.960956096649169922e-01 -9.331955015659332275e-02
-4.041935503482818604e-02 -5.809125956147909164e-03 -5.335844680666923523e-02 -1.650265604257583618e-02 1.304374188184738159e-01 7.253850996494293213e-02 -6.561416666954755783e-03 -1.685630232095718384e-01 2.461357861757278442e-01 1.356970816850662231e-01 3.624169230461120605e-01 2.267188876867294312e-01 1.491828709840774536e-01 -3.678994476795196533e-01 4.211252033710479736e-01 7.453108578920364380e-02 -4.765821993350982666e-02 -3.048473596572875977e-02 1.580238342285156250e-01 -2.979911565780639648e-01 3.156425803899765015e-02 -2.192622274160385132e-01 -5.716044455766677856e-02 -4.631874710321426392e-02 2.598745822906494141e-01 -8.366335928440093994e-02 -2.094688415527343750e-01 9.768275171518325806e-02 8.615153282880783081e-02 8.877606689929962158e-02 -1.460247486829757690e-01 -7.870385050773620605e-02
-1.729519367218017578e-01 1.726257055997848511e-01 -3.567193076014518738e-02 1.676066070795059204e-01 1.136717200279235840e-01 7.816215977072715759e-03 2.010113559663295746e-02 6.947917491197586060e-02 2.685651415959000587e-03 1.147187352180480957e-01 -2.892564423382282257e-02 1.032841727137565613e-01 -1.975163370370864868e-01 -3.908093273639678955e-01 5.371447801589965820e-01 8.950130641460418701e-02 2.245133370161056519e-01 1.792077161371707916e-02 2.980714440345764160e-01 1.292286813259124756e-01 4.954765364527702332e-02 3.464997932314872742e-02 1.917042583227157593e-01 1.030969321727752686e-01 -1.573806852102279663e-01 -1.969628036022186279e-01 1.604575812816619873e-01 1.467395871877670288e-01 -4.327146708965301514e-02 2.822726964950561523e-02 5.232969298958778381e-02 2.370646297931671143e-01
8.098031580448150635e-02 -1.031401306390762329e-01 1.627454310655593872e-01 1.362317474558949471e-03 1.345125585794448853e-01 5.720716342329978943e-02 4.775963351130485535e-02 1.607008427381515503e-01 2.748987376689910889e-01 5.450366735458374023e-01 -7.837808132171630859e-02 3.486290276050567627e-01 4.689494892954826355e-02 -1.163423657417297363e-01 8.861571550369262695e-02 4.423121735453605652e-02 7.129295915365219116e-02 2.868908941745758057e-01 2.103017717599868774e-01 -7.811979949474334717e-02 6.382915377616882324e-02 -3.621988371014595032e-02 2.453324943780899048e-01 4.244420211762189865e-03 1.267925370484590530e-03 1.260931640863418579e-01 1.162852197885513306e-01 9.450656175613403320e-02 -1.216645538806915283e-01 1.714221760630607605e-02 -2.069989591836929321e-02 3.518390953540802002e-01
1.446021348237991333e-01 1.401443127542734146e-02 1.684079766273498535e-01 3.733740374445915222e-02 1.189352720975875854e-01 -1.227335408329963684e-01 2.056524157524108887e-01 -1.762704700231552124e-01 2.237154096364974976e-01 3.360835611820220947e-01 4.973759874701499939e-02 1.630589514970779419e-01 2.954056262969970703e-01 -1.427605301141738892e-01 1.348243094980716705e-02 2.345284968614578247e-01 2.236550748348236084e-01 7.049976289272308350e-02 8.090980350971221924e-02 1.045751720666885376e-01 2.914158999919891357e-01 -9.599245339632034302e-02 3.865667805075645447e-02 -2.584090828895568848e-01 2.949340343475341797e-01 -1.814709417521953583e-02 -1.552910357713699341e-01 1.616931259632110596e-01 1.567886471748352051e-01 -1.559249162673950195e-01 1.603916436433792114e-01 2.111735939979553223e-01
[truncated: 3,257,579 more chars]
