# Supplementary material for: The Language of Innovation
Source: PLoS One. 2020 Apr 30;15(4):e0230107. doi: 10.1371/journal.pone.0230107 (PMC7194493; doi:10.1371/journal.pone.0230107)
Supplement: S11 File — (GZ) [file pone.0230107.s011.tar.gz › 1989-1993/V2Run_14_VS_4500_embeddings1989-1993ED32.txt]

-1.003588438034057617e-01 -6.143703311681747437e-02 -1.062083393335342407e-01 -2.239663004875183105e-01 1.919689774513244629e-02 -1.588841080665588379e-01 -8.839263580739498138e-03 -1.829793751239776611e-01 -3.447895348072052002e-01 -1.937557458877563477e-01 -2.782996371388435364e-02 1.441565006971359253e-01 -2.491357922554016113e-01 1.296864636242389679e-02 1.271954178810119629e-01 -2.548006922006607056e-02 1.499596536159515381e-01 2.305640727281570435e-01 -1.117068007588386536e-01 4.314085841178894043e-02 1.923772692680358887e-01 -7.432872056961059570e-02 6.130579113960266113e-02 -9.973593056201934814e-02 1.057791784405708313e-01 -4.234915673732757568e-01 4.119730591773986816e-01 -1.274135429412126541e-02 2.006187885999679565e-01 1.438263207674026489e-01 1.805984377861022949e-01 -9.112637490034103394e-02
1.140488311648368835e-01 1.619764417409896851e-02 -5.060407146811485291e-02 1.631153374910354614e-01 -3.032867312431335449e-01 -1.140141263604164124e-01 -5.636920034885406494e-02 -1.871173456311225891e-02 -2.164923101663589478e-01 -2.629966735839843750e-01 -2.842155098915100098e-01 7.423213869333267212e-02 -7.645076513290405273e-02 1.701572537422180176e-01 2.306089997291564941e-01 1.242053359746932983e-01 1.098178252577781677e-01 4.116521030664443970e-02 -2.692668437957763672e-01 -5.671922862529754639e-02 -8.141483366489410400e-02 -2.215962260961532593e-01 -1.385757327079772949e-01 1.101091876626014709e-01 3.652859032154083252e-01 -2.097483128309249878e-01 1.107066199183464050e-01 -1.819135397672653198e-01 2.739505171775817871e-01 1.048492034897208214e-03 1.701388806104660034e-01 -2.000303268432617188e-01
1.522064208984375000e-01 -2.080171406269073486e-01 2.276888638734817505e-01 1.444857865571975708e-01 3.492502123117446899e-02 4.890751093626022339e-02 7.290459424257278442e-02 -1.199680641293525696e-01 -1.617320626974105835e-01 -1.895807087421417236e-01 -2.481094449758529663e-01 2.994490787386894226e-02 2.836059629917144775e-01 -3.573021665215492249e-02 1.009784042835235596e-01 -2.926908135414123535e-01 2.394102811813354492e-01 2.258644625544548035e-02 3.455116599798202515e-02 2.163449972867965698e-01 1.874192655086517334e-01 -1.086204722523689270e-01 1.249893568456172943e-02 -1.525011956691741943e-01 1.949444264173507690e-01 -3.204347193241119385e-01 8.531095460057258606e-03 -4.458637535572052002e-02 4.546486735343933105e-01 4.647699370980262756e-02 -8.436991274356842041e-02 2.254181914031505585e-02
7.357595860958099365e-02 6.229684129357337952e-02 -7.527916878461837769e-02 2.898087799549102783e-01 -3.404836729168891907e-02 9.599871188402175903e-02 2.627737820148468018e-01 -2.894411236047744751e-02 -1.858969777822494507e-01 -3.237769007682800293e-01 -3.064726591110229492e-01 -2.782457172870635986e-01 -1.178393140435218811e-01 -5.421029403805732727e-02 1.234841272234916687e-01 -1.973767578601837158e-01 9.698770195245742798e-02 7.325322180986404419e-02 -1.511551532894372940e-02 3.500471413135528564e-01 4.140437021851539612e-02 1.924673765897750854e-01 1.767118871212005615e-01 1.354839950799942017e-01 2.600112557411193848e-01 -4.570869728922843933e-02 6.325798481702804565e-02 4.262600839138031006e-02 3.224638104438781738e-01 -1.314608752727508545e-01 8.077947050333023071e-02 9.920599311590194702e-02
1.075899004936218262e-01 -8.714009821414947510e-02 -1.422170102596282959e-01 6.017830967903137207e-02 -8.698119223117828369e-02 1.310053169727325439e-01 2.230044268071651459e-02 -3.880247101187705994e-02 7.867558300495147705e-02 -2.888565659523010254e-01 -2.398291230201721191e-01 4.940262809395790100e-02 1.547309458255767822e-01 -1.258853822946548462e-01 2.061689943075180054e-01 -1.246061027050018311e-01 6.768783181905746460e-02 2.292065173387527466e-01 8.196735382080078125e-02 4.596058130264282227e-01 -1.635181456804275513e-01 -2.101071644574403763e-03 6.169172748923301697e-02 -9.079091250896453857e-02 3.938438296318054199e-01 -1.801068633794784546e-01 1.954105645418167114e-01 -1.364453732967376709e-01 2.749491035938262939e-01 3.068137541413307190e-02 1.766024231910705566e-01 1.299975216388702393e-01
9.205269068479537964e-02 4.948311252519488335e-04 1.025200728327035904e-02 2.906601317226886749e-02 -2.063810825347900391e-01 -5.134994909167289734e-02 -4.599532112479209900e-02 4.141631349921226501e-02 -2.309013009071350098e-01 -4.120405912399291992e-01 -2.050059139728546143e-01 -2.419524192810058594e-01 1.767957769334316254e-02 -5.074796732515096664e-03 2.224986553192138672e-01 1.810226775705814362e-02 3.927904367446899414e-01 -7.305853813886642456e-02 -7.548611611127853394e-02 7.106834650039672852e-02 1.425693333148956299e-01 5.495594814419746399e-02 2.521623969078063965e-01 -2.402700483798980713e-02 2.130221277475357056e-01 -2.417558431625366211e-01 1.703485548496246338e-01 1.249449551105499268e-01 3.286669403314590454e-02 4.069529473781585693e-02 1.104964762926101685e-01 -3.826254904270172119e-01
-2.125728279352188110e-01 4.637958109378814697e-02 3.006618022918701172e-01 3.366890251636505127e-01 -5.163225531578063965e-02 1.061669737100601196e-01 2.212815433740615845e-01 -4.245625063776969910e-02 -6.639933586120605469e-02 -2.943506836891174316e-01 -1.638554409146308899e-02 -1.204386935569345951e-03 1.239625662565231323e-01 1.914214342832565308e-02 1.383412480354309082e-01 2.601530551910400391e-01 3.213603794574737549e-01 2.975693345069885254e-01 -1.869859099388122559e-01 6.444089859724044800e-02 3.437165543437004089e-02 -9.324936568737030029e-02 7.110331207513809204e-02 -9.259899705648422241e-02 3.273120820522308350e-01 -8.482360094785690308e-02 1.387332379817962646e-01 9.241808205842971802e-02 8.489006757736206055e-02 2.083862125873565674e-01 1.964687705039978027e-01 6.735195219516754150e-02
-5.962216854095458984e-02 -1.461140513420104980e-01 8.720127493143081665e-02 1.574389338493347168e-01 9.400592744350433350e-02 -1.035410836338996887e-01 1.973414421081542969e-02 -1.385055482387542725e-01 -2.509313821792602539e-01 -5.201951861381530762e-01 -1.999930664896965027e-02 -1.301425509154796600e-02 6.678790599107742310e-02 -2.900808453559875488e-01 3.386619389057159424e-01 -2.781115770339965820e-01 1.081991270184516907e-01 -3.292985260486602783e-02 -1.361760497093200684e-01 2.532935142517089844e-01 -1.232937052845954895e-01 -6.932386010885238647e-02 9.273619949817657471e-02 -8.249697834253311157e-02 1.787268966436386108e-01 -1.603443026542663574e-01 1.701093912124633789e-01 -1.202276721596717834e-01 1.476744264364242554e-01 -1.598950773477554321e-01 6.676670163869857788e-02 -7.075300812721252441e-02
-5.912287626415491104e-03 -2.095660427585244179e-03 1.354579813778400421e-02 2.310762554407119751e-01 -1.282301545143127441e-01 -1.023007035255432129e-01 -4.541073366999626160e-02 -2.198504060506820679e-01 -1.913226991891860962e-01 -3.509204089641571045e-01 -3.362639546394348145e-01 1.255010254681110382e-02 2.189001590013504028e-01 5.681223422288894653e-02 2.801069319248199463e-01 1.760111004114151001e-01 1.695561036467552185e-02 -9.463336318731307983e-02 -3.538312856107950211e-03 2.915434837341308594e-01 1.920386850833892822e-01 2.279262691736221313e-01 -3.855364769697189331e-02 -8.033736795186996460e-02 2.970066964626312256e-01 -2.835196554660797119e-01 -1.315226126462221146e-02 -1.288173496723175049e-01 -1.722418367862701416e-01 1.319202929735183716e-01 1.088769733905792236e-01 1.416025124490261078e-02
1.133684143424034119e-01 -5.943816155195236206e-03 -1.067402660846710205e-01 6.509734690189361572e-02 -5.420440807938575745e-02 -1.107702627778053284e-01 5.438773334026336670e-02 -1.976197361946105957e-01 -2.364649623632431030e-01 -1.811855435371398926e-01 -2.517096400260925293e-01 -1.947967559099197388e-01 -4.535181075334548950e-02 1.835370510816574097e-01 -1.506949658505618572e-03 -2.851666212081909180e-01 2.739100456237792969e-01 -1.403852999210357666e-01 -4.014429152011871338e-01 2.573720365762710571e-02 1.543349325656890869e-01 -5.751844495534896851e-02 -6.806356459856033325e-02 8.808849751949310303e-02 3.792887032032012939e-01 -4.227957129478454590e-02 9.720478206872940063e-02 -7.965441793203353882e-02 1.907646507024765015e-01 -1.724584400653839111e-01 2.762743234634399414e-01 -8.470007777214050293e-02
-6.578243523836135864e-02 -3.737417757511138916e-01 -6.863041222095489502e-02 -9.257571399211883545e-02 -1.193592846393585205e-01 5.169818922877311707e-02 -2.472274936735630035e-02 -6.711315363645553589e-02 -2.554753124713897705e-01 -3.999171257019042969e-01 -8.364021033048629761e-02 -4.470938444137573242e-02 6.180352345108985901e-02 -5.171264335513114929e-02 1.535744965076446533e-01 -6.425114721059799194e-02 4.129649698734283447e-01 -1.008118968456983566e-03 -5.188570171594619751e-02 -4.926510527729988098e-02 3.337074443697929382e-02 2.522858977317810059e-02 8.675795979797840118e-03 2.700791880488395691e-02 3.939659893512725830e-01 -3.683347702026367188e-01 1.048529595136642456e-01 7.644534111022949219e-02 1.617759168148040771e-01 1.829572953283786774e-02 -2.197731286287307739e-02 -1.983669251203536987e-01
-4.084842745214700699e-03 2.836572006344795227e-02 4.147392883896827698e-02 1.480094995349645615e-02 -1.563099026679992676e-01 -5.022123456001281738e-01 -1.199372857809066772e-01 -1.056660041213035583e-01 -1.362398415803909302e-01 -5.208770930767059326e-02 -3.394687473773956299e-01 -7.248183339834213257e-02 -5.284806713461875916e-02 1.336964070796966553e-01 5.406517535448074341e-02 -1.757145524024963379e-01 3.202710449695587158e-01 -1.002723947167396545e-01 4.983052611351013184e-03 2.386087477207183838e-01 1.036700010299682617e-01 -1.944400221109390259e-01 5.447103828191757202e-02 7.707347720861434937e-02 4.558602869510650635e-01 -1.606968194246292114e-01 9.425093978643417358e-02 6.282309442758560181e-02 4.215372353792190552e-02 1.365808993577957153e-01 4.390708357095718384e-02 -5.418292433023452759e-02
6.347662955522537231e-02 -1.741647571325302124e-01 1.886858344078063965e-01 -9.915960580110549927e-02 -7.110380381345748901e-02 -1.047643944621086121e-01 -1.267007142305374146e-01 8.356262743473052979e-02 -3.508056402206420898e-01 -4.206082224845886230e-01 -1.318834424018859863e-01 2.970709502696990967e-01 9.253614395856857300e-02 -1.281338464468717575e-02 2.339955568313598633e-01 -1.299086064100265503e-01 5.173440556973218918e-03 4.764221608638763428e-02 1.247065607458353043e-02 3.656257688999176025e-01 5.364590138196945190e-02 -6.641329731792211533e-03 1.253885328769683838e-01 -2.101908475160598755e-01 3.214414119720458984e-01 2.982640871778130531e-03 2.488992661237716675e-01 -1.262944936752319336e-02 4.128344729542732239e-02 5.709853954613208771e-03 1.669199317693710327e-01 -3.399948030710220337e-02
-5.309398099780082703e-02 2.811433002352714539e-02 9.561739861965179443e-03 2.270184904336929321e-01 2.026045173406600952e-01 -1.611467599868774414e-01 4.280670359730720520e-02 1.638399213552474976e-01 -1.195078045129776001e-01 -2.105418741703033447e-01 -3.748354315757751465e-01 -7.828531414270401001e-02 -1.471467167139053345e-01 -1.006111502647399902e-01 3.059009909629821777e-01 -3.628076985478401184e-02 8.774467557668685913e-02 -9.593241661787033081e-02 -3.177383169531822205e-02 3.445488214492797852e-01 -1.891710907220840454e-01 6.496243923902511597e-02 -2.816565893590450287e-02 -1.592024862766265869e-01 3.660277128219604492e-01 -8.472091704607009888e-02 -1.043276488780975342e-01 -1.592773348093032837e-01 3.240949511528015137e-01 -8.693280629813671112e-03 1.785137206315994263e-01 2.154437126591801643e-03
1.227605715394020081e-01 1.484430581331253052e-01 4.038253799080848694e-02 -1.607058942317962646e-02 -2.381264232099056244e-03 2.627283632755279541e-01 -8.418580144643783569e-02 -3.025606274604797363e-02 -2.549804747104644775e-01 -1.342907994985580444e-01 -6.180981546640396118e-02 1.185371577739715576e-01 1.897902786731719971e-01 -2.461168542504310608e-02 1.752444803714752197e-01 -2.856945097446441650e-01 2.829158604145050049e-01 1.143373101949691772e-01 -1.417638212442398071e-01 3.994089365005493164e-01 1.898251324892044067e-01 6.577527523040771484e-02 1.832334995269775391e-01 -1.099529117345809937e-01 1.958583742380142212e-01 -1.927034705877304077e-01 8.496362715959548950e-03 -2.620268166065216064e-01 2.493359893560409546e-01 -1.645625233650207520e-01 9.097508341073989868e-02 -1.832438856363296509e-01
-8.823076635599136353e-02 -1.034673377871513367e-01 4.839283600449562073e-02 -1.526859253644943237e-01 -3.343434929847717285e-01 -2.487296611070632935e-01 2.088353224098682404e-02 -6.628117710351943970e-02 -3.151487112045288086e-01 -8.041159063577651978e-02 -2.724116742610931396e-01 -7.761077582836151123e-02 -5.155282095074653625e-03 -7.593133300542831421e-02 1.101867407560348511e-01 -2.779821753501892090e-01 2.226467728614807129e-01 -8.791523054242134094e-03 -2.133096456527709961e-01 1.197381168603897095e-01 1.545417755842208862e-01 1.203298494219779968e-01 -1.178632900118827820e-01 -1.015834361314773560e-01 4.316875934600830078e-01 7.742846012115478516e-02 1.057466343045234680e-01 -1.848691105842590332e-01 1.347434967756271362e-01 1.475327759981155396e-01 8.055684715509414673e-02 -1.999253779649734497e-01
6.117618083953857422e-02 -2.445642352104187012e-01 1.989565938711166382e-01 7.501811534166336060e-02 -1.686350256204605103e-01 -5.023593455553054810e-02 -1.223617140203714371e-02 -2.561701647937297821e-02 -1.637808680534362793e-01 -3.682762384414672852e-01 -5.328598618507385254e-02 1.783171445131301880e-01 -1.785642653703689575e-02 2.423595869913697243e-03 7.453388720750808716e-02 -3.291373550891876221e-01 2.122287601232528687e-01 -1.687975376844406128e-01 -1.760366708040237427e-01 3.031758069992065430e-01 1.295998413115739822e-02 -6.358513981103897095e-02 2.594758272171020508e-01 -3.880418464541435242e-02 2.183661758899688721e-01 -3.177810311317443848e-01 2.761124372482299805e-01 -7.524636387825012207e-02 5.469100922346115112e-02 -1.219467073678970337e-01 6.859905272722244263e-02 1.598383337259292603e-01
2.954264171421527863e-02 -7.464478164911270142e-02 1.936330497264862061e-01 4.232979565858840942e-02 3.068027645349502563e-02 -7.702785730361938477e-02 -2.592945992946624756e-01 -9.371814876794815063e-02 -1.313267797231674194e-01 -1.229983344674110413e-01 -1.820222884416580200e-01 8.358232676982879639e-02 -2.720943391323089600e-01 -1.426176447421312332e-02 2.018374651670455933e-01 1.895238906145095825e-01 2.211129814386367798e-01 2.889064848423004150e-01 -8.978102356195449829e-02 2.236317843198776245e-01 1.571217775344848633e-01 -8.096072822809219360e-02 6.076334789395332336e-02 1.979964785277843475e-02 3.423193395137786865e-01 -1.044184565544128418e-01 2.218415737152099609e-01 -1.095726415514945984e-01 8.366344124078750610e-02 -2.088944762945175171e-01 1.027810499072074890e-01 4.143995642662048340e-01
-1.027294918894767761e-01 -1.060638129711151123e-01 -4.099460691213607788e-02 2.073502689599990845e-01 -3.479446098208427429e-02 -3.344786539673805237e-02 1.738235652446746826e-01 -1.143488436937332153e-01 -2.689717411994934082e-01 -1.109860464930534363e-01 -1.628458797931671143e-01 -1.364987250417470932e-02 -2.634872496128082275e-01 -7.594873011112213135e-02 4.312588647007942200e-02 -2.359198927879333496e-01 2.532016336917877197e-01 -1.020361855626106262e-01 1.081342026591300964e-01 3.806844949722290039e-01 -4.855620488524436951e-02 5.997085943818092346e-02 2.698413468897342682e-02 -9.729547798633575439e-02 2.068745493888854980e-01 -1.252520978450775146e-01 1.324701309204101562e-01 -2.124414443969726562e-01 4.456630647182464600e-01 -8.318087458610534668e-02 1.537351161241531372e-01 2.149496078491210938e-01
-2.653179131448268890e-02 -1.626960933208465576e-01 5.509257316589355469e-02 -6.977891921997070312e-02 -1.337322890758514404e-01 -2.210844308137893677e-01 4.440157208591699600e-03 1.700121760368347168e-01 -1.021655425429344177e-01 -3.328652381896972656e-01 -1.069393754005432129e-02 1.071901544928550720e-01 8.910397440195083618e-02 -4.038429632782936096e-02 3.488525450229644775e-01 -1.854888200759887695e-01 5.650663375854492188e-02 -6.308259814977645874e-02 -2.372708022594451904e-01 1.430568844079971313e-01 -2.111358381807804108e-02 -5.292310565710067749e-02 3.160025477409362793e-01 -2.466394156217575073e-01 1.707232147455215454e-01 -2.634149789810180664e-01 2.507055401802062988e-01 -6.652170326560735703e-03 -4.216020926833152771e-02 -2.789338231086730957e-01 2.686317861080169678e-01 9.835312515497207642e-02
-1.211548745632171631e-01 -1.822984814643859863e-01 2.303800582885742188e-01 1.166124865412712097e-01 -3.887671977281570435e-02 -1.122160106897354126e-01 -9.711942821741104126e-02 8.656089007854461670e-02 -1.218239292502403259e-01 -3.466736078262329102e-01 -1.408658921718597412e-01 1.817175745964050293e-01 1.120159029960632324e-01 1.161863058805465698e-01 1.986298859119415283e-01 -2.264363765716552734e-01 5.046715959906578064e-03 1.413699984550476074e-01 -3.652060925960540771e-01 3.007523715496063232e-01 -3.514702245593070984e-02 9.187746047973632812e-02 1.851418465375900269e-01 -1.495519578456878662e-01 1.634943783283233643e-01 -2.919804453849792480e-01 4.583206772804260254e-02 -1.500198394060134888e-01 2.031192332506179810e-01 -7.181780040264129639e-02 2.330333292484283447e-01 -4.750135913491249084e-02
-1.976655125617980957e-01 2.250009030103683472e-01 -1.064057126641273499e-01 1.498673707246780396e-01 -1.505882441997528076e-01 -1.219590529799461365e-01 5.670342966914176941e-02 -2.621665298938751221e-01 -6.620723009109497070e-02 -4.164019227027893066e-02 -4.655215740203857422e-01 1.522976309061050415e-01 1.235005557537078857e-01 -6.705537438392639160e-02 6.970337778329849243e-02 -6.408613920211791992e-02 9.778974577784538269e-03 -2.521318010985851288e-02 -8.699022233486175537e-02 1.083986908197402954e-01 -3.870837390422821045e-02 -2.344007939100265503e-01 1.002767533063888550e-01 -3.497228920459747314e-01 3.110837936401367188e-01 -2.060391157865524292e-01 1.382286846637725830e-01 -1.649830192327499390e-01 1.873323172330856323e-01 -1.549377441406250000e-01 -1.211779266595840454e-01 -1.552390009164810181e-01
8.873632550239562988e-02 9.571269154548645020e-02 -1.248588413000106812e-01 -6.663106381893157959e-02 2.103472873568534851e-02 -1.836066395044326782e-01 -5.008476227521896362e-02 -1.199966818094253540e-01 -7.707165926694869995e-02 -2.368557006120681763e-01 -1.145087555050849915e-01 3.225713223218917847e-02 1.125320047140121460e-01 -5.295109376311302185e-02 4.326422810554504395e-01 -3.316781297326087952e-02 3.434861898422241211e-01 1.192148849368095398e-01 -1.878798305988311768e-01 3.089378774166107178e-01 1.128813549876213074e-01 3.568714112043380737e-02 -1.508949548006057739e-01 1.745372563600540161e-01 3.945916146039962769e-02 -3.321486115455627441e-01 -2.984657883644104004e-01 -1.738214045763015747e-01 1.681536436080932617e-01 9.718443453311920166e-02 9.927716106176376343e-02 -1.516487002372741699e-01
1.651041954755783081e-01 -2.574673667550086975e-02 1.915118396282196045e-01 3.618465736508369446e-02 -1.329512149095535278e-01 2.254095487296581268e-02 -1.014908403158187866e-01 1.085513979196548462e-01 -2.949679493904113770e-01 -1.783890873193740845e-01 -2.316969484090805054e-01 1.534982174634933472e-01 2.664961107075214386e-02 -2.513459920883178711e-01 4.025889039039611816e-01 -2.599573731422424316e-01 2.635705769062042236e-01 1.432688087224960327e-01 -1.040571648627519608e-02 2.834601998329162598e-01 1.441548317670822144e-01 -5.606075003743171692e-02 1.186738759279251099e-01 -8.324689418077468872e-02 2.505210041999816895e-01 -1.434584558010101318e-01 2.376572974026203156e-02 -1.226857677102088928e-02 6.269033532589673996e-03 -2.346770316362380981e-01 1.960295587778091431e-01 -1.059338897466659546e-01
1.514504849910736084e-01 -1.643244177103042603e-01 1.105467379093170166e-01 -1.451438963413238525e-01 -7.839182019233703613e-02 -2.282016277313232422e-01 -1.062010042369365692e-02 -9.291397035121917725e-02 -1.378230601549148560e-01 -5.183792710304260254e-01 -1.912468485534191132e-02 -9.311655536293983459e-03 2.146783471107482910e-02 1.559400260448455811e-01 1.832136213779449463e-01 -1.193543896079063416e-01 1.786451488733291626e-01 2.683557802811264992e-03 -2.017905935645103455e-03 4.343646019697189331e-02 1.813830435276031494e-02 1.019194871187210083e-01 2.799512445926666260e-01 1.557219773530960083e-01 4.101223349571228027e-01 -2.777435481548309326e-01 -2.014683783054351807e-01 1.805881410837173462e-02 9.259341657161712646e-02 -5.070390924811363220e-02 2.080356627702713013e-01 3.491415455937385559e-02
1.949852854013442993e-01 7.468796521425247192e-02 -1.664272248744964600e-01 2.521311305463314056e-02 1.110240891575813293e-01 4.110626131296157837e-02 -2.068695127964019775e-01 6.105731055140495300e-02 -2.931271493434906006e-01 -1.044863238930702209e-01 -4.428798556327819824e-01 -1.010609716176986694e-01 -1.153958067297935486e-01 -2.988423593342304230e-02 1.462682485580444336e-01 -1.813137345016002655e-02 1.525746285915374756e-01 4.087535664439201355e-02 3.438904136419296265e-02 2.039186507463455200e-01 1.200914606451988220e-01 -4.488086793571710587e-03 -1.075926423072814941e-01 -2.724379301071166992e-01 4.969916641712188721e-01 -1.815155744552612305e-01 1.047568544745445251e-01 1.665120869874954224e-01 5.384139716625213623e-03 -9.264883585274219513e-03 2.036350369453430176e-01 -1.461457740515470505e-02
1.284023970365524292e-01 1.219360008835792542e-01 -3.624098002910614014e-02 6.777350325137376785e-03 -2.458424270153045654e-01 5.969823524355888367e-02 4.686132073402404785e-01 -4.419520869851112366e-02 -7.677678763866424561e-02 1.129220724105834961e-01 -1.492411941289901733e-01 -1.242679059505462646e-01 -1.804852671921253204e-02 7.416934240609407425e-03 5.398299917578697205e-02 5.130865797400474548e-02 -5.943671334534883499e-03 1.903795897960662842e-01 -2.063131034374237061e-01 3.780912980437278748e-02 1.816247999668121338e-01 4.157646372914314270e-02 1.107122600078582764e-01 -3.067555464804172516e-02 2.289817929267883301e-01 -2.942471802234649658e-01 -7.019104808568954468e-02 -3.051447272300720215e-01 1.600797176361083984e-01 3.795707821846008301e-01 6.048602052032947540e-03 2.906257510185241699e-01
-1.052584201097488403e-01 1.096881479024887085e-01 2.273530140519142151e-02 -3.749965876340866089e-02 9.474953263998031616e-02 -7.639733701944351196e-02 1.125597208738327026e-01 1.740095764398574829e-02 -4.118017256259918213e-01 6.826385855674743652e-02 1.006188709288835526e-02 1.028168131597340107e-03 6.533259898424148560e-02 -1.274103950709104538e-02 2.851650714874267578e-01 3.571890294551849365e-01 7.458311319351196289e-02 -1.195864602923393250e-01 -2.139958143234252930e-01 4.167384207248687744e-01 4.824035242199897766e-02 -1.780190318822860718e-01 -6.474068015813827515e-02 -2.484104633331298828e-01 8.822143822908401489e-02 -2.092934548854827881e-01 -8.825309574604034424e-02 7.674677670001983643e-02 9.761396050453186035e-02 -8.664581924676895142e-02 1.454394608736038208e-01 3.417647480964660645e-01
-2.629334926605224609e-01 2.209980338811874390e-01 1.516253799200057983e-01 -6.622382788918912411e-04 -2.355186827480792999e-02 9.156507253646850586e-02 1.156747713685035706e-01 -2.044855356216430664e-01 -3.678902983665466309e-01 -2.283444851636886597e-01 -2.371929883956909180e-01 -2.401452362537384033e-01 -1.359432935714721680e-01 -1.181221827864646912e-01 1.748743951320648193e-01 -1.640131883323192596e-02 2.971466258168220520e-02 2.270871400833129883e-01 -1.882119476795196533e-01 2.540188729763031006e-01 2.783595919609069824e-01 -2.345250546932220459e-01 -4.177724942564964294e-02 -1.733766123652458191e-02 2.465558201074600220e-01 -4.412361979484558105e-02 9.344039112329483032e-02 3.105571866035461426e-02 3.012904198840260506e-03 1.810155659914016724e-01 1.616691201925277710e-01 -1.092040538787841797e-01
2.470382899045944214e-01 9.616589546203613281e-02 -9.483874589204788208e-02 -9.246779978275299072e-02 4.875891655683517456e-02 -1.299013644456863403e-01 -5.038816109299659729e-02 -2.023408114910125732e-01 -2.367158830165863037e-01 -1.517320722341537476e-01 -1.576346307992935181e-01 2.046107053756713867e-01 -4.492867738008499146e-02 7.298425771296024323e-04 4.821744561195373535e-01 2.141217589378356934e-01 3.309911787509918213e-01 1.083773560822010040e-02 1.366471648216247559e-01 6.115232408046722412e-02 1.044608131051063538e-01 6.009001657366752625e-02 2.069800943136215210e-01 -2.487361878156661987e-01 1.862985193729400635e-01 2.910251542925834656e-02 1.493342779576778412e-02 -3.921996429562568665e-02 1.699315756559371948e-01 -9.560098499059677124e-02 2.665334343910217285e-01 1.600830256938934326e-01
-3.719490766525268555e-02 -4.687278717756271362e-02 2.083919048309326172e-01 -5.532231181859970093e-02 -7.314849644899368286e-02 -1.160930022597312927e-01 1.236027404665946960e-01 3.398419916629791260e-02 7.719855010509490967e-02 -5.565789937973022461e-01 -1.618744879961013794e-01 1.831146478652954102e-01 3.813590854406356812e-02 -7.075354456901550293e-02 2.347877919673919678e-01 -2.641720771789550781e-01 2.217020243406295776e-01 2.320655249059200287e-02 -2.899052798748016357e-01 1.799284517765045166e-01 4.255846887826919556e-02 8.441070467233657837e-02 2.612781524658203125e-01 -5.630085617303848267e-02 1.029705405235290527e-01 -1.829389184713363647e-01 2.098481506109237671e-01 -4.514909908175468445e-02 2.404597848653793335e-01 -1.122150272130966187e-01 1.619087532162666321e-02 -2.285834401845932007e-02
3.521513193845748901e-02 2.604681253433227539e-01 -1.319832056760787964e-01 -1.391531229019165039e-01 -9.033737704157829285e-03 -1.220005229115486145e-01 -4.360512644052505493e-02 -2.617945969104766846e-01 -2.015780508518218994e-01 -9.647582471370697021e-02 -1.812207549810409546e-01 2.880313806235790253e-02 -2.983346581459045410e-01 -1.875605732202529907e-01 -5.857542902231216431e-02 -2.321476861834526062e-02 3.245030343532562256e-02 1.028560101985931396e-02 -3.262580037117004395e-01 2.354117929935455322e-01 3.627447187900543213e-01 7.054533809423446655e-02 -5.463524139486253262e-04 -2.760424911975860596e-01 2.877078056335449219e-01 -1.561190038919448853e-01 2.683649957180023193e-02 -7.023056596517562866e-02 2.028035372495651245e-01 2.409052699804306030e-01 9.598158299922943115e-02 -2.123252721503376961e-03
1.366517841815948486e-01 -6.392543762922286987e-02 1.451034992933273315e-01 -1.771807223558425903e-01 -1.603390127420425415e-01 -2.073988467454910278e-01 -1.755174100399017334e-01 -1.206052117049694061e-02 -1.717300415039062500e-01 -3.152287304401397705e-01 1.573112327605485916e-03 1.741694472730159760e-02 -6.614350527524948120e-02 3.495494276285171509e-02 1.786009818315505981e-01 -2.379562258720397949e-01 1.068877726793289185e-01 8.704086393117904663e-02 -2.905570566654205322e-01 3.602131605148315430e-01 -1.344904899597167969e-01 -7.994033396244049072e-03 1.612091511487960815e-01 -1.925277858972549438e-01 9.142797440290451050e-02 -3.320672512054443359e-01 2.576463818550109863e-01 4.231981933116912842e-02 2.459914237260818481e-01 -1.439632475376129150e-01 1.120472252368927002e-01 -8.279850333929061890e-02
2.177364192903041840e-02 2.454497963190078735e-01 -1.792255602777004242e-02 2.341539859771728516e-01 7.659329473972320557e-02 -1.802033483982086182e-01 -1.446639746427536011e-01 -7.478156685829162598e-02 -1.014752537012100220e-01 -3.158179223537445068e-01 -4.627937674522399902e-01 7.118570059537887573e-02 1.103549674153327942e-01 -1.730581223964691162e-01 1.800848394632339478e-01 -2.935138717293739319e-02 -1.859016567468643188e-01 8.664279431104660034e-02 -1.302078068256378174e-01 8.509448170661926270e-02 1.118418872356414795e-01 -1.905059516429901123e-01 -6.162206828594207764e-02 -7.754334062337875366e-02 3.711578547954559326e-01 -2.364757359027862549e-01 1.290433555841445923e-01 1.083769127726554871e-01 2.103267759084701538e-01 -5.696160346269607544e-02 -1.256613433361053467e-01 -6.592343002557754517e-02
7.595062255859375000e-02 -4.385982453823089600e-02 -1.816510111093521118e-01 5.943753756582736969e-03 2.527767978608608246e-02 -2.017921060323715210e-01 2.875480428338050842e-02 1.319119185209274292e-01 -4.030382037162780762e-01 -3.587509095668792725e-01 -2.014804482460021973e-01 -3.763008862733840942e-02 -2.228983044624328613e-01 -8.418897539377212524e-02 1.960872262716293335e-01 -1.742191910743713379e-01 7.123050838708877563e-02 -3.466054052114486694e-02 -3.368217647075653076e-01 1.965402513742446899e-01 8.253949135541915894e-02 -6.493546068668365479e-02 2.269216626882553101e-02 -1.744918376207351685e-01 6.774176657199859619e-02 1.165080349892377853e-02 1.463304311037063599e-01 6.935009360313415527e-02 1.998087204992771149e-02 2.646500468254089355e-01 -3.070721328258514404e-01 -2.119898796081542969e-01
2.238864153623580933e-01 7.636670768260955811e-02 -1.600677222013473511e-01 7.348737865686416626e-02 -7.622393220663070679e-02 -1.955628395080566406e-01 4.306338261812925339e-03 -1.105079278349876404e-01 -3.120778203010559082e-01 -5.972292274236679077e-02 -1.060629561543464661e-01 2.685791999101638794e-02 -3.150228559970855713e-01 1.595778204500675201e-02 1.264631561934947968e-02 -1.448154449462890625e-02 2.240850823000073433e-03 2.667762637138366699e-01 -3.645581901073455811e-01 4.073913097381591797e-01 1.818877272307872772e-02 -2.765212953090667725e-02 -1.250179111957550049e-01 -2.867841422557830811e-01 2.355118691921234131e-01 -1.122866198420524597e-01 9.483221173286437988e-02 3.343171253800392151e-02 1.616186350584030151e-01 1.351714134216308594e-01 -1.380243003368377686e-01 -1.824804097414016724e-01
1.108946353197097778e-01 1.912812329828739166e-02 2.107214033603668213e-01 -2.311356812715530396e-01 -8.443347364664077759e-02 -1.970566064119338989e-02 5.193883180618286133e-02 -1.885073482990264893e-01 -2.189542353153228760e-01 -1.591137647628784180e-01 -1.877358406782150269e-01 -2.518656849861145020e-01 -8.371952176094055176e-02 2.241231352090835571e-01 2.651086822152137756e-02 1.793406605720520020e-01 4.218990206718444824e-01 1.269543468952178955e-01 -4.515041410923004150e-01 1.438424885272979736e-01 -8.220957964658737183e-02 -3.077683737501502037e-03 -1.096604987978935242e-01 -1.875424981117248535e-01 1.480242311954498291e-01 -1.486262381076812744e-01 -3.952628374099731445e-02 -4.340175539255142212e-02 -2.681390754878520966e-02 7.050684094429016113e-02 -7.459334284067153931e-02 2.244648486375808716e-01
-2.436419576406478882e-01 2.729104459285736084e-01 -1.820266395807266235e-01 -6.901498138904571533e-02 -2.731761522591114044e-02 -1.411103606224060059e-01 -6.458324939012527466e-02 -1.290869992226362228e-02 -3.122384846210479736e-01 -6.469708681106567383e-02 -5.707781389355659485e-02 -1.745864003896713257e-01 -9.186542779207229614e-02 1.081909835338592529e-01 2.848425805568695068e-01 2.076787799596786499e-01 1.904420368373394012e-02 -3.716465830802917480e-02 -3.970473408699035645e-01 8.119533956050872803e-02 1.790418028831481934e-01 3.544348180294036865e-01 2.104767858982086182e-01 -2.283316254615783691e-01 2.749757468700408936e-02 -2.800574339926242828e-02 9.425928443670272827e-02 6.285021454095840454e-02 1.411954462528228760e-01 1.191105321049690247e-02 8.277703076601028442e-02 2.490661889314651489e-01
-3.028588891029357910e-01 -5.230091139674186707e-02 8.284859359264373779e-02 -1.199903562664985657e-01 1.129130050539970398e-01 1.449634283781051636e-01 5.022794008255004883e-02 1.983822695910930634e-02 -1.192164123058319092e-01 -2.757905125617980957e-01 -3.337460011243820190e-02 -9.948691725730895996e-02 5.430296808481216431e-02 -1.487518101930618286e-01 2.298731543123722076e-02 8.224182575941085815e-02 3.829543888568878174e-01 -4.908822849392890930e-02 -2.432115972042083740e-01 1.895061284303665161e-01 8.502596057951450348e-03 -2.151788473129272461e-01 -1.201914250850677490e-01 -2.288418710231781006e-01 2.939480543136596680e-01 -1.999101936817169189e-01 1.665716916322708130e-01 -5.429892987012863159e-02 -1.372365206480026245e-01 3.513809144496917725e-01 7.369761168956756592e-02 2.276667654514312744e-01
5.773719772696495056e-02 -1.131329499185085297e-02 2.411016374826431274e-01 -2.608098089694976807e-02 -1.183692663908004761e-01 -5.982674285769462585e-02 3.511404693126678467e-01 -1.020871219225227833e-03 -2.005094736814498901e-01 -3.305242955684661865e-01 -4.870885610580444336e-02 1.010280698537826538e-01 2.342155873775482178e-01 -8.236722648143768311e-02 2.961184680461883545e-01 -1.227210983633995056e-01 9.332094341516494751e-02 -2.929903008043766022e-02 7.167425751686096191e-02 4.262397885322570801e-01 -7.077562808990478516e-02 -2.383715845644474030e-02 1.235389783978462219e-01 -1.873777061700820923e-01 1.987168639898300171e-01 -3.341678678989410400e-01 1.977756433188915253e-02 -2.040317468345165253e-02 1.075343191623687744e-01 -1.425942778587341309e-01 1.809532046318054199e-01 -3.847433626651763916e-02
-2.387852072715759277e-01 3.003588914871215820e-01 7.213752716779708862e-02 1.708952188491821289e-01 -7.131211459636688232e-03 -9.903266280889511108e-02 -1.577102765440940857e-02 -2.332945615053176880e-01 1.993600092828273773e-02 -6.489714235067367554e-02 -7.921253889799118042e-02 2.340163588523864746e-01 -5.963702872395515442e-02 2.363560199737548828e-01 2.589165978133678436e-02 2.284969761967658997e-02 2.625305056571960449e-01 -1.325905323028564453e-01 -2.803814411163330078e-01 2.634398937225341797e-01 1.241987347602844238e-01 -1.049998030066490173e-01 1.324501484632492065e-01 -1.702559888362884521e-01 6.258885562419891357e-02 -8.128288388252258301e-02 1.794457882642745972e-01 -9.553152136504650116e-03 7.261032704263925552e-03 1.289910674095153809e-01 3.415616750717163086e-01 3.793334364891052246e-01
-3.511542826890945435e-02 1.262585073709487915e-01 -1.796941161155700684e-01 2.455760687589645386e-01 -1.733512729406356812e-01 -1.593234091997146606e-01 1.668107509613037109e-01 -2.210212312638759613e-02 -2.910109460353851318e-01 6.834547966718673706e-03 -1.209297254681587219e-01 3.061444163322448730e-01 -1.935808658599853516e-01 4.900235682725906372e-02 2.848869860172271729e-01 -1.875494867563247681e-01 5.297684669494628906e-01 -5.201170966029167175e-02 1.803909987211227417e-02 -6.234304979443550110e-03 -1.765625178813934326e-01 3.397827595472335815e-02 2.224570661783218384e-01 -1.010122448205947876e-01 1.174291297793388367e-01 -8.701316267251968384e-02 2.303507737815380096e-02 2.433352172374725342e-03 -2.836270257830619812e-02 1.338999420404434204e-01 1.424295306205749512e-01 -1.432679444551467896e-01
8.552316576242446899e-02 1.170140355825424194e-01 7.505091279745101929e-02 -2.172632366418838501e-01 -2.133486978709697723e-02 5.478075519204139709e-02 -4.426369071006774902e-02 -1.122715249657630920e-01 -2.181202024221420288e-01 -1.255498975515365601e-01 -2.039060741662979126e-01 4.433145821094512939e-01 5.440142750740051270e-02 2.411280423402786255e-01 4.569752216339111328e-01 -1.423598974943161011e-01 1.663118898868560791e-01 1.322564333677291870e-01 1.277429461479187012e-01 1.949073523283004761e-01 5.982588231563568115e-02 1.108583137392997742e-01 -4.603362828493118286e-02 -7.731260359287261963e-02 3.149974644184112549e-01 -1.925404965877532959e-01 -1.471357345581054688e-01 4.615748301148414612e-02 1.351490914821624756e-01 -4.796925559639930725e-02 7.290597259998321533e-02 8.436685055494308472e-02
3.987967222929000854e-02 -2.591093480587005615e-01 7.281807251274585724e-03 -9.687568247318267822e-02 1.557685434818267822e-01 5.415288265794515610e-03 -9.940457344055175781e-02 5.014393478631973267e-02 -1.371438056230545044e-01 -1.108937412500381470e-01 -2.679906599223613739e-02 -1.502628028392791748e-01 5.834670737385749817e-02 -3.417125716805458069e-02 4.028117656707763672e-01 -2.176945507526397705e-01 7.013399899005889893e-02 6.767900288105010986e-02 -4.240922033786773682e-01 3.531138896942138672e-01 3.329601883888244629e-02 8.920744806528091431e-02 3.972058296203613281e-01 -1.200742647051811218e-01 4.322452098131179810e-02 -1.864255368709564209e-01 1.404212117195129395e-01 -6.197873502969741821e-02 1.638234555721282959e-01 -7.310317363590002060e-03 1.714574545621871948e-01 -6.892641633749008179e-02
-1.187692433595657349e-01 1.647117584943771362e-01 2.607998251914978027e-01 3.353688120841979980e-02 2.466487698256969452e-02 -1.073414757847785950e-01 9.362456202507019043e-02 -1.044107824563980103e-01 -9.273537993431091309e-02 -1.565503031015396118e-01 2.025900185108184814e-01 4.586850106716156006e-02 -2.199809625744819641e-02 -1.583822816610336304e-01 1.425665467977523804e-01 -4.342990368604660034e-02 3.791866004467010498e-01 1.823130100965499878e-01 -6.030813790857791901e-03 7.119390368461608887e-02 2.429717034101486206e-01 6.970460712909698486e-02 7.114998251199722290e-02 5.029461812227964401e-03 2.741104960441589355e-01 -2.235143780708312988e-01 3.741703331470489502e-01 6.600328534841537476e-02 4.738521948456764221e-02 -8.739373087882995605e-02 2.651813626289367676e-01 3.647243380546569824e-01
-3.498999774456024170e-02 8.502793498337268829e-03 2.185773849487304688e-01 -2.517635002732276917e-02 4.233039543032646179e-02 -1.996364742517471313e-01 -6.203460693359375000e-02 1.717162728309631348e-01 6.388138979673385620e-02 -5.528595298528671265e-03 -1.264180094003677368e-01 4.298857599496841431e-02 9.350278228521347046e-02 -9.104744344949722290e-02 2.194112241268157959e-01 -2.416182607412338257e-01 2.404111474752426147e-01 1.381073892116546631e-01 -1.841873675584793091e-01 3.030569851398468018e-01 -1.519025024026632309e-02 1.127592176198959351e-01 4.684741795063018799e-01 -1.020590886473655701e-01 2.282011210918426514e-01 -2.584200501441955566e-01 -6.753617525100708008e-02 -2.437137365341186523e-01 1.158249676227569580e-01 2.717636823654174805e-01 5.436221137642860413e-03 -1.193073466420173645e-01
-2.944749891757965088e-01 3.273649513721466064e-02 2.190376371145248413e-01 5.390062183141708374e-02 1.911428011953830719e-02 -1.464625000953674316e-01 1.494913697242736816e-01 -8.368784189224243164e-02 -3.349803388118743896e-01 -2.205516397953033447e-01 1.496497392654418945e-01 1.822537779808044434e-01 6.473278254270553589e-02 -7.919695973396301270e-02 1.269896775484085083e-01 1.106539741158485413e-01 1.004920974373817444e-01 1.551808267831802368e-01 -4.596706479787826538e-02 -3.300542384386062622e-02 2.205776572227478027e-01 -2.063137888908386230e-01 7.899231463670730591e-02 -1.083090826869010925e-01 1.971689313650131226e-01 -2.857630848884582520e-01 2.846537828445434570e-01 -1.293553709983825684e-01 1.383503973484039307e-01 -9.005122818052768707e-03 3.025913536548614502e-01 2.814424932003021240e-01
-4.243198782205581665e-02 1.534362584352493286e-01 2.405486851930618286e-01 8.697885274887084961e-02 -3.294840082526206970e-02 1.302523165941238403e-01 -6.202904134988784790e-02 1.158261001110076904e-01 -7.216456532478332520e-02 -2.042991966009140015e-01 -3.184097707271575928e-01 1.545682549476623535e-01 2.313448637723922729e-01 8.388500660657882690e-02 2.050183564424514771e-01 -3.326614201068878174e-01 4.380173608660697937e-02 -1.004282906651496887e-01 -2.779425978660583496e-01 1.226009204983711243e-01 2.158572524785995483e-01 -1.830521374940872192e-01 2.274036705493927002e-01 -3.218676745891571045e-01 2.046686410903930664e-01 -2.506186366081237793e-01 6.416966021060943604e-02 -9.973904490470886230e-02 1.137942075729370117e-02 1.416287422180175781e-01 3.881322219967842102e-03 -9.883781522512435913e-02
-8.961489796638488770e-02 4.282445833086967468e-02 6.164852157235145569e-02 7.453864067792892456e-02 -1.655214875936508179e-01 -1.865314841270446777e-01 2.253648191690444946e-01 4.622761532664299011e-02 -1.095064282417297363e-01 -2.497489899396896362e-01 -2.444862723350524902e-01 -3.442535176873207092e-02 -6.301214545965194702e-02 -1.539434939622879028e-01 2.994891107082366943e-01 -2.114920765161514282e-01 -1.764497607946395874e-01 3.678908199071884155e-02 -1.264526098966598511e-01 4.157854914665222168e-01 -4.651298373937606812e-02 -2.684473060071468353e-03 4.043595120310783386e-02 9.973571449518203735e-02 1.821206510066986084e-01 -1.809217035770416260e-01 2.444171905517578125e-02 8.761950768530368805e-03 4.232722818851470947e-01 -4.679047316312789917e-02 2.676210999488830566e-01 1.165813133120536804e-01
-1.176467165350914001e-01 8.912513405084609985e-02 1.371602118015289307e-01 1.889561563730239868e-01 3.627864271402359009e-02 -1.798838675022125244e-01 1.539657115936279297e-01 -1.524284482002258301e-01 -9.366279095411300659e-02 -3.353278934955596924e-01 5.814924091100692749e-02 -8.808831870555877686e-02 -1.006821244955062866e-01 1.075427047908306122e-02 5.180293321609497070e-02 1.591395437717437744e-01 2.124765366315841675e-01 8.510358631610870361e-02 -1.277990937232971191e-01 -8.474905788898468018e-02 3.404202163219451904e-01 -1.095450222492218018e-01 2.331039309501647949e-01 -7.981666363775730133e-03 3.871863484382629395e-01 -1.570358574390411377e-01 3.962601423263549805e-01 -1.759595796465873718e-02 1.757573187351226807e-01 -2.449346706271171570e-02 1.361120641231536865e-01 1.798640340566635132e-01
2.961864173412322998e-01 -1.555323004722595215e-01 -1.128271296620368958e-01 8.315427601337432861e-02 -8.175165206193923950e-02 1.599069684743881226e-02 -7.455637305974960327e-02 1.126648113131523132e-01 -1.080222725868225098e-01 -2.551565170288085938e-01 -1.523441374301910400e-01 2.422347515821456909e-01 -1.831611841917037964e-01 6.617721915245056152e-02 3.308141827583312988e-01 -1.766929179430007935e-01 9.899441152811050415e-02 -7.235029339790344238e-02 -3.482848703861236572e-01 1.288524270057678223e-01 -1.705235093832015991e-01 5.210003629326820374e-02 3.551917374134063721e-01 -2.221836447715759277e-01 3.047506809234619141e-01 -8.010016381740570068e-02 4.592957720160484314e-02 -1.949351280927658081e-01 1.880446635186672211e-02 1.476854272186756134e-02 -7.559335231781005859e-02 7.624519523233175278e-03
-2.200609892606735229e-01 -5.900024622678756714e-02 9.423258900642395020e-02 1.098466143012046814e-01 -1.405385229736566544e-02 -2.048681825399398804e-01 1.485763341188430786e-01 2.729032188653945923e-02 1.044923290610313416e-01 -2.334759384393692017e-01 6.979640573263168335e-02 1.522499509155750275e-02 -2.436901070177555084e-02 -3.650375083088874817e-02 7.121914625167846680e-02 1.655752658843994141e-01 3.536298871040344238e-01 3.377025723457336426e-01 -4.150111600756645203e-02 9.119781851768493652e-02 3.371810019016265869e-01 -2.064952403306961060e-01 1.159562170505523682e-01 6.054706126451492310e-02 3.058245480060577393e-01 -2.810455858707427979e-01 1.288504004478454590e-01 -3.731322288513183594e-02 1.694753468036651611e-01 1.186415702104568481e-01 2.131078392267227173e-01 2.364502847194671631e-01
-1.732954233884811401e-01 -6.567445397377014160e-02 1.352616995573043823e-01 -1.868897303938865662e-02 1.289898306131362915e-01 -1.541118472814559937e-01 -2.405166774988174438e-01 3.832921013236045837e-02 -1.906221210956573486e-01 -4.863588139414787292e-02 -1.603483557701110840e-01 6.383513100445270538e-03 3.136608302593231201e-01 -2.173916399478912354e-01 2.354441881179809570e-01 -1.893346309661865234e-01 1.310635060071945190e-01 -9.429871104657649994e-03 -1.353560537099838257e-01 2.076739370822906494e-01 7.812152802944183350e-02 -1.243930160999298096e-01 3.404625952243804932e-01 -7.499285787343978882e-02 3.681658804416656494e-01 -1.724659353494644165e-01 -1.625330001115798950e-02 -2.024809718132019043e-01 2.063972502946853638e-01 2.163887768983840942e-01 8.268365263938903809e-02 -1.458782702684402466e-01
-2.669762969017028809e-01 1.002179756760597229e-01 -1.069196220487356186e-02 -1.468210816383361816e-01 -1.724449843168258667e-01 9.397277235984802246e-02 1.405438184738159180e-01 -1.365250051021575928e-01 -3.931801915168762207e-01 -2.499921172857284546e-01 -2.791984081268310547e-01 -9.202501177787780762e-02 -1.898253262042999268e-01 -1.383686959743499756e-01 4.416989535093307495e-02 -4.595027863979339600e-02 2.153399586677551270e-01 1.477151960134506226e-01 -7.613003998994827271e-02 3.579708933830261230e-01 1.499968022108078003e-01 -2.282614111900329590e-01 -6.408999860286712646e-02 -4.867755249142646790e-02 3.266897797584533691e-01 -3.063441254198551178e-02 -3.420062735676765442e-02 -2.617058716714382172e-02 -1.096777096390724182e-01 1.935637444257736206e-01 -1.225940585136413574e-01 -6.820789538323879242e-03
9.647612273693084717e-02 3.410849273204803467e-01 -4.004866257309913635e-02 9.710760787129402161e-03 6.309622526168823242e-02 -1.309054493904113770e-01 1.328358203172683716e-01 -2.883286774158477783e-01 -3.633579611778259277e-01 -1.141998022794723511e-01 -3.964424505829811096e-02 -1.341291815042495728e-01 -9.328090399503707886e-02 -1.755594089627265930e-02 -1.201676111668348312e-02 -9.052515774965286255e-02 2.328077256679534912e-01 -1.174150686711072922e-02 -2.481565028429031372e-01 3.524775803089141846e-01 2.528884410858154297e-01 -1.743225753307342529e-01 -1.744337230920791626e-01 -1.951937377452850342e-01 3.626209795475006104e-01 7.661267369985580444e-02 2.305048704147338867e-02 1.487076655030250549e-02 4.884649813175201416e-02 1.191800013184547424e-01 3.527137264609336853e-02 9.899204224348068237e-02
-6.173299252986907959e-02 -1.908861547708511353e-01 8.519113063812255859e-02 -4.186986386775970459e-02 -1.347808986902236938e-01 -2.221872806549072266e-01 -4.268608242273330688e-02 1.178554147481918335e-01 -1.361434012651443481e-01 -2.946170866489410400e-01 -1.696972548961639404e-01 1.123195141553878784e-01 1.061462685465812683e-01 -6.561631709337234497e-02 9.211065620183944702e-02 -3.042727112770080566e-01 -4.361033439636230469e-02 -5.996055901050567627e-02 -2.527660429477691650e-01 1.627579778432846069e-01 2.242354489862918854e-02 1.819382011890411377e-01 1.796779632568359375e-01 5.092849582433700562e-02 3.990566134452819824e-01 -3.155674338340759277e-01 4.710441135102882981e-05 5.950724333524703979e-02 3.913466930389404297e-01 -5.630658939480781555e-02 1.023716852068901062e-01 -1.028444692492485046e-01
-1.775014102458953857e-01 5.456908419728279114e-02 6.823106203228235245e-03 -5.526813492178916931e-02 1.169828623533248901e-01 -1.446168869733810425e-01 -2.782033570110797882e-02 -2.572776675224304199e-01 -2.511711418628692627e-01 -8.879239112138748169e-02 -3.292953968048095703e-01 -2.213452570140361786e-02 9.051383286714553833e-02 -6.063635274767875671e-02 -1.042759492993354797e-01 -2.903434261679649353e-02 4.912450537085533142e-02 9.356962889432907104e-02 -2.433146089315414429e-01 2.709363400936126709e-01 2.457688897848129272e-01 -1.946598142385482788e-01 -8.020726591348648071e-02 -2.999805510044097900e-01 3.177680671215057373e-01 -2.156380712985992432e-01 -2.953809499740600586e-01 -1.110222190618515015e-01 8.302295953035354614e-02 9.556028991937637329e-02 8.567716181278228760e-02 2.201283723115921021e-01
-2.962761744856834412e-02 9.014239907264709473e-02 -3.792078420519828796e-02 -1.838365495204925537e-01 -1.477843672037124634e-01 -2.380262017250061035e-01 2.458289265632629395e-02 -1.428178101778030396e-01 -4.186735451221466064e-01 -2.874891757965087891e-01 -2.812277376651763916e-01 -1.369502842426300049e-01 1.195651851594448090e-02 -1.288902461528778076e-01 1.079213246703147888e-01 -2.128358334302902222e-01 -1.319755464792251587e-01 -1.613382995128631592e-01 -1.625566184520721436e-01 3.186535462737083435e-02 -1.149094700813293457e-01 7.896348834037780762e-02 2.505746483802795410e-01 1.019518822431564331e-01 2.261866331100463867e-01 -2.146449387073516846e-01 -3.549156337976455688e-02 -9.694904088973999023e-02 1.763731390237808228e-01 3.364304900169372559e-01 9.304986894130706787e-02 4.928876459598541260e-02
-2.543838322162628174e-01 -2.624452114105224609e-01 2.581371366977691650e-01 -1.089333593845367432e-01 7.742771506309509277e-02 1.127248816192150116e-02 5.832604318857192993e-02 -2.788863182067871094e-01 -7.770900428295135498e-02 -4.797941073775291443e-02 -1.432432532310485840e-01 8.809316158294677734e-02 4.422233253717422485e-02 -1.241702288389205933e-01 1.609332710504531860e-01 -2.121437937021255493e-01 1.218343898653984070e-02 -6.418060511350631714e-03 -1.495172828435897827e-01 3.224058747291564941e-01 2.035312056541442871e-01 2.495834678411483765e-01 2.856123745441436768e-01 -8.211602270603179932e-02 2.217852622270584106e-01 -2.129679918289184570e-01 1.494997739791870117e-01 -3.192180022597312927e-02 2.293366789817810059e-01 2.123095840215682983e-01 1.718439161777496338e-01 -1.098695769906044006e-01
3.965284302830696106e-02 -1.480329930782318115e-01 1.220608800649642944e-01 1.551779210567474365e-01 -4.780518636107444763e-02 -6.078951805830001831e-02 2.475393563508987427e-02 5.339992046356201172e-02 -1.775746196508407593e-01 -1.366337835788726807e-01 -1.035981476306915283e-01 -2.569306083023548126e-02 2.038283944129943848e-01 -1.929465085268020630e-01 2.395848631858825684e-01 -2.086481899023056030e-01 2.351199239492416382e-01 2.106234431266784668e-01 -8.269795030355453491e-02 4.283137321472167969e-01 -1.447876129532232881e-04 -7.065970450639724731e-03 4.816062152385711670e-01 -2.098456770181655884e-01 -6.042659655213356018e-02 -1.254219710826873779e-01 3.187163919210433960e-02 -1.919201016426086426e-01 8.061385899782180786e-02 9.163729101419448853e-02 2.086404561996459961e-01 -7.185742259025573730e-02
-9.822120517492294312e-02 4.992444813251495361e-02 8.547350764274597168e-02 -1.517046838998794556e-01 -2.264463305473327637e-01 -2.317276746034622192e-01 -4.876019433140754700e-02 -3.139576613903045654e-01 -1.597169935703277588e-01 -3.305801749229431152e-01 -1.591926366090774536e-01 -1.632837206125259399e-01 1.861132681369781494e-01 4.002200439572334290e-02 3.011425435543060303e-01 -2.095141708850860596e-01 -6.821895390748977661e-02 3.833593055605888367e-02 -1.832306236028671265e-01 2.338300049304962158e-01 6.864177435636520386e-02 1.238108798861503601e-01 1.694096624851226807e-01 4.895506054162979126e-02 2.958317995071411133e-01 2.545157447457313538e-02 9.005048125982284546e-02 -9.440706670284271240e-02 6.153838708996772766e-02 3.008959591388702393e-01 1.246822401881217957e-01 1.828400194644927979e-01
5.011239089071750641e-03 -4.856870695948600769e-02 9.636907838284969330e-03 -5.961407348513603210e-02 2.413415350019931793e-02 4.807604476809501648e-02 1.142727509140968323e-01 5.961644276976585388e-02 -3.362353742122650146e-01 -1.609145253896713257e-01 -2.706359028816223145e-01 2.025594376027584076e-02 3.849421739578247070e-01 3.111640736460685730e-02 1.857435107231140137e-01 -8.473857492208480835e-02 8.373431861400604248e-03 -3.030471736565232277e-03 1.045338064432144165e-01 2.225237637758255005e-01 1.756814122200012207e-01 -1.323910653591156006e-01 -4.528679326176643372e-02 -2.702265381813049316e-01 2.871994376182556152e-01 -3.822910785675048828e-01 1.479967385530471802e-01 -1.610604226589202881e-01 3.065790235996246338e-01 -1.074897721409797668e-01 5.828537419438362122e-02 -4.034613817930221558e-02
1.345924139022827148e-01 1.163721084594726562e-01 5.112469196319580078e-02 7.493627816438674927e-02 -1.494842469692230225e-01 -2.007645070552825928e-01 2.596608176827430725e-02 -9.699566662311553955e-02 -3.617644309997558594e-01 -3.179935514926910400e-01 -5.627649649977684021e-02 -1.478098481893539429e-01 3.698622882366180420e-01 -3.238299116492271423e-02 1.963355392217636108e-01 -3.311270847916603088e-02 1.732087582349777222e-01 -2.133648246526718140e-01 6.256475299596786499e-02 2.905308902263641357e-01 4.385257605463266373e-03 7.538014650344848633e-02 -1.031600385904312134e-01 -2.365558594465255737e-01 1.999247670173645020e-01 -2.043565660715103149e-01 1.520042717456817627e-01 -1.133735254406929016e-01 1.186779066920280457e-01 2.417078316211700439e-01 1.569423675537109375e-01 4.360216110944747925e-02
6.452251225709915161e-02 -3.857911005616188049e-02 -1.192217096686363220e-01 -1.507706791162490845e-01 -2.539504878222942352e-02 -1.709000021219253540e-01 9.861700981855392456e-02 -1.053812056779861450e-01 -2.424074262380599976e-01 -2.574923336505889893e-01 -2.615534067153930664e-01 -7.362918555736541748e-02 -1.195405721664428711e-01 1.305189579725265503e-01 1.545953899621963501e-01 1.920891404151916504e-01 3.356803655624389648e-01 -5.751696228981018066e-02 -1.617635190486907959e-01 1.002930849790573120e-01 1.481471359729766846e-01 -6.892864406108856201e-02 -8.325152099132537842e-02 -4.365191459655761719e-01 1.089972779154777527e-01 -3.142668306827545166e-01 -1.464431285858154297e-01 5.470333993434906006e-02 2.035023570060729980e-01 -8.737172186374664307e-02 -6.845199316740036011e-02 -2.247077822685241699e-01
3.363237529993057251e-02 7.860338687896728516e-02 2.729113996028900146e-01 2.165680974721908569e-01 -2.697524130344390869e-01 4.547297954559326172e-02 9.856025874614715576e-02 -2.134392708539962769e-01 -1.634274609386920929e-02 -1.950559914112091064e-01 -1.049976423382759094e-01 3.331963345408439636e-02 2.972415648400783539e-02 -1.732178479433059692e-01 3.349455296993255615e-01 1.299949586391448975e-01 1.535956412553787231e-01 1.553891897201538086e-01 -2.342240065336227417e-01 9.970425069332122803e-02 1.626310795545578003e-01 8.773723244667053223e-02 9.884823113679885864e-02 6.666051596403121948e-02 2.158221602439880371e-01 -1.863408833742141724e-03 2.208540737628936768e-01 -3.068101704120635986e-01 3.263449668884277344e-01 -1.985546797513961792e-01 -1.775999218225479126e-01 5.404441803693771362e-02
-9.270367026329040527e-02 -1.494438201189041138e-01 1.416702717542648315e-01 -5.543880537152290344e-02 -2.141304314136505127e-03 9.854506701231002808e-02 -3.710656240582466125e-02 -7.040188461542129517e-02 -2.980022691190242767e-02 -2.716710269451141357e-01 -1.924298852682113647e-01 5.238638818264007568e-02 1.999819278717041016e-01 6.890664249658584595e-02 2.482789754867553711e-01 -2.068327367305755615e-01 2.014233171939849854e-01 1.348513066768646240e-01 -1.985607594251632690e-01 4.329371452331542969e-01 -4.129212722182273865e-02 1.402542740106582642e-01 5.120422840118408203e-01 -1.239266470074653625e-01 1.160800009965896606e-01 -1.201454997062683105e-01 7.699096202850341797e-02 -4.294888116419315338e-03 1.251619774848222733e-02 1.452616006135940552e-01 1.396551728248596191e-01 8.422822505235671997e-02
-5.654552578926086426e-02 8.261014521121978760e-02 -1.231971606612205505e-01 2.043268084526062012e-01 1.792815178632736206e-01 1.722289472818374634e-01 2.890956401824951172e-02 2.313642390072345734e-02 -4.031922817230224609e-01 -2.724071443080902100e-01 -1.541236490011215210e-01 -2.424301505088806152e-01 2.378001362085342407e-01 1.597709022462368011e-02 1.940958350896835327e-01 2.110878676176071167e-01 7.524743676185607910e-02 2.426834553480148315e-01 -2.745998799800872803e-01 2.822944335639476776e-02 1.438357681035995483e-01 -6.844712048768997192e-02 1.814493536949157715e-01 -1.971125900745391846e-01 1.632520556449890137e-01 -1.056684553623199463e-01 2.103121876716613770e-01 1.346691101789474487e-01 -9.933151304721832275e-02 2.267342060804367065e-01 8.523846417665481567e-02 7.006046921014785767e-02
-3.255628049373626709e-01 1.231357604265213013e-01 6.841585785150527954e-02 1.433997899293899536e-01 5.502055212855339050e-02 1.605576574802398682e-01 1.006918177008628845e-01 -2.316350303590297699e-02 -4.387900978326797485e-02 -2.203675210475921631e-01 -5.418879166245460510e-02 5.340878292918205261e-02 -9.657028317451477051e-02 -1.145931109786033630e-01 9.450612217187881470e-02 2.567636780440807343e-02 4.161036908626556396e-01 5.190036073327064514e-02 -3.965639472007751465e-01 -9.919156879186630249e-02 2.677721679210662842e-01 -2.507213056087493896e-01 1.002352102659642696e-03 -5.683089420199394226e-02 1.959449350833892822e-01 -1.787234656512737274e-02 2.016157954931259155e-01 -2.852936089038848877e-01 1.911223679780960083e-01 2.093916684389114380e-01 2.545671770349144936e-03 6.269439309835433960e-02
2.207738012075424194e-01 -1.352166235446929932e-01 -1.860037147998809814e-01 3.286604955792427063e-02 -8.240126073360443115e-02 -6.145671382546424866e-02 1.166441142559051514e-01 -3.167025446891784668e-01 -2.800847887992858887e-01 -1.435860544443130493e-01 -1.877847909927368164e-01 -4.342895746231079102e-02 -1.699358969926834106e-01 -1.463836431503295898e-01 -3.710627555847167969e-03 -1.281691193580627441e-01 1.840378791093826294e-01 5.586582049727439880e-02 -2.676648795604705811e-01 3.191176950931549072e-01 1.083993539214134216e-01 8.403345942497253418e-02 1.036027912050485611e-02 -2.170273810625076294e-01 2.031087726354598999e-01 -1.106518954038619995e-01 9.173768758773803711e-02 2.057368755340576172e-01 -1.088112220168113708e-01 3.543731868267059326e-01 -2.213401794433593750e-01 -5.214929580688476562e-02
-1.663713366724550724e-03 2.013161629438400269e-01 -2.664044499397277832e-01 -1.050298288464546204e-01 -7.684513181447982788e-02 -3.074878454208374023e-02 8.984313905239105225e-02 -1.536183059215545654e-02 -1.208065170794725418e-02 -3.540989756584167480e-01 -3.832037374377250671e-02 3.300787508487701416e-01 -7.712744176387786865e-02 -2.410630434751510620e-01 -5.866540223360061646e-02 -8.337192237377166748e-03 3.670272529125213623e-01 -1.893280893564224243e-01 -2.129370570182800293e-01 7.549760490655899048e-02 1.711850315332412720e-01 3.452865034341812134e-02 2.196331471204757690e-01 -1.603733003139495850e-01 3.303424119949340820e-01 -1.421965379267930984e-02 -1.503098309040069580e-01 2.155746966600418091e-01 1.453645378351211548e-01 1.322156935930252075e-01 -3.378370311111211777e-03 -1.253644227981567383e-01
-2.635449171066284180e-01 3.184984251856803894e-02 4.514141939580440521e-03 -1.052669137716293335e-01 -4.733733832836151123e-02 -7.929483056068420410e-02 2.296741493046283722e-02 -2.393820285797119141e-01 -4.838982820510864258e-01 -2.464288026094436646e-01 -4.298860579729080200e-02 1.174533925950527191e-02 -1.964195966720581055e-01 -1.199224442243576050e-01 -1.084904372692108154e-01 -6.089467555284500122e-02 1.025095116347074509e-02 6.915596127510070801e-02 -7.947371900081634521e-02 3.344572186470031738e-01 4.213370084762573242e-01 -1.262261122465133667e-01 5.156016349792480469e-02 -1.734356135129928589e-01 2.849914431571960449e-01 -4.923232272267341614e-02 1.009201407432556152e-01 -3.509337082505226135e-02 6.823322921991348267e-02 1.415126621723175049e-01 -1.154862493276596069e-01 -6.645686924457550049e-02
8.020225167274475098e-02 1.128738299012184143e-01 1.177961155772209167e-01 1.663191020488739014e-01 -5.143887177109718323e-02 -4.599719122052192688e-02 -2.200902402400970459e-01 -1.569761782884597778e-01 -2.987882196903228760e-01 -1.239459291100502014e-01 1.781312078237533569e-01 -9.425069391727447510e-02 -1.636668443679809570e-01 9.990868717432022095e-02 3.840613365173339844e-02 -3.541412204504013062e-02 5.228806659579277039e-02 2.382870614528656006e-01 -7.149062305688858032e-02 1.840261965990066528e-01 2.757588401436805725e-03 2.601457573473453522e-02 1.252907663583755493e-01 -2.739735841751098633e-01 3.156864047050476074e-01 -1.776102036237716675e-01 8.519085496664047241e-02 2.895864248275756836e-01 3.982251286506652832e-01 -7.306355983018875122e-02 -2.106730788946151733e-01 2.369321286678314209e-01
9.188463538885116577e-02 2.079599946737289429e-01 -1.646616160869598389e-01 -5.144893750548362732e-02 2.927913889288902283e-02 2.305366843938827515e-01 2.694764547049999237e-02 -2.599074542522430420e-01 -2.043267488479614258e-01 -2.514629960060119629e-01 -2.629046142101287842e-01 1.110676825046539307e-01 1.389070693403482437e-02 -5.438711959868669510e-03 2.821365892887115479e-01 -2.451696246862411499e-01 2.058120816946029663e-01 -1.100830584764480591e-01 1.520567089319229126e-01 2.036469280719757080e-01 3.434619903564453125e-01 2.191715873777866364e-02 9.288456290960311890e-02 -4.884823784232139587e-02 8.252631127834320068e-02 -3.140068948268890381e-01 6.192775815725326538e-02 -1.960224509239196777e-01 2.001644819974899292e-01 1.238212287425994873e-01 5.400644615292549133e-03 1.351643055677413940e-01
9.348201006650924683e-02 2.322552949190139771e-01 -1.710147857666015625e-01 7.716266065835952759e-02 -1.025040075182914734e-01 -1.007373929023742676e-01 -5.876539647579193115e-02 -1.698178648948669434e-01 -2.017546892166137695e-01 -1.439532637596130371e-01 -2.962338924407958984e-01 -1.696870103478431702e-02 4.525608941912651062e-02 -3.329015895724296570e-02 2.513283491134643555e-01 -1.293586045503616333e-01 2.231985926628112793e-01 -8.953021466732025146e-02 -9.409130364656448364e-02 1.696025282144546509e-01 3.245047032833099365e-01 -1.783552393317222595e-02 -2.626128792762756348e-01 -1.124137565493583679e-01 1.299579590559005737e-01 -3.675762414932250977e-01 9.155701100826263428e-02 -2.423797398805618286e-01 2.881393134593963623e-01 1.292885541915893555e-01 9.572780877351760864e-02 -7.704044133424758911e-02
1.414954364299774170e-01 -2.273298241198062897e-02 -4.576417058706283569e-02 1.985695809125900269e-01 5.991444457322359085e-03 -1.834244728088378906e-01 6.499405205249786377e-02 -1.471465378999710083e-01 -1.336836516857147217e-01 -1.124427244067192078e-01 -1.789034307003021240e-01 2.362391166388988495e-02 -8.448554575443267822e-02 1.889861002564430237e-02 1.924416571855545044e-01 -2.130933292210102081e-02 2.225184589624404907e-01 3.551628068089485168e-02 -3.794291615486145020e-01 3.626007735729217529e-01 -4.241358116269111633e-02 -2.702358365058898926e-01 -1.125668138265609741e-01 -3.015922307968139648e-01 3.290013223886489868e-02 -1.034631505608558655e-01 1.121606528759002686e-01 2.343075424432754517e-01 -1.464437693357467651e-01 3.501532673835754395e-01 -6.681076437234878540e-02 -1.945719569921493530e-01
-1.127704791724681854e-02 9.960042685270309448e-02 1.342264283448457718e-02 -2.737369239330291748e-01 -1.114453002810478210e-01 -2.018902599811553955e-01 -2.331510484218597412e-01 5.158436484634876251e-03 -2.279073148965835571e-01 -2.309291362762451172e-01 -7.980048656463623047e-02 -4.398953542113304138e-02 -1.575530767440795898e-01 -5.032767727971076965e-02 3.561958670616149902e-01 2.273760139942169189e-01 1.561720073223114014e-01 9.358779340982437134e-02 1.641246862709522247e-02 -3.473667427897453308e-02 1.836919784545898438e-01 1.804565079510211945e-02 1.383668631315231323e-01 -1.593917906284332275e-01 4.479573667049407959e-01 -4.061389714479446411e-02 1.200751401484012604e-02 -1.212858185172080994e-01 1.906258165836334229e-01 -2.626875042915344238e-01 8.817932754755020142e-02 2.103291898965835571e-01
1.073709875345230103e-01 7.499753683805465698e-02 1.445440016686916351e-02 1.260976344347000122e-01 -2.527637481689453125e-01 -3.937577456235885620e-02 -4.568821191787719727e-02 1.564809530973434448e-01 -3.771917223930358887e-01 -3.561553359031677246e-01 2.468040585517883301e-02 -1.093483343720436096e-01 2.460513412952423096e-01 -4.232348874211311340e-03 1.329475343227386475e-01 -1.187299191951751709e-01 2.728122770786285400e-01 -7.702488452196121216e-02 -2.707469277083873749e-02 2.308766394853591919e-01 4.054663702845573425e-03 1.224259957671165466e-01 -1.131026446819305420e-01 -2.307304739952087402e-01 1.406908333301544189e-01 -3.551316559314727783e-01 1.079261451959609985e-01 -2.063554823398590088e-01 2.484211176633834839e-01 -5.062730237841606140e-02 1.390284001827239990e-01 -3.909626975655555725e-02
-1.368640363216400146e-01 1.652346849441528320e-01 2.432390116155147552e-02 -1.840285025537014008e-03 -2.522312104701995850e-02 1.028516665101051331e-01 1.496310532093048096e-01 -5.990530923008918762e-02 -8.255021274089813232e-02 -4.287082254886627197e-01 -4.737696647644042969e-01 -2.693322300910949707e-02 -1.298792958259582520e-01 -2.883992791175842285e-01 1.226271316409111023e-01 -1.030060011544264853e-04 1.244296059012413025e-01 1.212728619575500488e-01 -1.605254411697387695e-01 1.517837494611740112e-01 5.757842678576707840e-03 9.309080243110656738e-02 -1.040277555584907532e-01 -2.973380982875823975e-01 5.931581184267997742e-02 -1.906948536634445190e-01 1.739035844802856445e-01 -1.355310529470443726e-01 -3.875016048550605774e-02 1.255005300045013428e-01 3.004950582981109619e-01 -4.835805669426918030e-02
-9.284357726573944092e-02 -1.294020116329193115e-01 1.658669263124465942e-01 4.921270534396171570e-02 -1.148245260119438171e-01 -1.083547249436378479e-01 4.009703099727630615e-01 -1.276087164878845215e-01 -1.506229043006896973e-01 -1.624848991632461548e-01 -3.718518614768981934e-01 -3.085682094097137451e-01 5.322047322988510132e-02 5.412404611706733704e-02 1.908142268657684326e-01 -1.357056796550750732e-01 9.603341668844223022e-02 1.617874056100845337e-01 -2.530019283294677734e-01 -4.502104222774505615e-02 2.330389320850372314e-01 -1.378796901553869247e-02 1.667435467243194580e-01 -2.850038409233093262e-01 -4.527390375733375549e-02 -3.548764437437057495e-02 1.723672263324260712e-02 2.228969782590866089e-01 1.153319254517555237e-01 -1.073732823133468628e-01 -1.144350171089172363e-01 2.082614600658416748e-01
-1.617189869284629822e-02 9.827461838722229004e-02 -8.124398440122604370e-02 -7.865488529205322266e-02 -8.001365698873996735e-03 -3.888362348079681396e-01 1.756980419158935547e-01 -2.399413436651229858e-01 3.461389569565653801e-03 -6.071193888783454895e-02 -2.855582833290100098e-01 -1.509944945573806763e-01 -2.880450487136840820e-01 7.407710701227188110e-02 5.886199325323104858e-02 -1.710780896246433258e-02 2.520459890365600586e-02 6.037119030952453613e-02 -1.785988658666610718e-01 2.686994969844818115e-01 1.447618305683135986e-01 -6.508269906044006348e-02 1.123858839273452759e-01 -3.241577744483947754e-01 3.415505886077880859e-01 -1.239199191331863403e-01 -1.889608800411224365e-01 -5.226547271013259888e-02 7.058485597372055054e-02 3.260059952735900879e-01 6.592223793268203735e-02 1.510059693828225136e-03
1.575765311717987061e-01 9.316611289978027344e-02 -1.937466114759445190e-01 2.224469184875488281e-01 -9.211504459381103516e-02 -1.701085013337433338e-03 7.771208882331848145e-02 -3.618533909320831299e-02 -1.850091516971588135e-01 -3.057084679603576660e-01 -1.947548240423202515e-01 1.226110830903053284e-01 -2.242195047438144684e-02 4.727778956294059753e-02 2.368492633104324341e-01 -1.582901030778884888e-01 9.293125942349433899e-03 -7.967832498252391815e-04 2.740445733070373535e-01 3.234662413597106934e-01 2.418926656246185303e-01 -5.683424323797225952e-02 6.920572370290756226e-02 -2.697942256927490234e-01 1.317338943481445312e-01 -2.100959718227386475e-01 -8.183681964874267578e-02 9.412124007940292358e-02 2.764488458633422852e-01 8.781141042709350586e-02 2.932591140270233154e-01 1.810199320316314697e-01
-1.874870806932449341e-02 1.027096584439277649e-01 7.466995622962713242e-03 -1.213826388120651245e-01 2.204393781721591949e-02 -6.022590026259422302e-02 6.019994616508483887e-02 -1.205334588885307312e-01 -3.925480842590332031e-01 -8.394914865493774414e-02 -1.434630900621414185e-01 -7.903201133012771606e-02 -1.575518250465393066e-01 -2.306230813264846802e-01 -3.379189595580101013e-02 1.936057358980178833e-01 2.247744053602218628e-01 1.932079195976257324e-01 -4.931341484189033508e-02 -1.190328150987625122e-01 1.412340700626373291e-01 -8.655697107315063477e-02 -3.114262223243713379e-01 -2.999524474143981934e-01 3.108461499214172363e-01 -2.609988451004028320e-01 3.881344944238662720e-02 1.305058412253856659e-02 1.125163435935974121e-01 3.734559416770935059e-01 -1.368671562522649765e-02 9.925186634063720703e-02
1.363194733858108521e-01 2.267417162656784058e-01 -6.474826484918594360e-02 -8.966499567031860352e-02 -1.953092217445373535e-01 -4.116772487759590149e-02 2.052047550678253174e-01 -2.255977392196655273e-01 8.974440395832061768e-03 -1.712947040796279907e-01 -1.720010042190551758e-01 -1.723621226847171783e-02 -2.006244659423828125e-01 -2.050601691007614136e-01 -2.032741531729698181e-02 -3.542106226086616516e-02 1.243149861693382263e-01 3.343803063035011292e-02 -2.344718873500823975e-01 1.166050061583518982e-01 2.895343303680419922e-01 2.202589064836502075e-02 -9.339783340692520142e-02 -3.287672102451324463e-01 4.510874748229980469e-01 -9.056333452463150024e-02 6.976421177387237549e-02 -1.421770751476287842e-01 2.300169318914413452e-01 2.539292275905609131e-01 -2.740531973540782928e-02 2.198997139930725098e-02
-1.318025887012481689e-01 5.464246869087219238e-02 -3.539314121007919312e-02 -1.297334209084510803e-02 -8.153896033763885498e-02 -3.754167351871728897e-03 -1.183734908699989319e-01 -2.355174534022808075e-02 -3.460672497749328613e-01 -2.451142109930515289e-02 -1.103634834289550781e-01 5.265134200453758240e-02 2.226677536964416504e-01 -3.162681311368942261e-02 2.803653776645660400e-01 -2.157393395900726318e-01 -7.916546612977981567e-02 -9.957236051559448242e-02 -1.892922073602676392e-01 1.981425881385803223e-01 -9.992565214633941650e-02 1.667776703834533691e-01 4.207972586154937744e-01 2.873481437563896179e-02 1.734230071306228638e-01 -3.887881040573120117e-01 1.287536770105361938e-01 -2.963520586490631104e-01 1.974046677350997925e-01 -2.357976324856281281e-02 6.934016942977905273e-03 1.173463538289070129e-01
-7.269840687513351440e-03 2.313021011650562286e-02 -1.130286380648612976e-01 -2.863209247589111328e-01 -1.500965058803558350e-01 -1.112106367945671082e-01 2.650381624698638916e-01 -5.640979111194610596e-02 -3.897639811038970947e-01 -2.341262549161911011e-01 1.402094066143035889e-01 -5.279684439301490784e-02 -2.014547772705554962e-02 9.935730695724487305e-02 1.120538078248500824e-02 -3.482136130332946777e-01 -8.941257745027542114e-02 8.928858488798141479e-02 -6.023970898240804672e-03 3.416723012924194336e-02 2.080688253045082092e-02 9.746323525905609131e-02 -1.131644621491432190e-01 -2.994861304759979248e-01 2.822699844837188721e-01 -1.475141346454620361e-01 1.345466226339340210e-01 1.271440982818603516e-01 1.916281878948211670e-01 1.718486696481704712e-01 -2.639488875865936279e-01 1.851255744695663452e-01
2.010430544614791870e-01 1.510856002569198608e-01 -1.071918234229087830e-01 1.422558724880218506e-01 -2.659126371145248413e-02 -2.619213424623012543e-02 6.774888187646865845e-02 -1.953157186508178711e-01 -2.210925370454788208e-01 -1.828378140926361084e-01 -2.375572025775909424e-01 8.448594808578491211e-02 1.131009608507156372e-01 3.110491111874580383e-02 2.997199296951293945e-01 -7.470240443944931030e-02 2.543254494667053223e-01 -8.700831234455108643e-02 6.496286392211914062e-02 3.843713700771331787e-01 1.943150162696838379e-01 9.534575045108795166e-02 -1.234036237001419067e-01 -9.833209961652755737e-02 1.396406535059213638e-02 -4.858107566833496094e-01 1.068146377801895142e-01 -1.446892023086547852e-01 1.821542233228683472e-01 7.849834859371185303e-03 -8.993336558341979980e-02 9.161884663626551628e-04
-9.108375757932662964e-02 5.693551525473594666e-02 2.098554968833923340e-01 -3.016943484544754028e-02 8.648083359003067017e-02 -4.871146753430366516e-03 2.164186090230941772e-01 8.986397832632064819e-02 -2.731467783451080322e-01 -1.635543704032897949e-01 1.720993663184344769e-03 1.425373703241348267e-01 4.779837559908628464e-03 -2.609992921352386475e-01 4.163205251097679138e-02 1.948514133691787720e-01 2.974260747432708740e-01 1.445604711771011353e-01 -1.431740373373031616e-01 1.601594686508178711e-01 2.404879927635192871e-01 -2.275938838720321655e-01 3.312401771545410156e-01 -4.755419865250587463e-02 2.123176008462905884e-01 -1.623275876045227051e-01 2.142995595932006836e-01 -5.904980003833770752e-02 -1.220117881894111633e-01 -1.189150065183639526e-01 1.839682906866073608e-01 3.012267649173736572e-01
-4.279895126819610596e-02 -7.267103344202041626e-02 1.499078273773193359e-01 -1.382800191640853882e-01 7.797063142061233521e-02 6.365347653627395630e-02 -1.871046423912048340e-01 2.461150586605072021e-01 -1.731132268905639648e-01 -2.260573506355285645e-01 -1.724577844142913818e-01 -9.539864212274551392e-02 -3.252420201897621155e-02 -1.714748889207839966e-02 2.124535143375396729e-01 -3.337500095367431641e-01 2.060482352972030640e-01 1.652623713016510010e-01 -2.304845452308654785e-01 3.182819485664367676e-01 -1.399674713611602783e-01 4.762436822056770325e-02 3.791181743144989014e-01 -2.080134302377700806e-02 6.828921288251876831e-02 -2.744787931442260742e-01 1.005843952298164368e-01 -5.864161625504493713e-02 2.405013740062713623e-01 2.489617653191089630e-02 1.570836901664733887e-01 2.968308515846729279e-02
-1.139640659093856812e-01 2.690192759037017822e-01 7.919941842555999756e-02 2.080124616622924805e-02 -2.577141821384429932e-01 -1.753429621458053589e-01 1.308885067701339722e-01 8.110528439283370972e-02 -1.341275498270988464e-02 -2.211838513612747192e-01 -1.382619421929121017e-02 1.229652762413024902e-01 -3.834114670753479004e-01 -1.862948089838027954e-01 -3.193534910678863525e-02 1.125896424055099487e-01 3.243376612663269043e-01 -1.210329234600067139e-01 -2.404367625713348389e-01 2.299193143844604492e-01 2.596642971038818359e-01 8.295820653438568115e-02 1.177995055913925171e-01 -1.692857444286346436e-01 1.682267338037490845e-01 -1.649847030639648438e-01 -1.892484873533248901e-01 8.019015938043594360e-02 1.657163947820663452e-01 2.251051217317581177e-01 -5.949781835079193115e-02 -2.110025659203529358e-02
-9.578564018011093140e-02 -1.456040143966674805e-01 9.818021953105926514e-02 1.214369982481002808e-01 -1.220596432685852051e-01 4.298872500658035278e-02 -1.224863827228546143e-01 -4.831857606768608093e-02 -1.804495006799697876e-01 -3.140797317028045654e-01 -1.908384859561920166e-01 -5.936988815665245056e-02 -2.147638797760009766e-02 1.140508428215980530e-01 2.312651872634887695e-01 -4.312897101044654846e-02 1.824705898761749268e-01 -2.168688923120498657e-01 -8.734280616044998169e-02 1.038754954934120178e-01 -9.576845169067382812e-02 -5.330099537968635559e-02 3.371843695640563965e-01 1.335661411285400391e-01 2.561746835708618164e-01 -5.123631358146667480e-01 -6.742040067911148071e-02 7.108217477798461914e-02 1.743238866329193115e-01 9.807648509740829468e-02 1.034819185733795166e-01 -2.010995000600814819e-01
1.809853464365005493e-01 8.206147700548171997e-02 1.074684113264083862e-01 1.758091300725936890e-01 -7.107922434806823730e-02 -2.860179729759693146e-02 -1.603221446275711060e-01 1.765221953392028809e-01 -2.232564091682434082e-01 -3.607767522335052490e-01 1.904319971799850464e-01 -2.092330604791641235e-01 -9.973870962858200073e-02 1.750130206346511841e-01 1.659854948520660400e-01 -5.488461256027221680e-02 1.451730281114578247e-01 2.622174918651580811e-01 -1.536037921905517578e-01 6.553427875041961670e-02 -8.541343361139297485e-02 8.932122588157653809e-02 2.749533951282501221e-01 -2.963237231597304344e-03 1.927068829536437988e-01 -2.908442616462707520e-01 9.753371775150299072e-02 1.394371837377548218e-01 2.689468264579772949e-01 -5.777502059936523438e-02 -2.481072247028350830e-01 1.661862432956695557e-01
9.495789557695388794e-02 2.787279486656188965e-01 1.544031500816345215e-01 1.121634989976882935e-01 -1.288871630094945431e-03 2.139821201562881470e-01 7.869544625282287598e-02 1.850521564483642578e-02 -1.438510119915008545e-01 -2.150792926549911499e-01 -2.634381353855133057e-01 -4.840374365448951721e-02 1.871396303176879883e-01 -8.644121140241622925e-02 1.512534916400909424e-01 -3.312011063098907471e-01 6.296334415674209595e-02 -6.055213138461112976e-02 -3.093311488628387451e-01 7.999204844236373901e-02 1.145788095891475677e-02 -9.306590259075164795e-02 1.799523681402206421e-01 -3.573158085346221924e-01 9.655041247606277466e-02 -3.108960390090942383e-01 1.618894040584564209e-01 6.726655364036560059e-02 2.517392635345458984e-01 -9.836664050817489624e-02 3.007984347641468048e-02 -1.468239873647689819e-01
1.929708272218704224e-01 1.219777483493089676e-02 3.142018914222717285e-01 5.254629626870155334e-02 -1.508760750293731689e-01 -2.130398340523242950e-02 1.514215916395187378e-01 1.508648097515106201e-01 -1.949857473373413086e-01 -2.516244351863861084e-01 7.826984673738479614e-02 3.553055599331855774e-02 -2.037089131772518158e-02 -6.832996010780334473e-02 3.171847462654113770e-01 -2.756957709789276123e-01 1.454490870237350464e-01 4.999341443181037903e-02 -4.230088368058204651e-02 3.019147515296936035e-01 7.740456610918045044e-02 3.835996612906455994e-02 -3.700762614607810974e-02 -3.288023173809051514e-01 2.525000572204589844e-01 -9.282650798559188843e-02 1.891333460807800293e-01 -3.611021488904953003e-02 2.526170313358306885e-01 -1.511371433734893799e-01 2.515648305416107178e-01 -9.418572485446929932e-02
-1.183343306183815002e-01 -2.838891744613647461e-01 -2.520491601899266243e-03 -1.028890311717987061e-01 6.000638380646705627e-02 8.233857899904251099e-02 -1.530730873346328735e-01 -6.513224542140960693e-02 -6.181889399886131287e-02 -3.962566554546356201e-01 -9.339039027690887451e-02 -1.024554111063480377e-02 5.373780801892280579e-02 -1.419740915298461914e-01 1.516886651515960693e-01 -2.030001133680343628e-01 2.252132743597030640e-01 3.745506107807159424e-01 -2.458086609840393066e-01 2.716827094554901123e-01 3.092601522803306580e-02 2.214931994676589966e-01 2.015853375196456909e-01 -4.150074347853660583e-02 4.691458120942115784e-02 -2.632898390293121338e-01 1.321349143981933594e-01 -1.760437935590744019e-01 1.873984634876251221e-01 1.358447670936584473e-01 2.722897566854953766e-02 -8.900958299636840820e-02
1.190511211752891541e-01 -2.313964664936065674e-01 9.154093265533447266e-02 5.606529861688613892e-02 -1.509318351745605469e-01 8.427394554018974304e-03 -1.748422086238861084e-01 -2.147138305008411407e-02 9.373100847005844116e-02 -4.887354969978332520e-01 -1.041157096624374390e-01 -3.147169202566146851e-02 1.221240237355232239e-01 1.611650884151458740e-01 1.021889895200729370e-01 1.914999075233936310e-02 2.964185476303100586e-01 -1.026998907327651978e-01 -3.006100058555603027e-01 6.752116978168487549e-02 9.124805033206939697e-02 -3.845866769552230835e-02 1.140601485967636108e-01 -2.863003015518188477e-01 2.827198505401611328e-01 -1.856425702571868896e-01 1.568973660469055176e-01 1.680537909269332886e-01 2.488945126533508301e-01 5.360134690999984741e-02 1.534840762615203857e-01 -4.415682330727577209e-02
3.677386641502380371e-01 1.796595454216003418e-01 8.786787092685699463e-02 1.960529386997222900e-01 -3.290250897407531738e-01 -1.739428639411926270e-01 1.584960967302322388e-01 -2.391057610511779785e-01 -2.726286053657531738e-01 -8.747322857379913330e-02 -2.329692393541336060e-01 1.423795670270919800e-01 -5.158740654587745667e-02 2.585002481937408447e-01 1.886565387248992920e-01 -2.340040206909179688e-01 2.107605189085006714e-01 -1.096824631094932556e-01 -2.158027887344360352e-01 7.016606628894805908e-02 -8.488642051815986633e-03 1.313516795635223389e-01 4.428386315703392029e-02 1.038756873458623886e-02 2.578507363796234131e-01 -7.020051032304763794e-02 -6.709908694028854370e-02 6.608571112155914307e-02 1.287877559661865234e-01 -3.870385512709617615e-02 1.436761915683746338e-01 5.309680476784706116e-02
1.604015827178955078e-01 1.911458671092987061e-01 2.630361020565032959e-01 1.120611056685447693e-01 -1.096361353993415833e-01 -1.032562032341957092e-01 2.041443735361099243e-01 7.083131372928619385e-02 -3.969331085681915283e-01 -1.211223229765892029e-01 2.861093282699584961e-01 4.956414923071861267e-02 -4.736116901040077209e-02 -5.638596042990684509e-02 3.474396467208862305e-01 -8.279342949390411377e-02 2.727504447102546692e-02 6.889301538467407227e-02 -2.173923850059509277e-01 -1.649210751056671143e-01 2.460038289427757263e-02 1.011955067515373230e-01 8.368312567472457886e-02 -1.832312941551208496e-01 1.420058757066726685e-01 -3.278664052486419678e-01 -1.429184973239898682e-01 2.748434841632843018e-01 1.579006761312484741e-01 -4.560410976409912109e-02 -9.440935403108596802e-02 7.847843319177627563e-02
1.327394396066665649e-01 1.686605513095855713e-01 -6.065817549824714661e-03 -1.188434585928916931e-01 -2.686615101993083954e-03 1.466102302074432373e-01 1.311434805393218994e-01 -1.349764466285705566e-01 -1.501141637563705444e-01 -3.908590376377105713e-01 3.576555754989385605e-03 1.731470078229904175e-01 2.708608806133270264e-01 -1.259191036224365234e-01 9.635614603757858276e-02 -3.156965374946594238e-01 -8.072372875176370144e-04 -8.939877152442932129e-02 -1.439874321222305298e-01 1.993622183799743652e-01 3.844759194180369377e-03 -9.308844059705734253e-02 3.010187447071075439e-01 -3.926565647125244141e-01 1.689658164978027344e-01 -1.636998206377029419e-01 -2.000905126333236694e-01 2.314635738730430603e-02 2.229431122541427612e-01 -2.965952269732952118e-03 -6.404398381710052490e-02 8.781274408102035522e-02
1.169070601463317871e-01 4.136620834469795227e-02 -2.668478786945343018e-01 -6.345874071121215820e-02 -3.885357826948165894e-02 -1.739475578069686890e-01 1.350496262311935425e-01 -2.108214348554611206e-01 -9.060606360435485840e-02 -2.706175446510314941e-01 -1.806363016366958618e-01 1.480352580547332764e-01 -2.736773490905761719e-01 -1.138900592923164368e-02 2.116006761789321899e-01 -4.020805656909942627e-02 -8.016069233417510986e-02 1.406013667583465576e-01 -3.420712649822235107e-01 2.479308247566223145e-01 1.360075026750564575e-01 2.516175061464309692e-02 1.102777197957038879e-01 -2.139731347560882568e-01 1.668315082788467407e-01 1.043630316853523254e-01 2.153655886650085449e-01 3.605928644537925720e-02 1.769946217536926270e-01 3.698383569717407227e-01 9.536061435937881470e-02 -1.102985441684722900e-01
4.832950606942176819e-02 -1.363444030284881592e-01 8.624438196420669556e-02 1.461963206529617310e-01 -9.517769515514373779e-02 -9.856351464986801147e-02 1.550639271736145020e-01 1.956371963024139404e-01 1.455562841147184372e-02 -1.837595552206039429e-01 4.417925607413053513e-03 2.282946370542049408e-02 6.507182028144598007e-03 -5.336616560816764832e-02 4.294338524341583252e-01 8.395842276513576508e-03 1.423399895429611206e-01 3.129913806915283203e-01 -2.624166607856750488e-01 -6.379770487546920776e-02 3.750098943710327148e-01 -9.038553386926651001e-02 -3.283674269914627075e-02 -1.134902238845825195e-01 1.892163604497909546e-01 1.123851016163825989e-01 1.509559005498886108e-01 -2.466768920421600342e-01 3.634521365165710449e-01 1.391289383172988892e-01 -4.957745224237442017e-02 -8.588707447052001953e-02
-1.342087388038635254e-01 -1.976747065782546997e-02 1.199844256043434143e-01 1.548687219619750977e-01 8.733375929296016693e-03 -1.946073174476623535e-01 1.336093544960021973e-01 -1.578468084335327148e-02 2.649464458227157593e-02 -3.582055270671844482e-01 1.017958149313926697e-01 1.252323687076568604e-01 -7.070583524182438850e-04 -1.213768124580383301e-01 7.746003568172454834e-02 1.540033817291259766e-01 2.867659926414489746e-01 2.490791976451873779e-01 -1.359118968248367310e-01 -3.272641450166702271e-02 2.305688261985778809e-01 1.619512564502656460e-03 1.537335366010665894e-01 -9.366935491561889648e-02 3.260567784309387207e-01 -2.545625269412994385e-01 3.750651180744171143e-01 -1.263030916452407837e-01 4.784396383911371231e-03 -2.982227131724357605e-02 1.498162001371383667e-01 2.952455282211303711e-01
1.909352024085819721e-03 -1.519019305706024170e-01 -2.480725347995758057e-01 -1.363633722066879272e-01 4.162000550422817469e-05 -6.457458436489105225e-02 1.797333918511867523e-02 1.826573535799980164e-02 -1.563057154417037964e-01 -3.053174614906311035e-01 -2.288899123668670654e-01 -2.158462554216384888e-01 -4.118711501359939575e-02 1.238860785961151123e-01 2.305194884538650513e-01 2.018512934446334839e-01 3.733182549476623535e-01 1.488901227712631226e-01 -1.996187120676040649e-01 8.129339665174484253e-02 -4.316827654838562012e-02 9.251499921083450317e-02 -1.220653504133224487e-01 -2.650533914566040039e-01 3.884267508983612061e-01 -2.386039197444915771e-01 -6.660584360361099243e-02 1.206444427371025085e-01 5.539653077721595764e-02 -6.600975245237350464e-02 -9.843706339597702026e-02 -1.300837099552154541e-01
2.072052955627441406e-01 -1.886308938264846802e-01 -1.156472712755203247e-01 -3.169076517224311829e-02 -5.268143117427825928e-02 -1.348987817764282227e-01 3.574039041996002197e-02 -1.370574682950973511e-01 -3.603581786155700684e-01 -2.171918153762817383e-01 -2.484484314918518066e-01 6.816451251506805420e-02 1.481465343385934830e-02 9.893347322940826416e-02 2.891800999641418457e-01 1.854724586009979248e-01 2.267693281173706055e-01 -9.875354170799255371e-02 9.336011856794357300e-02 1.177287921309471130e-01 1.831517964601516724e-01 -6.309456378221511841e-02 8.717551827430725098e-02 2.886310778558254242e-02 7.294435799121856689e-02 -3.665395379066467285e-01 8.558469265699386597e-02 -1.518555134534835815e-01 2.124313563108444214e-01 3.230917751789093018e-01 1.367006003856658936e-01 -1.632927656173706055e-01
5.098271742463111877e-02 2.223128974437713623e-01 1.203874349594116211e-01 6.407917290925979614e-02 8.388610929250717163e-02 -3.198500871658325195e-01 -6.326115131378173828e-02 -6.113646179437637329e-02 -2.305904626846313477e-01 -4.677267968654632568e-01 -3.124268352985382080e-01 5.697529762983322144e-02 1.309155300259590149e-02 -3.173933327198028564e-01 -4.683483392000198364e-02 -1.595082283020019531e-01 9.082997217774391174e-03 -1.326102204620838165e-02 -2.910511195659637451e-01 9.543015062808990479e-02 1.324028521776199341e-01 1.383021026849746704e-01 1.431837528944015503e-01 -1.608908921480178833e-01 3.888071328401565552e-02 -1.495080888271331787e-01 1.244705766439437866e-01 -1.947948634624481201e-01 3.954508900642395020e-02 5.269815400242805481e-02 2.254415750503540039e-01 3.695712983608245850e-02
1.394134480506181717e-02 7.962466776371002197e-02 -7.479571271687746048e-03 2.018796801567077637e-01 -6.788453320041298866e-04 1.516828835010528564e-01 1.503214240074157715e-01 -1.485883742570877075e-01 -3.173189759254455566e-01 -1.989731341600418091e-01 -1.644423902034759521e-01 -7.756763696670532227e-02 1.232958212494850159e-01 -1.182159632444381714e-01 -2.215422838926315308e-01 1.007091850042343140e-01 1.173661425709724426e-01 4.150388240814208984e-01 -2.620286047458648682e-01 1.891746520996093750e-01 1.898630708456039429e-01 -1.783588826656341553e-01 -1.330150514841079712e-01 -1.362881362438201904e-01 3.097642660140991211e-01 -1.387355029582977295e-01 -1.258032321929931641e-01 -5.132294818758964539e-02 2.192153781652450562e-01 1.638703644275665283e-01 -2.179811149835586548e-02 -1.399277150630950928e-01
1.660056561231613159e-01 2.067976444959640503e-01 -1.640384793281555176e-01 -1.008915714919567108e-02 4.958098754286766052e-02 -9.942618012428283691e-02 2.824700176715850830e-01 -9.234546124935150146e-02 -1.121869459748268127e-01 -4.346525762230157852e-03 -4.045478999614715576e-02 -5.969119071960449219e-02 -9.293624013662338257e-02 6.560199707746505737e-02 -8.763649314641952515e-02 -2.927526831626892090e-02 6.808941811323165894e-02 8.023639093153178692e-04 -3.274334371089935303e-01 3.626747429370880127e-01 2.397770881652832031e-01 1.291278898715972900e-01 1.424748823046684265e-02 -3.285881876945495605e-01 4.344953298568725586e-01 -3.537599742412567139e-02 1.265666633844375610e-01 -1.685979515314102173e-01 1.308220624923706055e-01 2.915847003459930420e-01 -1.903549768030643463e-02 -4.463275894522666931e-03
4.591876640915870667e-02 9.167156368494033813e-02 -1.012660712003707886e-01 2.100667953491210938e-01 1.267231404781341553e-01 8.061885833740234375e-02 5.643136054277420044e-02 4.483752325177192688e-02 -2.312154471874237061e-01 -4.001999199390411377e-01 -4.363819360733032227e-01 1.208068579435348511e-01 -4.790687933564186096e-02 -2.441912740468978882e-01 5.744257941842079163e-02 1.364337205886840820e-01 5.895439535379409790e-02 -4.682504385709762573e-02 -1.869788169860839844e-01 1.487364172935485840e-01 3.134651184082031250e-01 -2.036852985620498657e-01 -7.579693198204040527e-02 -2.020552754402160645e-01 1.564053893089294434e-01 -1.211420372128486633e-01 5.380897969007492065e-02 -1.785299628973007202e-01 -4.385479167103767395e-02 4.391035065054893494e-02 2.475221008062362671e-01 1.295121163129806519e-01
-1.640478968620300293e-01 1.543922722339630127e-01 -1.587019264698028564e-01 1.903910785913467407e-01 1.239613518118858337e-01 4.848577082157135010e-02 8.134566247463226318e-02 1.188456788659095764e-01 -3.172388374805450439e-01 -2.403906732797622681e-01 -1.812574267387390137e-02 -4.013423919677734375e-01 9.109571576118469238e-02 1.045939028263092041e-01 -5.283765029162168503e-03 2.173639982938766479e-01 2.720792591571807861e-01 2.038998007774353027e-01 -1.509753912687301636e-01 -1.244450286030769348e-01 1.225911378860473633e-01 5.321551114320755005e-02 3.210864663124084473e-01 -2.694562971591949463e-01 1.616723835468292236e-01 -2.480239719152450562e-01 -1.549790799617767334e-01 6.062440224923193455e-04 1.831432059407234192e-02 -2.978404052555561066e-02 4.240771383047103882e-02 2.952873334288597107e-02
2.300217598676681519e-01 2.906594797968864441e-02 1.671989075839519501e-02 -1.516435146331787109e-01 1.223504170775413513e-02 -7.087012380361557007e-02 -2.692961692810058594e-01 1.119353845715522766e-01 -1.645065695047378540e-01 -2.120419889688491821e-01 -2.635094523429870605e-01 -8.533895015716552734e-02 2.592511475086212158e-01 1.389375627040863037e-01 1.588575839996337891e-01 -1.012130454182624817e-01 2.123808860778808594e-01 2.199338227510452271e-01 -1.139910444617271423e-01 2.000282406806945801e-01 1.053165495395660400e-01 1.880342662334442139e-01 1.527167558670043945e-01 2.754758298397064209e-02 3.316662833094596863e-02 -3.514607846736907959e-01 1.792696565389633179e-01 -9.954327344894409180e-02 3.320408463478088379e-01 2.490622401237487793e-01 1.252922322601079941e-02 7.672127336263656616e-02
-5.759436264634132385e-02 1.926562041044235229e-01 1.058319732546806335e-01 -1.907261461019515991e-01 2.123328624293208122e-03 1.449627280235290527e-01 1.140194013714790344e-01 -1.365515291690826416e-01 -9.808745980262756348e-02 -4.152939021587371826e-01 -2.846321165561676025e-01 1.438395231962203979e-01 3.876974433660507202e-02 -8.135276287794113159e-02 1.454425901174545288e-01 -2.590690255165100098e-01 -5.757559556514024734e-03 -8.236590772867202759e-02 -5.066049844026565552e-02 9.069088101387023926e-02 -1.520158946514129639e-01 -8.901830762624740601e-02 3.677995204925537109e-01 -3.618435561656951904e-01 1.174602806568145752e-01 -2.552149891853332520e-01 4.850583896040916443e-02 1.616003364324569702e-01 2.015544921159744263e-01 1.246884837746620178e-01 2.543598227202892303e-02 -8.402888663113117218e-03
-3.910788595676422119e-01 1.309576630592346191e-01 -3.024615943431854248e-01 -1.733385398983955383e-02 5.199319869279861450e-02 -3.821803489699959755e-03 1.694999635219573975e-01 -1.181436330080032349e-01 -3.675307929515838623e-01 -4.550826251506805420e-01 9.079931303858757019e-03 -4.077237471938133240e-02 -4.656932875514030457e-02 8.473448455333709717e-02 3.802460059523582458e-02 5.039054085500538349e-04 9.239750355482101440e-02 1.581142246723175049e-01 -6.035549938678741455e-02 2.493494600057601929e-01 2.452441900968551636e-01 -5.235245078802108765e-02 -2.131757289171218872e-01 -1.065196618437767029e-01 2.238518446683883667e-01 -1.539289057254791260e-01 -3.153772279620170593e-02 1.053718477487564087e-01 9.994821250438690186e-02 6.649208813905715942e-02 9.613656997680664062e-02 -9.702318161725997925e-02
-3.156579732894897461e-01 2.140171267092227936e-02 5.915493890643119812e-02 2.340255081653594971e-01 1.175431534647941589e-01 -7.087479531764984131e-02 3.036640956997871399e-02 -8.012499660253524780e-02 -1.461152359843254089e-02 -3.375418186187744141e-01 6.171435117721557617e-02 7.303450256586074829e-02 5.218717828392982483e-02 8.506027050316333771e-03 2.251661866903305054e-01 1.084562987089157104e-01 2.984286546707153320e-01 2.665358781814575195e-01 -1.647285073995590210e-01 1.802494376897811890e-02 1.614345312118530273e-01 -2.122313827276229858e-01 1.585768461227416992e-01 -2.456431649625301361e-02 3.250553905963897705e-01 -5.471089482307434082e-02 1.899394243955612183e-01 1.081497874110937119e-03 1.708262413740158081e-02 3.079714477062225342e-01 2.538604140281677246e-01 1.953801661729812622e-01
-9.801154956221580505e-03 -1.897739619016647339e-02 3.692749142646789551e-02 1.777959465980529785e-01 -2.690109610557556152e-01 -1.344440728425979614e-01 8.619832992553710938e-02 -8.485213853418827057e-03 -7.436615973711013794e-02 -2.599703669548034668e-01 -3.608856350183486938e-02 -7.126286625862121582e-02 9.459067881107330322e-02 2.033999711275100708e-01 1.821456551551818848e-01 4.884103685617446899e-02 2.158734649419784546e-01 -8.659186214208602905e-02 -1.540253311395645142e-01 -9.428349137306213379e-02 1.348611712455749512e-01 1.219464913010597229e-01 5.027238726615905762e-01 -2.071558386087417603e-01 1.740975379943847656e-01 -2.908257767558097839e-02 -1.044031381607055664e-01 -1.149306222796440125e-01 4.113090336322784424e-01 1.588439792394638062e-01 1.868487894535064697e-01 -5.698838084936141968e-02
-1.000031754374504089e-01 1.631669402122497559e-01 6.434596329927444458e-02 2.753764204680919647e-02 -1.818038821220397949e-01 2.250352799892425537e-01 -4.249079152941703796e-03 -1.024494040757417679e-02 -4.112756550312042236e-01 -3.119411468505859375e-01 -2.827329635620117188e-01 -1.733917295932769775e-01 2.339411061257123947e-03 1.451342254877090454e-01 4.332480207085609436e-02 3.347540274262428284e-02 1.810393179766833782e-03 1.593146771192550659e-01 -2.284262329339981079e-01 1.530155986547470093e-01 1.396051645278930664e-01 -7.648080587387084961e-02 -1.033790633082389832e-01 -9.285075962543487549e-02 4.341689050197601318e-01 5.111383274197578430e-02 -4.798144474625587463e-02 6.860117614269256592e-02 6.075114756822586060e-02 2.704885601997375488e-01 1.453703492879867554e-01 -1.800026744604110718e-01
-5.381390452384948730e-02 1.047858893871307373e-01 -2.334495186805725098e-01 -7.911281287670135498e-02 -1.028090268373489380e-01 -1.780367791652679443e-01 2.278902083635330200e-01 -3.935232162475585938e-01 -2.466609477996826172e-01 -1.756071150302886963e-01 -1.207017526030540466e-02 8.085391670465469360e-02 -2.441889047622680664e-01 -3.799421712756156921e-02 1.670156419277191162e-01 9.122535586357116699e-02 3.944427892565727234e-02 1.484014093875885010e-01 -3.250182271003723145e-01 4.121001362800598145e-01 -1.409717742353677750e-02 -1.209079027175903320e-01 -3.612308576703071594e-02 -2.556791305541992188e-01 1.265866905450820923e-01 -2.043021842837333679e-02 1.326850205659866333e-01 -5.196478217840194702e-02 5.568645521998405457e-02 1.071899458765983582e-01 -9.917467087507247925e-02 -1.973440647125244141e-01
1.847664862871170044e-01 8.410186320543289185e-02 9.636316448450088501e-02 1.691594272851943970e-01 -5.265736207365989685e-02 -8.091086894273757935e-02 -1.681453734636306763e-02 -5.461693182587623596e-02 -2.152623534202575684e-01 -1.948178857564926147e-01 -1.958696395158767700e-01 2.622754275798797607e-01 1.894341409206390381e-01 -2.456149831414222717e-02 3.065365850925445557e-01 -1.207932308316230774e-01 3.648186028003692627e-01 1.944016367197036743e-01 8.208361268043518066e-02 3.235149979591369629e-01 8.869603276252746582e-02 1.714561879634857178e-01 2.209857404232025146e-01 -2.042956501245498657e-01 2.470982521772384644e-01 -6.788205355405807495e-02 3.599259257316589355e-02 -4.465644061565399170e-02 -1.507774111814796925e-03 -2.860918343067169189e-01 2.918183431029319763e-02 -1.001766920089721680e-01
1.155025791376829147e-02 -1.144674494862556458e-01 2.000172883272171021e-01 2.491745203733444214e-01 -1.300488784909248352e-02 2.790213096886873245e-03 7.149395346641540527e-02 -1.207140833139419556e-01 -3.352784216403961182e-01 -2.296462655067443848e-01 3.526578843593597412e-02 -8.856519311666488647e-02 -1.319690644741058350e-01 9.545709937810897827e-02 1.379449516534805298e-01 1.735298186540603638e-01 -1.474483590573072433e-02 5.924316495656967163e-02 -3.192097842693328857e-01 1.982382833957672119e-01 -8.405958116054534912e-02 -3.058779537677764893e-01 3.462195396423339844e-01 1.092706341296434402e-02 1.316288113594055176e-02 -2.198245823383331299e-01 -7.510736584663391113e-02 1.320085823535919189e-01 1.341703087091445923e-01 6.749870628118515015e-02 -2.861521244049072266e-01 2.708571851253509521e-01
-8.628031611442565918e-02 -1.561171412467956543e-01 -3.753299266099929810e-02 5.951722338795661926e-02 -1.356641948223114014e-02 1.110247895121574402e-01 -1.430236734449863434e-02 -8.658952265977859497e-02 -4.191682860255241394e-02 -3.191600739955902100e-01 -2.225509583950042725e-01 -1.939173936843872070e-01 -2.301216572523117065e-01 2.576684653759002686e-01 5.256499052047729492e-01 4.645685479044914246e-02 2.481359988451004028e-01 -2.280544489622116089e-02 -7.213065866380929947e-03 -4.780094325542449951e-02 6.564150750637054443e-02 -3.752284124493598938e-02 5.503496155142784119e-02 -2.101306468248367310e-01 3.665620386600494385e-01 -1.053665131330490112e-01 1.550645232200622559e-01 1.091506481170654297e-01 1.743548363447189331e-01 -1.437010765075683594e-01 6.249219924211502075e-02 -2.717501483857631683e-02
7.604558765888214111e-02 2.668167650699615479e-02 1.378904096782207489e-02 -1.340750753879547119e-01 -3.367130458354949951e-02 -2.495541237294673920e-02 -1.071324050426483154e-01 -3.098072297871112823e-02 -2.209558784961700439e-01 -2.128548622131347656e-01 -3.814154267311096191e-01 -8.051379024982452393e-02 -6.362186372280120850e-02 7.379680126905441284e-02 4.691809713840484619e-01 5.488920491188764572e-03 3.097007870674133301e-01 -6.734687834978103638e-02 -7.763712853193283081e-02 2.134089618921279907e-01 -5.457325652241706848e-02 1.186439171433448792e-01 -1.063603833317756653e-01 4.121808707714080811e-02 4.064347967505455017e-02 -3.550249040126800537e-01 2.382152080535888672e-01 -2.833460271358489990e-02 1.587923765182495117e-01 2.958769500255584717e-01 6.315367668867111206e-02 -3.638866543769836426e-02
-1.845961511135101318e-01 1.515187695622444153e-02 3.323444351553916931e-02 1.513740718364715576e-01 -4.095876961946487427e-02 -6.943282485008239746e-02 2.140858620405197144e-01 -9.350097179412841797e-02 -2.361117154359817505e-01 -3.475362360477447510e-01 1.122217401862144470e-01 8.218448609113693237e-02 -5.924766138195991516e-02 -8.274468779563903809e-02 1.522097289562225342e-01 1.728824377059936523e-01 2.912732958793640137e-01 5.161946266889572144e-02 8.139064535498619080e-03 1.024364959448575974e-02 1.968563050031661987e-01 -2.145543992519378662e-01 8.152446895837783813e-02 -3.548509255051612854e-02 1.777102053165435791e-01 -2.649669051170349121e-01 4.629659056663513184e-01 2.014854364097118378e-02 -7.775899767875671387e-02 4.675524681806564331e-02 3.121266663074493408e-01 1.369538605213165283e-01
-2.570998668670654297e-01 -1.871769279241561890e-01 -2.201196700334548950e-01 -7.711589336395263672e-02 -1.365028321743011475e-01 -2.676564455032348633e-01 2.574746496975421906e-03 -4.961526691913604736e-01 -2.236254513263702393e-01 -6.979774683713912964e-02 -1.755309253931045532e-01 7.035426795482635498e-02 -1.284286752343177795e-02 -8.619608730077743530e-02 3.503709435462951660e-01 -2.664330787956714630e-02 2.074664384126663208e-01 -1.283248234540224075e-02 -3.163342773914337158e-01 6.966699659824371338e-02 1.828370988368988037e-01 -4.605102166533470154e-02 3.983917459845542908e-02 -5.658378452062606812e-02 1.536363065242767334e-01 -3.291998431086540222e-02 -2.183839119970798492e-02 -1.980440467596054077e-01 -9.716647863388061523e-02 -8.471521735191345215e-02 -1.438614167273044586e-02 -1.289754956960678101e-01
-8.500549942255020142e-02 9.789191931486129761e-02 -1.189648360013961792e-01 1.756020635366439819e-01 -9.812776744365692139e-02 -1.123735383152961731e-01 -6.205860525369644165e-02 3.866327181458473206e-02 -3.087929487228393555e-01 -3.825713694095611572e-02 -3.673627376556396484e-01 5.183676257729530334e-02 -3.705672919750213623e-01 -6.775478273630142212e-02 1.928267031908035278e-01 -4.614534378051757812e-01 4.243493825197219849e-02 1.000399813055992126e-01 8.025977760553359985e-02 1.295800805091857910e-01 2.780105546116828918e-02 7.640911638736724854e-02 6.180943548679351807e-02 -1.318507641553878784e-01 1.805761158466339111e-01 -1.450344026088714600e-01 1.215810924768447876e-01 2.113942354917526245e-01 1.927528679370880127e-01 2.764059044420719147e-02 2.226406633853912354e-01 1.437071859836578369e-01
-2.326780259609222412e-01 -3.831050544977188110e-02 1.915754079818725586e-01 1.480011940002441406e-01 -3.546604514122009277e-02 -3.475660681724548340e-01 -8.086360991001129150e-02 -1.852503418922424316e-01 -3.410660028457641602e-01 -3.351439908146858215e-02 -2.746760379523038864e-03 -1.130175814032554626e-01 -6.853811442852020264e-02 2.416502982378005981e-01 1.980894012376666069e-03 -3.303947672247886658e-02 1.629255264997482300e-01 2.572774291038513184e-01 -1.149000003933906555e-01 2.932782471179962158e-02 2.367712184786796570e-02 2.595608234405517578e-01 9.046461433172225952e-02 -1.105253119021654129e-02 1.939099729061126709e-01 3.572333231568336487e-02 2.275048010051250458e-02 -2.244085073471069336e-01 4.610064923763275146e-01 1.441647261381149292e-01 1.381902992725372314e-01 -5.705637112259864807e-02
-4.203839302062988281e-01 7.517185062170028687e-02 5.260652303695678711e-02 2.550714910030364990e-01 1.292866617441177368e-01 -1.023205593228340149e-01 1.644018888473510742e-01 -3.406262770295143127e-02 1.535398792475461960e-02 -1.318421065807342529e-01 1.385674439370632172e-02 8.496432751417160034e-02 -6.865786015987396240e-02 -1.451143180020153522e-03 1.628014445304870605e-01 1.181683614850044250e-01 3.629074096679687500e-01 9.403076022863388062e-02 4.002346843481063843e-02 1.579910665750503540e-01 2.540647089481353760e-01 -2.444235533475875854e-01 -1.247511338442564011e-02 -2.264913171529769897e-01 3.658888041973114014e-01 -1.702825725078582764e-01 2.571971416473388672e-01 -4.305227845907211304e-02 9.875544905662536621e-02 1.545721441507339478e-01 -4.725031182169914246e-02 1.208587810397148132e-01
2.105905860662460327e-01 2.070463597774505615e-01 6.613851338624954224e-02 -1.186372935771942139e-01 -4.665070027112960815e-02 2.590560913085937500e-01 -4.728231951594352722e-02 5.793935619294643402e-03 -2.335184663534164429e-01 -1.349727958440780640e-01 -1.956419050693511963e-01 6.682553887367248535e-02 1.014218404889106750e-01 -4.405693411827087402e-01 1.057841926813125610e-01 -2.265239059925079346e-01 1.510731130838394165e-01 2.191437594592571259e-02 2.348153851926326752e-02 1.727774441242218018e-01 2.728757560253143311e-01 -3.398127108812332153e-02 1.423205286264419556e-01 -8.916778117418289185e-02 3.033863008022308350e-01 -1.510079950094223022e-01 -1.742913275957107544e-01 8.036722242832183838e-02 3.113277256488800049e-01 1.169668883085250854e-01 8.188843727111816406e-03 1.432228833436965942e-01
-1.862130127847194672e-02 1.168706268072128296e-02 -1.875238269567489624e-01 3.031138479709625244e-01 -1.826575845479965210e-01 -1.110731884837150574e-01 1.618913188576698303e-02 -4.865649715065956116e-02 -3.406561017036437988e-01 -7.800558954477310181e-02 -3.310478925704956055e-01 8.625830709934234619e-02 -3.353479802608489990e-01 -1.513220965862274170e-01 8.114590495824813843e-02 -3.091477751731872559e-01 4.909418150782585144e-02 1.545735746622085571e-01 1.843660622835159302e-01 2.015340924263000488e-01 -2.910797484219074249e-02 -1.170436590909957886e-01 3.082086443901062012e-01 -1.502000391483306885e-01 1.633092164993286133e-01 -1.634452342987060547e-01 1.155703365802764893e-01 4.573467373847961426e-02 -2.460903779137879610e-04 6.472768634557723999e-02 2.027972787618637085e-01 1.750950142741203308e-02
5.762299150228500366e-02 -6.017161533236503601e-03 2.002835720777511597e-01 -5.342124775052070618e-02 -6.516125053167343140e-03 -1.631579548120498657e-01 -8.959046006202697754e-02 -2.941579818725585938e-01 -2.370274513959884644e-01 -2.117522209882736206e-01 -3.364899158477783203e-01 2.319143712520599365e-01 4.063187167048454285e-02 -2.246578186750411987e-01 4.048254340887069702e-03 -1.680875122547149658e-01 7.288618385791778564e-02 -1.167437136173248291e-01 -3.422141075134277344e-01 9.539693593978881836e-02 4.900214821100234985e-02 4.309215769171714783e-02 8.847355097532272339e-02 -1.714666336774826050e-01 1.327712684869766235e-01 -1.943660080432891846e-01 2.255491614341735840e-01 2.582624787464737892e-03 2.476467192173004150e-01 6.986334919929504395e-02 3.349077105522155762e-01 -1.128618940711021423e-01
1.903630495071411133e-01 -6.958615034818649292e-02 2.318883240222930908e-01 -6.224810332059860229e-02 -8.737237006425857544e-02 -1.550096422433853149e-01 1.151837334036827087e-01 1.761560440063476562e-01 -3.369767367839813232e-01 -1.906599998474121094e-01 -8.100569993257522583e-02 4.598387777805328369e-01 1.282792836427688599e-01 -1.581903845071792603e-01 1.706870347261428833e-01 -9.136792272329330444e-02 2.308628857135772705e-01 1.431376934051513672e-01 -1.907836049795150757e-01 1.589597761631011963e-01 -1.169879361987113953e-01 -9.638683497905731201e-02 1.694677621126174927e-01 -1.522323191165924072e-01 -6.647785007953643799e-02 -1.441316157579421997e-01 1.297785341739654541e-01 -2.047533690929412842e-01 2.450827509164810181e-01 5.089989863336086273e-03 1.389297544956207275e-01 -6.896775215864181519e-02
-2.381633371114730835e-01 4.962088912725448608e-02 7.144128531217575073e-02 2.917406260967254639e-01 6.262187659740447998e-02 -2.869233861565589905e-02 8.061264641582965851e-03 -1.225318294018507004e-02 -1.766343712806701660e-01 -1.025916412472724915e-01 -1.195194572210311890e-02 -7.690686732530593872e-02 -3.750206157565116882e-02 -1.474149525165557861e-01 3.568606376647949219e-01 1.467814296483993530e-01 3.709297478199005127e-01 2.139585912227630615e-01 5.938549712300300598e-02 1.284609138965606689e-01 1.155374199151992798e-01 -2.053610682487487793e-01 2.378988116979598999e-01 -8.220646530389785767e-02 1.496899425983428955e-01 -3.838374093174934387e-02 1.971640586853027344e-01 -6.287982314825057983e-02 2.004633471369743347e-02 3.211653530597686768e-01 2.184502780437469482e-01 2.925342321395874023e-01
-1.867872327566146851e-01 2.559127807617187500e-01 7.292772084474563599e-02 -6.644998211413621902e-04 -9.056859463453292847e-02 -8.252160996198654175e-02 1.468694359064102173e-01 -2.141981124877929688e-01 -3.894363343715667725e-01 -1.415766626596450806e-01 -1.979185640811920166e-01 -8.223503082990646362e-02 -1.621771752834320068e-01 -7.422002404928207397e-02 -2.662050537765026093e-02 8.657293021678924561e-02 1.405260860919952393e-01 1.448930352926254272e-01 -4.616194590926170349e-02 3.959407210350036621e-01 3.914432525634765625e-01 -1.221392974257469177e-01 -6.168621778488159180e-02 -1.099973022937774658e-01 3.299540579319000244e-01 -1.082045584917068481e-01 8.748383074998855591e-02 -7.174698263406753540e-02 -1.000882089138031006e-01 1.467016935348510742e-01 5.367466434836387634e-02 5.189234018325805664e-02
-6.820156704634428024e-03 -4.370120540261268616e-02 -1.225678250193595886e-01 3.412504792213439941e-01 -1.224776450544595718e-02 -1.704138331115245819e-02 2.857146561145782471e-01 7.109940797090530396e-02 -1.016854196786880493e-01 -2.196576893329620361e-01 -2.881151139736175537e-01 -4.250932484865188599e-03 -1.943319886922836304e-01 -8.597964048385620117e-02 1.944553554058074951e-01 -2.163589447736740112e-01 -6.310348212718963623e-02 3.818556666374206543e-02 3.183689899742603302e-03 1.874820888042449951e-01 -1.845450401306152344e-01 -2.118485420942306519e-02 1.648201048374176025e-01 -2.557646632194519043e-01 1.639616489410400391e-01 -1.917060166597366333e-01 3.048614561557769775e-01 6.319630891084671021e-02 2.794091105461120605e-01 3.381136059761047363e-02 2.983486354351043701e-01 1.075212284922599792e-01
-6.422691047191619873e-02 -3.032335937023162842e-01 1.167489681392908096e-03 2.711797952651977539e-01 8.762106299400329590e-04 -4.752820357680320740e-02 1.844007968902587891e-01 -2.357831448316574097e-01 -7.316429633647203445e-03 1.304189115762710571e-01 -1.852192729711532593e-01 -2.552233934402465820e-01 -1.554037779569625854e-01 1.470732390880584717e-01 1.696416288614273071e-01 -1.738794296979904175e-01 2.418240457773208618e-01 2.108378559350967407e-01 -3.405184149742126465e-01 6.204096972942352295e-02 1.646232791244983673e-02 5.959327518939971924e-02 6.652108579874038696e-02 -2.347486317157745361e-01 1.223019361495971680e-01 -1.154470816254615784e-01 -1.747060716152191162e-01 1.716322898864746094e-01 3.177022933959960938e-01 -8.310250192880630493e-02 1.465028971433639526e-01 1.164875403046607971e-01
-5.870659649372100830e-02 2.080328911542892456e-01 2.299455702304840088e-01 1.719110459089279175e-01 1.106874551624059677e-02 -1.841202676296234131e-01 1.825238578021526337e-02 4.356456547975540161e-02 -1.556591391563415527e-01 -2.974264323711395264e-01 -6.417104601860046387e-02 1.041094362735748291e-01 -1.998892873525619507e-01 2.166055887937545776e-02 2.592859268188476562e-01 2.179801464080810547e-01 1.873998790979385376e-01 3.793845474720001221e-01 2.105511911213397980e-02 6.977404654026031494e-02 2.333100289106369019e-01 -4.842558503150939941e-02 1.300968080759048462e-01 -1.013353392481803894e-01 2.115907371044158936e-01 -1.443969309329986572e-01 1.729208230972290039e-01 -3.695462644100189209e-02 3.799893707036972046e-02 -2.594001293182373047e-01 2.476584911346435547e-01 2.376641780138015747e-01
6.159960106015205383e-02 -2.109494358301162720e-01 -2.413789480924606323e-01 -1.200441494584083557e-01 -1.414061784744262695e-01 -1.643112748861312866e-01 -9.339901059865951538e-02 -2.016904354095458984e-01 -1.422602683305740356e-01 3.891164436936378479e-02 -8.273956924676895142e-02 -1.979328542947769165e-01 -3.549169003963470459e-01 7.588673382997512817e-02 1.413142383098602295e-01 1.115367412567138672e-01 1.486707329750061035e-01 -5.281186848878860474e-02 -3.993438556790351868e-02 4.078602492809295654e-01 1.738092005252838135e-01 6.341277807950973511e-02 9.043896943330764771e-02 -1.837804168462753296e-01 2.465009242296218872e-01 -1.090491339564323425e-01 1.135187596082687378e-01 -1.623374223709106445e-02 3.324349522590637207e-01 2.298761308193206787e-01 6.357838958501815796e-02 1.688199490308761597e-01
3.760959953069686890e-02 3.136329948902130127e-01 1.535136401653289795e-01 6.524384766817092896e-02 -9.647154062986373901e-02 4.074647650122642517e-02 1.078281477093696594e-01 -2.080302238464355469e-01 -4.488759338855743408e-01 -3.228302001953125000e-01 -1.789525002241134644e-01 4.097022861242294312e-02 -1.266846060752868652e-01 -4.450541362166404724e-02 -1.518169790506362915e-01 -7.822697982192039490e-03 1.309556066989898682e-01 2.582776546478271484e-01 -1.485293954610824585e-01 4.113817811012268066e-01 2.479670047760009766e-01 -1.286218315362930298e-01 -6.118156388401985168e-02 -9.186023473739624023e-02 1.983367353677749634e-01 -9.311939030885696411e-02 1.252632355317473412e-04 -2.520669810473918915e-02 -7.369957119226455688e-02 7.826264202594757080e-02 5.979253910481929779e-03 1.932528428733348846e-02
3.958328813314437866e-02 7.950249314308166504e-02 -7.148963958024978638e-02 -1.190872862935066223e-01 1.081455051898956299e-01 5.280609242618083954e-03 1.515539456158876419e-02 -2.462270408868789673e-01 -1.422199159860610962e-01 -1.913941949605941772e-01 -2.840054035186767578e-01 -5.048773437738418579e-02 -1.705906838178634644e-01 -9.483249485492706299e-02 5.913841128349304199e-01 -1.907586902379989624e-01 4.958037286996841431e-02 -6.464386731386184692e-02 6.561049818992614746e-02 2.410367578268051147e-01 6.210221722722053528e-02 -5.811320245265960693e-02 -5.627128481864929199e-02 -1.980144158005714417e-02 7.973054796457290649e-02 -3.591615557670593262e-01 1.556865274906158447e-01 2.683255448937416077e-02 2.951349616050720215e-01 6.980470567941665649e-02 5.653496086597442627e-02 2.521597035229206085e-02
2.543117702007293701e-01 -2.712762914597988129e-03 -2.050732523202896118e-01 -6.581304967403411865e-02 -3.584468364715576172e-01 -4.636650905013084412e-02 3.227390944957733154e-01 -9.909504093229770660e-03 -1.749939918518066406e-01 1.456136256456375122e-01 5.276405811309814453e-02 1.008683145046234131e-01 5.820766836404800415e-02 -1.340197473764419556e-01 -1.727130450308322906e-02 -1.729750931262969971e-01 2.939162254333496094e-01 2.013701498508453369e-01 -1.363039016723632812e-01 4.327714070677757263e-02 -6.719241291284561157e-02 -4.417181760072708130e-02 1.365758180618286133e-01 -1.235436126589775085e-01 3.455929756164550781e-01 -4.292817115783691406e-01 1.520653255283832550e-02 -1.463197916746139526e-01 -1.450601667165756226e-01 5.399641394615173340e-02 2.126356959342956543e-02 1.214959751814603806e-02
1.636734604835510254e-01 6.942272186279296875e-02 -9.274406731128692627e-02 -1.436608433723449707e-01 -1.688086092472076416e-01 -3.037669509649276733e-02 -2.016442362219095230e-03 7.442495971918106079e-02 -1.619179695844650269e-01 -3.372667431831359863e-01 -1.800646819174289703e-02 2.835199236869812012e-01 -2.463509887456893921e-01 1.050363257527351379e-01 2.684390246868133545e-01 2.484862655401229858e-01 3.493004739284515381e-01 1.631025075912475586e-01 -6.899697333574295044e-02 -8.604728616774082184e-03 6.213838607072830200e-02 6.145486980676651001e-02 -1.846079528331756592e-02 -1.166142374277114868e-01 2.187326848506927490e-01 -1.600470691919326782e-01 1.378389000892639160e-01 -8.022201806306838989e-02 2.118001729249954224e-01 -1.615464091300964355e-01 3.172849118709564209e-02 3.634637594223022461e-01
-7.574120908975601196e-02 -1.124240756034851074e-01 -2.893086969852447510e-01 -5.082486942410469055e-02 -2.805785834789276123e-01 -2.868217788636684418e-02 3.437232375144958496e-01 3.159357607364654541e-02 -7.837902754545211792e-02 -6.749729812145233154e-02 -2.345784567296504974e-03 7.183323614299297333e-04 1.270813345909118652e-01 -1.397047638893127441e-01 -8.459649980068206787e-02 -5.699979513883590698e-02 -3.756973892450332642e-02 1.173706054687500000e-01 -1.032880172133445740e-01 2.291557937860488892e-01 3.888531774282455444e-02 -1.501745432615280151e-01 1.540351212024688721e-01 -7.830977439880371094e-02 3.325729966163635254e-01 -3.270201981067657471e-01 4.944147542119026184e-02 -2.723332047462463379e-01 1.170869320631027222e-01 3.462827801704406738e-01 1.382087171077728271e-01 2.463763952255249023e-01
-3.232461512088775635e-01 8.760382235050201416e-02 -4.383491468615829945e-04 1.508070975542068481e-01 9.630548954010009766e-02 -8.934281766414642334e-03 -4.608550295233726501e-02 9.519235789775848389e-02 4.578098596539348364e-04 -3.660556674003601074e-01 -7.910135388374328613e-02 4.097738489508628845e-02 1.309038698673248291e-01 -1.259607821702957153e-01 2.691680192947387695e-01 6.954685598611831665e-02 2.439432442188262939e-01 2.736555933952331543e-01 -1.520235538482666016e-01 8.206177502870559692e-02 1.913949251174926758e-01 -2.436261773109436035e-01 1.868742704391479492e-01 -1.058538928627967834e-01 2.548195421695709229e-01 -6.207209546118974686e-03 1.269419789314270020e-01 2.184884250164031982e-01 8.143328130245208740e-02 1.768298149108886719e-01 2.890839874744415283e-01 1.889040470123291016e-01
8.570624887943267822e-02 5.165412649512290955e-02 -1.668280661106109619e-01 -1.430777013301849365e-01 1.830254495143890381e-01 -2.315293699502944946e-01 5.746218562126159668e-02 -6.985811144113540649e-02 -1.770403236150741577e-01 -2.538559138774871826e-01 -2.309983074665069580e-01 -5.463109910488128662e-02 7.861460745334625244e-02 2.086904495954513550e-01 4.327742755413055420e-01 -8.105813525617122650e-03 2.725797295570373535e-01 -2.616309560835361481e-02 -5.611042957752943039e-03 6.160102412104606628e-02 1.144636794924736023e-01 -2.068576170131564140e-03 -7.591664046049118042e-02 3.428372368216514587e-02 -1.712753437459468842e-02 -3.662681281566619873e-01 2.270580530166625977e-01 -1.894225478172302246e-01 3.344319164752960205e-01 1.260708868503570557e-01 9.034872800111770630e-02 -2.316047437489032745e-02
-2.533540688455104828e-02 2.005892805755138397e-02 -1.963261514902114868e-01 -3.349658334627747536e-03 -1.274760663509368896e-01 -1.417390257120132446e-01 2.461489289999008179e-01 9.832067042589187622e-02 -2.187617421150207520e-01 -5.428299307823181152e-02 -3.937956877052783966e-03 -1.376911848783493042e-01 1.459458917379379272e-01 -9.629625827074050903e-02 2.165744900703430176e-01 3.898820653557777405e-02 -6.247153505682945251e-02 -1.986071765422821045e-01 -3.259902000427246094e-01 -1.755854929797351360e-03 2.452912032604217529e-01 2.036471813917160034e-01 4.824074208736419678e-01 -9.470190107822418213e-02 2.824646234512329102e-01 -2.235573530197143555e-01 8.562038838863372803e-02 -2.636491693556308746e-02 7.309497334063053131e-03 1.550529003143310547e-01 -1.735961437225341797e-01 1.416425555944442749e-01
6.062973290681838989e-02 7.803388684988021851e-02 1.699960380792617798e-01 -1.227563843131065369e-01 6.009485805407166481e-04 -1.104601472616195679e-01 -1.469529569149017334e-01 -2.615603506565093994e-01 -4.575443640351295471e-02 -2.799408137798309326e-01 -1.757944189012050629e-02 5.854359269142150879e-02 -2.779124490916728973e-02 -1.373452097177505493e-01 3.212886452674865723e-01 1.345580369234085083e-01 4.972994923591613770e-01 -3.481703251600265503e-02 -1.619558632373809814e-01 1.341370493173599243e-01 2.817023918032646179e-02 -3.468880057334899902e-01 1.557048410177230835e-01 -2.057918757200241089e-01 7.977607846260070801e-02 -1.055814549326896667e-01 -1.484508216381072998e-01 -1.604191064834594727e-01 2.111478596925735474e-01 -1.017776504158973694e-01 -1.349115967750549316e-01 -1.944362185895442963e-03
-8.606479316949844360e-02 2.039654254913330078e-01 1.697665750980377197e-01 4.609162453562021255e-03 7.106553018093109131e-02 -1.418330520391464233e-01 1.585642397403717041e-01 -2.160662114620208740e-01 -1.989739686250686646e-01 -2.448879629373550415e-01 -1.884506046772003174e-01 1.044310331344604492e-01 1.696262061595916748e-01 -9.966081380844116211e-02 1.895815730094909668e-01 -2.947556972503662109e-01 -1.280792504549026489e-01 -3.556388318538665771e-01 -2.698000669479370117e-01 1.971250325441360474e-01 1.617313772439956665e-01 -9.293272346258163452e-02 1.496770381927490234e-01 -9.263410419225692749e-02 5.780324339866638184e-02 -2.766889631748199463e-01 -5.867029726505279541e-02 -8.250421844422817230e-03 2.792825400829315186e-01 1.342786997556686401e-01 -1.337780505418777466e-01 1.216437667608261108e-03
2.772418595850467682e-02 -3.961129114031791687e-02 -1.901243031024932861e-01 -3.372946083545684814e-01 -1.595381796360015869e-01 -9.749521315097808838e-02 2.170484960079193115e-01 -2.768702208995819092e-01 -2.274692356586456299e-01 -6.448785960674285889e-02 -2.653146684169769287e-01 -1.684828102588653564e-01 -1.625079810619354248e-01 1.802698522806167603e-01 -1.729762367904186249e-02 1.261074841022491455e-01 2.997148036956787109e-01 1.138813942670822144e-01 -1.922917217016220093e-01 8.411263674497604370e-02 2.182188071310520172e-02 -1.682312041521072388e-02 -1.256976872682571411e-01 -2.153148055076599121e-01 3.153335750102996826e-01 -3.336429297924041748e-01 -1.365423947572708130e-02 -5.126604065299034119e-02 6.057425588369369507e-02 1.210133209824562073e-01 7.298456877470016479e-02 1.107185259461402893e-01
-8.075231686234474182e-03 3.244273662567138672e-01 1.927198171615600586e-01 -4.615420848131179810e-02 -3.672007471323013306e-02 1.896958202123641968e-01 -1.783964782953262329e-02 -9.017056226730346680e-02 -3.315404057502746582e-01 -3.834886550903320312e-01 -3.135850429534912109e-01 2.075783163309097290e-01 8.064666390419006348e-02 6.992188841104507446e-02 1.583224833011627197e-01 -2.100762873888015747e-01 -1.324132643640041351e-02 -1.903649233281612396e-02 -1.875982582569122314e-01 -8.386526256799697876e-02 -2.271611243486404419e-03 -5.051583424210548401e-02 1.042560711503028870e-01 -3.365038633346557617e-01 1.396214663982391357e-01 -1.540224105119705200e-01 9.094389528036117554e-02 9.679245948791503906e-02 2.547362446784973145e-01 -1.942932838574051857e-03 -1.777228415012359619e-01 6.220076605677604675e-02
-1.264974661171436310e-02 -7.834335416555404663e-02 1.184324473142623901e-01 -1.594541668891906738e-01 -2.747380733489990234e-01 -2.425816357135772705e-01 4.158414900302886963e-02 -4.330549538135528564e-01 -2.355525046586990356e-01 -1.117901727557182312e-01 -1.696070283651351929e-01 -1.064661443233489990e-01 1.360504329204559326e-01 -7.500388473272323608e-02 3.181310594081878662e-01 -2.188681811094284058e-01 1.391782611608505249e-01 1.342902798205614090e-02 -2.919331789016723633e-01 1.443130820989608765e-01 1.017846241593360901e-01 1.391626447439193726e-01 4.366014525294303894e-02 7.369861751794815063e-02 3.271310329437255859e-01 -1.376521494239568710e-02 -7.672381401062011719e-02 -7.299891114234924316e-02 6.138764321804046631e-02 1.500073075294494629e-01 1.064460203051567078e-01 1.750459671020507812e-01
4.514301568269729614e-02 1.875475943088531494e-01 -6.234118342399597168e-02 2.448569238185882568e-01 -8.904417604207992554e-02 -3.089278936386108398e-02 1.700099930167198181e-02 2.021551132202148438e-02 -1.918859034776687622e-02 4.265569522976875305e-02 -4.156513139605522156e-02 -3.048757016658782959e-01 -2.467762865126132965e-02 1.323916614055633545e-01 2.423772513866424561e-01 -1.290759593248367310e-01 1.807753928005695343e-02 7.632543146610260010e-02 -8.873497135937213898e-03 1.665482670068740845e-01 1.834744364023208618e-01 1.219268068671226501e-01 -7.437939755618572235e-03 -5.397969111800193787e-02 2.378188669681549072e-01 -5.866864323616027832e-01 -4.410962015390396118e-02 1.893416792154312134e-02 1.780064105987548828e-01 3.777018785476684570e-01 1.698941439390182495e-01 8.495679497718811035e-02
-8.632126450538635254e-02 -4.192820750176906586e-03 -2.124119251966476440e-01 -1.090855076909065247e-01 8.399313688278198242e-02 -1.691403239965438843e-01 2.863557040691375732e-01 -3.782025277614593506e-01 -3.588603138923645020e-01 -1.060556620359420776e-01 7.477717101573944092e-02 -3.045902960002422333e-02 -1.822392046451568604e-01 4.907269403338432312e-02 3.002172410488128662e-01 -8.097797632217407227e-02 9.009800851345062256e-02 3.293723985552787781e-02 -2.147497087717056274e-01 1.073321476578712463e-01 -1.662418060004711151e-02 -3.000116646289825439e-01 7.456304877996444702e-02 -1.068082824349403381e-01 5.553793907165527344e-02 -7.792506366968154907e-02 -5.373081937432289124e-02 3.959150239825248718e-02 -2.013636194169521332e-02 2.299671620130538940e-01 -2.427880316972732544e-01 3.098690211772918701e-01
6.368879228830337524e-02 1.837587356567382812e-01 8.624534308910369873e-02 3.663817793130874634e-02 -9.346581995487213135e-02 1.102191805839538574e-01 -1.072641760110855103e-01 -1.625107675790786743e-01 -2.812483310699462891e-01 -2.833912074565887451e-01 -2.083556801080703735e-01 -1.123163998126983643e-01 -4.246200993657112122e-02 -6.306321173906326294e-02 4.354150295257568359e-01 -1.740936189889907837e-01 2.668048441410064697e-01 1.962495893239974976e-01 1.066410392522811890e-01 -1.904714666306972504e-02 -1.868629604578018188e-01 -2.172851189970970154e-02 3.048156499862670898e-01 -1.107841506600379944e-01 2.574806809425354004e-01 -2.544634044170379639e-01 -9.362727403640747070e-02 -7.961366325616836548e-02 9.925203770399093628e-02 -8.413882553577423096e-02 -1.581087112426757812e-01 -5.824789777398109436e-02
4.119077697396278381e-02 4.553209524601697922e-03 1.641616076231002808e-01 -2.107771113514900208e-02 -1.102671176195144653e-01 -1.718978397548198700e-02 -1.248369365930557251e-01 -2.178202420473098755e-01 -8.137733489274978638e-02 -2.822440862655639648e-01 -5.327003076672554016e-02 9.321016073226928711e-02 -2.139407545328140259e-01 6.258818507194519043e-02 3.986572325229644775e-01 -2.439602650701999664e-02 2.334729731082916260e-01 6.927518546581268311e-02 7.756103575229644775e-02 9.547051042318344116e-02 -1.786378324031829834e-01 -1.138787418603897095e-01 1.174990162253379822e-01 -3.906337320804595947e-01 3.083406686782836914e-01 -3.367677628993988037e-01 -2.416863888502120972e-01 3.347236290574073792e-02 5.174269899725914001e-02 -7.709592580795288086e-02 -1.064439192414283752e-01 1.212203949689865112e-01
-2.694461345672607422e-01 1.052443012595176697e-01 1.167674139142036438e-01 2.461982816457748413e-01 -5.067732557654380798e-02 -8.076526224613189697e-02 1.821368038654327393e-01 -1.970292478799819946e-01 -7.951988279819488525e-02 -1.308916062116622925e-01 -2.413742691278457642e-01 -2.287272214889526367e-01 -2.817879989743232727e-02 1.207797452807426453e-01 3.351903334259986877e-02 -1.362738758325576782e-01 4.409506022930145264e-01 -2.703529782593250275e-02 -1.835046708583831787e-01 6.174555420875549316e-02 1.054506376385688782e-01 -1.565343737602233887e-01 1.319323182106018066e-01 -3.883434236049652100e-01 -4.629018716514110565e-03 -1.519490480422973633e-01 -1.369473636150360107e-01 -2.022761404514312744e-01 1.778023242950439453e-01 -1.727226376533508301e-02 -2.009617835283279419e-01 -1.751946844160556793e-02
-2.333594858646392822e-02 9.117980301380157471e-02 -2.774424254894256592e-01 5.408802628517150879e-02 -3.563792705535888672e-01 -1.436714529991149902e-01 1.194544956088066101e-01 -5.710920691490173340e-02 -1.759020984172821045e-02 6.677178293466567993e-02 5.803303420543670654e-02 -9.150648117065429688e-02 -7.290616631507873535e-02 -7.176678627729415894e-02 -4.677026718854904175e-02 -8.802215009927749634e-02 1.627037078142166138e-01 5.795713141560554504e-02 -4.249946773052215576e-01 -3.076479071751236916e-03 1.487823277711868286e-01 -1.992421783506870270e-02 -1.231887117028236389e-01 -1.523397266864776611e-01 3.416626751422882080e-01 -3.070345520973205566e-01 7.930658757686614990e-02 -3.584679365158081055e-01 1.541106551885604858e-01 1.914087682962417603e-01 1.495740562677383423e-01 9.603861719369888306e-02
-3.760202825069427490e-01 3.899833559989929199e-02 4.998639598488807678e-02 2.232726961374282837e-01 -1.224032193422317505e-01 1.383681595325469971e-01 8.792732656002044678e-02 -2.243127077817916870e-01 -3.576216697692871094e-01 -2.150538116693496704e-01 3.518621623516082764e-02 -8.242917805910110474e-02 -7.282175123691558838e-02 -2.451114356517791748e-01 1.806804388761520386e-01 1.262718439102172852e-01 2.016195654869079590e-01 1.130841597914695740e-01 -6.214115023612976074e-02 2.593286521732807159e-02 1.162503659725189209e-02 -2.646569162607192993e-03 9.291246533393859863e-02 2.759040519595146179e-02 3.766362667083740234e-01 -8.474428951740264893e-02 -1.309551149606704712e-01 1.190455779433250427e-01 -4.987864568829536438e-02 1.875989735126495361e-01 2.669937610626220703e-01 2.440962195396423340e-01
1.170812174677848816e-01 1.396148800849914551e-01 -3.295328095555305481e-02 1.137692332267761230e-01 3.111200332641601562e-01 -2.058078944683074951e-01 -7.946453988552093506e-03 -7.370935380458831787e-02 -2.048234939575195312e-01 -2.531017363071441650e-01 -1.682940125465393066e-02 -2.234241366386413574e-01 -4.566572606563568115e-02 6.792981177568435669e-02 2.011962532997131348e-01 -1.552074700593948364e-01 -2.618398144841194153e-02 1.990048289299011230e-01 -2.521510124206542969e-01 -8.481907844543457031e-02 1.296062320470809937e-01 -1.458203792572021484e-01 1.723079681396484375e-01 -5.991047993302345276e-02 1.377579867839813232e-01 -2.539342343807220459e-01 2.541899979114532471e-01 2.195243835449218750e-01 3.812935352325439453e-01 -1.653762608766555786e-01 -1.158548519015312195e-01 1.257557719945907593e-01
-2.442358434200286865e-02 -1.490612030029296875e-01 -3.801750764250755310e-02 8.103911578655242920e-02 -2.169933170080184937e-02 -9.503869712352752686e-02 1.452339440584182739e-02 -2.011932432651519775e-01 -3.606197535991668701e-01 -3.587019070982933044e-02 -1.632999777793884277e-01 -1.593437343835830688e-01 1.532392669469118118e-02 3.175837993621826172e-01 3.432196378707885742e-01 1.995609700679779053e-01 4.689621627330780029e-01 -5.023622885346412659e-02 -9.472689777612686157e-02 1.725540459156036377e-01 -1.120258942246437073e-01 7.359822094440460205e-02 -2.004203051328659058e-01 -1.300038248300552368e-01 2.033128440380096436e-01 -2.397231757640838623e-01 1.615547388792037964e-01 2.685232646763324738e-02 -9.125972166657447815e-03 5.288325622677803040e-02 -1.101110950112342834e-01 2.789124147966504097e-03
-1.428623944520950317e-01 2.135496735572814941e-01 -7.100411504507064819e-02 4.178553819656372070e-02 9.244233369827270508e-02 1.148767843842506409e-01 -5.399580299854278564e-02 -1.375637203454971313e-01 -3.338568508625030518e-01 -2.538117468357086182e-01 -1.516953483223915100e-02 1.036252267658710480e-02 3.538667857646942139e-01 -1.378188878297805786e-01 1.486500911414623260e-02 6.617859750986099243e-02 3.429751992225646973e-01 1.962168365716934204e-01 -2.548289000988006592e-01 8.442757278680801392e-02 2.662140727043151855e-01 -2.193335890769958496e-01 -6.627965718507766724e-02 7.039961963891983032e-02 1.122080013155937195e-01 -3.723448514938354492e-01 -3.614531084895133972e-02 9.218052774667739868e-02 -9.907159209251403809e-02 8.943597972393035889e-02 6.804516166448593140e-02 1.363042145967483521e-01
-1.021934673190116882e-01 1.103118434548377991e-01 1.560600697994232178e-01 1.433878839015960693e-01 5.276831332594156265e-03 1.059243339113891125e-03 2.148112803697586060e-01 -6.181486323475837708e-02 4.150314256548881531e-02 -2.437806874513626099e-01 -3.071564948186278343e-03 1.431850194931030273e-01 -1.132781356573104858e-01 -5.165299028158187866e-02 2.255049049854278564e-01 2.321481555700302124e-01 2.086681723594665527e-01 2.573758363723754883e-01 4.803704097867012024e-02 -2.308900095522403717e-02 3.027996122837066650e-01 -3.804534673690795898e-02 1.223826259374618530e-01 -8.409695327281951904e-02 2.485612779855728149e-01 -3.081985712051391602e-01 3.159294128417968750e-01 -9.072602726519107819e-03 1.558167934417724609e-01 1.379695236682891846e-01 1.042071208357810974e-01 3.767288923263549805e-01
4.337135236710309982e-03 -1.557726114988327026e-01 -6.274929642677307129e-02 1.189994346350431442e-02 -1.186751797795295715e-01 -1.793383508920669556e-01 5.676842853426933289e-02 -1.676094084978103638e-01 -1.894557923078536987e-01 -2.653677463531494141e-01 -3.312001526355743408e-01 -1.030278727412223816e-01 5.111319012939929962e-03 -1.417415402829647064e-02 1.782066226005554199e-01 -4.963491484522819519e-02 1.366662532091140747e-01 9.649863839149475098e-02 1.105203926563262939e-01 1.213132441043853760e-01 3.929622843861579895e-02 2.905725240707397461e-01 4.790435731410980225e-02 4.502471536397933960e-02 1.764732748270034790e-01 -4.961593151092529297e-01 2.955573424696922302e-02 4.805404692888259888e-02 8.823294937610626221e-02 3.368739485740661621e-01 1.570106297731399536e-01 -2.477181702852249146e-01
-1.258669495582580566e-01 1.971217542886734009e-01 -4.815450310707092285e-02 1.737214177846908569e-01 1.723117232322692871e-01 1.997251249849796295e-02 -2.360160462558269501e-02 -3.315447270870208740e-01 5.898148939013481140e-02 -4.203547537326812744e-01 -3.614309430122375488e-01 2.332449704408645630e-02 6.138216704130172729e-02 -1.630532555282115936e-02 1.957069933414459229e-01 -6.274271756410598755e-02 1.604502946138381958e-01 -2.090512216091156006e-02 -2.606172561645507812e-01 6.661583669483661652e-03 1.001980677247047424e-01 -1.414795289747416973e-03 6.720305234193801880e-02 -3.736119568347930908e-01 1.308495551347732544e-01 -1.422366499900817871e-01 3.729521855711936951e-02 -2.472537383437156677e-02 3.358156681060791016e-01 -7.468269020318984985e-02 -8.123861998319625854e-02 -4.486760124564170837e-02
6.656673550605773926e-02 -2.415880933403968811e-02 -2.511187493801116943e-01 1.163655817508697510e-01 -3.144504129886627197e-01 -7.236316055059432983e-02 2.453923821449279785e-01 -1.012825369834899902e-01 -3.320613801479339600e-01 -9.943715482950210571e-02 -3.978415578603744507e-02 3.722068965435028076e-01 1.329881255514919758e-03 -2.883700188249349594e-03 2.573550343513488770e-01 -2.628397941589355469e-01 2.575981616973876953e-01 -1.809324920177459717e-01 -1.109863743185997009e-01 -8.262271434068679810e-02 1.378163397312164307e-01 -2.274495782330632210e-03 2.156266123056411743e-01 3.187426924705505371e-02 -5.617946386337280273e-02 -1.371152102947235107e-01 3.002672791481018066e-01 6.381448358297348022e-02 1.096081733703613281e-01 9.018477052450180054e-02 1.634411811828613281e-01 -1.989740319550037384e-02
-3.710704669356346130e-02 -7.347075641155242920e-02 1.406923383474349976e-01 -2.423678338527679443e-01 -1.696166843175888062e-01 -3.027954883873462677e-02 -1.447953283786773682e-01 1.073995232582092285e-01 -9.869924932718276978e-02 -3.899563550949096680e-01 -1.290584821254014969e-02 2.013427615165710449e-01 8.318345993757247925e-02 2.589600980281829834e-01 2.396100610494613647e-01 -1.012052893638610840e-01 2.983439564704895020e-01 -7.329290360212326050e-02 -1.785083860158920288e-01 5.734603106975555420e-02 -1.976350508630275726e-02 -9.016993455588817596e-03 1.632974892854690552e-01 -1.164749339222908020e-01 2.144558429718017578e-01 -2.970597743988037109e-01 1.704967170953750610e-01 1.024016141891479492e-01 2.781416773796081543e-01 1.825304031372070312e-01 7.328923791646957397e-02 -2.197080254554748535e-01
6.747787445783615112e-02 -5.706783011555671692e-02 1.452646404504776001e-01 6.136747077107429504e-02 1.701702624559402466e-01 2.171611227095127106e-02 -1.002324596047401428e-01 -1.408057957887649536e-01 -1.747746020555496216e-01 -1.159998998045921326e-01 -5.728480592370033264e-02 -9.195539355278015137e-02 9.661436825990676880e-02 -1.047738790512084961e-01 3.101886063814163208e-02 -1.827316582202911377e-01 2.677669227123260498e-01 5.404867604374885559e-02 -1.229139789938926697e-01 4.009898602962493896e-01 -1.198113709688186646e-01 6.607588380575180054e-02 3.705224394798278809e-01 8.818732947111129761e-02 3.024441301822662354e-01 -3.175450265407562256e-01 2.226951569318771362e-01 -1.476256549358367920e-01 3.188857808709144592e-02 2.572063207626342773e-01 2.281005680561065674e-01 -2.034868113696575165e-02
2.736549079418182373e-01 -1.470674108713865280e-02 -1.569030284881591797e-01 -3.432386741042137146e-02 -7.497248798608779907e-02 -5.404313281178474426e-02 3.359335064888000488e-01 -1.500747948884963989e-01 -2.635510861873626709e-01 -1.238605976104736328e-01 -2.688718400895595551e-02 -1.409578174352645874e-01 -2.789181470870971680e-01 2.964924089610576630e-02 5.872402712702751160e-02 -9.469782561063766479e-02 1.644504368305206299e-01 2.254053354263305664e-01 -3.561824262142181396e-01 2.760166525840759277e-01 2.311126440763473511e-01 5.498604103922843933e-02 5.808795988559722900e-02 -1.894054412841796875e-01 1.469551324844360352e-01 -8.048820495605468750e-02 2.031551450490951538e-01 3.992954734712839127e-03 -8.722126483917236328e-03 2.468193769454956055e-01 -5.859290808439254761e-02 -2.198240906000137329e-01
-6.024076789617538452e-02 2.439680695533752441e-01 3.325059264898300171e-02 1.239798292517662048e-01 1.229569241404533386e-01 -1.549980491399765015e-01 2.840163744986057281e-02 -3.293496370315551758e-02 -1.929777115583419800e-01 2.990284375846385956e-02 5.214420706033706665e-02 -3.662106990814208984e-01 -5.827178061008453369e-02 2.125106155872344971e-01 9.293773770332336426e-02 -1.417975872755050659e-02 1.702267825603485107e-01 3.232327401638031006e-01 -2.147326022386550903e-01 4.409874975681304932e-02 -1.619764119386672974e-01 3.898642025887966156e-03 2.380236238241195679e-01 -6.111116707324981689e-02 3.365829885005950928e-01 -2.005381733179092407e-01 1.299643963575363159e-01 1.786603927612304688e-01 3.011993467807769775e-01 -1.912436038255691528e-01 -1.323441714048385620e-01 1.780568808317184448e-01
-4.036612436175346375e-02 6.319663673639297485e-02 -1.578451544046401978e-01 7.984314113855361938e-02 -8.984986692667007446e-02 -1.202096268534660339e-01 2.391294986009597778e-01 -2.215479314327239990e-01 -1.145256012678146362e-01 3.205231949687004089e-02 -2.476631551980972290e-01 -5.271938815712928772e-02 -6.444197893142700195e-02 3.149532899260520935e-02 2.619962766766548157e-02 -7.113831490278244019e-02 -9.241681545972824097e-02 2.083929628133773804e-02 -3.095723986625671387e-01 9.286870807409286499e-02 2.895981073379516602e-01 -8.381211012601852417e-02 -8.806373178958892822e-02 -2.927273213863372803e-01 5.372160673141479492e-01 -2.999841272830963135e-01 -2.093713283538818359e-01 1.263761073350906372e-01 -4.615695402026176453e-02 -1.683188974857330322e-02 3.836329095065593719e-03 8.091390877962112427e-02
-7.966226339340209961e-02 -1.275516003370285034e-01 8.453574962913990021e-03 7.872337102890014648e-02 -1.317815482616424561e-01 -2.858202457427978516e-01 1.518698483705520630e-01 -5.370958894491195679e-02 -2.743030786514282227e-01 -3.209852576255798340e-01 -2.191434949636459351e-01 -1.282082404941320419e-02 1.417021453380584717e-01 -1.735382229089736938e-01 1.052793189883232117e-01 -2.972069084644317627e-01 2.916966751217842102e-02 -1.758949607610702515e-01 -1.711534708738327026e-01 1.405273973941802979e-01 -1.322495099157094955e-02 1.607703864574432373e-01 1.557835489511489868e-01 -1.890647038817405701e-02 2.357991784811019897e-01 -1.328575313091278076e-01 -1.135358735918998718e-01 -2.501001954078674316e-01 2.235048711299896240e-01 3.648171424865722656e-01 -4.417020082473754883e-02 -6.975045055150985718e-02
-2.752764523029327393e-02 4.282741993665695190e-02 -3.843591315671801567e-03 -5.728672072291374207e-02 -3.377092778682708740e-01 -5.382174253463745117e-02 2.474114485085010529e-02 -2.164309769868850708e-01 -2.078575640916824341e-01 1.370563171803951263e-02 -1.913973093032836914e-01 -1.386092454195022583e-01 2.911775410175323486e-01 1.273766160011291504e-01 9.490918368101119995e-02 -9.574449062347412109e-02 3.586557805538177490e-01 -1.668365113437175751e-02 -1.292876750230789185e-01 2.610845565795898438e-01 -1.423214524984359741e-01 -2.271426767110824585e-01 2.633028030395507812e-01 -2.992403805255889893e-01 1.369689553976058960e-01 -4.126046970486640930e-02 -1.860271692276000977e-01 1.613462716341018677e-02 2.245162427425384521e-01 2.407202571630477905e-01 -9.814101271331310272e-03 5.473737418651580811e-02
-1.133510544896125793e-01 -2.242861837148666382e-01 2.160128653049468994e-01 3.492197021842002869e-02 7.238380610942840576e-02 1.013876125216484070e-01 -2.454322129487991333e-01 -3.781517595052719116e-02 -4.080706089735031128e-02 -9.730080515146255493e-02 -2.099366635084152222e-01 -8.241641521453857422e-02 7.969301939010620117e-02 6.988655775785446167e-02 2.332693189382553101e-01 -2.907545566558837891e-01 1.781159192323684692e-01 1.521788686513900757e-01 -3.097827434539794922e-01 2.401304095983505249e-01 1.573451310396194458e-01 -8.705624192953109741e-02 2.656097114086151123e-01 -1.041438132524490356e-01 1.345234513282775879e-01 -3.179139792919158936e-01 2.238050550222396851e-01 -2.168747186660766602e-01 1.553022861480712891e-01 1.428726613521575928e-01 1.202237010002136230e-01 4.557729884982109070e-02
1.909649670124053955e-01 -6.796328723430633545e-02 -1.082046180963516235e-01 -6.553605198860168457e-02 4.466018080711364746e-02 -1.988334059715270996e-01 1.748932898044586182e-01 4.283183813095092773e-02 -6.950014084577560425e-02 -2.390267997980117798e-01 -4.199623465538024902e-01 1.536698732525110245e-02 2.541655674576759338e-02 5.297712236642837524e-02 5.071939826011657715e-01 -1.133012026548385620e-01 1.358871459960937500e-01 2.044805139303207397e-01 -2.507963180541992188e-01 -8.197603374719619751e-02 5.296479538083076477e-02 2.643500864505767822e-01 -8.471943438053131104e-02 -8.972430974245071411e-02 2.060810476541519165e-01 -2.244670875370502472e-02 -5.548732355237007141e-03 -4.874845035374164581e-03 3.021391630172729492e-01 4.483271390199661255e-02 4.050859808921813965e-02 3.282305598258972168e-02
1.591799855232238770e-01 1.041163727641105652e-01 3.573624193668365479e-01 -4.621679708361625671e-02 2.603136003017425537e-01 6.106071174144744873e-02 -2.074884064495563507e-02 7.601427286863327026e-02 -2.378231137990951538e-01 -2.062348872423171997e-01 -1.454224437475204468e-01 -7.390195131301879883e-02 2.527008950710296631e-02 4.459390416741371155e-03 3.162569701671600342e-01 -1.238335743546485901e-01 1.614112108945846558e-01 8.510901033878326416e-02 -7.462009787559509277e-02 -1.107992604374885559e-01 2.723203301429748535e-01 1.069637387990951538e-01 2.898958921432495117e-01 1.314662098884582520e-01 3.138023018836975098e-01 -2.568193972110748291e-01 -1.924419030547142029e-02 -1.878360807895660400e-01 2.051108926534652710e-01 1.272605210542678833e-01 7.448450662195682526e-03 -1.345265358686447144e-01
-3.195162713527679443e-01 4.204411804676055908e-02 -8.959623426198959351e-02 1.528668999671936035e-01 -3.506052494049072266e-02 -2.973994938656687737e-03 1.166677847504615784e-02 2.201264351606369019e-02 3.226299956440925598e-02 -2.782250344753265381e-01 -4.462785646319389343e-02 -1.453442964702844620e-02 1.326408982276916504e-01 -2.214071452617645264e-01 2.808533012866973877e-01 1.214997917413711548e-01 2.845209836959838867e-01 2.665593922138214111e-01 -1.679877638816833496e-01 7.444937527179718018e-02 1.399888098239898682e-01 -1.395358294248580933e-01 1.684902608394622803e-01 -1.714150756597518921e-01 2.519085705280303955e-01 -3.533295122906565666e-03 1.647127419710159302e-01 1.586394160985946655e-01 2.759796939790248871e-02 3.357642590999603271e-01 2.973319888114929199e-01 1.473032087087631226e-01
3.155441582202911377e-01 2.502777576446533203e-01 2.833300232887268066e-01 2.239513546228408813e-01 9.938097000122070312e-02 -9.637140482664108276e-02 -4.621422290802001953e-02 -1.165766194462776184e-01 -2.688043415546417236e-01 -9.820253401994705200e-02 1.812497079372406006e-01 1.030776370316743851e-02 1.333925575017929077e-01 1.050107330083847046e-01 3.402003943920135498e-01 -1.949758380651473999e-01 1.076008230447769165e-01 -3.959258273243904114e-02 -3.268126398324966431e-02 2.066091895103454590e-01 3.830455243587493896e-02 1.074518114328384399e-01 2.104544639587402344e-01 -1.509812176227569580e-01 1.054596826434135437e-01 -2.698252499103546143e-01 1.665582954883575439e-01 -1.685945540666580200e-01 2.784913033246994019e-02 1.480670273303985596e-01 2.494923919439315796e-01 1.140329316258430481e-01
7.786093652248382568e-02 3.653983771800994873e-01 -2.006399184465408325e-01 -7.113939523696899414e-02 -2.776363166049122810e-03 -8.074827492237091064e-02 -6.225873902440071106e-02 -1.158900279551744461e-02 -2.324295192956924438e-01 1.424447596073150635e-01 -6.511782109737396240e-02 -2.373554706573486328e-01 -3.427530080080032349e-02 -1.118595972657203674e-01 1.332254707813262939e-01 -2.039244771003723145e-02 2.032350301742553711e-01 8.535762131214141846e-02 -3.554289340972900391e-01 -8.818712830543518066e-02 -3.387650102376937866e-02 1.238735392689704895e-01 2.564932107925415039e-01 -1.645986735820770264e-01 2.590957880020141602e-01 -2.665523290634155273e-01 -9.239243716001510620e-02 1.922502368688583374e-01 2.661031186580657959e-01 -1.509939879179000854e-01 -1.264739781618118286e-01 2.290588021278381348e-01
-1.768958941102027893e-02 8.673510700464248657e-02 2.315061986446380615e-01 2.897952869534492493e-02 6.717815995216369629e-02 -2.150739282369613647e-01 3.227038681507110596e-01 -7.464955747127532959e-02 -1.333488523960113525e-01 -1.109218895435333252e-01 -3.270905464887619019e-02 1.145335063338279724e-01 -1.079170182347297668e-01 -1.548581570386886597e-01 1.643839627504348755e-01 1.142300218343734741e-01 3.693016171455383301e-01 3.068720698356628418e-01 -7.022652775049209595e-02 1.009700447320938110e-02 3.481278121471405029e-01 -1.609190553426742554e-01 1.622099429368972778e-01 4.991876333951950073e-02 1.595372408628463745e-01 -1.086352169513702393e-01 4.060106277465820312e-01 4.313166812062263489e-02 2.366228587925434113e-02 -2.810389921069145203e-02 1.439104676246643066e-01 1.406399905681610107e-01
-2.025076150894165039e-01 1.322634816169738770e-01 1.235410869121551514e-01 2.056627869606018066e-01 5.967134982347488403e-02 -3.440206348896026611e-01 2.944738566875457764e-01 -2.254911214113235474e-01 -3.653286993503570557e-01 6.698742974549531937e-03 -1.018827706575393677e-01 -7.629267871379852295e-02 1.989621669054031372e-01 4.399506747722625732e-01 1.658111065626144409e-01 1.018602475523948669e-01 2.052421867847442627e-01 6.983137130737304688e-02 -1.553630232810974121e-01 2.273560166358947754e-01 -4.432614520192146301e-02 5.009448900818824768e-02 3.658801689743995667e-02 -4.976986441761255264e-03 5.388465151190757751e-02 -6.781268864870071411e-03 -1.190066989511251450e-02 -2.085740268230438232e-01 1.202471032738685608e-01 2.534709125757217407e-02 1.152910217642784119e-01 -9.418422356247901917e-03
9.490730613470077515e-02 2.576073165982961655e-04 4.373780637979507446e-02 -7.449094951152801514e-02 -5.527460202574729919e-02 -1.937998682260513306e-01 -6.570394337177276611e-02 -3.429954349994659424e-01 -2.635494470596313477e-01 -2.564425766468048096e-01 1.723733544349670410e-01 9.050925076007843018e-02 1.497503966093063354e-01 4.653712734580039978e-02 2.336494624614715576e-01 -2.538850009441375732e-01 -1.595411002635955811e-01 9.801179915666580200e-02 -1.425754427909851074e-01 3.104371726512908936e-01 -5.157870799303054810e-02 7.211051136255264282e-02 1.761806011199951172e-01 1.960875838994979858e-01 3.334852159023284912e-01 -2.562146782875061035e-01 -4.735331982374191284e-02 4.596289247274398804e-02 2.322069704532623291e-01 1.942319869995117188e-01 -4.696606844663619995e-02 3.717153565958142281e-03
-1.786495558917522430e-02 -1.584020704030990601e-01 -3.118958473205566406e-01 2.311827838420867920e-01 -9.777382016181945801e-02 1.177601963281631470e-01 2.644955515861511230e-01 -5.076663941144943237e-02 -7.279314100742340088e-02 -9.057025611400604248e-02 -1.110198721289634705e-01 -5.485797300934791565e-02 -5.356417223811149597e-02 -2.725141048431396484e-01 1.678382605314254761e-01 8.209459483623504639e-02 1.082656085491180420e-01 -6.829441338777542114e-02 -3.675140142440795898e-01 5.922637879848480225e-02 5.188030377030372620e-02 -1.044122874736785889e-01 1.632657051086425781e-01 -5.701210722327232361e-02 1.307362020015716553e-01 -2.934693396091461182e-01 -7.274195086210966110e-04 -3.955587446689605713e-01 6.043628230690956116e-02 3.350909650325775146e-01 5.964519456028938293e-02 -9.687622636556625366e-02
5.011501163244247437e-02 1.154758259654045105e-01 -1.624488681554794312e-01 -1.341320425271987915e-01 -3.502662852406501770e-02 -9.115216135978698730e-02 2.527282238006591797e-01 3.109365701675415039e-01 -2.032163739204406738e-01 -8.176963031291961670e-02 8.848921209573745728e-02 -9.565657936036586761e-03 7.576288282871246338e-02 -2.945607528090476990e-02 1.414545029401779175e-01 7.166732847690582275e-02 1.407456248998641968e-01 -1.573133170604705811e-01 -5.437635257840156555e-02 4.428499191999435425e-02 1.621621847152709961e-01 -4.887266084551811218e-03 3.381890058517456055e-01 -1.874281018972396851e-01 3.961144089698791504e-01 -3.949911892414093018e-02 -1.285204142332077026e-01 -6.575357168912887573e-02 3.762739598751068115e-01 3.034508824348449707e-01 -1.236818879842758179e-01 1.687007397413253784e-01
-6.945165991783142090e-02 1.117256358265876770e-01 5.937546864151954651e-02 -4.359561204910278320e-02 5.205873399972915649e-02 6.088767945766448975e-02 1.635443270206451416e-01 -3.063043653964996338e-01 -5.050105229020118713e-02 -6.399728357791900635e-02 -1.387704461812973022e-01 -7.494073361158370972e-02 -6.570873409509658813e-02 1.595483124256134033e-01 2.938610911369323730e-01 -2.088103145360946655e-01 -6.913921236991882324e-02 -1.465503871440887451e-01 -1.956733316183090210e-01 2.439699023962020874e-01 -2.814980149269104004e-01 -2.097413390874862671e-01 1.627202033996582031e-01 2.440456883050501347e-04 4.465288817882537842e-01 -6.480797380208969116e-02 6.094366312026977539e-02 -4.579385276883840561e-04 9.272608160972595215e-02 1.603768765926361084e-01 -5.372576043009757996e-02 3.751633465290069580e-01
-1.958098113536834717e-01 8.492963016033172607e-02 1.210019458085298538e-02 7.227338105440139771e-02 -1.519143730401992798e-01 2.795512601733207703e-02 -1.108526661992073059e-01 -2.710049599409103394e-02 -4.385366141796112061e-01 -2.212795019149780273e-01 -3.930756449699401855e-01 -3.002842962741851807e-01 -2.175566405057907104e-01 -7.881030440330505371e-02 -1.009092107415199280e-01 -1.821556389331817627e-01 7.321004569530487061e-02 2.325147688388824463e-01 -1.887446194887161255e-01 1.111079677939414978e-01 1.580839753150939941e-01 -3.531691618263721466e-03 -4.067251086235046387e-02 -8.744524791836738586e-03 2.965241074562072754e-01 -1.083240211009979248e-01 4.923852160573005676e-02 -6.376494467258453369e-02 2.787121571600437164e-02 2.821381688117980957e-01 7.747111469507217407e-02 -5.169364064931869507e-02
1.165873184800148010e-01 -7.238978147506713867e-02 -6.077373400330543518e-02 -2.012171149253845215e-01 -2.291021049022674561e-01 -2.086826860904693604e-01 2.094958350062370300e-02 -5.473606660962104797e-02 -2.504574954509735107e-01 -2.693061530590057373e-01 7.293578982353210449e-02 -1.343567967414855957e-01 2.703699767589569092e-01 -1.908778101205825806e-01 8.520638197660446167e-02 -2.051698863506317139e-01 -6.414619833230972290e-02 1.699232310056686401e-01 -4.538165628910064697e-01 7.483091950416564941e-02 1.824060976505279541e-01 2.369697690010070801e-01 1.145138889551162720e-01 3.326489031314849854e-02 1.946801245212554932e-01 -1.303881704807281494e-01 -1.459335237741470337e-01 -7.153657078742980957e-02 1.176423206925392151e-01 2.059129029512405396e-01 1.852107234299182892e-02 1.841631978750228882e-01
-2.568133175373077393e-01 8.256150037050247192e-02 7.929474115371704102e-02 8.359996974468231201e-02 -1.140983682125806808e-02 3.960488364100456238e-02 -6.540578603744506836e-02 -1.050271000713109970e-02 -5.046535283327102661e-02 -2.444901615381240845e-01 -4.318709298968315125e-02 3.912591934204101562e-02 9.797099977731704712e-02 -1.113044098019599915e-01 2.415257394313812256e-01 1.814759224653244019e-01 2.120932489633560181e-01 3.106780946254730225e-01 -1.901699043810367584e-02 3.404488041996955872e-02 2.130566835403442383e-01 -1.744586378335952759e-01 1.834457069635391235e-01 -2.233584523200988770e-01 2.973437309265136719e-01 -1.408193111419677734e-01 3.308461904525756836e-01 8.275054395198822021e-02 4.219570010900497437e-02 3.319267630577087402e-01 1.681586205959320068e-01 2.484248727560043335e-01
-4.240610599517822266e-01 5.885662138462066650e-02 2.136497199535369873e-01 -2.034345455467700958e-02 1.443463414907455444e-01 8.268657326698303223e-02 2.398786991834640503e-01 7.836516946554183960e-02 -1.107950285077095032e-01 -2.069585919380187988e-01 -1.554866880178451538e-01 3.323622047901153564e-02 3.180518001317977905e-02 1.083551272749900818e-01 1.440359950065612793e-01 -3.290027752518653870e-02 4.074677228927612305e-01 -1.044208277016878128e-02 -1.390687227249145508e-01 -5.892059300094842911e-03 2.585041522979736328e-01 -7.494519650936126709e-02 -2.492679981514811516e-03 -1.332340240478515625e-01 2.417605817317962646e-01 -1.655600070953369141e-01 1.675556004047393799e-01 7.598464936017990112e-02 -1.198847740888595581e-01 3.379347026348114014e-01 1.295978724956512451e-01 1.534135937690734863e-01
1.434597373008728027e-01 -3.050705185160040855e-03 -2.306693345308303833e-01 -4.199301823973655701e-02 -2.574365399777889252e-02 -1.989140808582305908e-01 2.045145332813262939e-01 -9.225051850080490112e-02 -2.349269986152648926e-01 -2.583341598510742188e-01 -1.568815112113952637e-01 4.795571416616439819e-02 -2.131693661212921143e-01 -1.083948183804750443e-02 2.172420173883438110e-02 -1.772632747888565063e-01 1.965476125478744507e-01 1.702490001916885376e-01 -4.278260469436645508e-01 3.041291832923889160e-01 9.373182803392410278e-02 -1.735693365335464478e-01 -1.428707987070083618e-01 -1.800770908594131470e-01 1.655978560447692871e-01 -5.469503998756408691e-02 2.399622499942779541e-01 -3.973942995071411133e-02 4.097284004092216492e-02 1.937939673662185669e-01 -1.083117574453353882e-01 -1.792814880609512329e-01
4.415931180119514465e-02 2.382290810346603394e-01 7.834431529045104980e-02 8.551433682441711426e-02 2.733909189701080322e-01 -6.782787851989269257e-03 1.590148061513900757e-01 3.042155690491199493e-02 -2.968615591526031494e-01 8.563636243343353271e-02 1.167451217770576477e-02 -3.696404024958610535e-02 -1.840162277221679688e-01 1.056360304355621338e-01 1.563862413167953491e-01 -3.654942288994789124e-02 3.262197971343994141e-01 4.329732060432434082e-02 -1.786410510540008545e-01 3.870590627193450928e-01 2.637359499931335449e-01 1.124207377433776855e-01 -1.891738176345825195e-02 -2.207042872905731201e-01 3.564913570880889893e-01 1.160336360335350037e-01 -1.275147944688796997e-01 -2.662703990936279297e-01 2.289036288857460022e-02 -2.715484052896499634e-02 3.970771655440330505e-02 -8.507408946752548218e-02
-1.167082712054252625e-01 -8.889231830835342407e-02 -2.491378039121627808e-01 -8.811778575181961060e-02 -1.647123508155345917e-02 4.038048442453145981e-03 1.355119943618774414e-01 1.292443275451660156e-01 -3.507707118988037109e-01 1.086046695709228516e-01 2.205656170845031738e-01 5.407642200589179993e-02 -7.387876510620117188e-02 -2.027755230665206909e-01 1.146821379661560059e-01 1.768695712089538574e-01 2.259720116853713989e-01 1.289173662662506104e-01 -2.469876855611801147e-01 1.978870630264282227e-01 9.314931929111480713e-02 -4.187187552452087402e-02 6.994429230690002441e-02 -3.222661614418029785e-01 1.738264709711074829e-01 -1.388064324855804443e-01 3.171042799949645996e-01 8.053234219551086426e-02 1.430367827415466309e-01 -1.896593421697616577e-01 2.746052145957946777e-01 1.431212127208709717e-01
-2.653394341468811035e-01 -2.542615532875061035e-01 1.055394783616065979e-01 1.842388510704040527e-01 1.517608854919672012e-02 -1.476251184940338135e-01 9.262984246015548706e-02 8.515659719705581665e-03 -1.988604366779327393e-01 8.781567215919494629e-02 -3.461416363716125488e-01 -1.602952331304550171e-01 -1.800350844860076904e-01 -6.816385430283844471e-04 3.714585006237030029e-01 -2.181102037429809570e-01 5.624901875853538513e-02 1.530816704034805298e-01 -3.475441932678222656e-01 -2.716297470033168793e-02 1.781597584486007690e-01 -1.691616624593734741e-01 9.976345300674438477e-02 -1.343729794025421143e-01 1.137334033846855164e-01 -1.261887252330780029e-01 -2.324977666139602661e-01 5.777882039546966553e-02 2.168256491422653198e-01 -6.587163358926773071e-02 -6.340866535902023315e-02 1.847839355468750000e-02
8.371429890394210815e-02 2.205399796366691589e-02 7.869070023298263550e-02 1.661086827516555786e-01 -1.989820152521133423e-01 -2.296461258083581924e-03 2.048473060131072998e-01 -2.616943120956420898e-01 -1.704375632107257843e-02 -2.038761526346206665e-01 -4.273200929164886475e-01 -1.195281222462654114e-01 7.164244353771209717e-02 -4.233750980347394943e-03 1.466648429632186890e-01 -3.841586410999298096e-02 2.748912572860717773e-01 2.683092281222343445e-02 -2.886928915977478027e-01 7.092750817537307739e-02 1.974560506641864777e-02 -2.131655961275100708e-01 1.675645112991333008e-01 -2.235674709081649780e-01 2.551809549331665039e-01 -7.592269033193588257e-02 -2.668818831443786621e-01 -1.411729454994201660e-01 2.299942821264266968e-02 -1.356320455670356750e-02 -2.999372482299804688e-01 2.305858395993709564e-02
-1.928554624319076538e-01 1.278032660484313965e-01 -1.669213175773620605e-02 -6.715904921293258667e-02 7.454430311918258667e-02 -1.835099607706069946e-01 2.056694775819778442e-01 -6.862062960863113403e-02 -1.739385724067687988e-01 6.590384989976882935e-02 -6.750874966382980347e-02 -2.242534905672073364e-01 -3.184515833854675293e-01 -2.379956282675266266e-02 3.051706552505493164e-01 -3.526744246482849121e-01 2.598768174648284912e-01 7.417988777160644531e-02 -3.426220640540122986e-02 8.193806558847427368e-02 -1.897019296884536743e-01 -3.201069831848144531e-01 -2.973992610350251198e-03 -2.577803730964660645e-01 1.978585422039031982e-01 1.415664050728082657e-02 1.115575656294822693e-01 6.352391839027404785e-02 2.300987094640731812e-01 2.106750905513763428e-01 -6.925274431705474854e-02 -5.211608856916427612e-02
-8.558063954114913940e-02 2.819462418556213379e-01 -1.960385888814926147e-01 2.026833035051822662e-02 1.444927603006362915e-01 1.703278906643390656e-02 8.972250670194625854e-02 -7.417948544025421143e-02 -2.683539986610412598e-01 1.534009817987680435e-02 -8.122365921735763550e-02 -8.301929384469985962e-02 -1.614169925451278687e-01 -1.910673975944519043e-01 5.298519879579544067e-02 1.624490767717361450e-01 1.822737008333206177e-01 2.162334173917770386e-01 -4.045971930027008057e-01 3.136784732341766357e-01 2.515708804130554199e-01 -2.056196033954620361e-01 -2.120756916701793671e-02 -1.039501652121543884e-01 3.569586575031280518e-01 3.477280214428901672e-02 9.276742115616798401e-03 -3.658038750290870667e-02 8.659543842077255249e-02 2.246672362089157104e-01 -1.231944486498832703e-01 -4.639040213078260422e-03
3.074451722204685211e-02 2.542715072631835938e-01 1.977866142988204956e-01 1.655315458774566650e-01 -6.713036447763442993e-02 4.345253854990005493e-02 3.377420082688331604e-02 -1.089682579040527344e-01 -2.841735482215881348e-01 2.935810014605522156e-02 3.268208205699920654e-01 6.018555909395217896e-02 -2.355965040624141693e-02 -7.974468916654586792e-02 5.229332447052001953e-01 -1.594108343124389648e-02 1.004496365785598755e-01 1.743756234645843506e-01 -2.921881377696990967e-01 6.974066141992807388e-03 -2.084325402975082397e-01 -1.636562496423721313e-01 -4.194599017500877380e-02 -1.859245747327804565e-01 1.599102169275283813e-01 -2.082384973764419556e-01 4.486639797687530518e-02 2.667907997965812683e-02 2.176158726215362549e-01 9.479701519012451172e-02 -1.373446825891733170e-02 1.229934021830558777e-01
-5.588413029909133911e-02 5.157348513603210449e-02 -2.628203928470611572e-01 2.578624188899993896e-01 1.041791751049458981e-03 -5.021490156650543213e-03 -2.425897680222988129e-02 2.069349028170108795e-02 -1.436173617839813232e-01 -7.611308246850967407e-02 -3.507550954818725586e-01 1.100930050015449524e-01 -3.345294892787933350e-01 -2.368811219930648804e-01 1.473115086555480957e-01 -3.263373076915740967e-01 1.519638299942016602e-01 9.875824302434921265e-02 -3.820472210645675659e-02 3.078848421573638916e-01 -1.109504699707031250e-01 2.924920059740543365e-02 2.398300468921661377e-01 -1.269787997007369995e-01 1.245037689805030823e-01 -2.631518840789794922e-01 3.460345044732093811e-02 8.797486126422882080e-02 -3.649157658219337463e-02 -5.273157730698585510e-03 2.733788490295410156e-01 1.188677921891212463e-01
-2.352307289838790894e-01 1.498690992593765259e-01 -8.506467938423156738e-02 1.762766689062118530e-01 1.188346147537231445e-01 1.405375152826309204e-01 -3.545990912243723869e-03 1.114950403571128845e-01 -4.792363047599792480e-01 -3.103249371051788330e-01 -2.758636511862277985e-02 -1.970496177673339844e-01 1.990056931972503662e-01 1.452690549194812775e-02 9.071721881628036499e-02 1.814955919981002808e-01 8.808706700801849365e-02 2.472718805074691772e-01 -1.455059945583343506e-01 -4.047435522079467773e-02 1.508813053369522095e-01 -1.367570608854293823e-01 1.352671235799789429e-01 -8.136738836765289307e-02 3.975755870342254639e-01 -2.090839892625808716e-01 -1.208289414644241333e-01 6.701985746622085571e-02 -9.337513893842697144e-02 1.451894827187061310e-02 4.663454368710517883e-02 -3.098702616989612579e-02
5.478841811418533325e-02 -1.930989623069763184e-01 1.811086572706699371e-02 3.593537583947181702e-02 -2.264728844165802002e-01 -1.972666233777999878e-01 2.014871686697006226e-02 -2.074631750583648682e-01 -3.547596931457519531e-01 -1.240778490900993347e-01 -2.327333092689514160e-01 -1.163469329476356506e-01 -1.387029234319925308e-02 8.383022248744964600e-02 -1.736034750938415527e-01 -5.194713175296783447e-02 3.463099002838134766e-01 4.169721156358718872e-02 -2.186525464057922363e-01 -4.785783123224973679e-03 1.240631118416786194e-01 -1.236738786101341248e-01 1.081397980451583862e-01 -2.337552160024642944e-01 4.157035052776336670e-01 2.077172882854938507e-02 -7.423052936792373657e-02 -2.949231266975402832e-01 1.924930810928344727e-01 2.264278382062911987e-02 -5.012620240449905396e-02 -5.567529052495956421e-02
-1.349807232618331909e-01 3.001169264316558838e-01 -1.326715350151062012e-01 -2.218596078455448151e-02 1.582419425249099731e-01 -2.065103501081466675e-01 -2.155973203480243683e-02 2.041234970092773438e-01 -3.428678810596466064e-01 -6.381019949913024902e-02 1.158445794135332108e-02 -1.274161338806152344e-01 -1.505390256643295288e-01 7.734838128089904785e-02 1.095215603709220886e-01 3.089002668857574463e-01 2.964801490306854248e-01 1.005412787199020386e-01 -1.285121589899063110e-01 6.020173802971839905e-02 3.558768332004547119e-01 9.577761404216289520e-03 -8.402707986533641815e-03 -2.073079794645309448e-01 1.467514336109161377e-01 -1.328550577163696289e-01 7.874312251806259155e-02 -2.197171151638031006e-01 2.079068571329116821e-01 1.334247440099716187e-01 -1.652721548452973366e-03 2.170504629611968994e-01
1.875710487365722656e-01 1.944061368703842163e-01 -3.481648862361907959e-02 -1.298206448554992676e-01 -1.616963744163513184e-01 7.929132133722305298e-02 -8.578639477491378784e-02 -1.443970054388046265e-01 -2.730894088745117188e-01 -1.264083534479141235e-01 -2.684986293315887451e-01 3.019980527460575104e-02 -1.835639588534832001e-02 -2.051999047398567200e-02 2.140070945024490356e-01 1.377726048231124878e-01 3.391801416873931885e-01 -1.298273447901010513e-02 1.018842309713363647e-01 2.103769928216934204e-01 1.135688871145248413e-01 1.967409551143646240e-01 1.979175209999084473e-01 6.474567204713821411e-02 1.630180627107620239e-01 -4.589278697967529297e-01 5.057704821228981018e-02 -1.568173617124557495e-01 2.978761494159698486e-01 -1.591138169169425964e-02 3.216720744967460632e-02 -6.324002984911203384e-03
-5.739888548851013184e-02 3.285924792289733887e-01 1.895128339529037476e-01 3.075380325317382812e-01 -6.069172173738479614e-02 -5.283039808273315430e-02 2.198617756366729736e-01 -2.116721123456954956e-01 -2.327449917793273926e-01 -3.683254420757293701e-01 -2.902113795280456543e-01 2.248221933841705322e-01 1.213405095040798187e-02 -1.976906359195709229e-01 1.806947030127048492e-02 -2.582044005393981934e-01 4.897969192825257778e-04 -1.220259256660938263e-02 -2.088885605335235596e-01 -1.315492950379848480e-02 9.764044731855392456e-02 -6.741458177566528320e-02 9.527467191219329834e-02 -5.517141893506050110e-02 1.655652187764644623e-02 -2.012384086847305298e-01 -4.997695982456207275e-02 -4.761353880167007446e-02 2.424442321062088013e-01 8.752530813217163086e-02 -9.526772052049636841e-02 -1.912710219621658325e-01
1.182982698082923889e-01 4.955716431140899658e-02 2.431814968585968018e-01 1.672793626785278320e-01 8.311586081981658936e-02 -6.671357899904251099e-02 3.863106369972229004e-01 -5.694670137017965317e-03 -1.937862187623977661e-01 -1.072530969977378845e-01 3.178436756134033203e-01 -6.816733628511428833e-02 -1.182734519243240356e-01 1.877725124359130859e-01 3.172400891780853271e-01 -2.596690654754638672e-01 -8.820408582687377930e-02 2.985303997993469238e-01 -1.949442476034164429e-01 8.031877875328063965e-02 6.100821495056152344e-02 -1.533792540431022644e-02 -1.221635146066546440e-03 1.664493419229984283e-02 2.066502273082733154e-01 -2.388389259576797485e-01 -3.238243609666824341e-02 2.359634488821029663e-01 1.396095156669616699e-01 9.394424408674240112e-02 2.200958319008350372e-02 1.813600659370422363e-01
4.848387464880943298e-02 8.676367998123168945e-02 -1.457037180662155151e-01 4.324074462056159973e-02 -6.793823093175888062e-03 -4.954188689589500427e-02 1.127435117959976196e-01 -1.021481603384017944e-01 1.928759552538394928e-02 -8.716502785682678223e-02 1.327333450317382812e-01 -1.812471896409988403e-01 -1.365218195132911205e-03 -4.021190702915191650e-01 1.365550607442855835e-01 -1.107052788138389587e-01 -3.522041812539100647e-02 6.806052476167678833e-02 -4.756021499633789062e-01 9.010916203260421753e-02 4.129498451948165894e-02 1.712313145399093628e-01 -4.327712208032608032e-02 -7.132267951965332031e-02 4.030981063842773438e-01 -3.494170904159545898e-01 -5.135871097445487976e-02 4.676317423582077026e-02 6.166156008839607239e-02 1.743128895759582520e-01 -1.438106596469879150e-01 -2.605466842651367188e-01
-6.987868994474411011e-02 1.103485003113746643e-01 -6.203535199165344238e-02 -1.629256606101989746e-01 -2.384674400091171265e-01 -6.942946463823318481e-02 3.701099008321762085e-02 8.714995533227920532e-02 -1.254035383462905884e-01 7.696304470300674438e-02 -8.444593846797943115e-02 -1.374109238386154175e-01 -1.418449170887470245e-02 6.491578370332717896e-02 -5.849469080567359924e-02 1.645031757652759552e-02 4.075670838356018066e-01 2.459796965122222900e-01 -1.444067507982254028e-01 2.490079551935195923e-01 2.765326499938964844e-01 1.087178438901901245e-01 1.505337059497833252e-01 -3.768299221992492676e-01 2.045179456472396851e-01 -1.814294904470443726e-01 -1.444963854737579823e-03 -2.613831162452697754e-01 -1.814727187156677246e-01 1.247643157839775085e-01 -9.859590232372283936e-02 2.498238682746887207e-01
-2.592289447784423828e-01 -4.351937025785446167e-02 1.512451916933059692e-01 6.578768044710159302e-02 2.640009224414825439e-01 -1.134875938296318054e-01 1.264060735702514648e-01 7.292343676090240479e-02 -3.857556879520416260e-01 -1.664208620786666870e-01 -4.482200369238853455e-02 -2.280909717082977295e-01 -1.467115879058837891e-01 -2.940609864890575409e-02 1.348267942667007446e-01 -4.045395553112030029e-02 2.772521078586578369e-01 -1.559474784880876541e-02 -2.281173169612884521e-01 4.351485893130302429e-02 1.742798089981079102e-01 8.206703513860702515e-02 -1.335071176290512085e-01 -1.443276107311248779e-01 2.280772477388381958e-01 -8.798904716968536377e-02 2.908710539340972900e-01 3.898128122091293335e-02 -2.030642181634902954e-01 1.878156214952468872e-01 2.853040397167205811e-01 1.284067034721374512e-01
-5.572994053363800049e-02 -1.399064958095550537e-01 -2.530555427074432373e-02 -4.193860292434692383e-02 2.407504916191101074e-01 -1.030217036604881287e-01 -1.379296928644180298e-01 1.028552725911140442e-01 -7.992975413799285889e-02 -2.904875576496124268e-01 1.733442395925521851e-02 9.733771532773971558e-02 1.486554145812988281e-01 8.646040409803390503e-02 1.449567228555679321e-01 -2.239063531160354614e-01 1.277369111776351929e-01 4.880294948816299438e-02 -2.371553182601928711e-01 3.785858750343322754e-01 4.559834301471710205e-02 -2.442654818296432495e-01 2.926388382911682129e-01 -1.117413043975830078e-01 5.486536771059036255e-02 -4.664367437362670898e-01 4.070772230625152588e-02 -1.419440060853958130e-01 1.561201810836791992e-01 1.162474080920219421e-01 1.194951310753822327e-02 -1.301170140504837036e-01
5.060532130300998688e-03 1.953919185325503349e-03 -7.985715568065643311e-02 2.150263339281082153e-01 1.358472257852554321e-01 -1.679312437772750854e-01 2.110132724046707153e-01 -3.302102386951446533e-01 -2.346843481063842773e-02 -1.322928816080093384e-01 2.409077882766723633e-01 7.405708730220794678e-02 8.206456154584884644e-02 1.004190742969512939e-01 2.905486226081848145e-01 -3.288816288113594055e-02 -1.035743951797485352e-01 2.094013802707195282e-02 -2.365944683551788330e-01 9.626999497413635254e-02 -1.038689613342285156e-01 6.085520982742309570e-02 4.293167218565940857e-02 -7.269965857267379761e-02 3.860580921173095703e-01 -2.380453050136566162e-01 -6.570098549127578735e-02 3.149902448058128357e-02 8.327148854732513428e-02 4.697842299938201904e-01 -1.518134325742721558e-01 5.932234227657318115e-02
2.234794050455093384e-01 1.189057081937789917e-01 1.330687552690505981e-01 1.146257817745208740e-01 2.769708074629306793e-02 1.384490430355072021e-01 -1.087386533617973328e-01 -2.361717373132705688e-01 -2.546375989913940430e-01 1.198916882276535034e-02 1.493017375469207764e-01 6.252530962228775024e-02 -1.162783009931445122e-04 -2.696536108851432800e-02 2.292136996984481812e-01 -1.469016373157501221e-01 9.262983500957489014e-02 2.178513854742050171e-01 -2.864829599857330322e-01 1.124886721372604370e-01 7.476635277271270752e-02 1.561798155307769775e-01 -5.628651753067970276e-02 1.959769725799560547e-01 5.285855531692504883e-01 -1.187001243233680725e-01 1.365761905908584595e-01 -2.896070294082164764e-02 1.723096370697021484e-01 1.259117722511291504e-01 -1.108435839414596558e-01 -2.415929585695266724e-01
7.538770791143178940e-03 7.708664983510971069e-03 5.393672734498977661e-02 1.672081947326660156e-01 -7.373308390378952026e-02 -1.687593609094619751e-01 1.059891358017921448e-01 -3.234648704528808594e-02 -1.835928708314895630e-01 -2.336718142032623291e-01 -7.409586012363433838e-02 5.544144660234451294e-02 2.560651004314422607e-01 -3.634398058056831360e-02 5.493302941322326660e-01 2.155740559101104736e-02 1.380677819252014160e-01 5.563803017139434814e-02 8.311075717210769653e-02 3.500582873821258545e-01 3.491251170635223389e-01 -1.378190219402313232e-01 1.188740879297256470e-01 -9.764962829649448395e-03 8.613006025552749634e-02 7.504956424236297607e-02 6.205243617296218872e-02 -2.165311574935913086e-01 9.697557985782623291e-02 1.317855864763259888e-01 -2.048719674348831177e-01 1.325955241918563843e-01
2.724699117243289948e-02 -8.658434450626373291e-02 2.473422288894653320e-01 -2.619378566741943359e-01 -2.991132624447345734e-02 -2.974843606352806091e-02 1.455649584531784058e-01 1.828647963702678680e-02 -1.481928378343582153e-01 -3.062258958816528320e-01 -6.348194926977157593e-02 2.208796143531799316e-01 -1.001297608017921448e-01 1.415921151638031006e-01 2.955100834369659424e-01 -7.999403774738311768e-02 1.725499331951141357e-01 3.553427457809448242e-01 9.335711598396301270e-02 3.496473189443349838e-03 2.088598459959030151e-01 1.859110593795776367e-01 8.398725092411041260e-02 2.905598282814025879e-02 3.300583958625793457e-01 -1.133860871195793152e-01 -8.370070718228816986e-03 -2.163548320531845093e-01 2.536282539367675781e-01 -6.141895055770874023e-02 -2.098234146833419800e-01 1.210869103670120239e-01
1.959529370069503784e-01 3.850726410746574402e-02 1.470298469066619873e-01 9.345074743032455444e-02 -3.671544417738914490e-02 -2.131898142397403717e-02 -6.870339810848236084e-02 -1.393291503190994263e-01 -1.437335014343261719e-01 -2.819334268569946289e-01 -1.219234168529510498e-01 1.575822532176971436e-01 -2.582783102989196777e-01 1.426419615745544434e-01 4.457129240036010742e-01 -1.665755361318588257e-01 1.256288588047027588e-01 1.815909296274185181e-01 1.170025020837783813e-01 2.372354641556739807e-02 -2.134374715387821198e-02 -2.190046943724155426e-02 7.587198168039321899e-02 -3.610982000827789307e-01 2.790323495864868164e-01 -3.430573046207427979e-01 -1.525275409221649170e-01 -4.193302243947982788e-02 -2.409884706139564514e-02 -1.457931846380233765e-01 4.044288024306297302e-02 7.995078712701797485e-02
-7.445212453603744507e-02 9.904512017965316772e-02 -3.616580963134765625e-01 2.889897115528583527e-02 -2.709591574966907501e-02 -2.044327259063720703e-01 -5.797153338789939880e-02 8.709598332643508911e-02 -3.282269835472106934e-01 -1.906783580780029297e-01 -2.131609171628952026e-01 -6.414063274860382080e-02 -1.125418692827224731e-01 1.248341649770736694e-01 2.336335778236389160e-01 4.159453213214874268e-01 1.681479811668395996e-01 -4.617505893111228943e-02 -2.103424966335296631e-01 1.700933575630187988e-01 1.404446959495544434e-01 -3.100085444748401642e-02 5.003508180379867554e-02 -3.302951455116271973e-01 1.842507719993591309e-01 -1.719358116388320923e-01 1.686868071556091309e-01 3.765579685568809509e-02 5.119590088725090027e-02 -1.311708688735961914e-01 -8.883726783096790314e-03 2.999690733850002289e-02
-4.059797152876853943e-02 9.255983680486679077e-02 2.894881367683410645e-01 9.264253824949264526e-02 6.871812790632247925e-02 -1.061458736658096313e-01 1.716379448771476746e-02 -9.615822136402130127e-02 -8.930546790361404419e-02 -6.524550914764404297e-02 -1.936613321304321289e-01 3.060286343097686768e-01 -6.849033385515213013e-02 -1.419557332992553711e-01 3.671236336231231689e-01 -1.836627870798110962e-01 3.479087352752685547e-01 -1.393325626850128174e-01 -4.256892204284667969e-02 2.713749110698699951e-01 -6.956286728382110596e-02 8.402562886476516724e-02 1.043350994586944580e-01 -1.171623468399047852e-01 2.815551459789276123e-01 -2.306006252765655518e-01 2.011729627847671509e-01 6.412230897694826126e-03 1.779233515262603760e-01 -2.038603574037551880e-01 1.328743398189544678e-01 -1.373604685068130493e-01
4.591462202370166779e-03 -5.746083334088325500e-02 5.151005461812019348e-03 1.168048605322837830e-01 -1.097127944231033325e-01 4.450342431664466858e-02 6.613855063915252686e-02 1.626587957143783569e-01 -3.087763190269470215e-01 1.144982948899269104e-01 1.830256283283233643e-01 5.947332829236984253e-02 -5.575719103217124939e-02 -1.681435555219650269e-01 3.189055025577545166e-01 -1.545740365982055664e-01 2.586874738335609436e-02 3.491804301738739014e-01 -1.366655677556991577e-01 6.264703348278999329e-03 -2.232884168624877930e-01 -1.103049702942371368e-02 2.112349569797515869e-01 -6.000882014632225037e-02 4.649951159954071045e-01 -1.750014126300811768e-01 -1.568586193025112152e-02 1.955588534474372864e-02 5.618933588266372681e-03 2.195192277431488037e-01 -2.859344184398651123e-01 -1.368500739336013794e-01
-1.562672704458236694e-01 6.710673123598098755e-02 -1.741179078817367554e-02 -2.757922410964965820e-01 4.404779896140098572e-02 -1.935825049877166748e-01 1.937426328659057617e-01 2.147694081068038940e-01 -1.608456075191497803e-01 -1.369429826736450195e-01 2.690576016902923584e-02 -1.907107681035995483e-01 -1.767162978649139404e-01 -3.727498915395699441e-05 3.274806737899780273e-01 -1.438870131969451904e-01 9.881761670112609863e-02 -6.574746966361999512e-02 -1.768864095211029053e-01 1.054939553141593933e-01 -1.282383352518081665e-01 2.582358755171298981e-02 8.676028251647949219e-02 1.222483664751052856e-01 4.660483002662658691e-01 -6.246836110949516296e-02 8.779115229845046997e-02 4.132675006985664368e-03 -3.871333971619606018e-02 2.658827900886535645e-01 -1.861210912466049194e-01 3.146283030509948730e-01
-6.376998126506805420e-02 2.251626104116439819e-01 -3.688002750277519226e-02 5.765840783715248108e-02 4.587918985635042191e-03 -5.147250741720199585e-02 1.769902706146240234e-01 -3.040325343608856201e-01 -2.234703600406646729e-01 -2.855989634990692139e-01 -1.967294216156005859e-01 -1.103823259472846985e-01 -1.548180878162384033e-01 -5.479412525892257690e-02 8.989503234624862671e-02 1.803906261920928955e-01 4.546793550252914429e-02 7.544254511594772339e-02 -1.813199967145919800e-01 2.372532933950424194e-01 2.718969583511352539e-01 2.352202124893665314e-02 -2.313725054264068604e-01 -3.846925199031829834e-01 4.150564372539520264e-01 -3.298246860504150391e-02 -2.756708860397338867e-02 -2.542487718164920807e-02 8.966515958309173584e-02 7.645623385906219482e-02 -2.175399288535118103e-02 -4.561790451407432556e-02
2.110643237829208374e-01 1.165161281824111938e-01 -1.893518418073654175e-01 1.632094085216522217e-01 -1.325174272060394287e-01 -1.905259341001510620e-01 7.593595981597900391e-02 -2.140454053878784180e-01 -1.452087163925170898e-01 -1.495041847229003906e-01 -7.272833585739135742e-02 7.897667586803436279e-02 -1.622586697340011597e-01 -1.422571092844009399e-01 4.895877558737993240e-03 -1.493834406137466431e-01 9.909723699092864990e-02 1.180801615118980408e-01 -4.035020172595977783e-01 3.228403627872467041e-01 2.960758805274963379e-01 -7.069259136915206909e-02 1.497769542038440704e-02 -3.455685377120971680e-01 3.041147589683532715e-01 -1.117137633264064789e-02 7.366150617599487305e-02 -3.269441798329353333e-02 -2.746751718223094940e-02 1.181598082184791565e-01 -1.433681100606918335e-01 -1.122244670987129211e-01
5.317245796322822571e-02 1.577297151088714600e-01 1.248843781650066376e-02 5.204029753804206848e-02 -1.172021776437759399e-01 -1.128258630633354187e-01 2.188792079687118530e-02 -3.141496181488037109e-01 -2.223939001560211182e-01 -2.819309830665588379e-01 1.140837520360946655e-01 -6.393883377313613892e-02 2.556166648864746094e-01 3.599063456058502197e-01 -5.160796921700239182e-03 -7.992259413003921509e-02 6.593175232410430908e-02 2.842075005173683167e-02 -1.155155152082443237e-01 8.135464042425155640e-02 -5.548893008381128311e-03 1.411531716585159302e-01 3.551927804946899414e-01 3.419720381498336792e-02 8.109938353300094604e-02 -2.280259132385253906e-01 2.263594716787338257e-01 -4.091802611947059631e-02 3.859667778015136719e-01 1.125721186399459839e-01 2.246456146240234375e-01 2.151251584291458130e-02
7.016467303037643433e-02 4.772236570715904236e-02 1.389758139848709106e-01 -1.959292404353618622e-02 1.215002760291099548e-01 7.494921237230300903e-02 4.502190276980400085e-02 1.610715985298156738e-01 -2.042927965521812439e-02 -6.994581222534179688e-02 -2.358625382184982300e-01 3.777039423584938049e-02 1.546664237976074219e-01 -1.017727255821228027e-01 4.266131520271301270e-01 -2.445334494113922119e-01 2.577571868896484375e-01 1.025922447443008423e-01 -1.038638129830360413e-01 3.861640095710754395e-01 1.131546571850776672e-01 -1.390845179557800293e-01 1.860301345586776733e-01 -2.557414770126342773e-01 2.441873252391815186e-01 -7.565706223249435425e-02 2.102723419666290283e-01 1.105219721794128418e-01 1.833297759294509888e-01 -1.387200504541397095e-01 1.861928105354309082e-01 -8.929105103015899658e-02
-9.676754474639892578e-02 1.768477410078048706e-01 -1.125139147043228149e-01 -3.180600702762603760e-01 -5.990250036120414734e-02 -1.629247330129146576e-03 7.353968173265457153e-02 -2.283092737197875977e-01 -3.415739834308624268e-01 -1.032654196023941040e-01 -2.577911615371704102e-01 -2.517356276512145996e-01 -2.596386894583702087e-02 -1.872372925281524658e-01 5.323697254061698914e-02 -6.669244170188903809e-02 4.158803522586822510e-01 8.618032932281494141e-02 -1.049489378929138184e-01 1.999155133962631226e-01 4.174282029271125793e-02 -2.078960239887237549e-01 1.082547008991241455e-01 -1.178110390901565552e-01 3.003314435482025146e-01 -1.009905524551868439e-02 2.021546475589275360e-02 -1.293574422597885132e-01 3.432460129261016846e-02 8.872161805629730225e-02 -1.147574782371520996e-01 -2.294553667306900024e-01
-1.261808276176452637e-01 -1.664163619279861450e-01 2.616482414305210114e-02 -2.162628620862960815e-01 -2.452055364847183228e-01 -2.707669138908386230e-01 1.855071187019348145e-01 -2.203979790210723877e-01 -2.327260226011276245e-01 -7.937719672918319702e-02 -2.711208760738372803e-01 -3.334857756271958351e-03 9.140101820230484009e-02 -8.720429986715316772e-02 9.966379404067993164e-02 -1.553317606449127197e-01 3.973262757062911987e-02 -2.040375918149948120e-01 -2.541147768497467041e-01 2.408416569232940674e-01 6.678176671266555786e-02 1.545326318591833115e-02 6.608524173498153687e-02 -1.395562738180160522e-01 2.886159420013427734e-01 -1.341315507888793945e-01 -5.763470381498336792e-02 -3.585099279880523682e-01 1.962996125221252441e-01 1.879646480083465576e-01 -1.537034381181001663e-02 -8.324045687913894653e-02
2.021780014038085938e-01 -5.020264163613319397e-02 5.446149781346321106e-02 1.728663891553878784e-01 8.530304580926895142e-02 -9.562662802636623383e-03 1.348527371883392334e-01 3.028755774721503258e-03 -1.706581860780715942e-01 -3.453585207462310791e-01 -2.400197535753250122e-01 7.369351387023925781e-02 -2.155925631523132324e-01 1.006913632154464722e-01 2.019907832145690918e-01 -9.740017354488372803e-02 2.846062779426574707e-01 -9.827309846878051758e-02 -8.811683952808380127e-02 1.393518298864364624e-01 2.305246293544769287e-01 -1.354978326708078384e-02 -1.695871949195861816e-01 -3.739424794912338257e-02 4.366459548473358154e-01 -1.949055045843124390e-01 2.069312706589698792e-02 8.114107698202133179e-02 9.841878712177276611e-02 -1.863729059696197510e-01 2.708996236324310303e-01 -1.582928299903869629e-01
9.407471865415573120e-02 2.214578241109848022e-01 -1.444251686334609985e-01 5.357307568192481995e-02 -2.114422172307968140e-01 -2.336911112070083618e-01 -1.593429408967494965e-02 4.821258783340454102e-02 -2.730092406272888184e-01 -1.475620567798614502e-01 -6.134223937988281250e-02 1.740886121988296509e-01 -1.263970136642456055e-01 1.766752451658248901e-01 2.246399819850921631e-01 -5.026740431785583496e-01 2.438594847917556763e-01 2.200251966714859009e-01 -2.463975548744201660e-01 -1.076282411813735962e-01 5.411984398961067200e-02 1.288055926561355591e-01 1.073170676827430725e-01 -6.476140767335891724e-02 1.993166059255599976e-01 4.698217660188674927e-02 -1.452549993991851807e-01 -1.491972431540489197e-02 1.042536348104476929e-01 1.002405360341072083e-01 2.325011789798736572e-02 1.888086050748825073e-01
-2.624834775924682617e-01 1.613078415393829346e-01 -9.269557893276214600e-02 1.172142848372459412e-02 1.158041432499885559e-01 -1.997383683919906616e-02 1.347533166408538818e-01 -2.350211292505264282e-01 -3.346402049064636230e-01 -1.501541584730148315e-01 -1.848742812871932983e-01 -1.481448113918304443e-01 -2.628213465213775635e-01 8.603326976299285889e-03 3.920378163456916809e-02 1.671581417322158813e-01 1.054692119359970093e-01 1.402923464775085449e-01 -1.747673898935317993e-01 3.450552225112915039e-01 1.136685013771057129e-01 -2.464261651039123535e-01 -1.534731984138488770e-01 -1.726544499397277832e-01 3.879173099994659424e-01 -9.748153388500213623e-02 1.645208597183227539e-01 -4.257475584745407104e-02 -3.438195586204528809e-02 1.421774029731750488e-01 4.637249931693077087e-02 -5.852475762367248535e-03
1.695455759763717651e-01 1.681626588106155396e-01 -5.430133640766143799e-02 1.834392696619033813e-01 -2.590026147663593292e-02 -6.947974860668182373e-02 1.274475455284118652e-01 1.156799644231796265e-01 -3.859168887138366699e-01 -2.681264095008373260e-02 8.570180088281631470e-02 -1.443544477224349976e-01 1.028209403157234192e-01 4.059842973947525024e-02 2.254366725683212280e-01 -7.067933212965726852e-03 5.958791077136993408e-02 -6.252108514308929443e-02 -8.472070097923278809e-02 1.784181296825408936e-01 -8.059154450893402100e-02 3.180363029241561890e-02 3.163852691650390625e-01 1.513126194477081299e-01 3.889758884906768799e-01 -2.787551097571849823e-02 -9.468936175107955933e-02 1.097451224923133850e-01 2.872649133205413818e-01 3.421285748481750488e-01 -2.832515835762023926e-01 2.150405757129192352e-02
-5.939095839858055115e-02 -1.947352290153503418e-01 -2.596746087074279785e-01 -2.761659584939479828e-02 -1.514637004584074020e-02 4.893329367041587830e-02 2.570112943649291992e-01 -1.081968024373054504e-01 -2.027160972356796265e-01 -2.513307332992553711e-01 -3.126536011695861816e-01 9.061574004590511322e-03 7.970348000526428223e-03 -2.597150392830371857e-02 6.781312078237533569e-02 8.935611695051193237e-03 -5.684263259172439575e-02 -6.364758126437664032e-03 -3.429376780986785889e-01 7.568933814764022827e-02 1.162760332226753235e-01 1.101626679301261902e-01 -2.405798435211181641e-01 -3.308606743812561035e-01 4.451055526733398438e-01 -1.362864226102828979e-01 -1.306374669075012207e-01 1.799645125865936279e-01 3.145451890304684639e-03 3.356554359197616577e-02 7.827301323413848877e-02 9.716255962848663330e-02
1.680115610361099243e-01 9.884991496801376343e-02 -7.589069008827209473e-02 2.243634462356567383e-01 -2.511028647422790527e-01 -2.419212833046913147e-02 1.354811936616897583e-01 1.387065947055816650e-01 -2.613632678985595703e-01 -5.060059577226638794e-02 1.065839529037475586e-01 1.545274853706359863e-01 3.049479564651846886e-03 5.255755037069320679e-02 3.788388371467590332e-01 -1.652262508869171143e-01 4.194022342562675476e-02 2.377754449844360352e-01 -4.885403811931610107e-02 1.548021584749221802e-01 -2.192766517400741577e-01 6.265682727098464966e-02 3.054974675178527832e-01 -1.607129573822021484e-01 1.771507263183593750e-01 -2.065610885620117188e-01 -1.314215809106826782e-01 1.761974245309829712e-01 -5.498384311795234680e-02 3.773279190063476562e-01 -3.268242999911308289e-02 -1.797491312026977539e-02
-1.793238967657089233e-01 1.542748361825942993e-01 1.754798591136932373e-01 1.410140991210937500e-01 -2.356033958494663239e-02 -1.062161326408386230e-01 1.098100244998931885e-01 -4.596272110939025879e-02 -9.983049333095550537e-02 -3.625414967536926270e-01 1.096295341849327087e-01 3.649104759097099304e-02 -6.672839075326919556e-02 -1.980486214160919189e-01 1.701963096857070923e-01 1.211105510592460632e-01 2.163359969854354858e-01 2.220781594514846802e-01 2.542977035045623779e-02 6.637788563966751099e-02 3.610731661319732666e-01 -2.298951745033264160e-01 1.378973275423049927e-01 -3.497160598635673523e-02 3.279433846473693848e-01 -2.224546670913696289e-01 2.808703184127807617e-01 -4.170758277177810669e-02 6.510532926768064499e-03 -9.015993773937225342e-02 2.345698326826095581e-02 2.725328803062438965e-01
-1.519864946603775024e-01 -1.658391058444976807e-01 -5.379851534962654114e-02 2.314178347587585449e-01 -3.159571290016174316e-01 -8.151534199714660645e-02 3.170320391654968262e-02 -8.024188131093978882e-02 -9.547215700149536133e-02 -3.356091678142547607e-01 -8.286486566066741943e-02 -2.972876466810703278e-02 -5.920072086155414581e-03 1.879979968070983887e-01 1.496506184339523315e-01 -6.272505968809127808e-02 1.114225387573242188e-01 -7.573916763067245483e-02 6.130290776491165161e-02 9.935478866100311279e-02 1.246951073408126831e-01 1.662451177835464478e-01 4.080219864845275879e-01 -2.022519856691360474e-01 2.818520069122314453e-01 -2.422561794519424438e-01 -2.751613035798072815e-02 -6.581790745258331299e-02 2.956401705741882324e-01 1.948375552892684937e-01 2.650013891980051994e-03 -1.920419037342071533e-01
4.871828109025955200e-02 -4.030819237232208252e-01 -7.352852076292037964e-02 5.986431241035461426e-02 -1.109827756881713867e-01 9.344767779111862183e-02 2.693937718868255615e-01 1.280384510755538940e-01 -2.499020397663116455e-01 8.197604864835739136e-02 -1.368217449635267258e-02 1.682435274124145508e-01 -2.718496322631835938e-02 -2.100253850221633911e-02 -1.537552624940872192e-01 -1.354615297168493271e-02 -6.401975452899932861e-02 7.715387642383575439e-02 -4.491325318813323975e-01 1.997016072273254395e-01 1.986785829067230225e-01 -1.589930504560470581e-01 2.748480439186096191e-01 5.677415058016777039e-02 2.102578878402709961e-01 -2.617675065994262695e-01 -1.059220731258392334e-02 9.741613268852233887e-02 2.736532986164093018e-01 -2.377114444971084595e-02 -1.250059809535741806e-03 2.285259030759334564e-02
-2.353203147649765015e-01 -1.142014935612678528e-01 6.348534370772540569e-04 -1.400453317910432816e-02 1.367700099945068359e-01 -5.186716094613075256e-02 1.229684799909591675e-01 -2.470045834779739380e-01 -2.897731065750122070e-01 -2.045232057571411133e-01 -3.366991281509399414e-01 -1.238546594977378845e-01 -2.149437367916107178e-01 1.096582561731338501e-01 -1.138542685657739639e-02 9.433986991643905640e-02 1.469939202070236206e-01 1.112194955348968506e-01 -1.999267004430294037e-02 1.925055831670761108e-01 3.171262145042419434e-01 -1.537637412548065186e-01 -5.697969347238540649e-02 -3.725390508770942688e-02 1.972855180501937866e-01 -2.457144111394882202e-01 5.758404359221458435e-02 -2.458976395428180695e-02 -2.682397514581680298e-02 4.509104788303375244e-01 9.403043426573276520e-03 6.685324758291244507e-02
-1.797573417425155640e-01 -4.587550833821296692e-02 5.390300601720809937e-02 -2.564368844032287598e-01 -2.115280777215957642e-01 -7.662671804428100586e-02 -5.392095539718866348e-03 -3.058560192584991455e-01 -7.999202609062194824e-02 -1.675989031791687012e-01 -2.820375263690948486e-01 -1.678232103586196899e-01 -1.051438376307487488e-01 -9.159286506474018097e-03 2.885317504405975342e-01 2.166092097759246826e-01 4.430533647537231445e-01 -1.554485224187374115e-02 -1.448650658130645752e-01 -2.088055014610290527e-02 -4.932539165019989014e-02 8.081541210412979126e-02 2.232103794813156128e-01 -2.191183865070343018e-01 1.956337094306945801e-01 -1.369144320487976074e-01 2.323893606662750244e-01 -1.010557934641838074e-01 1.481751073151826859e-02 8.497163653373718262e-02 -5.131593346595764160e-02 -1.146718859672546387e-01
-1.083306670188903809e-01 4.237839952111244202e-02 1.749933348037302494e-03 2.536177635192871094e-01 1.075578294694423676e-02 -8.211406879127025604e-03 2.201598882675170898e-01 -2.025468498468399048e-01 -1.276813149452209473e-01 -2.870025634765625000e-01 -1.019470840692520142e-01 9.732047468423843384e-02 -2.332717329263687134e-01 -1.447479873895645142e-01 1.529227197170257568e-01 -7.727541029453277588e-02 -4.662711545825004578e-02 1.641780585050582886e-01 6.120529491454362869e-03 3.243116438388824463e-01 -3.217223882675170898e-01 1.406190544366836548e-01 1.750688999891281128e-01 -1.485927850008010864e-01 2.974110543727874756e-01 -1.525274515151977539e-01 3.451220318675041199e-02 1.454976946115493774e-01 2.339845746755599976e-01 -7.071018218994140625e-02 3.066424727439880371e-01 -1.048514246940612793e-01
-3.154003620147705078e-01 1.453150510787963867e-01 -5.033947899937629700e-02 -1.131290197372436523e-01 -3.395331278443336487e-02 -1.582111604511737823e-02 7.190568000078201294e-02 -1.604197621345520020e-01 -3.084285259246826172e-01 -2.298168689012527466e-01 -8.557756990194320679e-02 -8.082189597189426422e-03 -1.913417428731918335e-01 2.943582274019718170e-02 1.062060240656137466e-02 -6.712751835584640503e-02 8.969336748123168945e-02 1.949516236782073975e-01 -4.131107591092586517e-03 3.613974452018737793e-01 3.140773177146911621e-01 -1.659222692251205444e-01 -2.446245700120925903e-01 -1.393092572689056396e-01 3.420888483524322510e-01 -2.648358643054962158e-01 -5.640599876642227173e-02 -3.231886029243469238e-02 7.496960461139678955e-02 2.164106965065002441e-01 5.015546455979347229e-02 7.666935771703720093e-02
1.273759305477142334e-01 -1.526993513107299805e-01 6.296666711568832397e-02 1.538266390562057495e-01 -1.648958027362823486e-02 -2.477977424860000610e-01 2.412240505218505859e-01 1.499217003583908081e-01 -4.238310158252716064e-01 -1.906402558088302612e-01 -4.242386203259229660e-03 -1.116325184702873230e-01 3.975527361035346985e-02 3.588248416781425476e-02 2.002869695425033569e-01 1.852446645498275757e-01 6.865822523832321167e-02 -2.570016682147979736e-01 2.403489314019680023e-02 4.413602128624916077e-02 1.997651904821395874e-02 1.576717197895050049e-01 4.353003501892089844e-01 -1.040480583906173706e-01 2.128592580556869507e-01 -1.333951056003570557e-01 -3.622958902269601822e-04 -1.304295063018798828e-01 2.401169836521148682e-01 1.481189876794815063e-01 -5.006735399365425110e-02 1.538060009479522705e-01
-2.047013491392135620e-01 5.495595745742321014e-03 2.449197918176651001e-01 -2.477405779063701630e-02 1.786099225282669067e-01 2.075281292200088501e-01 1.857134848833084106e-01 -6.547025591135025024e-02 -1.376170665025711060e-01 -1.518795341253280640e-01 -7.175249606370925903e-02 6.838134024292230606e-03 -9.304387867450714111e-02 9.095881879329681396e-02 1.299383640289306641e-01 -1.483081839978694916e-02 3.641133010387420654e-01 1.699612885713577271e-01 -8.708845824003219604e-02 6.650926917791366577e-02 1.692864596843719482e-01 -1.390942186117172241e-01 -1.808260381221771240e-01 -1.585700064897537231e-01 2.222366631031036377e-01 -2.849445044994354248e-01 4.055831581354141235e-02 2.037919163703918457e-01 -1.268598735332489014e-01 4.083031117916107178e-01 1.579849570989608765e-01 2.040669173002243042e-01
4.624275490641593933e-02 -3.283730447292327881e-01 -1.623519808053970337e-01 -4.669911693781614304e-03 1.702087223529815674e-01 6.603265553712844849e-02 2.769682109355926514e-01 2.193319648504257202e-01 -1.202651187777519226e-01 -2.409662306308746338e-02 -1.129913106560707092e-01 4.128064215183258057e-02 2.442381344735622406e-02 -1.108004152774810791e-01 2.778906561434268951e-02 1.185526102781295776e-01 -7.388769835233688354e-02 1.638284698128700256e-02 -3.990032672882080078e-01 3.097976148128509521e-01 1.687845885753631592e-01 -3.377999737858772278e-02 -4.074396565556526184e-02 5.768392607569694519e-02 1.980819404125213623e-01 -3.364251255989074707e-01 1.316935867071151733e-01 -7.560998201370239258e-02 3.244195878505706787e-01 2.625277824699878693e-02 -1.569502614438533783e-02 2.666516005992889404e-01
8.092994987964630127e-02 -5.415198206901550293e-02 -1.568885892629623413e-01 2.023044675588607788e-01 -6.505280733108520508e-02 -8.126122504472732544e-02 1.332049965858459473e-01 7.757906615734100342e-02 -3.647941052913665771e-01 -2.612681388854980469e-01 -2.024220675230026245e-01 2.434241026639938354e-01 1.152980178594589233e-01 2.546465098857879639e-01 4.741508662700653076e-01 -3.103906214237213135e-01 1.026158556342124939e-01 5.272429808974266052e-02 -1.204591244459152222e-01 3.534810245037078857e-02 -1.627111993730068207e-02 -3.797069564461708069e-02 1.818965971469879150e-01 -2.242364138364791870e-01 1.685967482626438141e-02 -3.440430387854576111e-02 -1.011597514152526855e-01 -4.014091938734054565e-02 -5.933650583028793335e-02 7.327028550207614899e-03 -6.326605379581451416e-02 2.334087491035461426e-01
1.117556616663932800e-01 1.377461552619934082e-01 -4.345555230975151062e-02 1.911391764879226685e-01 -1.492784023284912109e-01 -1.699339300394058228e-01 1.205110028386116028e-01 -5.298989266157150269e-02 -7.893973588943481445e-02 -4.730766117572784424e-01 -1.780088618397712708e-02 2.268666923046112061e-01 -1.883842796087265015e-01 -1.748641729354858398e-01 -8.925179392099380493e-02 3.159300889819860458e-03 1.084413975477218628e-01 -6.482705473899841309e-02 -3.867334127426147461e-01 1.824471354484558105e-01 9.964172542095184326e-02 4.655207321047782898e-02 1.570998877286911011e-01 -2.967436984181404114e-02 1.889469921588897705e-01 -8.227641880512237549e-02 -8.308584988117218018e-02 2.052308917045593262e-01 1.974062174558639526e-01 2.627571225166320801e-01 3.990527614951133728e-02 2.611452937126159668e-01
-7.843339443206787109e-02 1.983615905046463013e-01 1.464026272296905518e-01 -1.048627123236656189e-01 -2.001320123672485352e-01 -4.919821768999099731e-02 3.345052897930145264e-02 -5.257685184478759766e-01 -3.744860589504241943e-01 -5.722147598862648010e-02 -2.276537418365478516e-01 -2.195523083209991455e-01 -6.269714795053005219e-03 -5.989987868815660477e-03 1.692526787519454956e-01 -1.725329607725143433e-01 2.097792550921440125e-02 1.050740256905555725e-01 -1.770114004611968994e-01 1.877988576889038086e-01 3.010199368000030518e-01 1.523739099502563477e-01 2.234982401132583618e-01 -5.796989426016807556e-02 1.512117683887481689e-01 -4.472570493817329407e-02 -8.639370650053024292e-02 -4.667736962437629700e-02 -1.819762028753757477e-02 5.373245850205421448e-02 -1.348043791949748993e-02 -1.299247592687606812e-01
6.144223734736442566e-02 2.426950633525848389e-02 -3.444650769233703613e-01 -8.224936574697494507e-02 -5.083503574132919312e-02 -1.893840730190277100e-01 5.308542028069496155e-02 2.723759710788726807e-01 -2.619737982749938965e-01 1.935972720384597778e-01 -4.854271188378334045e-02 1.015133783221244812e-01 7.234916090965270996e-02 4.771860688924789429e-02 1.875092536211013794e-01 -4.174887761473655701e-02 1.926103234291076660e-01 -2.672148048877716064e-01 -8.439829200506210327e-02 3.246135637164115906e-02 1.884182840585708618e-01 7.752015441656112671e-02 2.551119327545166016e-01 -1.778410822153091431e-01 3.637701570987701416e-01 -1.909800916910171509e-01 -3.861675783991813660e-02 -1.192059591412544250e-01 2.338579148054122925e-01 1.670854389667510986e-01 -7.026380300521850586e-02 2.542139291763305664e-01
6.127359345555305481e-02 -1.505298465490341187e-01 -2.139250040054321289e-01 -6.039490923285484314e-02 -7.188465446233749390e-02 -2.865771651268005371e-01 2.477623820304870605e-01 -2.553491108119487762e-02 -7.640244811773300171e-02 7.045012712478637695e-02 -1.395894885063171387e-01 -5.049333721399307251e-02 -1.600409857928752899e-02 2.634024918079376221e-01 4.661228358745574951e-01 -1.745896935462951660e-01 1.323314607143402100e-01 2.905126847326755524e-02 -2.470031827688217163e-01 -8.193836361169815063e-02 1.559412032365798950e-01 1.020526066422462463e-01 3.030654191970825195e-01 -1.991480290889739990e-01 2.442537993192672729e-01 -1.979621946811676025e-01 3.168281167745590210e-02 -1.315547376871109009e-01 1.756738573312759399e-01 -1.553324460983276367e-01 -9.142371825873851776e-03 -8.050780743360519409e-03
-7.401626091450452805e-03 1.365585997700691223e-02 -2.062809094786643982e-02 -3.703626617789268494e-02 3.089398741722106934e-01 2.201513648033142090e-01 3.492076396942138672e-01 -1.319189816713333130e-01 -1.879803538322448730e-01 -1.198346614837646484e-01 -4.838379472494125366e-02 -8.537653088569641113e-02 -2.629620134830474854e-01 -1.024979259818792343e-02 7.575859874486923218e-02 7.366029173135757446e-02 3.754795491695404053e-01 9.003500640392303467e-02 -2.671553194522857666e-01 1.448704600334167480e-01 2.016171365976333618e-01 1.956947594881057739e-01 9.094888344407081604e-03 -1.384696513414382935e-01 2.871908843517303467e-01 -8.760353177785873413e-02 -5.827226862311363220e-02 -2.410765737295150757e-01 -3.392640128731727600e-02 2.472837269306182861e-01 1.101851984858512878e-01 -9.589373320341110229e-02
-3.818503394722938538e-02 7.049472630023956299e-02 -1.807387322187423706e-01 -3.583173081278800964e-02 -1.049413830041885376e-01 -3.880020231008529663e-02 1.653182059526443481e-01 -3.903640806674957275e-02 -9.687718749046325684e-02 1.110722199082374573e-01 -3.919548541307449341e-02 -1.265348196029663086e-01 -2.079744786024093628e-01 -5.180853884667158127e-03 -6.229979172348976135e-02 -2.257223427295684814e-01 -1.742976456880569458e-01 -1.387123018503189087e-02 -2.813797593116760254e-01 2.838865816593170166e-01 2.186826020479202271e-01 8.205028250813484192e-03 1.560270190238952637e-01 9.563216567039489746e-02 4.062859117984771729e-01 -3.971414566040039062e-01 8.386123180389404297e-02 -2.847492992877960205e-01 -4.307362716645002365e-03 2.060890048742294312e-01 1.602555662393569946e-01 1.734165698289871216e-01
-9.693323820829391479e-02 -5.203998181968927383e-03 2.250891923904418945e-01 1.172521486878395081e-01 -3.766111657023429871e-02 -2.003877162933349609e-01 2.992618978023529053e-01 -2.586888074874877930e-01 -3.019869625568389893e-01 -3.227324187755584717e-01 5.547473207116127014e-03 -7.045502960681915283e-02 1.287400275468826294e-01 2.413703948259353638e-01 -9.475641697645187378e-02 -1.164594516158103943e-01 5.992737133055925369e-03 2.631230652332305908e-02 -2.888998389244079590e-01 1.003265306353569031e-01 4.057943075895309448e-02 3.575673401355743408e-01 1.116528809070587158e-01 7.311891019344329834e-02 1.977279931306838989e-01 4.092034068889915943e-04 4.604376852512359619e-02 -9.079600870609283447e-02 3.027763366699218750e-01 1.333902329206466675e-01 1.700513809919357300e-01 -3.122729621827602386e-02
2.162011153995990753e-02 8.165940642356872559e-02 -2.025580555200576782e-01 2.733276784420013428e-01 3.318176046013832092e-02 -7.852011919021606445e-02 -2.606641128659248352e-02 4.645725339651107788e-02 -3.267158567905426025e-01 -2.314547598361968994e-01 -2.579505443572998047e-01 1.876089423894882202e-01 -2.520153522491455078e-01 -1.388433128595352173e-01 2.148072868585586548e-01 -3.119744658470153809e-01 -2.344512753188610077e-02 1.354110091924667358e-01 2.427500635385513306e-01 1.663009822368621826e-01 -3.598514199256896973e-02 1.050044447183609009e-01 2.299312353134155273e-01 -1.554867774248123169e-01 2.626200020313262939e-01 -1.925468295812606812e-01 1.496829390525817871e-01 -1.062501501291990280e-02 8.449104428291320801e-02 -4.403733089566230774e-02 1.594144254922866821e-01 1.443104296922683716e-01
3.604603931307792664e-02 -3.356051072478294373e-02 -6.685211509466171265e-02 -7.824809849262237549e-02 1.951160025782883167e-03 -1.683616340160369873e-01 1.990085691213607788e-01 1.358774155378341675e-01 -2.715130448341369629e-01 -1.930680125951766968e-01 1.164593845605850220e-01 -8.416680991649627686e-02 -3.640020266175270081e-02 -1.047559827566146851e-01 8.879116177558898926e-02 -1.153768524527549744e-01 -1.446801051497459412e-02 9.588070213794708252e-02 -8.066207170486450195e-02 3.109003975987434387e-02 2.269642800092697144e-01 1.491372287273406982e-01 1.806541532278060913e-01 -3.368136659264564514e-02 3.459016084671020508e-01 -1.896230578422546387e-01 2.924394011497497559e-01 -3.559318184852600098e-01 2.230959832668304443e-01 1.194362640380859375e-01 -3.955923318862915039e-01 -1.506193429231643677e-01
-5.408024415373802185e-02 -2.489608675241470337e-01 -6.573217362165451050e-02 1.570107489824295044e-01 1.802078485488891602e-01 -5.371700972318649292e-02 1.857267469167709351e-01 -1.626256257295608521e-01 -3.346561491489410400e-01 -3.915254771709442139e-02 8.881713449954986572e-02 5.983194336295127869e-02 -1.346947550773620605e-01 6.681753695011138916e-02 5.075434222817420959e-02 -3.422991633415222168e-01 -1.167334169149398804e-01 6.912571191787719727e-02 -4.786747321486473083e-02 1.998562365770339966e-01 6.839855760335922241e-02 2.484542550519108772e-03 1.663541980087757111e-02 -2.920771241188049316e-01 2.186807692050933838e-01 -3.567843735218048096e-01 -1.067922860383987427e-01 -7.152020186185836792e-02 1.452349573373794556e-01 8.525627106428146362e-02 -3.687601685523986816e-01 1.886257976293563843e-01
-8.643725514411926270e-02 -4.804859869182109833e-03 9.933387488126754761e-02 2.788440585136413574e-01 -2.125825546681880951e-02 -2.949155569076538086e-01 1.195343881845474243e-01 -1.116540431976318359e-01 -4.917813092470169067e-02 -1.477573364973068237e-01 -2.617111429572105408e-02 -1.102308332920074463e-01 -7.320842146873474121e-02 7.546150684356689453e-02 3.044551312923431396e-01 -3.277130052447319031e-02 3.319439888000488281e-01 2.971482574939727783e-01 -1.291504800319671631e-01 1.859955638647079468e-01 3.810586929321289062e-01 9.985551238059997559e-02 -1.225872486829757690e-01 -8.611866831779479980e-02 1.294364873319864273e-02 2.683591470122337341e-02 3.003737926483154297e-01 -2.082250565290451050e-01 2.121378034353256226e-01 1.585023999214172363e-01 -1.170135140419006348e-01 5.593177676200866699e-02
7.553020864725112915e-02 1.571633815765380859e-01 -3.117691576480865479e-01 -9.154230938293039799e-04 -8.008472621440887451e-02 -3.432789146900177002e-01 6.564566493034362793e-02 -2.291557043790817261e-01 -3.067950010299682617e-01 -9.744717180728912354e-02 -3.074863180518150330e-02 3.302544951438903809e-01 -5.861767381429672241e-02 3.916636109352111816e-02 2.757390439510345459e-01 -3.708110749721527100e-01 1.635314524173736572e-01 -1.675680163316428661e-03 -1.537102907896041870e-01 -9.527823328971862793e-02 -7.651115953922271729e-02 1.522619873285293579e-01 1.471507102251052856e-01 -7.420978695154190063e-02 2.302383631467819214e-01 -4.321308061480522156e-02 -5.663047358393669128e-02 -1.618025749921798706e-01 1.316180229187011719e-01 8.265424519777297974e-02 5.564291775226593018e-02 1.789393126964569092e-01
-2.944591641426086426e-01 2.422780245542526245e-01 -2.433442920446395874e-01 5.676731839776039124e-02 1.559196561574935913e-01 3.891266509890556335e-02 -2.727316133677959442e-02 -1.307081878185272217e-01 -3.514963090419769287e-01 -4.173898994922637939e-01 8.570582419633865356e-02 -9.936407953500747681e-02 1.000140532851219177e-01 1.439595371484756470e-01 6.877195835113525391e-02 -6.183682382106781006e-02 2.020972073078155518e-01 1.988477259874343872e-01 -1.116994172334671021e-01 -1.564475335180759430e-02 1.244017332792282104e-01 -8.112571388483047485e-02 -4.352740570902824402e-02 -2.194578051567077637e-01 2.920127809047698975e-01 -3.086973726749420166e-02 2.359462380409240723e-01 -7.071967422962188721e-02 1.142044067382812500e-01 9.442676603794097900e-02 -6.507492810487747192e-02 -2.364962846040725708e-01
-8.154764026403427124e-02 -5.336794257164001465e-02 -3.231950337067246437e-03 1.043038219213485718e-01 -2.394967973232269287e-01 -3.976444005966186523e-01 2.841736972332000732e-01 3.113362751901149750e-02 -2.130316495895385742e-01 -5.480629578232765198e-02 -3.278291225433349609e-01 -2.690486609935760498e-01 -8.534693717956542969e-02 5.879738181829452515e-02 9.337465465068817139e-02 -3.385853394865989685e-02 3.222923576831817627e-01 2.632521390914916992e-01 -3.428718447685241699e-01 2.277615219354629517e-01 -1.450481712818145752e-01 -7.801354676485061646e-02 -1.170206256210803986e-02 -1.354966610670089722e-01 1.391322817653417587e-02 -1.498626172542572021e-01 8.829049766063690186e-02 -1.522006932646036148e-02 8.353074640035629272e-02 -1.149197947233915329e-02 -8.677724748849868774e-02 -2.360693179070949554e-03
1.726904138922691345e-02 2.943955361843109131e-01 -3.861214965581893921e-02 2.425777167081832886e-01 -9.054195135831832886e-02 -1.986519694328308105e-01 2.005950659513473511e-01 1.275543719530105591e-01 1.396817117929458618e-01 -2.639167010784149170e-01 -1.000112369656562805e-01 2.570158839225769043e-01 -2.785240709781646729e-01 -1.143831014633178711e-01 1.513593550771474838e-02 6.496994756162166595e-03 8.360744267702102661e-02 -5.423164740204811096e-02 -1.873955577611923218e-01 1.774448454380035400e-01 1.378376930952072144e-01 8.381468057632446289e-02 2.078040242195129395e-01 -9.320887178182601929e-02 3.077651262283325195e-01 -1.728085726499557495e-01 -5.817086901515722275e-03 1.742939800024032593e-01 2.600242197513580322e-01 3.167930245399475098e-01 1.223984062671661377e-01 8.515730733051896095e-04
-5.192106962203979492e-02 5.925672501325607300e-02 1.250705122947692871e-01 -5.273709073662757874e-02 -4.384105652570724487e-02 -1.295108050107955933e-01 -9.729865193367004395e-02 -2.111638933420181274e-01 -2.271145880222320557e-01 -1.748432517051696777e-01 -3.461127877235412598e-01 2.128178030252456665e-01 8.584254235029220581e-02 -2.130636572837829590e-01 9.979403018951416016e-02 -3.193041086196899414e-01 -1.107479631900787354e-02 -4.582306742668151855e-02 -2.642938494682312012e-01 7.051083445549011230e-02 2.292580343782901764e-02 1.786898672580718994e-01 2.333811223506927490e-01 -1.375702917575836182e-01 1.376673430204391479e-01 -2.612630724906921387e-01 2.593225538730621338e-01 -4.185007512569427490e-02 2.574979662895202637e-01 1.202598772943019867e-02 2.887512147426605225e-01 4.207492247223854065e-02
-6.247851997613906860e-02 -2.027861773967742920e-02 -1.186124533414840698e-01 3.343335092067718506e-01 1.093181297183036804e-01 -1.421354711055755615e-02 4.595305025577545166e-02 -1.738927364349365234e-01 -1.285185366868972778e-01 -1.739754825830459595e-01 1.380121111869812012e-01 4.300560429692268372e-02 -1.154862567782402039e-01 -4.181495308876037598e-02 2.555122971534729004e-01 -4.332152381539344788e-02 -9.150929003953933716e-02 4.830389097332954407e-02 -3.618888854980468750e-01 7.007993012666702271e-02 1.546577783301472664e-03 8.912082761526107788e-02 1.850230991840362549e-01 -1.565961837768554688e-01 2.868041992187500000e-01 -7.839508354663848877e-02 -1.696599721908569336e-01 -1.293175369501113892e-01 2.026502490043640137e-01 4.797001779079437256e-01 -7.276961207389831543e-02 -2.274576425552368164e-01
-1.004979982972145081e-01 2.483359575271606445e-01 -2.575210668146610260e-02 3.603449165821075439e-01 1.260785311460494995e-01 4.173678532242774963e-02 -1.863251328468322754e-01 5.794119788333773613e-04 -3.698278963565826416e-01 -2.108990401029586792e-01 4.413741827011108398e-02 -1.330970674753189087e-01 2.142207771539688110e-01 1.153724417090415955e-01 3.481030836701393127e-02 1.275883466005325317e-01 1.753263026475906372e-01 1.797189265489578247e-01 -2.231462895870208740e-01 4.691368341445922852e-02 2.590302526950836182e-01 -1.251929402351379395e-01 4.379517212510108948e-02 -2.026625424623489380e-01 3.030980229377746582e-01 -2.417562901973724365e-01 4.732859507203102112e-02 1.193076074123382568e-01 -1.230041086673736572e-01 8.225597441196441650e-02 1.207590326666831970e-01 1.539344340562820435e-01
-1.990011334419250488e-01 -2.021539658308029175e-01 -6.495948135852813721e-02 3.196687623858451843e-02 -1.779440492391586304e-01 -2.635571956634521484e-01 4.540555179119110107e-02 -3.360872715711593628e-02 -1.087022200226783752e-01 -3.726594746112823486e-01 -4.574831575155258179e-02 -3.013448417186737061e-02 -3.353622183203697205e-02 7.791430503129959106e-02 1.888037174940109253e-01 7.483045011758804321e-02 1.512274444103240967e-01 -6.324410438537597656e-02 8.903390914201736450e-02 -2.083017677068710327e-02 -2.025141380727291107e-02 3.986225929111242294e-03 4.232766628265380859e-01 -2.085744440555572510e-01 1.469453722238540649e-01 -2.593770325183868408e-01 -1.291098911315202713e-02 -1.054324656724929810e-01 4.247720539569854736e-01 1.698881536722183228e-01 1.277804374694824219e-01 -1.540874838829040527e-01
5.978942848742008209e-03 -8.206848055124282837e-02 -2.463885955512523651e-02 -1.013262420892715454e-01 -8.536354638636112213e-03 1.998535096645355225e-01 -1.738741644658148289e-03 -1.335890144109725952e-01 -6.798889487981796265e-02 -1.008000522851943970e-01 -4.977046698331832886e-02 1.255416125059127808e-01 2.026966810226440430e-01 -1.406041085720062256e-01 5.272421240806579590e-01 -8.883740007877349854e-02 1.119994819164276123e-01 1.874775588512420654e-01 -1.203510686755180359e-01 1.755199432373046875e-01 4.518903493881225586e-01 1.255078017711639404e-01 5.657720845192670822e-03 -1.502971351146697998e-01 1.890676617622375488e-01 -2.126042097806930542e-01 -1.086849272251129150e-01 -1.185253039002418518e-01 2.889908850193023682e-01 -6.722269952297210693e-02 -9.686321765184402466e-02 7.037276774644851685e-02
4.620334506034851074e-02 9.758068621158599854e-02 -5.306386575102806091e-02 3.752297163009643555e-01 -4.372764751315116882e-02 1.151557713747024536e-01 -5.402587354183197021e-02 -1.412048637866973877e-01 -2.509143650531768799e-01 -1.821700483560562134e-01 1.378172263503074646e-02 1.091198436915874481e-02 1.789565384387969971e-01 -2.896731495857238770e-01 9.560442715883255005e-02 -7.251180708408355713e-02 -9.687731415033340454e-02 1.702699512243270874e-01 -4.230505824089050293e-01 1.593912988901138306e-01 -2.435966283082962036e-01 6.725531816482543945e-02 1.380843818187713623e-01 -8.235007524490356445e-02 1.168999075889587402e-01 -1.765819638967514038e-01 -1.365436334162950516e-02 -1.963306963443756104e-01 2.706386446952819824e-01 2.390131354331970215e-01 -5.108085274696350098e-02 1.757441163063049316e-01
1.433137953281402588e-01 -2.204607427120208740e-01 -2.189078927040100098e-01 4.140326753258705139e-02 -3.073727190494537354e-01 -2.308535277843475342e-01 3.737017512321472168e-02 -1.014112755656242371e-01 -2.850966751575469971e-01 -1.244367584586143494e-01 -6.972853094339370728e-02 3.003791673108935356e-03 -1.177708059549331665e-01 -6.964135915040969849e-02 1.685257554054260254e-01 1.840203255414962769e-01 5.410371720790863037e-02 -1.486793160438537598e-01 -3.607092052698135376e-02 4.122232198715209961e-01 -3.635688498616218567e-02 9.293776936829090118e-03 3.049666583538055420e-01 -1.890996545553207397e-01 1.674082875251770020e-01 -1.142282336950302124e-01 1.466890722513198853e-01 4.129794612526893616e-02 2.468086034059524536e-01 -8.428305387496948242e-02 -2.322533130645751953e-01 1.626696437597274780e-01
3.934738226234912872e-03 1.584085822105407715e-01 -9.625180810689926147e-02 2.406737953424453735e-01 7.193102501332759857e-03 -1.631564050912857056e-01 -1.407699659466743469e-02 1.641923487186431885e-01 -1.793641746044158936e-01 -1.262211352586746216e-01 -2.858369648456573486e-01 8.582122623920440674e-02 -3.027466535568237305e-01 -1.442977190017700195e-01 2.907163500785827637e-01 -3.342387676239013672e-01 1.325852274894714355e-01 -7.615611702203750610e-02 1.383584141731262207e-01 2.326907515525817871e-01 -3.177409246563911438e-02 -8.002299070358276367e-02 1.258537769317626953e-01 -5.453335493803024292e-02 2.045569568872451782e-01 -2.050886303186416626e-01 6.835751235485076904e-02 1.851045787334442139e-01 4.733251035213470459e-02 1.637211441993713379e-01 2.939119040966033936e-01 2.164025753736495972e-01
-2.115968018770217896e-01 7.635051012039184570e-02 1.535663753747940063e-01 -3.049764223396778107e-02 -1.405841112136840820e-01 -2.123141586780548096e-01 3.132260441780090332e-01 -3.259742558002471924e-01 -3.100279569625854492e-01 -2.157714962959289551e-01 -2.455566525459289551e-01 -3.132608234882354736e-01 8.950129896402359009e-02 9.961153566837310791e-02 3.644606098532676697e-02 5.277035385370254517e-02 3.138597309589385986e-01 2.866210602223873138e-02 -6.246658414602279663e-02 2.532358467578887939e-01 1.262071281671524048e-01 1.040436401963233948e-01 2.973057515919208527e-02 -4.341837391257286072e-02 2.917287051677703857e-01 -1.975634135305881500e-02 -5.524194613099098206e-02 -1.329872459173202515e-01 -2.862668596208095551e-02 9.462523460388183594e-02 1.338790059089660645e-01 -4.135443642735481262e-02
-7.130648940801620483e-02 1.070749014616012573e-01 -3.670704662799835205e-01 3.011323325335979462e-02 1.440667957067489624e-01 -3.027935028076171875e-01 1.409191042184829712e-01 2.080086469650268555e-01 -2.224508523941040039e-01 1.216702070087194443e-02 1.075310111045837402e-01 -9.497661143541336060e-02 -4.551568254828453064e-02 -4.783926531672477722e-02 2.769802808761596680e-01 5.804190412163734436e-03 3.041363060474395752e-01 -7.730489224195480347e-02 -1.988550275564193726e-01 2.089197933673858643e-01 8.822961151599884033e-02 3.989281654357910156e-01 1.774448007345199585e-01 -1.660781949758529663e-01 9.237518161535263062e-02 -9.433590620756149292e-02 3.307767445221543312e-03 7.862776517868041992e-02 1.177470162510871887e-01 2.655851887539029121e-03 -1.819060146808624268e-01 2.065443694591522217e-01
-9.870627894997596741e-03 8.376734331250190735e-03 1.240027099847793579e-01 1.723111979663372040e-02 -1.210323199629783630e-01 6.829733401536941528e-02 8.429667353630065918e-02 -7.315842807292938232e-02 6.884275469928979874e-03 -2.323658466339111328e-01 -1.349228471517562866e-01 -4.578657150268554688e-01 1.026350483298301697e-01 3.846997395157814026e-02 3.533936738967895508e-01 -1.375707685947418213e-01 2.063575685024261475e-01 5.730310454964637756e-02 -7.621512562036514282e-02 2.608637809753417969e-01 2.587496936321258545e-01 -2.159556448459625244e-01 -3.013304993510246277e-02 -2.202072143554687500e-01 1.915713548660278320e-01 -3.031226992607116699e-01 -1.375639736652374268e-01 -2.479555606842041016e-01 5.942172184586524963e-02 -4.149321839213371277e-02 1.288948059082031250e-01 -3.325281292200088501e-02
-3.565708994865417480e-01 2.583048939704895020e-01 -1.121633350849151611e-01 -4.997612908482551575e-02 2.309898734092712402e-01 1.133138500154018402e-02 5.306075513362884521e-02 -1.928832828998565674e-01 -3.459619283676147461e-01 -3.745473325252532959e-01 -9.344290941953659058e-03 -1.406312286853790283e-01 -2.944254130125045776e-02 3.424930619075894356e-03 -6.578639149665832520e-02 -1.668709702789783478e-02 1.851378679275512695e-01 2.260454893112182617e-01 -1.135459616780281067e-01 1.762308925390243530e-01 3.150448203086853027e-01 -6.499803066253662109e-02 -5.058030784130096436e-02 -1.464915275573730469e-01 3.220691680908203125e-01 -1.025813445448875427e-01 1.221310123801231384e-01 -5.441841203719377518e-03 1.469610631465911865e-01 -6.675391644239425659e-02 3.576123854145407677e-03 -1.209542900323867798e-02
2.200777530670166016e-01 6.689775735139846802e-02 -7.678292691707611084e-02 -2.413360476493835449e-01 -5.389029532670974731e-02 -2.762741446495056152e-01 1.134574115276336670e-01 4.603283945471048355e-03 -1.765086799860000610e-01 -1.759140752255916595e-02 -3.338575363159179688e-01 -2.172197401523590088e-01 -1.135110855102539062e-01 6.252746284008026123e-02 3.782631754875183105e-01 -4.560650885105133057e-02 2.539162933826446533e-01 1.130950823426246643e-01 -2.557603418827056885e-01 -1.046644616872072220e-02 6.173053011298179626e-02 -4.365757852792739868e-02 2.409108430147171021e-01 -3.237359225749969482e-02 2.633287012577056885e-01 4.455789923667907715e-02 -1.729374565184116364e-02 9.901850670576095581e-02 -1.026559527963399887e-02 7.869748771190643311e-02 3.653427958488464355e-01 9.982098639011383057e-02
-1.974614113569259644e-01 -6.024876236915588379e-02 1.978591084480285645e-01 2.873132005333900452e-02 -3.216377645730972290e-02 -1.462450325489044189e-01 -8.495320379734039307e-02 1.645130813121795654e-01 -2.386057227849960327e-01 -1.766053438186645508e-01 -2.886575758457183838e-01 -3.006674582138657570e-03 1.147291287779808044e-01 1.521330028772354126e-01 1.745144426822662354e-01 -2.557308785617351532e-02 3.421292901039123535e-01 -1.780963242053985596e-01 -9.362955391407012939e-02 -1.108349487185478210e-02 8.325710147619247437e-02 -2.467476762831211090e-02 2.877136766910552979e-01 -1.566833257675170898e-02 2.935164570808410645e-01 -2.954082190990447998e-01 1.075845956802368164e-01 -1.614373326301574707e-01 2.563964128494262695e-01 1.261595487594604492e-01 -1.051976084709167480e-01 -2.642517685890197754e-01
2.424483932554721832e-02 -1.617145091295242310e-01 -9.284862875938415527e-02 -1.823137253522872925e-01 8.369588851928710938e-02 -1.426770985126495361e-01 2.667150199413299561e-01 1.213320717215538025e-01 -3.255267739295959473e-01 3.442980349063873291e-02 1.487664729356765747e-01 1.128274798393249512e-01 -1.804120838642120361e-01 1.714305877685546875e-01 2.472132742404937744e-01 1.792351156473159790e-01 1.860070377588272095e-01 7.986355572938919067e-02 -3.013260960578918457e-01 3.396196067333221436e-01 -1.503218431025743484e-02 6.026813015341758728e-02 1.282588094472885132e-01 -1.008223369717597961e-01 1.073080897331237793e-01 -3.172596171498298645e-02 2.295863181352615356e-01 3.235829770565032959e-01 2.013941854238510132e-01 1.117845065891742706e-02 1.010386720299720764e-01 1.502326130867004395e-01
6.035427004098892212e-02 2.703435160219669342e-02 1.701952703297138214e-02 8.778819441795349121e-02 -4.237961769104003906e-02 1.885004341602325439e-01 -3.007139544934034348e-03 -3.812041133642196655e-02 -3.345413208007812500e-01 2.165046520531177521e-03 9.799154102802276611e-02 1.784776151180267334e-01 9.352622181177139282e-02 1.896600574254989624e-01 7.459980249404907227e-02 -2.771527767181396484e-01 -1.008205413818359375e-01 -6.405480206012725830e-02 -2.592395842075347900e-01 2.932683527469635010e-01 -5.085182562470436096e-02 1.183949783444404602e-01 2.793278731405735016e-02 -1.332860440015792847e-01 4.310131669044494629e-01 -1.764868050813674927e-01 1.509113907814025879e-01 1.952947378158569336e-01 1.752735525369644165e-01 3.391652703285217285e-01 -1.968350261449813843e-01 -5.833563953638076782e-02
1.459950059652328491e-01 -6.257355958223342896e-02 -8.931570500135421753e-02 -2.957443520426750183e-02 -2.280061393976211548e-01 -1.405793428421020508e-01 -5.990183725953102112e-02 -4.100573956966400146e-01 -1.265697032213211060e-01 1.131332363002002239e-03 -1.631179004907608032e-01 -9.223942458629608154e-02 1.020121797919273376e-01 7.614936679601669312e-02 2.713732421398162842e-01 -2.481925338506698608e-01 2.053363621234893799e-01 2.051159143447875977e-01 -3.624107241630554199e-01 1.600071340799331665e-01 -4.351296648383140564e-02 8.526637405157089233e-02 6.158762052655220032e-02 -1.095362193882465363e-02 3.620330393314361572e-01 8.573092520236968994e-02 -1.417793482542037964e-01 1.267070472240447998e-01 1.429623812437057495e-01 8.888588845729827881e-02 2.493629604578018188e-01 -2.231111377477645874e-02
8.721720427274703979e-02 -1.970637142658233643e-01 1.391859650611877441e-01 -1.230393424630165100e-01 -4.059673473238945007e-02 -6.677126139402389526e-02 -1.010576859116554260e-01 -5.039879586547613144e-03 -2.471469938755035400e-01 -1.377749592065811157e-01 -2.508232593536376953e-01 -1.233362406492233276e-01 1.980664283037185669e-01 8.222667872905731201e-02 1.884336024522781372e-01 -1.477777212858200073e-01 -6.921480875462293625e-03 1.991669982671737671e-01 -1.575931608676910400e-01 3.331611752510070801e-01 9.425115585327148438e-02 2.919986471533775330e-02 4.138598740100860596e-01 -3.992558643221855164e-02 2.611062824726104736e-01 -2.770437300205230713e-01 1.152920946478843689e-01 -2.534804642200469971e-01 1.218365952372550964e-01 9.226331114768981934e-02 -1.476061344146728516e-01 -1.241069212555885315e-01
-1.835178732872009277e-01 4.411998763680458069e-02 -8.642064034938812256e-02 -5.137513950467109680e-02 2.169522270560264587e-02 -1.694232039153575897e-02 4.626390710473060608e-02 -2.788404524326324463e-01 -3.101713955402374268e-01 -2.812715619802474976e-02 -2.140927314758300781e-01 -3.223207592964172363e-02 -2.240414321422576904e-01 -8.774739503860473633e-02 -3.783489391207695007e-02 6.368949264287948608e-02 5.044831708073616028e-02 1.616718769073486328e-01 2.362329140305519104e-02 4.267315864562988281e-01 4.009235203266143799e-01 -2.291078567504882812e-01 9.499319642782211304e-02 -2.246883511543273926e-01 2.976423203945159912e-01 -1.929401457309722900e-01 1.623637229204177856e-02 -3.572197631001472473e-02 7.083974778652191162e-02 1.830660551786422729e-01 -8.988173305988311768e-02 -9.119548648595809937e-02
1.517559736967086792e-01 -1.119533777236938477e-01 -2.112963497638702393e-01 1.481605470180511475e-01 1.118788719177246094e-01 3.425310715101659298e-04 -4.855870828032493591e-02 5.338850244879722595e-02 -3.308065235614776611e-01 -1.943124681711196899e-01 -8.090200275182723999e-02 1.871969103813171387e-01 -5.138842388987541199e-02 8.737486600875854492e-02 4.210581481456756592e-01 -2.424580901861190796e-01 1.151802092790603638e-01 -2.261981666088104248e-01 3.689055796712636948e-03 -2.740338072180747986e-02 -1.923090964555740356e-02 -1.194953992962837219e-01 3.184393346309661865e-01 -3.763414323329925537e-01 1.833595782518386841e-01 -2.198059558868408203e-01 -8.178477734327316284e-02 -5.725967139005661011e-02 1.094663962721824646e-01 -3.157497569918632507e-02 -1.223018914461135864e-01 4.756026342511177063e-02
2.502819597721099854e-01 2.115860022604465485e-02 2.220608443021774292e-01 1.366865187883377075e-01 5.143286660313606262e-02 -1.280883550643920898e-01 1.739364699460566044e-03 -3.791768103837966919e-02 -3.211660385131835938e-01 -1.933558434247970581e-01 4.629768431186676025e-02 3.555597066879272461e-01 5.319625884294509888e-02 2.563744187355041504e-01 3.367962241172790527e-01 -2.641541361808776855e-01 2.380890958011150360e-02 4.160589724779129028e-02 1.262852996587753296e-01 1.700710952281951904e-01 1.050669848918914795e-01 -1.645884593017399311e-03 3.096181452274322510e-01 6.317077204585075378e-03 2.133269011974334717e-01 -2.051534354686737061e-01 4.640146344900131226e-02 4.420407116413116455e-02 -8.224042505025863647e-02 2.528733909130096436e-01 6.997128576040267944e-02 7.832097262144088745e-02
-1.411147974431514740e-02 -9.976140409708023071e-02 1.466514915227890015e-01 1.404850184917449951e-01 -1.228922531008720398e-01 5.248558148741722107e-02 3.311714529991149902e-01 7.607292383909225464e-02 -9.775421023368835449e-02 -3.284294903278350830e-01 -4.764520749449729919e-02 1.144209578633308411e-01 -1.043627187609672546e-01 -2.672154307365417480e-01 3.163079917430877686e-01 -2.319350093603134155e-01 4.796291142702102661e-02 -3.857418522238731384e-02 -8.530272543430328369e-02 2.370556592941284180e-01 -9.925742447376251221e-02 1.445271074771881104e-01 4.419928044080734253e-02 -2.633772492408752441e-01 2.634423971176147461e-01 -9.816071391105651855e-02 1.867424845695495605e-01 5.662698298692703247e-02 2.317094355821609497e-01 2.917016856372356415e-02 2.892880141735076904e-01 -1.472971290349960327e-01
-8.778303116559982300e-02 -8.728872984647750854e-02 1.187910288572311401e-01 -8.703082799911499023e-02 -3.316543996334075928e-02 4.886762425303459167e-02 2.063515633344650269e-01 1.133322343230247498e-02 -1.704021692276000977e-01 -2.570349276065826416e-01 -1.323990989476442337e-03 4.142642766237258911e-02 1.717026084661483765e-01 -1.984689682722091675e-01 1.032433807849884033e-01 -1.172861531376838684e-01 1.682956814765930176e-01 -7.041687518358230591e-02 -7.341557741165161133e-02 9.436644613742828369e-02 2.244826406240463257e-01 3.239759206771850586e-01 1.721616685390472412e-01 -6.788396835327148438e-02 4.014560580253601074e-01 -2.133353352546691895e-01 1.680036783218383789e-01 -3.110759258270263672e-01 9.216506034135818481e-02 2.470818459987640381e-01 -2.591836154460906982e-01 -1.453036069869995117e-01
-3.748128414154052734e-01 3.057872503995895386e-02 -4.584472253918647766e-02 2.500379979610443115e-01 4.350706562399864197e-02 -5.832412280142307281e-04 -4.570377245545387268e-02 -8.822218328714370728e-02 -1.430608332157135010e-01 -1.941372901201248169e-01 -1.844875067472457886e-01 4.733907803893089294e-02 1.590494215488433838e-01 -2.794906198978424072e-01 1.766444891691207886e-01 1.383362114429473877e-01 4.047558903694152832e-01 1.581871658563613892e-01 -1.013009548187255859e-01 3.911495581269264221e-02 2.547536790370941162e-02 -1.433320641517639160e-01 4.823239147663116455e-02 -3.241519257426261902e-02 3.756154477596282959e-01 -1.616344898939132690e-01 4.920838773250579834e-02 2.362499386072158813e-01 1.411282271146774292e-01 1.027221754193305969e-01 2.285819351673126221e-01 -2.511193975806236267e-02
-2.193380892276763916e-01 -1.912045180797576904e-01 -1.085280627012252808e-01 -6.847459822893142700e-02 -1.798740476369857788e-01 -1.238324940204620361e-01 9.440591931343078613e-02 -2.054530829191207886e-01 1.950753852725028992e-03 7.094132155179977417e-02 -2.248158454895019531e-01 7.142691314220428467e-02 -4.326797425746917725e-01 1.369860172271728516e-01 1.082563474774360657e-01 -1.786780543625354767e-02 2.330716103315353394e-01 -2.061524540185928345e-01 -1.473391801118850708e-01 2.908369302749633789e-01 2.278107404708862305e-01 -1.517151743173599243e-01 2.885971963405609131e-01 -5.235937982797622681e-02 1.008676961064338684e-01 -2.013832032680511475e-01 6.237278133630752563e-02 7.039740681648254395e-03 2.967206239700317383e-01 1.133442446589469910e-01 3.571862727403640747e-02 -2.142976783215999603e-02
7.537396252155303955e-02 -4.033728968352079391e-03 1.577580124139785767e-01 1.170697882771492004e-01 -9.814648330211639404e-02 -1.005033105611801147e-01 -1.879115402698516846e-02 -5.045280233025550842e-02 -1.717918813228607178e-01 -1.278771013021469116e-01 -3.775763511657714844e-01 2.748227119445800781e-01 1.115935817360877991e-01 -3.291215002536773682e-01 -1.061664000153541565e-01 -1.866423785686492920e-01 1.559243649244308472e-01 7.686010748147964478e-02 -2.064506262540817261e-01 1.266566067934036255e-01 -1.164419502019882202e-01 -8.043278940021991730e-03 3.227126300334930420e-01 -8.112592250108718872e-02 9.587385505437850952e-02 -2.787856757640838623e-01 2.625571191310882568e-01 -1.382108591496944427e-02 2.671564221382141113e-01 2.936942735686898232e-03 1.754351109266281128e-01 1.755253225564956665e-01
1.203471794724464417e-01 1.123585104942321777e-01 -9.549760818481445312e-02 2.912693843245506287e-02 1.295450478792190552e-01 3.012962406501173973e-03 -7.999426126480102539e-02 2.706294879317283630e-02 -1.185400784015655518e-01 -1.157387793064117432e-01 -1.154043897986412048e-01 9.784811735153198242e-02 1.121645048260688782e-01 -2.081057578325271606e-01 1.791194528341293335e-01 -9.574345499277114868e-02 1.603676974773406982e-01 -6.811089813709259033e-02 2.561869658529758453e-02 2.548753321170806885e-01 4.342342019081115723e-01 -1.303560286760330200e-01 1.894294768571853638e-01 -1.395247131586074829e-02 2.892691791057586670e-01 -4.808878004550933838e-01 -2.601904869079589844e-01 -3.297263383865356445e-02 1.544439196586608887e-01 -6.799761950969696045e-02 -1.073729693889617920e-01 1.737695485353469849e-01
-2.107474803924560547e-01 -1.409188657999038696e-01 -3.493045270442962646e-02 -1.817859709262847900e-01 -2.390164509415626526e-02 -1.042309105396270752e-01 9.705449640750885010e-02 -4.596886038780212402e-01 9.424739517271518707e-03 4.217437654733657837e-02 -1.506855338811874390e-01 -8.696540445089340210e-02 1.589991152286529541e-02 -8.672311902046203613e-02 2.217346727848052979e-01 1.852292120456695557e-01 4.859169125556945801e-01 5.963050946593284607e-02 -2.785282135009765625e-01 6.636553257703781128e-02 -1.148042529821395874e-01 8.186646550893783569e-02 2.044157832860946655e-01 -2.100059837102890015e-01 2.207583039999008179e-01 -6.307752430438995361e-02 7.388135045766830444e-02 -4.925447329878807068e-02 3.851513192057609558e-02 1.662818342447280884e-01 5.377111583948135376e-02 -1.608112901449203491e-01
2.645754441618919373e-02 -2.257377356290817261e-01 -5.552352964878082275e-02 2.104965150356292725e-01 -4.597300291061401367e-02 -2.426404207944869995e-01 1.611068248748779297e-01 -1.257334053516387939e-01 -4.595589265227317810e-02 -1.007070466876029968e-01 -2.210504263639450073e-01 -2.132262438535690308e-01 -2.283807247877120972e-01 -9.814240969717502594e-03 2.477983832359313965e-01 -4.459342360496520996e-02 3.327921926975250244e-01 1.773394346237182617e-01 -3.816736042499542236e-01 -9.342943131923675537e-02 1.629578769207000732e-01 -5.965960025787353516e-02 2.262077480554580688e-01 -1.900590807199478149e-01 -1.081611216068267822e-01 -2.137321084737777710e-01 -1.687193661928176880e-01 7.573029398918151855e-02 1.961169242858886719e-01 -8.464376628398895264e-02 1.180664151906967163e-01 1.039763391017913818e-01
-2.085817009210586548e-01 4.728560894727706909e-02 1.547127217054367065e-01 1.873743534088134766e-01 1.253572851419448853e-01 -8.539364486932754517e-02 2.624487970024347305e-03 1.685681194067001343e-02 -2.751554548740386963e-02 -2.623093724250793457e-01 -2.553820237517356873e-02 -1.065058633685112000e-02 -2.258726581931114197e-02 -1.993869394063949585e-01 2.700611054897308350e-01 2.031704038381576538e-01 3.959609568119049072e-01 1.996058374643325806e-01 -9.650330990552902222e-02 -2.410211972892284393e-02 1.090754717588424683e-01 -2.322616130113601685e-01 1.651871651411056519e-01 -1.222937777638435364e-01 2.873912751674652100e-01 -1.681088060140609741e-01 2.746729552745819092e-01 9.331642836332321167e-02 4.104111716151237488e-02 1.801163554191589355e-01 2.473606169223785400e-01 2.053813934326171875e-01
7.515206933021545410e-02 3.079523146152496338e-02 -7.639908790588378906e-02 1.202183961868286133e-01 -3.035215437412261963e-01 4.028618708252906799e-02 2.254966646432876587e-01 -9.924535453319549561e-02 -3.332664072513580322e-02 -1.768101900815963745e-01 -2.192049026489257812e-01 -2.793379724025726318e-01 3.079661913216114044e-02 2.928335368633270264e-01 2.583441436290740967e-01 -1.381174772977828979e-01 3.280251920223236084e-01 -3.564226999878883362e-02 -1.149125490337610245e-02 1.126515492796897888e-01 1.324204355478286743e-01 -1.315612345933914185e-01 -8.268972486257553101e-02 -3.587705492973327637e-01 1.708081960678100586e-01 -2.671971321105957031e-01 9.984593093395233154e-02 -1.770034730434417725e-01 -2.138101961463689804e-03 -4.848539829254150391e-02 2.153365612030029297e-01 7.079315185546875000e-02
6.517947651445865631e-03 1.234982535243034363e-01 4.476510360836982727e-02 2.406834363937377930e-01 -4.525800794363021851e-02 2.457023970782756805e-02 5.320131406188011169e-02 -2.832292914390563965e-01 -3.301028013229370117e-01 -6.779339909553527832e-02 -1.809267699718475342e-01 8.511875569820404053e-02 -2.780122756958007812e-01 -1.145150363445281982e-01 -2.670147269964218140e-02 -1.114023178815841675e-01 7.245408743619918823e-02 1.189158707857131958e-01 -3.167937994003295898e-01 3.538182079792022705e-01 2.231380194425582886e-01 1.638767570257186890e-01 -1.413515489548444748e-02 -4.088655412197113037e-01 2.068041414022445679e-01 -1.200665533542633057e-02 1.524006724357604980e-01 -3.334890305995941162e-02 -2.844386547803878784e-02 -7.511342316865921021e-02 -7.081908732652664185e-02 -1.197115331888198853e-01
-2.213228344917297363e-01 8.731364458799362183e-02 -1.929561346769332886e-01 2.645824253559112549e-01 -1.855498366057872772e-02 -1.532490849494934082e-01 3.953260183334350586e-02 -2.364868111908435822e-02 -1.351013630628585815e-01 -2.394509762525558472e-01 -4.007371962070465088e-01 -1.790698915719985962e-01 -1.870007216930389404e-01 -1.548844873905181885e-01 3.712846338748931885e-01 9.105906635522842407e-02 4.183700680732727051e-02 1.016092300415039062e-01 1.422539055347442627e-01 2.462378889322280884e-01 1.533646583557128906e-01 -8.395949751138687134e-02 7.806079834699630737e-02 -1.528343111276626587e-01 1.294687688350677490e-01 -1.685207039117813110e-01 -6.348351389169692993e-02 -4.854883998632431030e-02 -2.410924732685089111e-01 4.328913614153862000e-02 2.673464417457580566e-01 -2.948004379868507385e-02
-3.675631582736968994e-01 2.965297996997833252e-01 6.093164160847663879e-02 7.834398001432418823e-02 -1.452025622129440308e-01 4.010629281401634216e-02 2.924418263137340546e-02 6.812371313571929932e-02 -1.281220167875289917e-01 -1.472481489181518555e-01 -1.405595242977142334e-01 -9.624425321817398071e-03 -3.524823486804962158e-01 -7.185091823339462280e-02 1.539218425750732422e-01 2.922784388065338135e-01 2.495874315500259399e-01 -2.193697839975357056e-01 -2.609999477863311768e-01 1.816526949405670166e-01 1.363896578550338745e-01 -9.428093582391738892e-02 2.765498161315917969e-01 4.792830441147089005e-03 2.148391604423522949e-01 -8.701108396053314209e-02 1.348434388637542725e-01 4.286081343889236450e-02 8.789094537496566772e-02 1.167385727167129517e-01 1.772790253162384033e-01 2.000035904347896576e-02
-3.944873511791229248e-01 3.392297774553298950e-02 -8.220349252223968506e-02 6.442075967788696289e-02 7.602774351835250854e-02 1.249598339200019836e-01 5.641549453139305115e-02 -8.107952773571014404e-02 -4.338298365473747253e-02 -3.784849643707275391e-01 1.226069778203964233e-01 1.299440562725067139e-01 1.148234903812408447e-01 -1.196786165237426758e-01 1.301035881042480469e-01 1.710035651922225952e-01 2.967960238456726074e-01 2.618320584297180176e-01 -1.459088325500488281e-01 9.942965954542160034e-02 1.324437111616134644e-01 -1.692103892564773560e-01 1.877389699220657349e-01 -1.029084175825119019e-01 2.503938078880310059e-01 -1.303644329309463501e-01 1.933094412088394165e-01 1.704911589622497559e-01 9.183765202760696411e-02 2.170121669769287109e-01 2.270385771989822388e-01 1.319492459297180176e-01
5.718881636857986450e-02 4.223385453224182129e-02 -3.229706585407257080e-01 -4.651354253292083740e-02 4.886607825756072998e-02 -1.467251870781183243e-02 3.205668926239013672e-02 -5.841467157006263733e-02 -2.120780348777770996e-01 -1.384832859039306641e-01 -1.853331476449966431e-01 1.608531363308429718e-02 -6.227905675768852234e-02 -1.562150418758392334e-01 1.310200691223144531e-01 -7.101611047983169556e-02 1.695599853992462158e-01 5.345712974667549133e-02 -3.921424746513366699e-01 3.053082823753356934e-01 6.051042303442955017e-02 -1.814299076795578003e-01 -1.394964456558227539e-01 -1.338069736957550049e-01 1.385120749473571777e-01 -1.764517873525619507e-01 2.802052199840545654e-01 4.919774085283279419e-02 5.405574664473533630e-02 4.206528961658477783e-01 -1.335117369890213013e-01 -2.251320630311965942e-01
-1.094586253166198730e-01 6.085915490984916687e-03 2.836768925189971924e-01 2.050463110208511353e-01 3.327200934290885925e-02 3.429967164993286133e-02 4.938233643770217896e-02 1.723760040476918221e-03 -6.975468993186950684e-02 -9.535239636898040771e-02 -1.770223975181579590e-01 3.976929932832717896e-02 1.895475983619689941e-01 1.754449754953384399e-01 3.343769311904907227e-01 -2.120833098888397217e-01 1.495576649904251099e-01 1.808488816022872925e-01 -3.790344297885894775e-02 3.995542526245117188e-01 1.294212043285369873e-02 -1.195179224014282227e-01 2.996268272399902344e-01 -6.893099099397659302e-02 1.164164543151855469e-01 -2.904924154281616211e-01 2.258144915103912354e-01 1.208730116486549377e-01 1.713836491107940674e-01 -2.143819630146026611e-02 -9.564068168401718140e-03 -2.678972184658050537e-01
-4.908771812915802002e-02 -1.359094530344009399e-01 1.571496278047561646e-01 9.756670892238616943e-02 -2.386802732944488525e-01 -8.156976103782653809e-02 1.605935692787170410e-01 1.562431752681732178e-01 -1.154796108603477478e-01 2.458632737398147583e-01 -3.793600201606750488e-01 -1.293517351150512695e-01 -1.326990872621536255e-01 7.658945024013519287e-02 1.608891189098358154e-01 -1.046710759401321411e-01 4.515696763992309570e-01 2.103744894266128540e-01 -1.624024510383605957e-01 -2.801790274679660797e-02 9.906104952096939087e-02 4.271660000085830688e-02 1.696451455354690552e-01 4.752257466316223145e-02 2.119460403919219971e-01 -3.352037072181701660e-01 -3.299852460622787476e-02 8.425612002611160278e-02 1.359468698501586914e-01 -6.906479597091674805e-02 -1.617179065942764282e-01 5.873966217041015625e-02
1.234526708722114563e-01 1.629328131675720215e-01 1.422482281923294067e-01 2.681833207607269287e-01 -5.386475473642349243e-02 4.818086326122283936e-02 -2.567543834447860718e-02 -2.117987871170043945e-01 -1.147081479430198669e-01 -2.018619626760482788e-01 1.298050284385681152e-01 -2.830716371536254883e-01 1.826441287994384766e-02 -7.466139644384384155e-02 4.598304629325866699e-01 -4.164673015475273132e-02 -2.686980739235877991e-02 1.335676573216915131e-02 -8.163738995790481567e-02 8.937437832355499268e-02 2.101366966962814331e-01 1.636625677347183228e-01 1.205092519521713257e-01 -8.761352300643920898e-02 1.299331486225128174e-01 -3.516958951950073242e-01 -6.173439323902130127e-02 1.346827484667301178e-02 2.138349264860153198e-01 3.807148933410644531e-01 1.521018799394369125e-02 -3.439802676439285278e-02
1.670988202095031738e-01 3.391113877296447754e-02 1.547479331493377686e-01 8.540803939104080200e-02 -6.701226532459259033e-02 1.000756993889808655e-01 7.251092791557312012e-02 -5.229097977280616760e-02 -3.396391868591308594e-01 -2.129411250352859497e-01 -1.594027429819107056e-01 6.464017927646636963e-02 8.929842710494995117e-02 -9.831742942333221436e-02 3.735505044460296631e-01 -1.187835931777954102e-01 2.013990879058837891e-01 4.310828819870948792e-02 6.569963693618774414e-02 4.734808504581451416e-01 1.280074417591094971e-01 9.037816897034645081e-03 7.084329426288604736e-02 -2.237548083066940308e-01 2.361293286085128784e-01 -7.252300530672073364e-02 2.224824577569961548e-01 4.674776643514633179e-02 1.777468323707580566e-01 -2.297567725181579590e-01 1.166601702570915222e-01 -4.946982860565185547e-02
-1.063992828130722046e-01 1.192127317190170288e-01 -1.345709264278411865e-01 -3.102362900972366333e-02 -2.296057939529418945e-01 8.771952986717224121e-02 2.141411900520324707e-01 3.715277314186096191e-01 -2.926437556743621826e-01 -1.513632833957672119e-01 -3.796170279383659363e-02 -1.577306836843490601e-01 -1.903504580259323120e-01 -1.259123831987380981e-01 8.410182595252990723e-02 9.417375922203063965e-02 2.856434583663940430e-01 2.422658801078796387e-01 -3.774091005325317383e-01 2.741945683956146240e-01 5.853717774152755737e-02 4.885379597544670105e-02 1.693335771560668945e-01 -1.800425052642822266e-01 -1.006572842597961426e-01 -1.048317998647689819e-01 1.470338255167007446e-01 -1.386242508888244629e-01 -6.818445026874542236e-02 -7.269510626792907715e-02 1.039072498679161072e-01 -2.640332840383052826e-02
-2.829076163470745087e-02 9.440387040376663208e-02 7.168307900428771973e-02 2.568183839321136475e-01 1.399141699075698853e-01 -9.766123443841934204e-02 1.171819046139717102e-01 -4.267842043191194534e-03 -8.339305222034454346e-02 -4.193791151046752930e-01 3.563066199421882629e-02 8.192245662212371826e-02 -7.379592210054397583e-02 -5.469239503145217896e-02 7.988586276769638062e-02 1.882089525461196899e-01 2.960993051528930664e-01 2.851171493530273438e-01 -1.330796778202056885e-01 2.983786538243293762e-02 3.021929562091827393e-01 -1.834885478019714355e-01 -8.280192501842975616e-03 5.419174581766128540e-02 2.292875200510025024e-01 -2.332259267568588257e-01 2.008503079414367676e-01 6.939311325550079346e-02 1.219900697469711304e-01 -4.869055468589067459e-03 8.290878683328628540e-02 3.818515539169311523e-01
-1.626559793949127197e-01 -1.351806968450546265e-01 2.790861390531063080e-02 -7.275549694895744324e-03 -3.491553664207458496e-01 1.187700126320123672e-02 5.090612545609474182e-02 -9.522329270839691162e-02 -2.194599509239196777e-01 -3.249169588088989258e-01 8.342070505023002625e-03 3.969450667500495911e-02 -1.827480271458625793e-02 2.394165992736816406e-01 2.254410535097122192e-01 4.031898919492959976e-03 -2.740805037319660187e-02 5.129379406571388245e-02 -8.927047997713088989e-02 9.128984808921813965e-02 -5.826817825436592102e-02 5.963648110628128052e-02 4.650577604770660400e-01 -5.855785682797431946e-03 3.236487209796905518e-01 -8.919080346822738647e-02 -5.774645134806632996e-02 -6.448035687208175659e-02 3.975676000118255615e-01 1.455331146717071533e-01 7.653611898422241211e-02 -9.279764443635940552e-02
6.117219850420951843e-02 -3.678133338689804077e-02 2.090280801057815552e-01 2.100719511508941650e-01 -6.544332951307296753e-02 9.604096412658691406e-02 1.394659727811813354e-01 3.938073292374610901e-03 -2.194714099168777466e-01 -2.540885210037231445e-01 -4.545371606945991516e-02 1.126049235463142395e-01 -2.161948243156075478e-03 -1.510086506605148315e-01 4.132497310638427734e-01 -1.508063673973083496e-01 5.600406974554061890e-02 2.388584613800048828e-02 5.698034912347793579e-02 3.772068321704864502e-01 1.581470817327499390e-01 -5.461653321981430054e-02 5.165066570043563843e-02 -2.366221845149993896e-01 3.712263703346252441e-01 -1.275040805339813232e-01 1.487009227275848389e-01 4.142954014241695404e-03 1.509820669889450073e-01 -1.694195866584777832e-01 2.047292143106460571e-01 -1.575124710798263550e-01
-3.594053164124488831e-02 -4.920852184295654297e-02 -1.062426492571830750e-01 8.088098466396331787e-02 -3.272387385368347168e-01 -7.756171375513076782e-02 3.001794815063476562e-01 1.139822155237197876e-01 -1.920830756425857544e-01 5.800129473209381104e-02 1.407846063375473022e-01 1.002934426069259644e-01 2.153254002332687378e-01 -1.336178779602050781e-01 -4.280798137187957764e-02 6.181539967656135559e-02 3.556934371590614319e-02 -5.468343570828437805e-02 -2.449667900800704956e-01 2.438687086105346680e-01 1.919164210557937622e-01 1.187385544180870056e-01 8.684054762125015259e-02 -6.267973035573959351e-02 1.418514996767044067e-01 -5.185931324958801270e-01 7.105915993452072144e-02 -2.825728058815002441e-01 1.784812659025192261e-01 1.647746711969375610e-01 5.602308362722396851e-02 2.490993123501539230e-03
9.627586603164672852e-02 -2.466403543949127197e-01 -1.087696477770805359e-01 -6.244379561394453049e-03 -2.594509348273277283e-02 -2.203178852796554565e-01 9.452441334724426270e-02 1.708048582077026367e-01 -5.622584223747253418e-01 -5.646841973066329956e-02 -6.932301074266433716e-02 1.382818818092346191e-01 -1.111460700631141663e-01 5.931657180190086365e-02 2.606941163539886475e-01 -4.251629486680030823e-02 2.113014012575149536e-01 -2.009507715702056885e-01 -1.852558404207229614e-01 8.482460677623748779e-02 8.591414242982864380e-02 5.465240217745304108e-03 -2.707955837249755859e-01 -1.962545812129974365e-01 2.573937177658081055e-01 -1.281038671731948853e-01 -1.717024110257625580e-02 1.160310804843902588e-01 2.901980187743902206e-03 -1.691877027042210102e-03 1.924682557582855225e-01 1.501284539699554443e-01
5.018276721239089966e-02 1.475337892770767212e-01 -6.718701124191284180e-02 -2.120424509048461914e-01 -6.656052172183990479e-02 -8.083227276802062988e-02 1.862958520650863647e-01 -1.527757346630096436e-01 -4.050931334495544434e-02 -4.919797480106353760e-01 -5.882595106959342957e-02 6.657408177852630615e-02 -5.799314752221107483e-02 -1.088157817721366882e-01 -1.610073745250701904e-01 -1.628534793853759766e-01 1.088705509901046753e-01 1.714700907468795776e-01 -6.836967915296554565e-02 1.763961911201477051e-01 3.352085351943969727e-01 3.287277743220329285e-02 -1.432557404041290283e-01 -1.247573941946029663e-01 4.919406771659851074e-01 -9.355385601520538330e-02 1.404797378927469254e-02 1.350379921495914459e-02 2.528495341539382935e-02 2.126602083444595337e-01 1.199340522289276123e-01 6.335442885756492615e-03
5.495915561914443970e-02 -1.836793720722198486e-01 -9.507304988801479340e-03 -3.617686778306961060e-02 2.877555973827838898e-02 -2.049891948699951172e-01 2.712602354586124420e-02 8.528216928243637085e-02 -3.442974388599395752e-01 -1.729152351617813110e-01 1.250077132135629654e-02 -9.164574742317199707e-02 3.186284378170967102e-02 1.429527997970581055e-01 -8.298176527023315430e-02 2.568699121475219727e-01 7.994252443313598633e-02 -3.121040947735309601e-02 -3.214005827903747559e-01 4.774709939956665039e-01 7.804755121469497681e-02 1.602766662836074829e-02 3.634578883647918701e-01 1.828473526984453201e-03 4.532209411263465881e-02 -3.331263363361358643e-01 8.909743279218673706e-03 1.012569591403007507e-01 2.153234630823135376e-01 9.097523055970668793e-03 1.011352147907018661e-02 1.125455200672149658e-01
-9.450097382068634033e-02 -1.130622625350952148e-01 2.828635461628437042e-02 1.079277843236923218e-01 -1.039893105626106262e-01 -1.228843852877616882e-01 2.898518741130828857e-01 2.318227142095565796e-01 -9.642856195569038391e-03 -3.496101498603820801e-01 -1.084890887141227722e-01 3.046948611736297607e-01 -1.573354601860046387e-01 -3.203557729721069336e-01 1.058291345834732056e-01 -1.246457640081644058e-02 1.463791429996490479e-01 -1.670302264392375946e-02 -3.248366713523864746e-01 8.247791975736618042e-02 1.779325157403945923e-01 2.335412427783012390e-03 7.766299694776535034e-02 -2.125919610261917114e-01 2.147421985864639282e-01 5.446946248412132263e-02 -1.678026020526885986e-01 1.605401635169982910e-01 6.652790307998657227e-02 1.682756096124649048e-01 2.125298231840133667e-02 2.887475788593292236e-01
-1.985344290733337402e-02 -5.630259215831756592e-02 1.499139070510864258e-01 -1.004060357809066772e-01 2.530587017536163330e-01 -7.315236330032348633e-02 -1.423309296369552612e-01 2.938910759985446930e-02 -6.556703150272369385e-02 -2.168457806110382080e-01 -2.100657112896442413e-02 1.602823287248611450e-02 5.083987116813659668e-02 1.638432294130325317e-01 1.535448133945465088e-01 -3.256576061248779297e-01 8.123020082712173462e-02 1.062808111310005188e-01 -2.810091972351074219e-01 3.676266670227050781e-01 1.503021717071533203e-01 -7.570952922105789185e-02 3.869475722312927246e-01 -1.915244609117507935e-01 1.496101915836334229e-01 -3.242057859897613525e-01 3.830290213227272034e-02 -2.486885190010070801e-01 6.532547622919082642e-02 -5.464928597211837769e-02 1.263377815485000610e-01 -3.908997401595115662e-02
-1.752894520759582520e-01 -1.408127099275588989e-01 1.254962235689163208e-01 -2.030483037233352661e-01 -6.094786897301673889e-02 -2.178129181265830994e-02 -3.574753552675247192e-02 5.901859700679779053e-02 -1.326505653560161591e-02 -1.324161142110824585e-01 -7.756845653057098389e-02 4.981273785233497620e-02 1.164389178156852722e-01 1.061840429902076721e-01 2.466994822025299072e-01 -1.799998134374618530e-01 1.682539582252502441e-01 3.113673627376556396e-01 -2.122853249311447144e-01 4.534809887409210205e-01 7.907766848802566528e-02 5.694718658924102783e-02 2.695543467998504639e-01 -1.788797043263912201e-02 -1.086077885702252388e-03 -4.156339168548583984e-01 9.207013994455337524e-02 -1.425525993108749390e-01 1.852860301733016968e-01 9.431584924459457397e-02 1.862448155879974365e-01 -3.614228591322898865e-02
-1.805424876511096954e-02 1.166325882077217102e-01 -6.509060505777597427e-03 -2.349901944398880005e-02 2.373018413782119751e-01 1.001646593213081360e-01 2.452894300222396851e-01 -4.726765304803848267e-02 -2.216661721467971802e-01 -9.813734143972396851e-02 6.616428494453430176e-02 4.023808240890502930e-02 -1.162325069308280945e-01 5.773739889264106750e-02 -2.240294404327869415e-02 1.331882784143090248e-03 2.724141180515289307e-01 1.009790822863578796e-01 -2.179680168628692627e-01 2.381648570299148560e-01 1.839789003133773804e-01 1.176418513059616089e-01 -1.950218975543975830e-01 -2.740901112556457520e-01 5.004476904869079590e-01 -2.274345010519027710e-01 -1.328067183494567871e-01 -1.883075237274169922e-01 -9.256521612405776978e-02 1.948998272418975830e-01 9.621520340442657471e-02 -1.185341924428939819e-01
5.466571077704429626e-02 1.534219235181808472e-01 -3.686778247356414795e-01 -9.016283601522445679e-02 -2.581611573696136475e-01 -1.162036806344985962e-01 2.379470169544219971e-01 3.351544216275215149e-02 4.358702152967453003e-02 1.348934024572372437e-01 -4.200392588973045349e-02 -1.101939380168914795e-01 -1.240071374922990799e-02 7.112124469131231308e-03 4.471502453088760376e-02 -1.481352373957633972e-02 1.071917787194252014e-01 1.196262165904045105e-01 -3.864940404891967773e-01 2.635128200054168701e-01 1.584692448377609253e-01 9.577192366123199463e-03 5.291780084371566772e-02 -4.110715538263320923e-02 3.608949482440948486e-01 -3.973974585533142090e-01 3.092499449849128723e-02 -2.094580084085464478e-01 3.251963481307029724e-02 1.947229206562042236e-01 5.274424701929092407e-02 7.768486440181732178e-02
-7.842445373535156250e-02 -6.545893102884292603e-02 1.637974567711353302e-02 -1.542641688138246536e-02 -3.603814169764518738e-02 4.383983835577964783e-02 2.154245972633361816e-02 1.170331090688705444e-01 -7.676462829113006592e-02 -2.220890671014785767e-01 -8.854693733155727386e-03 6.593790650367736816e-02 -2.975118756294250488e-01 9.385956078767776489e-02 -6.403066962957382202e-02 2.172619849443435669e-01 2.691306173801422119e-01 -2.190453261137008667e-01 -3.095614910125732422e-01 3.740209043025970459e-01 -3.626275807619094849e-02 -1.731486022472381592e-01 3.688742518424987793e-01 -1.830218285322189331e-01 1.865306943655014038e-01 -2.438324689865112305e-01 -2.112119942903518677e-01 2.081510052084922791e-02 2.072909027338027954e-01 1.339802742004394531e-01 6.705756485462188721e-02 4.132195189595222473e-02
-1.240635812282562256e-01 1.278832852840423584e-01 -1.310935318470001221e-01 2.430117577314376831e-01 1.202607899904251099e-01 1.760751605033874512e-01 -2.797532128170132637e-03 1.231582462787628174e-01 -4.829122126102447510e-01 -1.743429154157638550e-01 -1.256746947765350342e-01 -2.920723855495452881e-01 1.800866276025772095e-01 3.910811245441436768e-02 4.825002513825893402e-03 1.253039091825485229e-01 3.006672263145446777e-01 2.637251615524291992e-01 -2.059732377529144287e-01 -8.121868968009948730e-02 1.781518757343292236e-01 -8.935243636369705200e-02 2.737816274166107178e-01 -1.773491650819778442e-01 1.474335640668869019e-01 -1.595000326633453369e-01 -4.051695019006729126e-02 6.720945239067077637e-02 -3.768610954284667969e-02 2.349581196904182434e-02 6.150571256875991821e-02 5.284763127565383911e-02
7.655800133943557739e-02 3.473331034183502197e-01 1.058059781789779663e-01 1.369629949331283569e-01 -3.677124902606010437e-02 4.877440631389617920e-02 2.073582410812377930e-01 9.387332014739513397e-03 -9.127048403024673462e-02 -2.805926203727722168e-01 -3.822242319583892822e-01 1.239297986030578613e-01 1.922914981842041016e-01 -1.372310072183609009e-01 1.804708093404769897e-01 -2.486811429262161255e-01 -5.081488937139511108e-02 -3.932566195726394653e-02 -2.027193158864974976e-01 -3.485831990838050842e-02 -1.560905724763870239e-01 -2.119249850511550903e-01 1.733078658580780029e-01 -3.545684218406677246e-01 1.410439908504486084e-01 -1.508715003728866577e-01 8.135096728801727295e-02 7.544080726802349091e-04 2.098832726478576660e-01 1.199462264776229858e-01 -5.358044430613517761e-02 1.262485831975936890e-01
-1.089396178722381592e-01 3.177242577075958252e-01 4.602952674031257629e-02 2.025073170661926270e-01 -3.676284104585647583e-02 9.005954861640930176e-02 1.914604455232620239e-01 -2.591542899608612061e-01 -4.287872612476348877e-01 -2.204902172088623047e-01 -2.254417091608047485e-01 1.597377508878707886e-01 1.356701254844665527e-01 5.493670701980590820e-02 -1.226398907601833344e-02 2.113439887762069702e-02 1.972839795053005219e-02 1.899045258760452271e-01 -1.838204562664031982e-01 3.120554983615875244e-01 2.315754592418670654e-01 2.199050784111022949e-02 -1.877191066741943359e-01 -1.112452149391174316e-01 1.525313109159469604e-01 7.481712847948074341e-02 1.065935641527175903e-01 -4.773289710283279419e-02 -2.673371881246566772e-02 1.866518855094909668e-01 6.809412688016891479e-02 2.188573479652404785e-01
1.605887413024902344e-01 -6.639647483825683594e-02 2.164573520421981812e-01 -1.541272038593888283e-03 -2.574522607028484344e-02 -1.752737462520599365e-01 7.026341557502746582e-02 1.250007748603820801e-01 -2.878075242042541504e-01 -2.890273928642272949e-01 -2.048055231571197510e-01 2.590681910514831543e-01 -1.176157891750335693e-01 -1.081040427088737488e-01 2.758907675743103027e-01 -5.890703946352005005e-02 2.668900489807128906e-01 -7.459315005689859390e-03 -1.211540475487709045e-01 1.542072594165802002e-01 -1.816841363906860352e-01 2.503914013504981995e-02 2.273884266614913940e-01 -1.635413616895675659e-01 1.225485373288393021e-02 -2.251091599464416504e-01 4.144746065139770508e-01 -1.675732880830764771e-01 4.242841526865959167e-02 -1.039421036839485168e-01 7.166922092437744141e-02 -1.403590850532054901e-02
-1.442626118659973145e-01 1.100031845271587372e-02 8.260239660739898682e-02 -2.742864936590194702e-02 1.433398425579071045e-01 -1.191386952996253967e-01 8.751218765974044800e-02 -1.089363023638725281e-01 1.388408988714218140e-01 -1.047360524535179138e-01 9.340812265872955322e-02 1.872927546501159668e-01 -2.265918999910354614e-01 9.852492064237594604e-02 1.143488585948944092e-01 1.416817028075456619e-02 1.377129703760147095e-01 5.562687292695045471e-02 -2.686371207237243652e-01 3.133027851581573486e-01 4.924043715000152588e-01 1.814841292798519135e-02 -1.251924633979797363e-01 -1.397216767072677612e-01 3.730605840682983398e-01 -1.292301435023546219e-02 3.209641203284263611e-02 -1.388095021247863770e-01 3.223163485527038574e-01 1.711846739053726196e-01 1.502650603652000427e-02 7.362472265958786011e-02
1.373521983623504639e-01 -8.914300054311752319e-02 -8.081194013357162476e-03 6.605593115091323853e-02 -1.680997908115386963e-01 3.048401474952697754e-01 1.973656117916107178e-01 5.458866059780120850e-02 -3.429001569747924805e-02 -3.279373049736022949e-01 -1.463950127363204956e-01 1.282669752836227417e-01 -2.548757940530776978e-02 8.754456415772438049e-03 4.629369080066680908e-01 6.558679789304733276e-02 3.188129961490631104e-01 4.080533981323242188e-02 2.460162527859210968e-02 2.828637361526489258e-01 1.607253849506378174e-01 -4.692137613892555237e-02 2.064935863018035889e-01 -1.677705645561218262e-01 1.013975813984870911e-01 -1.609025895595550537e-02 2.665586769580841064e-01 -2.612283825874328613e-01 4.248236864805221558e-02 3.206608071923255920e-02 6.474681198596954346e-02 -9.794006124138832092e-03
1.574790924787521362e-01 2.005873024463653564e-01 -2.697227299213409424e-01 -6.894661486148834229e-02 -5.406407266855239868e-02 -1.238625124096870422e-01 2.249922454357147217e-01 -1.695983111858367920e-01 8.388802409172058105e-02 -4.961983859539031982e-02 -1.169685423374176025e-01 3.046030364930629730e-02 -1.531307399272918701e-01 -1.298444811254739761e-02 -7.081550359725952148e-02 1.543101854622364044e-02 4.213999211788177490e-02 4.427701979875564575e-02 -3.875296711921691895e-01 1.309196054935455322e-01 2.857416272163391113e-01 1.262796819210052490e-01 1.469962149858474731e-01 -3.398484289646148682e-01 3.686254620552062988e-01 -1.805014759302139282e-01 6.600507348775863647e-02 -1.308788657188415527e-01 1.707297414541244507e-01 2.736116349697113037e-01 -8.001422882080078125e-02 -2.666358835995197296e-02
2.990438416600227356e-02 -6.204515323042869568e-02 1.317702382802963257e-01 -1.029771342873573303e-01 -2.572745680809020996e-01 -1.551478803157806396e-01 -1.957394331693649292e-01 -1.052973642945289612e-01 -2.520711421966552734e-01 -4.204396009445190430e-01 3.930683061480522156e-02 -8.215317875146865845e-02 1.019840985536575317e-01 1.643535345792770386e-01 1.508493423461914062e-01 -4.699246585369110107e-02 1.550937145948410034e-01 1.220637857913970947e-01 1.121125593781471252e-01 1.461235433816909790e-01 8.863010257482528687e-02 -6.002562865614891052e-02 3.722585141658782959e-01 -1.342542022466659546e-01 2.265495359897613525e-01 -2.973196506500244141e-01 -4.463163390755653381e-02 -7.022760063409805298e-02 3.089971542358398438e-01 -1.866872981190681458e-02 1.604203879833221436e-01 -8.661332726478576660e-02
1.801528781652450562e-01 -2.079601585865020752e-02 1.891602128744125366e-01 3.361215442419052124e-02 7.786246389150619507e-02 -2.899499842897057533e-03 1.114763766527175903e-01 -1.653692126274108887e-01 -1.830834597349166870e-01 5.075887590646743774e-02 -9.369658678770065308e-02 -1.246367245912551880e-01 -4.880660399794578552e-02 -1.952898651361465454e-01 4.423120245337486267e-02 -2.195416837930679321e-01 4.307122528553009033e-01 -2.320457622408866882e-02 -6.295686215162277222e-02 5.020774900913238525e-02 3.653634339570999146e-02 4.648858681321144104e-02 3.314933478832244873e-01 1.470959931612014771e-01 2.768347263336181641e-01 -2.656807899475097656e-01 4.470660537481307983e-02 -3.227795362472534180e-01 8.617756515741348267e-02 3.751446604728698730e-01 6.037930026650428772e-02 -2.236189134418964386e-02
1.741980910301208496e-01 2.397749423980712891e-01 1.671376824378967285e-01 1.058434545993804932e-01 9.875430911779403687e-02 -9.959250688552856445e-02 -9.810562431812286377e-02 -7.771139591932296753e-02 -1.765309125185012817e-01 -2.663963735103607178e-01 -4.687541425228118896e-01 1.015554741024971008e-01 8.211641013622283936e-02 -1.325271874666213989e-01 1.730501800775527954e-01 -2.583469450473785400e-01 7.555170357227325439e-02 2.797011658549308777e-02 -2.250947803258895874e-01 7.778207957744598389e-02 2.639473602175712585e-02 2.667686045169830322e-01 2.587289214134216309e-01 -3.617033734917640686e-02 1.312996000051498413e-01 -1.409124284982681274e-01 7.020629197359085083e-02 -1.392138451337814331e-01 3.033554255962371826e-01 3.946085646748542786e-02 1.310854703187942505e-01 9.502871334552764893e-02
-1.255223602056503296e-01 3.047431586310267448e-03 1.199594214558601379e-01 -1.508814003318548203e-02 -4.240726679563522339e-02 -1.688832640647888184e-01 -2.202603667974472046e-01 3.316865069791674614e-03 -6.829749047756195068e-02 -4.124968945980072021e-01 5.873137712478637695e-02 -3.186874836683273315e-02 7.645193487405776978e-02 2.349352985620498657e-01 2.409334480762481689e-01 -1.818003207445144653e-01 2.168772071599960327e-01 -1.664506793022155762e-01 -1.444058120250701904e-01 1.656550168991088867e-01 1.660631895065307617e-01 -2.417021393775939941e-01 2.309896796941757202e-01 -7.050408422946929932e-02 1.718903630971908569e-01 -3.440833687782287598e-01 1.213218718767166138e-01 -6.033623963594436646e-02 2.814474701881408691e-01 5.944796651601791382e-02 5.143650621175765991e-02 -2.007404714822769165e-01
1.335446815937757492e-02 -1.619898527860641479e-01 2.550572156906127930e-01 7.779250293970108032e-02 1.880363374948501587e-01 -3.927901387214660645e-02 1.496509164571762085e-01 -1.365746110677719116e-01 -2.482169568538665771e-01 -3.280889391899108887e-01 3.471055626869201660e-02 2.148488163948059082e-01 -2.477788180112838745e-02 1.197358407080173492e-02 2.559345662593841553e-01 1.610801964998245239e-01 2.527302317321300507e-02 7.502135634422302246e-02 1.099716592580080032e-02 1.289303451776504517e-01 3.268491625785827637e-01 4.430623725056648254e-02 1.373534947633743286e-01 -1.664968021214008331e-02 2.814837098121643066e-01 -8.774986863136291504e-02 1.492854356765747070e-01 -2.294119596481323242e-01 3.569504916667938232e-01 1.365272235125303268e-02 -2.544343769550323486e-01 -1.027981415390968323e-01
3.272035345435142517e-02 5.189472436904907227e-02 -6.522869318723678589e-02 2.857985794544219971e-01 2.232808806002140045e-02 3.635927289724349976e-02 1.661228239536285400e-01 -2.788506075739860535e-02 -1.873775273561477661e-01 1.728442870080471039e-02 -9.430847316980361938e-02 1.356027126312255859e-01 -1.663837768137454987e-02 1.341132074594497681e-01 -4.111396148800849915e-02 -1.084574535489082336e-01 5.514813959598541260e-02 -2.218428552150726318e-01 -2.309827357530593872e-01 2.382281422615051270e-01 8.671501278877258301e-02 -1.041594776324927807e-03 2.319553494453430176e-02 -1.014304235577583313e-01 2.931622862815856934e-01 -3.103264868259429932e-01 3.843000829219818115e-01 7.367752492427825928e-02 2.111109495162963867e-01 3.857599496841430664e-01 -2.525690793991088867e-01 -1.116188317537307739e-01
1.778799854218959808e-02 -6.379833817481994629e-02 2.680810093879699707e-01 -2.382749319076538086e-01 -3.086757473647594452e-02 -7.166596502065658569e-02 -6.980914622545242310e-02 3.384360298514366150e-02 -1.060104519128799438e-01 -9.126364439725875854e-02 -2.253675460815429688e-01 -9.955185651779174805e-02 4.913768498227000237e-04 4.401861876249313354e-02 2.040529847145080566e-01 -5.509736388921737671e-02 4.034950137138366699e-01 -1.354500502347946167e-01 -2.628887891769409180e-01 -2.797255665063858032e-02 8.831146359443664551e-02 -8.045755326747894287e-02 2.020619362592697144e-01 -1.586492508649826050e-01 3.240984082221984863e-01 -1.536014974117279053e-01 -1.181123629212379456e-01 -2.069707214832305908e-01 2.369764447212219238e-01 3.416974246501922607e-01 1.152770370244979858e-01 -1.582417041063308716e-01
-3.790251016616821289e-01 -1.930845342576503754e-02 2.279466688632965088e-01 4.730596765875816345e-02 -5.532001331448554993e-02 1.444432288408279419e-01 1.104079857468605042e-01 -1.551793701946735382e-02 6.547260284423828125e-02 -1.499153226613998413e-01 5.339342355728149414e-02 1.083632633090019226e-01 7.769020646810531616e-02 1.761178523302078247e-01 2.058429419994354248e-01 1.354031711816787720e-01 2.812820374965667725e-01 2.844098256900906563e-03 -2.792356014251708984e-01 -3.818721510469913483e-03 1.800616085529327393e-01 -2.503718733787536621e-01 9.856957942247390747e-02 -2.923051081597805023e-02 3.819961249828338623e-01 -2.407022565603256226e-01 1.907770484685897827e-01 1.451235497370362282e-03 2.066225744783878326e-02 2.146946936845779419e-01 2.448775172233581543e-01 1.294821649789810181e-01
1.440485566854476929e-01 -8.241548389196395874e-02 6.465946882963180542e-02 1.818062067031860352e-01 9.869260340929031372e-02 2.566069737076759338e-02 3.035276532173156738e-01 -6.099534779787063599e-02 -2.577890157699584961e-01 -4.100579395890235901e-02 -1.993222534656524658e-01 -3.466620147228240967e-01 -9.625279158353805542e-02 -3.823854029178619385e-02 1.156382858753204346e-01 5.674699693918228149e-02 7.739321887493133545e-02 1.928573846817016602e-01 -1.795333325862884521e-01 -1.685933619737625122e-01 -2.092627286911010742e-01 -1.415538191795349121e-01 8.622770756483078003e-02 7.493754476308822632e-02 4.130898118019104004e-01 -1.440306752920150757e-01 2.690908312797546387e-01 4.178961098659783602e-04 2.210671305656433105e-01 1.823538988828659058e-01 -2.587871626019477844e-02 2.151860743761062622e-01
1.654860377311706543e-01 2.174764424562454224e-01 -8.512711524963378906e-02 2.565960288047790527e-01 -2.014489173889160156e-01 -6.895405799150466919e-02 1.554713994264602661e-01 -2.285904809832572937e-02 -2.140922993421554565e-01 -9.517982602119445801e-02 -1.272407770156860352e-01 -9.185553342103958130e-02 1.859894841909408569e-01 -1.427213251590728760e-01 1.738736033439636230e-01 -2.006202936172485352e-01 1.080933809280395508e-01 -1.725223809480667114e-01 5.037558078765869141e-02 3.447916805744171143e-01 2.278537750244140625e-01 4.893472045660018921e-02 -1.412228345870971680e-01 -5.894490703940391541e-02 2.306013703346252441e-01 -4.285120368003845215e-01 1.656614691019058228e-01 -1.197009067982435226e-02 2.422344386577606201e-01 -7.828436791896820068e-02 7.293361425399780273e-02 -4.611211270093917847e-02
-7.618675380945205688e-02 -2.375515364110469818e-02 1.697962433099746704e-01 -2.986173518002033234e-02 -3.304020166397094727e-01 5.668359249830245972e-02 1.237855702638626099e-01 -5.705814436078071594e-02 -2.732112407684326172e-01 -3.154648244380950928e-01 1.009192019701004028e-01 -1.007528603076934814e-01 7.713743299245834351e-02 -1.096337512135505676e-01 3.261690735816955566e-01 -2.090129107236862183e-01 2.386462837457656860e-01 -1.791342049837112427e-01 -2.249729037284851074e-01 1.780131608247756958e-01 -2.304880619049072266e-01 1.359148621559143066e-01 1.186119765043258667e-01 5.745464935898780823e-02 1.589417308568954468e-01 -2.001316100358963013e-01 -7.863591611385345459e-02 -1.060736328363418579e-01 2.009289115667343140e-01 2.848493754863739014e-01 7.492630183696746826e-02 1.500417012721300125e-02
3.439310193061828613e-02 3.224401175975799561e-02 -3.314321115612983704e-02 -1.367679089307785034e-01 1.342248320579528809e-01 2.710783183574676514e-01 1.540427505970001221e-01 -2.528398036956787109e-01 -2.164519429206848145e-01 -1.786736398935317993e-01 6.397902965545654297e-02 -2.999596670269966125e-02 -1.054252982139587402e-01 1.351337581872940063e-01 2.687141001224517822e-01 -2.756223678588867188e-01 1.362643111497163773e-02 -9.858620166778564453e-02 -2.368920892477035522e-01 7.235859055072069168e-03 -1.374459415674209595e-01 -1.946028620004653931e-01 1.732052564620971680e-01 -1.122225373983383179e-01 2.831194400787353516e-01 -1.074267476797103882e-01 1.642829738557338715e-02 8.227461576461791992e-02 3.609802722930908203e-01 1.743050664663314819e-01 5.852212756872177124e-02 3.304792046546936035e-01
-7.505392283201217651e-02 3.742105364799499512e-01 -7.581755518913269043e-02 1.590210013091564178e-02 1.338589042425155640e-01 -2.794116549193859100e-02 1.955056935548782349e-01 -1.970089226961135864e-01 -2.557231187820434570e-01 1.836077310144901276e-02 -2.991538047790527344e-01 9.471380710601806641e-02 1.371971815824508667e-01 -1.046647652983665466e-01 -4.502457752823829651e-02 -6.522462517023086548e-02 1.213087365031242371e-01 2.253387868404388428e-01 -2.555893659591674805e-01 8.957873284816741943e-02 1.928858906030654907e-01 -1.777335256338119507e-01 -5.259145796298980713e-02 -2.606487870216369629e-01 2.290707975625991821e-01 -2.305655926465988159e-01 -3.543236553668975830e-01 5.678164213895797729e-02 1.114158779382705688e-01 1.458936631679534912e-01 7.382912933826446533e-02 -2.120626904070377350e-02
2.911535091698169708e-02 7.593439519405364990e-02 1.270470917224884033e-01 2.911920547485351562e-01 -3.366864845156669617e-02 3.398445621132850647e-02 1.553743779659271240e-01 1.110755428671836853e-01 -3.383708596229553223e-01 -1.205526143312454224e-01 -3.590673804283142090e-01 1.662027239799499512e-01 1.242910802830010653e-04 -5.542902275919914246e-02 -9.892632812261581421e-02 -1.848261952400207520e-01 2.068102359771728516e-02 6.979183852672576904e-02 -1.044715717434883118e-01 2.035846114158630371e-01 -1.678219437599182129e-01 1.429390758275985718e-01 3.819655179977416992e-01 4.047028720378875732e-02 2.162995785474777222e-01 -2.034015655517578125e-01 2.873917222023010254e-01 7.173012942075729370e-02 4.368571564555168152e-02 -3.783942386507987976e-02 2.453011125326156616e-01 1.669863611459732056e-01
3.902633786201477051e-01 8.915296941995620728e-02 3.480930030345916748e-01 -5.279932543635368347e-02 1.758799701929092407e-01 -1.526306420564651489e-01 7.909011095762252808e-02 4.322872962802648544e-03 -1.859403401613235474e-01 -2.938299179077148438e-01 5.390058085322380066e-02 4.350823163986206055e-02 1.570108383893966675e-01 -1.335490942001342773e-01 2.927529811859130859e-01 -1.691856086254119873e-01 2.322594374418258667e-01 1.274296790361404419e-01 7.045998424291610718e-02 1.569966077804565430e-01 -5.133764818310737610e-02 8.303996175527572632e-03 2.429178804159164429e-01 -9.337855130434036255e-02 2.974952459335327148e-01 -2.427548915147781372e-01 -2.682659216225147247e-02 -3.654053667560219765e-03 -1.245650574564933777e-01 1.779773980379104614e-01 -2.820166118908673525e-04 8.470407128334045410e-02
-2.807583510875701904e-01 1.372050791978836060e-01 1.491416245698928833e-01 -9.061937779188156128e-02 1.674479097127914429e-01 -3.242914378643035889e-01 1.528310030698776245e-01 -2.967725694179534912e-01 -3.550604581832885742e-01 -1.579230874776840210e-01 -8.538547903299331665e-02 -6.586879491806030273e-02 7.873401790857315063e-02 -1.795472502708435059e-01 6.453154236078262329e-02 -2.233315072953701019e-02 7.872882485389709473e-02 2.118915021419525146e-01 -8.817292749881744385e-02 2.897753193974494934e-02 3.606944903731346130e-02 -1.347567439079284668e-01 7.439587265253067017e-02 -5.064817667007446289e-01 9.660538285970687866e-02 -1.229650303721427917e-01 -6.252552382647991180e-03 2.218921929597854614e-01 -6.689836829900741577e-02 4.452902451157569885e-02 -9.238969534635543823e-03 4.687686916440725327e-03
9.080112911760807037e-03 4.987695813179016113e-02 -1.238690465688705444e-01 8.185200393199920654e-02 -3.525560200214385986e-01 -1.958106160163879395e-01 4.290178418159484863e-01 9.084029495716094971e-02 -2.375480532646179199e-01 1.735281012952327728e-02 6.835495121777057648e-03 9.122825413942337036e-02 -1.015655845403671265e-01 -2.958630025386810303e-01 1.146904155611991882e-01 9.471327811479568481e-02 -4.334146901965141296e-02 6.313266605138778687e-02 1.289168149232864380e-01 2.175644040107727051e-01 3.127402365207672119e-01 -1.709753572940826416e-01 1.206862032413482666e-01 -2.493652701377868652e-02 3.554750084877014160e-01 -1.896517723798751831e-01 -2.641733177006244659e-02 -1.387591939419507980e-03 4.734241217374801636e-02 2.111234664916992188e-01 1.131933853030204773e-01 -2.578675374388694763e-02
2.894040346145629883e-01 5.697195604443550110e-02 7.333759218454360962e-02 9.088333696126937866e-02 -1.099097952246665955e-01 1.221110019832849503e-02 -3.818036243319511414e-02 4.857768863439559937e-02 -1.895351260900497437e-01 -1.220138967037200928e-01 2.988983094692230225e-01 -4.050329700112342834e-02 6.519892811775207520e-02 6.871109455823898315e-02 3.744932115077972412e-01 -2.121746540069580078e-03 3.793289139866828918e-02 2.784903943538665771e-01 -1.079008728265762329e-01 3.260693699121475220e-02 -1.419755164533853531e-02 -1.129500195384025574e-01 3.003853261470794678e-01 -2.590082585811614990e-01 2.927348911762237549e-01 -1.593927592039108276e-01 3.722503408789634705e-02 3.166659772396087646e-01 2.520321011543273926e-01 8.052930235862731934e-02 -1.632300615310668945e-01 1.446077972650527954e-01
-3.263613581657409668e-02 -3.633171319961547852e-02 1.191273257136344910e-01 -6.933958828449249268e-02 -3.826618790626525879e-01 1.249166429042816162e-01 2.817901037633419037e-02 -9.687864035367965698e-02 -6.318236701190471649e-04 -1.057534217834472656e-01 -2.076824158430099487e-01 2.522805891931056976e-02 -1.773262470960617065e-01 -1.531291007995605469e-01 2.357378602027893066e-01 2.905721031129360199e-02 6.007304042577743530e-02 1.848964542150497437e-01 -1.518290638923645020e-01 1.245780289173126221e-01 -2.131547182798385620e-01 -2.564594447612762451e-01 -3.073187358677387238e-02 -3.004653155803680420e-01 8.824528008699417114e-02 -3.102867007255554199e-01 -4.830944165587425232e-02 -3.518206300213932991e-03 4.280693531036376953e-01 1.188834086060523987e-01 -2.391835451126098633e-01 1.858383789658546448e-02
1.052907705307006836e-01 -4.025178402662277222e-02 7.845417410135269165e-02 -4.539858922362327576e-02 -1.809682697057723999e-01 -3.383090496063232422e-01 4.569531604647636414e-02 -3.539534807205200195e-01 -1.708756983280181885e-01 -2.751462161540985107e-01 -1.373092085123062134e-01 -1.458755582571029663e-01 1.593430191278457642e-01 -1.437173038721084595e-01 1.716101467609405518e-01 -3.159352242946624756e-01 5.062471702694892883e-02 -3.762403875589370728e-02 -2.550659775733947754e-01 1.036731228232383728e-01 6.552120298147201538e-02 6.352668255567550659e-02 1.404233425855636597e-01 -5.313859134912490845e-02 3.208305239677429199e-01 -8.563442528247833252e-02 -9.099494665861129761e-02 1.691551133990287781e-02 5.215110629796981812e-02 1.614127904176712036e-01 3.423362076282501221e-01 9.327694028615951538e-02
-2.939983904361724854e-01 2.509415149688720703e-01 -1.344655174762010574e-02 7.069358974695205688e-02 -7.633176445960998535e-02 -1.632815785706043243e-02 1.387627422809600830e-01 -9.422402828931808472e-02 -2.931925058364868164e-01 -1.616990715265274048e-01 -7.410718500614166260e-02 -9.841898828744888306e-02 -2.997949421405792236e-01 2.772176824510097504e-02 -9.804070927202701569e-03 -1.946372836828231812e-01 1.496017426252365112e-01 2.829315662384033203e-01 5.735297873616218567e-02 3.654630482196807861e-01 2.394472360610961914e-01 -2.132011801004409790e-01 -1.800081320106983185e-02 9.783250093460083008e-02 3.458136618137359619e-01 -2.163120061159133911e-01 4.526874423027038574e-02 -1.324767321348190308e-01 3.545890375971794128e-02 7.829455286264419556e-02 -1.729831285774707794e-02 -9.820591658353805542e-02
3.563727065920829773e-02 -1.136080622673034668e-01 2.075759693980216980e-02 2.438772171735763550e-01 -1.553593575954437256e-01 5.016483366489410400e-02 -1.057835388928651810e-02 -1.771334707736968994e-01 -3.491882979869842529e-02 -3.645865619182586670e-02 -2.437486052513122559e-01 -7.061517983675003052e-02 -2.154945582151412964e-01 1.122089028358459473e-01 3.254093229770660400e-03 1.502335220575332642e-01 1.977227777242660522e-01 -2.363050878047943115e-01 -2.084702700376510620e-01 3.188346028327941895e-01 1.635704189538955688e-01 8.639483153820037842e-02 4.317303895950317383e-01 -1.747568100690841675e-01 6.740291416645050049e-02 -3.774693906307220459e-01 -5.830885097384452820e-02 -1.917293854057788849e-02 7.259717583656311035e-02 8.186007291078567505e-02 7.876672782003879547e-03 2.553227245807647705e-01
-2.845984101295471191e-01 2.028123885393142700e-01 -1.425598710775375366e-01 4.503217933233827353e-04 1.139976605772972107e-01 -1.313333678990602493e-02 8.583368360996246338e-02 -1.151882261037826538e-01 -1.773104369640350342e-01 -3.750648796558380127e-01 -6.782204657793045044e-02 -9.389523416757583618e-03 1.248769760131835938e-01 2.469084225594997406e-02 -4.010623693466186523e-02 4.087124392390251160e-02 2.428362965583801270e-01 2.953931093215942383e-01 -9.836258739233016968e-02 2.790732085704803467e-01 3.472629189491271973e-01 5.509658530354499817e-02 -2.293302416801452637e-01 -1.401845961809158325e-01 2.059940397739410400e-01 -3.043305277824401855e-01 -3.206286206841468811e-02 7.577543705701828003e-02 1.398715674877166748e-01 9.256005287170410156e-02 1.261612325906753540e-01 -1.092559993267059326e-01
-6.253007799386978149e-02 -4.066890478134155273e-02 1.404502391815185547e-01 2.409288138151168823e-01 -6.794893741607666016e-02 -1.583479158580303192e-02 6.460851430892944336e-02 5.481740087270736694e-02 -4.628017544746398926e-01 -1.124689280986785889e-01 1.782805025577545166e-01 -6.662447750568389893e-02 -4.768186062574386597e-02 2.102585881948471069e-01 2.790427505970001221e-01 -1.719869971275329590e-01 -1.370599865913391113e-01 3.034397661685943604e-01 -3.273734077811241150e-02 2.500832267105579376e-02 -8.027227967977523804e-02 -1.471380144357681274e-01 -7.374501973390579224e-02 -2.379505783319473267e-01 9.619588404893875122e-02 -2.573211789131164551e-01 4.807478934526443481e-02 -7.734938710927963257e-02 2.852795720100402832e-01 2.123137116432189941e-01 -2.406767457723617554e-01 -1.295101046562194824e-01
-4.143051803112030029e-01 2.621627412736415863e-02 4.025917500257492065e-02 1.220806017518043518e-01 5.120196938514709473e-02 7.469774782657623291e-02 8.525603450834751129e-03 -3.442867845296859741e-02 1.203598640859127045e-02 -2.993642389774322510e-01 3.490991890430450439e-02 4.255810752511024475e-02 -9.847128763794898987e-03 -3.965496644377708435e-02 1.699648648500442505e-01 7.294340431690216064e-02 3.871101140975952148e-01 2.036127895116806030e-01 -2.218110263347625732e-01 6.640501320362091064e-02 8.426095545291900635e-02 -2.039492726325988770e-01 1.445709466934204102e-01 -1.443790197372436523e-01 2.544900178909301758e-01 -4.784864932298660278e-02 1.559437066316604614e-01 1.420788019895553589e-01 1.525465399026870728e-01 2.800640761852264404e-01 3.301844894886016846e-01 1.239236742258071899e-01
-1.685122102499008179e-01 1.836398839950561523e-01 9.970212727785110474e-02 3.736341744661331177e-02 -9.582833945751190186e-02 -1.224563792347908020e-01 1.641435623168945312e-01 -1.881619989871978760e-01 -4.632444381713867188e-01 -4.739409685134887695e-02 -2.962753176689147949e-01 -1.953468620777130127e-01 -2.943354249000549316e-01 4.100172594189643860e-02 7.792197912931442261e-02 -5.617583170533180237e-02 1.213166192173957825e-01 6.037834286689758301e-02 -1.266311705112457275e-01 4.056048393249511719e-01 1.181807070970535278e-01 -4.012757912278175354e-02 -8.160177618265151978e-02 2.356586745008826256e-03 2.794502079486846924e-01 -1.380738168954849243e-01 9.819035232067108154e-02 -1.176713779568672180e-01 -6.843938678503036499e-02 2.179125249385833740e-01 -7.557557523250579834e-02 3.472943557426333427e-03
-2.101666927337646484e-01 2.239996194839477539e-01 -9.716833382844924927e-02 8.025243133306503296e-02 -5.968546122312545776e-02 -4.057569801807403564e-02 -2.844965085387229919e-02 -2.180026322603225708e-01 -3.182041049003601074e-01 -2.921338677406311035e-01 -2.096704393625259399e-01 -3.159477189183235168e-02 1.162912324070930481e-02 1.119299456477165222e-01 6.855976581573486328e-02 -1.096740886569023132e-01 1.575371176004409790e-01 3.839954435825347900e-01 -1.741219907999038696e-01 2.576792538166046143e-01 1.632481217384338379e-01 7.582192867994308472e-02 -3.004043102264404297e-01 -1.168064102530479431e-01 2.526946067810058594e-01 -1.790163218975067139e-01 -1.378035992383956909e-01 6.306458264589309692e-02 -7.193766534328460693e-03 1.715676039457321167e-01 1.094396188855171204e-01 -9.836026281118392944e-02
6.785568594932556152e-02 4.445791617035865784e-02 -6.733422726392745972e-02 2.001528861001133919e-03 2.230196297168731689e-01 -2.292752861976623535e-01 2.080771625041961670e-01 3.077104389667510986e-01 -2.030702829360961914e-01 2.639294136315584183e-03 4.264349862933158875e-02 1.260265111923217773e-01 -1.297744661569595337e-01 2.449459582567214966e-01 2.183661758899688721e-01 1.355339586734771729e-01 4.176222905516624451e-02 9.237653762102127075e-02 -4.088966846466064453e-01 3.400520682334899902e-01 1.333922594785690308e-01 -3.466527676209807396e-03 1.355339884757995605e-01 -2.680253684520721436e-01 1.775498539209365845e-01 1.821325533092021942e-02 8.544573932886123657e-02 2.250597923994064331e-01 1.048289090394973755e-01 -1.190813556313514709e-01 6.719400733709335327e-02 1.616806387901306152e-01
-3.005653619766235352e-01 6.511598080396652222e-02 5.717026535421609879e-03 2.450469136238098145e-01 -4.513657093048095703e-02 -9.646289050579071045e-03 -1.104673296213150024e-01 -1.933890134096145630e-01 -3.388974070549011230e-01 -2.312138378620147705e-01 -9.129207581281661987e-02 -3.292512148618698120e-02 2.468369156122207642e-01 -2.598607242107391357e-01 1.340770870447158813e-01 1.433410197496414185e-01 4.308423101902008057e-01 1.807934492826461792e-01 -1.232686713337898254e-01 -4.859875887632369995e-02 2.259501069784164429e-01 -2.031748555600643158e-02 2.839696593582630157e-02 -3.115812502801418304e-02 2.865766882896423340e-01 -1.293100714683532715e-01 5.058185383677482605e-02 3.747850283980369568e-02 7.059819996356964111e-02 1.170197948813438416e-01 1.799934804439544678e-01 7.681288570165634155e-02
3.281751871109008789e-01 -2.430353686213493347e-02 -2.813357114791870117e-01 8.228241652250289917e-02 1.761118508875370026e-02 -1.658413112163543701e-01 1.016374751925468445e-01 -8.260904997587203979e-02 -1.894247680902481079e-01 -2.479206621646881104e-01 -2.466187626123428345e-01 1.468102186918258667e-01 1.992144249379634857e-02 1.240268647670745850e-01 1.065932363271713257e-01 -2.710439264774322510e-01 3.841668367385864258e-01 1.651775836944580078e-01 -1.214589178562164307e-01 -1.542367637157440186e-01 -2.026041895151138306e-01 -1.614265888929367065e-01 1.336045861244201660e-01 -2.950707376003265381e-01 1.759031265974044800e-01 -2.050114423036575317e-01 4.450228437781333923e-02 3.516094386577606201e-02 -3.018944710493087769e-02 1.258916705846786499e-01 8.710563182830810547e-03 4.514837637543678284e-02
-2.451617866754531860e-01 1.505221240222454071e-02 2.086812108755111694e-01 -1.065145507454872131e-01 -1.466858237981796265e-01 -2.702896893024444580e-01 2.742923498153686523e-01 1.024519950151443481e-01 -1.763960272073745728e-01 -1.541385948657989502e-01 -2.525146603584289551e-01 -1.922744512557983398e-01 -1.480087451636791229e-02 2.220256924629211426e-01 2.522834539413452148e-01 2.020872943103313446e-02 4.037115573883056641e-01 1.982182264328002930e-01 -3.133896291255950928e-01 9.370559453964233398e-02 -3.492915630340576172e-02 4.855330288410186768e-02 -1.837748102843761444e-02 -2.879817411303520203e-02 2.010352164506912231e-01 -1.106689497828483582e-01 -7.183711975812911987e-02 1.430716961622238159e-01 9.398847818374633789e-02 -5.933727696537971497e-02 -1.728516966104507446e-01 -2.749149873852729797e-02
8.877401053905487061e-02 -2.319981604814529419e-01 2.310776710510253906e-01 9.253898262977600098e-02 -2.071313560009002686e-01 -1.281699538230895996e-01 -9.800542145967483521e-02 -2.921972051262855530e-02 -5.767761915922164917e-02 -4.054460227489471436e-01 -1.350439637899398804e-01 2.191954106092453003e-01 6.956443190574645996e-02 -5.654177628457546234e-03 1.609392315149307251e-01 -5.463085323572158813e-02 2.401839494705200195e-01 -8.182873576879501343e-02 -2.964031696319580078e-01 -6.138704344630241394e-02 4.589516669511795044e-02 2.448489144444465637e-02 1.830730289220809937e-01 -7.088122516870498657e-02 3.050875663757324219e-01 -3.944748342037200928e-01 1.601083129644393921e-01 1.533478945493698120e-01 -1.859850063920021057e-02 1.197658851742744446e-01 7.354265451431274414e-02 -1.536271274089813232e-01
-4.076588451862335205e-01 1.722297817468643188e-01 1.762796193361282349e-01 1.183873713016510010e-01 -2.684608101844787598e-02 -9.101191908121109009e-02 7.216274738311767578e-02 -1.773016750812530518e-01 -3.209485113620758057e-01 1.253641694784164429e-01 9.337438642978668213e-02 -6.152115017175674438e-02 -8.785811066627502441e-02 -2.573595643043518066e-01 7.122793793678283691e-02 9.191936696879565716e-04 2.632628381252288818e-01 -8.573573827743530273e-02 -2.995925545692443848e-01 -3.365717083215713501e-02 2.384757101535797119e-01 -3.738683462142944336e-02 -1.335391402244567871e-01 -1.265436261892318726e-01 4.164580702781677246e-01 -8.278921991586685181e-02 3.543804213404655457e-02 -2.574346028268337250e-02 2.322556264698505402e-02 1.055017709732055664e-01 -8.647322538308799267e-04 2.227496057748794556e-01
2.121376991271972656e-01 4.472141154110431671e-03 1.145133972167968750e-01 -5.008703842759132385e-02 -3.721149871125817299e-03 6.342698633670806885e-02 -3.194637596607208252e-02 -3.253727257251739502e-01 -5.020972490310668945e-01 -3.568443357944488525e-01 2.617217898368835449e-01 1.242417618632316589e-01 -1.148553285747766495e-02 -2.682112157344818115e-02 1.824263632297515869e-01 -8.361169695854187012e-02 -2.685129828751087189e-02 1.232621148228645325e-01 -1.629622131586074829e-01 -4.102601855993270874e-02 1.723371678963303566e-03 -1.956993192434310913e-01 2.397090345621109009e-01 -1.348718106746673584e-01 1.646011471748352051e-01 -2.847591638565063477e-01 -1.286452077329158783e-02 1.636373847723007202e-01 -6.532403640449047089e-03 1.491300389170646667e-02 -1.409770697355270386e-01 1.027882322669029236e-01
-6.292012520134449005e-03 2.594952285289764404e-01 9.516136348247528076e-02 1.358587890863418579e-01 1.603929698467254639e-02 4.243998602032661438e-02 1.300809532403945923e-01 -1.857732385396957397e-01 -3.560765683650970459e-01 -9.084656834602355957e-02 -1.547534167766571045e-01 -9.635556489229202271e-02 -2.327761352062225342e-01 1.044736951589584351e-01 -6.608324497938156128e-02 -1.934264302253723145e-01 2.721784114837646484e-01 1.215617582201957703e-01 5.773670505732297897e-03 4.218470752239227295e-01 2.622262835502624512e-01 -6.194020435214042664e-02 -5.103684216737747192e-02 -1.233298778533935547e-01 4.071336090564727783e-01 1.694510132074356079e-02 1.863798871636390686e-02 -8.508997038006782532e-03 6.008480116724967957e-02 1.066465824842453003e-01 -1.431379318237304688e-01 1.313906013965606689e-01
1.254294961690902710e-01 -1.183145642280578613e-01 5.762160941958427429e-02 -1.089100819081068039e-02 -2.923645079135894775e-01 -9.623412042856216431e-02 3.434596210718154907e-02 1.152298450469970703e-01 -3.123203516006469727e-01 -1.584527492523193359e-01 1.302566565573215485e-02 2.029006630182266235e-01 -1.296220123767852783e-01 1.272793263196945190e-01 1.569824218750000000e-01 -2.355953305959701538e-01 1.407938897609710693e-01 1.074508670717477798e-02 -1.689455807209014893e-01 2.178958058357238770e-01 -2.756532840430736542e-02 1.227962435223162174e-03 3.604025542736053467e-01 -3.759077787399291992e-01 1.371408700942993164e-01 -1.486739423125982285e-02 1.744156032800674438e-01 6.546656042337417603e-02 2.238727807998657227e-01 -2.479404360055923462e-01 -2.171889096498489380e-01 8.785929530858993530e-03
-1.868667006492614746e-01 1.860451549291610718e-01 -1.364087462425231934e-01 6.041679158806800842e-02 9.796185046434402466e-02 -2.597438730299472809e-02 5.862878262996673584e-02 -1.637698560953140259e-01 -2.329798191785812378e-01 -2.862336039543151855e-01 -2.033952921628952026e-01 -7.031589746475219727e-02 1.153354272246360779e-01 1.478161960840225220e-01 6.000500172376632690e-02 -3.572479262948036194e-02 1.752681583166122437e-01 3.440245389938354492e-01 -1.010123565793037415e-01 4.116823077201843262e-01 1.755029708147048950e-01 -3.797803819179534912e-02 -1.996380984783172607e-01 -1.856265515089035034e-01 2.322978973388671875e-01 -1.613141298294067383e-01 -1.382832378149032593e-01 -9.231839329004287720e-03 3.420093283057212830e-02 2.388427555561065674e-01 1.888136863708496094e-01 -1.294505894184112549e-01
-3.048980832099914551e-01 3.762784972786903381e-02 6.903126835823059082e-02 1.489034295082092285e-01 -3.782693296670913696e-02 7.066473364830017090e-02 8.283071219921112061e-02 -7.750441879034042358e-02 7.032687962055206299e-02 -2.702736854553222656e-01 -5.712444707751274109e-02 7.433366030454635620e-03 1.408495008945465088e-01 -2.813388593494892120e-02 2.017104178667068481e-01 1.901041343808174133e-02 2.380500584840774536e-01 3.310199081897735596e-01 -1.775133758783340454e-01 6.924272328615188599e-02 2.457007467746734619e-01 -1.654688566923141479e-01 1.120115891098976135e-01 -1.000272631645202637e-01 3.374853134155273438e-01 -8.373705297708511353e-02 1.834080517292022705e-01 1.317085772752761841e-01 2.504956210032105446e-03 2.439312636852264404e-01 2.834214568138122559e-01 3.030213415622711182e-01
-2.822385635226964951e-03 2.395158559083938599e-01 -2.099543251097202301e-02 6.201630830764770508e-02 -1.049014106392860413e-01 1.354266982525587082e-02 1.942440718412399292e-01 -3.236696422100067139e-01 -2.992193102836608887e-01 -2.919858396053314209e-01 -7.340531051158905029e-02 2.183815240859985352e-01 -1.882822066545486450e-01 -2.737076766788959503e-02 -1.856310479342937469e-02 -3.865040093660354614e-02 3.251683339476585388e-02 1.606875509023666382e-01 -2.486671507358551025e-01 3.918954432010650635e-01 2.876811027526855469e-01 7.291031535714864731e-03 -3.558390960097312927e-02 -3.684439063072204590e-01 1.500038802623748779e-01 3.229599818587303162e-02 1.033012941479682922e-01 -3.784644231200218201e-02 9.263412654399871826e-02 -4.035551846027374268e-02 -5.227641016244888306e-02 -8.964522182941436768e-02
-9.977323561906814575e-02 1.976285874843597412e-01 6.237839814275503159e-03 3.842576146125793457e-01 -7.525869458913803101e-02 7.553546223789453506e-03 -6.064302101731300354e-02 -1.528661604970693588e-02 -3.934028446674346924e-01 -3.181456625461578369e-01 -2.512027323246002197e-02 -9.065117686986923218e-02 1.892115473747253418e-01 -5.715370923280715942e-02 7.871554233133792877e-03 1.406267583370208740e-01 3.709425032138824463e-01 9.783857315778732300e-02 5.172161012887954712e-02 2.887850999832153320e-01 8.662259578704833984e-02 4.529625643044710159e-03 -1.873964667320251465e-01 -3.536457940936088562e-02 1.238081827759742737e-01 -3.090083003044128418e-01 -6.947639584541320801e-02 5.877823755145072937e-02 -1.396581064909696579e-02 2.388028651475906372e-01 1.226892024278640747e-01 3.769723325967788696e-02
-2.228041738271713257e-02 -4.512262716889381409e-02 5.590098723769187927e-02 -3.157699480652809143e-02 1.105984076857566833e-01 -7.811252772808074951e-02 -2.731873691082000732e-01 1.054639145731925964e-01 -2.409733831882476807e-02 -2.843368053436279297e-01 -1.422109901905059814e-01 -1.026520133018493652e-01 6.074951961636543274e-02 1.923153698444366455e-01 2.430925071239471436e-01 -1.684829741716384888e-01 -7.282325066626071930e-03 1.460689157247543335e-01 -2.496129274368286133e-01 3.568809032440185547e-01 4.231048002839088440e-02 -9.636982530355453491e-02 3.451519906520843506e-01 -1.437205374240875244e-01 2.067313790321350098e-01 -2.229546755552291870e-01 1.647281497716903687e-01 -2.257316708564758301e-01 2.764855921268463135e-01 1.425064206123352051e-01 -3.804040700197219849e-02 -1.351054161787033081e-01
2.538075447082519531e-01 -1.862184889614582062e-02 -2.704549729824066162e-01 1.548826843500137329e-01 -3.566305711865425110e-02 -7.699083536863327026e-02 2.010556459426879883e-01 -3.640051558613777161e-02 -3.022430241107940674e-01 -2.587960958480834961e-01 -1.015438213944435120e-01 -1.046242415904998779e-01 -1.749132871627807617e-01 4.029969684779644012e-03 1.257748454809188843e-01 -3.553543239831924438e-02 1.075403094291687012e-01 1.695266515016555786e-01 -2.862080931663513184e-01 3.411092162132263184e-01 2.452491521835327148e-01 -3.895302861928939819e-02 -3.945282846689224243e-02 -3.558365106582641602e-01 8.863364160060882568e-02 6.007196754217147827e-02 1.692355126142501831e-01 2.148465812206268311e-01 7.265429198741912842e-02 2.439315617084503174e-02 -9.075675159692764282e-02 -1.818956285715103149e-01
-8.000563085079193115e-02 4.587103053927421570e-02 2.127748578786849976e-01 7.358973473310470581e-02 -2.116362452507019043e-01 -8.883435279130935669e-02 -8.267866820096969604e-02 4.737672582268714905e-02 -2.746510207653045654e-01 -2.946598827838897705e-01 -4.467430990189313889e-03 -7.697252184152603149e-02 9.670529514551162720e-03 -1.150586679577827454e-01 2.355257570743560791e-01 -2.013558447360992432e-01 2.966485545039176941e-02 -1.887683570384979248e-01 -2.675211727619171143e-01 3.685920536518096924e-01 -2.723011374473571777e-01 1.778328269720077515e-01 4.619510471820831299e-02 -1.023983061313629150e-01 2.650448679924011230e-01 -2.403507679700851440e-01 -1.884135454893112183e-01 -5.013389140367507935e-02 2.485092915594577789e-02 2.650338411331176758e-01 -4.006861895322799683e-02 -2.577259019017219543e-02
-3.490185365080833435e-02 1.752632111310958862e-01 -9.660258144140243530e-02 2.706731557846069336e-01 -1.778670549392700195e-01 -3.069093823432922363e-01 -1.667051017284393311e-01 -8.664075285196304321e-02 -2.112322002649307251e-01 -3.139791488647460938e-01 1.010375749319791794e-02 -2.007486298680305481e-02 -3.423702716827392578e-01 2.814125735312700272e-03 5.939349159598350525e-02 -1.189473792910575867e-01 -1.169011294841766357e-01 1.169922724366188049e-01 -3.180924355983734131e-01 2.982575297355651855e-01 2.800870835781097412e-01 -7.557234726846218109e-03 4.099179804325103760e-02 -7.957805879414081573e-03 1.067027226090431213e-01 -1.166370287537574768e-01 2.122344821691513062e-01 9.323830157518386841e-02 -1.229599863290786743e-01 1.962882280349731445e-01 -1.010719388723373413e-01 7.348362356424331665e-02
1.684698015451431274e-01 2.450764477252960205e-01 2.937950193881988525e-01 -1.773931831121444702e-02 2.232154905796051025e-01 -1.291033327579498291e-01 -1.731791198253631592e-01 6.241686642169952393e-02 -2.804767191410064697e-01 -1.170111447572708130e-01 -4.734748974442481995e-03 2.752209305763244629e-01 -7.343541085720062256e-02 5.187498405575752258e-03 1.637675017118453979e-01 -1.128454804420471191e-01 3.138786554336547852e-01 8.699294924736022949e-02 -2.461404353380203247e-02 3.894899785518646240e-02 7.187591493129730225e-02 4.892750456929206848e-02 3.333165645599365234e-01 1.052346229553222656e-01 1.998373568058013916e-01 -3.055044114589691162e-01 4.545259848237037659e-02 -1.937727183103561401e-01 2.481593340635299683e-01 1.758858710527420044e-01 -4.314857535064220428e-03 -8.988968282938003540e-02
-3.359612226486206055e-01 1.401359587907791138e-02 3.171740099787712097e-02 2.636752724647521973e-01 -3.168838098645210266e-02 -4.112288355827331543e-02 1.634218916296958923e-02 -2.053341865539550781e-01 -2.903020381927490234e-01 -3.877263516187667847e-02 -4.947766289114952087e-02 -5.493379756808280945e-02 4.579236730933189392e-02 3.223903849720954895e-02 1.187155023217201233e-01 1.812619715929031372e-01 3.634411692619323730e-01 2.065178304910659790e-01 2.462678402662277222e-02 6.265222281217575073e-02 3.132395148277282715e-01 -3.353126645088195801e-01 2.346899593248963356e-03 -1.563756018877029419e-01 3.711185455322265625e-01 -2.057206481695175171e-01 6.938611716032028198e-02 2.773468196392059326e-02 -4.938185587525367737e-02 3.371014818549156189e-02 1.516032516956329346e-01 -5.893519893288612366e-02
1.750922352075576782e-01 3.088189475238323212e-02 -1.462197899818420410e-01 1.951223015785217285e-01 -1.849569529294967651e-01 -5.438524857163429260e-02 2.938636541366577148e-01 -2.710908092558383942e-02 -2.533498108386993408e-01 -2.268450260162353516e-01 -2.515395879745483398e-01 3.277853429317474365e-01 1.487627439200878143e-02 -3.218101803213357925e-03 2.876976728439331055e-01 -3.272882997989654541e-01 3.578211665153503418e-01 5.510433763265609741e-02 -3.650736063718795776e-02 -9.009141474962234497e-02 -2.132422477006912231e-02 -4.842932149767875671e-02 7.455147802829742432e-02 -2.938698604702949524e-02 2.371416538953781128e-01 -4.112276807427406311e-02 6.882649660110473633e-02 7.360032200813293457e-02 -1.942497193813323975e-01 5.919965729117393494e-02 -1.475751250982284546e-01 1.654037237167358398e-01
8.081602305173873901e-02 -1.963467337191104889e-02 3.338802978396415710e-02 5.366833880543708801e-02 8.627188950777053833e-02 -1.360319647938013077e-02 2.867914922535419464e-02 -4.381226375699043274e-02 -1.809162944555282593e-01 -1.703097373247146606e-01 4.933926835656166077e-02 -4.515758901834487915e-02 3.267068266868591309e-01 -2.337285727262496948e-01 4.050381109118461609e-02 -3.040432631969451904e-01 -2.894453145563602448e-02 -7.405602931976318359e-02 -2.229782789945602417e-01 5.407660827040672302e-02 1.685716360807418823e-01 1.843095123767852783e-01 2.615108191967010498e-01 -9.271758049726486206e-02 4.593090713024139404e-01 -2.861479818820953369e-01 3.481175377964973450e-02 -1.059327796101570129e-01 1.317102015018463135e-01 2.569573521614074707e-01 -2.308195233345031738e-01 -1.295819878578186035e-01
-1.846370249986648560e-01 6.115874275565147400e-02 3.579899435862898827e-03 1.712080836296081543e-01 4.086600244045257568e-02 1.177979931235313416e-01 -5.229707434773445129e-02 -2.209880501031875610e-01 -2.477633059024810791e-01 -1.346800327301025391e-01 -1.176262572407722473e-01 1.085536554455757141e-01 2.302629649639129639e-01 -1.636050790548324585e-01 2.364492863416671753e-01 2.082022577524185181e-01 3.114638328552246094e-01 2.322114109992980957e-01 -9.068682044744491577e-02 2.259352989494800568e-02 -3.048635786399245262e-03 -2.254898250102996826e-01 1.179925575852394104e-01 -1.873495243489742279e-02 4.777044057846069336e-01 -9.493898600339889526e-03 7.744739204645156860e-02 1.084402874112129211e-01 2.685229480266571045e-02 1.234913393855094910e-01 2.916569411754608154e-01 9.827902168035507202e-02
-1.045586764812469482e-01 2.058415412902832031e-01 -1.052692160010337830e-01 -6.553748389706015587e-04 7.380801439285278320e-02 -9.049916267395019531e-02 2.987542748451232910e-01 -1.258371770381927490e-01 -3.557925224304199219e-01 -1.539374142885208130e-01 -1.531558036804199219e-01 -1.254268586635589600e-01 -1.712888330221176147e-01 3.291581273078918457e-01 -7.450777292251586914e-02 2.593145370483398438e-01 3.878071904182434082e-01 8.436834067106246948e-02 -2.003862559795379639e-01 2.111288160085678101e-02 8.762128651142120361e-02 1.416930854320526123e-01 6.260458379983901978e-02 1.661883667111396790e-02 1.352806985378265381e-01 -3.108927309513092041e-01 1.101063713431358337e-01 -7.052477449178695679e-02 1.484666764736175537e-01 -1.564666032791137695e-01 5.986456573009490967e-02 -6.863570213317871094e-02
5.644035339355468750e-02 1.155955195426940918e-01 -1.458015590906143188e-01 -1.716866791248321533e-01 2.036612480878829956e-01 -7.841169089078903198e-02 3.492805361747741699e-01 -1.883612014353275299e-02 -1.423275023698806763e-01 -2.354379370808601379e-02 -6.186805665493011475e-03 1.168474629521369934e-01 -1.430256217718124390e-01 1.035847887396812439e-01 1.037364974617958069e-01 1.047627925872802734e-01 2.583829760551452637e-01 6.536728888750076294e-02 -2.794006168842315674e-01 3.372086286544799805e-01 2.350083440542221069e-01 2.152834534645080566e-01 -1.116507649421691895e-01 -5.844247993081808090e-03 4.434299170970916748e-01 -7.164933532476425171e-02 2.076043188571929932e-02 -1.804461181163787842e-01 6.610027700662612915e-02 2.274174839258193970e-01 -3.079693950712680817e-02 8.146884292364120483e-02
1.132410243153572083e-01 -1.074830666184425354e-01 4.365320876240730286e-02 -5.349752679467201233e-02 -4.348092377185821533e-01 5.166461924090981483e-04 1.900920569896697998e-01 -1.826056241989135742e-01 -2.597627937793731689e-01 -5.980768799781799316e-02 -5.761495232582092285e-02 -2.996039092540740967e-01 -6.053702160716056824e-02 -5.525759980082511902e-02 -9.565022587776184082e-02 -9.140228852629661560e-03 3.666778802871704102e-01 3.724973648786544800e-02 -3.504694672301411629e-03 1.492440849542617798e-01 6.760781258344650269e-02 1.018851157277822495e-02 1.940406858921051025e-02 8.223129436373710632e-03 5.140618085861206055e-01 -1.015736907720565796e-01 5.230991914868354797e-02 1.371471397578716278e-02 2.489503324031829834e-01 -1.333365142345428467e-01 -4.318951442837715149e-02 -9.931936860084533691e-02
-7.146961241960525513e-02 3.067576326429843903e-02 -5.917758867144584656e-02 1.716880202293395996e-01 -2.345816791057586670e-01 -1.920514255762100220e-01 -2.322329767048358917e-02 -2.019087374210357666e-01 -2.155277281999588013e-01 -2.897131741046905518e-01 -1.728483289480209351e-02 2.218745648860931396e-01 -1.868134140968322754e-01 -2.523808553814888000e-02 -3.581684455275535583e-02 -1.702476143836975098e-01 1.273538172245025635e-01 2.452998012304306030e-01 -3.244101405143737793e-01 3.743850588798522949e-01 1.630387306213378906e-01 8.124791830778121948e-02 -5.122089758515357971e-02 -9.326851367950439453e-02 1.732188165187835693e-01 9.306185692548751831e-02 1.961909681558609009e-01 2.493214458227157593e-01 4.528098553419113159e-02 1.976681202650070190e-01 -1.710699200630187988e-01 7.764880359172821045e-02
1.033697575330734253e-01 1.115712746977806091e-01 -3.456979095935821533e-01 4.852774366736412048e-02 -1.199777051806449890e-01 -2.600156068801879883e-01 1.474610120058059692e-01 -2.193442285060882568e-01 -1.007738802582025528e-02 -9.578887373208999634e-02 1.865266561508178711e-01 -1.033959239721298218e-01 8.123326301574707031e-02 -2.245686203241348267e-01 1.964193135499954224e-01 -3.051645755767822266e-01 1.564764827489852905e-01 2.850224822759628296e-02 -1.348268538713455200e-01 1.553287506103515625e-01 4.166204109787940979e-02 -5.624254047870635986e-02 1.482568830251693726e-01 -1.716225892305374146e-01 2.723887264728546143e-01 -2.139441519975662231e-01 -3.226288035511970520e-02 -7.272715121507644653e-02 1.315027922391891479e-01 4.270847439765930176e-01 -4.625292494893074036e-02 8.707433938980102539e-02
-3.092461824417114258e-01 5.576615780591964722e-02 1.886953264474868774e-01 4.422121867537498474e-02 5.910336505621671677e-03 -9.149367362260818481e-02 1.553469896316528320e-01 6.831364333629608154e-02 -3.986058756709098816e-03 -1.021462082862854004e-01 1.405271589756011963e-01 5.535900965332984924e-02 -5.390758812427520752e-02 -2.999981120228767395e-02 3.024200499057769775e-01 2.695544958114624023e-01 3.508849143981933594e-01 1.543462574481964111e-01 -2.589059472084045410e-01 8.232885599136352539e-02 2.563595175743103027e-01 -1.714926958084106445e-01 6.523779779672622681e-02 2.356542274355888367e-02 2.533359825611114502e-01 -1.666368842124938965e-01 3.788389861583709717e-01 -4.408051073551177979e-02 1.356005221605300903e-01 1.711644828319549561e-01 6.534109264612197876e-02 1.234768778085708618e-01
2.113348990678787231e-01 2.620122162625193596e-03 4.071538150310516357e-02 1.346968412399291992e-01 -1.024401411414146423e-01 -2.605570852756500244e-01 -7.277572154998779297e-02 3.325482904911041260e-01 -4.293741583824157715e-01 -7.657517492771148682e-02 -1.028536632657051086e-01 2.715420424938201904e-01 -9.926651418209075928e-02 -2.124015055596828461e-02 2.726760506629943848e-01 -3.446855545043945312e-01 2.214898169040679932e-01 -1.033778674900531769e-02 -2.181316912174224854e-01 7.052449136972427368e-02 -3.242343431338667870e-03 1.378328911960124969e-02 2.328925877809524536e-01 -8.245803415775299072e-02 5.575418099761009216e-02 -8.494859933853149414e-02 2.305150628089904785e-01 -9.053319692611694336e-02 8.882469683885574341e-02 6.259735673666000366e-02 1.280198693275451660e-01 -2.102051116526126862e-02
-1.892559528350830078e-01 2.601193785667419434e-01 3.722877427935600281e-02 1.019930839538574219e-01 2.636998705565929413e-02 7.965248823165893555e-02 1.465604156255722046e-01 -1.954792886972427368e-01 -2.711482942104339600e-01 -1.331052333116531372e-01 -7.462480664253234863e-02 -9.388525784015655518e-02 -2.133871465921401978e-01 1.054722163826227188e-02 -1.258236467838287354e-01 -1.460406035184860229e-01 2.325600087642669678e-01 1.957456618547439575e-01 1.243772581219673157e-01 4.439648091793060303e-01 1.510353833436965942e-01 -1.612948626279830933e-01 -5.185000225901603699e-02 -1.250208318233489990e-01 2.952201366424560547e-01 -1.817990541458129883e-01 2.521845400333404541e-01 3.891574963927268982e-02 1.604240685701370239e-01 1.405263096094131470e-01 -3.975494578480720520e-02 -1.583365499973297119e-01
-4.474761337041854858e-02 -2.147278748452663422e-02 1.875223219394683838e-01 2.972472906112670898e-01 -1.468865424394607544e-01 1.478412188589572906e-02 -5.094497278332710266e-02 2.012434154748916626e-01 -6.688737869262695312e-02 -4.669512510299682617e-01 -1.169674471020698547e-01 -8.785300701856613159e-02 7.683221250772476196e-02 -2.231245040893554688e-01 1.040009558200836182e-01 -9.614855796098709106e-02 -5.691524222493171692e-02 1.891602426767349243e-01 -1.073551550507545471e-01 1.096733212471008301e-01 1.400085687637329102e-01 9.425225853919982910e-02 2.986123561859130859e-01 -2.252114117145538330e-01 1.942902505397796631e-01 -3.629277646541595459e-01 8.006960898637771606e-02 -1.152621433138847351e-01 -4.890454560518264771e-02 6.169801205396652222e-02 -2.328117489814758301e-01 -9.460964053869247437e-02
1.513162162154912949e-02 2.341607958078384399e-01 1.599169373512268066e-01 5.619418621063232422e-02 6.723323464393615723e-02 -3.165518641471862793e-01 3.338574990630149841e-02 -2.143215984106063843e-01 -1.532892733812332153e-01 4.458091780543327332e-02 -7.046334445476531982e-02 -2.900339849293231964e-02 -2.424006313085556030e-01 2.079655081033706665e-01 2.772478163242340088e-01 -1.955447793006896973e-01 1.668119579553604126e-01 1.612661182880401611e-01 -2.615200579166412354e-01 -9.539461135864257812e-02 1.224600076675415039e-01 -6.700729578733444214e-02 1.462920010089874268e-01 -7.376360893249511719e-02 1.135157048702239990e-01 -8.915719389915466309e-02 7.602695375680923462e-02 2.127087861299514771e-01 3.838597536087036133e-01 5.651583895087242126e-03 -1.574038416147232056e-01 3.071819841861724854e-01
-3.291438221931457520e-01 2.034935355186462402e-01 -1.232920736074447632e-01 -9.220062196254730225e-02 1.300475299358367920e-01 -6.998900324106216431e-03 4.316984489560127258e-02 -1.304823905229568481e-01 -1.657968610525131226e-01 -2.823553085327148438e-01 -5.306774005293846130e-02 -3.806514665484428406e-02 -1.905436627566814423e-02 5.177993327379226685e-02 -6.782460957765579224e-02 -4.718399432022124529e-04 2.936394512653350830e-01 2.788872420787811279e-01 -1.363146454095840454e-01 3.415988385677337646e-01 3.070876002311706543e-01 1.537018269300460815e-01 -1.966294497251510620e-01 -2.164513766765594482e-01 1.450106203556060791e-01 -2.892252206802368164e-01 -2.612057141959667206e-02 4.077083244919776917e-02 1.956960260868072510e-01 1.126276701688766479e-01 9.263774752616882324e-02 -4.771606624126434326e-02
-2.013268619775772095e-01 1.564230173826217651e-01 3.863124176859855652e-03 1.369700878858566284e-01 7.068575173616409302e-02 1.741361431777477264e-02 1.730256974697113037e-01 1.890438348054885864e-01 -1.903822571039199829e-01 -1.672692969441413879e-02 1.581548340618610382e-02 -2.378793209791183472e-01 -1.577665805816650391e-01 -4.788756743073463440e-02 3.462399169802665710e-02 1.517978608608245850e-01 2.446871846914291382e-01 -3.660456538200378418e-01 -2.719812095165252686e-01 -4.212367814034223557e-03 2.983307838439941406e-01 1.160111352801322937e-01 6.064612790942192078e-02 -1.442451626062393188e-01 3.168504834175109863e-01 -1.563764363527297974e-01 7.248465716838836670e-02 -1.160161644220352173e-01 2.503418028354644775e-01 2.171314805746078491e-01 -2.242308109998703003e-02 2.275585085153579712e-01
-8.801509626209735870e-03 2.417230159044265747e-01 9.827523678541183472e-02 1.350211054086685181e-01 -5.934824794530868530e-02 -1.955635398626327515e-01 2.500662207603454590e-01 2.300062216818332672e-02 6.115357950329780579e-02 -3.557914495468139648e-01 -1.371065825223922729e-01 3.026826679706573486e-01 -2.717524170875549316e-01 -1.396944373846054077e-01 -3.962985798716545105e-02 1.451373845338821411e-01 2.017350196838378906e-01 -3.584475815296173096e-02 -3.820202946662902832e-01 1.775344759225845337e-01 1.405678689479827881e-01 5.634663626551628113e-02 2.499031126499176025e-01 -9.621983766555786133e-02 1.761497557163238525e-01 -3.808409720659255981e-02 -9.151465445756912231e-02 6.097971275448799133e-02 2.145421802997589111e-01 1.787023991346359253e-01 -5.286811664700508118e-02 1.123311296105384827e-01
-1.898793727159500122e-01 2.009882926940917969e-01 5.174589157104492188e-02 6.362518668174743652e-02 1.030982732772827148e-01 8.532360941171646118e-02 3.537316247820854187e-02 -1.126287207007408142e-01 -3.342895507812500000e-01 -1.521608680486679077e-01 -2.940582931041717529e-01 -1.666392982006072998e-01 1.250244528055191040e-01 -7.385814096778631210e-03 1.539709120988845825e-01 1.444380581378936768e-01 3.782842159271240234e-01 1.122904866933822632e-01 -6.206420809030532837e-02 -1.952814124524593353e-02 2.058632522821426392e-01 -2.774350643157958984e-01 4.773682728409767151e-02 8.092574030160903931e-02 4.095852077007293701e-01 -2.174535095691680908e-01 6.547311693429946899e-02 8.312811702489852905e-02 -3.675125166773796082e-02 1.511183381080627441e-01 1.657327264547348022e-01 -9.779871255159378052e-02
1.055375188589096069e-01 -3.302716463804244995e-02 -3.460743725299835205e-01 -2.314551472663879395e-01 -2.253968268632888794e-01 -6.487643718719482422e-02 1.186861619353294373e-01 -1.348449140787124634e-01 -3.423925340175628662e-01 1.186810508370399475e-01 1.037402227520942688e-01 1.285194605588912964e-01 1.641372917219996452e-03 8.465913124382495880e-03 1.554672569036483765e-01 1.052622124552726746e-01 5.998776108026504517e-02 5.202204361557960510e-02 -1.792623102664947510e-01 1.600392721593379974e-02 2.687880396842956543e-01 1.258469820022583008e-01 2.406223118305206299e-01 -2.283484488725662231e-02 2.264794707298278809e-01 -2.119706124067306519e-01 -1.966733485460281372e-02 -1.912611275911331177e-01 1.675222665071487427e-01 3.317161798477172852e-01 2.484850436449050903e-01 1.224369406700134277e-01
-5.772176757454872131e-02 -1.025363728404045105e-01 4.050104320049285889e-02 -2.274061553180217743e-02 -4.616587758064270020e-01 -5.170471593737602234e-02 2.881977707147598267e-02 -1.500124931335449219e-01 -9.269705414772033691e-02 -2.175924777984619141e-01 2.016980201005935669e-01 -8.106030523777008057e-03 -2.956019015982747078e-03 1.922072656452655792e-02 1.110982596874237061e-01 -3.479816950857639313e-03 1.038911193609237671e-01 1.236046180129051208e-01 -1.041445583105087280e-01 1.896308362483978271e-01 -5.459221452474594116e-02 -1.061057671904563904e-01 3.992487490177154541e-01 -1.478517893701791763e-02 2.832338213920593262e-01 -2.012630999088287354e-01 -3.252645581960678101e-02 -1.719009131193161011e-01 3.856063485145568848e-01 7.284504920244216919e-02 2.287313789129257202e-01 -1.762189120054244995e-01
-1.129239499568939209e-01 4.066278785467147827e-02 -2.247594296932220459e-02 1.058260202407836914e-01 2.295373231172561646e-01 -1.320850700139999390e-01 1.228197365999221802e-01 2.125713415443897247e-02 -2.049673795700073242e-01 -1.383548974990844727e-01 2.163526136428117752e-03 7.622478902339935303e-02 -1.598357111215591431e-01 -1.470976471900939941e-01 4.965342581272125244e-01 1.898563057184219360e-01 2.157557159662246704e-01 5.413013976067304611e-03 -3.459846079349517822e-01 1.458403766155242920e-01 2.112523019313812256e-01 -1.929986178874969482e-01 1.368877850472927094e-02 7.222155481576919556e-02 1.151296868920326233e-01 1.295823454856872559e-01 1.956499069929122925e-01 -1.728988140821456909e-01 2.718213498592376709e-01 -5.215342156589031219e-03 -1.800571829080581665e-01 1.099399402737617493e-01
-1.339472532272338867e-01 2.910136282444000244e-01 2.452148497104644775e-02 1.046931520104408264e-01 -2.924331128597259521e-01 -2.297699600458145142e-01 5.972772836685180664e-02 8.275123685598373413e-02 -3.755788877606391907e-02 -3.693473041057586670e-01 -4.177129827439785004e-03 1.616761088371276855e-01 -2.779492139816284180e-01 -2.180867455899715424e-02 3.347827866673469543e-02 -8.077701181173324585e-02 2.794396132230758667e-02 1.183735430240631104e-01 -2.878162562847137451e-01 3.684830069541931152e-01 1.876919716596603394e-01 -5.695363879203796387e-02 -1.805306761525571346e-03 -1.951579749584197998e-02 2.235042601823806763e-01 -1.347520109266042709e-02 -1.309891641139984131e-01 2.392318844795227051e-01 1.725696176290512085e-01 2.279857397079467773e-01 -5.692505463957786560e-02 7.699203491210937500e-02
-3.304820954799652100e-01 -8.340948820114135742e-02 1.957037150859832764e-01 2.182073295116424561e-01 1.973007172346115112e-01 1.350707095116376877e-02 1.305581480264663696e-01 -3.697200492024421692e-02 -4.163273274898529053e-01 -1.681577861309051514e-01 3.492861241102218628e-02 -9.856519103050231934e-02 -1.428562104701995850e-01 1.016245111823081970e-01 -4.296769201755523682e-02 1.019145827740430832e-02 2.249262779951095581e-01 -3.535743802785873413e-02 -2.219826728105545044e-01 -1.416745185852050781e-01 8.189341425895690918e-02 2.648197859525680542e-02 -1.197056695818901062e-01 -2.741900086402893066e-01 2.434678226709365845e-01 -2.602310478687286377e-01 1.285314559936523438e-01 -5.386744439601898193e-02 -1.356454193592071533e-01 2.520643174648284912e-01 2.203364670276641846e-01 1.229698304086923599e-02
2.054657787084579468e-02 -7.851177826523780823e-03 1.359649188816547394e-02 1.462898403406143188e-01 -2.489858865737915039e-01 5.931711196899414062e-02 1.863163709640502930e-01 1.352956742048263550e-01 3.963136114180088043e-03 -3.308121562004089355e-01 3.683633357286453247e-02 8.129271119832992554e-02 -4.526428133249282837e-02 -1.584064066410064697e-01 3.879326283931732178e-01 4.754458554089069366e-03 2.873582243919372559e-01 1.313932836055755615e-01 -1.522634029388427734e-01 2.473141402006149292e-01 4.286257028579711914e-01 2.192035168409347534e-01 -8.328461647033691406e-02 -6.524582952260971069e-02 -4.042994603514671326e-02 -1.773330010473728180e-02 1.167421564459800720e-01 -1.447271406650543213e-01 1.877221614122390747e-01 1.058088615536689758e-01 -1.998698413372039795e-01 1.194500476121902466e-01
-1.086728088557720184e-02 8.392399549484252930e-02 8.016272634267807007e-02 -2.251060120761394501e-02 3.212858736515045166e-01 1.538388133049011230e-01 1.442664265632629395e-01 -1.993773877620697021e-01 -3.236356675624847412e-01 -1.308802962303161621e-01 1.122773718088865280e-02 -5.109992995858192444e-02 -1.230105906724929810e-01 2.222310751676559448e-02 -5.859773606061935425e-02 4.755196720361709595e-02 3.696949183940887451e-01 5.408787727355957031e-02 -2.866781949996948242e-01 1.667063981294631958e-01 2.303052544593811035e-01 1.206916719675064087e-01 -8.348307758569717407e-02 -1.917572319507598877e-01 3.815116584300994873e-01 -1.283793002367019653e-01 -1.415120214223861694e-01 -1.356261074542999268e-01 -1.507003754377365112e-01 1.936596184968948364e-01 1.589531600475311279e-01 7.528451085090637207e-02
-2.279685623943805695e-02 1.933588385581970215e-01 1.690076738595962524e-01 1.521448791027069092e-01 -2.069136872887611389e-02 2.988077402114868164e-01 5.917173996567726135e-02 -1.028069853782653809e-01 -2.101680338382720947e-01 -1.514472216367721558e-01 -3.302812874317169189e-01 1.757059246301651001e-01 -7.008111476898193359e-02 -1.533052325248718262e-01 6.646353751420974731e-02 2.603601515293121338e-01 2.930822223424911499e-02 2.144741415977478027e-01 -9.873826801776885986e-02 2.198748290538787842e-01 1.806074976921081543e-01 2.075776457786560059e-01 -1.463018590584397316e-03 -1.243919134140014648e-01 1.107358634471893311e-01 -2.568975389003753662e-01 -1.017673909664154053e-01 8.125010132789611816e-02 1.139984801411628723e-01 1.775344759225845337e-01 3.467404246330261230e-01 2.069231271743774414e-01
-5.318758264183998108e-02 -5.861517414450645447e-02 2.244997918605804443e-01 -9.154534339904785156e-02 -3.220329806208610535e-02 -1.595414280891418457e-01 -1.660711467266082764e-01 8.237743377685546875e-02 -3.934628963470458984e-01 -1.240237429738044739e-01 -4.177983209956437349e-04 2.877165377140045166e-02 -6.322078406810760498e-02 -2.453744262456893921e-01 2.712015211582183838e-01 1.528340578079223633e-01 2.197298705577850342e-01 1.082646250724792480e-01 -9.290673583745956421e-02 -5.463569238781929016e-02 -4.421002045273780823e-02 -1.994106322526931763e-01 1.989273428916931152e-01 6.566619873046875000e-02 3.563520014286041260e-01 -2.300345450639724731e-01 -7.109721004962921143e-02 -1.710742861032485962e-01 2.403851002454757690e-01 -7.941623032093048096e-02 -2.208767235279083252e-01 2.400766611099243164e-01
-2.174813766032457352e-03 -8.453858643770217896e-02 5.816810205578804016e-02 5.659488588571548462e-02 -2.661189138889312744e-01 6.190158426761627197e-02 1.815496236085891724e-01 -1.815782040357589722e-01 -1.484720259904861450e-01 -7.148980349302291870e-02 1.684575341641902924e-02 -2.204333841800689697e-01 -7.420004159212112427e-02 1.392592340707778931e-01 1.289846748113632202e-01 -1.073834821581840515e-01 2.632113695144653320e-01 -1.960308253765106201e-01 2.223622351884841919e-01 5.237838998436927795e-02 1.464522480964660645e-01 1.750432550907135010e-01 1.253095418214797974e-01 -1.011039540171623230e-01 2.396763116121292114e-01 -3.806403279304504395e-01 7.872341573238372803e-02 -7.317557930946350098e-02 4.390757083892822266e-01 1.959203183650970459e-01 1.779715418815612793e-01 4.408906772732734680e-02
2.163533568382263184e-01 5.636474490165710449e-02 1.200495660305023193e-02 9.480181336402893066e-02 -2.541030943393707275e-01 -2.455340474843978882e-01 -6.308093667030334473e-02 -1.291323453187942505e-01 -1.384531259536743164e-01 -1.082575395703315735e-01 4.548535123467445374e-02 -1.306522935628890991e-01 1.609877496957778931e-01 -1.731587201356887817e-01 1.593426764011383057e-01 2.222776785492897034e-02 1.026262529194355011e-03 1.530735008418560028e-02 -8.217341452836990356e-02 2.422957271337509155e-01 6.665362417697906494e-02 2.403340786695480347e-01 -1.665670722723007202e-01 -2.758615314960479736e-01 1.706566810607910156e-01 -4.853734672069549561e-01 1.091840490698814392e-01 -1.113230213522911072e-01 1.598444133996963501e-01 2.964882850646972656e-01 1.706133931875228882e-01 1.510741282254457474e-02
-2.907549031078815460e-02 -1.797981858253479004e-01 5.436863750219345093e-02 -9.103371948003768921e-02 -3.317839801311492920e-01 -9.013037383556365967e-02 -2.111926674842834473e-01 -3.145074099302291870e-02 -6.209261342883110046e-02 -5.537619590759277344e-01 -4.116681590676307678e-02 2.600705921649932861e-01 -1.296340767294168472e-02 -1.962865516543388367e-02 2.053034454584121704e-01 -4.471836239099502563e-02 1.677030771970748901e-01 9.569351375102996826e-02 -1.615675389766693115e-01 2.700771577656269073e-02 1.486087143421173096e-01 -1.116966381669044495e-01 2.380977123975753784e-01 -4.223783686757087708e-02 2.280682176351547241e-01 -2.529319226741790771e-01 1.248317211866378784e-01 1.273861229419708252e-01 1.163441836833953857e-01 2.022216469049453735e-02 2.196753770112991333e-01 -9.718090295791625977e-03
-2.581397891044616699e-01 1.728927642107009888e-01 2.030159085988998413e-01 1.630704700946807861e-01 2.528840117156505585e-02 -5.973399057984352112e-02 6.666614860296249390e-02 -1.511510610580444336e-01 -4.504689872264862061e-01 -1.684592813253402710e-01 -1.912320107221603394e-01 -4.244945198297500610e-02 -2.388689666986465454e-01 4.486750066280364990e-02 -4.715871065855026245e-02 -4.900931566953659058e-02 2.139437794685363770e-01 2.023298591375350952e-01 -6.418288499116897583e-02 3.243800997734069824e-01 1.089754402637481689e-01 -1.792717874050140381e-01 -5.323547124862670898e-02 3.005435317754745483e-02 4.268959164619445801e-01 -3.874718770384788513e-02 2.783912234008312225e-02 -1.273360997438430786e-01 -3.621454909443855286e-02 1.191445663571357727e-01 -8.509646356105804443e-02 -5.927971005439758301e-02
1.608943194150924683e-01 -1.321858912706375122e-01 -1.891464181244373322e-02 -1.180418059229850769e-01 -5.540796741843223572e-02 -3.295504152774810791e-01 1.639516502618789673e-01 -1.075176224112510681e-01 -3.445973694324493408e-01 -1.012425422668457031e-01 5.722428485751152039e-02 1.121294274926185608e-01 -1.189617812633514404e-01 -1.190482825040817261e-01 2.309448868036270142e-01 1.491537243127822876e-01 -1.994621306657791138e-01 3.156994879245758057e-01 -4.821001291275024414e-01 4.993183910846710205e-02 1.890839934349060059e-01 3.472339361906051636e-02 2.523970007896423340e-01 -1.113864630460739136e-01 1.207253411412239075e-01 -1.141858398914337158e-01 -9.420596179552376270e-04 -3.614992648363113403e-02 9.041382372379302979e-02 -2.227827534079551697e-02 -1.170677691698074341e-01 6.893095374107360840e-02
6.460490077733993530e-02 -1.230552047491073608e-01 -7.237400859594345093e-02 -1.112757176160812378e-01 -5.122041329741477966e-02 4.434020072221755981e-02 1.846787184476852417e-01 -2.222617566585540771e-01 -2.824368476867675781e-01 -2.034079134464263916e-01 -3.254128694534301758e-01 -5.954056233167648315e-02 -1.985125690698623657e-01 1.753224804997444153e-02 2.450221776962280273e-02 -6.999754160642623901e-02 2.416394948959350586e-01 2.346917428076267242e-02 7.519263774156570435e-02 -1.449719071388244629e-01 -1.383866518735885620e-01 2.665625512599945068e-02 -2.023200504481792450e-02 -1.287808567285537720e-01 2.753733396530151367e-01 -3.267318010330200195e-01 1.836887449026107788e-01 -1.833142489194869995e-01 4.083537757396697998e-01 5.987418815493583679e-02 -2.360587716102600098e-01 2.666193433105945587e-02
-2.587961032986640930e-02 9.200811386108398438e-02 -1.920669823884963989e-01 1.515382826328277588e-01 -6.120073050260543823e-02 -2.817655503749847412e-01 1.045136824250221252e-01 -4.085025191307067871e-02 1.561938133090734482e-02 -3.482448458671569824e-01 -1.435393393039703369e-01 2.481975704431533813e-01 -2.457850575447082520e-01 1.200598329305648804e-01 1.907681524753570557e-01 -1.424763500690460205e-01 9.361456334590911865e-02 2.912380695343017578e-01 -2.004712671041488647e-01 2.277434617280960083e-01 -8.113583177328109741e-02 1.522324979305267334e-01 9.233339130878448486e-02 -2.234817147254943848e-01 2.384063303470611572e-01 -1.114960685372352600e-01 1.382295638322830200e-01 -6.512000411748886108e-02 -1.638271510601043701e-01 -6.078483164310455322e-02 3.189277946949005127e-01 -3.617605939507484436e-02
1.138363480567932129e-01 -1.916283220052719116e-01 2.037120051681995392e-02 2.029706835746765137e-01 -1.385392248630523682e-01 -1.489123404026031494e-01 -8.718830347061157227e-02 -1.220664829015731812e-01 -1.381951868534088135e-01 8.918525651097297668e-03 -2.071657031774520874e-01 4.413819313049316406e-02 -2.378451973199844360e-01 -4.202888533473014832e-02 1.757195442914962769e-01 -1.113316193222999573e-01 3.655730783939361572e-01 1.744581907987594604e-01 -4.074797034263610840e-01 1.191490590572357178e-01 -1.890301471576094627e-03 -1.826793402433395386e-01 -7.734421640634536743e-02 5.531895533204078674e-02 -7.348521146923303604e-03 -3.470235764980316162e-01 1.274866163730621338e-01 2.593487501144409180e-01 -2.645980939269065857e-02 9.702390432357788086e-02 -2.797922790050506592e-01 7.812169846147298813e-03
1.538562029600143433e-01 -9.575814008712768555e-03 -2.389433681964874268e-01 7.132539153099060059e-02 -1.651895940303802490e-01 1.210988536477088928e-01 2.956577241420745850e-01 -1.277698427438735962e-01 -3.138258159160614014e-01 -1.743776947259902954e-01 8.878512680530548096e-02 3.959306702017784119e-02 1.279825419187545776e-01 -1.951914429664611816e-01 1.911205202341079712e-01 9.999503195285797119e-02 1.687977928668260574e-03 1.547866128385066986e-02 -2.287458926439285278e-01 3.725690394639968872e-02 1.195184141397476196e-01 1.097189486026763916e-01 5.755527317523956299e-02 -7.573899626731872559e-02 1.802211701869964600e-01 -2.360738217830657959e-01 -2.022082358598709106e-01 -3.477066457271575928e-01 3.622416257858276367e-01 2.000410407781600952e-01 1.208634823560714722e-01 -6.200941279530525208e-02
-1.791855096817016602e-01 -1.734443381428718567e-02 3.522338718175888062e-02 -2.592564821243286133e-01 -1.613174751400947571e-02 -1.304914951324462891e-01 2.849044091999530792e-02 -3.918189108371734619e-01 -2.012775689363479614e-01 -1.334217377007007599e-02 -1.453746259212493896e-01 -1.323211193084716797e-01 -6.571732810698449612e-04 1.133479773998260498e-01 2.612802088260650635e-01 1.699144989252090454e-01 4.275957942008972168e-01 2.970374561846256256e-02 -3.516821265220642090e-01 6.767752021551132202e-02 -8.375602215528488159e-02 4.395142197608947754e-02 6.078073754906654358e-02 -2.699348926544189453e-01 1.959630995988845825e-01 -1.599876582622528076e-01 2.482436895370483398e-01 -2.184575609862804413e-02 9.108272381126880646e-03 -3.262913227081298828e-02 -5.125981941819190979e-02 -1.040830165147781372e-01
1.103977933526039124e-01 -2.708687447011470795e-02 3.343738988041877747e-02 1.185904294252395630e-01 -7.260803133249282837e-02 -1.387287527322769165e-01 2.899765372276306152e-01 -1.081144437193870544e-03 -1.517949998378753662e-01 -2.510902285575866699e-01 -3.234304189682006836e-01 1.326373815536499023e-01 -1.744534969329833984e-01 5.783499777317047119e-02 4.959019273519515991e-02 -1.895813196897506714e-01 7.913566380739212036e-02 3.246820569038391113e-01 -4.389366507530212402e-01 1.209923252463340759e-01 -2.967254221439361572e-01 -2.055074423551559448e-01 1.149078831076622009e-01 4.203449934720993042e-02 1.481624543666839600e-01 -2.454413473606109619e-01 4.191305488348007202e-02 -3.744215145707130432e-02 -7.767815142869949341e-02 -1.968320831656455994e-02 -1.313476860523223877e-01 -9.779322892427444458e-02
2.226842641830444336e-01 1.224095467478036880e-02 -1.528423875570297241e-01 -1.311002075672149658e-01 -3.275690972805023193e-01 -2.007376402616500854e-02 9.673727303743362427e-02 -2.871930599212646484e-01 -2.087760120630264282e-01 -2.450409531593322754e-01 -6.584634631872177124e-02 9.643979370594024658e-02 1.853834092617034912e-01 -4.732364322990179062e-04 3.681256771087646484e-01 -1.920809596776962280e-01 6.826455239206552505e-03 3.410671353340148926e-01 -2.807780802249908447e-01 1.222341731190681458e-01 1.880058944225311279e-01 1.748611181974411011e-01 2.109362781047821045e-01 1.059695482254028320e-01 1.130070388317108154e-01 -8.798503875732421875e-02 5.071934685111045837e-02 -7.421151548624038696e-02 -1.532125025987625122e-01 -3.646774217486381531e-02 3.000406548380851746e-02 -5.512990523129701614e-03
-1.084711030125617981e-01 3.454110920429229736e-01 4.165893420577049255e-03 -4.471717868000268936e-03 -1.644860059022903442e-01 -1.580126732587814331e-01 1.563940644264221191e-01 -3.251425549387931824e-02 -7.126825395971536636e-03 -2.227841913700103760e-01 -8.398051559925079346e-02 2.529554367065429688e-01 -3.773111402988433838e-01 -1.140862628817558289e-01 -8.954798430204391479e-02 2.842465974390506744e-02 1.587966829538345337e-01 2.519608475267887115e-03 -2.981297373771667480e-01 1.670357584953308105e-01 3.039017915725708008e-01 -9.476239234209060669e-02 1.077061966061592102e-01 -3.007992506027221680e-01 3.252705037593841553e-01 -5.112374201416969299e-02 -2.567097917199134827e-02 -1.193143650889396667e-01 5.926918983459472656e-02 1.299500912427902222e-01 -1.333710830658674240e-02 -1.308042705059051514e-01
2.331389039754867554e-01 7.824190706014633179e-02 -1.649079322814941406e-01 -6.734706461429595947e-02 -1.400879919528961182e-01 -1.526356637477874756e-01 2.086237370967864990e-01 -1.434620916843414307e-01 -6.740254163742065430e-02 -1.499323397874832153e-01 -2.457969337701797485e-01 -4.438562318682670593e-02 -2.611544132232666016e-01 -7.061597704887390137e-02 5.236638709902763367e-02 -1.078305765986442566e-01 7.179710268974304199e-02 1.074793487787246704e-01 -4.144847691059112549e-01 1.004647612571716309e-01 2.277202010154724121e-01 8.585031330585479736e-02 4.273067414760589600e-02 -3.584922850131988525e-01 4.034156799316406250e-01 9.829932823777198792e-03 1.006533131003379822e-01 -1.462309360504150391e-01 2.271745726466178894e-02 1.592589914798736572e-01 7.710303366184234619e-02 -9.722734242677688599e-02
1.160958707332611084e-01 -3.241036832332611084e-02 -2.884390354156494141e-01 2.887305021286010742e-01 -4.729729890823364258e-02 1.025026738643646240e-01 1.865427941083908081e-01 -3.967328071594238281e-01 -1.043420881032943726e-01 -3.052249848842620850e-01 1.269827634096145630e-01 -1.423161327838897705e-01 -1.629013121128082275e-01 -9.994966536760330200e-02 2.160276472568511963e-01 7.033813744783401489e-02 -1.784452609717845917e-02 -5.610964819788932800e-02 -3.041568994522094727e-01 -1.028100028634071350e-02 6.307211518287658691e-02 -7.677271217107772827e-02 6.673459708690643311e-02 1.631651632487773895e-02 2.597324550151824951e-01 -2.309692949056625366e-01 -6.240701302886009216e-02 -2.288097590208053589e-01 1.985833495855331421e-01 1.524989157915115356e-01 1.007116306573152542e-02 -1.867490559816360474e-01
-5.730276182293891907e-02 9.533847123384475708e-02 9.176247566938400269e-02 2.480297088623046875e-01 2.331653237342834473e-02 7.965086400508880615e-02 9.586080163717269897e-02 -1.751246154308319092e-01 -4.752177894115447998e-01 -2.545084953308105469e-01 -2.562508881092071533e-01 -1.589633375406265259e-01 2.263540588319301605e-02 7.979569025337696075e-03 -3.502462292090058327e-03 8.305986225605010986e-02 3.575803935527801514e-01 5.903295427560806274e-02 -1.861253529787063599e-01 1.187098473310470581e-01 2.694460749626159668e-01 9.083126485347747803e-02 -1.110046878457069397e-01 -4.356270283460617065e-02 3.016532361507415771e-01 9.900152683258056641e-02 -6.303542852401733398e-02 -5.432911589741706848e-02 1.048547849059104919e-01 1.709201931953430176e-01 1.883830130100250244e-01 -1.527819782495498657e-01
-9.717087447643280029e-02 -5.316259339451789856e-03 1.140429303050041199e-01 9.914483129978179932e-02 -1.861370652914047241e-01 -1.151999011635780334e-01 2.386592924594879150e-01 1.528136879205703735e-01 -3.104270696640014648e-01 9.235911071300506592e-02 8.410422503948211670e-02 1.025447025895118713e-01 -3.453094884753227234e-02 -1.373483240604400635e-02 3.538454771041870117e-01 -4.450356587767601013e-02 -6.381060928106307983e-02 2.481644898653030396e-01 -1.644981056451797485e-01 2.004630677402019501e-02 -2.010734528303146362e-01 -2.895330823957920074e-02 1.226748377084732056e-01 -3.509991616010665894e-02 2.718764543533325195e-01 -4.759186208248138428e-01 1.135154068470001221e-01 -7.348285615444183350e-02 -3.210596740245819092e-01 8.801032602787017822e-02 -8.823902159929275513e-02 2.079976163804531097e-02
-2.132331877946853638e-01 1.817416399717330933e-01 -1.198386102914810181e-01 -7.913546264171600342e-02 -1.927112340927124023e-01 -3.308486938476562500e-02 3.232260644435882568e-01 3.014896512031555176e-01 -3.325182497501373291e-01 1.829222962260246277e-02 -3.260589763522148132e-02 6.681282818317413330e-02 -2.550663240253925323e-02 -5.231078341603279114e-02 8.057651668787002563e-02 1.951130479574203491e-01 2.101761996746063232e-01 3.072181940078735352e-01 -2.759821712970733643e-01 3.245410621166229248e-01 -4.422483593225479126e-02 3.589781746268272400e-02 1.022196263074874878e-01 -1.563909202814102173e-01 7.563027739524841309e-02 -1.177035868167877197e-01 5.443697795271873474e-02 -9.555904567241668701e-02 1.676490902900695801e-01 -2.055940926074981689e-01 2.042407244443893433e-01 3.059212677180767059e-02
-1.447132974863052368e-01 2.385972999036312103e-02 1.066042929887771606e-01 -1.315885633230209351e-01 1.914128661155700684e-01 -2.273047864437103271e-01 -1.855605989694595337e-01 3.086697869002819061e-02 -3.501150384545326233e-02 3.019760362803936005e-03 -1.611953228712081909e-01 -2.554879337549209595e-02 1.397025883197784424e-01 1.949013322591781616e-01 2.345321327447891235e-01 -2.422200590372085571e-01 1.050304695963859558e-01 7.091764826327562332e-03 -8.171240985393524170e-02 3.543659150600433350e-01 1.721229963004589081e-02 -1.148351952433586121e-01 2.791966199874877930e-01 -1.604174673557281494e-01 3.176954686641693115e-01 -3.692760765552520752e-01 1.786707937717437744e-01 -1.227625831961631775e-01 2.629739642143249512e-01 8.445776998996734619e-02 1.669344305992126465e-02 -7.555207610130310059e-02
-1.302040275186300278e-02 -5.831515043973922729e-02 -1.295219063758850098e-01 1.438256651163101196e-01 8.225455135107040405e-02 -2.798586487770080566e-01 1.371918618679046631e-01 1.976132625713944435e-03 -8.565588295459747314e-02 -3.389889895915985107e-01 -6.784604489803314209e-02 2.517694830894470215e-01 -2.923716604709625244e-01 1.417725235223770142e-01 1.661288291215896606e-01 -4.607703909277915955e-02 -2.435571700334548950e-02 2.528581619262695312e-01 -2.370969951152801514e-01 2.552966475486755371e-01 -5.131521727889776230e-03 2.647882401943206787e-01 7.913542911410331726e-03 -2.522903084754943848e-01 7.148151844739913940e-02 -2.846197783946990967e-01 1.230076923966407776e-01 -4.406483098864555359e-02 -1.428503096103668213e-01 -3.042430244386196136e-02 2.857803106307983398e-01 -5.953959375619888306e-02
-8.228156715631484985e-02 3.112046793103218079e-02 3.043935298919677734e-01 6.825497001409530640e-02 -2.023508027195930481e-02 4.025626555085182190e-02 9.771519899368286133e-02 -4.467259719967842102e-02 -4.346327483654022217e-02 -2.780122458934783936e-01 -8.241213113069534302e-02 6.204711645841598511e-02 1.983197629451751709e-01 -2.684709429740905762e-01 7.583987712860107422e-02 -1.322655081748962402e-01 -1.157652288675308228e-01 -2.365481294691562653e-02 -1.154727861285209656e-01 1.342862099409103394e-01 1.923276484012603760e-01 7.583198696374893188e-02 3.143632113933563232e-01 -2.887450754642486572e-01 2.659188210964202881e-01 -3.817219734191894531e-01 2.990948557853698730e-01 -1.866501271724700928e-01 1.774464547634124756e-01 -1.367521472275257111e-03 -1.166476309299468994e-01 -2.856679633259773254e-02
1.772962957620620728e-01 -8.820921648293733597e-04 1.966695487499237061e-01 1.733778268098831177e-01 1.638034284114837646e-01 -6.051282212138175964e-02 5.081270337104797363e-01 -9.605707973241806030e-02 -2.895559072494506836e-01 -1.440142001956701279e-02 -1.224105060100555420e-01 -2.278107702732086182e-01 2.290492318570613861e-02 4.314759373664855957e-02 1.742236465215682983e-01 8.485678583383560181e-02 4.864699020981788635e-02 1.155989989638328552e-01 -2.140369713306427002e-01 -1.520688273012638092e-02 -1.350337117910385132e-01 -1.218360811471939087e-01 1.408392339944839478e-01 -9.555234014987945557e-02 3.009663522243499756e-01 1.253505423665046692e-02 3.192490637302398682e-01 -1.974208839237689972e-02 2.431911826133728027e-01 1.027808785438537598e-01 -1.197659224271774292e-01 1.006280034780502319e-01
-2.014854848384857178e-01 2.607940435409545898e-01 -1.529617160558700562e-01 1.214002072811126709e-01 -3.125319182872772217e-01 1.780368760228157043e-02 1.402634382247924805e-01 3.086865693330764771e-02 -2.954904437065124512e-01 -1.178498938679695129e-02 -9.085162729024887085e-02 -1.049931198358535767e-01 -1.658240407705307007e-01 -2.386970669031143188e-01 9.196946769952774048e-02 1.772993057966232300e-01 3.290522471070289612e-02 -3.662890195846557617e-02 -1.964840292930603027e-01 2.025867998600006104e-01 -6.979272514581680298e-02 5.462339892983436584e-02 1.981494724750518799e-01 -2.085079438984394073e-02 1.708288341760635376e-01 -7.806372642517089844e-02 9.467807412147521973e-02 -3.407375141978263855e-02 4.135823249816894531e-01 3.647608160972595215e-01 -7.819937914609909058e-02 -1.352575868368148804e-01
6.998921930789947510e-02 -1.745033264160156250e-01 -8.729296177625656128e-02 -6.799099594354629517e-02 -3.633543103933334351e-02 -1.179755032062530518e-01 -1.525867432355880737e-01 -1.222824230790138245e-01 -3.318826854228973389e-01 -7.021029293537139893e-02 1.260641664266586304e-01 2.806835994124412537e-02 4.989217966794967651e-02 4.662876948714256287e-02 -8.680322766304016113e-02 1.260073632001876831e-01 2.434639334678649902e-01 6.846572458744049072e-02 -2.200441434979438782e-02 3.689142763614654541e-01 -8.075498789548873901e-02 -9.716426581144332886e-02 3.545607030391693115e-01 -1.371826529502868652e-01 5.900698900222778320e-02 -3.952308893203735352e-01 -5.274250730872154236e-02 2.826008573174476624e-02 3.650165796279907227e-01 -2.134628780186176300e-02 4.268459603190422058e-02 2.815633416175842285e-01
-2.125408649444580078e-01 -6.633853912353515625e-02 4.135322570800781250e-02 1.219493225216865540e-01 -1.422149986028671265e-01 -1.355807762593030930e-02 2.468658611178398132e-02 1.811294108629226685e-01 -2.770781815052032471e-01 -8.038903772830963135e-02 4.428720846772193909e-02 3.663269802927970886e-02 -1.853698939085006714e-01 -8.365401625633239746e-02 2.608944773674011230e-01 1.992464512586593628e-01 3.486007452011108398e-01 -1.757871061563491821e-01 -2.679908871650695801e-01 1.813206970691680908e-01 4.986662566661834717e-01 9.527816623449325562e-02 -8.220100402832031250e-02 -1.834874898195266724e-01 9.463964402675628662e-02 4.187863692641258240e-02 8.852302283048629761e-02 -5.026578903198242188e-02 2.046189457178115845e-01 8.209481835365295410e-02 1.224475055932998657e-01 6.624773889780044556e-02
3.839699551463127136e-02 1.085732206702232361e-01 -1.435658782720565796e-01 8.507894724607467651e-02 -2.447688430547714233e-01 -1.035231351852416992e-01 8.571060374379158020e-03 -3.890526667237281799e-02 -3.599470257759094238e-01 3.370460122823715210e-02 -1.028295233845710754e-01 3.726060390472412109e-01 -2.276890575885772705e-01 6.669196486473083496e-02 3.011690974235534668e-01 -3.641191422939300537e-01 3.206749558448791504e-01 -8.578027784824371338e-02 -8.989305049180984497e-02 2.836143225431442261e-02 -1.028566062450408936e-02 4.534458741545677185e-03 2.802533507347106934e-01 1.045326516032218933e-02 8.786188066005706787e-02 -2.660585939884185791e-01 8.735395967960357666e-02 8.197029680013656616e-02 1.391186714172363281e-01 -4.673141241073608398e-02 1.208718493580818176e-01 -1.146172173321247101e-02
1.255701035261154175e-01 2.761854827404022217e-01 1.417580991983413696e-01 1.632775552570819855e-02 -8.497025701217353344e-04 2.075793966650962830e-02 -1.446916162967681885e-01 -1.893128454685211182e-01 -3.568347990512847900e-01 -1.629118174314498901e-01 2.361899474635720253e-03 4.989557433873414993e-03 -1.494233906269073486e-01 1.248324196785688400e-02 4.163410067558288574e-01 -2.170570194721221924e-01 1.320996284484863281e-01 4.329222440719604492e-02 1.268317401409149170e-01 5.400750041007995605e-02 -1.249092966318130493e-01 -3.024396896362304688e-01 2.066884189844131470e-01 -9.058383107185363770e-02 2.788810729980468750e-01 -2.654344439506530762e-01 -5.653940886259078979e-02 -3.494025021791458130e-02 2.792835235595703125e-01 2.573958411812782288e-02 -4.155358299612998962e-02 -6.469403952360153198e-02
1.208216696977615356e-01 -1.825245320796966553e-01 2.239501103758811951e-03 6.353360414505004883e-02 -3.040904402732849121e-01 -2.421727031469345093e-01 -1.373546421527862549e-01 -3.825637325644493103e-02 1.001607552170753479e-01 -4.030926525592803955e-01 -9.663463383913040161e-02 6.983829289674758911e-02 5.323323607444763184e-02 -1.007233262062072754e-01 1.521399319171905518e-01 3.547208756208419800e-02 3.732643723487854004e-01 -5.940988659858703613e-02 -2.425245195627212524e-01 1.424747854471206665e-01 1.688321866095066071e-02 -1.120927333831787109e-01 2.976909577846527100e-01 -2.426756322383880615e-01 1.226392313838005066e-01 -3.399125933647155762e-01 1.249562832526862621e-03 1.391403973102569580e-01 2.939656935632228851e-02 4.116084426641464233e-02 1.103850454092025757e-01 -7.390240579843521118e-02
9.090671688318252563e-02 -1.694700717926025391e-01 -2.134775370359420776e-01 1.776912212371826172e-01 -4.752864688634872437e-02 2.592530548572540283e-01 1.568432748317718506e-01 -2.808047235012054443e-01 -3.085105121135711670e-01 3.821812942624092102e-02 1.481810510158538818e-01 5.096191167831420898e-02 1.365722529590129852e-02 -1.196764037013053894e-01 3.259786963462829590e-01 -4.249946027994155884e-02 1.577991545200347900e-01 8.913657627999782562e-03 -1.142231822013854980e-01 1.026807874441146851e-01 -1.092867627739906311e-01 5.645909160375595093e-02 2.003830820322036743e-01 -1.277343481779098511e-01 2.322204709053039551e-01 -1.405373867601156235e-02 -1.861156821250915527e-01 -2.826693952083587646e-01 3.596002459526062012e-01 2.026049792766571045e-01 -2.526623755693435669e-02 9.664412587881088257e-02
1.584197953343391418e-02 1.182726025581359863e-01 -6.679184734821319580e-02 -1.346317306160926819e-02 3.430613502860069275e-02 7.207287847995758057e-02 -4.536923393607139587e-02 2.339898422360420227e-02 -1.584125161170959473e-01 -2.642816007137298584e-01 -1.314864605665206909e-01 -5.782423168420791626e-02 -8.974694460630416870e-02 6.683463603258132935e-02 2.045116573572158813e-01 3.397768735885620117e-01 9.913101792335510254e-02 2.601699829101562500e-01 -1.560813486576080322e-01 8.531462401151657104e-02 2.563380002975463867e-01 -1.808339357376098633e-01 -2.064623869955539703e-02 4.902593791484832764e-02 3.438151776790618896e-01 -2.263849973678588867e-01 8.061847835779190063e-02 -1.858228631317615509e-02 2.627812623977661133e-01 -2.800278067588806152e-01 4.444465786218643188e-02 3.881120085716247559e-01
-2.827468700706958771e-02 1.590305119752883911e-01 -1.547639966011047363e-01 1.100573688745498657e-01 4.117823019623756409e-02 -1.111708283424377441e-01 5.625233985483646393e-03 -1.666691154241561890e-01 -8.326965570449829102e-02 -2.105190455913543701e-01 -2.893775403499603271e-01 -1.535150557756423950e-01 7.214199751615524292e-02 -8.955698460340499878e-02 3.469497859477996826e-01 1.204509660601615906e-01 1.991537213325500488e-01 1.107872575521469116e-01 -1.078530997037887573e-01 2.051622271537780762e-01 3.062491416931152344e-01 -2.692983113229274750e-02 -3.298707008361816406e-01 -1.956877410411834717e-01 2.868037819862365723e-01 -3.197516798973083496e-01 1.597124896943569183e-02 -4.844602197408676147e-02 1.746218279004096985e-02 8.370441943407058716e-02 -1.080254018306732178e-01 -1.896104663610458374e-01
1.479770243167877197e-01 1.228911578655242920e-01 1.974630653858184814e-01 6.087771803140640259e-02 -5.000419542193412781e-02 -5.107346177101135254e-02 1.080196946859359741e-01 -1.063528656959533691e-01 -4.111273586750030518e-01 -5.245273467153310776e-03 4.076854586601257324e-01 9.779638051986694336e-02 3.899617120623588562e-02 -4.064455628395080566e-02 2.883334755897521973e-01 -1.563453078269958496e-01 2.100927829742431641e-01 2.145501524209976196e-01 -1.802793741226196289e-01 -6.980254501104354858e-02 -6.457015872001647949e-02 -6.195107474923133850e-02 -7.885453104972839355e-02 -9.646809846162796021e-02 2.152132242918014526e-01 -2.840065360069274902e-01 -8.199317008256912231e-02 1.230241879820823669e-01 1.683274954557418823e-01 8.512075059115886688e-03 -4.001132026314735413e-02 3.266805708408355713e-01
5.812431499361991882e-02 3.586625680327415466e-02 2.311083301901817322e-02 -6.897388398647308350e-02 -1.494680494070053101e-01 4.157931357622146606e-02 1.944226026535034180e-01 -1.219813674688339233e-01 -2.376755326986312866e-01 -1.140223070979118347e-01 1.421599555760622025e-02 9.115868061780929565e-02 -1.405367255210876465e-01 9.434530511498451233e-03 3.327432274818420410e-01 3.068823218345642090e-01 1.157702505588531494e-01 5.110412836074829102e-02 -2.080796062946319580e-01 1.436663568019866943e-01 1.830759644508361816e-01 3.271880559623241425e-03 2.768484130501747131e-02 -4.884844645857810974e-02 7.859687507152557373e-02 -1.400888711214065552e-01 4.149794578552246094e-01 -5.417124554514884949e-02 1.434270590543746948e-01 -2.300872951745986938e-01 2.641800940036773682e-01 3.868826329708099365e-01
1.578055024147033691e-01 -6.082732975482940674e-02 -3.390954732894897461e-01 -4.411531612277030945e-02 1.127741634845733643e-01 5.982256308197975159e-02 1.274926811456680298e-01 -4.021073505282402039e-02 -1.564211547374725342e-01 -2.870553135871887207e-01 -2.037316113710403442e-01 1.374319642782211304e-01 -9.890021383762359619e-02 1.134723797440528870e-01 2.266777008771896362e-01 -4.034763872623443604e-01 2.118288129568099976e-01 1.404585093259811401e-01 -1.222659274935722351e-01 -1.714697778224945068e-01 -1.232295110821723938e-01 -5.562717467546463013e-02 6.524696201086044312e-02 -3.102761507034301758e-01 1.629466414451599121e-01 -2.659114897251129150e-01 1.508987694978713989e-02 -6.523064523935317993e-02 -7.107892073690891266e-03 2.022121250629425049e-01 1.173586817458271980e-03 2.139106690883636475e-01
8.802262693643569946e-02 3.894076496362686157e-02 1.382545009255409241e-02 8.653776347637176514e-02 -2.920850217342376709e-01 -1.583579033613204956e-01 9.740900248289108276e-02 2.073073945939540863e-02 -1.435205042362213135e-01 2.194511741399765015e-01 1.654783785343170166e-01 8.175984025001525879e-02 1.232640221714973450e-01 4.768014326691627502e-02 2.624251320958137512e-02 -2.145204134285449982e-02 -2.794267423450946808e-02 3.346670567989349365e-01 -3.443195521831512451e-01 1.557383090257644653e-01 1.692501753568649292e-01 -1.836970150470733643e-01 2.928231656551361084e-01 -2.558183670043945312e-01 2.618756592273712158e-01 -2.475757449865341187e-01 1.905825361609458923e-02 -2.941254675388336182e-01 3.918385133147239685e-02 5.353378877043724060e-02 5.043580383062362671e-02 2.200976461172103882e-01
-3.081616461277008057e-01 -2.897745743393898010e-02 1.505619287490844727e-01 -1.219909861683845520e-01 -1.856801211833953857e-01 -3.196460306644439697e-01 2.771439850330352783e-01 -8.763989806175231934e-02 -1.772904098033905029e-01 -1.251349300146102905e-01 -2.302990555763244629e-01 -1.084910407662391663e-01 -2.954910881817340851e-02 1.330771893262863159e-01 3.441268503665924072e-01 -6.827685236930847168e-02 2.241975367069244385e-01 2.425016164779663086e-01 -1.765930056571960449e-01 9.229733049869537354e-02 1.610133051872253418e-01 -5.508833378553390503e-02 1.745397150516510010e-01 -7.706905156373977661e-02 1.011657267808914185e-01 -2.217476256191730499e-02 -1.487693786621093750e-01 2.638632357120513916e-01 9.469241648912429810e-02 -6.010411679744720459e-02 -7.735428214073181152e-02 -2.382335513830184937e-01
-9.180770814418792725e-02 -2.456536591053009033e-01 2.345127761363983154e-01 3.588105319067835808e-03 -1.416636109352111816e-01 -2.207070887088775635e-01 3.128778934478759766e-01 -1.701641082763671875e-01 4.300133325159549713e-03 1.086468249559402466e-01 -2.876600921154022217e-01 9.079467505216598511e-02 -1.288412958383560181e-01 -1.106994133442640305e-02 2.499705851078033447e-01 -2.801086604595184326e-01 2.103901505470275879e-01 1.163044720888137817e-01 -2.819444835186004639e-01 -4.192062094807624817e-02 1.086474359035491943e-01 -1.234914585947990417e-01 1.737662218511104584e-02 -1.352851539850234985e-01 2.287409156560897827e-01 -3.372482657432556152e-01 -1.139107570052146912e-01 6.412432342767715454e-02 1.434901952743530273e-01 -1.379770934581756592e-01 9.477448463439941406e-02 6.041288003325462341e-02
2.090246975421905518e-02 -8.203870058059692383e-02 -3.199977278709411621e-01 -1.546102017164230347e-02 2.157900780439376831e-01 -5.359956249594688416e-02 1.396849453449249268e-01 2.456079870462417603e-01 -2.604834437370300293e-01 -4.278614185750484467e-03 -1.172859743237495422e-01 1.513404846191406250e-01 -5.384790897369384766e-02 7.667105644941329956e-02 1.696117371320724487e-01 -2.784008383750915527e-01 2.820424735546112061e-01 1.916141360998153687e-01 -3.611586987972259521e-01 -6.738619506359100342e-02 -3.048200011253356934e-01 -7.944721728563308716e-02 2.908207103610038757e-02 -2.067196220159530640e-01 2.927902936935424805e-01 6.595297600142657757e-04 9.332941472530364990e-02 -8.074104785919189453e-02 1.474992334842681885e-01 1.497032400220632553e-02 9.043441712856292725e-02 1.271917819976806641e-01
-7.380956411361694336e-02 -4.121308028697967529e-02 6.666307151317596436e-02 -3.772046044468879700e-02 -3.990016877651214600e-02 1.343209743499755859e-01 2.519765496253967285e-02 -2.330009639263153076e-01 2.812038734555244446e-02 -1.558576431125402451e-02 -2.403394430875778198e-01 -8.809464424848556519e-02 -1.948413997888565063e-01 -4.481679759919643402e-03 1.223891451954841614e-01 -1.969270706176757812e-01 2.808978408575057983e-02 6.099278479814529419e-02 -2.034478932619094849e-01 3.160813450813293457e-02 -1.498050242662429810e-01 -3.315425217151641846e-01 2.990789115428924561e-01 -2.708220183849334717e-01 4.281448125839233398e-01 -1.131651224568486214e-03 1.659761415794491768e-03 1.037602573633193970e-01 3.093490898609161377e-01 2.118583768606185913e-01 4.416443407535552979e-02 2.747082710266113281e-01
2.705801725387573242e-01 1.977477371692657471e-01 2.501192092895507812e-01 1.391630023717880249e-01 -2.917622402310371399e-02 2.887742780148983002e-02 9.369528852403163910e-03 1.470867097377777100e-01 -1.785585433244705200e-01 -1.518205553293228149e-01 -1.213783621788024902e-01 -5.982882156968116760e-02 -8.187797665596008301e-02 -2.529746890068054199e-01 -1.457776427268981934e-01 -1.412411183118820190e-01 3.532011806964874268e-01 -8.746998757123947144e-02 -6.596447527408599854e-02 1.993595212697982788e-01 -8.403764665126800537e-02 -8.085314184427261353e-02 1.849406808614730835e-01 -2.875497937202453613e-01 3.273179754614830017e-02 -4.041853249073028564e-01 2.635380625724792480e-01 -2.885339781641960144e-02 -1.500837877392768860e-02 1.282536387443542480e-01 3.767526894807815552e-02 1.933987736701965332e-01
3.580097854137420654e-02 1.931191235780715942e-02 2.270614057779312134e-01 -7.203946262598037720e-02 7.574573904275894165e-02 9.715010225772857666e-02 4.262655600905418396e-02 -1.341948844492435455e-02 -2.433559298515319824e-01 -4.721319302916526794e-02 5.780670791864395142e-02 1.403771638870239258e-01 1.391995251178741455e-01 -2.363197803497314453e-01 3.585822880268096924e-01 -3.293935954570770264e-02 8.768025040626525879e-02 9.400370717048645020e-02 -1.963944733142852783e-01 2.602660953998565674e-01 -1.321867108345031738e-01 1.711468249559402466e-01 4.347178041934967041e-01 -7.910178601741790771e-02 1.599754393100738525e-01 -1.964299380779266357e-01 -5.117923021316528320e-02 -2.497346699237823486e-01 3.113383948802947998e-01 -3.466872731223702431e-03 1.683276146650314331e-01 1.255441009998321533e-01
2.518253773450851440e-02 9.975904971361160278e-02 -5.130115896463394165e-02 -5.460540950298309326e-02 -4.282750014681369066e-04 8.071229606866836548e-02 9.385231137275695801e-02 -1.208984777331352234e-01 -4.096670746803283691e-01 -1.324665844440460205e-01 1.564927697181701660e-01 -7.884209603071212769e-02 -2.694657146930694580e-01 1.458032578229904175e-01 1.387249082326889038e-01 -2.827919423580169678e-01 2.299614846706390381e-01 -1.427282486110925674e-02 -3.740757405757904053e-01 -1.196323633193969727e-01 1.168328076601028442e-01 -3.157058656215667725e-01 9.202051162719726562e-02 -1.692350581288337708e-02 1.908752471208572388e-01 -2.588716149330139160e-01 -3.133934736251831055e-01 2.752130664885044098e-02 -4.715777561068534851e-02 9.672650136053562164e-03 -8.183094859123229980e-02 6.208686530590057373e-02
4.730778560042381287e-02 1.014362722635269165e-01 9.923516213893890381e-02 1.657126545906066895e-01 -5.049316212534904480e-02 1.127668097615242004e-01 4.939405247569084167e-02 5.075775086879730225e-02 -3.460491895675659180e-01 -1.233476996421813965e-01 -4.881688058376312256e-01 2.095185071229934692e-01 -1.587578803300857544e-01 -1.696444004774093628e-01 -2.404835075139999390e-02 1.481985598802566528e-01 1.960193514823913574e-01 1.608666330575942993e-01 -1.581702567636966705e-02 8.137574791908264160e-02 2.051784843206405640e-01 8.339917659759521484e-02 -6.507002562284469604e-02 -2.225856930017471313e-01 1.813743449747562408e-02 -2.368590831756591797e-01 8.922251872718334198e-03 -9.094899147748947144e-02 3.382494151592254639e-01 5.115966126322746277e-02 2.660539448261260986e-01 9.789414703845977783e-02
3.307735547423362732e-02 -1.251639127731323242e-01 -1.728098094463348389e-02 -1.150541827082633972e-01 -2.225871980190277100e-01 -1.301036924123764038e-01 -2.359457500278949738e-02 -1.337210834026336670e-01 -2.784697413444519043e-01 -2.182884365320205688e-01 -3.099898099899291992e-01 -6.838150322437286377e-02 -2.030661515891551971e-02 8.755728602409362793e-02 4.326922073960304260e-02 -1.936237812042236328e-01 1.082527786493301392e-01 -1.008610576391220093e-01 -1.518724858760833740e-01 6.493178009986877441e-02 1.697264797985553741e-02 1.083406135439872742e-01 1.152305752038955688e-01 -2.758914791047573090e-02 4.353554248809814453e-01 -2.692134082317352295e-01 2.793510258197784424e-02 5.657988949678838253e-04 2.707203626632690430e-01 2.996793687343597412e-01 1.929159611463546753e-01 -2.702686488628387451e-01
4.957989975810050964e-02 1.337165236473083496e-01 1.275430619716644287e-01 -9.101052582263946533e-02 2.332869768142700195e-01 1.558026671409606934e-01 3.357569575309753418e-01 -1.650478541851043701e-01 -2.305798381567001343e-01 6.436201184988021851e-02 8.685542643070220947e-02 7.847207039594650269e-02 -2.419607788324356079e-01 1.311201602220535278e-02 2.593022584915161133e-01 -6.355667114257812500e-02 2.721464633941650391e-01 -2.036532945930957794e-02 -2.679010331630706787e-01 2.047949731349945068e-01 2.292470484972000122e-01 1.704763621091842651e-02 4.085059836506843567e-02 -2.694294750690460205e-01 3.052667379379272461e-01 -2.385521680116653442e-02 -7.417281717061996460e-02 -1.240338459610939026e-01 1.162103787064552307e-01 3.002837486565113068e-02 1.255013346672058105e-01 -2.744799256324768066e-01
-6.238714978098869324e-02 5.513010174036026001e-02 1.377320885658264160e-01 -5.976756289601325989e-02 -8.673738688230514526e-02 -9.937295317649841309e-02 -2.314150035381317139e-01 6.091666966676712036e-02 -1.669790446758270264e-01 -1.743873804807662964e-01 -7.125089317560195923e-02 7.552207261323928833e-02 5.861851945519447327e-02 1.291437596082687378e-01 2.993470728397369385e-01 -1.371458768844604492e-01 1.683893948793411255e-01 -4.074149578809738159e-02 1.322341859340667725e-01 3.460477292537689209e-01 -9.132360666990280151e-02 -9.007006138563156128e-02 2.668303549289703369e-01 -3.406463861465454102e-01 2.847079932689666748e-01 -3.959567248821258545e-01 1.939914934337139130e-02 6.229672953486442566e-02 2.089112699031829834e-01 -7.126359641551971436e-02 -2.597438544034957886e-02 -1.892712414264678955e-01
2.612573839724063873e-02 4.718071222305297852e-02 -5.013064946979284286e-03 -9.067037701606750488e-02 2.342880964279174805e-01 -3.883210420608520508e-01 9.299147874116897583e-03 -9.455374628305435181e-02 -2.172523364424705505e-02 -5.622266978025436401e-02 -1.719127893447875977e-01 -1.063206046819686890e-01 -1.136365756392478943e-01 7.073288410902023315e-02 2.819383740425109863e-01 2.904310822486877441e-02 1.767931431531906128e-01 2.627067863941192627e-01 -1.893281042575836182e-01 1.824448630213737488e-02 9.663031250238418579e-02 -1.501946449279785156e-01 9.955821186304092407e-02 -1.390554457902908325e-01 7.237801700830459595e-02 -3.494333922863006592e-01 9.257172048091888428e-02 3.449009358882904053e-01 3.052456080913543701e-01 1.436796784400939941e-01 -2.199991345405578613e-01 1.292845904827117920e-01
2.409854903817176819e-02 -2.767377197742462158e-01 5.427464097738265991e-02 1.500442177057266235e-01 -1.348412130028009415e-02 -2.598033845424652100e-02 2.002923637628555298e-01 6.435649096965789795e-02 -3.716055750846862793e-01 -5.982486531138420105e-02 1.397959291934967041e-01 1.455007791519165039e-01 -7.406417280435562134e-02 5.456234514713287354e-02 2.414338290691375732e-01 -6.869632005691528320e-02 1.836657971143722534e-01 2.569191455841064453e-01 -1.727181226015090942e-01 -8.377914130687713623e-02 -3.110702335834503174e-01 -1.335152387619018555e-01 2.746808528900146484e-01 -2.368377707898616791e-02 1.408002525568008423e-01 -3.655524849891662598e-01 1.157265827059745789e-01 1.717524826526641846e-01 -9.882993996143341064e-02 1.157598271965980530e-01 -2.207918018102645874e-01 -5.432811006903648376e-02
-3.139511868357658386e-02 2.350006699562072754e-01 -1.763538122177124023e-01 -1.139474660158157349e-01 2.212531268596649170e-01 -2.525967359542846680e-01 2.091697305440902710e-01 1.180581375956535339e-01 -1.935087591409683228e-01 8.969096839427947998e-02 3.181798011064529419e-02 1.393695082515478134e-02 -1.461265981197357178e-01 2.301636040210723877e-01 8.318363875150680542e-02 1.123604625463485718e-01 3.166288733482360840e-01 -8.019968867301940918e-03 -3.744683265686035156e-01 2.029136568307876587e-01 2.482179552316665649e-01 2.372989654541015625e-01 9.460651874542236328e-02 -2.232633382081985474e-01 1.692134886980056763e-01 -5.896215885877609253e-02 1.479732692241668701e-01 6.623625755310058594e-02 2.280123084783554077e-01 4.452980123460292816e-03 -1.058357283473014832e-01 9.297855198383331299e-02
1.367738470435142517e-02 -1.729480028152465820e-01 1.015578135848045349e-01 1.602586358785629272e-01 2.320089749991893768e-02 -1.172553524374961853e-01 -2.470736764371395111e-02 5.240324139595031738e-02 -3.234190493822097778e-02 -3.671280443668365479e-01 4.834409058094024658e-02 1.966498196125030518e-01 2.991781756281852722e-02 5.423772335052490234e-02 1.884803771972656250e-01 -2.757474482059478760e-01 2.642612755298614502e-01 -2.756449952721595764e-02 -2.070591151714324951e-01 2.441311329603195190e-01 -3.720501810312271118e-02 -6.056783720850944519e-02 2.320541441440582275e-01 -1.391209512948989868e-01 3.190745413303375244e-01 -2.677308320999145508e-01 1.583077162504196167e-01 -1.383341010659933090e-02 2.367635518312454224e-01 -1.963585615158081055e-01 6.354136019945144653e-02 -2.744263112545013428e-01
-2.921776147559285164e-03 2.120200395584106445e-01 -1.814127862453460693e-01 1.720798909664154053e-01 -3.217707574367523193e-01 -3.688370343297719955e-03 3.496661186218261719e-01 -9.512265771627426147e-02 -9.578529745340347290e-02 -3.416438028216362000e-02 2.657825648784637451e-01 2.478080987930297852e-01 1.516963243484497070e-01 -1.963097788393497467e-02 2.150864303112030029e-01 7.873313874006271362e-02 9.238956868648529053e-02 1.272974610328674316e-01 -1.341979503631591797e-01 1.939571201801300049e-01 -1.208891570568084717e-01 1.067684888839721680e-01 1.979642510414123535e-01 -7.994189858436584473e-02 2.517222762107849121e-01 -3.642850220203399658e-01 1.027827262878417969e-01 4.128304123878479004e-02 2.552928961813449860e-02 2.242230921983718872e-01 -1.648133844137191772e-01 -3.181374445557594299e-02
-1.558021008968353271e-01 -3.184634074568748474e-02 -9.699146263301372528e-03 -1.060495525598526001e-01 1.180483959615230560e-02 1.071427464485168457e-01 1.129908040165901184e-01 -3.557224944233894348e-02 -3.384305536746978760e-01 -1.707038283348083496e-01 -8.440843969583511353e-02 -2.656108736991882324e-01 -2.052523642778396606e-01 -3.098669648170471191e-02 -2.401681616902351379e-02 -8.359265327453613281e-02 -1.838457072153687477e-03 1.942308098077774048e-01 -9.484265744686126709e-02 4.184635579586029053e-01 3.877747952938079834e-01 -2.259963303804397583e-01 8.228031545877456665e-02 -1.061115637421607971e-01 3.956689238548278809e-01 -2.109423577785491943e-01 7.159712910652160645e-02 -3.276139032095670700e-03 -1.061525717377662659e-01 2.675855904817581177e-02 -2.540054917335510254e-02 -7.477451115846633911e-02
8.429533243179321289e-02 4.667425528168678284e-02 -5.144396796822547913e-02 -1.764159947633743286e-01 -3.626973330974578857e-01 -6.618904322385787964e-02 2.222947627305984497e-01 -1.913454681634902954e-01 -1.630515009164810181e-01 -2.326045930385589600e-02 -2.734644114971160889e-01 -5.006865784525871277e-02 -9.790389984846115112e-02 1.364070326089859009e-01 -4.515298083424568176e-02 2.251497469842433929e-02 2.651841044425964355e-01 1.305384784936904907e-01 -4.586518406867980957e-01 1.110366210341453552e-01 3.424722328782081604e-02 1.709491759538650513e-02 8.186837285757064819e-02 -2.148561179637908936e-01 1.067445352673530579e-01 -3.181228339672088623e-01 1.661717593669891357e-01 -2.379516512155532837e-01 -1.465060561895370483e-01 1.059596799314022064e-02 -5.236887186765670776e-02 1.195847392082214355e-01
1.554442644119262695e-01 7.029336690902709961e-02 2.785979509353637695e-01 -1.637383364140987396e-02 -3.785144537687301636e-02 1.287280172109603882e-01 2.315838821232318878e-03 -3.096491396427154541e-01 -2.210293412208557129e-01 -2.911075577139854431e-02 -1.427611410617828369e-01 2.442681938409805298e-01 1.875353902578353882e-01 -2.734909951686859131e-01 2.891601324081420898e-01 9.781010448932647705e-02 8.726380765438079834e-02 7.759866421110928059e-04 -1.890885829925537109e-01 5.190051347017288208e-02 8.892238140106201172e-03 4.854056984186172485e-02 2.675205171108245850e-01 8.204934746026992798e-02 2.072689682245254517e-01 -2.635816037654876709e-01 -6.289853900671005249e-02 -1.346291452646255493e-01 3.893374204635620117e-01 1.410503983497619629e-01 9.820265322923660278e-02 -6.152446568012237549e-02
1.651451289653778076e-01 1.695835441350936890e-01 2.040968276560306549e-02 -1.046192646026611328e-01 -9.059997648000717163e-02 -2.693605124950408936e-01 5.787442624568939209e-02 -9.501135349273681641e-02 -8.110351860523223877e-02 -4.166087210178375244e-01 -8.444033563137054443e-02 2.228440046310424805e-01 -3.136577084660530090e-02 -4.918100833892822266e-01 -1.069429609924554825e-02 -3.819663822650909424e-02 3.336219117045402527e-02 1.536203473806381226e-01 -2.313625961542129517e-01 1.847117394208908081e-01 1.322394907474517822e-01 1.185989826917648315e-01 3.530845278874039650e-03 -9.104910492897033691e-02 2.599108219146728516e-01 -1.423152089118957520e-01 -1.327371317893266678e-02 -8.330108225345611572e-02 2.122142463922500610e-01 1.420428454875946045e-01 1.762031167745590210e-01 -1.212700009346008301e-01
2.200572192668914795e-01 2.187719047069549561e-01 7.605160772800445557e-02 1.248580589890480042e-01 -1.445774268358945847e-02 4.951922222971916199e-03 -9.887368232011795044e-02 -6.771744787693023682e-02 -3.274615705013275146e-01 -1.005267873406410217e-01 1.559560839086771011e-02 -7.636798918247222900e-02 7.178770750761032104e-02 1.175570115447044373e-01 2.672532200813293457e-01 -5.445615947246551514e-02 -2.240578830242156982e-02 1.668075174093246460e-01 -3.232629597187042236e-01 -1.657150872051715851e-02 6.172893568873405457e-02 -1.560457646846771240e-01 1.087951138615608215e-01 -8.964885026216506958e-02 2.367187887430191040e-01 -2.684175968170166016e-01 6.766510778106749058e-04 2.040873318910598755e-01 3.082932233810424805e-01 9.875420480966567993e-02 -3.148671686649322510e-01 3.100993037223815918e-01
1.678466945886611938e-01 -1.396238505840301514e-01 -1.176770851016044617e-01 1.924542486667633057e-01 -4.806550219655036926e-02 -2.471648715436458588e-02 1.130080875009298325e-02 -1.335034817457199097e-01 -2.969951927661895752e-01 -1.759480535984039307e-01 -1.664601415395736694e-01 2.666305303573608398e-01 -2.340646833181381226e-02 1.063312515616416931e-01 5.604617595672607422e-01 -2.313579320907592773e-01 1.627218425273895264e-01 -4.221498966217041016e-02 -1.155646219849586487e-01 -1.237966585904359818e-02 8.567240089178085327e-02 -5.202583968639373779e-02 1.706417202949523926e-01 -2.244449406862258911e-01 1.407054662704467773e-01 -5.185675248503684998e-02 -1.548449546098709106e-01 -1.447803229093551636e-01 -3.242783993482589722e-02 9.936261177062988281e-02 -1.189719289541244507e-01 2.435106188058853149e-01
-2.917222082614898682e-01 2.148231863975524902e-01 -1.059248074889183044e-01 3.146336674690246582e-01 5.894969031214714050e-02 -2.577004767954349518e-02 -1.124890744686126709e-01 -3.967006504535675049e-02 -2.832959592342376709e-01 -2.313304245471954346e-01 -7.176937907934188843e-02 -1.006809175014495850e-01 1.431172937154769897e-01 -1.080313399434089661e-01 1.340138316154479980e-01 1.062982752919197083e-01 3.273452818393707275e-01 2.478504925966262817e-01 -2.608697414398193359e-01 -9.937354922294616699e-02 1.013666912913322449e-01 -5.614500492811203003e-02 4.766242578625679016e-02 1.085836719721555710e-02 2.772313356399536133e-01 -2.102416902780532837e-01 1.028578877449035645e-01 2.472350187599658966e-02 5.097399000078439713e-03 1.965408623218536377e-01 3.035231232643127441e-01 6.586035341024398804e-02
-2.196291387081146240e-01 -5.110759288072586060e-02 -2.238072603940963745e-01 -1.916891708970069885e-02 -6.815227866172790527e-02 1.136720404028892517e-01 3.332929313182830811e-02 7.928997278213500977e-03 -1.825007200241088867e-01 1.445220131427049637e-02 -7.904607802629470825e-02 -1.459591537714004517e-01 -2.014578133821487427e-01 4.538827016949653625e-02 -5.787685513496398926e-03 -5.995346978306770325e-02 1.848928034305572510e-01 -3.656930327415466309e-01 -2.810225188732147217e-01 2.942205071449279785e-01 -2.886776253581047058e-02 1.843390464782714844e-01 3.063907325267791748e-01 -2.572787106037139893e-01 6.097495183348655701e-02 -3.889791369438171387e-01 -7.668542861938476562e-02 7.156301289796829224e-02 9.184985607862472534e-02 1.425753235816955566e-01 2.314716391265392303e-02 2.212473452091217041e-01
-1.229322850704193115e-01 -1.831031292676925659e-01 3.857506439089775085e-02 5.875058472156524658e-02 -5.664701014757156372e-02 -5.891660694032907486e-03 -2.026018351316452026e-01 -1.460273843258619308e-02 -2.003383487462997437e-01 -2.281346172094345093e-01 -9.440147876739501953e-02 -9.281288832426071167e-03 6.687728222459554672e-03 6.211537122726440430e-02 -3.947085887193679810e-02 1.496848370879888535e-02 2.520290017127990723e-01 -5.427921935915946960e-02 -4.161811992526054382e-02 7.016350328922271729e-02 7.424065470695495605e-02 2.413453534245491028e-02 3.256374597549438477e-01 -3.211166560649871826e-01 3.002830743789672852e-01 -4.481459856033325195e-01 1.095338389277458191e-01 -2.224650681018829346e-01 1.448138207197189331e-01 1.698800772428512573e-01 -3.673368692398071289e-02 -3.209528326988220215e-01
-2.632541060447692871e-01 4.059809818863868713e-02 1.101773232221603394e-02 1.702929884195327759e-01 5.908749625086784363e-02 -2.344952896237373352e-02 -3.343869745731353760e-02 -8.012873120605945587e-03 -5.476065352559089661e-02 -3.632531762123107910e-01 1.173867359757423401e-01 3.868246451020240784e-02 1.261364072561264038e-01 -1.583907008171081543e-01 1.895584315061569214e-01 1.797153651714324951e-01 1.808492243289947510e-01 1.951250135898590088e-01 -1.649511009454727173e-01 1.355829387903213501e-01 2.386547923088073730e-01 -2.172416895627975464e-01 1.463322639465332031e-01 -1.085365936160087585e-01 3.860843479633331299e-01 -6.559676025062799454e-03 2.254836708307266235e-01 4.078741651028394699e-03 7.154633104801177979e-02 1.727269738912582397e-01 2.906222343444824219e-01 2.493096739053726196e-01
-1.134357899427413940e-01 1.591997295618057251e-01 -1.356707215309143066e-01 -6.693718582391738892e-02 1.757894083857536316e-02 -1.737510412931442261e-01 1.349039971828460693e-01 -2.702576853334903717e-02 -2.189343124628067017e-01 1.379827857017517090e-01 1.438871175050735474e-01 -2.683772444725036621e-01 7.294638548046350479e-03 -3.154671937227249146e-02 1.286187022924423218e-01 -7.719797641038894653e-02 7.616596668958663940e-02 2.281061410903930664e-01 -2.802669703960418701e-01 -1.154341697692871094e-01 1.034905314445495605e-01 -6.715014576911926270e-02 3.346420526504516602e-01 -2.073296755552291870e-01 3.397526144981384277e-01 -1.154930740594863892e-01 -5.416539311408996582e-02 1.512080579996109009e-01 3.781037032604217529e-01 5.056375637650489807e-02 -2.924677729606628418e-01 -2.640896663069725037e-02
-1.315486878156661987e-01 -2.194730341434478760e-01 -1.285306923091411591e-02 2.066221535205841064e-01 -5.432085692882537842e-02 -2.072716951370239258e-01 9.137812256813049316e-02 6.592804193496704102e-02 -1.516259163618087769e-01 -1.753996312618255615e-01 9.125095605850219727e-02 1.329721212387084961e-01 1.798100024461746216e-02 -6.077508255839347839e-02 2.955085039138793945e-01 6.673341244459152222e-02 2.448147386312484741e-01 3.164253830909729004e-01 -2.212722897529602051e-01 2.829451262950897217e-01 2.811057567596435547e-01 -7.767406105995178223e-02 9.862820059061050415e-02 1.038016285747289658e-02 1.543012708425521851e-01 1.901363879442214966e-01 7.921868562698364258e-02 -2.314900606870651245e-01 2.544048428535461426e-01 -3.781686723232269287e-02 -2.187401652336120605e-01 -1.992728561162948608e-01
5.436775833368301392e-02 2.919576764106750488e-01 -3.858192637562751770e-02 2.072501368820667267e-02 1.665878593921661377e-01 -2.608512043952941895e-01 1.503455340862274170e-01 1.022226661443710327e-01 -1.879703104496002197e-01 -6.793610006570816040e-02 1.851942576467990875e-02 5.395583435893058777e-02 1.350720673799514771e-01 2.969088032841682434e-02 4.761661961674690247e-02 -7.119441777467727661e-02 -6.033184379339218140e-02 1.927029788494110107e-01 -3.033167421817779541e-01 7.312183082103729248e-02 -1.257522497326135635e-02 1.209520641714334488e-02 1.677744835615158081e-02 -1.308325827121734619e-01 3.866922855377197266e-01 -2.076074182987213135e-01 8.135770261287689209e-02 2.447517067193984985e-01 3.771671950817108154e-01 2.403708174824714661e-02 -3.724109530448913574e-01 1.219503656029701233e-01
2.358678132295608521e-01 2.171858772635459900e-02 1.267405450344085693e-01 2.702311277389526367e-01 -9.165763854980468750e-02 -1.717700213193893433e-01 -9.236533194780349731e-02 -2.983279526233673096e-03 -2.865583002567291260e-01 -6.820967793464660645e-02 4.020398557186126709e-01 -6.267791986465454102e-02 -1.433675177395343781e-02 1.685245484113693237e-01 3.862665295600891113e-01 -5.669572949409484863e-02 1.536091566085815430e-01 1.771166175603866577e-01 -1.160961166024208069e-01 2.445166185498237610e-02 -5.701464042067527771e-02 -3.528815880417823792e-02 2.475891560316085815e-01 -2.489769011735916138e-01 1.713753789663314819e-01 -2.352415472269058228e-01 -2.484187483787536621e-02 2.444012016057968140e-01 1.273635327816009521e-01 7.058674097061157227e-02 4.534516111016273499e-02 9.929702430963516235e-02
-1.388445198535919189e-01 2.724512517452239990e-01 -1.936986856162548065e-02 2.401885539293289185e-01 1.892719566822052002e-01 1.560821384191513062e-01 1.256983429193496704e-01 2.119409739971160889e-01 -2.154427766799926758e-01 -1.044112667441368103e-01 1.039462313055992126e-01 -1.773953288793563843e-01 1.587698310613632202e-01 8.272794634103775024e-02 2.378045767545700073e-01 6.481532007455825806e-02 2.581229209899902344e-01 2.891013920307159424e-01 -2.935637235641479492e-01 1.295445412397384644e-01 2.728161513805389404e-01 -1.361414939165115356e-01 -2.870750322472304106e-04 -3.991585969924926758e-02 1.056054756045341492e-01 -3.118853569030761719e-01 -7.674048840999603271e-02 1.887875348329544067e-01 -3.729714453220367432e-02 3.257421776652336121e-02 1.870687901973724365e-01 6.427711341530084610e-04
3.549266979098320007e-02 3.528840839862823486e-02 3.170678392052650452e-02 3.527122363448143005e-02 6.631237268447875977e-02 1.221740469336509705e-01 1.422580480575561523e-01 3.938029333949089050e-02 2.234109789133071899e-01 -3.233241438865661621e-01 1.933351010084152222e-01 1.600151299498975277e-04 -8.160626143217086792e-02 6.788981263525784016e-04 2.534059584140777588e-01 7.230547815561294556e-02 1.565696299076080322e-01 4.800105467438697815e-02 -3.784331977367401123e-01 3.248791694641113281e-01 3.961807191371917725e-01 3.724903613328933716e-02 1.029701605439186096e-01 -1.284300386905670166e-01 2.177408784627914429e-01 -1.698384284973144531e-01 2.573309540748596191e-01 -1.450646817684173584e-01 2.247743308544158936e-02 5.781197547912597656e-02 -2.402479946613311768e-01 -9.782442823052406311e-03
-4.429526627063751221e-01 2.021369040012359619e-01 -3.103654384613037109e-01 -4.521020874381065369e-02 1.331796199083328247e-01 -3.998534753918647766e-02 1.108436584472656250e-01 5.728996358811855316e-03 -2.560925781726837158e-01 -1.934195905923843384e-01 -9.289363026618957520e-02 -5.641237273812294006e-02 6.796882301568984985e-02 1.371064484119415283e-01 2.279828637838363647e-01 -1.167001798748970032e-01 7.470025122165679932e-02 1.480823308229446411e-01 -1.189287975430488586e-01 8.562598377466201782e-02 2.544392049312591553e-01 1.012979745864868164e-01 1.156706064939498901e-01 -1.758536100387573242e-01 3.137219250202178955e-01 1.776645891368389130e-02 2.910942733287811279e-01 -8.025658130645751953e-02 -1.101506352424621582e-01 6.126114353537559509e-02 -6.335945427417755127e-02 -2.257996201515197754e-01
2.199002951383590698e-01 1.452921926975250244e-01 2.418952882289886475e-01 2.407290488481521606e-01 2.038084119558334351e-01 -1.096630021929740906e-01 -2.139382064342498779e-01 2.537802094593644142e-03 -1.357164382934570312e-01 -1.155026555061340332e-01 2.907863557338714600e-01 2.756663970649242401e-02 6.702028959989547729e-02 6.149120628833770752e-03 4.544672966003417969e-01 -1.404310464859008789e-01 1.238981112837791443e-01 1.794983744621276855e-01 -1.186015531420707703e-01 1.498658210039138794e-01 8.304499834775924683e-02 4.811326414346694946e-02 1.930735707283020020e-01 -5.065085738897323608e-02 3.291749656200408936e-01 -2.435654401779174805e-01 -1.007616445422172546e-01 1.954750865697860718e-01 7.740595936775207520e-02 2.770482376217842102e-02 5.965990945696830750e-03 1.042768210172653198e-01
-2.855776250362396240e-01 2.744068019092082977e-02 1.882535517215728760e-01 7.201985269784927368e-02 8.808235079050064087e-02 1.027725636959075928e-01 1.292617768049240112e-01 -1.589290201663970947e-01 2.281160093843936920e-02 -2.502505183219909668e-01 7.553379982709884644e-02 5.607206001877784729e-02 4.120076447725296021e-02 2.914901357144117355e-03 2.142906934022903442e-01 7.403964549303054810e-02 2.806743085384368896e-01 1.663442850112915039e-01 -1.168018877506256104e-01 -1.051328051835298538e-02 2.072445601224899292e-01 -2.403805255889892578e-01 5.218252167105674744e-02 -1.170786023139953613e-01 3.240566849708557129e-01 -1.989047974348068237e-01 1.622879356145858765e-01 1.736473441123962402e-01 -8.784055709838867188e-03 4.450787007808685303e-01 8.827682584524154663e-02 2.174351066350936890e-01
-2.106662690639495850e-01 8.066469430923461914e-02 8.045000582933425903e-02 -1.004444286227226257e-01 1.843700110912322998e-01 -1.500681787729263306e-01 -8.534650504589080811e-02 3.161761164665222168e-02 -1.199707854539155960e-03 -2.356946170330047607e-01 -4.539308696985244751e-02 -5.078778788447380066e-02 1.103825345635414124e-01 1.000654622912406921e-01 2.744432389736175537e-01 -1.943444460630416870e-01 4.774438962340354919e-02 -1.500514298677444458e-01 -5.579674988985061646e-02 1.317258328199386597e-01 1.561244577169418335e-01 -2.310397028923034668e-01 2.222409844398498535e-01 -1.047343388199806213e-01 3.031094968318939209e-01 -3.277496397495269775e-01 1.467822194099426270e-01 -8.637778460979461670e-02 4.351494014263153076e-01 5.825435742735862732e-02 1.219021305441856384e-01 -2.301978319883346558e-01
-1.496737822890281677e-02 -1.021083444356918335e-01 -1.792854219675064087e-01 9.868546575307846069e-02 1.112687066197395325e-01 -2.705260813236236572e-01 7.869530469179153442e-02 -9.810855984687805176e-02 -2.503444850444793701e-01 8.588355779647827148e-02 -1.879773475229740143e-02 1.150701120495796204e-01 9.894059598445892334e-02 6.876324117183685303e-02 -1.230058819055557251e-01 2.080871015787124634e-01 6.962506473064422607e-02 -6.456097960472106934e-02 -3.370518386363983154e-01 4.437465965747833252e-01 5.442839115858078003e-02 -1.490373015403747559e-01 3.605128526687622070e-01 7.097416371107101440e-02 2.295963168144226074e-01 -1.767460107803344727e-01 4.091815650463104248e-02 -2.114308066666126251e-02 3.253324329853057861e-01 -7.471112906932830811e-02 2.402754873037338257e-02 1.081947758793830872e-01
-3.197552636265754700e-02 1.998584866523742676e-01 5.561098828911781311e-02 -7.581937313079833984e-02 1.840066015720367432e-01 -6.414084881544113159e-02 3.772797882556915283e-01 -1.722322590649127960e-02 -2.005985528230667114e-01 -9.318096190690994263e-02 2.949550449848175049e-01 9.207949042320251465e-03 -1.468956470489501953e-01 -2.041915431618690491e-02 4.350935518741607666e-01 -3.312090337276458740e-01 1.946960091590881348e-01 2.551829628646373749e-02 -2.513305842876434326e-01 6.835401989519596100e-03 -1.643113046884536743e-01 2.155453152954578400e-02 8.217111974954605103e-02 -2.058256417512893677e-03 1.837851554155349731e-01 -1.090800985693931580e-01 -9.968823194503784180e-02 1.274988353252410889e-01 2.769895195960998535e-01 -4.104273766279220581e-02 3.409544751048088074e-02 1.585783362388610840e-01
1.538756042718887329e-01 -6.870715320110321045e-02 2.183562964200973511e-01 5.417645722627639771e-02 -1.981364637613296509e-01 -1.854595541954040527e-01 3.710801899433135986e-02 2.402793616056442261e-01 -3.126198947429656982e-01 -1.733490228652954102e-01 -1.559020578861236572e-01 2.615125775337219238e-01 3.711770987138152122e-03 -2.111575007438659668e-01 2.332013696432113647e-01 -1.742765158414840698e-01 1.142752990126609802e-01 1.054860875010490417e-01 -2.224413305521011353e-01 2.276875674724578857e-01 -1.289063543081283569e-01 1.691550388932228088e-02 2.401678264141082764e-01 -1.448298543691635132e-01 1.495603471994400024e-01 -2.197956144809722900e-01 2.455455809831619263e-01 -1.785828769207000732e-01 1.272010356187820435e-01 -1.040872037410736084e-01 1.636185646057128906e-01 2.598939836025238037e-02
5.392153561115264893e-02 -2.420800365507602692e-02 -3.142633438110351562e-01 1.963770836591720581e-01 -1.102005224674940109e-02 -9.550270438194274902e-02 2.416511774063110352e-01 2.681255806237459183e-03 -1.216235458850860596e-01 -7.922816276550292969e-02 6.054953858256340027e-02 -5.056424811482429504e-02 7.159798592329025269e-02 -2.653835415840148926e-01 2.009520530700683594e-01 1.982491463422775269e-01 1.015557162463665009e-02 -2.894267626106739044e-02 -2.271493375301361084e-01 1.555128991603851318e-01 -6.501517444849014282e-02 4.034693911671638489e-02 2.549702227115631104e-01 -1.478107422590255737e-01 2.566167712211608887e-01 -2.210686802864074707e-01 -2.434926778078079224e-01 -3.277486860752105713e-01 1.902170926332473755e-01 3.345205187797546387e-01 9.985131770372390747e-02 -9.055562317371368408e-03
2.493582218885421753e-01 7.574924081563949585e-02 2.511341273784637451e-01 1.054362282156944275e-01 -1.610183566808700562e-01 2.749762311577796936e-02 -8.679749071598052979e-02 -2.253328412771224976e-01 -1.645462960004806519e-01 -9.222361445426940918e-02 1.922578066587448120e-01 6.494891643524169922e-02 2.629988826811313629e-02 -1.101722642779350281e-01 3.259189724922180176e-01 1.825742274522781372e-01 7.231008261442184448e-02 1.330669969320297241e-01 -1.085615530610084534e-01 3.449455797672271729e-01 -2.866950258612632751e-02 1.453612297773361206e-01 3.229022026062011719e-01 1.323606371879577637e-01 2.074462026357650757e-01 -2.689768671989440918e-01 -5.153205245733261108e-03 -1.563778668642044067e-01 3.040750920772552490e-01 1.079731509089469910e-01 3.521860763430595398e-02 3.299402073025703430e-02
1.626127958297729492e-01 4.939393326640129089e-02 -9.951958805322647095e-02 -1.939968317747116089e-01 -1.849752366542816162e-01 -7.936999946832656860e-02 9.781628847122192383e-02 -6.601988524198532104e-02 -3.146708011627197266e-01 1.403755694627761841e-01 1.581233181059360504e-02 -9.151685982942581177e-02 -1.417659521102905273e-01 -5.099625140428543091e-02 1.165552660822868347e-01 -1.669296473264694214e-01 -6.280922889709472656e-02 8.862990885972976685e-02 -1.922413259744644165e-01 9.021528810262680054e-02 1.546514779329299927e-01 -2.045363783836364746e-01 3.075701557099819183e-02 -1.100251078605651855e-01 1.145218536257743835e-01 -5.198871493339538574e-01 2.688620798289775848e-02 -3.295933008193969727e-01 2.532896399497985840e-01 1.669373512268066406e-01 -1.607088744640350342e-01 1.770198196172714233e-01
-5.583445355296134949e-02 -1.867209821939468384e-01 2.359106205403804779e-03 4.758352413773536682e-02 -3.967759907245635986e-01 -1.826970726251602173e-01 2.041812539100646973e-01 -5.377909168601036072e-02 -1.960077434778213501e-01 -1.851621121168136597e-01 -7.644091267138719559e-03 -8.476229384541511536e-03 8.745579421520233154e-02 2.307454794645309448e-01 1.800477355718612671e-01 -1.038285810500383377e-02 7.233110815286636353e-02 3.512345626950263977e-02 1.759018376469612122e-02 2.211402952671051025e-01 -8.635008335113525391e-02 1.123339012265205383e-01 5.035982131958007812e-01 -1.607081741094589233e-01 1.570357829332351685e-01 -2.436308115720748901e-01 1.055319681763648987e-01 -1.233473047614097595e-01 2.836597561836242676e-01 -1.401530951261520386e-02 5.645896494388580322e-02 -9.326954931020736694e-02
-2.465377151966094971e-01 2.391902655363082886e-01 1.425437331199645996e-01 -1.850778353400528431e-03 -7.486516982316970825e-02 2.968579344451427460e-02 2.130277156829833984e-01 -1.610837131738662720e-01 -2.571232616901397705e-01 -1.354397088289260864e-01 -3.525817394256591797e-01 2.987049706280231476e-02 9.752128273248672485e-02 -1.272763460874557495e-01 -1.539133191108703613e-01 -4.955087229609489441e-02 1.793360114097595215e-01 3.809013217687606812e-02 -3.020820319652557373e-01 3.102049790322780609e-02 1.189880743622779846e-01 -2.649183273315429688e-01 -1.560429930686950684e-01 -3.227388262748718262e-01 2.483886480331420898e-01 -2.313154935836791992e-01 -1.198065727949142456e-01 -8.358496427536010742e-02 2.206479012966156006e-02 -5.490201711654663086e-02 1.203905418515205383e-01 1.706958562135696411e-01
-7.216106355190277100e-02 3.262488245964050293e-01 -2.353281080722808838e-01 1.056605130434036255e-01 4.881391674280166626e-02 1.632480621337890625e-01 2.564049959182739258e-01 1.827879846096038818e-01 -4.657711088657379150e-01 -2.116691023111343384e-01 5.816117674112319946e-02 -2.820522189140319824e-01 1.012216880917549133e-02 3.954281285405158997e-02 6.748349964618682861e-02 1.634658575057983398e-01 2.684781253337860107e-01 2.041969299316406250e-01 -1.738296002149581909e-01 -8.875564485788345337e-02 1.149164661765098572e-01 -6.116215139627456665e-02 2.147254943847656250e-01 -1.055387184023857117e-01 1.209487169981002808e-01 -2.408806085586547852e-01 -3.412207588553428650e-02 8.278033882379531860e-02 6.266823410987854004e-02 5.377617478370666504e-02 -4.231507703661918640e-02 -2.563999593257904053e-02
-3.750344365835189819e-02 -1.420893371105194092e-01 1.006415784358978271e-01 6.461133062839508057e-02 4.476307705044746399e-02 -4.580418579280376434e-03 -1.801372766494750977e-01 -1.587959527969360352e-01 -1.061761155724525452e-01 -3.612236380577087402e-01 -1.190973743796348572e-01 1.577357798814773560e-01 5.445376411080360413e-02 -9.152685105800628662e-02 5.746690183877944946e-02 -1.647065728902816772e-01 1.213196963071823120e-01 -5.646591633558273315e-02 -4.036696255207061768e-01 9.502262622117996216e-02 -1.390374004840850830e-01 1.412249803543090820e-01 2.146277278661727905e-01 -2.834665179252624512e-01 8.568857610225677490e-02 -3.314712345600128174e-01 3.070337772369384766e-01 -3.623512014746665955e-02 2.351133674383163452e-01 -9.491506218910217285e-02 2.215477526187896729e-01 -8.254511281847953796e-03
-4.266090318560600281e-02 9.129343926906585693e-02 -3.043105453252792358e-02 -7.391528226435184479e-03 1.564277708530426025e-01 4.219620674848556519e-02 6.880767643451690674e-02 1.555482000112533569e-01 -4.208349585533142090e-01 -1.606854423880577087e-02 4.752853140234947205e-02 5.676731467247009277e-02 -6.559427827596664429e-02 1.395887881517410278e-01 2.304794043302536011e-01 3.513228595256805420e-01 2.082439810037612915e-01 1.138625591993331909e-01 -2.923376858234405518e-01 6.839323043823242188e-02 1.752604544162750244e-01 -1.150877177715301514e-01 -5.169900879263877869e-02 -3.515008687973022461e-01 2.015952467918395996e-01 7.893159240484237671e-02 1.150082051753997803e-01 1.487322449684143066e-01 3.111171126365661621e-01 -2.549139223992824554e-02 2.185013890266418457e-01 8.028176426887512207e-02
2.819896303117275238e-02 -9.084194898605346680e-02 -7.066162675619125366e-02 -1.360542625188827515e-01 -3.092615008354187012e-01 -2.472170144319534302e-01 -2.974830865859985352e-01 -2.816367745399475098e-01 -2.998460233211517334e-01 -1.916510611772537231e-01 1.326296627521514893e-01 -9.492921829223632812e-02 8.855788409709930420e-02 1.242703348398208618e-01 1.298010647296905518e-01 -1.423428207635879517e-01 2.194141149520874023e-01 3.314869105815887451e-02 6.913206726312637329e-02 1.527627557516098022e-01 1.243011876940727234e-01 7.725875824689865112e-02 1.128202006220817566e-01 -1.816027015447616577e-01 4.614717066287994385e-01 -1.593866497278213501e-01 2.613739855587482452e-02 2.770835161209106445e-02 9.534154087305068970e-02 -9.572172164916992188e-02 1.612149029970169067e-01 2.646181359887123108e-02
-3.382589221000671387e-01 1.050514504313468933e-01 1.686081737279891968e-01 1.961452513933181763e-02 1.078673750162124634e-01 -2.771469950675964355e-01 1.578673273324966431e-01 -3.261094987392425537e-01 -2.599541246891021729e-01 2.634756267070770264e-02 -3.580670431256294250e-02 -1.877059340476989746e-01 3.795544430613517761e-02 -5.821164324879646301e-02 1.008910611271858215e-01 -3.675540164113044739e-02 9.844104200601577759e-02 1.758234053850173950e-01 -4.266126081347465515e-02 4.586021974682807922e-02 2.005306771025061607e-03 -1.328883767127990723e-01 7.818767428398132324e-02 -4.277726113796234131e-01 2.764477133750915527e-01 -3.014430105686187744e-01 8.698433637619018555e-02 2.507829666137695312e-01 -4.742396995425224304e-02 5.243421532213687897e-03 8.991991728544235229e-02 -7.393068075180053711e-02
3.435869514942169189e-02 -6.566199660301208496e-02 -2.474292367696762085e-02 1.245177537202835083e-01 -7.315895706415176392e-02 -3.775259256362915039e-01 1.224967986345291138e-01 -5.143190547823905945e-02 -1.461171060800552368e-01 -1.144775003194808960e-01 -2.215369790792465210e-01 -3.285012841224670410e-01 3.916830569505691528e-02 1.457811892032623291e-01 1.308151185512542725e-01 -2.344375252723693848e-01 9.982534497976303101e-02 1.559110730886459351e-01 -1.590768843889236450e-01 -1.337965298444032669e-02 1.583715677261352539e-01 -4.092703107744455338e-03 -1.065854802727699280e-01 -3.350602686405181885e-01 4.674129486083984375e-01 3.883831901475787163e-03 -1.600273400545120239e-01 1.887738406658172607e-01 1.598841398954391479e-01 -1.035647466778755188e-02 5.222836136817932129e-02 9.970502555370330811e-02
1.883861422538757324e-02 1.029812395572662354e-01 2.418296784162521362e-01 1.941964626312255859e-01 1.006817910820245743e-02 1.469012629240751266e-02 -6.668550521135330200e-02 -8.168872445821762085e-02 -4.128198921680450439e-01 -2.081372141838073730e-01 2.268262058496475220e-01 -7.768334448337554932e-02 -2.672062218189239502e-01 -7.745566964149475098e-02 3.130518496036529541e-01 -2.098873853683471680e-01 3.999317437410354614e-02 2.888685166835784912e-01 -8.336862921714782715e-02 -3.339420258998870850e-02 3.447275236248970032e-02 1.511907763779163361e-02 2.770424485206604004e-01 -3.694003224372863770e-01 3.937660902738571167e-02 -5.127798020839691162e-02 8.289398625493049622e-03 9.472630172967910767e-02 2.602150291204452515e-02 1.437273025512695312e-01 1.343974173069000244e-01 -1.742840260267257690e-01
1.902761012315750122e-01 1.011895686388015747e-01 9.846660494804382324e-02 2.958146035671234131e-01 -8.313155174255371094e-02 -1.360406279563903809e-01 1.565735042095184326e-01 -4.647260159254074097e-02 -1.621026247739791870e-01 -1.068813130259513855e-01 -3.061979413032531738e-01 4.382175952196121216e-02 -7.972644269466400146e-02 -4.611787199974060059e-02 -1.730424910783767700e-02 -1.131068468093872070e-01 2.972690165042877197e-01 -1.906592696905136108e-01 -1.330738514661788940e-01 5.007130280137062073e-02 -1.044189184904098511e-01 1.998566389083862305e-01 2.025958746671676636e-01 -1.012418195605278015e-01 -8.870985358953475952e-03 -5.362999439239501953e-01 2.836580276489257812e-01 -1.262289658188819885e-02 7.998190075159072876e-02 1.088919714093208313e-01 1.047321185469627380e-01 6.847745180130004883e-02
-3.712010756134986877e-02 -4.394088685512542725e-01 -2.550363726913928986e-02 7.829738408327102661e-02 -3.510574623942375183e-02 -2.787684500217437744e-01 2.465524226427078247e-01 5.577053502202033997e-02 -2.318399399518966675e-01 -1.416255980730056763e-01 -6.239833682775497437e-02 -1.045123906806111336e-03 -2.772344276309013367e-02 -1.099415346980094910e-01 1.793096959590911865e-01 1.782638430595397949e-01 -2.999242208898067474e-02 -1.064781546592712402e-01 -3.764075934886932373e-01 2.098606526851654053e-01 -4.188349936157464981e-03 1.120537519454956055e-01 -6.490205973386764526e-02 6.327330600470304489e-03 3.688701987266540527e-01 -2.465227246284484863e-01 -2.980605140328407288e-02 2.111398577690124512e-01 -6.818853318691253662e-02 -1.167883723974227905e-01 7.701995223760604858e-02 1.418268680572509766e-01
-7.775200903415679932e-02 1.911607831716537476e-01 -9.167004376649856567e-02 2.351884096860885620e-01 3.835178539156913757e-02 -6.695913523435592651e-02 -1.085037291049957275e-01 -6.756225228309631348e-02 -4.841724038124084473e-01 -2.861970067024230957e-01 -1.553210243582725525e-02 -6.173099204897880554e-02 2.280014604330062866e-01 6.393481791019439697e-02 1.070853844285011292e-01 8.276911824941635132e-02 2.542283535003662109e-01 1.482152789831161499e-01 -1.545187234878540039e-01 -8.610039949417114258e-02 2.643003761768341064e-01 -1.641436517238616943e-01 -1.156342327594757080e-01 -5.273622646927833557e-02 2.534704804420471191e-01 -1.999481022357940674e-01 3.663285821676254272e-02 9.247072786092758179e-02 -1.172947362065315247e-01 2.044325619935989380e-01 9.386190026998519897e-02 2.594408690929412842e-01
-2.107095569372177124e-01 3.534739837050437927e-02 7.069938629865646362e-02 1.541153937578201294e-01 -3.471177071332931519e-02 -1.124669685959815979e-01 6.371617317199707031e-03 4.859914258122444153e-02 -1.493399143218994141e-01 -7.930321246385574341e-02 5.071335285902023315e-02 1.578295826911926270e-01 -1.611507982015609741e-01 -3.262037336826324463e-01 4.323814809322357178e-01 5.242928117513656616e-02 2.564014196395874023e-01 9.246449917554855347e-02 -3.554799854755401611e-01 1.380242109298706055e-01 2.265583723783493042e-01 -7.064682990312576294e-02 1.084350049495697021e-01 3.508712723851203918e-02 6.266658753156661987e-02 1.120835691690444946e-01 1.329072266817092896e-01 -1.188008636236190796e-01 3.155630230903625488e-01 1.688581518828868866e-02 -3.005688190460205078e-01 6.082713603973388672e-02
3.555572032928466797e-02 -4.411780089139938354e-02 -6.029516085982322693e-02 4.548201709985733032e-02 -4.446572810411453247e-02 -2.224251329898834229e-01 3.111100494861602783e-01 -4.845371842384338379e-02 -1.524288207292556763e-01 -7.260211557149887085e-02 1.459097415208816528e-01 -9.195732325315475464e-02 -1.092124953866004944e-01 7.340253330767154694e-03 3.251048922538757324e-01 -3.398087322711944580e-01 -1.466051787137985229e-01 1.445200294256210327e-01 -1.633591800928115845e-01 1.556122153997421265e-01 1.013398543000221252e-01 -6.686943769454956055e-02 -1.003249734640121460e-01 -2.838542163372039795e-01 2.031213194131851196e-01 -3.154002130031585693e-01 -6.446283310651779175e-02 -9.908491373062133789e-02 2.440283745527267456e-01 1.787903904914855957e-01 -3.212213218212127686e-01 3.215925395488739014e-02
1.872071152320131660e-04 1.069512125104665756e-02 -2.502572536468505859e-02 1.031628921627998352e-01 3.215569257736206055e-02 -2.597781419754028320e-01 5.324406921863555908e-02 -3.301712125539779663e-02 -1.353310495615005493e-01 -2.328474223613739014e-01 -4.113380610942840576e-01 2.971147000789642334e-02 -1.538331359624862671e-01 1.955037415027618408e-01 1.478713750839233398e-01 -2.538853585720062256e-01 -8.675772696733474731e-02 3.358588218688964844e-01 -3.792458176612854004e-01 3.776856511831283569e-02 -2.645541131496429443e-01 -1.551675144582986832e-03 2.326862365007400513e-01 -3.111577592790126801e-02 2.117273211479187012e-01 -2.266917824745178223e-01 -6.317403912544250488e-02 2.395142428576946259e-02 -7.983062416315078735e-03 6.420831382274627686e-02 8.982733637094497681e-02 -1.470605880022048950e-01
1.424437165260314941e-01 2.462232410907745361e-01 -1.296582818031311035e-01 -1.808770447969436646e-01 3.646348789334297180e-02 -2.234659194946289062e-01 -3.865087032318115234e-02 -8.401003479957580566e-02 -1.367765367031097412e-01 -1.047443971037864685e-01 1.271898001432418823e-01 -1.445002406835556030e-01 -2.137203067541122437e-01 -6.112016364932060242e-02 2.253768146038055420e-01 -1.459275484085083008e-01 -9.822443872690200806e-02 2.338801622390747070e-01 -1.758856922388076782e-01 5.436278507113456726e-02 3.672520071268081665e-02 6.365409935824573040e-04 2.313313782215118408e-01 3.538107872009277344e-02 3.745032548904418945e-01 -3.338114321231842041e-01 5.502769351005554199e-02 1.645538508892059326e-01 3.753477334976196289e-01 -2.404333837330341339e-02 -2.066161334514617920e-01 3.467605635523796082e-02
-2.198309302330017090e-01 1.083311662077903748e-01 -3.416351974010467529e-02 4.063379764556884766e-02 -7.975020259618759155e-02 1.118134558200836182e-01 1.651162952184677124e-01 -2.221553213894367218e-02 -3.750928342342376709e-01 -5.609476938843727112e-02 -1.583974361419677734e-01 -6.425204873085021973e-02 -1.854127645492553711e-01 -1.711682826280593872e-01 1.685499027371406555e-02 -3.335848078131675720e-02 4.652959853410720825e-02 4.095474779605865479e-01 -6.861191242933273315e-02 2.436025738716125488e-01 2.539519667625427246e-01 -8.823049813508987427e-02 -8.743236958980560303e-02 -2.108895331621170044e-01 2.451891303062438965e-01 -4.710714146494865417e-02 -2.294429689645767212e-01 3.227202221751213074e-02 1.854420155286788940e-01 3.535968363285064697e-01 -5.884800106287002563e-02 -1.229826435446739197e-01
1.730616688728332520e-01 -7.932660728693008423e-02 1.765336841344833374e-01 1.473123282194137573e-01 1.625572517514228821e-02 1.244822330772876740e-02 2.041878551244735718e-01 -1.261100769042968750e-01 -3.226455450057983398e-01 -3.230231404304504395e-01 1.993297338485717773e-01 -6.378371268510818481e-02 -3.085425794124603271e-01 -1.108286380767822266e-01 1.957713216543197632e-01 -1.315556317567825317e-01 5.875442922115325928e-02 2.896282374858856201e-01 -1.350637525320053101e-01 -6.580071896314620972e-02 -1.294455379247665405e-01 5.367738381028175354e-02 3.883342444896697998e-01 -2.604708671569824219e-01 1.118910685181617737e-01 2.754269912838935852e-02 -3.776998072862625122e-02 1.630771607160568237e-01 7.703725993633270264e-02 1.938285529613494873e-01 -7.520017679780721664e-03 -6.680185347795486450e-02
-1.456514894962310791e-01 9.355123341083526611e-02 6.180160120129585266e-02 -4.925783351063728333e-02 -2.845572531223297119e-01 6.535680498927831650e-03 1.677063405513763428e-01 6.012344360351562500e-02 5.722999107092618942e-03 -5.987551063299179077e-02 4.312866181135177612e-02 -1.690512448549270630e-01 9.021840244531631470e-02 -1.111148148775100708e-01 3.916948139667510986e-01 -2.607440948486328125e-01 7.708173990249633789e-02 1.140800863504409790e-02 -1.609878093004226685e-01 -9.724157303571701050e-02 1.755439788103103638e-01 1.553963720798492432e-01 1.751218922436237335e-02 -1.432958338409662247e-02 1.158228591084480286e-01 -3.081060647964477539e-01 2.916156686842441559e-02 -1.029031351208686829e-01 3.098177313804626465e-01 4.296408891677856445e-01 2.595336139202117920e-01 1.021643131971359253e-01
-1.306462883949279785e-01 -6.828077882528305054e-02 8.160275220870971680e-02 8.236953057348728180e-03 -1.747450977563858032e-01 -1.267727762460708618e-01 -1.112413629889488220e-01 1.028580963611602783e-02 -2.222605198621749878e-01 -1.389228701591491699e-01 -1.090767681598663330e-01 1.767672300338745117e-01 2.564762532711029053e-01 -7.038430310785770416e-03 2.895565629005432129e-01 -1.766255646944046021e-01 2.975993752479553223e-01 5.528521910309791565e-02 -1.391641199588775635e-01 1.109792068600654602e-01 -1.380969304591417313e-02 1.885819435119628906e-01 1.419868767261505127e-01 -1.955310702323913574e-01 3.169911503791809082e-01 -2.127508521080017090e-01 3.363609611988067627e-01 1.942705549299716949e-02 3.493424877524375916e-02 -3.521845936775207520e-01 -1.223521828651428223e-01 -5.294984206557273865e-02
-5.627569556236267090e-02 1.454785615205764771e-01 -1.288544833660125732e-01 1.782402247190475464e-01 -1.128722056746482849e-01 2.667534947395324707e-01 3.350250422954559326e-02 1.613046824932098389e-01 -3.513745665550231934e-01 -1.970986425876617432e-01 -2.576617151498794556e-02 -1.925093084573745728e-01 1.536606699228286743e-01 2.647703886032104492e-02 8.687222748994827271e-02 1.859081238508224487e-01 2.931340634822845459e-01 2.991590201854705811e-01 -1.769029498100280762e-01 -5.452178791165351868e-02 2.187088578939437866e-01 -1.728088036179542542e-02 1.183110252022743225e-01 9.502417407929897308e-03 3.107376396656036377e-01 -2.750335037708282471e-01 1.123997420072555542e-01 9.158079326152801514e-02 -1.346060633659362793e-01 2.353105694055557251e-01 9.607144445180892944e-02 4.412867128849029541e-02
8.048821240663528442e-02 2.574821375310420990e-02 4.025156795978546143e-02 2.211839333176612854e-02 -1.165494248270988464e-01 -5.363022536039352417e-02 2.529624104499816895e-01 -2.324987575411796570e-02 -5.005856752395629883e-01 -9.555683284997940063e-02 -7.407245784997940063e-02 -1.142249852418899536e-01 2.187901437282562256e-01 -1.239370852708816528e-01 1.218172311782836914e-01 1.741102337837219238e-01 1.761426627635955811e-01 -8.678716421127319336e-02 -1.016579195857048035e-02 -3.824582695960998535e-02 -4.457061644643545151e-03 -4.775042459368705750e-02 4.942663908004760742e-01 -1.810165047645568848e-01 2.226343750953674316e-01 9.169452637434005737e-02 2.405634075403213501e-01 1.257787942886352539e-01 4.529184475541114807e-02 1.685599237680435181e-01 -1.346201598644256592e-01 1.529128551483154297e-01
8.084198832511901855e-02 -1.891527771949768066e-01 -8.434114605188369751e-02 -5.210262164473533630e-02 -3.085353970527648926e-02 -2.512130439281463623e-01 7.966819405555725098e-02 -1.438654959201812744e-02 -1.494078040122985840e-01 -2.362816184759140015e-01 -2.132258713245391846e-01 -1.057432815432548523e-01 -2.418904006481170654e-01 2.552549839019775391e-01 3.415195941925048828e-01 1.693823933601379395e-01 2.144081592559814453e-01 -3.944570198655128479e-02 -1.920146048069000244e-01 3.919050469994544983e-02 1.476026028394699097e-01 -9.626188874244689941e-02 -1.344767492264509201e-02 -1.810961365699768066e-01 3.432701528072357178e-01 -3.153289258480072021e-01 5.765375122427940369e-02 1.592521816492080688e-01 8.230327069759368896e-02 -1.560165286064147949e-01 1.458327919244766235e-01 -1.586100608110427856e-01
6.741356104612350464e-02 9.702607989311218262e-02 -2.922086417675018311e-01 2.113378196954727173e-01 2.340001054108142853e-02 -2.145638167858123779e-01 -2.480378001928329468e-02 1.636898703873157501e-02 -1.363257616758346558e-01 -1.827778667211532593e-01 -2.715780735015869141e-01 2.947151660919189453e-01 -1.308656483888626099e-01 1.849343180656433105e-01 2.210487425327301025e-01 -3.258970677852630615e-01 2.883168160915374756e-01 1.141752153635025024e-01 -1.737548708915710449e-01 -1.629908680915832520e-01 -1.162276789546012878e-01 9.533638134598731995e-03 2.036604285240173340e-01 -1.434500068426132202e-01 1.500943303108215332e-01 -2.707714736461639404e-01 -5.836067721247673035e-02 2.037873258814215660e-03 -9.976872056722640991e-02 1.861762851476669312e-01 8.379405736923217773e-02 1.002703160047531128e-01
-1.715920865535736084e-01 -6.484046578407287598e-03 -6.582560390233993530e-02 -1.068809106945991516e-01 -6.935690343379974365e-02 1.433203555643558502e-02 1.453378498554229736e-01 -2.121289372444152832e-01 -4.017313420772552490e-01 1.657406054437160492e-02 -8.797592669725418091e-02 -2.010208219289779663e-01 -6.475029140710830688e-02 5.851253122091293335e-02 2.396546006202697754e-01 3.674958348274230957e-01 2.828149795532226562e-01 -2.244838774204254150e-01 -2.622936666011810303e-01 2.518973778933286667e-04 7.030306011438369751e-02 1.091570183634757996e-01 1.175758093595504761e-01 -3.806892633438110352e-01 1.170715019106864929e-01 -7.068260759115219116e-02 1.334525048732757568e-01 -2.892106026411056519e-02 1.945981681346893311e-01 -9.203234314918518066e-02 8.008021116256713867e-02 -9.393474459648132324e-02
1.058894842863082886e-01 2.669047564268112183e-02 1.930523477494716644e-02 -5.124821513891220093e-02 -5.480979382991790771e-02 8.955825865268707275e-02 -6.968736648559570312e-03 -5.830565094947814941e-02 -7.586178183555603027e-02 -2.124246209859848022e-01 -1.031202152371406555e-01 1.573368012905120850e-01 -2.154033184051513672e-01 -7.706204056739807129e-02 4.443709552288055420e-01 -2.417937219142913818e-01 2.857882976531982422e-01 3.719176054000854492e-01 5.587967857718467712e-02 -3.427103161811828613e-02 -7.324721664190292358e-02 1.246231794357299805e-01 3.965283557772636414e-02 -2.942380905151367188e-01 2.747442722320556641e-01 -3.421639204025268555e-01 -1.725531369447708130e-01 -1.512250676751136780e-02 -1.011317223310470581e-01 -8.817315846681594849e-02 -3.396432474255561829e-02 3.177611902356147766e-02
9.263674169778823853e-02 -1.042231619358062744e-01 2.373151630163192749e-01 -2.111854404211044312e-01 -1.420307606458663940e-01 -1.599040776491165161e-01 1.241513937711715698e-01 -2.853981219232082367e-02 -4.286520183086395264e-01 -1.481052488088607788e-01 4.624177236109972000e-03 2.232712805271148682e-01 -2.962913215160369873e-01 -3.642697632312774658e-02 3.073736727237701416e-01 1.831406354904174805e-01 1.984032392501831055e-01 4.252156987786293030e-02 1.164602115750312805e-01 2.416741549968719482e-01 -4.127451777458190918e-02 2.412409149110317230e-02 6.684669852256774902e-02 6.424078345298767090e-02 1.268636733293533325e-01 -2.565378546714782715e-01 -6.453859061002731323e-02 6.726624816656112671e-02 3.058439195156097412e-01 2.659856714308261871e-02 -7.656742632389068604e-02 1.739414632320404053e-01
-2.959477156400680542e-02 -6.844411790370941162e-02 -5.248762667179107666e-02 1.698645055294036865e-01 2.437005564570426941e-02 -2.026439160108566284e-01 -1.988133415579795837e-02 1.379185318946838379e-01 -5.250424891710281372e-02 -2.195014953613281250e-01 -6.939566880464553833e-02 -1.680068112909793854e-02 1.087771579623222351e-01 1.380891054868698120e-01 5.169138908386230469e-01 1.609615087509155273e-01 1.435669213533401489e-01 1.954604089260101318e-01 -1.779382675886154175e-01 1.027293950319290161e-01 3.266609907150268555e-01 1.093983501195907593e-01 -2.764748036861419678e-02 -1.065300032496452332e-01 4.336450248956680298e-02 -9.932627528905868530e-02 1.706209480762481689e-01 -3.562338650226593018e-01 2.165803611278533936e-01 1.035264357924461365e-01 -2.128431648015975952e-01 1.385741084814071655e-01
1.661826670169830322e-01 -1.187706664204597473e-01 -1.141021847724914551e-01 1.402371525764465332e-01 9.232971817255020142e-02 -1.654167622327804565e-01 4.882389679551124573e-02 2.283766865730285645e-01 -2.557505369186401367e-01 -3.212940096855163574e-01 -1.456423401832580566e-01 7.660097628831863403e-02 -7.932640612125396729e-02 1.649595946073532104e-01 2.142609804868698120e-01 -2.889263331890106201e-01 1.647489815950393677e-01 1.896106600761413574e-01 -1.314057856798171997e-01 -1.115356236696243286e-01 -1.724043935537338257e-01 -1.073950976133346558e-01 1.689560413360595703e-01 -3.849225342273712158e-01 1.997730135917663574e-01 -4.132041707634925842e-02 2.805053256452083588e-02 -2.835818529129028320e-01 1.844766587018966675e-01 -6.893784552812576294e-02 3.521475568413734436e-02 5.421265214681625366e-02
-4.404895380139350891e-02 9.447800926864147186e-03 -2.760712504386901855e-01 3.309374675154685974e-02 4.075303673744201660e-02 -5.702427588403224945e-03 1.801008582115173340e-01 -1.390235275030136108e-01 -1.567252725362777710e-01 -1.299243420362472534e-01 -3.747199773788452148e-01 -9.474298357963562012e-02 -1.091018021106719971e-01 -5.270758271217346191e-02 1.134992241859436035e-01 4.435258358716964722e-02 -6.170855835080146790e-02 5.355877429246902466e-02 -3.426977694034576416e-01 3.867736086249351501e-02 1.748104691505432129e-01 5.488182883709669113e-03 -8.313270658254623413e-02 -4.454930722713470459e-01 4.382100999355316162e-01 -1.741277128458023071e-01 -1.390170902013778687e-01 1.256437003612518311e-01 -1.404327247291803360e-02 -6.737147923558950424e-04 1.660940796136856079e-01 3.758939681574702263e-03
[truncated: 3,268,905 more chars]
